# Supplementary material for: TRANSIT - A Software Tool for Himar1 TnSeq Analysis
Source: PLoS Comput Biol. 2015 Oct 8;11(10):e1004401. doi: 10.1371/journal.pcbi.1004401 (PMC4598096; doi:10.1371/journal.pcbi.1004401)
Supplement: S1 Data — Source Code for TRANSIT and TPP, and datasets used to obtain results. Please see the GitHub Repository https://github.com/mad-lab/transit to obtain the latest version of the software. (GZ) [file pcbi.1004401.s001.gz]

Archive with 73 entries (67 files):
- transit_1.4.0/doc/images/result_table.png
- transit_1.4.0/LICENSE.md
- transit_1.4.0/doc/images/files_list.png
- transit_1.4.0/data/cholesterol_H37Rv_rep1.wig
- transit_1.4.0/src/hmm_tools.py
- transit_1.4.0/src/tpp.py
- transit_1.4.0/doc/images/tutorial_resampling_result.png
- transit_1.4.0/src/gumbelMH.py
- transit_1.4.0/genomes/genomes.html
- transit_1.4.0/data/cholesterol_H37Rv_rep2.wig
- transit_1.4.0/src/fileDisplay.py
- transit_1.4.0/genomes
- transit_1.4.0/README.md
- transit_1.4.0/src
- transit_1.4.0/data/cholesterol_H37Rv_rep3.wig
- transit_1.4.0/src/transit.py
- transit_1.4.0/src/resampling.py
- transit_1.4.0/doc/TPP.html
- transit_1.4.0/doc/images/result_volcano_graph.png
- transit_1.4.0/doc/images/tutorial_gumbel_menu.png
- transit_1.4.0/doc/transit.html
- transit_1.4.0/doc/images/result_table_menu.png
- transit_1.4.0/src/MH_tools.py
- transit_1.4.0/src/imgTRANSIT.py
- transit_1.4.0/src/trash.py
- transit_1.4.0/doc/images/scatter.png
- transit_1.4.0/doc/images/view_menu.png
- transit_1.4.0/data/resampling_results_glyc_chol.dat
- transit_1.4.0/doc/images/hmm_g0g1.png
- transit_1.4.0/doc/images/export_menu.png
- transit_1.4.0/src/hmm_geom.py
- transit_1.4.0/data/hmm_glycerol_sites_genes.dat
- transit_1.4.0
- transit_1.4.0/data
- transit_1.4.0/doc
- transit_1.4.0/doc/README.md
- transit_1.4.0/src/transit.fbp
- transit_1.4.0/doc/images/tutorial_resampling_file.png
- transit_1.4.0/doc/images/tutorial_view_menu.png
- transit_1.4.0/src/view_trash.fbp
- transit_1.4.0/genomes/H37Rv.fna
- transit_1.4.0/doc/images/tutorial_glyc_ctrl.png
- transit_1.4.0/doc/CHANGELOG.md
- transit_1.4.0/doc/images/tutorial_hmm_menu.png
- transit_1.4.0/doc/images/track_view.png
- transit_1.4.0/doc/images/resampling_g0g1_g2g3.png
- transit_1.4.0/.hgignore
- transit_1.4.0/doc/images/tutorial_resampling.png
- transit_1.4.0/doc/images/tutorial_track_view.png
- transit_1.4.0/doc/images
- transit_1.4.0/src/transit_tools.py
- transit_1.4.0/data/cholesterol_H37Rv_merged.wig
- transit_1.4.0/src/draw_trash.py
- transit_1.4.0/doc/images/main.png
- transit_1.4.0/data/hmm_glycerol_sites.dat
- transit_1.4.0/data/glycerol_H37Rv_rep1.wig
- transit_1.4.0/doc/images/tutorial_annotation.png
- transit_1.4.0/doc/images/TPP-screenshot.png
- transit_1.4.0/doc/images/tutorial_gumbel_file.png
- transit_1.4.0/doc/images/result_table_histogram.png
- transit_1.4.0/data/glycerol_H37Rv_rep2.wig
- transit_1.4.0/src/view_trash.py
- transit_1.4.0/data/glycerol_H37Rv_merged.wig
- transit_1.4.0/.gitignore
- transit_1.4.0/doc/images/tutorial_hmm_sites.png
- transit_1.4.0/data/gumbel_glycerol_reads_rep1_s10000_b500_t1.dat
- transit_1.4.0/genomes/H37Rv.prot_table
- transit_1.4.0/src/transit_gui.py
- transit_1.4.0/doc/images/tutorial_scatter.png
- transit_1.4.0/doc/images/gumbel_g0g1.png
- transit_1.4.0/doc/images/tutorial_resampling_running.png
- transit_1.4.0/doc/images/tutorial_chol_exp.png
- transit_1.4.0/src/view_files.fbp
