# Supplementary material for: TRANSIT - A Software Tool for Himar1 TnSeq Analysis
Source: PLoS Comput Biol. 2015 Oct 8;11(10):e1004401. doi: 10.1371/journal.pcbi.1004401 (PMC4598096; doi:10.1371/journal.pcbi.1004401)
Supplement: S1 Data — Source Code for TRANSIT and TPP, and datasets used to obtain results. Please see the GitHub Repository https://github.com/mad-lab/transit to obtain the latest version of the software. (GZ) [file pcbi.1004401.s001.gz › transit_1.4.0/data/cholesterol_H37Rv_rep1.wig]

# from Griffin et al, (2011).  PLOS Pathogens, e1002251.
variableStep chrom=H37Rv
60 0
72 0
102 0
188 0
246 0
333 0
360 0
426 0
448 0
471 0
483 0
494 0
504 0
514 0
525 0
534 0
601 0
653 0
670 0
706 0
741 0
784 0
794 0
843 0
989 0
1092 0
1104 0
1267 0
1278 0
1345 0
1423 0
1522 0
1552 0
1635 54
1779 0
1782 0
1788 0
1847 0
1858 80
1921 0
2001 0
2012 0
2063 0
2104 0
2141 0
2232 0
2290 0
2315 0
2318 0
2333 0
2344 0
2363 0
2387 0
2404 0
2427 0
2479 0
2507 0
2537 0
2591 0
2648 0
2738 0
2774 0
2845 0
2920 0
3027 0
3056 0
3066 0
3070 0
3119 0
3131 0
3145 0
3222 0
3228 0
3277 0
3283 74
3329 0
3372 0
3379 0
3384 0
3396 0
3412 0
3425 0
3441 0
3467 0
3471 0
3513 0
3591 0
3682 0
3708 113
3728 66
3739 0
3770 7
3782 0
3796 0
3833 0
3925 38
3960 0
3967 0
3986 0
4011 0
4028 0
4094 0
4118 0
4121 117
4130 0
4158 0
4207 0
4217 0
4353 0
4664 0
4721 0
4789 0
4912 0
4961 0
4970 0
4989 0
4995 101
5066 44
5120 90
5128 64
5170 28
5230 0
5273 0
5287 0
5336 0
5364 0
5420 0
5439 0
5517 0
5547 0
5579 0
5586 0
5623 0
5631 0
5669 0
5687 0
5792 0
5977 0
5996 0
6055 0
6128 0
6230 0
6249 0
6286 0
6403 0
6490 0
6502 0
6526 0
6605 0
6612 0
6672 0
6729 0
6793 0
6809 0
6856 0
6944 0
6983 0
7067 0
7077 0
7093 0
7225 0
7265 1
7299 66
7383 0
7392 0
7470 0
7551 0
7578 0
7620 0
7686 0
7763 0
7767 0
7798 0
7865 0
7970 0
8031 0
8077 0
8099 0
8127 0
8219 0
8236 0
8288 0
8295 0
8338 0
8391 0
8394 0
8436 0
8486 0
8546 0
8786 0
8858 0
8874 0
8901 0
9030 0
9045 0
9100 0
9150 0
9165 0
9419 0
9465 0
9492 0
9503 0
9519 0
9526 0
9542 0
9564 0
9624 0
9776 69
9816 8
9850 0
9877 41
9894 0
9903 43
10023 0
10104 0
10277 0
10299 1
10414 0
10426 273
10583 15
10600 0
10608 0
10769 48
10826 68
10857 0
10876 0
10884 0
10892 0
10894 0
10907 0
10923 0
10953 0
11096 6
11119 0
11131 0
11176 0
11198 0
11207 88
11289 50
11301 0
11422 27
11444 0
11530 33
11556 60
11618 3
11659 0
11675 363
11679 359
11733 233
11739 207
11743 621
11749 0
11787 89
11848 2
12042 54
12054 0
12145 0
12250 147
12352 304
12466 1
12491 35
12512 0
12530 0
12621 25
12663 5
12750 0
12798 0
13025 305
13046 51
13079 0
13155 0
13168 0
13275 0
13309 69
13322 8
13325 341
13369 0
13459 0
13469 0
13486 0
13560 5
13567 27
13595 0
13608 0
13669 0
13686 0
13699 0
13772 0
13852 0
13903 0
14021 61
14059 35
14080 80
14088 11
14096 249
14177 3
14367 0
14421 0
14454 0
14621 50
14661 52
14665 244
14667 0
14677 0
14749 0
14758 76
14782 0
14813 2
14821 2
14872 0
14902 0
14938 0
14968 0
15023 0
15084 0
15114 0
15221 0
15245 0
15269 0
15304 0
15327 0
15366 0
15464 0
15515 37
15576 0
15591 0
15657 0
15773 0
15812 0
15927 0
16161 0
16184 0
16273 0
16433 0
16520 0
16535 0
16558 0
16683 0
16794 0
16851 0
16872 0
16926 0
17015 0
17176 0
17190 0
17205 0
17247 0
17313 0
17333 0
17439 0
17476 7
17483 0
17586 0
17862 0
17981 0
18010 0
18123 0
18140 0
18161 0
18215 0
18454 0
18488 0
18527 0
18666 0
18693 0
18725 0
18907 0
19038 0
19043 0
19081 0
19100 0
19107 0
19134 0
19138 87
19151 14
19179 0
19194 0
19226 0
19239 0
19259 0
19310 0
19453 0
19461 0
19582 2
19667 0
19693 32
19760 0
19771 0
19829 0
19838 26
19914 0
19935 15
19951 0
19963 0
19973 0
19984 0
20002 0
20037 0
20044 0
20092 0
20178 0
20211 0
20234 82
20266 0
20278 0
20345 185
20349 1
20376 43
20456 0
20497 42
20547 2
20650 0
20671 0
20680 0
20712 0
20756 26
20787 0
20859 0
20883 218
21041 0
21204 0
21210 0
21266 2
21359 0
21414 1
21477 0
21481 22
21548 0
21608 0
21777 0
22070 0
22092 0
22118 85
22144 0
22187 0
22195 0
22199 77
22202 0
22279 0
22314 0
22338 0
22454 0
22460 0
22578 0
22590 0
22625 0
22817 0
22836 0
22887 0
22932 0
23083 0
23099 0
23125 0
23153 0
23205 0
23330 0
23361 0
23381 145
23394 6
23413 0
23442 2
23512 0
23550 0
23582 8
23640 2
23663 0
23681 0
23723 56
23807 24
23856 1
23933 0
23947 0
24102 0
24136 0
24159 0
24174 0
24183 0
24207 0
24231 0
24237 0
24261 0
24282 0
24309 0
24318 0
24336 0
24351 0
24372 0
24384 0
24402 0
24447 0
24483 0
24492 0
24501 0
24534 0
24552 0
24564 0
24579 0
24621 0
24633 0
24657 0
24678 0
24696 0
24714 0
24732 0
24750 0
24768 0
24801 0
24819 0
24840 0
24909 0
24921 0
24924 0
24960 0
24986 1
25069 0
25099 0
25143 18
25168 0
25170 7
25252 0
25260 36
25438 117
25505 87
25528 66
25613 154
25616 352
25624 237
25730 527
25796 0
25832 0
25844 0
25906 0
25914 79
25960 160
25967 0
26040 143
26067 0
26141 1456
26175 8
26183 42
26193 162
26197 1258
26261 0
26280 1
26290 0
26300 61
26377 66
26417 1
26622 37
26742 6
26780 1
26831 128
26838 0
26860 125
26873 13
26932 252
27213 76
27245 37
27252 57
27299 31
27354 9
27367 1
27399 0
27410 286
27470 0
27482 0
27484 0
27518 0
27526 0
27528 0
27530 0
27534 0
27558 0
27566 0
27569 0
27578 1
27683 0
27703 0
27784 0
27906 0
27925 0
27994 0
28003 0
28005 0
28145 0
28208 0
28232 0
28263 0
28368 0
28455 60
28512 0
28661 56
28670 0
28679 36
28687 0
28705 239
28803 0
28914 47
28974 23
29010 303
29205 199
29270 189
29354 116
29403 5
29457 0
29516 0
29567 231
29587 0
29605 0
29620 0
29659 78
29667 372
29671 145
29776 217
29892 0
29920 0
29923 65
30009 0
30119 0
30195 0
30271 151
30449 137
30479 3
30679 22
30911 0
30968 157
31004 1
31066 8
31075 102
31149 49
31153 176
31223 11
31261 0
31323 0
31381 0
31410 0
31589 93
31597 133
31684 0
31701 0
31810 0
31825 141
31967 0
31978 0
32045 26
32051 0
32134 195
32163 0
32197 1462
32253 40
32403 0
32434 101
32493 2
32518 0
32673 81
32755 0
32777 120
32886 251
32910 27
32995 0
33023 0
33045 27
33058 127
33113 57
33152 0
33217 527
33355 0
33359 38
33449 0
33490 0
33533 0
33560 0
33650 0
33797 241
33805 0
33857 0
33861 670
33863 58
33901 0
33907 0
33927 0
33933 0
33942 0
34010 0
34028 0
34158 0
34163 0
34182 0
34207 0
34241 0
34313 0
34364 26
34367 4
34401 0
34418 93
34420 0
34504 239
34590 56
34679 1393
34688 4
34743 0
34849 0
34874 130
34893 0
34937 0
34999 0
35021 0
35075 0
35079 23
35117 0
35119 0
35135 0
35160 0
35182 0
35203 0
35206 0
35213 0
35250 0
35261 10
35293 0
35304 0
35326 0
35343 0
35353 25
35388 26
35409 0
35422 37
35453 0
35480 0
35489 0
35570 13
35630 0
35703 194
35750 0
35781 28
35873 42
35910 95
36029 235
36191 362
36326 120
36356 129
36368 0
36428 0
36455 754
36515 58
36519 15
36606 0
36677 109
36734 99
36802 25
37093 229
37125 74
37184 0
37214 120
37224 0
37353 252
37361 40
37404 0
37512 0
37626 10
37666 202
37674 0
37752 26
37775 91
37784 209
37829 34
37944 89
37977 46
38003 121
38047 0
38065 0
38096 11
38133 39
38249 0
38363 26
38444 262
38517 288
38588 1
38846 20
38902 0
39125 0
39290 53
39312 76
39343 347
39845 95
39873 25
39878 43
39937 54
39941 125
39967 48
40011 19
40025 751
40141 3
40156 15
40200 0
40238 126
40326 20
40392 1
40474 192
40496 41
40543 19
40585 0
40849 0
40876 0
40930 5
40961 47
41179 137
41242 27
41248 22
41374 348
41427 284
41496 111
41593 0
41632 1
41718 47
41727 0
41910 34
41915 247
41986 22
42060 0
42083 0
42208 173
42276 394
42362 230
42434 0
42473 0
42493 0
42644 16
42713 99
42806 16
42852 68
42854 121
42881 4
43245 0
43421 30
43515 9
43547 107
43549 241
43634 0
43640 0
43642 0
43660 0
43698 0
43796 0
43838 0
43856 0
43865 0
43885 0
43902 0
43937 0
43944 0
43966 0
44069 0
44094 0
44100 0
44102 0
44145 0
44249 0
44261 0
44298 0
44302 0
44408 0
44600 0
44684 0
44720 0
44798 0
44849 0
44864 0
44869 0
44937 0
44952 0
44968 0
44984 0
44986 0
45017 0
45140 0
45167 0
45239 0
45315 0
45353 0
45401 0
45413 0
45464 0
45524 0
45563 0
45590 0
45623 0
45647 0
45649 0
45659 0
45665 0
45686 0
45731 0
45784 0
45804 0
45830 0
45841 0
45854 0
45920 0
46009 0
46014 0
46072 0
46087 0
46100 0
46164 0
46192 0
46271 0
46295 0
46320 0
46432 0
46469 6
46503 0
46515 0
46525 0
46532 0
46568 0
46576 0
46779 0
46959 0
47084 0
47097 17
47119 6
47220 0
47224 0
47301 0
47316 0
47363 0
47367 3
47391 10
47459 0
47577 86
47610 28
47682 7
47706 0
47907 3
48038 14
48079 0
48087 17
48104 82
48108 128
48203 0
48282 4
48388 41
48446 333
48450 219
48466 6
48481 9
48489 0
48514 404
48648 0
48654 10
48663 6
48691 0
48730 0
48765 0
48782 13
48870 0
48895 30
48954 139
48983 41
48991 0
49038 0
49290 75
49388 98
49553 0
49616 38
49656 152
49750 110
49934 218
49951 0
49973 0
50022 0
50097 0
50214 0
50265 0
50552 0
50641 0
50655 0
50691 0
50778 0
50781 0
50803 0
50955 0
50987 0
51012 0
51015 0
51018 0
51104 0
51125 0
51138 0
51146 2
51186 0
51297 0
51453 36
51519 0
51609 0
51611 0
51621 0
51675 0
51745 22
51765 3
51793 0
51804 0
51806 61
51838 0
51880 196
51892 0
51899 16
51907 203
51967 29
52123 47
52127 178
52129 76
52180 341
52189 0
52204 0
52366 144
52524 74
52541 359
52659 29
52706 115
52709 2
52746 0
52774 1
52797 69
52829 128
52837 41
52844 0
52873 207
52918 0
53033 2
53114 20
53152 277
53187 1
53242 1
53488 5
53634 0
53648 0
53702 0
53740 0
53809 0
53888 0
53977 0
53987 23
54091 0
54113 0
54128 0
54146 0
54173 63
54300 0
54560 63
54635 0
54638 0
54703 0
54752 0
54759 211
54869 0
54872 0
55025 0
55058 0
55081 0
55085 94
55104 0
55191 0
55232 0
55251 0
55288 1
55337 0
55354 0
55398 0
55421 0
55523 0
55560 9
55612 0
55642 0
55767 0
55796 11
55835 0
55995 0
56008 1
56011 0
56023 0
56031 0
56044 0
56057 0
56080 0
56131 23
56155 71
56157 39
56164 0
56185 211
56191 0
56207 0
56218 0
56228 0
56354 0
56402 8
56521 0
56539 0
56716 10
56822 9
56842 0
57043 0
57046 133
57050 470
57052 1
57157 19
57183 0
57278 0
57392 0
57510 48
57615 73
57702 32
57734 94
57878 9
57931 0
57956 87
57985 0
58049 105
58105 13
58191 0
58201 0
58247 0
58284 0
58339 0
58369 0
58460 0
58480 7
58522 21
58526 137
58703 0
58759 0
58822 0
58834 0
58919 0
59113 0
59175 0
59215 0
59242 0
59358 0
59374 0
59405 47
59481 8
59489 0
59584 0
59593 69
59641 0
59747 0
59839 0
59865 10
59986 85
60027 0
60071 0
60126 17
60135 116
60152 0
60162 57
60211 0
60236 0
60256 164
60273 0
60290 0
60334 3
60345 0
60357 0
60415 0
60453 0
60538 0
60550 0
60567 0
60591 0
60612 0
60699 0
60747 0
60750 0
60793 0
60819 0
60825 0
60885 0
61004 0
61310 0
61404 0
61434 0
61550 0
61556 0
61628 0
61817 0
61888 0
61989 0
62048 0
62070 0
62116 0
62161 0
62167 0
62197 0
62209 0
62310 0
62313 0
62327 0
62572 0
62733 0
62794 0
62828 0
62974 0
63194 0
63212 115
63241 0
63377 186
63379 183
63431 8
63467 52
63494 92
63501 6
63521 0
63576 84
63626 61
63756 0
63758 182
63788 0
63800 127
63802 223
63825 0
63863 111
63884 180
63887 113
63890 107
63908 66
63918 0
64023 0
64044 0
64073 0
64179 0
64181 0
64306 0
64347 0
64420 0
64440 0
64518 0
64552 0
64572 0
64581 0
64603 0
64688 0
64691 0
64708 0
64716 0
64800 0
64823 0
64914 0
64955 88
64986 23
65109 98
65125 0
65169 180
65226 158
65315 34
65323 0
65434 0
65500 37
65549 75
65551 49
65666 89
65692 90
65715 118
65758 6
65840 135
65933 0
65987 174
66035 33
66061 42
66065 125
66098 0
66233 0
66275 87
66364 0
66386 0
66410 0
66449 0
66511 36
66578 145
66652 0
66659 69
66692 0
66764 0
66787 0
67009 0
67071 16
67127 31
67136 0
67138 0
67156 0
67247 34
67290 31
67299 94
67316 32
67364 19
67898 42
67916 3673
67955 53
68150 152
68185 55
68222 0
68237 16
68246 144
68256 53
68276 0
68310 0
68321 209
68360 176
68377 623
68380 343
68387 0
68407 0
68444 0
68577 0
68594 0
68608 0
68726 0
68733 0
68737 117
68792 115
68861 4
68872 0
68894 4
69044 1
69085 0
69121 0
69170 0
69190 185
69281 3
69301 4
69316 0
69339 27
69367 121
69375 0
69422 0
69444 0
69589 10
69591 114
69625 0
69652 0
69657 286
69661 0
69675 0
69744 56
69792 69
69806 0
69823 0
69850 56
69928 0
69999 0
70021 0
70028 0
70030 81
70099 0
70102 3
70135 0
70177 52
70198 15
70204 16
70206 0
70390 0
70435 0
70453 81
70459 0
70534 42
70542 2
70570 10
70583 0
70699 0
70728 0
70744 111
70821 0
70843 1
70909 0
70933 2
70963 0
70988 0
71098 0
71143 1
71158 38
71266 1
71300 33
71399 0
71519 0
71557 6
71571 0
71588 53
71594 0
71637 0
71679 314
71681 135
71834 0
71922 103
72031 24
72049 0
72076 47
72089 0
72109 0
72121 0
72255 0
72333 0
72356 0
72359 0
72388 0
72506 0
72518 0
72612 0
72636 0
72654 0
72770 0
72826 0
72857 0
72923 0
72989 0
73031 0
73247 0
73349 0
73415 0
73494 0
73549 0
73604 0
73682 0
73799 0
73961 0
73987 0
74045 0
74095 0
74129 0
74177 0
74192 0
74224 0
74281 0
74313 0
74320 0
74342 0
74374 0
74447 0
74483 0
74562 0
74572 0
74578 0
74696 0
74722 0
74749 0
74761 0
74908 0
75047 0
75049 0
75103 0
75128 0
75142 0
75156 0
75189 180
75203 0
75242 0
75244 0
75253 0
75275 2
75286 1
75500 63
75613 959
75615 1
75808 0
75826 0
75862 5
75881 0
75983 16
76069 0
76097 2
76105 0
76198 8
76298 61
76715 0
76727 9
76889 18
77005 0
77055 0
77108 74
77192 0
77289 0
77385 17188
77422 0
77530 0
77641 0
77650 0
77838 0
77925 0
77955 0
78293 0
78364 149
78442 57
78463 0
78478 94
78567 0
78628 35
78662 0
78703 0
78706 13
78721 0
78733 77
78784 327
78921 0
79152 61
79256 57
79325 483
79365 131
79398 143
79427 62
79474 0
79485 0
79724 35
79787 673
79825 113
79894 38
79917 740
80115 0
80143 0
80149 0
80228 24
80352 225
80385 0
80426 61
80521 57
80551 0
80612 16
80787 163
80832 200
81165 0
81179 3
81196 55
81216 575
81220 189
81245 35
81374 137
81396 49
81445 0
81462 0
81552 0
81566 93
81576 0
81610 0
81671 94
81712 285
81715 412
81727 241
81735 60
81896 28
81919 0
81927 281
82004 0
82038 38
82361 172
82417 189
82504 0
82517 23
82585 10
82587 5
82666 34
82686 0
82765 39
82807 0
82826 3
82912 0
82996 19
83114 57
83141 0
83239 0
83326 49
83357 0
83403 162
83409 0
83566 32
83585 0
83738 3
83846 0
83940 45
83946 0
83966 69
83981 2
83992 236
84065 19
84081 413
84173 5
84233 0
84313 0
84353 268
84434 21
84493 293
84508 112
84520 0
84543 24
84559 0
84617 41
84742 0
84811 0
84833 189
84872 165
84918 19
84930 0
84952 160
84956 134
85010 15
85113 0
85135 0
85166 0
85178 124
85223 95
85276 56
85300 3
85575 74
85637 130
85720 40
85873 0
85915 0
85976 0
85986 0
86103 129
86135 0
86272 77
86280 31
86359 14
86378 4
86429 336
86436 0
86448 84
86486 0
86492 0
86509 0
86514 0
86527 0
86613 0
86621 0
86681 0
86698 0
86709 0
86835 0
86924 0
87124 0
87131 62
87276 0
87288 92
87309 0
87343 19
87433 0
87586 0
87605 0
87615 182
87631 0
87774 92
87875 0
87955 11
88015 0
88076 0
88232 241
88280 73
88299 0
88427 5
88439 0
88454 0
88604 5
88631 258
88665 4
88681 249
88732 1
88778 487
88954 90
88963 27
89271 128
89370 0
89383 339
89471 1
89478 0
89516 0
89523 0
89549 55
89593 109
89747 227
89797 248
89817 0
89885 13
89917 31
89982 0
89994 0
90015 0
90101 0
90240 0
90290 109
90321 222
90497 30
90587 0
90607 98
90619 4
90811 0
90935 89
90939 99
91072 175
91165 170
91216 0
91281 0
91291 36
91353 13
91937 0
92035 165
92134 51
92136 10
92155 0
92194 35
92196 27
92269 0
92278 0
92294 45
92334 0
92338 14
92393 0
92407 0
92638 0
92816 92
92857 35
92973 1
93199 0
93294 74
93434 0
93603 0
93773 63
94215 0
94244 1
94256 0
94269 0
94345 0
94428 153
94472 0
94485 18
94538 0
94564 66
94611 0
94776 56
94872 0
95042 0
95410 37
95445 0
95463 0
95549 0
95567 0
95594 0
95611 0
95636 0
95684 0
95727 0
95797 0
95840 0
96143 0
96188 0
96267 0
96319 0
96392 0
96458 33
96513 0
96566 0
96642 83
96647 13
96655 0
96688 0
96718 0
96872 0
96890 0
96912 0
96920 0
96936 0
96974 0
96980 164
97071 87
97102 0
97273 0
97285 0
97330 0
97335 0
97399 0
97470 0
97509 0
97581 66
97592 0
97623 0
97668 23
97688 0
97707 25
97718 0
97788 0
97823 0
97888 0
97893 53
98092 38
98152 11
98260 345
98297 28
98313 69
98330 60
98349 115
98379 98
98396 1
98437 0
98468 166
98552 59
98613 104
98692 7
98709 66
98751 0
98818 22
98836 0
98963 43
99023 0
99137 30
99151 0
99188 49
99322 14
99343 0
99444 0
99546 5
99609 0
99638 0
99732 207
99791 0
99848 128
99940 512
100020 117
100068 0
100176 143
100179 90
100206 34
100256 23
100310 0
100459 0
100505 133
100517 369
100629 43
100805 31
100887 0
100983 97
101082 150
101095 22
101123 1
101166 5
101194 75
101198 1
101246 0
101319 3
101331 0
101409 20
101643 86
101686 46
101697 1
101715 12
101850 3
101864 13
102093 0
102135 0
102231 0
102385 0
102456 35
102531 265
102612 92
102683 21
102809 0
102816 0
102889 0
103041 0
103052 0
103106 2
103214 0
103405 0
103534 2
103630 31
103809 2
103957 39
104034 18
104050 88
104092 36
104113 125
104157 50
104424 6
104464 3
104472 31
104491 104
104562 31
104587 2
104611 54
104806 14
104952 0
105089 0
105096 0
105112 0
105146 0
105177 0
105188 166
105198 12
105208 53
105249 0
105259 37
105288 0
105319 9
105329 64
105331 181
105416 281
105426 54
105507 47
105528 0
105586 0
105603 0
105732 22
105774 44
105808 23
105863 0
105871 0
105877 1
105908 0
105933 0
105939 0
105982 0
106017 194
106032 0
106038 1
106041 33
106050 0
106105 4
106154 0
106323 178
106355 31
106367 0
106483 1
106491 39
106535 35
106601 0
106667 282
106688 10
106742 0
106805 0
106807 1
106829 0
106836 0
106858 1
106906 0
106926 4
106929 0
106941 198
107024 0
107031 9
107033 0
107039 0
107106 58
107226 0
107245 56
107278 0
107288 0
107328 4
107436 1
107452 19
107456 211
107466 0
107553 0
107592 0
107696 0
107717 199
107735 61
107765 0
107795 1
107797 3
107858 176
107927 97
107947 35
108059 0
108129 0
108149 0
108179 33
108197 0
108272 0
108285 0
108344 0
108356 126
108393 0
108565 0
108586 0
108596 0
108692 0
108718 0
108807 0
108850 8
108854 123
108899 0
108952 6
108976 18
109024 0
109032 0
109070 0
109079 0
109104 0
109197 0
109215 126
109226 0
109244 0
109285 0
109292 16
109317 0
109410 8
109521 0
109822 169
109824 0
109916 0
110017 0
110040 0
110060 0
110074 0
110076 27
110094 0
110149 10
110199 0
110221 0
110315 73
110340 141
110424 0
110473 0
110574 0
110600 0
110711 0
110916 21
110929 0
110958 0
110970 0
111013 0
111083 0
111148 27
111211 0
111405 0
111528 52
111578 0
111726 0
111749 0
111822 0
111938 0
112087 0
112112 0
112173 0
112273 0
112324 0
112338 0
112502 0
112513 54
112703 0
112777 0
112906 73
112922 286
112926 36
112970 0
112992 0
113033 0
113095 0
113113 74
113133 25
113166 20
113174 0
113227 0
113395 0
113462 0
113517 11
113571 53
113580 150
113652 0
113675 21
113712 0
113827 27
113924 2
114033 0
114049 118
114229 0
114251 0
114285 124
114326 2647
114437 0
114512 0
114558 183
114589 0
114705 130
114850 1
114858 0
114903 88
114912 124
114926 16
115035 0
115078 26
115297 23
115305 0
115339 0
115418 25
115435 0
115461 193
115491 0
115563 217
115650 13
115702 0
115717 51
115753 10
115761 0
115816 71
115836 0
115858 7
115926 0
115934 2
115944 0
116075 0
116098 10
116152 45
116320 32
116364 23
116474 0
116649 0
116708 0
116733 233
116803 0
116847 0
116955 35
117014 0
117039 0
117168 0
117197 0
117213 229
117240 0
117247 0
117380 0
117504 8
117517 11
117537 0
117551 0
117622 262
117640 0
117648 0
117702 0
117731 0
117787 0
117861 0
117882 0
118006 0
118072 0
118109 0
118139 0
118150 0
118239 0
118313 0
118341 0
118447 0
118482 0
118500 0
118564 0
118687 0
118703 0
118761 0
118786 0
118817 0
118857 0
118892 0
118948 0
118969 0
118977 0
119092 0
119211 0
119213 0
119220 0
119240 0
119253 0
119301 0
119310 0
119355 0
119435 0
119447 0
119454 0
119530 0
119570 0
119634 0
119658 0
119730 0
119748 1
119916 0
119936 0
120045 31
120121 12
120256 169
120310 0
120410 0
120574 0
120626 48
120791 0
120882 0
120892 92
120902 169
120940 43
120989 0
121171 0
121181 0
121251 0
121291 20
121391 48
121397 58
121442 11
121500 80
121548 110
121766 563
121770 93
121856 223
121916 0
121950 0
122045 0
122104 106
122193 0
122211 21
122220 0
122231 0
122243 0
122304 8
122388 8
122444 35
122494 0
122542 309
122566 0
122596 85
122609 61
122643 0
122655 0
122696 33
122764 9
122834 217
122836 2
122992 43
123012 0
123049 34
123122 0
123221 0
123243 19
123346 151
123470 0
123493 0
123520 0
123522 67
123612 140
123671 0
123772 125
123829 95
123873 0
123896 145
123906 85
123910 190
123912 0
124145 0
124149 234
124152 0
124168 0
124219 0
124298 131
124327 0
124343 0
124362 0
124379 35
124390 0
124603 9
124722 0
124786 0
125015 0
125021 2
125292 3
125337 1
125371 0
125377 0
125469 165
125579 0
125592 0
125605 19
125620 115
125644 0
125659 75
125666 263
125823 54
125843 0
125940 0
126059 0
126098 54
126163 0
126431 0
126693 0
126812 23
126829 3
126963 11
127059 0
127096 0
127119 0
127157 32
127160 0
127181 0
127232 0
127335 0
127344 0
127392 138
127503 37
127731 111
127839 0
127853 0
128018 0
128025 0
128073 0
128109 0
128148 0
128154 0
128165 32
128305 12
128379 0
128389 0
128616 23
128697 31
128777 126
128820 0
128904 11
128983 0
129116 0
129184 1
129231 104
129269 0
129321 15
129396 0
129431 0
129496 745
129708 0
129789 0
129812 0
129827 0
129860 0
129888 172
129969 0
130019 24
130074 681
130107 277
130130 0
130263 0
130353 4
130491 20
130558 23
130564 0
130573 3
130587 171
130602 0
130616 40
130699 104
130708 19
130787 0
130929 2
131037 83
131140 164
131149 0
131158 14
131328 72
131341 23
131441 0
131497 0
131542 12
131553 23
131565 34
131640 0
131740 1
131776 0
131867 0
131894 0
131929 125
132047 0
132077 0
132137 0
132276 0
132284 0
132353 0
132374 0
132392 0
132401 0
132529 3
132563 0
132638 36
132668 0
132743 0
132752 9
132838 0
132870 628
132951 118
132975 332
133002 32
133019 245
133094 0
133136 239
133140 431
133248 34
133278 0
133317 270
133374 111
133410 160
133427 68
133430 82
133603 0
133629 185
133635 19
133785 0
133833 97
133868 0
133915 19
134017 61
134056 215
134074 0
134089 465
134117 0
134213 0
134305 35
134332 0
134359 58
134393 0
134400 143
134431 85
134466 18
134469 790
134506 69
134627 1
134655 235
134669 0
134917 0
134986 482
134991 24
135000 9
135044 7
135077 60
135134 33
135247 0
135367 0
135402 63
135463 0
135477 54
135483 297
135604 724
135635 130
135660 76
135676 17
135738 0
135774 0
135820 6
135824 30
135833 0
135894 0
135970 0
136005 1
136038 0
136089 0
136100 69
136159 194
136163 0
136212 0
136277 0
136370 89
136375 20
136379 46
136435 0
136457 0
136467 0
136491 0
136514 0
136593 18
136621 0
136646 0
136678 0
136712 0
136723 0
136748 0
136754 0
136766 0
136792 0
136855 0
136906 0
136921 0
136969 0
136991 0
137015 0
137043 0
137056 0
137068 0
137123 14
137151 0
137207 0
137215 0
137281 0
137293 0
137307 0
137353 0
137442 0
137483 0
137518 0
137587 2
137607 4
137613 0
137677 382
137681 0
137696 0
137704 0
137855 0
137907 0
137923 0
137985 0
138022 11
138026 1
138083 0
138100 159
138170 95
138215 37
138267 0
138416 0
138511 38
138582 0
138611 0
138616 143
138630 337
138636 74
138765 90
138797 226
138927 8
138999 24
139075 0
139119 0
139267 25
139356 15
139451 25
139511 172
139538 15
139561 0
139663 1
139878 0
139997 0
140106 0
140117 0
140169 0
140187 0
140213 0
140237 22
140268 0
140313 7
140344 97
140367 0
140406 68
140422 0
140436 24
140454 36
140488 142
140536 15
140567 140
140620 309
140721 18
140752 30
140887 0
140948 0
140999 0
141003 33
141066 68
141110 0
141160 0
141221 0
141275 6
141370 0
141396 193
141411 55
141465 0
141483 0
141596 41
141683 0
141695 0
141718 0
141768 0
141793 0
141811 0
141936 0
142027 73
142071 25
142166 0
142293 0
142300 0
142400 55
142426 0
142471 0
142573 0
142629 0
142690 0
142721 0
142741 0
142884 0
142952 0
143007 277
143010 0
143171 0
143191 18
143280 38
143366 0
143374 33
143376 0
143458 0
143509 0
143717 85
143719 0
143782 7
143925 130
143937 0
143946 74
143956 0
143967 0
144655 0
144700 0
144832 0
144834 0
144959 0
145028 0
145050 0
145193 0
145201 0
145220 0
145254 0
145403 0
145426 0
145624 0
145628 15
145645 0
145679 0
145742 0
145873 0
146022 0
146036 0
146055 0
146094 0
146189 32
146287 0
146300 0
146316 11
146349 0
146532 0
146685 0
146688 0
146792 4
146880 0
146932 6
147065 38
147191 0
147197 129
147245 67
147253 0
147302 0
147479 0
147518 0
147825 99
147828 54
147880 14
147883 0
147941 0
147950 0
147978 0
147987 1
148008 0
148095 9
148191 139
148195 71
148228 0
148244 9
148353 853
148453 0
148468 0
148488 0
148569 54
148614 0
148621 0
148625 0
148703 23
148749 15
148752 0
148766 0
148781 31
148873 0
148886 0
148943 0
148962 0
149104 0
149151 0
149155 0
149187 0
149222 98
149306 0
149343 0
149393 0
149451 12
149467 99
149549 67
149592 0
149716 1
149791 72
149938 0
150286 0
150393 0
150432 0
150557 12
150633 0
150732 0
150872 63
150874 56
150994 0
151063 311
151073 0
151099 95
151120 29
151124 309
151142 0
151361 83
151487 12
151508 0
151794 32
151810 2
151831 1
151936 0
151945 152
152113 0
152176 0
152228 0
152455 0
152471 0
152552 0
152597 2
152624 0
152642 14
152713 0
152801 0
152810 0
152813 2
152840 0
152915 4
152954 0
153047 108
153156 0
153194 28
153354 0
153384 0
153413 0
153419 0
153428 0
153560 0
153563 15
153686 1
153713 0
153719 3
153869 0
153974 0
154031 0
154061 0
154125 0
154178 0
154231 0
154298 0
154341 0
154371 0
154386 0
154391 0
154415 0
154457 0
154514 0
154548 0
154590 0
154644 0
154693 0
154716 0
154740 0
154759 0
154771 0
154802 0
154847 0
154871 0
154946 0
154985 0
155123 0
155221 0
155339 0
155348 0
155441 0
155495 0
155516 0
155528 0
155593 0
155600 56
155621 147
155682 1
155731 75
155766 0
155774 2
155863 99
155962 39
155984 99
156088 0
156105 158
156186 107
156214 14
156239 28
156242 131
156283 11
156306 0
156308 209
156312 122
156400 0
156432 0
156444 0
156637 0
156672 96
156706 0
156738 336
156797 0
156832 0
156840 0
156948 81
157035 0
157053 0
157056 455
157142 0
157165 0
157185 493
157191 221
157221 389
157233 0
157284 722
157287 27
157326 1003
157359 0
157434 0
157456 0
157492 0
157506 58
157525 0
157534 0
157600 81
157604 462
157607 16
157723 0
157817 78
157823 0
158078 89
158111 3
158145 44
158291 0
158421 0
158434 0
158637 28
158656 90
158675 0
158710 24
158761 10
158840 57
158931 0
158940 0
159045 15
159049 28
159082 29
159222 0
159257 0
159261 0
159513 63
159591 9
159665 28
159681 12
159692 13
159731 29
159837 0
160005 34
160112 0
160187 69
160214 0
160264 162
160301 101
160427 0
160433 559
160435 399
160546 440
160568 26
160639 60
160714 12
160793 52
160857 0
160941 46
160966 259
161244 245
161349 64
161382 350
161385 126
161446 0
161472 0
161607 17
161701 295
161722 11
161741 0
161756 530
161877 2
162011 5
162013 21
162211 77
162227 2
162280 158
162290 5
162356 2
162407 34
162455 223
162539 27
162645 33
162764 0
162791 12
162796 0
162845 0
162876 0
162943 0
162954 96
163046 0
163092 0
163152 0
163196 0
163262 197
163266 143
163285 0
163295 0
163300 0
163317 0
163327 0
163350 1
163403 41
163501 0
163524 76
163534 4
163568 53
163694 0
163732 111
163821 220
163874 219
163934 0
163954 0
163965 47
164002 0
164072 60
164098 0
164297 15
164353 20
164386 0
164397 0
164403 0
164414 190
164467 34
164478 245
164772 0
164806 29
164818 0
164830 143
164968 0
164986 4
165005 22
165067 0
165125 0
165130 5
165160 13
165282 67
165302 56
165434 271
165452 74
165495 89
165595 57
165674 315
165713 363
165824 120
165924 54
165972 152
166049 320
166052 453
166184 138
166240 0
166259 98
166301 151
166352 31
166520 83
166625 28
166675 22
166862 119
166929 72
166986 0
167048 0
167063 16
167065 428
167085 0
167092 0
167120 763
167147 284
167150 107
167161 0
167201 4
167213 0
167223 0
167252 4
167288 0
167298 0
167305 3
167307 204
167335 114
167398 0
167445 0
167549 0
167569 15
167839 9
168111 0
168158 18
168384 1
168449 10
168615 0
168635 9
168705 0
168777 262
168817 0
168989 0
169043 0
169157 53
169173 1
169208 92
169273 210
169305 245
169311 5
169316 8
169355 80
169380 296
169395 12
169440 267
169482 0
169500 6
169570 0
169580 0
169935 62
169947 0
169971 1338
169986 38
170033 1
170055 0
170075 0
170140 52
170201 0
170243 124
170359 36
170432 291
170450 434
170454 253
170480 296
170559 23
170599 0
170665 1
170689 26
170818 9
170963 0
171031 36
171033 0
171052 17
171135 0
171155 37
171177 0
171179 0
171184 24
171188 0
171193 0
171197 6
171201 55
171243 0
171271 0
171400 0
171488 31
171521 82
171593 0
171626 24
171656 47
171753 30
171792 0
171807 21
171812 69
171840 0
171957 258
171983 164
172237 0
172328 0
172398 30
172445 0
172457 129
172486 41
172490 313
172527 227
172562 0
172595 179
172625 200
172656 0
172781 496
172785 8
172936 0
172970 11
173141 109
173164 936
173166 142
173168 0
173176 165
173178 229
173195 100
173218 161
173230 0
173384 95
173426 0
173467 0
173547 286
173586 5
173625 5
173673 130
173682 32
173695 39
173715 61
173724 4
173832 249
173838 48
173958 422
174043 173
174114 167
174246 24
174469 0
174477 140
174488 46
174548 0
174621 5
174659 124
174704 58
174708 1
174717 0
174798 103
174800 0
174865 0
174896 21
174904 101
175040 16
175192 12
175205 5
175214 0
175224 99
175259 3
175322 272
175360 345
175385 185
175458 1
175502 50
175541 10
175620 0
175691 35
175697 57
175716 0
175748 141
175767 0
175792 34
175800 3
175850 16
175863 172
175976 0
175989 0
175995 11
176066 76
176078 77
176202 0
176234 19
176309 213
176397 40
176427 0
176464 2
176495 2
176541 0
176588 0
176666 0
176691 0
176780 0
176814 0
176840 3
177010 0
177046 71
177074 124
177102 0
177179 83
177192 0
177339 158
177343 51
177357 46
177511 391
177514 170
177572 298
177715 0
177728 18
177747 83
177775 0
177852 0
177868 0
178019 0
178045 13
178066 0
178083 33
178183 1039
178186 307
178233 73
178258 390
178278 0
178287 33
178298 0
178321 0
178348 2
178360 353
178375 0
178399 125
178407 0
178437 0
178449 160
178576 0
178641 0
178696 0
178698 498
178780 132
178794 0
178829 117
178851 0
178874 64
179023 35
179111 0
179150 0
179166 2
179184 98
179188 15
179225 0
179245 0
179256 14
179335 0
179342 0
179376 27
179453 0
179466 49
179472 31
179491 0
179551 1327
179611 191
179860 189
179872 17
179878 21
179893 0
180010 191
180013 111
180029 144
180031 1
180048 3
180053 142
180056 0
180091 156
180102 255
180154 0
180181 12
180193 184
180208 58
180235 216
180287 16
180396 0
180453 141
180535 112
180564 5
180584 12
180591 1
180608 38
180621 2
180769 93
180806 227
180845 0
180857 19
180951 0
180997 0
181022 123
181043 0
181121 0
181202 21
181219 0
181237 38
181273 0
181420 0
181496 0
181557 0
181597 0
181612 0
181632 0
181680 0
182102 4
182341 0
182436 0
182464 0
182525 0
182718 1
182735 41
182981 2
183019 22
183110 0
183119 0
183176 36
183221 203
183225 431
183234 56
183245 243
183345 0
183352 70
183405 12
183435 0
183444 9
183508 19
183535 41
183548 0
183559 0
183567 10
183586 0
183599 0
183614 7
183793 37
183914 3
183924 0
184051 46
184053 18
184196 0
184216 0
184306 0
184606 0
184628 0
184720 78
184726 78
185064 53
185082 9
185109 2
185381 0
185486 7
185861 0
185994 3
186024 0
186105 0
186143 40
186177 0
186300 0
186399 0
186416 54
186477 0
186508 1
186523 0
186549 0
186565 0
186601 0
186663 52
186706 172
186730 111
186773 0
186780 0
186813 0
186852 1
186869 0
186929 311
186935 126
186938 84
186971 0
187043 78
187049 240
187103 0
187121 361
187184 11
187194 93
187235 124
187268 29
187292 68
187460 0
187551 134
187557 235
187561 235
187568 0
187583 0
187598 268
187601 63
187694 93
187704 0
187710 27
187716 0
187730 247
187739 33
187763 150
187775 96
187833 338
187836 163
187854 0
187911 99
187963 12
187974 0
187992 5
188001 129
188013 717
188019 811
188028 67
188065 0
188082 8
188094 2
188122 0
188128 7
188131 1
188183 5
188191 49
188201 81
188216 0
188235 1
188267 29
188341 0
188367 0
188409 189
188443 7
188483 0
188548 56
188580 55
188642 216
188667 10
188765 0
188832 175
188868 6
188875 34
188918 0
188994 2
189022 0
189042 0
189061 20
189127 0
189157 61
189160 13
189212 0
189220 0
189238 0
189247 1
189310 0
189364 890
189367 170
189383 7
189385 18
189416 0
189445 345
189460 58
189466 1
189535 59
189547 16
189562 0
189569 115
189616 208
189665 0
189686 51
189730 636
189760 0
189812 1
189875 0
189967 191
189981 0
189989 0
190004 502
190017 0
190127 185
190146 0
190180 59
190255 0
190267 14
190328 34
190496 0
190505 1
190508 129
190512 5
190516 51
190525 0
190542 144
190582 0
190594 42
190596 0
190611 79
190700 0
190787 28
190861 0
190894 1
191002 0
191060 0
191091 0
191113 0
191159 0
191206 76
191367 0
191418 0
191576 13
191771 87
191809 0
191852 0
191927 0
191932 0
191985 0
192058 0
192168 0
192277 0
192372 15
192419 0
192451 0
192453 0
192481 6
192545 12
192581 0
192681 39
192712 0
192920 0
193050 32
193076 2
193110 58
193231 60
193234 14
193256 0
193339 62
193370 46
193417 0
193434 76
193489 76
193503 20
193562 0
193570 0
193659 126
193739 0
193749 0
193797 0
193860 0
193862 0
193875 0
193878 0
194109 256
194206 5
194308 53
194310 62
194323 58
194425 96
194801 0
194906 0
194933 81
194940 5
194990 243
195030 0
195036 300
195053 10
195162 45
195244 0
195303 2
195482 0
195492 38
195560 292
195641 146
195658 24
195700 110
195758 225
195859 0
195894 0
195975 71
196045 34
196145 0
196172 45
196243 24
196259 160
196294 183
196316 1
196428 0
196458 327
196490 76
196577 0
196655 0
196669 0
196683 0
196700 1035
196723 453
196743 0
196756 50
196831 36
196888 88
197036 0
197057 0
197091 162
197392 80
197419 641
197518 4
197720 71
197813 150
197816 784
197860 0
198073 126
198200 154
198217 12618
198257 104
198278 538
198287 383
198377 555
198380 209
198386 4
198494 332
198527 0
198576 126
198598 151
198619 36
198631 182
198633 131
198729 452
198731 0
198754 154
198825 678
198887 16
198891 1137
198934 0
198958 314
199085 56
199194 10
199350 92
199404 928
199406 507
199440 134
199460 367
199481 0
199488 18
199516 86
199525 798
199529 1296
199555 0
199591 0
199603 290
199633 8
199645 0
199677 6
199679 300
199683 27
199779 90
199815 324
199842 435
199854 65
199873 42
199880 46
200002 103
200009 656
200011 141
200073 8
200097 63
200140 15
200162 119
200189 79
200206 0
200213 426
200421 150
200563 142
200702 235
200713 0
200810 64
200831 343
200902 40
200917 26
201021 20
201038 5
201055 201
201058 0
201104 456
201215 0
201243 17
201328 3
201337 526
201436 172
201471 577
201518 1158
201521 22
201581 223
201594 205
201687 180
201838 0
201918 0
201921 81
201961 17
202084 42
202137 0
202238 3
202449 0
202467 61
202493 24
202596 2
202629 231
202653 641
202676 220
202746 57
202758 836
202839 233
202865 0
202897 494
202937 0
202940 202
203030 0
203113 205
203128 87
203143 61
203318 6
203414 51
203424 128
203516 0
203529 267
203559 260
203595 38
203642 0
203655 86
203688 0
203726 0
203858 0
203910 2
203919 0
203944 3
203965 67
203992 57
204218 279
204227 565
204369 0
204506 56
204691 0
204728 994
204774 529
204802 76
204837 0
204866 449
204950 48
205028 301
205061 653
205087 0
205172 0
205212 1
205283 33
205298 57
205309 15
205312 1195
205338 0
205348 148
205387 0
205408 137
205416 0
205434 598
205492 351
205552 544
205584 42
205588 684
205980 0
205988 33
206049 345
206062 0
206126 14
206179 134
206238 0
206269 1259
206376 1569
206386 233
206400 53
206595 116
206622 180
206635 87
206665 399
206667 96
206710 55
206795 241
206807 0
207036 0
207107 0
207158 78
207216 463
207240 647
207275 25
207381 0
207420 968
207422 592
207597 117
207630 76
207673 0
207697 73
207724 425
207930 210
208010 12114
208091 53
208151 86
208207 0
208214 50
208222 0
208294 90
208313 19
208315 254
208431 0
208530 123
208605 0
208678 184
208726 88
208746 0
208793 781
208805 714
208827 94
208913 12
208920 26
208932 21
209173 0
209247 99
209328 425
209373 246
209400 0
209450 40
209459 0
209520 216
209574 501
209583 1
209604 189
209670 0
209704 51
209813 72
209873 1
209914 188
209935 218
209959 70
210011 0
210024 65
210103 65
210133 231
210217 0
210277 55
210380 48
210395 0
210406 0
210492 206
210498 59
210565 0
210596 35
210619 0
210628 123
210648 0
210742 197
210829 0
210859 0
210893 0
210938 20
211010 44
211112 65
211132 99
211186 0
211312 0
211324 0
211331 0
211339 98
211391 5
211449 18
211487 0
211510 6
211514 72
211560 0
211573 0
211589 0
211592 0
211635 0
211637 0
211720 0
211731 0
211797 99
211891 0
211915 0
211931 38
212104 0
212120 166
212278 298
212322 339
212428 0
212474 0
212519 41
212550 0
212568 0
212598 0
212614 47
212643 0
212646 14
212678 0
212746 0
212759 0
212914 103
212991 2
213124 0
213161 83
213210 30
213224 0
213275 0
213285 20
213287 25
213347 7
213366 6
213368 0
213474 0
213495 0
213553 101
213820 0
213848 166
213920 34
213947 0
214038 29
214075 0
214086 0
214093 147
214145 59
214223 0
214268 34
214317 171
214337 67
214382 0
214442 119
214466 565
214524 0
214591 1
214628 213
214743 0
214838 0
214850 46
214925 197
214956 173
215200 33
215275 0
215281 0
215318 46
215320 48
215362 76
215514 0
215557 0
215560 0
215574 0
215617 0
215760 149
215837 0
215895 396
215917 0
215926 0
215994 0
216020 1
216028 0
216076 0
216201 0
216231 8
216377 32
216455 0
216475 0
216501 0
216514 0
216622 0
216641 0
216869 0
216890 30
216944 0
217085 8
217101 28
217128 0
217297 0
217316 0
217343 0
217376 0
217389 0
217426 0
217433 48
217663 0
217742 0
217904 21
217928 0
217988 174
217990 91
218003 0
218056 0
218099 4
218101 0
218184 0
218219 0
218261 13
218289 0
218367 0
218385 69
218391 87
218430 0
218526 132
218540 32
218596 0
218610 39
218614 181
218618 0
218620 0
218622 0
218627 59
218629 0
218635 0
218642 0
218699 0
218784 0
218820 0
218981 0
219146 0
219148 153
219205 2
219297 145
219365 0
219417 0
219468 0
219491 110
219612 1
219677 0
219699 32
219708 0
219757 0
219799 56
219859 0
219876 0
219905 0
219915 0
219987 0
219997 0
220042 0
220053 0
220061 0
220066 0
220275 0
220286 0
220363 0
220371 0
220391 0
220461 0
220569 0
220634 0
220656 0
220685 0
220800 0
220872 0
221063 0
221071 0
221204 0
221237 0
221248 0
221470 0
221732 207
221777 0
221786 0
221799 36
221806 92
221815 72
221849 19
221868 89
221889 0
221910 36
221979 2
222212 41
222217 0
222228 150
222318 23
222381 64
222385 522
222428 0
222458 29
222481 8
222739 99
222771 8
222939 55
222983 0
223003 227
223009 628
223043 1787
223078 348
223158 0
223314 0
223351 657
223408 97
223482 33
223528 0
223563 0
223606 227
223644 6
223662 22
223907 11
224113 52
224135 93
224177 221
224350 249
224353 304
224398 7
224428 152
224572 38
224626 324
224662 78
224694 0
224714 7
224725 267
224755 30
224818 78
224859 21
224863 190
225015 111
225030 50
225054 158
225112 195
225114 53
225184 6
225274 6
225384 3
225390 0
225467 182
225481 16
225495 0
225503 108
225663 186
225842 6
225855 0
225908 258
225922 73
225950 0
226039 66
226125 5
226177 44
226185 0
226269 0
226351 0
226368 38
226387 169
226447 0
226461 77
226505 0
226585 0
226635 9
226653 0
226665 0
226668 0
226714 0
226731 0
226780 0
226828 0
226870 120
226911 0
226996 0
227011 132
227088 391
227100 116
227104 224
227112 30
227115 203
227140 7
227311 351
227314 220
227374 0
227562 102
227687 0
227803 0
227872 3
227904 115
227935 737
228027 223
228115 46
228165 169
228255 0
228331 0
228473 173
228561 0
228724 0
228830 66
228908 179
228948 9
229254 7
229285 0
229305 19
229347 0
229365 72
229376 37
229386 1
229420 45
229428 479
229431 143
229536 426
229545 138
229560 72
229570 0
229599 5
229722 118
229728 0
229854 40
229920 0
229956 472
229992 183
230082 10
230290 0
230388 0
230411 10
230450 41
230460 23
230584 0
230600 0
230603 0
230605 0
230628 0
230709 97
230783 0
231071 218
231196 222
231286 2
231383 7
231427 142
231464 193
231555 161
231589 115
231601 0
231608 1
231612 0
231614 0
231622 4
231626 7
231767 0
231773 181
231790 22
231801 75
231818 0
231896 58
232071 71
232360 0
232393 2
232450 0
232515 137
232540 27
232543 42
232582 0
232618 0
232678 29
232868 0
232941 0
233020 0
233149 8
233274 116
233277 0
233357 132
233479 1
233642 0
233701 0
233703 0
233761 15
233770 50
233854 0
233940 0
233953 102
233976 105
234109 0
234228 0
234325 0
234378 29
234403 0
234475 0
234512 0
234517 37
234589 0
234699 0
234749 0
234784 0
234834 6
234895 105
234904 80
234991 0
235057 49
235101 0
235144 81
235147 0
235212 0
235237 0
235253 0
235258 0
235291 0
235312 0
235347 0
235405 0
235473 161
235477 0
235562 0
235576 0
235673 0
235708 0
235831 16
235945 249
235981 0
235989 0
236017 47
236020 4
236034 0
236068 128
236093 0
236101 49
236257 5
236289 0
236360 4
236394 0
236423 0
236483 0
236673 111
236678 0
236692 0
236704 0
236771 2
236775 0
236922 0
236977 0
236987 0
237008 0
237034 0
237037 11
237390 0
237400 0
237482 22
237659 140
237697 0
237712 182
237778 0
237893 71
237910 0
237995 0
238114 0
238122 6
238174 3
238217 0
238243 25
238299 33
238570 0
238573 0
238622 0
238648 0
238681 70
238780 0
238908 8
238933 0
238961 1
239000 0
239229 0
239301 0
239392 0
239447 0
239464 0
239590 0
239796 0
239856 0
239969 0
240264 0
240303 0
240403 0
240434 0
240523 0
240547 0
240731 0
240761 0
240817 0
240870 0
240943 0
241014 0
241026 0
241054 0
241058 0
241080 0
241114 0
241182 0
241210 0
241224 43
241318 0
241347 0
241501 12
241557 17
241691 228
241749 64
241922 1
241977 0
242214 0
242261 0
242273 0
242318 0
242346 0
242391 0
242414 11
242519 0
242539 0
242624 0
242807 0
242815 0
242868 0
243006 0
243056 0
243058 8
243086 6
243108 0
243125 0
243220 62
243226 13
243246 13
243255 140
243263 0
243317 36
243321 90
243352 71
243372 0
243866 0
243878 4
243895 74
243921 12
243945 86
244008 0
244026 0
244045 58
244111 73
244218 0
244243 0
244273 0
244485 51
244558 0
244622 0
244696 17
245165 0
245226 0
245296 0
245397 0
245408 0
245504 0
245809 0
245819 0
245826 0
245845 0
245979 0
246042 0
246085 0
246151 0
246231 0
246343 0
246384 0
246497 0
246516 0
246564 0
246615 0
246695 0
246882 0
246939 0
246987 0
247137 0
247188 0
247250 0
247271 0
247284 0
247290 0
247320 0
247329 4
247352 40
247450 0
247474 0
247527 14
247537 0
247670 0
247723 12
247993 100
248038 35
248053 1
248120 0
248160 0
248206 0
248213 0
248311 0
248391 0
248405 0
248581 0
248702 0
248733 0
248862 0
248868 0
248919 0
248942 0
248966 0
249111 25
249150 0
249281 2
249297 118
249436 68
249534 0
249610 0
249618 14
249726 0
249791 0
249924 138
249942 0
250004 7
250048 0
250106 0
250134 0
250260 0
250302 98
250439 139
250488 172
250494 0
250528 0
250582 164
250846 75
250939 2
251154 0
251190 151
251400 13
251628 90
251630 1
251666 0
251675 0
251690 0
251704 0
251730 0
251734 47
251741 0
251745 0
251762 0
251766 0
251811 0
251936 0
251989 0
252040 0
252127 0
252157 0
252174 0
252232 0
252388 0
252427 0
252439 0
252472 0
252483 0
252568 0
252571 0
252706 0
252771 0
252904 0
252949 0
253116 0
253195 0
253210 0
253463 0
253595 0
253600 0
253617 175
253650 447
253670 0
253800 21
253877 15
253891 83
254050 374
254333 0
254585 31
254704 116
254754 18
254767 0
254830 54
254845 49
254854 0
254872 0
254909 11
254911 73
254946 89
254978 155
254993 0
255070 0
255088 0
255114 18
255182 0
255219 452
255272 249
255294 159
255310 46
255325 64
255367 27
255381 3
255424 0
255563 0
255573 14
255636 103
255661 118
255697 83
255831 1
255934 484
255982 692
256018 117
256082 70
256148 61
256175 11
256177 2
256189 4
256208 0
256376 280
256379 35
256393 34
256421 0
256565 0
256634 0
256755 14
256757 46
256778 0
256886 0
256957 0
256964 0
256981 0
257066 322
257069 22
257151 0
257219 0
257234 0
257246 0
257298 0
257318 0
257336 36
257393 0
257547 96
257550 0
257559 133
257642 16
257666 30
257720 0
257722 0
257752 0
257802 0
257814 0
257820 0
257833 139
257846 56
257902 5
257925 96
257940 37
257991 0
258051 0
258234 3
258485 0
258531 257
258651 198
258681 0
258705 1
258747 24
258751 313
258873 3
258891 0
258918 0
258925 0
258952 0
259047 0
259055 4
259098 0
259192 0
259240 0
259248 0
259363 0
259533 0
259554 0
259608 0
259617 0
259657 0
259668 46
259703 0
259710 0
259760 0
259780 0
259794 0
259852 0
259908 0
259924 0
259934 0
259937 0
259973 0
260043 176
260049 0
260089 2
260157 0
260209 89
260247 0
260254 0
260302 0
260387 65
260455 25
260479 115
260503 16
260583 130
260587 3
260647 0
260649 0
260690 0
260702 99
260840 91
260866 0
260894 0
260963 0
261087 0
261123 39
261131 221
261133 71
261140 0
261230 16
261309 68
261431 0
261437 456
261458 43
261470 38
261511 127
261555 0
261577 0
261654 2
261888 97
262048 0
262169 0
262287 0
262344 166
262432 0
262452 8
262461 75
262492 0
262537 65
262543 0
262551 61
262632 227
262722 124
262800 71
262851 0
262867 12
262887 0
262889 0
262921 0
262934 0
262961 0
263026 0
263039 0
263098 3
263190 2
263214 0
263245 161
263261 236
263340 0
263383 0
263394 0
263574 0
263631 39
263640 14
263701 0
263857 0
263886 0
263926 0
264021 9
264038 10
264049 0
264055 21
264095 0
264103 0
264222 0
264241 0
264313 0
264427 49
264562 66
264582 381
264658 27
264674 0
264690 36
264729 0
264882 0
264890 233
264898 0
264943 53
264972 0
265117 78
265184 27
265197 0
265261 120
265287 0
265299 0
265315 121
265332 196
265343 0
265379 0
265412 0
265495 0
265506 0
265553 9
265785 0
265831 190
265975 0
265982 0
266015 102
266151 0
266184 45
266293 0
266302 0
266314 0
266401 0
266434 0
266449 0
266527 33
266572 42
266646 1
266660 15
266740 0
266829 0
266837 0
266841 0
266863 0
266948 0
267006 53
267080 0
267101 0
267141 0
267355 41
267409 99
267658 54
267681 20
267689 75
267742 0
267764 21
267825 0
267861 0
267864 50
267881 0
267951 0
267962 0
267968 0
268038 0
268074 0
268104 0
268155 0
268262 0
268380 0
268416 0
268447 0
268468 0
268527 0
268554 0
268639 53
268649 99
268654 0
268738 0
268804 0
268867 0
268876 0
268880 0
268959 0
268996 0
269015 0
269021 0
269083 0
269111 0
269128 0
269333 0
269345 0
269360 0
269436 0
269514 0
269575 0
269627 0
269724 0
269835 76
269876 299
269895 0
270009 0
270044 0
270272 0
270384 0
270437 0
270500 0
270528 0
270536 0
270608 0
270668 0
270713 0
270737 0
270740 0
270781 0
270785 0
270871 0
271046 0
271139 0
271173 0
271221 0
271280 0
271433 0
271452 0
271487 0
271491 0
271505 0
271542 0
271575 0
271758 0
271816 0
271873 0
271971 0
272016 0
272091 0
272094 0
272132 0
272184 0
272196 0
272232 0
272256 0
272264 0
272292 0
272331 0
272337 0
272370 0
272672 0
272728 0
272761 0
272763 0
272792 0
272812 0
272972 215
273041 16
273054 0
273240 0
273376 0
273412 0
273508 0
273574 0
273593 0
273775 0
273831 0
273847 0
273941 0
274039 0
274107 0
274174 0
274238 360
274307 304
274385 113
274390 333
274461 0
274474 0
274586 28
274606 299
274706 3
274853 0
274866 138
274914 0
274916 0
274918 0
274924 0
274935 0
274937 38
274939 246
274990 0
275107 218
275161 316
275181 247
275287 75
275317 0
275351 0
275638 6
275647 45
275665 138
275671 289
275737 181
275802 1
275857 0
275948 569
275952 189
275975 115
276012 45
276057 182
276091 0
276193 47
276242 44
276259 110
276289 123
276325 37
276337 54
276343 0
276365 36
276487 15
276507 66
276547 238
276550 360
276625 192
276661 49
276697 290
276709 16
276724 12
276805 123
276850 145
276886 262
276940 159
276950 0
276988 9
277021 0
277030 10
277202 0
277225 130
277326 72
277380 23
277464 0
277510 1
277541 2
277583 0
277702 7
277747 5
277762 327
277863 0
278011 0
278052 41
278076 38
278084 94
278118 635
278202 33
278304 17
278317 90
278430 195
278750 0
278861 1084
278954 0
278975 24
278990 50
279068 106
279107 77
279110 13
279329 91
279377 59
279458 19
279527 0
279606 0
279644 0
279672 4
279711 0
279733 1
279903 23
279948 25
280103 0
280146 8
280258 0
280312 0
280321 0
280414 0
280476 15
280617 8
280626 299
280698 0
280701 92
280863 0
280892 0
280951 73
281035 0
281077 66
281096 23
281154 0
281196 0
281215 23
281284 0
281290 0
281308 6
281385 0
281406 0
281413 0
281464 0
281521 0
281546 0
281574 0
281617 0
281695 0
281724 0
281883 21
281891 0
282005 0
282064 0
282067 9
282253 0
282286 38
282415 33
282466 4
282544 0
282548 14
282589 0
282621 0
282650 194
282758 0
282850 0
282875 0
283039 0
283063 0
283082 0
283231 0
283314 0
283423 0
283614 0
283741 0
283750 0
283970 0
284107 0
284318 0
284388 0
284414 0
284768 0
284786 0
284846 0
285038 0
285074 0
285092 0
285175 0
285198 0
285256 0
285266 0
285291 0
285548 0
285634 0
285649 0
285787 0
285939 0
286165 0
286214 0
286531 0
286652 0
286658 0
286807 0
286899 0
286903 0
286909 0
286914 0
287111 71
287122 0
287159 247
287211 0
287307 0
287441 118
287599 0
287695 0
287785 0
287798 26
287810 0
287951 0
288080 0
288130 13
288199 0
288214 0
288350 0
288379 0
288384 121
288390 288
288394 0
288403 0
288439 0
288450 0
288508 0
288515 0
288575 0
288581 0
288584 0
288717 113
288722 0
288724 0
288758 0
288868 0
288940 0
289052 0
289075 5
289080 0
289092 0
289103 0
289140 461
289227 67
289339 19
289359 0
289365 0
289375 4
289473 10
289483 139
289503 0
289635 16
289655 23
289766 0
289813 0
289815 123
289829 0
289846 0
289859 0
289903 0
289954 0
289985 0
289995 0
290104 9
290154 34
290362 0
290388 0
290467 0
290491 0
290515 0
290601 0
290655 94
290741 0
290806 0
290951 2
291467 1
291516 0
291545 0
291703 34
291711 0
291817 0
291827 0
291920 0
292045 0
292071 166
292077 149
292083 0
292093 2
292098 10
292108 12
292121 23
292124 327
292185 178
292220 0
292264 8
292397 3
292435 0
292522 0
292620 0
292766 0
292803 52
292816 0
292856 63
292864 0
292887 28
293053 0
293086 9
293125 0
293132 0
293151 0
293182 0
293248 15
293508 157
293592 0
293608 0
293761 60
293792 158
293922 2
294057 1
294093 0
294297 0
294327 0
294342 0
294399 0
294428 0
294522 12
294528 37
294552 0
294669 52
294687 0
294776 0
294851 0
294945 0
295042 0
295178 0
295218 0
295251 0
295259 0
295594 0
295623 0
295674 201
295684 0
295699 0
295709 0
295723 39
295725 0
295736 260
295761 586
295775 0
295779 255
295796 0
295838 0
295856 141
295867 95
295890 324
295924 0
295953 0
295972 66
295986 0
296124 0
296309 0
296411 0
296444 6
296491 97
296499 0
296501 0
296533 167
296562 0
296572 1
296596 0
296625 68
296665 0
296686 0
296853 178
296859 0
296873 0
296893 34
296895 0
296933 0
296945 0
296972 0
296982 0
297075 72
297155 15
297231 21
297267 0
297281 46
297326 0
297344 36
297362 78
297390 11
297404 0
297472 3
297489 0
297508 16
297517 3
297533 3
297590 0
297726 62
297746 0
297815 0
297836 0
297932 0
297939 0
298027 42
298104 0
298117 0
298146 21
298159 77
298253 0
298261 0
298395 0
298480 0
298494 0
298540 0
298559 0
298746 0
298844 0
298855 0
298864 58
298906 3
298909 0
299049 0
299081 0
299130 10
299206 0
299229 121
299239 0
299280 6
299303 0
299326 0
299339 0
299350 0
299423 0
299463 45
299467 0
299502 0
299552 0
299616 0
299638 0
299678 0
299710 10
299770 0
299789 0
299882 27
299917 31
299944 0
300130 6
300235 0
300319 0
300427 25
300493 15
300548 38
300681 0
300702 0
300741 0
300771 0
300778 0
300803 0
300842 0
300886 33
300944 0
300976 0
301051 7
301144 1
301175 0
301177 34
301186 0
301234 0
301281 0
301291 0
301294 0
301306 0
301309 0
301312 2
301344 2
301347 0
301444 0
301459 0
301465 19
301480 47
301513 214
301657 136
301679 42
301694 7
301739 0
301793 63
301834 0
301855 1
302054 0
302066 40
302077 242
302080 734
302084 34
302109 263
302164 1
302174 42
302222 39
302261 86
302327 0
302552 0
302590 58
302656 101
302681 0
302710 93
302712 87
302738 0
302811 313
302840 0
302854 248
302871 0
303025 62
303049 116
303051 19
303090 0
303097 0
303125 188
303128 114
303199 4
303229 0
303280 38
303306 0
303363 0
303488 47
303540 0
303747 0
303751 0
303776 0
303790 0
303811 131
303988 263
304060 0
304154 0
304325 0
304494 3
304547 0
304597 9
304684 84
304795 0
304849 0
304897 0
304907 0
304925 27
305017 0
305060 188
305098 0
305119 258
305122 130
305266 292
305390 1
305406 0
305478 0
305498 35
305535 25
305548 0
305599 0
305753 56
305799 0
305807 1
305861 67
305906 35
306039 0
306173 0
306264 0
306341 0
306360 259
306681 4
306719 0
306816 4
306911 1
306935 30
307091 0
307130 67
307188 12
307261 37
307410 23
307473 8
307651 66
307750 0
307816 22
307834 0
307961 0
308075 0
308085 14
308091 66
308268 0
308282 32
308407 6
308549 0
308602 0
308617 0
308665 149
308674 1
308754 105
308775 80
308807 27
308816 1
308824 0
308909 324
308911 424
308922 7
308932 118
308934 19
309078 51
309120 13
309249 0
309295 0
309324 119
309331 0
309345 0
309383 71
309426 0
309494 130
309597 61
309630 4
309659 2
309673 0
309763 72
309848 66
309946 0
310071 0
310236 87
310276 0
310283 36
310295 0
310308 0
310322 52
310400 0
310540 0
310613 142
310630 0
310705 0
310740 0
310837 0
310903 81
311098 123
311136 0
311212 0
311312 0
311461 0
311517 0
311551 0
311604 0
311655 0
311664 0
311703 0
311739 0
311856 0
311925 0
311957 0
311987 0
312009 0
312081 0
312102 0
312124 0
312162 0
312227 2
312233 0
312259 0
312548 48
312625 0
312659 0
312670 0
312695 0
312730 0
312760 55
312766 0
312819 0
312835 0
312868 64
312919 49
313084 114
313141 0
313209 0
313245 0
313268 0
313291 2
313293 0
313314 0
313450 326
313488 0
313519 0
313540 42
313582 1
313584 0
313600 8
313776 0
313795 0
313918 0
313993 0
314168 0
314178 111
314205 0
314236 0
314270 0
314310 0
314410 53
314435 0
314478 40
314523 0
314616 0
314643 0
314840 82
314865 25
314879 585
314931 118
314945 26
314997 0
315038 0
315073 0
315116 50
315131 0
315143 0
315178 548
315259 0
315291 133
315335 0
315369 1487
315423 27
315632 0
315907 162
315909 12
316012 2
316135 225
316149 137
316234 0
316260 149
316299 0
316381 0
316415 0
316447 0
316501 0
316566 0
316741 388
317091 384
317095 123
317141 74
317186 0
317313 39
317377 98
317381 25
317514 0
317526 0
317548 9
317562 34
317709 222
317828 159
317856 0
317931 0
317960 73
317970 236
317973 230
318145 51
318210 383
318357 0
318363 18
318435 32
318571 0
318734 282
318807 141
318825 23
318827 323
319267 83
319305 14
319443 605
319516 0
319530 152
319827 0
319905 15
320030 103
320109 0
320157 0
320271 24
320283 146
320326 536
320499 55
320523 159
320542 37
320626 0
320652 219
320658 226
320802 42
320856 77
320996 0
321033 0
321220 200
321226 0
321237 124
321259 0
321273 111
321290 0
321325 193
321361 73
321465 0
321605 241
321655 141
321853 36
322035 68
322123 487
322153 28
322435 8
322585 128
322614 0
322636 188
322675 58
322681 125
322689 467
322720 269
322724 232
322878 42
322888 0
322977 143
322997 205
323000 74
323007 31
323025 314
323053 15
323088 301
323100 205
323121 180
323238 61
323267 81
323280 7
323290 77
323307 77
323310 147
323312 284
323319 0
323357 12
323429 0
323504 0
323798 0
323896 31
323978 2
324029 78
324248 50
324398 321
324401 213
324425 169
324534 87
324555 54
324572 20
324630 202
324660 77
324714 25
324734 0
324874 0
324951 0
325056 345
325068 33
325283 0
325389 277
325507 154
325591 19
325656 83
325665 334
325763 176
325848 150
325908 0
325932 120
326057 0
326136 101
326140 36
326160 52
326197 157
326236 712
326247 173
326263 166
326267 237
326281 0
326336 84
326359 0
326366 113
326447 70
326624 4
326786 128
326808 0
326839 716
326870 10
326936 26
327015 0
327251 46
327357 0
327379 1
327390 20
327428 0
327476 9
327479 94
327609 71
327628 11
327755 190
327964 227
328000 0
328099 62
328106 32
328223 0
328249 6
328334 0
328363 34
328393 0
328433 2
328446 144
328449 105
328511 12
328530 87
328533 0
328543 0
328593 0
328648 5
328702 0
328903 0
328970 0
329080 0
329090 0
329104 0
329239 0
329265 0
329285 0
329329 70
329515 37
329527 0
329551 0
329602 1
329725 0
329730 88
329742 17
329745 0
329806 0
329823 0
329889 0
329933 0
329948 0
329961 1
330030 63
330036 0
330060 0
330080 0
330171 0
330174 42
330180 26
330362 0
330518 0
330738 0
330761 0
330860 135
330864 295
330875 2
330897 6
330934 0
331001 0
331029 0
331080 76
331386 0
331483 0
331489 204
331533 39
331636 0
331658 13
331686 0
331696 0
331704 11
331718 65
331722 74
331861 0
331893 22
331943 21
332017 217
332021 85
332083 33
332102 86
332129 48
332151 477
332177 291
332179 145
332198 0
332246 0
332327 10
332378 221
332384 7
332452 0
332666 29
332697 0
332709 18
332725 0
332758 0
332807 139
332819 11
332987 0
333011 254
333141 56
333213 49
333223 288
333231 27
333291 0
333347 0
333378 0
333385 46
333429 152
333438 126
333503 385
333651 0
333736 0
333746 0
333850 81
333905 84
333998 22
334370 18
334469 25
334498 0
334537 0
334576 0
334823 70
334885 0
334894 0
334969 0
334987 0
335207 0
335227 0
335678 12
335681 4
335906 0
335983 24
336051 11
336126 92
336280 0
336325 0
336382 110
336437 241
336451 559
336561 81
336763 0
336896 11
336947 3
337189 11
337222 3
337438 42
337700 121
337703 218
337715 2
337762 41
337771 0
338192 32
338209 2
338669 1
338746 0
338814 16
338889 148
339020 0
339043 15
339088 1
339147 0
339154 106
339181 0
339193 0
339206 16
339315 16
339321 0
339357 119
339363 43
339478 2
339503 18
339559 236
339580 62
339593 18
339655 0
339784 7
339826 78
339961 0
339977 95
340054 0
340056 100
340107 67
340168 181
340181 30
340192 0
340307 0
340338 0
340349 27
340525 14
340531 38
340614 0
340646 392
340696 20
340710 43
340716 307
340977 0
340985 58
341003 1
341015 102
341115 66
341247 0
341259 22
341331 0
341550 236
341578 9
341658 43
341666 38
341733 43
341795 10
341811 59
341836 0
341944 0
341963 0
341968 2
341979 0
341987 1
342003 0
342031 198
342082 0
342087 132
342097 0
342140 165
342215 0
342227 0
342286 0
342294 0
342480 0
342499 0
342514 0
342559 0
342627 0
342685 0
342735 0
342832 0
342952 0
342999 0
343333 0
343480 0
343591 0
343672 0
343800 0
343821 0
343974 0
343982 0
343991 0
344115 0
344293 0
344327 0
344367 0
344462 0
344830 0
344928 0
344956 0
344973 0
344976 0
345016 0
345048 0
345129 0
345145 0
345161 0
345186 0
345322 0
345332 0
345339 0
345407 0
345420 0
345425 0
345613 0
345630 0
345750 0
345767 0
345887 0
345944 0
345948 0
345953 0
345957 0
346128 0
346138 0
346141 0
346203 0
346317 0
346425 0
346543 0
346601 0
346688 0
346732 0
346766 0
346971 0
347159 0
347233 0
347363 0
347389 0
347462 0
347480 0
347520 0
347579 0
347645 0
347715 0
347732 0
347747 0
347767 0
347854 0
347924 0
348088 0
348106 0
348175 0
348199 0
348206 0
348218 0
348243 0
348252 0
348354 0
348373 0
348431 0
348448 0
348472 0
348492 0
348521 0
348541 0
348785 0
348857 0
348915 0
349059 0
349097 0
349226 0
349254 0
349283 0
349347 0
349540 0
349550 0
349728 0
349736 0
349879 0
349908 0
349912 0
349972 0
349988 0
350014 0
350055 0
350086 0
350098 0
350136 0
350157 2
350232 0
350263 0
350361 0
350403 0
350465 0
350527 0
350556 0
350568 0
350618 0
350676 0
350703 0
350803 0
350812 0
350816 0
350852 0
350914 0
351018 0
351067 0
351083 0
351101 0
351183 0
351215 0
351457 1
351474 0
351502 0
351524 0
351545 0
351767 0
351771 0
351804 0
351806 0
351863 0
351869 0
351898 0
351908 0
351985 0
351998 0
352052 0
352136 0
352146 63
352257 0
352259 0
352327 0
352343 0
352410 0
352450 0
352484 0
352526 0
352559 0
352713 0
352721 0
352776 0
352837 0
353034 39
353192 0
353295 0
353435 0
353450 0
353457 0
353505 0
353524 0
353583 0
353631 0
353714 0
353735 0
354154 0
354244 0
354251 0
354274 0
354292 0
354323 0
354388 0
354463 0
354674 0
354697 0
354914 0
354974 0
355114 0
355164 0
355338 0
355448 0
355472 0
355524 0
355536 0
355572 0
355852 0
355947 0
355958 0
355982 0
356022 0
356045 0
356164 0
356198 0
356210 0
356305 0
356416 0
356501 0
356513 0
356545 0
356606 0
356630 0
356818 47
356824 0
356908 55
356988 0
357050 147
357054 273
357067 66
357085 0
357126 0
357138 0
357152 71
357259 0
357273 31
357275 85
357290 0
357316 101
357340 83
357383 0
357391 0
357404 0
357451 39
357466 0
357478 0
357481 20
357517 24
357554 0
357799 0
357843 72
357942 0
358086 71
358124 17
358168 317
358189 0
358225 76
358306 21
358583 0
358609 0
358619 20
358631 1
358669 0
358672 0
358726 46
358730 72
358770 0
358864 0
358884 0
358954 0
358982 0
359107 0
359117 0
359124 0
359222 0
359532 2
359622 0
359630 0
359726 2
359759 252
359837 71
359849 0
359980 0
359988 0
360013 21
360020 0
360090 0
360100 86
360125 15
360137 7
360143 20
360188 22
360203 267
360205 315
360286 0
360310 4
360350 30
360402 0
360419 6
360490 0
360498 0
360517 5
360549 2
360557 58
360591 0
360602 17
360641 0
360656 10
360709 0
360726 94
360758 21
360767 33
360812 0
360831 0
360848 0
360865 0
360877 0
360899 62
360947 0
361055 16
361073 45
361085 0
361203 0
361210 152
361212 167
361227 123
361231 196
361251 87
361282 0
361477 47
361517 12
361592 167
362326 0
362517 1
362578 0
362590 0
362742 64
362746 16
362752 117
362782 0
362820 0
362935 0
363016 0
363130 130
363134 68
363169 312
363230 0
363236 181
363239 480
363251 160
363396 252
363404 239
363412 0
363435 40
363450 15
363527 89
363738 0
363776 0
363797 0
363804 0
363814 0
363836 255
363866 551
363916 153
363932 9
364026 396
364144 121
364174 334
364201 44
364251 149
364255 118
364381 10
364421 0
364467 98
364509 2
364514 0
364524 0
364534 0
364567 49
364698 0
364741 0
364754 228
364758 78
364834 0
364941 299
365130 239
365178 27
365304 27
365565 0
365589 82
365693 111
365695 177
365762 48
365798 128
365865 2
365894 1
365918 108
366035 103
366077 124
366140 705
366151 0
366158 0
366188 70
366296 0
366304 0
366342 0
366400 44
366451 0
366481 13
366491 49
366541 12
366559 47
366734 110
366881 0
366887 0
366907 47
366967 31
367027 358
367052 0
367088 149
367157 6
367160 225
367345 16
367407 246
367436 0
367512 75
367580 0
367746 90
367809 160
367834 0
367840 0
367891 67
367921 0
367981 128
367999 2
368011 244
368066 19
368289 0
368387 0
368396 0
368417 0
368435 0
368447 65
368452 223
368482 0
368570 4
368722 538
368726 13
369083 21
369098 0
369131 0
369177 27
369191 70
369224 0
369235 2
369241 2
369259 0
369289 43
369329 0
369349 2
369383 0
369419 0
369443 0
369572 33
369659 0
369680 0
369710 0
369745 126
369753 21
369805 103
369863 0
369911 26
369973 19
370001 8
370036 0
370124 19
370190 0
370208 0
370262 128
370298 0
370301 0
370314 60
370365 6
370367 223
370371 88
370395 0
370416 0
370447 0
370477 0
370537 111
370616 0
370622 0
370838 0
370868 0
370933 2
370993 0
371025 46
371063 0
371113 4
371213 0
371281 337
371438 12
371498 0
371516 52
371535 5
371549 0
371562 0
371609 0
371640 0
371657 0
371687 0
371723 0
371735 0
371751 35
371765 0
371800 0
371811 39
371830 145
371890 0
371908 0
371921 0
371969 0
372027 1
372035 0
372299 0
372346 55
372406 68
372494 0
372554 59
372557 0
372566 0
372596 28
372608 14
372626 0
372664 380
372668 2
372764 88
372821 115
372881 28
372887 25
372929 0
372941 0
372981 0
372987 0
373013 0
373034 0
373075 0
373077 34
373107 101
373121 0
373253 26
373282 0
373301 12
373313 70
373317 0
373371 92
373373 237
373392 28
373510 0
373578 0
373644 0
373659 0
373674 0
373707 1
373739 0
373777 0
373794 0
373799 0
373887 0
373929 21
373967 104
373995 125
373999 71
374315 143
374318 200
374404 61
374419 0
374431 0
374460 0
374483 4
374513 40
374573 7
374591 14
374603 9
374607 25
374633 178
374663 288
374919 55
375029 376
375178 0
375251 187
375293 213
375436 0
375497 52
375505 2
375610 0
375665 164
375673 0
375718 17
375746 98
375757 12
375769 0
375772 86
375780 6
375805 19
375818 15
375844 117
375859 0
375890 0
375919 263
375944 30
376078 0
376140 0
376256 35
376389 0
376499 91
376544 0
376583 65
376610 0
376674 0
376825 133
376889 63
376926 0
376958 55
376970 65
377002 245
377064 9
377100 30
377107 89
377170 16
377217 36
377261 0
377297 104
377375 4
377381 0
377405 0
377477 29
377534 0
377546 0
377580 0
377695 54
377701 150
377723 33
377741 0
377827 0
377886 0
377944 90
377965 0
378105 3
378146 0
378158 0
378198 0
378222 0
378276 0
378278 0
378320 84
378332 55
378408 114
378585 34
378695 26
378724 0
378736 0
378778 0
378790 40
378850 0
378869 0
378946 0
378986 0
379003 0
379075 0
379081 0
379160 0
379171 63
379187 0
379224 30
379279 88
379281 16
379349 0
379416 16
379544 7
379703 0
379720 0
379770 0
379808 0
380037 0
380061 0
380076 8
380102 0
380229 119
380331 0
380432 0
380465 0
380490 5
380492 0
380509 0
380515 0
380535 0
380555 0
380559 41
380609 0
380627 0
380652 0
380684 0
380719 0
380902 0
380915 0
381069 61
381125 115
381141 0
381158 0
381207 0
381233 14
381411 99
381494 0
381795 0
381797 0
381907 38
381976 0
382031 0
382286 0
382459 6
382462 6
382468 46
382499 87
382709 55
382711 35
382751 154
382826 23
382874 17
382940 241
383372 4
383376 564
383378 0
383405 195
383411 123
383461 0
383548 201
383552 240
383593 53
383607 270
383896 84
383955 0
383974 28
384133 64
384265 178
384280 13
384301 111
384376 0
384445 9
384484 1
384512 2
384573 135
384653 264
384830 0
384846 71
384879 93
384894 2
384989 61
385073 0
385174 42
385218 135
385349 705
385359 222
385380 141
385420 194
385484 0
385616 163
385652 0
385743 0
385766 30
385788 45
385825 42
385892 43
385946 0
385976 108
385983 262
386074 107
386089 0
386230 0
386266 0
386293 330
386327 0
386466 20
386521 13
386559 43
386713 5
386800 106
386866 110
387091 14
387133 290
387181 45
387197 136
387358 0
387421 0
387490 0
387503 0
387598 187
387780 0
387814 0
387839 4
387846 82
387850 44
387854 188
387865 0
387875 0
387904 0
387908 0
387992 146
388093 82
388162 102
388170 0
388180 0
388204 29
388235 389
388357 319
388387 20
388440 130
388443 234
388482 11
388518 0
388539 22469
388570 252
388723 7
388970 0
389065 0
389092 0
389128 29
389148 34
389152 53
389168 2
389183 18
389247 46
389287 2
389313 0
389349 0
389361 62
389398 64
389430 0
389467 73
389528 0
389536 2
389763 0
389777 0
389804 49
389821 0
389891 0
389928 71
389973 0
389998 0
390219 40
390328 21
390369 40
390379 47
390432 18
390473 0
390581 0
390611 210
390687 0
390694 63
390817 0
390825 0
390889 56
390913 11
390979 0
390987 0
390995 0
391003 16
391162 0
391300 0
391303 0
391307 0
391329 0
391331 0
391372 0
391395 0
391473 0
391583 0
391586 1
391781 0
391795 0
391813 0
391821 0
391851 12
391877 2
391892 103
392058 118
392120 211
392141 326
392169 332
392171 346
392249 294
392261 0
392437 0
392516 243
392530 0
392546 131
392625 0
392638 0
392649 19
392661 0
392697 0
392726 0
392965 0
392996 195
393097 0
393182 0
393313 170
393316 0
393347 0
393382 0
393405 0
393419 0
393433 0
393477 0
393512 1
393532 0
393690 0
393770 0
393874 0
393876 415
393897 56
393930 0
393975 284
393993 0
394001 0
394062 0
394079 0
394091 0
394099 74
394166 31
394180 0
394243 0
394254 0
394373 0
394420 5
394438 0
394489 0
394542 0
394550 11
394661 0
394815 0
394859 0
394867 0
394941 0
394997 0
395013 0
395246 126
395288 519
395292 114
395348 0
395566 116
395570 575
395635 9
395696 0
395712 0
395903 0
395945 53
395951 90
396011 15
396095 0
396098 0
396155 0
396158 0
396169 0
396171 0
396274 0
396295 0
396340 8
396422 44
396460 6
396489 0
396511 38
396585 418
396656 69
396735 133
396751 224
396871 0
397009 0
397037 0
397173 0
397180 7
397215 42
397293 64
397390 0
397402 67
397433 0
397456 334
397459 168
397478 37
397490 202
397584 100
397678 13
397718 1
397827 10
397935 77
397968 0
397992 237
398193 92
398225 0
398241 15
398274 0
398337 67
398375 150
398443 255
398646 18
398657 0
398700 0
398742 0
398760 0
398763 0
398886 0
398991 0
399057 0
399064 0
399081 0
399156 0
399174 0
399180 0
399214 0
399237 0
399264 0
399278 0
399486 0
399491 0
399495 0
399536 0
399549 12
399564 0
400077 0
400096 27
400109 0
400128 0
400146 0
400155 0
400158 0
400167 0
400357 0
400477 0
400506 101
400524 23
400543 6
400567 134
400683 76
400732 88
401164 22
401265 348
401275 103
401317 60
401325 18
401372 11
401412 656
401416 771
401503 29
401572 4
401731 214
401822 0
401874 42
401883 0
401899 0
402060 0
402074 0
402090 0
402268 0
402348 0
402363 0
402400 0
402444 0
402459 0
402534 0
402616 0
402651 0
402702 0
402784 0
402792 0
402837 0
402888 0
402900 0
402919 0
403047 0
403408 459
403420 0
403597 0
403642 0
403676 0
403688 0
403977 0
404001 0
404016 0
404106 0
404127 0
404316 0
404382 0
404412 0
404418 0
404448 0
404589 0
404599 0
404626 0
404692 0
404844 0
404962 0
405017 0
405118 0
405263 0
405272 0
405291 0
405336 0
405399 0
405442 0
405466 0
405567 0
405577 0
405579 0
405665 0
405750 0
405812 0
405861 142
405884 230
405936 32
405941 2
405971 26
406046 0
406110 0
406124 0
406130 43
406160 0
406201 0
406264 81
406637 148
406716 0
406743 0
406768 0
407006 0
407020 39
407109 0
407405 7
407422 0
407499 136
407544 0
407606 30
407629 26
407645 82
407792 0
407816 0
407831 0
407843 0
408065 243
408154 0
408326 0
408411 101
408476 86
408511 0
408527 0
408584 0
408595 0
408606 0
408632 0
408697 0
408738 0
409052 0
409131 65
409156 0
409171 0
409188 18
409208 0
409216 0
409242 1
409298 53
409373 27
409380 108
409469 0
409673 0
409781 25
409828 182
409832 2
409862 0
409940 0
409966 0
410054 0
410207 19
410230 0
410537 0
410547 0
410645 0
410687 0
410772 94
410788 0
410862 105
410879 14
410966 63
411001 1243
411004 76
411130 0
411166 78
411171 238
411356 0
411362 95
411418 17
411549 41
411662 22
411763 0
411775 5
411808 0
411820 99
411976 109
412116 234
412280 87
412289 18
412308 43
412372 0
412410 111
412412 202
412557 0
412682 0
412808 0
412826 57
412878 0
413502 562
413596 4
413643 0
413802 36
413836 18
413845 83
413903 41
413931 8
413967 2
414169 40
414368 151
414490 398
414499 19
414644 1
414691 2
414759 0
414791 0
414800 58
414824 70
414885 61
414893 0
414914 1
414933 0
414946 23
414966 4
414975 239
414980 42
415001 6
415034 41
415104 293
415175 62
415184 112
415238 0
415317 0
415393 0
415426 25
415476 0
415593 11
415616 1
415668 10
415710 0
415906 0
415932 10
416019 0
416092 0
416139 0
416146 10
416148 18
416187 33
416292 0
416300 1
416324 0
416403 0
416425 0
416443 0
416586 0
416595 49
416614 0
416649 31
416685 0
416700 0
416790 1
416854 0
416896 0
416913 1
416954 0
417038 102
417148 139
417226 0
417238 101
417350 147
417432 0
417449 0
417462 0
417474 0
417505 0
417530 0
417579 0
417620 0
417653 0
417669 0
417760 0
417859 0
417907 0
418033 0
418125 0
418241 0
418257 0
418310 0
418353 0
418419 0
418551 0
418634 0
418651 0
418666 0
418785 0
418795 8
418808 0
418811 0
418829 0
418839 2
418843 0
418859 0
418882 18
418902 0
418930 0
418944 0
418986 0
418988 216
419045 72
419142 4
419173 7
419339 95
419375 10
419559 0
419646 10
419703 30
419715 0
419794 0
419813 0
419817 0
420070 0
420090 0
420150 0
420167 0
420179 0
420195 0
420297 0
420603 0
420640 0
420938 0
420956 0
421077 0
421364 0
421386 0
421441 0
421511 0
421578 0
421755 0
421922 0
421927 0
422001 0
422076 0
422196 0
422222 0
422332 0
422365 0
422414 197
422485 0
422539 0
422628 0
422662 0
422817 0
422963 0
423114 0
423233 0
423283 0
423399 0
423498 0
423509 0
423577 72
423630 112
423688 0
423700 73
423728 53
423732 19
423786 0
423872 82
424031 0
424082 2
424133 0
424145 0
424155 25
424209 113
424247 79
424263 0
424270 1115
424323 0
424603 85
424632 320
424653 97
424675 158
424710 0
424727 6
424773 28
424796 93
424829 0
424843 0
424853 22
424883 55
424961 0
424973 183
424977 95
425003 21
425050 34
425063 19
425153 170
425230 0
425349 0
425537 200
425567 136
425586 0
425726 301
425780 0
425811 33
425825 123
426148 829
426186 188
426287 162
426371 56
426401 40
426405 6
426416 142
426431 41
426551 31
426654 2
426718 0
427139 275
427143 1
427169 17
427188 0
427213 0
427245 0
427482 0
427517 95
427594 34
427741 130
427786 192
427821 3
427834 92
427908 1
427941 0
427986 133
427996 0
428024 338
428123 92
428138 127
428153 53
428163 0
428213 101
428273 37
428288 498
428313 12
428502 0
428553 0
428654 165
428671 7
428684 48
428688 37
428709 0
428714 129
428814 25
428842 169
428898 14
428982 38
429075 7
429108 11
429114 0
429178 1
429180 5
429208 25
429228 0
429252 1
429270 0
429334 4
429351 111
429420 0
429506 146
429536 34
429596 5
429614 0
429626 135
429630 0
429686 11
429960 8
430061 80
430078 8
430091 49
430095 18
430121 122
430219 50
430375 0
430389 0
430427 108
430507 12
430575 25
430789 239
430799 37
430867 50
430889 0
430903 161
430974 0
430998 0
431018 211
431078 288
431093 187
431151 190
431202 0
431438 64
431442 0
431468 24
431472 29
431493 38
431498 348
431712 82
431734 8
431800 0
431955 1
432095 256
432160 111
432169 0
432193 0
432246 0
432300 0
432348 0
432350 39
432360 0
432399 0
432425 26
432440 0
432485 115
432510 0
432519 0
432534 0
432603 12
432657 40
432663 0
432800 81
432830 0
432860 0
432892 0
432915 0
433019 85
433192 0
433222 0
433254 1
433326 0
433449 0
433499 81
433517 0
433529 1
433554 9
433574 22
433578 32
433589 242
433621 0
433679 153
433716 0
433812 0
433827 0
433848 0
434049 78
434219 83
434261 47
434365 197
434465 71
434633 149
434681 63
434690 0
434772 44
434831 119
434848 64
434937 3
434956 27
434993 0
435126 86
435161 0
435184 0
435404 122
435431 332
435580 0
435658 0
435701 0
435730 0
435790 0
435820 0
435904 0
435964 0
436010 0
436060 0
436066 0
436149 0
436243 0
436340 0
436360 0
436373 0
436409 0
436411 0
436433 0
436444 0
436565 0
436631 0
436672 0
436718 0
436797 18
436807 0
436829 52
436834 0
436863 0
436865 22
436943 0
436980 0
437026 0
437073 0
437109 0
437176 0
437200 0
437350 0
437401 0
437422 0
437472 0
437505 1
437641 122
437758 104
437782 86
437863 688
437996 139
438017 307
438047 9
438056 23
438079 22
438211 437
438285 543
438366 223
438385 0
438422 8
438450 31
438510 0
438517 5
438525 167
438531 64
438722 32
438778 10
438800 0
438921 206
438992 0
439237 0
439422 408
439431 73
439458 0
439485 0
439600 73
439696 2304
439736 1748
439763 3804
439799 1398
439832 633
439924 0
440004 0
440064 0
440220 0
440310 0
440396 2
440402 0
440604 0
440705 0
440730 0
440760 0
440780 0
440829 0
440955 0
440995 0
441206 0
441266 4
441274 0
441353 0
441368 0
441416 0
441458 0
441497 0
441525 0
441656 0
441695 0
441758 0
441986 0
442043 0
442056 0
442224 0
442238 0
442274 0
442293 0
442334 1
442381 312
442440 0
442462 0
442577 0
442656 0
442725 0
442758 0
442774 0
442836 0
442845 0
442914 0
443019 0
443033 45
443068 46
443127 0
443165 139
443275 20
443297 0
443307 3
443383 0
443436 31
443572 103
443578 47
443619 61
443698 96
443710 0
443724 56
443856 0
443889 0
443895 0
443914 38
443917 207
444052 45
444197 81
444213 126
444223 53
444242 16
444358 6
444506 0
444522 159
444532 18
444661 58
444956 60
444984 0
445252 0
445263 0
445270 2
445272 0
445283 0
445315 0
445390 0
445566 0
445607 75
445622 6
445630 0
445646 94
445662 265
445700 110
445786 265
445798 153
446147 139
446283 0
446304 74
446331 0
446365 154
446381 0
446442 0
446598 3
446656 0
446711 0
446824 0
446878 0
446998 0
447006 56
447074 317
447167 0
447178 0
447197 0
447308 0
447395 0
447448 29
447463 0
447600 0
447706 0
447718 0
447735 113
447746 0
447783 2
447796 0
447808 0
447838 0
447863 0
447947 0
447958 0
447980 0
447991 0
448071 23
448210 0
448242 0
448543 0
448551 0
448559 0
448604 0
448767 0
448828 2
448853 41
448866 0
448976 0
449030 0
449405 0
449611 0
449645 7
449740 0
449852 0
449861 0
449867 68
449888 42
450025 0
450140 3
450448 0
450458 0
450480 10
450497 0
450512 0
450536 0
450559 0
450635 0
450668 0
450696 31
450698 0
450719 0
450737 0
450773 0
450798 0
450884 0
450983 8244
450992 53
451079 58
451081 2
451147 0
451199 0
451379 0
451418 0
451492 9
451504 0
451622 0
451679 69
451762 0
451815 0
451864 6
451955 0
452058 37
452159 0
452259 0
452385 10
452467 0
452634 0
452678 0
452709 6
452738 0
453006 68
453045 23
453171 56
453188 23
453242 0
453246 139
453266 0
453298 0
453452 0
453504 215
453595 43
453624 77
453686 0
453717 0
453852 0
453904 0
454091 0
454136 15
454150 0
454167 206
454184 0
454218 149
454220 234
454259 0
454277 0
454408 154
454445 0
454473 0
454564 99
454899 151
454916 0
454945 0
455025 74
455308 318
455329 0
455384 0
455388 45
455450 0
455485 0
455493 0
455499 0
455530 0
455672 0
455726 0
455785 145
455921 53
455961 314
455963 112
455970 8
455986 608
456066 0
456139 14
456190 1
456269 0
456301 0
456342 17
456411 0
456436 0
456568 0
456578 0
456681 0
456735 0
456770 0
456776 0
456827 0
456894 190
456967 5
456998 103
457013 9
457032 0
457066 21
457159 0
457201 0
457208 0
457244 0
457354 0
457367 3
457393 96
457399 0
457476 0
457564 31
457645 30
457732 10
457842 7
457881 0
457903 0
457939 0
458002 0
458011 0
458024 0
458047 0
458065 0
458193 0
458222 0
458280 0
458283 0
458471 381
458623 0
458905 0
458918 0
459068 0
459105 0
459160 0
459182 0
459254 0
459323 0
459328 121
459506 0
459598 0
459791 0
459985 0
460030 0
460039 0
460087 0
460265 0
460492 0
460859 0
460861 0
460930 0
460990 0
461044 0
461076 0
461251 0
461512 0
461530 0
461689 0
461739 0
461856 0
461870 0
461949 0
461961 0
461990 0
462083 0
462121 213
462216 451
462247 0
462315 130
462390 77
462411 5256
462435 85
462437 80
462453 65
462657 502
462660 133
462672 62
462714 94
462902 0
462993 89
463008 74
463077 177
463107 0
463159 0
463179 0
463305 0
463352 46
463364 0
463382 0
463565 135
463593 0
463685 64
463729 22
463901 257
463929 0
464049 0
464295 1
464336 0
464416 46
464467 0
464710 20
464717 260
464736 5
464824 248
464902 47
464909 83
464929 1
464992 19
464995 203
465040 135
465083 318
465161 0
465318 0
465413 0
465419 10
465445 117
465479 65
465510 26
465643 0
465775 13
465798 0
465844 133
465855 0
465862 0
466020 6
466152 36
466284 0
466321 62
466333 117
466435 0
466491 0
466606 26
466662 0
466673 0
466699 2
466780 0
466789 40
466973 16
466998 183
467000 371
467091 0
467099 0
467255 0
467281 0
467308 8
467320 25
467374 0
467395 161
467428 1
467431 36
467541 0
467583 0
467596 16
467675 0
467700 82
467712 74
467787 165
467868 39
467955 0
467984 0
468005 15
468139 365
468143 11
468184 0
468215 0
468247 72
468256 0
468288 213
468296 568
468376 0
468503 3
468528 0
468874 5
468939 5
469069 0
469235 97
469482 0
469569 0
469597 0
469608 1
469644 0
469738 0
469839 0
469860 0
469915 0
469917 0
470130 0
470145 0
470151 0
470202 12
470208 0
470217 0
470311 0
470479 0
470537 0
470596 0
470611 0
470652 0
470704 0
470721 0
470791 0
470819 0
470901 0
470907 0
470928 0
470972 0
471209 0
471228 64
471314 0
471324 62
471414 0
471426 44
471465 0
471543 10
471612 245
471650 0
471680 0
471879 196
472036 59
472266 104
472305 51
472473 53
472540 135
472576 0
472673 456
472680 159
472705 60
472854 137
472893 88
472968 0
472992 28
473103 45
473213 275
473225 127
473579 0
473821 0
473831 250
474225 87
474265 0
474362 0
474385 24
474475 127
474592 19
474698 44
474764 33
474794 0
474841 295
474853 456
474964 43
475049 61
475070 67
475140 0
475227 0
475259 0
475325 15
475342 13
475369 0
475437 89
475448 0
475455 0
475583 148
475740 0
475800 1
475897 56
476053 31
476139 0
476182 10
476189 1
476212 0
476219 0
476246 0
476265 0
476314 120
476345 0
476425 0
476465 0
476483 0
476489 7
476545 53
476547 1
476584 0
476640 0
476680 15
476710 17
476767 25
476806 0
476959 0
477134 0
477324 53
477328 105
477366 0
477390 76
477393 580
477412 123
477445 80
477487 0
477505 0
477546 0
477565 79
477571 1
477655 0
477715 0
477784 0
477869 0
477979 0
477994 0
478018 0
478050 0
478082 0
478087 0
478123 0
478132 0
478152 0
478267 0
478567 1
478636 0
478681 0
478692 0
478710 3
478930 0
478990 0
479436 0
479497 153
479595 0
479691 99
479761 589
479777 0
479905 0
479935 0
480033 98
480236 39
480314 31
480336 72
480356 17
480430 0
480497 753
480568 111
480703 1
480719 0
480783 53
480947 0
480974 36
480998 95
481015 10
481141 0
481199 123
481366 84
481443 0
481511 0
481567 25
481599 126
481611 189
481630 111
481692 0
481702 198
481815 2
481845 0
481896 3
481976 33
482009 29
482012 1
482024 0
482036 0
482068 0
482167 0
482265 1
482273 322
482278 0
482286 0
482300 72
482366 83
482369 59
482411 0
482435 118
482487 0
482597 0
482643 0
482669 0
482671 254
482711 70
482822 265
482929 1156
482939 6
483073 0
483093 3
483106 0
483135 0
483166 0
483214 0
483265 1
483360 0
483386 0
483445 190
483487 0
483505 0
483615 22
483658 37
483708 0
483742 0
483753 0
483762 0
483787 0
483793 0
483815 182
483817 44
483951 0
483958 7
483985 3
483987 18
484049 0
484098 0
484100 0
484127 0
484131 35
484134 0
484139 0
484176 0
484199 6
484215 0
484251 0
484272 0
484279 24
484299 0
484365 566
484369 71
484386 0
484390 18
484401 0
484411 0
484435 96
484458 0
484475 0
484484 0
484486 0
484524 0
484534 0
484540 0
484561 0
484567 0
484571 0
484634 0
484650 0
484666 0
484693 0
484717 0
484723 0
484753 0
484810 0
484845 0
484854 0
484858 0
484863 0
484884 0
484894 20
484899 0
484928 0
484961 1
484985 0
485041 59
485067 62
485071 214
485100 0
485103 38
485108 37
485161 0
485182 0
485206 0
485218 0
485225 0
485257 1
485337 21
485340 0
485354 0
485368 0
485383 0
485397 0
485405 0
485416 0
485425 0
485440 0
485469 0
485511 0
485533 0
485542 0
485545 0
485577 0
485595 0
485610 0
485628 0
485643 0
485668 0
485693 0
485704 0
485718 0
485757 0
485782 10
485796 0
485825 0
485838 0
485846 0
485870 0
485910 0
485934 0
485940 0
485946 0
485961 0
485979 0
485993 39
486044 3
486093 0
486113 0
486146 29
486154 0
486209 0
486231 0
486234 0
486246 0
486293 0
486317 48
486333 0
486347 0
486360 0
486368 0
486394 0
486414 3
486432 0
486435 0
486444 0
486465 0
486468 0
486477 0
486487 0
486498 0
486560 0
486579 293
486594 0
486624 0
486651 0
486699 0
486719 122
486741 0
486788 0
486791 0
486828 0
486840 0
486843 0
486858 0
486925 0
486956 0
486963 0
486983 4
487050 0
487143 0
487161 2
487193 0
487429 78
487471 17
487662 0
487668 0
487678 71
487687 0
487747 0
487794 0
487843 0
488039 124
488329 189
488343 0
488379 1
488590 0
488620 450
488700 35
488798 209
488880 469
488903 297
488907 2
488915 118
488933 73
488981 1235
488989 198
489005 0
489080 63
489141 0
489179 0
489210 0
489227 0
489234 0
489245 0
489254 0
489271 0
489279 0
489313 0
489321 0
489369 0
489386 0
489390 0
489399 0
489410 0
489442 0
489466 12
489531 54
489535 407
489543 0
489591 0
489617 0
489647 0
489679 0
489711 0
489732 0
489755 0
489759 0
489773 0
489823 0
489830 0
489839 0
489884 81
489888 0
489896 0
489937 0
489998 157
490027 0
490064 140
490143 213
490282 35
490350 42
490370 24
490389 377
490488 21
490536 0
490577 121
490657 532
490710 163
490758 261
490765 158
490771 18
490799 60
490804 21
490850 0
490974 88
491023 53
491071 10
491134 0
491195 10
491242 0
491245 47
491269 0
491299 0
491332 109
491364 247
491389 22
491414 0
491485 0
491672 0
491680 2
491708 0
491807 7
491836 0
491911 0
491936 51
491949 0
491981 110
492005 125
492059 44
492110 46
492274 0
492285 103
492315 0
492355 0
492359 212
492363 145
492408 0
492435 185
492490 0
492541 80
492580 0
492690 13
492719 114
492759 0
492831 44
492859 27
492868 0
492887 11
493077 0
493124 0
493138 0
493193 0
493239 0
493311 0
493356 32
493364 0
493414 1
493481 0
493589 0
493684 0
493700 83
493758 37
493779 19
493806 15
493856 120
494185 0
494246 0
494286 27
494321 0
494331 0
494358 52
494432 0
494556 33
494659 8
494665 0
494703 217
494733 9
494745 0
494783 1
494848 58
494852 50
495013 4
495063 45
495111 0
495134 0
495428 0
495540 0
495569 0
495622 0
495660 0
495693 0
495797 0
495875 0
496014 0
496082 0
496218 0
496227 0
496256 0
496269 0
496329 0
496395 0
496401 0
496424 0
496494 0
496518 0
496548 0
496614 0
496629 0
496818 0
496863 0
496892 0
496911 0
496926 0
497056 0
497324 0
497378 0
497474 0
497505 0
497513 0
497527 0
497652 0
497765 0
497885 0
498307 0
498357 0
498491 0
498509 0
498538 0
498652 0
498691 0
498812 0
498824 0
498839 0
498884 0
498914 0
499035 0
499057 0
499117 0
499180 0
499257 0
499263 0
499277 0
499291 0
499326 0
499372 0
499460 0
499626 0
499645 0
499661 0
499663 0
499674 17
499700 0
499706 367
499734 175
499794 11
499806 0
500064 576
500170 62
500303 57
500342 118
500364 82
500493 0
500539 0
500609 0
500676 0
500763 0
500788 0
500798 0
500854 0
500984 0
501029 0
501037 0
501052 0
501102 0
501161 0
501347 0
501545 0
501752 0
501801 0
501853 0
501898 0
501929 0
501950 0
501963 0
501988 0
502106 0
502259 0
502288 0
502328 0
502342 0
502386 0
502425 0
502454 0
502479 0
502502 0
502571 0
502709 0
502754 0
502759 0
502793 0
502800 0
502854 0
502872 0
502929 0
503056 0
503122 0
503161 0
503198 305
503211 248
503213 385
503242 30
503273 0
503287 21
503296 0
503302 69
503360 0
503378 0
503400 108
503412 0
503483 0
503570 0
503582 16
503603 0
503677 0
503739 0
503757 0
503764 0
503886 0
503973 15
504010 54
504128 0
504131 14
504184 39
504418 0
504471 0
504516 9
504555 131
504564 0
504589 0
504632 0
504654 0
504711 0
504734 0
504834 396
504863 0
504884 5
504906 1
504921 179
505039 9
505080 1
505104 0
505174 7
505192 0
505389 102
505404 8
505455 127
505475 107
505503 90
505587 145
505664 0
505722 126
505745 216
505760 130
506100 254
506148 715
506277 0
506335 0
506413 0
506417 7
506518 57
506562 322
506571 0
506580 4
506681 33
506687 46
506742 1
506799 67
506808 160
506820 101
506872 72
507051 29
507066 46
507089 0
507098 15
507138 147
507159 13
507356 0
507394 0
507466 0
507592 0
507604 10
507674 0
507692 0
507702 0
507810 0
507832 0
507944 0
507966 0
507984 0
508100 0
508108 0
508112 0
508232 0
508402 0
508427 0
508432 0
508466 0
508486 0
508578 0
508591 0
508601 7
508706 0
508955 0
509021 0
509037 0
509087 0
509126 0
509193 0
509348 0
509361 0
509387 0
509486 0
509519 0
509561 0
509615 0
509899 0
510009 0
510056 0
510074 0
510132 0
510164 0
510237 57
510248 0
510264 0
510322 36
510333 130
510378 14
510430 19
510442 237
510457 0
510516 134
510519 48
510580 183
510601 0
510637 18
510667 0
510715 30
510786 0
510797 18
511238 0
511254 44
511290 0
511397 15
511518 0
511686 30
511731 0
511781 0
511838 0
511868 0
511899 65
512186 22
512502 104
512582 0
512604 278
512821 141
513025 22
513137 119
513224 176
513300 73
513355 0
513499 0
513614 0
513700 62
513773 2
513837 0
514050 0
514236 0
514665 4
514680 19
514776 94
514803 0
514809 2
514967 0
514993 102
515204 0
515273 19
515321 157
515374 184
515550 104
515660 210
515847 0
515858 135
515862 44
515870 80
515879 0
516001 0
516009 7
516018 0
516073 103
516086 41
516183 24
516192 0
516198 0
516227 0
516230 13
516392 38
516409 0
516441 45
516447 1
516483 0
516669 37
516896 177
516903 69
516932 0
517007 154
517150 0
517181 316
517234 314
517247 358
517366 0
517421 43
517464 150
517474 0
517485 0
517495 0
517705 0
517760 10
517771 0
517804 7
517900 0
517924 0
517991 0
518051 0
518121 0
518200 0
518275 0
518355 0
518385 0
518404 0
518409 25
518424 18
518467 0
518622 0
518652 0
518671 0
518675 0
518691 0
518732 0
518901 0
518904 0
518965 0
519081 33
519107 0
519282 0
519316 0
519404 0
519410 0
519436 3
519439 0
519479 0
519491 0
519588 66
519599 138
519719 0
519731 0
519821 60
519850 64
519882 119
519917 9
519943 110
519962 288
520032 46
520049 7
520090 14
520224 6
520320 0
520452 0
520508 47
520524 91
520536 25
520566 1
520626 0
520678 0
520736 1317
520801 154
520804 34
520864 108
520957 39
520989 0
521010 53
521012 493
521072 42
521153 0
521206 0
521259 0
521346 80
521350 64
521368 82
521420 78
521452 0
521508 45
521610 0
521665 217
521702 0
521766 276
521768 63
521829 2
521845 1
521923 54
521977 84
521985 0
522008 0
522024 51
522066 3
522165 180
522174 208
522229 263
522231 793
522315 27
522348 467
522379 692
522490 0
522532 241
522534 125
522662 31
522692 402
522719 148
522748 93
522887 114
523023 0
523055 27
523369 0
523511 106
523537 0
523565 0
523817 4
523820 111
523945 275
524029 0
524114 24
524168 22
524247 137
524497 22
524582 30
524694 0
524705 17
524735 57
524766 0
524795 0
524806 0
524854 0
524932 0
524996 0
525032 0
525046 52
525049 0
525065 0
525116 9
525346 0
525358 0
525469 47
525473 0
525505 9
525657 0
525744 20
525771 0
525876 0
525949 0
526093 139
526129 105
526144 203
526264 114
526296 1
526350 0
526372 0
526475 191
526558 0
526594 11
526648 0
526762 73
526779 115
526928 0
527200 233
527297 78
527328 0
527369 0
527515 24
527518 336
527612 0
527627 0
527731 51
527747 19
527767 0
527785 349
527874 657
527895 160
527907 0
527933 0
527996 9
528003 0
528022 0
528033 0
528171 304
528211 0
528287 74
528325 429
528402 0
528413 0
528419 0
528448 0
528541 0
528545 0
528626 0
528684 0
528800 0
528834 0
529177 0
529196 0
529208 0
529256 0
529333 0
529474 0
529551 0
529679 0
530051 0
530297 243
530302 0
530326 31
530392 164
530468 0
530475 0
530535 29
530660 0
530672 3
530707 319
530736 92
530752 123
530791 4
530818 25
530852 110
530873 83
530920 0
530939 12
530981 0
531166 0
531213 37
531363 49
531410 0
531467 0
531476 0
531497 70
531745 0
531787 0
531839 127
531876 0
531927 145
531987 328
531991 384
532046 92
532080 36
532134 0
532225 204
532253 0
532267 188
532303 76
532318 106
532322 102
532332 95
532383 71
532395 3
532504 22
532569 125
532571 288
532640 104
532666 0
532697 66
532726 40
532729 636
532743 270
532759 171
532803 0
532824 0
532888 0
532901 0
532909 0
532949 43
532977 20
532987 0
533005 63
533011 0
533120 0
533284 20
533400 0
533522 39
533543 0
533670 0
533743 9
533750 0
533777 129
533911 0
533933 221
533948 893
533951 3
534083 0
534221 216
534248 0
534255 0
534284 249
534308 80
534404 0
534409 0
534482 0
534500 0
534530 0
534572 1
534668 132
534742 104
534780 0
534799 0
534823 0
534898 4
534956 0
534992 0
535036 17
535039 140
535117 60
535136 30
535210 0
535258 189
535270 31
535297 0
535306 1
535344 8
535373 289
535408 20
535491 25
535513 158
535587 0
535617 0
535630 123
535648 0
535680 131
535690 280
535711 30
535731 209
535794 1
535999 121
536050 6
536061 217
536063 205
536102 14
536151 0
536227 194
536347 0
536421 0
536531 0
536552 93
536738 161
536745 126
536748 129
536756 3
536778 132
536819 0
536826 300
536844 36
536928 11
536962 14
537028 370
537132 206
537141 314
537150 27
537204 64
537341 1
537355 52
537385 0
537416 0
537431 1
537494 0
537520 22
537536 24
537575 78
537653 119
537784 50
537866 167
537891 108
537953 0
537965 0
538025 22
538037 66
538169 117
538229 42
538325 42
538406 151
538448 49
538481 219
538555 0
538572 0
538648 0
538711 0
538800 0
538846 0
538921 0
538958 30
539031 0
539053 0
539112 0
539142 0
539175 0
539237 0
539254 0
539289 0
539304 0
539352 0
539438 0
539475 0
539547 234
539656 0
539698 0
539732 0
539750 0
539756 0
539806 0
539859 0
539862 0
539886 0
539966 0
539971 0
540054 0
540099 0
540141 0
540163 0
540215 0
540232 0
540244 0
540248 2
540263 0
540275 0
540301 0
540357 0
540396 0
540430 5
540472 0
540512 24
540543 0
540596 0
540605 88
540608 8
540650 0
540667 0
540674 6
540681 0
540729 6
540738 0
540747 19
540763 0
540826 0
540836 0
540852 0
540855 0
540873 0
540900 0
540918 0
540950 0
540958 0
540997 0
541061 0
541080 3
541117 0
541146 0
541178 0
541181 0
541185 0
541212 0
541219 14
541222 0
541272 1
541360 0
541405 0
541461 0
541482 0
541485 0
541510 0
541514 0
541516 0
541563 1
541592 0
541595 0
541610 0
541643 0
541659 0
541705 0
541709 0
541747 0
541760 0
541801 0
541905 1
541949 22
541961 0
541995 0
542009 5
542015 30
542020 0
542024 22
542037 0
542059 40
542078 0
542085 0
542096 0
542107 27
542112 0
542127 1
542148 66
542278 3
542310 60
542328 85
542398 83
542581 362
542658 102
542718 45
542777 4
542795 8
542903 37
542954 197
542960 27
542973 5
542979 0
543027 0
543071 171
543084 638
543108 47
543161 2
543173 15
543190 346
543233 31
543256 0
543297 0
543399 95
543474 0
543521 0
543577 15
543603 75
543645 107
543746 0
543858 26
543867 463
543869 317
544010 500
544031 0
544102 2
544129 1
544217 0
544271 0
544326 4
544406 0
544511 0
544732 0
544737 244
544924 66
544934 11
544956 0
545101 106
545125 0
545156 0
545183 1333
545189 70
545195 148
545202 81
545230 270
545236 144
545243 0
545359 0
545365 0
545376 37
545412 0
545437 0
545511 0
545526 0
545622 0
545631 0
545634 0
545647 0
545667 0
545708 0
545821 0
545828 0
545833 0
545877 0
545890 0
545956 0
546109 0
546310 0
546331 18
546350 0
546352 24
546409 0
546601 39
546677 0
546772 172
546803 340
546829 40
546860 11
546908 59
546966 6
546986 0
547036 46
547207 0
547244 51
547280 76
547297 38
547359 23
547438 1
547473 142
547481 298
547484 0
547491 0
547494 304
547497 76
547501 43
547504 189
547507 126
547511 0
547514 447
547522 0
547533 0
547543 0
547552 4
547561 3
547587 0
547607 10
547689 3
547692 0
547771 0
547787 0
547797 0
547824 0
547833 0
547864 0
547878 23
547917 0
547974 0
548145 0
548178 390
548223 262
548256 220
548313 0
548349 0
548357 38
548408 0
548449 0
548530 125
548634 0
548640 19
548678 0
548709 366
548739 0
548859 30
549027 0
549097 108
549222 10
549330 155
549393 265
549399 501
549420 225
549524 0
549566 259
549570 36
549631 0
549643 0
549646 0
549671 24
549720 17
549732 0
549780 114
550028 0
550056 68
550122 120
550272 393
550428 48
550617 55
550740 24
550775 0
550801 35
550824 23
550827 184
550923 1
550959 49
551004 0
551052 0
551061 18
551088 126
551139 53
551169 28
551177 60
551256 0
551327 0
551426 45
551594 3
551616 90
551687 0
551696 53
551704 160
551760 72
551777 0
551843 21
551996 0
552198 0
552211 105
552216 0
552227 82
552229 262
552233 265
552258 492
552273 0
552311 549
552320 47
552365 93
552491 0
552497 230
552500 386
552503 496
552545 68
552548 370
552570 33
552601 0
552606 0
552623 0
552659 0
552719 0
552732 0
552751 0
552848 0
552860 0
552879 0
552947 0
553000 0
553045 0
553086 0
553094 0
553138 0
553175 0
553190 0
553387 0
553439 0
553483 0
553499 0
553507 0
553526 0
553531 0
553551 0
553590 0
553721 0
553830 0
554078 0
554085 24
554158 0
554301 127
554314 24
554371 0
554385 0
554480 0
554487 38
554559 0
554583 0
554626 2
554640 140
554672 26
554700 0
554713 135
554737 93
554746 0
554855 66
554885 201
554901 0
555010 16
555025 39
555060 53
555115 0
555129 74
555171 36
555237 0
555371 45
555402 181
555414 0
555441 0
555477 67
555504 118
555508 20061
555600 26
555684 86
555731 2
555836 451
555840 163
555855 290
555861 158
555963 0
556052 67
556206 479
556264 28
556293 108
556318 0
556351 37
556428 245
556676 1
556911 104
556976 24
557010 62
557031 206
557158 0
557189 9
557202 66
557283 137
557301 0
557311 0
557435 0
557480 0
557514 0
557526 0
557614 0
557791 0
557842 0
557860 0
557946 0
558019 0
558210 0
558301 0
558349 0
558387 0
558439 0
558460 0
558592 0
558613 0
558619 0
558643 0
558688 0
558727 0
558811 172
558917 3
559076 0
559139 85
559146 0
559254 28
559419 6
559492 0
559571 0
559616 0
559672 0
559698 1
559744 37
559750 0
559760 332
559816 15
559840 4
559849 57
559852 0
559898 0
559909 0
559930 32
559964 0
559981 2
559993 8
560094 0
560140 0
560160 137
560188 0
560280 113
560323 49
560347 0
560354 0
560398 0
560400 0
560457 0
560498 0
560578 0
560591 0
560619 0
560659 236
560668 5
560677 86
560746 512
560827 0
560849 211
560882 50
560918 0
560927 0
560936 118
561017 0
561071 0
561272 15
561455 31
561602 0
561614 0
561665 56
561711 0
561773 219
561798 262
561952 77
562012 137
562091 0
562099 224
562103 820
562107 213
562160 322
562180 0
562197 97
562219 144
562251 0
562302 73
562305 146
562359 235
562361 253
562383 0
562403 145
562418 52
562434 0
562451 64
562464 113
562670 212
562717 122
562724 6
562841 118
562922 8
563049 4
563069 0
563102 13
563142 0
563237 6
563243 0
563278 1
563415 0
563448 228
563461 0
563464 47
563534 0
563550 0
563575 84
563751 32
563822 0
563848 0
563904 24
563923 0
564036 137
564181 17
564259 0
564385 71
564409 0
564457 0
564540 104
564711 249
564755 0
564908 39
564942 0
564958 0
564975 226
565009 88
565015 0
565168 17
565197 182
565261 113
565326 0
565365 17
565369 320
565380 159
565441 0
565479 0
565592 426
565621 239
565703 88
565754 385
565766 0
565776 0
565780 28
565792 113
565925 32
566039 17
566055 0
566072 0
566079 0
566113 0
566169 59
566210 30
566276 8
566394 3
566472 141
566501 0
566515 9
566547 60
566586 32
566588 66
566664 0
566718 101
566769 0
566828 163
566881 479
566962 74
566982 318
567100 0
567220 179
567262 102
567342 0
567778 0
567962 0
568042 0
568161 0
568307 0
568340 0
568386 0
568439 0
568457 0
568547 0
568567 0
568569 0
568635 0
568832 0
568984 71
569015 1091
569114 0
569141 0
569220 112
569234 0
569341 21
569343 0
569367 96
569408 33
569437 9
569466 37
569484 0
569540 0
569736 487
569773 0
569818 0
569953 0
570039 417
570048 31
570062 103
570095 875
570147 0
570261 0
570372 598
570378 3
570433 93
570445 267
570481 0
570512 51
570525 0
570531 0
570580 0
570802 0
570823 0
570871 0
570962 0
571035 0
571061 0
571166 0
571343 0
571397 0
571466 0
571603 0
571611 0
571646 138
571687 118
571738 0
571747 0
571757 45
572037 472
572058 213
572082 1
572094 8
572240 331
572290 189
572382 231
572385 62
572396 20
572424 63
572451 0
572465 474
572577 0
572640 306
572652 573
572676 80
572684 35
572744 37
572789 119
572820 215
572823 139
572838 128
572883 49
572947 0
573044 142
573047 294
573063 0
573075 0
573175 35
573178 356
573197 100
573356 0
573374 265
573457 21
573475 32
573744 0
573813 0
573816 0
573825 0
573840 0
573925 0
573987 0
573995 0
574059 0
574150 0
574163 0
574259 1
574288 0
574403 0
574452 0
574594 0
574695 0
574701 0
574717 0
574722 0
574814 0
574922 0
574961 0
575035 1
575075 0
575082 0
575117 0
575206 0
575217 0
575558 0
575714 0
575786 0
575789 0
575810 0
575944 0
576123 0
576129 0
576398 0
576668 0
576689 0
576726 0
576738 0
576853 98
577013 177
577015 55
577048 0
577060 4
577087 19
577157 89
577238 40
577283 186
577336 145
577394 180
577452 165
577498 32
577619 75
577723 73
577733 95
577831 13
577877 0
577884 213
578003 261
578097 155
578119 49
578133 4
578278 0
578291 441
578315 2
578338 35
578425 0
578577 0
578594 0
578677 0
578702 0
578747 0
578783 0
578846 0
578912 0
579068 0
579109 0
579113 0
579173 54
579258 0
579277 355
579313 0
579336 6
579568 57
579593 252
579719 91
579799 227
579819 176
579881 110
579998 0
580007 0
580025 0
580032 0
580053 0
580083 17
580170 0
580207 0
580410 11
580495 151
580607 2
580684 0
580761 3
580988 0
580996 695
581054 89
581100 238
581115 81
581298 464
581367 70
581438 0
581475 25
581490 0
581528 0
581785 0
581852 21
581876 211
581883 256
582003 0
582151 29
582312 88
582783 142
582795 83
582817 0
583041 36
583166 0
583188 29
583260 109
583347 36
583354 0
583378 0
583408 69
583421 24
583561 39
583571 13
583724 0
583864 6
583875 56
583899 0
583908 0
583986 0
584037 0
584055 21
584073 0
584091 188
584155 305
584354 0
584385 27
584500 18
584544 140
584552 0
584581 27
584691 0
584693 0
584870 0
585041 0
585169 13
585220 0
585274 0
585370 15
585406 0
585421 333
585425 49
585451 0
585466 0
585506 0
585523 0
585599 0
585644 0
585831 0
585896 0
586069 0
586098 0
586139 0
586230 8
586262 0
586320 125
586334 0
586372 242
586715 129
586809 0
587001 0
587049 0
587083 23
587089 47
587127 35
587199 4
587412 0
587499 0
587604 0
587695 36
587766 0
587773 0
587799 0
587866 0
588155 27
588164 0
588170 0
588194 17
588240 161
588273 382
588307 0
588367 131
588397 0
588415 31
588493 0
588530 14
588655 0
588689 203
588786 389
588835 23
588865 2
588915 0
589008 0
589168 87
589182 168
589351 0
589473 8
589700 48
589884 0
589903 30
590056 0
590112 0
590186 0
590218 0
590233 0
590393 0
590413 0
590429 0
590493 0
590635 0
590814 0
590841 0
590856 0
590958 0
590991 0
591004 33
591010 0
591019 2
591028 0
591042 470
591119 40
591143 0
591234 92
591330 0
591345 43
591435 0
591453 0
591459 0
591461 48
591485 0
591574 385
591617 47
591642 32
591717 121
591757 21
591765 0
591884 0
591960 339
592001 2
592089 0
592166 24
592181 0
592191 232
592223 17
592235 98
592290 128
592498 0
592533 25
592563 64
592572 0
592583 0
592617 1
592656 30
592685 16
592702 0
592726 0
592732 0
592748 0
592782 14
592796 0
592855 0
593088 2
593137 25
593384 128
593396 0
593457 66
593471 0
593490 0
593497 0
593524 0
593536 0
593589 24
593640 4
593651 16
593686 0
593745 42
593824 168
593826 159
593872 510
593905 143
593937 6
593941 106
593950 212
593959 89
594006 0
594040 62
594061 3
594094 3148
594097 77
594224 105
594271 0
594295 21
594457 8
594499 0
594607 0
594629 9
594646 7
594658 4
594709 0
594791 312
594803 184
594912 0
594971 0
594983 0
595065 0
595132 0
595145 0
595175 0
595259 0
595326 0
595333 60
595340 43
595398 16
595449 0
595462 48
595481 0
595488 0
595675 0
595687 0
595794 0
595836 0
595873 0
595880 0
595896 0
595975 0
596082 0
596104 0
596128 0
596137 0
596151 0
596366 0
596391 4
596397 0
596436 0
596445 0
596507 0
596585 0
596591 12
596607 0
596642 0
596649 0
596654 13
596658 7
596679 0
596682 225
596691 440
596708 0
596720 156
596730 226
596776 0
596845 337
596849 277
596945 379
596984 57
597019 43
597094 25
597139 0
597174 0
597320 84
597356 0
597435 0
597443 0
597496 170
597498 1
597528 0
597613 59
597625 258
597636 0
597655 451
597721 346
597777 72
597783 0
597827 9
597835 0
597845 215
597849 13
597997 13
598004 57
598021 0
598036 0
598066 9
598132 102
598159 4
598188 0
598238 0
598396 0
598408 444
598530 4
598536 18
598568 0
598578 0
598582 0
598596 0
598616 0
598655 0
598686 7
598689 52
598730 128
598755 0
598783 0
598842 0
598853 0
598860 0
598865 0
598905 0
598915 0
598921 0
598964 0
598973 0
598980 0
599020 0
599034 0
599040 0
599049 39
599090 53
599124 0
599152 0
599154 0
599172 1
599233 0
599391 3
599402 0
599434 0
599466 0
599485 0
599516 0
599561 0
599574 0
599583 0
599624 0
599649 0
599659 0
599713 0
599775 0
599793 0
599835 0
599871 1300
599886 36
599987 0
600103 29
600156 0
600308 84
600343 242
600345 156
600364 0
600376 8
600384 46
600389 0
600402 0
600410 2
600473 0
600506 0
600606 0
600613 0
600674 0
600699 0
600705 0
600714 0
600813 0
601036 0
601147 0
601166 0
601202 0
601294 0
601342 0
601370 0
601455 0
601606 0
601640 0
601686 0
601759 0
601841 0
601867 0
601871 0
602076 0
602125 0
602158 0
602240 0
602275 0
602287 0
602291 0
602308 0
602312 0
602392 0
602784 42
602833 0
602893 0
602952 0
603090 0
603225 0
603311 0
603358 0
603438 0
603580 0
603633 0
603698 0
603767 0
604062 0
604079 0
604196 0
604231 0
604269 0
604350 0
604514 77
604551 0
604585 0
604597 0
604617 0
604751 0
604771 0
604792 0
604796 0
605039 0
605061 0
605137 0
605172 0
605196 0
605223 0
605252 0
605277 0
605376 0
605430 0
605448 0
605477 0
605506 0
605522 0
605556 0
605566 0
605585 98
605621 197
605643 140
605664 1
605716 17
605743 0
605889 0
605974 41
606161 0
606293 252
606514 0
606517 0
606526 0
606716 0
606836 0
606865 88
606883 32
606902 6
606926 127
607042 88
607091 97
607523 23
607624 355
607634 104
607676 88
607684 17
607731 16
607771 709
607775 844
607862 27
607931 4
608060 9
608077 0
608083 0
608136 377
608197 50
608209 0
608227 87
608438 86
608462 5
608529 207
608539 54
608582 0
608594 0
608613 0
608635 0
608646 0
608704 0
608728 118
608745 33
608757 8
608781 35
608853 136
608894 54
608987 135
609031 461
609115 477
609156 42
609214 572
609256 0
609316 215
609448 774
609450 240
609562 591
609604 0
609769 179
609792 0
609820 208
609904 70
609995 0
610009 57
610108 85
610120 10
610202 31
610206 596
610269 10
610290 0
610298 62
610326 20
610328 110
610449 0
610612 0
610667 34
610678 2
610833 62
610913 0
610936 151
610957 18
611080 8
611173 54
611218 0
611299 165
611331 0
611380 307
611389 117
611506 0
611552 33
611632 140
612069 79
612094 0
612114 28
612179 0
612192 212
612234 79
612254 64
612314 228
612347 109
612399 68
612555 4
612597 180
612673 61
612739 64
612758 51
612845 97
612895 0
612955 0
612988 29
612992 31
613046 0
613094 0
613128 216
613218 0
613269 62
613275 152
613285 0
613327 238
613332 224
613570 0
613627 123
613785 44
613811 0
613850 170
613884 271
613886 116
614044 143
614091 19
614099 0
614155 0
614235 23
614295 295
614327 183
614347 0
614402 71
614462 43
614525 0
614589 0
614594 0
614659 0
614684 368
614713 14
614788 281
614797 18
614827 5
614866 0
614920 0
614984 0
615030 0
615034 0
615160 0
615184 0
615202 0
615233 0
615300 0
615361 0
615471 0
615490 0
615532 0
615681 0
615807 0
615830 0
615888 0
615986 0
616059 0
616098 0
616276 0
616289 0
616383 0
616558 0
616589 0
616597 0
616703 0
616714 0
616778 0
616808 6
616913 0
617011 0
617171 0
617182 0
617284 0
617296 0
617338 0
617548 0
617610 0
617619 0
617914 0
618054 0
618372 0
618425 0
618512 0
618586 0
618755 0
618839 0
618861 0
618989 0
619034 0
619085 0
619133 0
619151 0
619280 0
619415 0
619738 0
619743 0
619927 0
620061 0
620067 0
620143 0
620159 0
620221 0
620290 0
620359 0
620398 0
620444 0
620532 0
620578 0
620624 0
620662 0
620713 0
620722 0
620820 0
620848 0
620951 0
621047 33
621093 0
621102 30
621105 141
621153 33
621176 206
621183 0
621258 232
621357 1
621564 356
621582 12
621666 57
621699 5
621725 0
621764 6
621775 103
622122 180
622132 287
622239 272
622275 73
622304 127
622306 138
622317 0
622343 0
622375 0
622383 0
622630 39
622662 43
622751 40
622798 0
622809 0
622852 8
622864 0
622964 82
622976 22
623051 33
623201 0
623215 0
623357 1
623441 14
623482 0
623557 0
623671 133
623861 40
623974 0
624191 2
624453 14
624507 38
624525 58
624575 0
624631 0
624697 50
624725 324
624884 88
624910 0
625005 522
625013 31
625101 0
625142 83
625350 139
625385 91
625419 0
625480 76
625489 560
625514 72
625563 176
625640 0
625748 0
625791 0
625916 0
625962 0
625969 0
626028 0
626034 0
626055 0
626259 0
626271 0
626456 142
626505 553
626553 166
626640 15
626661 0
626811 84
626853 0
627003 0
627037 0
627042 0
627306 0
627509 52
627605 121
627620 9
627773 0
627803 0
627854 19
627866 28
627896 0
628057 0
628116 114
628163 903
628299 21
628323 0
628530 124
628619 163
628694 17
628740 0
628755 30
628799 0
628944 262
628953 32
629095 4
629141 178
629151 80
629226 210
629278 174
629286 0
629341 140
629351 0
629493 341
629631 264
629829 136
629923 0
629936 76
629958 230
629964 15
629976 0
629986 360
630017 26
630167 32
630228 0
630314 1
630401 14
630486 0
630546 28
630672 0
630766 60
630784 0
630808 93
630826 23
630974 13
631103 41
631128 98
631670 77
631705 25
631806 0
631816 97
631902 0
631951 62
632217 0
632283 86
632407 19
632461 0
632551 0
632602 7
632616 61
632684 0
632817 79
632827 24
632925 0
632973 0
633013 0
633056 72
633088 0
633301 0
633328 0
633336 0
633374 0
633410 0
633429 0
633431 0
633581 0
633610 0
633681 0
633707 0
634034 0
634168 0
634200 0
634244 0
634296 0
634336 0
634417 26
634488 0
634506 0
634566 0
634852 0
634880 0
634884 0
634939 0
634972 0
635093 0
635131 0
635157 0
635169 0
635266 0
635397 0
635534 0
635574 0
635740 0
635829 0
635881 0
635883 0
635913 73
635936 26
635997 6
635999 78
636019 3
636142 0
636157 0
636194 2
636460 0
636487 0
636555 0
636640 7
636695 13
636732 136
636763 146
636767 0
636844 100
636959 160
636991 1
637041 0
637326 59
637332 0
637488 0
637511 23
637528 32
637551 98
637562 0
637600 411
637634 0
637744 58
637815 0
637869 0
637905 1053
637926 126
637943 83
637981 141
637988 0
638210 12
638252 29
638255 145
638283 0
638342 420
638400 353
638445 0
638462 713
638465 321
638697 0
638929 98
638946 0
638950 0
638989 168
639013 5
639019 63
639057 0
639097 0
639301 0
639312 0
639361 0
639373 0
639424 0
639607 0
639613 0
639748 0
639841 0
639991 118
640022 132
640096 0
640162 0
640178 2
640319 0
640436 0
640563 25
640576 34
640837 434
640856 0
640868 0
640963 18
640983 15
641048 72
641097 0
641162 0
641463 136
641466 135
641521 82
641556 0
641633 89
641712 147
641745 95
641748 9
641789 0
641820 72
641823 10
641883 214
641914 0
641942 46
641972 90
642044 123
642122 43
642133 8
642159 41
642172 0
642219 223
642239 0
642396 102
642444 0
642533 22
642555 22
642565 169
642650 74
642731 11
642740 0
642779 0
642822 0
642858 18
642875 49
643100 0
643137 0
643222 53
643342 260
643411 0
643487 143
643588 0
643642 74
643755 0
643774 6
643808 0
643837 28
643873 3
643945 256
644083 8
644175 20
644380 13
644388 121
644482 0
644494 0
644512 0
644535 0
644643 0
644694 0
644735 0
644976 0
645110 0
645143 0
645161 0
645441 0
645454 204
645482 82
645517 0
645587 0
645693 45
645835 225
645857 515
645887 783
645906 302
645988 153
646017 146
646052 15
646115 113
646157 0
646167 48
646270 59
646293 0
646475 0
646580 0
646622 0
646670 0
646765 0
646919 0
647148 0
647181 0
647224 0
647481 0
647544 0
647549 0
647670 0
647698 0
647819 0
647963 0
648021 0
648050 0
648068 0
648144 0
648147 0
648229 0
648253 0
648266 0
648286 0
648295 0
648336 0
648416 0
648495 0
648503 0
648615 0
648851 0
648879 0
648902 0
648935 0
649039 0
649062 0
649316 0
649340 0
649362 119
649422 0
649464 46
649559 0
649631 8
649670 21
649676 40
649688 262
649758 0
649772 0
649800 0
649888 0
650051 0
650116 0
650119 0
650166 0
650175 0
650216 0
650232 0
650238 0
650347 0
650364 0
650398 0
650408 0
650453 133
650543 93
650606 155
650621 24
650663 39
650694 0
650746 121
650755 16
650757 51
650891 62
650927 69
650986 0
651004 4
651017 151
651059 33
651131 45
651138 10
651214 44
651419 0
651464 3
651466 1
651468 0
651483 0
651485 0
651694 22
651715 161
651724 0
651755 0
651842 0
652010 43
652013 16
652118 0
652126 153
652187 2
652202 156
652223 176
652339 0
652380 0
652390 23
652466 0
652563 123
652567 121
652759 312
653053 0
653121 0
653149 0
653153 0
653293 0
653327 0
653445 0
653490 0
653510 0
653530 0
653537 0
653677 0
653708 0
653755 0
653776 160
653814 0
653839 91
653862 686
653932 0
654020 0
654026 0
654034 0
654101 0
654155 0
654244 0
654299 0
654352 0
654468 0
654497 0
654740 392
654750 0
654785 0
654875 34
654925 176
654977 142
654979 288
655322 0
655333 27
655411 249
655446 0
655498 1
655563 173
655592 69
655789 0
655796 0
655961 28
655984 0
656056 0
656077 417
656088 54
656128 0
656146 35
656244 0
656302 0
656353 342
656447 133
656486 0
656510 195
656554 195
656602 3
656632 0
656660 0
656727 0
656737 0
656780 0
656806 25
656827 0
656853 404
656938 45
656973 0
657016 207
657028 178
657034 239
657037 6
657070 95
657113 193
657148 260
657181 87
657205 48
657259 0
657307 0
657361 84
657394 0
657509 25
657549 68
657555 186
657733 35
657757 0
657765 179
657772 0
658064 0
658083 0
658096 140
658104 0
658144 0
658162 0
658205 0
658263 28
658272 64
658363 55
658374 343
658379 341
658386 0
658469 49
658552 0
658560 88
658603 173
658642 4
658735 191
658773 0
658834 0
659082 5
659100 69
659107 4
659211 56
659236 47
659332 59
659334 314
659338 246
659437 428
659564 0
659612 381
659814 0
659857 20
659922 53
660086 0
660216 0
660359 128
660407 34
660452 0
660518 0
660717 111
660879 0
660940 245
661049 104
661077 121
661111 400
661267 0
661417 23
661431 0
661465 0
661544 166
661553 54
661585 0
661614 0
661641 49
661655 0
661748 93
661794 51
661797 11
661964 90
662043 0
662051 37
662104 0
662134 0
662193 0
662244 0
662374 32
662447 57
662458 17
662579 0
662671 0
662678 0
662703 0
662727 0
662797 0
662911 0
662996 30
663047 0
663215 126
663257 1
663263 52
663285 150
663293 0
663312 0
663480 0
663488 0
663577 174
663622 0
663625 0
663824 0
663958 2
664001 0
664014 180
664099 0
664244 0
664304 0
664504 38
664711 0
664756 0
664852 65
664860 230
664919 250
664924 2
664973 0
665045 619
665133 166
665154 0
665211 114
665214 187
665261 29
665324 78
665338 31
665419 480
665435 346
665491 0
665543 162
665545 42
665580 277
665618 0
665670 42
665690 0
665792 0
665829 0
665852 32
665966 0
665972 0
666174 31
666200 57
666245 274
666260 74
666538 56
666548 113
666578 0
666668 43
666716 34
667028 0
667103 126
667135 0
667175 0
667199 0
667253 34
667267 0
667393 92
667472 158
667523 419
667550 155
667563 0
667571 49
667573 449
667676 8
667708 53
667716 0
667858 0
667900 9
667980 0
667997 0
668070 0
668087 79
668261 4
668280 127
668282 71
668418 37
668427 0
668439 209
668446 157
668460 62
668548 40
668589 3
668775 9
668835 117
668964 17
669153 29
669162 306
669186 0
669225 20
669417 108
669549 106
669600 0
669627 13
669730 0
669737 0
669769 0
669774 0
669810 0
669815 0
669825 0
669830 0
669888 136
669919 0
669960 0
670000 0
670028 175
670031 7
670127 0
670258 0
670283 11
670309 46
670599 0
670638 0
670650 0
670684 0
670691 0
670917 24
670994 81
670998 13
671038 19
671150 46
671184 18
671250 51
671274 0
671310 141
671403 189
671405 20
671542 36
671638 0
671646 0
671686 586
671703 27
671744 274
671787 1
671949 155
671997 138
672154 0
672179 59
672775 0
672923 28
672958 0
672982 0
673372 0
673588 12
673702 0
674177 146
674353 0
674605 0
674665 10
674698 0
674854 0
674899 0
675217 32
675286 0
675354 18
675400 0
675433 0
675440 7
675510 4
675620 0
675660 65
675735 50
675905 50
675975 0
675988 124
676042 0
676071 0
676084 201
676144 55
676158 0
676232 60
676247 22
676265 2
676378 43
676427 18
676460 6
676465 373
676522 0
676633 0
676764 47
676791 0
676877 0
676880 25
676919 0
676980 88
676984 38
677126 90
677158 0
677206 19
677261 68
677328 187
677348 165
677411 0
677506 0
677593 34
677600 38
677627 0
677650 0
677679 0
677681 0
677695 100
677698 0
677703 0
677707 0
677728 2
677798 29
677858 128
677860 54
677952 0
678002 1
678025 0
678033 126
678040 0
678054 19
678073 0
678183 0
678240 0
678327 0
678390 0
678555 174
678750 94
678765 38
678883 44
678885 577
678900 69
678940 38
679131 7
679157 2
679210 339
679217 118
679228 353
679319 15
679366 178
679398 19
679454 15
679478 4
679487 0
679493 7
679658 24
679661 0
679668 12
679681 0
679739 0
679802 152
679886 2
679895 8
679931 2
679949 0
679958 0
679988 4
680000 110
680051 41
680151 0
680201 0
680213 0
680242 0
680261 52
680312 11
680339 39
680435 1
680493 0
680505 0
680513 4
680558 184
680630 17
680645 0
680683 0
680761 0
680798 0
680831 80
680833 2
680888 54
680915 8
680939 153
680959 2
681025 0
681059 0
681073 0
681104 190
681110 211
681224 0
681248 0
681380 10
681558 124
681562 0
681650 218
681671 1
681699 0
681753 61
681776 14
681779 0
681788 112
681811 26
681886 24
681936 0
681942 0
681957 293
681964 13
681999 0
682145 0
682197 0
682251 0
682284 0
682332 0
682354 0
682386 1
682452 0
682523 0
682533 0
682556 0
682581 0
682657 0
682677 0
682686 0
682739 0
682753 0
682762 83
682779 84
682902 0
682940 0
683017 123
683083 0
683144 2
683187 0
683266 81
683325 301
683470 0
683532 0
683921 8
683951 46
683968 176
684049 0
684058 112
684172 3
684236 1
684277 93
684339 166
684347 33
684384 0
684469 0
684700 0
684762 0
684906 0
684920 0
684941 0
684954 124
684988 0
685004 0
685071 114
685104 63
685111 0
685156 38
685204 0
685217 0
685287 34
685359 64
685412 0
685608 60
685622 0
685687 27
685718 0
685775 0
685786 0
685924 178
685962 0
685976 0
686006 0
686102 0
686269 0
686370 26
686457 45
686486 78
686543 1
686564 0
686573 0
686663 22
686666 27
686672 0
686780 7
686813 0
686863 0
686909 55
686917 161
686961 0
686988 0
687013 42
687109 60
687144 0
687175 0
687341 0
687390 0
687416 0
687442 0
687478 90
687585 0
687634 0
687672 1
687688 28
687769 0
687776 0
687814 0
687820 0
687916 3
687952 6
687991 104
687995 315
688009 0
688052 0
688146 0
688210 0
688234 0
688261 22
688326 0
688350 0
688612 20
688696 110
688780 127
688857 54
688907 0
688935 0
688937 79
688958 0
688992 0
689010 0
689178 10
689182 15
689185 0
689226 0
689373 41
689448 0
689455 0
689464 0
689531 0
689573 0
689774 19
689804 359
689906 21
689926 18
689998 31
690162 182
690211 2
690254 42
690333 0
690368 86
690413 2
690492 5
690556 0
690621 0
690635 0
690641 0
690654 59
690678 62
690722 14
690771 2
690783 3
690803 0
690864 5
691153 1
691170 2
691364 17
691369 209
691425 104
691449 0
691452 0
691529 0
691554 0
691584 0
691620 3
691680 0
691713 0
691811 0
691829 0
691883 0
691932 129
691965 0
692047 0
692161 99
692206 43
692231 0
692266 22
692302 0
692373 0
692415 412
692510 84
692515 0
692652 0
692881 0
692890 18
692928 13
692954 133
692976 418
693019 0
693032 29
693176 7
693251 0
693315 161
693328 0
693354 13
693363 62
693391 165
693393 37
693414 22
693430 15
693498 76
693594 10
693626 0
693845 52
693854 0
694048 5
694055 118
694068 77
694133 131
694136 287
694264 0
694278 345
694339 374
694395 277
694422 0
694517 40
694644 238
694664 38
694674 2154
694699 42
694719 133
694803 0
694848 1
694876 3
694986 767
695022 24
695050 126
695127 0
695146 80
695223 52
695293 33
695378 0
695435 0
695471 0
695476 0
695488 63
695496 0
695555 0
695605 0
695669 33
695688 1
695695 0
695789 337
695794 177
695983 0
696027 0
696132 0
696161 57
696231 0
696326 171
696423 58
696703 158
696782 173
696914 0
696931 0
696935 0
696959 0
696972 0
697071 193
697082 0
697191 6
697269 59
697366 34
697400 158
697431 39
697507 0
697517 0
697578 0
697584 12
697636 36
697700 98
697708 0
697762 1
697806 21
697811 0
697856 0
697905 179
697915 45
697945 44
698362 0
698596 72
698683 0
698713 0
698816 71
699081 0
699147 2
699156 145
699186 33
699338 17
699441 1
699461 0
699499 50
699548 23
699565 0
699600 64
699803 0
699835 86
700063 0
700165 0
700198 0
700226 75
700262 0
700443 73
700866 169
700940 0
701068 61
701106 159
701155 68
701207 111
701348 239
701397 67
701417 68
701429 280
701481 3
701558 170
701592 0
701732 580
701817 0
701893 320
701900 283
701937 0
702133 12
702165 0
702218 93
702310 100
702343 1
702477 188
702513 0
702623 0
702757 0
702770 0
702791 0
703006 11
703209 0
703215 0
703229 0
703237 0
703240 0
703396 0
703463 6
703546 0
703597 0
703613 12
703665 0
703697 0
703732 0
703795 248
703926 0
703932 38
704069 0
704090 0
704144 0
704175 149
704210 43
704300 0
704366 7
704440 84
704509 25
704519 59
704704 0
704747 0
704802 0
704911 3
705098 126
705533 3
705716 26
705799 20
705824 0
705832 6
705875 6
705886 169
705895 0
705962 34
706011 0
706039 0
706062 0
706076 0
706091 140
706153 103
706178 271
706194 49
706203 42
706210 0
706255 11
706320 0
706460 0
706483 13
706565 1
706639 1
706804 66
706810 74
706931 0
706946 32
706949 61
707126 22
707196 14
707447 86
707770 695
707875 0
707996 3
708011 504
708074 283
708134 230
708704 171
708805 148
708873 3
709154 41
709202 102
709300 8
709312 0
709527 199
709585 144
709733 0
709750 84
709799 0
709919 85
709984 30
709991 101
710027 93
710071 67
710150 182
710157 12
710224 20
710323 501
710355 105
710420 0
710435 120
710454 87
710585 248
710606 326
710628 0
710729 37
710770 0
710790 25
710844 0
710910 1
710993 0
711300 135
711358 102
711385 0
711470 135
711476 307
711624 8
711830 6
711883 0
711905 35
711993 0
712140 0
712213 22
712219 86
712225 0
712346 0
712373 0
712411 0
712480 0
712513 0
712531 28
712576 17
712627 46
712674 0
712728 0
712773 0
712935 0
713145 2
713328 6
713620 0
713696 0
713748 0
713775 0
713891 0
713930 0
713946 145
714060 9
714078 0
714177 57
714290 240
714322 83
714481 0
714826 20
714961 121
715004 24
715024 0
715038 0
715119 0
715348 6
715385 0
715436 6
715541 0
715796 18
715940 91
715943 26
715972 0
715986 20
716033 19
716084 0
716231 0
716267 0
716298 0
716328 1
716360 23
716379 0
716386 0
716390 0
716393 0
716396 0
716398 0
716421 13
716499 0
716638 0
716775 132
716797 4
716910 0
716919 0
716952 0
716970 106
717057 45
717064 5
717116 64
717235 0
717346 7
717427 223
717447 0
717633 0
717711 2769
717718 59
717795 1
717802 91
717813 29
718001 0
718012 0
718020 21
718054 201
718060 9
718138 0
718228 0
718485 0
718790 10
719305 785
719521 80
719572 0
719947 231
719974 0
720026 96
720138 39
720354 26
720369 15
720405 60
720674 0
720715 0
720776 0
721079 26
721237 2
721316 0
721386 23
721398 28
721416 25
721559 0
721580 0
721868 0
721901 0
721946 0
721967 0
722009 0
722045 0
722060 33
722074 0
722108 0
722159 0
722672 0
722734 0
722856 47
722869 0
722976 0
722987 88
723077 52
723104 4
723155 270
723662 76
723790 12
723869 0
724064 22
724097 224
724127 19
724176 110
724215 183
724490 0
724535 169
724569 169
724783 92
724828 45
724901 0
724935 23
725049 1
725070 0
725227 0
725314 18
725337 62
725453 65
725503 0
725811 0
725851 0
726208 25
726240 0
726587 68
726755 0
726853 0
727159 184
727316 68
727861 0
727881 0
727900 61
728319 6
728359 22
728392 14
728402 0
728437 0
728540 31
728584 106
728604 0
728756 0
728818 95
728853 0
728863 1
728908 276
729004 0
729019 0
729108 20
729119 0
729227 364
729257 0
729259 149
729328 0
729339 0
729499 0
729508 84
729521 33
729525 115
729691 208
729694 150
729838 0
729859 43
729904 63
729933 337
729974 144
729988 397
730172 0
730174 138
730201 0
730366 0
730372 0
730420 616
730483 131
730539 72
730572 15
730595 1
730737 0
730839 1
730847 0
730888 0
730939 0
731014 96
731044 130
731101 156
731140 44
731171 33
731190 0
731212 0
731277 0
731305 128
731394 22
731443 52
731453 0
731482 0
731501 0
731529 0
731558 0
731596 0
731610 0
731623 0
731639 0
731646 0
731675 0
731698 0
731711 0
731723 0
731774 0
731778 0
731877 0
731912 10
731916 14
731923 0
731963 0
731969 0
731981 0
732011 0
732044 0
732077 0
732079 0
732106 0
732122 0
732189 0
732239 0
732251 0
732344 0
732346 0
732450 0
732480 0
732597 0
732639 0
732764 0
732767 0
732814 0
732819 0
732824 0
732842 0
732864 0
732873 0
732972 0
733020 0
733190 0
733239 0
733323 0
733327 205
733351 193
733478 0
733531 0
733652 290
733656 295
733712 220
733716 113
733719 56
733771 0
733943 0
734012 0
734033 0
734052 0
734058 0
734092 0
734120 0
734124 0
734259 0
734300 0
734401 0
734416 0
734425 0
734485 0
734559 0
734575 0
734625 0
734780 0
734806 0
734825 0
734968 5
735151 0
735208 0
735219 0
735267 0
735417 0
735448 68
735456 0
735489 27
735502 0
735511 0
735538 0
735577 0
735675 0
735726 0
735746 0
736081 0
736138 0
736222 45
736246 395
736278 236
736299 52
736323 0
736362 0
736383 0
736392 0
736401 0
736438 0
736482 0
736580 0
736633 0
736653 0
736662 0
736737 0
736912 0
737028 0
737067 0
737079 0
737130 0
737176 0
737225 0
737245 0
737269 30
737302 12
737338 0
737347 16
737356 60
737358 4
737459 45
737465 0
737586 29
737610 147
737668 1
737692 1
737715 0
737730 1
737778 0
737827 2
737875 92
737946 5
737967 0
738022 45
738034 150
738085 130
738140 0
738202 241
738274 215
738298 7
738331 27
738367 17
738376 53
738385 148
738466 156
738904 155
738950 0
738981 28
739063 16
739114 60
739146 71
739167 632
739185 24
739253 6
739260 27
739276 83
739313 77
739328 269
739360 491
739397 63
739415 259
739432 0
739462 23
739496 480
739676 141
739696 239
739727 75
739751 106
739892 24
739934 166
739987 220
740064 162
740081 0
740093 92
740144 121
740165 304
740168 579
740187 38
740213 194
740436 0
740462 9
740511 9
740534 44
740556 0
740853 180
740964 0
741090 1723
741093 227
741127 0
741152 179
741209 0
741266 0
741278 0
741329 0
741371 0
741524 0
741541 0
741617 0
741850 0
742085 0
742298 0
742453 0
742562 0
742580 40
742618 42
742641 17
742653 0
742661 0
742712 0
742734 33
742963 0
743031 75
743046 80
743106 44
743175 108
743229 5
743346 148
743367 635
743463 0
743505 72
743553 400
743847 7
743890 47
743919 0
744004 0
744024 0
744033 52
744073 415
744129 0
744189 0
744301 0
744426 70
744460 51
744609 0
744717 65
745155 0
745456 106
745539 51
745583 7
745589 0
745650 162
745659 0
745938 12
745978 0
746058 688
746224 8
746334 82
746460 0
746598 0
746789 121
746987 50
747139 9
747246 349
747254 373
747824 1
747836 0
747943 1
748009 254
748047 134
748164 0
748235 0
748271 0
748357 0
748391 0
748420 0
748600 0
748670 0
748810 0
748821 0
749239 23
749279 0
749379 0
749447 31
749627 44
749634 25
749658 33
749667 0
749744 0
749759 0
749799 1
749955 0
749966 0
749977 0
749986 0
749988 0
750036 0
750073 918
750129 11
750137 0
750177 57
750243 46
750329 41
750408 56
750474 416
750528 82
750558 294
750602 0
750654 218
750666 73
750790 0
750837 0
750855 35
750930 312
750934 1009
750936 59
750947 48
750954 0
751005 0
751182 53
751245 264
751247 80
751371 0
751523 0
751535 0
751614 0
751659 0
751705 0
751814 0
751880 0
751965 0
752023 14
752037 0
752110 0
752117 0
752268 92
752570 125
752594 131
752646 35
752658 235
752730 99
752763 131
752925 0
752985 13
753048 20
753071 555
753074 318
753210 385
753392 243
753445 265
753463 0
753511 10
753628 504
753641 39
753648 75
753654 402
753658 49
753705 0
753732 13
753747 20
753783 15
753796 0
753887 0
753949 0
754044 0
754047 42
754076 0
754084 4
754251 0
754295 0
754308 0
754332 62
754383 32
754388 0
754421 0
754476 0
754487 0
754528 0
754622 0
754783 78
754880 0
754930 12
754940 54
755080 23
755163 0
755231 21
755242 4
755249 80
755279 359
755311 38
755549 0
755571 196
755623 143
755741 0
755767 151
756023 219
756029 148
756103 19
756112 0
756122 40
756125 292
756197 161
756224 56
756361 0
756374 0
756426 0
756463 0
756494 0
756504 0
756507 0
756540 0
756554 0
756656 80
756662 0
756670 0
756685 0
756695 0
756707 1
756755 0
756842 189
756902 55
757059 90
757079 0
757097 0
757172 35
757223 87
757316 405
757325 37
757354 0
757361 0
757405 0
757527 7
757577 2
757622 0
757652 168
757748 0
757850 72
758093 55
758117 36
758123 51
758137 69
758150 0
758210 0
758244 33
758252 11
758369 175
758383 157
758498 86
758648 345
758670 0
758786 24
758823 32
758832 69
758836 831
758908 86
758991 0
759336 4
759374 0
759410 0
759458 0
759522 0
759531 0
759545 0
759555 0
759581 0
759603 0
759644 0
759675 0
759729 0
759764 0
759839 0
759845 0
759875 0
759883 0
759914 0
760059 0
760173 0
760344 0
760620 0
760704 0
760728 0
760730 0
760818 0
760925 0
761226 0
761295 0
761334 0
761360 0
761376 0
761496 0
761520 0
761648 0
761757 0
761792 0
761796 0
761909 0
761979 0
762402 0
762533 0
762849 0
762867 0
762873 0
762933 0
762965 0
763023 0
763035 0
763095 0
763201 0
763323 0
763340 84
763343 0
763352 0
763367 0
763414 0
763442 0
763475 0
763486 0
763550 0
763562 0
763685 0
763715 0
763757 0
763769 0
763878 0
764090 0
764111 0
764120 0
764399 0
764639 0
764893 0
765125 0
765128 0
765164 0
765203 0
765318 0
765410 0
765479 0
765533 0
765614 0
765746 0
765826 0
765914 0
765983 0
766112 0
766130 0
766237 0
766240 0
766304 0
766485 0
766553 0
766598 0
766764 0
766793 0
767098 0
767152 0
767158 0
767168 0
767216 0
767231 0
767243 0
767246 0
767297 16
767303 0
767312 0
767318 72
767560 49
767565 9
767725 409
767772 2
767788 0
767925 159
767950 149
768000 36
768204 19
768219 209
768240 46
768249 142
768261 145
768325 67
768358 0
768369 34
768425 13
768501 43
768515 0
768642 91
768678 299
768763 0
768891 267
768924 43
768982 3
768991 23
769036 7
769051 0
769140 12061
769269 175
769278 152
769287 118
769344 237
769348 2
769356 47
769486 0
769530 0
769586 185
769591 148
769602 48
769641 0
769663 3
769685 19
769705 0
769780 520
769859 10
769951 679
769966 18
770170 0
770340 20
770570 106
770581 215
770601 46
770677 47
770717 62
770726 39
770728 14
770813 23
770858 0
770870 17
771005 94
771041 0
771102 0
771173 0
771274 32
771441 0
771461 0
771472 0
771492 58
771532 441
771605 319
771687 0
771700 71
771706 0
771727 47
771739 52
771756 6
771864 22
771886 76
771910 0
771912 119
771934 70
771961 143
772090 9
772285 0
772409 0
772456 0
772621 0
772687 13
772717 0
772772 2
772776 0
772918 31
773047 20
773102 0
773174 7
773360 0
773399 6
773415 145
773445 30
773477 0
773558 29
773633 0
774035 0
774059 0
774092 0
774168 0
774244 0
774369 0
774489 5
774710 0
774721 30
774937 3
775089 0
775186 0
775492 2
775572 34
775580 0
775747 0
775932 0
775996 2
776160 96
776200 0
776211 6
776412 91
776706 17
776724 29
776730 67
776770 80
776940 28
777047 0
777109 0
777189 17
777206 20
777222 4
777237 14
777249 0
777410 0
777489 0
777582 104
777585 1
777627 0
777651 0
777813 62
777874 9
777927 5
778038 0
778155 61
778304 45
778393 0
778499 17
778694 14
778709 26
778713 0
778733 6
778876 0
778953 0
778977 0
779065 128
779263 37
779422 145
779424 294
779458 0
779578 0
779604 0
779779 4
779796 106
779914 82
780007 0
780066 388
780075 24
780142 0
780482 220
780554 35
780573 21
780582 15
780592 9
780853 71
780881 4
780933 9
780988 0
780997 197
781021 0
781066 202
781080 7
781120 25
781147 2
781224 0
781296 0
781309 289
781363 0
781390 0
781401 0
781474 0
781497 0
781546 0
781557 0
781610 0
781657 0
781671 0
781755 0
781842 0
781868 0
781908 0
781916 0
781985 0
782063 0
782186 0
782252 0
782393 0
782416 0
782445 11
782453 0
782457 146
782517 0
782587 0
782590 0
782598 0
782605 0
782727 0
782869 0
782926 0
783079 0
783095 0
783127 0
783184 0
783259 0
783328 0
783450 0
783478 0
783490 0
783513 0
783600 0
783606 0
783622 0
783943 0
783982 0
784072 0
784104 0
784117 0
784159 0
784177 0
784219 0
784351 0
784434 0
784468 0
784510 0
784531 0
784625 55
784647 1
784669 0
784718 0
784722 12
784730 0
784736 0
784750 0
784763 0
784788 0
784790 0
784797 0
784913 0
785006 0
785034 0
785055 0
785088 0
785214 0
785224 0
785486 0
785754 0
785805 0
785820 0
786009 5
786015 0
786108 0
786153 0
786161 66
786177 114
786227 0
786269 153
786286 24
786326 189
786441 0
786552 144
786578 80
786659 0
786908 2
787046 0
787056 0
787070 30
787096 327
787206 0
787235 0
787252 2
787338 5
787479 0
787500 220
787615 0
787640 0
787664 0
787685 0
787708 0
787774 0
787782 0
787818 0
787835 0
787905 0
787921 0
787939 0
788054 35
788099 7
788115 0
788174 0
788244 0
788260 14
788273 49
788314 126
788604 22
788647 0
788709 95
788716 0
788767 0
788927 38
788945 141
789032 0
789035 100
789141 104
789158 0
789169 68
789213 140
789282 0
789297 0
789418 20
789447 0
789454 0
789557 0
789658 122
789695 233
789908 160
789954 0
789969 0
790101 115
790105 268
790112 0
790195 0
790244 69
790412 355
790469 28
790577 174
790583 0
790589 0
790627 0
790642 0
790705 0
790779 0
790826 26
790987 3
790997 24
791167 0
791216 23
791284 551
791299 0
791432 0
791442 0
791451 38
791506 389
791509 0
791701 0
791763 31
791774 0
791841 0
791916 0
791963 0
791980 0
792038 0
792046 0
792098 0
792170 0
792222 0
792238 0
792251 30
792358 0
792413 0
792418 0
792508 0
792706 0
792725 0
792761 0
792805 0
792923 0
792955 0
792989 0
793102 0
793191 0
793223 0
793330 0
793360 0
793407 0
793511 0
793535 0
793565 0
793640 0
793722 0
793885 0
793939 0
793954 0
794010 0
794051 1
794158 0
794320 0
794337 0
794383 0
794405 0
794523 0
794568 171
794602 0
794614 0
794658 0
794686 0
794695 0
794727 11
794746 0
794782 0
794803 7
794851 0
794855 0
794861 0
794964 0
795008 0
795045 68
795130 0
795275 0
795671 0
795779 0
795781 0
795787 0
795829 0
795838 0
795919 0
795970 0
796045 2
796123 0
796131 0
796183 0
796190 0
796203 0
796335 0
796407 0
796429 0
796677 13
796721 0
796747 0
796824 70
796828 0
796857 0
796875 0
796895 0
796925 0
796929 0
796953 0
797140 0
797230 0
797273 0
797316 0
797358 0
797492 0
797517 0
797525 0
797548 0
797669 0
797693 0
797787 0
797876 0
797912 0
797920 0
797955 0
797982 0
798050 1
798073 0
798114 0
798134 0
798167 0
798195 11
798272 0
798281 2
798335 0
798448 145
798453 46
798595 50
798616 1
798661 0
798667 1
798772 2
798847 0
798879 0
799018 2
799144 0
799161 0
799183 8
799196 0
799228 9
799316 0
799330 23
799373 3
799413 0
799474 0
799512 0
799696 58
799799 1
799848 218
799894 4
799923 0
799939 0
799947 46
799977 0
799995 204
799998 38
800044 23
800073 151
800126 0
800193 0
800237 0
800359 0
800368 0
800383 0
800398 0
800454 0
800477 0
800523 0
800596 0
800611 0
800631 0
800654 0
800658 0
800790 6
800832 0
800844 0
800855 0
800876 0
800879 0
800915 0
800947 0
800949 0
800968 0
801016 0
801046 0
801091 0
801139 0
801156 0
801342 0
801357 0
801530 0
801623 0
801675 0
801748 0
801771 0
801848 0
801868 0
801932 0
802035 0
802089 0
802091 0
802193 0
802217 0
802330 0
802349 0
802433 1
802487 0
802523 0
802543 0
802580 0
802674 0
802701 0
802711 0
802777 0
802791 0
802816 0
802837 0
802890 0
802944 0
802986 0
803041 0
803055 0
803241 0
803268 0
803295 0
803368 0
803386 55
803402 0
803551 0
803662 0
803700 0
803703 0
803709 0
803716 0
803941 0
804018 0
804129 0
804195 0
804280 0
804348 0
804363 0
804372 0
804418 0
804442 0
804622 0
804637 0
804783 0
804824 0
804831 0
804838 0
804840 0
804888 0
805022 0
805124 0
805130 0
805203 0
805230 0
805262 0
805390 0
805400 0
805431 0
805502 0
805505 0
805654 0
805669 0
805697 0
805747 0
805770 0
805794 0
805803 0
805856 0
805881 0
805905 0
805945 0
806012 0
806014 0
806037 0
806160 2
806164 0
806274 1
806287 10
806292 0
806307 0
806334 27
806382 13
806413 172
806455 39
806630 4
806640 39
806734 145
806743 158
806787 92
806839 0
806849 0
806872 0
806885 89
806887 61
806932 44
807019 10
807079 5
807103 112
807112 0
807146 0
807182 29
807190 142
807322 12
807355 0
807472 0
807532 0
807541 0
807577 21
807595 15
807682 126
807715 0
807791 0
807841 12
808054 221
808114 139
808138 357
808144 238
808147 89
808184 0
808233 0
808318 79
808324 52
808391 86
808405 105
808539 3
808582 0
808611 0
808734 0
808806 0
808829 0
808855 0
808911 0
808950 18
809053 11
809096 0
809125 0
809136 14
809154 0
809179 0
809202 0
809232 10
809301 0
809421 31
809480 7
809544 0
809556 0
809606 0
809643 185
809716 2
809732 0
809772 0
809796 12
809881 320
809930 0
809954 0
810087 187
810108 0
810284 51
810306 0
810336 0
810343 0
810364 0
810413 11
810417 298
810428 12
810474 232
810478 119
810686 17
810726 0
810764 33
810829 103
810855 465
810870 0
810885 3
810943 32
810954 0
810972 22
811071 0
811112 0
811126 0
811134 29
811184 0
811204 0
811216 0
811259 0
811339 0
811371 0
811466 0
811528 0
811598 0
811705 0
811739 0
811789 0
811820 0
811839 0
811994 0
812029 0
812101 0
812143 0
812461 0
812489 0
812687 0
812726 0
812810 0
812827 0
812834 53
812865 0
812913 0
812967 0
813020 0
813036 0
813108 0
813146 0
813158 0
813171 0
813179 0
813237 0
813332 0
813363 0
813406 0
813412 0
813475 0
813495 0
813547 0
813580 0
813591 0
813607 0
813647 0
813680 0
813725 0
813841 0
813869 0
813890 0
813931 0
813935 0
814226 0
814243 0
814245 0
814249 0
814326 0
814360 0
814451 0
814455 0
814546 0
814568 0
814587 0
814641 0
814707 0
814726 0
814902 0
814978 45
814986 0
814988 1
815075 0
815188 0
815390 0
815409 0
815628 161
815718 0
815731 80
815772 142
815797 0
815817 14
815887 58
815970 0
815982 0
816089 73
816107 93
816110 227
816251 1
816373 44
816417 6
816479 15
816487 0
816572 151
816584 0
816798 43
816847 48
816929 15
816932 108
817072 0
817151 0
817195 6
817314 0
817323 37
817347 0
817355 6
817432 247
817532 1
817621 0
817670 45
817700 18
817762 103
817806 0
817879 58
817975 0
818065 189
818098 0
818170 71
818182 5
818199 0
818255 0
818393 0
818412 87
818453 13
818474 20
818522 1
818545 0
818607 4
818647 0
818685 14
818721 1
818828 0
818832 20
818862 0
818882 0
818895 112
818969 11
819054 0
819240 232
819273 2
819388 72
819633 457
819668 0
819676 0
819679 5
819685 0
819752 0
819791 0
819844 33
819865 27
819871 90
819887 16
820088 0
820102 115
820132 274
820243 122
820257 67
820263 18
820323 52
820354 115
820409 114
820508 156
820917 0
821043 0
821186 0
821339 24
821355 0
821391 53
821393 105
821405 0
821494 61
821539 0
821601 0
821798 130
821820 0
821921 0
821948 318
821978 81
822204 177
822280 0
822355 83
822378 16
822413 490
822415 399
822417 367
822515 119
822555 22
822606 3
822625 35
822812 0
822896 213
822902 543
823475 0
823592 0
823680 214
823726 207
823837 160
823867 350
824004 1
824059 16
824278 0
824362 316
824424 36
824460 205
824541 0
824643 26
824655 44
824692 32
824702 121
824710 0
824734 0
824796 0
824881 0
824977 0
825011 0
825014 0
825049 0
825151 0
825160 0
825164 0
825180 0
825230 0
825535 0
825565 0
825583 0
825615 0
825624 0
825646 0
825730 0
825757 0
825769 0
825796 0
825802 0
825901 0
825910 0
825927 0
825946 0
826029 0
826065 0
826105 17
826275 0
826377 0
826551 0
826581 0
826584 0
826665 46
826880 75
826889 0
826977 0
827164 0
827186 7
827216 0
827248 238
827344 0
827433 0
827468 0
827508 51
827525 36
827597 370
827627 0
827923 460
827945 73
827948 154
828023 118
828067 21
828112 49
828153 0
828218 0
828239 0
828385 0
828475 0
828537 0
828698 0
828859 0
828890 26
828903 132
828922 46
828935 315
829064 0
829166 38
829196 8
829218 109
829283 78
829360 136
829413 45
829424 0
829720 40
829752 89
829838 29
829893 0
829911 0
829965 0
829989 0
830384 0
830691 0
830714 0
830824 259
830907 0
830954 739
831064 112
831176 80
831242 0
831345 174
831368 105
831386 335
831433 164
831473 21
831485 0
831509 1
831527 359
831555 211
831557 2
831587 233
831610 183
831637 83
831678 113
831716 399
831718 117
831758 293
831869 30
831975 1
831998 87
832006 0
832046 124
832082 10
832147 0
832175 89
832238 100
832259 172
832341 79
832397 148
832413 54
832418 312
832510 0
832526 393
832682 39
832727 14
832811 0
832846 361
832950 5
832982 84
833164 2
833199 16
833239 34
833273 0
833340 0
833522 0
833531 7
833567 8
833613 95
833678 51
833738 15
833785 0
833887 321
833911 415
833914 253
833945 0
834161 0
834182 78
834186 416
834199 59
834327 2
834372 153
834524 0
834584 0
834613 0
834639 0
834670 36
834715 0
834817 0
834899 0
834908 0
834961 0
834964 0
835016 9
835060 13498
835129 57
835222 27
835270 51
835417 515
835426 0
835514 0
835621 76
835644 3
835802 0
835884 6
835959 8
836144 0
836260 3
836425 0
836620 10
836711 0
836849 0
836897 0
836981 97
837272 0
837397 0
837584 11
837710 0
838050 0
838149 13
838219 2
838363 0
838382 8
838389 0
838395 0
838412 6
838525 39
838534 0
838634 5
838667 57
838709 103
838909 0
839236 0
839329 30
839332 142
839542 0
839575 8
839629 195
840061 0
840283 7
840751 190
840760 0
840854 203
840934 0
840978 47
841150 108
841202 49
841212 155
841355 80
841544 7
841556 1
841568 81
841654 38
841672 24
841738 133
841843 88
841919 202
841929 0
841937 0
841995 530
842016 198
842021 211
842025 182
842043 113
842122 0
842150 64
842213 89
842234 187
842316 301
842348 229
842426 70
842788 11
842791 10
842809 0
843008 1
843084 0
843211 18
843243 0
843360 210
843372 0
843378 0
843435 1
843535 0
843553 0
843612 36
843667 0
843703 0
843755 0
843912 99
843966 0
844053 0
844257 29
844402 0
844422 185
844503 12
844578 0
844692 0
844728 132
844779 28
844944 65
844989 0
845029 86
845130 0
845250 119
845256 235
845266 0
845459 26
845550 32
845583 2
845627 0
845734 0
845846 0
845993 0
846001 0
846006 122
846009 0
846054 293
846093 0
846130 17
846133 168
846153 0
846211 243
846298 53
846342 0
846372 171
846417 253
846425 0
846510 96
846676 0
846699 0
846701 0
846710 0
846730 0
846746 0
846848 0
846932 0
846959 0
847149 120
847234 212
847308 228
847409 0
847431 340
847491 99
847552 204
847597 5
847645 0
847678 145
847716 37
847725 36
847856 0
847869 167
847873 448
847928 230
848053 0
848060 0
848086 0
848094 0
848100 1
848104 1
848141 0
848219 0
848235 0
848246 0
848310 0
848315 0
848329 0
848337 0
848373 0
848378 0
848408 0
848417 0
848480 0
848483 0
848516 0
848534 0
848591 0
848642 0
848651 0
848700 0
848708 0
848748 0
848774 38
848820 71
848906 0
848916 0
848918 0
848921 0
848927 0
848970 0
848984 0
848987 0
849019 1
849057 48
849074 0
849092 0
849194 0
849269 0
849284 0
849293 0
849332 0
849362 0
849428 0
849443 0
849454 0
849464 0
849467 0
849494 0
849577 196
849619 43
849639 0
849823 7
849966 63
849991 226
849999 0
850084 6
850088 56
850115 523
850244 0
850343 38
850345 166
850359 0
850369 23
850394 24
850410 34
850496 12
850625 249
850628 148
850678 1
850694 0
850705 0
850734 0
850860 2
850984 66
851055 104
851146 105
851241 72
851254 0
851439 0
851477 5
851544 0
851552 0
851576 0
851595 0
851749 0
851918 0
851959 0
852048 0
852072 0
852157 0
852195 0
852220 0
852256 0
852265 0
852328 0
852332 0
852359 18
852363 38
852427 0
852433 0
852600 0
852611 0
852639 0
852672 0
852674 0
852700 0
852775 0
852810 0
852886 0
852924 0
853181 0
853196 0
853218 0
853324 0
853519 0
853650 0
853954 0
854062 1
854174 0
854237 261
854278 0
854307 7
854338 0
854349 0
854377 0
854518 8
854690 156
854700 0
854718 0
854763 0
854790 0
854833 0
854835 35
854862 0
855009 0
855075 17
855120 0
855189 0
855303 1
855396 2
855429 0
855858 0
855871 0
855903 169
855917 9
855926 1
855959 0
855962 0
856021 51
856049 97
856115 0
856142 187
856235 0
856241 0
856346 0
856364 0
856407 30
856420 0
856460 0
856474 0
856606 0
856672 0
856683 47
856704 0
856756 1
856761 4
856794 0
856929 0
857169 0
857202 0
857248 0
857484 0
857496 494
857501 337
857532 156
857601 136
857723 0
857749 0
857811 6
857914 14
858020 0
858038 0
858064 8
858067 39
858168 0
858200 5
858279 0
858360 0
858389 13
858399 22
858475 0
858514 58
858679 0
858865 0
858952 50
859053 0
859084 0
859134 0
859174 0
859228 36
859278 0
859315 0
859332 107
859489 26
859492 22
859614 2
859662 0
859778 0
859824 0
859831 0
859866 18
859873 0
859958 0
859963 0
859993 30
859996 38
860002 0
860023 0
860029 45
860098 0
860127 13
860154 0
860180 0
860221 0
860410 0
860466 0
860502 354
860508 301
860525 0
860568 4
860603 40
860689 0
860696 0
860721 0
860757 0
860769 0
860825 0
860840 0
860859 0
860909 150
860935 0
860961 23
861109 0
861174 25
861255 0
861284 7
861420 70
861432 0
861442 84
861456 0
861625 0
861645 0
861732 0
861750 0
861827 0
861950 7
862012 0
862028 0
862163 0
862184 72
862233 0
862265 0
862292 8
862306 0
862343 13
862347 77
862366 0
862379 13
862383 0
862432 0
862456 0
862469 229
862542 0
862570 0
862615 0
862661 0
862685 12
862730 0
862733 51
862777 54
862790 0
862856 95
862868 0
862938 0
862981 8
863050 90
863222 2
863289 117
863291 0
863303 0
863324 35
863537 0
863711 33
863814 9
863860 9
864046 0
864106 0
864188 0
864246 8
864370 100
864387 12
864418 0
864425 43
864474 0
864487 109
864550 0
864562 43
864572 138
864599 0
864629 0
864668 0
864800 0
864806 0
864864 0
864953 0
865040 0
865141 0
865160 0
865251 0
865263 0
865273 0
865306 0
865352 0
865387 0
865404 0
865518 0
865571 0
865580 0
865597 0
865765 0
865815 0
865823 0
865852 0
865900 0
865948 0
865956 0
866036 0
866092 2
866212 0
866332 23
866386 0
866467 24
866506 12
866609 124
866670 0
866686 0
866695 155
866812 2
866847 1
866873 0
867010 0
867045 0
867145 77
867403 12
867441 290
867482 0
867579 26
867707 5
867786 0
867815 0
867848 0
867912 412
868018 16
868269 0
868279 0
868384 249
868452 259
868507 279
868553 75
868560 0
868563 61
868758 0
868769 220
868778 0
868892 138
869060 92
869081 35
869114 312
869126 197
869134 119
869233 0
869290 240
869336 18
869353 0
869373 39
869387 10
869430 0
869507 0
869627 378
869759 189
869774 0
869792 4
869859 39
869966 91
869969 26
869983 2
870038 0
870102 0
870114 0
870141 0
870170 0
870416 0
870548 0
870698 0
870903 0
870911 0
870933 0
871064 0
871097 0
871120 0
871128 0
871385 0
871399 0
871403 0
871424 153
871436 0
871539 0
871595 0
871599 0
871621 16
871638 252
871745 0
871840 56
872035 0
872037 110
872043 123
872066 0
872114 0
872160 0
872176 0
872207 0
872465 0
872514 0
872621 50
872633 0
872650 0
872673 0
872863 0
872960 0
873073 2
873158 0
873200 0
873226 144
873270 1
873292 67
873301 7
873331 0
873364 0
873384 0
873400 0
873454 0
873460 0
873543 0
873576 0
873655 0
873674 0
873682 0
873701 0
873708 0
873774 0
873833 0
873867 0
873880 0
873921 0
874009 0
874027 0
874107 0
874146 0
874171 0
874173 0
874176 0
874183 0
874202 0
874252 70
874323 207
874357 0
874365 0
874386 0
874454 0
874471 0
874503 0
874506 0
874533 0
874540 0
874558 0
874609 0
874700 0
874708 0
874713 0
874729 0
874743 0
874745 0
874765 0
874782 0
874843 0
874846 0
874891 0
874898 0
874927 0
874968 0
874984 0
875029 0
875095 0
875117 86
875177 58
875276 19
875284 0
875341 0
875467 0
875496 74
875519 37
875530 0
875545 81
875569 0
875603 0
875619 0
875647 0
875653 0
875662 0
875776 0
875792 72
875859 0
875892 0
876067 0
876073 0
876085 0
876094 0
876118 0
876163 0
876166 21
876277 0
876307 0
876320 31
876324 1
876343 0
876388 0
876418 15
876462 0
876827 0
876850 0
876899 0
876911 0
876920 0
876930 0
876983 0
877054 0
877083 0
877115 0
877268 0
877272 0
877426 55
877473 0
877574 50
877596 0
877649 196
877690 188
877749 116
877860 0
878033 0
878060 0
878096 0
878181 16
878335 0
878343 0
878440 0
878446 0
878459 0
878558 6
878560 127
878654 0
878720 0
878742 0
878755 18
878825 0
878836 0
878981 0
878997 0
879283 0
879308 0
879347 49
879354 0
879374 26
879431 0
879443 439
879473 271
879591 0
879652 0
879679 66
879772 7
879825 0
879848 2
879927 0
879951 0
880056 0
880219 449
880233 0
880240 0
880266 0
880275 33
880295 0
880328 0
880369 0
880393 0
880421 0
880633 0
880683 225
880687 0
880732 0
880859 15
880887 21
880906 203
880954 0
880991 0
881031 22
881038 3
881057 138
881064 301
881076 24
881145 1
881148 4
881152 216
881192 0
881210 0
881223 0
881276 64
881341 0
881358 0
881372 0
881438 0
881511 0
881564 35
881638 0
881717 153
881731 55
881812 51
881847 0
881866 7
881909 3
882159 0
882257 40
882263 76
882279 136
882343 1
882387 0
882398 0
882442 0
882624 0
882670 0
882879 0
882896 0
882919 0
882928 0
882980 0
883052 0
883055 0
883118 0
883201 0
883232 0
883261 0
883402 0
883493 5
883728 209
883764 0
883781 53
883851 0
883875 0
883910 53
884138 0
884150 136
884199 0
884223 0
884232 0
884281 0
884304 0
884376 591
884429 120
884438 0
884461 0
884491 0
884607 0
884631 102
884649 152
884652 259
884655 84
884677 0
884716 52
884745 0
884792 0
884858 70
884918 0
885168 13
885269 0
885284 215
885380 0
885491 0
885671 87
885685 163
885706 23
885728 0
885767 0
885789 0
885860 0
885894 0
885913 0
885970 116
885993 0
886029 45
886067 0
886083 134
886111 165
886140 0
886180 0
886232 37
886319 342
886400 71
886422 3
886557 62
886577 0
886602 0
886646 0
886653 0
886656 0
886666 0
886668 0
886697 14
886769 128
886805 116
886835 133
886839 51
886848 96
886890 0
886935 16
886944 0
887022 4
887031 0
887138 107
887140 0
887150 0
887165 0
887363 0
887391 0
887490 0
887557 0
887612 28
887663 0
887737 52
887791 0
887814 0
887872 0
887878 20
888072 327
888256 0
888320 26
888455 247
888572 257
888636 18
888674 0
888684 0
888708 17
888760 48
888901 51
888913 41
888944 56
889096 31
889193 121
889224 118
889346 0
889396 17
889400 4
889518 39
889521 152
889608 93
889617 49
889639 14
889811 19
889825 22
889839 578
889866 24
889890 20
889993 22
890012 0
890021 13
890027 7
890040 28
890115 89
890128 1
890149 23
890151 115
890253 34
890259 21
890298 105
890301 120
890418 204
890596 29
890626 26
890734 7
891010 96
891247 1
891300 55
891303 1732
891346 0
891367 25
891446 48
891453 63
891473 25
891506 21
891536 0
891569 0
891598 33
891704 9
891726 0
891737 81
891764 0
891902 0
891913 0
891958 0
891981 0
892023 0
892036 0
892095 37
892256 0
892299 0
892338 0
892495 0
892507 39
892516 0
892605 0
892715 0
892726 75
892744 268
893000 0
893279 194
893293 0
893305 195
893315 80
893417 0
893465 126
893633 19
893691 0
893707 0
893832 250
893870 1
894023 281
894153 0
894272 27
894350 0
894412 21
894422 0
894561 15
894569 0
894606 0
894617 130
894630 0
894644 135
894976 0
895083 0
895100 32
895125 0
895141 0
895148 0
895158 0
895178 0
895234 80
895239 35
895264 0
895279 98
895350 36
895356 33
895364 0
895431 89
895714 36
895718 97
895765 105
895769 61
895871 0
895901 0
895958 0
895988 0
896015 0
896147 0
896159 0
896272 0
896315 0
896372 0
896388 0
896412 0
896415 0
896500 0
896627 0
896676 0
896697 0
896961 0
896979 0
896981 0
897007 0
897093 0
897140 0
897149 0
897234 0
897257 0
897275 0
897308 0
897479 0
897565 0
897684 0
897747 0
897810 0
897834 0
898073 0
898206 0
898376 168
898385 192
898440 0
898478 0
898566 0
898692 75
898779 0
898781 0
898799 0
898836 0
898842 1
898870 0
898880 0
898884 8
898924 0
899028 0
899047 0
899118 0
899141 0
899183 0
899229 0
899237 0
899364 0
899458 0
899515 9
899593 0
899729 47
899819 0
899829 0
899890 13
899916 0
899938 17
899945 0
899961 45
899979 40
899989 14
900030 26
900033 175
900039 197
900155 0
900181 3
900221 0
900247 69
900328 142
900372 72
900433 171
900435 112
900493 179
900551 0
900588 0
900648 22
900694 0
900722 133
900783 0
900789 0
900812 0
900841 0
900882 0
900884 0
900921 0
900954 0
901036 44
901047 61
901100 111
901151 7
901155 0
901162 2
901175 35
901264 0
901366 47
901432 0
901456 0
901479 31
901487 140
901558 740
901629 214
901634 55
901760 53
901916 0
902047 48
902084 208
902118 0
902129 0
902264 0
902267 0
902276 0
902432 0
902738 0
902756 0
902772 0
902857 0
902881 0
902940 0
902948 0
902954 0
902974 0
902994 0
903101 0
903125 0
903152 0
903303 0
903380 0
903385 0
903456 0
903488 0
903566 0
903573 0
903597 0
903711 0
903718 0
903763 0
903772 0
903779 0
903917 0
903988 0
904076 0
904129 0
904214 0
904219 0
904334 0
904425 0
904445 0
904596 0
904746 0
904817 352
904830 0
904840 67
904906 91
904976 0
904982 0
905032 0
905069 0
905108 0
905121 0
905128 0
905155 0
905174 0
905216 0
905231 0
905242 0
905348 0
905405 0
905411 0
905533 0
905574 0
905680 0
905715 0
905819 0
905894 0
905942 0
905959 0
906009 0
906043 0
906051 0
906077 0
906285 0
906351 11
906391 31
906461 0
906665 0
906699 0
906738 0
906770 0
906856 0
906879 0
906957 0
907050 0
907110 0
907122 0
907132 0
907163 0
907174 0
907201 0
907225 0
907274 0
907293 52
907326 52
907339 0
907377 0
907414 0
907444 222
907540 159
907555 109
907575 102
907609 3
907647 6
907663 0
907711 0
907756 12
907865 3
907901 18
908029 0
908040 63
908049 7
908068 0
908125 244
908199 34
908403 0
908483 118
908525 285
908546 30
908572 30
908624 17
908650 0
908666 22
908895 0
908915 107
909017 287
909029 0
909035 24
909041 0
909071 25
909204 33
909218 8
909337 138
909366 0
909385 33
909440 33
909454 102
909464 14
909489 0
909500 7
909522 0
909593 29
909605 90
909675 0
909824 15
910003 15
910063 0
910074 0
910251 0
910327 0
910366 0
910380 0
910428 0
910437 0
910448 0
910538 0
910560 0
910621 0
910631 0
910733 0
910742 0
910842 43
910895 0
910901 69
910916 0
910982 325
910985 233
911005 0
911189 0
911386 0
911425 268
911449 0
911504 42
911512 18
911620 6
911700 0
911827 0
911925 0
912005 0
912161 0
912204 23
912232 0
912441 115
912506 0
912579 0
912615 39
912639 209
912650 0
912657 118
912677 28
912711 193
912723 1864
912762 786
912765 75
912922 1586
912941 2222
912945 477
912956 0
913094 298
913154 55
913317 4141
913340 2472
913420 205
913479 1129
913500 0
913559 0
913631 93
913841 0
914035 0
914134 0
914164 0
914186 3
914204 2
914211 0
914237 0
914258 0
914338 76
914537 0
914622 166
914661 15
914829 12
914860 0
914862 84
914904 117
914960 458
914967 7
915083 0
915125 525
915191 74
915217 9
915322 221
915330 396
915374 67
915413 128
915425 598
915429 0
915588 46
915618 0
915697 67
915895 0
915910 0
915947 79
916011 16
916152 61
916228 48
916316 0
916334 39
916370 98
916434 15
916442 148
916537 0
916615 0
916675 11
916718 81
916740 0
916876 40
916964 225
917048 61
917064 0
917176 14
917178 9
917227 4
917245 0
917317 0
917351 129
917375 286
917480 106
917735 0
917769 0
917802 0
917901 0
917937 0
917953 0
917993 0
918040 0
918140 0
918207 0
918222 0
918266 0
918299 0
918343 0
918401 0
918506 0
918611 0
918614 0
918641 0
918689 0
918763 5
918773 0
918789 0
918791 257
918807 0
918973 661
919009 171
919054 119
919073 20
919203 0
919272 60
919336 0
919378 0
919384 0
919491 9
919562 114
919571 0
919586 0
919645 746
919654 290
919717 61
919719 62
919766 17
919814 4
919870 15
919952 0
920018 31
920060 0
920087 193
920175 52
920198 36
920207 706
920258 229
920331 131
920429 65
920459 0
920613 6
920616 79
920672 28
920680 97
920733 75
920742 0
920758 0
920770 56
920889 6
920939 9
921121 0
921129 0
921133 0
921144 0
921252 12
921277 4
921342 51
921363 40
921381 138
921393 317
921438 179
921441 388
921453 350
921493 115
921707 1
921721 14
921769 26
921855 119
921870 0
921893 83
921915 0
921918 46
921922 45
921927 11
921931 0
921937 20
921944 0
921974 16
922026 161
922069 98
922090 142
922119 2
922129 153
922306 69
922339 118
922523 143
922525 359
922587 0
922617 0
922651 225
922705 282
922735 194
922739 43
922770 12
922786 0
922807 0
922849 102
922873 234
922895 161
922964 44
922987 176
923003 0
923040 29
923083 3
923099 39
923124 30
923135 0
923164 0
923174 87
923325 4
923391 47
923411 23
923431 33
923466 0
923480 19
923569 0
923580 178
923709 266
923722 1
923839 0
923849 0
923855 0
923867 0
923869 0
923890 50
923923 0
923939 78
924011 0
924020 0
924044 0
924064 0
924071 0
924085 0
924130 0
924220 0
924232 0
924295 81
924303 1
924324 458
924328 290
924416 0
924652 0
924817 0
924831 27
924861 144
924957 167
924977 96
925034 34
925209 1574
925729 0
925756 0
925801 0
925837 0
926005 3
926116 17
926218 0
927094 0
927277 7
927421 0
927496 0
927608 3
927726 140
927733 497
927755 29
927775 150
927838 0
927890 0
927934 0
927944 108
927972 33
928004 0
928053 39
928094 0
928152 10
928359 5
928464 22
928526 0
928781 0
928814 0
928904 1
929090 0
929323 12
929399 4
929501 83
929504 84
929705 1
929742 50
929906 3
930122 135
930168 11
930226 86
930236 56
930301 118
930532 43
930537 53
930545 254
930547 151
930554 0
930707 38
930729 15
930754 0
930780 306
930879 37
931104 55
931121 938
931252 0
931262 0
931273 22
931318 0
931329 0
931337 90
931351 0
931418 30
931490 257
931509 18
931515 160
931534 43
931595 94
931599 0
931738 101
931742 41
931752 320
931768 0
931824 0
931902 0
931929 0
931958 0
932048 43
932052 21
932073 3604
932091 0
932140 103
932152 157
932164 0
932186 78
932211 26
932237 70
932280 9
932420 18
932441 25
932466 56
932490 290
932529 155
932580 530
932646 0
932848 0
932903 147
933006 6
933091 0
933132 102
933147 0
933198 275
933200 0
933216 0
933241 301
933338 268
933388 0
933467 35
933479 175
933500 14
933573 3
933602 87
933611 31
933718 73
933742 101
933830 0
933874 0
933918 98
933951 8
933976 10
934040 0
934042 0
934048 0
934060 0
934069 0
934077 0
934086 0
934118 185
934124 0
934294 22
934457 10
934465 107
934853 0
934963 0
934999 115
935107 0
935182 76
935190 0
935413 393
935498 0
935500 0
935508 0
935519 0
935538 0
935601 75
935603 36
935613 11
935670 42
935682 0
935803 101
935873 15
935947 0
935956 56
935978 36
936015 43
936072 147
936220 256
936358 0
936387 1
936462 33
936797 80
936830 3
936937 0
936998 256
937050 0
937114 163
937205 201
937237 145
937468 0
937483 0
937533 126
937647 0
937675 4
937710 0
937947 3
937964 3
938064 13
938074 176
938118 96
938175 8
938235 0
938245 49
938250 88
938307 0
938383 0
938431 0
938568 0
938585 0
938652 0
938705 143
938707 10
938726 0
938775 0
938866 0
938907 0
938935 0
939044 71
939183 16
939233 7
939257 0
939271 23
939396 61
939445 22
939477 154
939551 196
939630 8
939689 535
939737 9
939749 37
939780 0
939793 124
939887 3
939944 47
939964 261
939985 0
940003 0
940019 0
940123 256
940162 0
940397 134
940403 209
940430 163
940457 67
940526 0
940549 0
940568 148
940570 192
940814 4
940845 125
940871 38
940922 66
941050 0
941132 61
941199 0
941235 0
941245 16
941307 0
941323 10
941418 46
941449 62
941454 0
941498 0
941545 5
941583 9
941666 34
941671 39
941740 35
941757 2
941810 127
941971 0
942097 0
942116 0
942134 0
942152 0
942159 0
942166 286
942170 0
942242 97
942329 18
942451 0
942690 20
942726 0
942806 0
942862 1
942872 0
942888 64
942904 0
942932 0
942963 129
942990 48
943087 0
943150 0
943239 0
943293 0
943405 0
943446 5
943449 35
943455 0
943516 713
943566 0
943635 0
943677 222
943679 25
943722 16
943752 0
943756 22
943807 0
943932 0
943999 176
944099 0
944170 0
944231 0
944254 105
944293 0
944300 0
944306 0
944308 0
944313 53
944315 0
944317 0
944392 0
944473 199
944477 4
944587 11
944590 12
944633 0
944841 114
944873 0
944906 109
944965 0
944986 0
945036 0
945053 0
945104 34
945126 13
945148 22
945180 0
945200 0
945236 0
945249 41
945256 87
945325 0
945342 193
945418 8
945445 0
945472 0
945575 0
945681 21
945685 9
945703 0
945781 7
945821 0
945895 1
945910 373
945922 57
945944 110
945989 0
946054 0
946070 9
946072 0
946140 266
946155 88
946167 83
946171 153
946189 0
946284 74
946428 73
946488 322
946525 45
946528 45
946585 1
946702 0
946725 151
946746 159
946794 9
946822 0
946903 102
947100 0
947109 117
947185 0
947189 0
947357 131
947391 2
947405 0
947438 0
947472 1
947491 30
947504 0
947556 20
947626 0
947642 5
947741 19
947773 22
947784 0
947987 5
948002 72
948108 52
948208 361
948364 18
948405 0
948481 189
948574 0
948585 0
948736 224
948762 0
948799 0
948819 0
948889 0
948923 59
948935 5
949014 0
949065 115
949068 16
949166 0
949176 0
949336 12
949569 0
949653 0
949692 104
949801 0
949851 14
949882 0
949923 0
950057 0
950166 73
950313 84
950535 0
950579 0
950597 156
950599 80
950601 0
950624 0
950645 0
950653 0
950823 0
950876 0
950907 0
950922 95
951003 23
951059 42
951063 90
951078 69
951130 0
951146 14
951171 0
951208 265
951212 281
951301 13
951387 0
951389 86
951459 0
951624 1
951682 0
951970 0
952025 153
952061 0
952089 0
952154 42
952213 0
952307 5
952316 0
952337 202
952439 0
952451 508
952531 103
952709 21
952756 62
952777 35
952897 403
952900 2
952975 433
953047 133
953073 0
953248 0
953265 46
953273 0
953283 0
953407 60
953474 0
953482 323
953554 26
953574 0
953728 0
953732 0
953910 0
953941 27
953967 41
953974 93
953983 79
954090 0
954133 112
954142 0
954309 0
954319 20
954425 82
954480 0
954513 0
954556 0
954565 247
954676 79
954723 0
954751 0
954851 12
954895 0
954933 0
954962 22
954999 76
955010 0
955019 176
955098 0
955475 0
955500 19
955584 0
955591 85
955632 0
955800 23
955828 47
956286 0
956392 0
956459 0
956543 23
956598 0
956762 0
956811 0
956906 0
956968 0
957148 0
957316 49
957337 31
957347 44
957378 0
957391 0
957666 0
957766 0
957894 0
957922 0
957996 47
958024 0
958105 0
958111 0
958348 0
958365 0
958371 0
958414 0
958448 0
958469 32
958505 16
958524 0
958566 0
958572 8
958586 61
958611 0
958647 9
958685 0
958742 0
958780 106
958804 32
958920 5
959013 0
959040 0
959139 27
959155 0
959283 74
959331 0
959341 0
959364 25
959482 0
959619 0
959679 0
959895 0
959946 0
959955 41
960036 83
960139 0
960152 141
960219 48
960272 42
960343 0
960441 0
960493 38
960572 0
960632 0
960655 3
960780 0
960867 0
960952 0
960956 0
960969 0
960980 0
961066 19
961238 58
961248 135
961340 26
961449 23
961455 0
961510 0
961535 0
961542 0
961728 0
961806 34
961845 0
961863 4
961923 0
962237 4
962294 221
962381 0
962591 0
962625 198
962700 47
962719 1
962798 0
962828 0
962848 28
962878 7
962917 28
962973 0
963023 72
963027 0
963111 9
963165 54
963204 0
963224 95
963231 142
963295 38
963330 6
963447 236
963449 0
963470 0
963553 13
963608 30
963623 0
963657 302
963793 467
964022 70
964074 90
964267 0
964292 225
964325 399
964401 164
964403 331
964756 5
964924 2
965043 0
965182 0
965345 71
965464 59
965475 0
965517 15
965535 379
965540 333
965544 153
965557 137
965565 17
965628 191
965667 205
965761 59
965792 18
965817 0
965845 0
965895 4
965897 0
965913 144
965916 0
965949 0
965960 0
965968 0
965984 0
966004 177
966007 473
966031 0
966074 72
966130 1269
966212 9
966266 0
966400 6
966604 0
966672 301
966716 59
966727 199
966870 147
966897 0
967008 137
967048 0
967096 2
967108 9
967184 170
967213 0
967276 14
967431 0
967594 9
967672 46
967712 187
967725 290
967733 77
967748 0
967759 0
967773 48
967806 18
967922 0
967976 166
968224 0
968234 0
968303 0
968418 97
968425 0
968666 56
968750 1
968825 0
968843 0
968993 0
969002 0
969095 0
969143 0
969254 17
969261 79
969316 57
969446 63
969453 47
969488 0
969551 0
969589 62
969623 0
969682 17
969684 7
969829 67
969863 0
969980 0
969985 38
970016 81
970060 185
970233 170
970237 533
970285 321
970288 102
970294 0
970326 66
970415 0
970443 59
970446 127
970458 188
970462 149
970468 237
970579 0
970623 0
970632 137
970760 0
970814 6
970844 120
970923 1
970974 2
970998 0
971010 2
971013 2
971087 121
971130 0
971142 134
971149 10
971160 0
971385 0
971427 0
971490 0
971525 342
971608 0
971655 25
971678 0
971721 59
971854 0
971906 0
971949 987
971960 137
972038 33
972103 51
972117 119
972191 281
972314 844
972336 12
972455 0
972510 0
972525 0
972547 215
972663 20
972798 34
972975 1
973074 239
973099 291
973105 0
973315 31
973366 0
973394 0
973774 0
973814 49
973851 0
973999 0
974001 0
974043 0
974062 0
974073 0
974134 0
974140 0
974173 0
974211 7
974214 0
974353 0
974463 0
974590 0
974672 0
974680 0
974684 0
974723 0
974850 0
974890 0
974905 0
974978 0
974989 0
975000 0
975315 0
975354 18
975498 0
975545 0
975563 0
975599 0
975649 0
975672 0
975745 93
975758 0
975804 31
975849 71
975870 156
975986 3
976003 16
976044 9
976058 184
976133 0
976213 119
976228 9
976279 6
976315 2
976368 0
976483 6
976603 178
976620 1
976703 105
976710 0
976743 3
976750 424
976807 513
976816 136
976861 198
976887 0
976932 383
976941 110
977004 68
977052 0
977084 22
977147 11
977159 45
977288 140
977495 160
977515 14
977734 5
977776 120
977905 12
977907 75
977980 117
978048 2
978157 10
978173 191
978238 10
978297 140
978345 88
978439 207
978482 8
978497 40
978715 0
978741 0
978769 175
978831 1
978905 0
978923 98
979166 0
979629 9
979632 113
979775 0
979837 5
979869 49
979888 0
979906 25
979917 163
979949 113
980014 75
980056 28
980083 0
980105 5
980184 0
980195 0
980395 219
980507 0
980557 0
980671 0
980862 0
980983 0
981006 0
981151 0
981311 10
981324 0
981332 0
981342 0
981414 32
981425 15
981533 0
981558 0
981665 0
981689 0
981744 0
981806 0
981971 0
981974 0
982003 0
982241 0
982321 0
982331 0
982565 232
982575 0
982626 0
982672 0
982693 0
982703 0
982712 0
982724 0
982778 48
982825 0
982882 163
982890 0
982981 0
983092 59
983125 0
983131 0
983434 48
983442 50
983491 171
983664 0
983693 0
983734 0
983782 74
983790 112
983813 218
983817 158
983920 201
983922 73
983960 0
984043 90
984046 0
984074 0
984146 24
984178 30
984247 0
984308 57
984346 44
984374 47
984389 299
984415 0
984480 0
984668 0
984803 0
984925 0
985045 0
985156 17
985218 135
985281 5
985452 25
985514 0
985622 0
985809 123
985825 189
985898 49
986029 0
986149 0
986226 0
986297 0
986316 0
986374 0
986411 0
986513 63
986518 1
986529 0
986543 0
986545 0
986597 0
986606 0
986614 0
986617 0
986646 0
986665 0
986735 0
986743 0
986802 0
986846 212
986901 0
986927 6
986991 0
986998 0
987015 55
987085 47
987116 0
987173 194
987177 53
987186 0
987239 0
987270 0
987304 0
987414 0
987453 0
987513 0
987555 0
987728 0
987760 18
987818 57
987920 0
987948 37
987977 0
988010 24
988013 108
988043 45
988102 0
988117 89
988147 0
988193 214
988238 49
988280 130
988287 336
988291 85
988346 51
988406 0
988476 37
988556 72
988595 0
988676 417
988698 36
988755 64
988807 156
988917 0
989038 0
989104 0
989356 8
989470 148
989497 158
989572 9
989733 8
989761 0
989807 7
989861 0
989897 1
989981 35
989990 126
990018 103
990089 0
990189 247
990291 0
990438 105
990518 0
990530 111
990626 0
990676 40
990744 151
990759 227
990774 113
990785 99
990818 87
990846 0
990868 265
990870 532
990872 368
990935 111
990982 364
991085 267
991110 103
991144 0
991176 2
991200 52
991210 121
991313 5
991336 21
991373 1
991496 157
991510 105
991635 366
991638 244
991698 0
991725 0
991772 227
991819 0
992072 47
992081 0
992189 0
992204 1
992248 37
992255 0
992285 4
992380 555
992558 3
992604 100
992742 66
992808 49
992882 75
992896 0
992916 44
992927 6031
992937 26
992939 156
992943 0
993002 0
993029 34
993040 214
993077 35
993144 0
993171 0
993216 0
993231 61
993233 0
993292 63
993310 5
993330 1
993339 0
993341 107
993434 0
993458 246
993476 197
993517 0
993526 2
993586 0
993649 0
993690 0
993702 0
993727 355
993748 0
993750 0
993777 0
993788 36
993790 86
993793 0
993804 0
993894 20
993918 0
993939 0
993955 0
993993 0
994000 0
994036 17
994042 0
994105 0
994129 0
994232 0
994262 16
994277 0
994380 0
994397 402
994431 0
994479 0
994489 0
994546 1
994548 0
994555 0
994557 61
994619 0
994643 0
994690 0
994712 0
994732 0
994763 0
994776 0
994964 0
994986 0
995060 0
995072 0
995124 0
995134 0
995136 64
995197 0
995214 0
995265 0
995270 0
995284 0
995299 6
995319 0
995345 0
995387 0
995417 0
995419 0
995446 0
995484 0
995500 0
995562 0
995680 0
995689 0
995710 0
995742 0
995800 0
995810 0
995867 0
995874 156
996033 0
996045 0
996105 0
996131 0
996177 8
996233 0
996239 0
996277 0
996307 0
996337 0
996365 2
996385 0
996391 0
996430 3
996442 16
996465 0
996510 0
996532 0
996563 0
996718 0
996791 0
996817 0
996984 0
996999 130
997036 211
997156 8
997165 14
997278 20
997481 94
997559 0
997571 233
997586 48
997640 0
997671 58
997700 0
997716 179
997721 2
997753 0
997837 745
997894 179
997900 0
997980 0
998112 1
998126 74
998150 0
998182 6
998215 0
998242 66
998265 0
998317 12
998488 170
998498 0
998692 235
998700 76
998722 0
998740 1
998768 0
998777 233
998816 43
998875 0
998885 237
998939 63
999057 67
999087 138
999134 53
999235 86
999297 0
999342 310
999347 152
999404 0
999411 1
999421 47
999423 2
999431 22
999445 4
999505 0
999636 0
999652 0
999682 0
999691 0
999739 0
999751 0
999768 0
999910 0
999913 0
1000000 0
1000006 0
1000036 0
1000044 0
1000073 0
1000105 0
1000256 0
1000346 0
1000405 0
1000414 0
1000534 0
1000555 0
1000573 0
1000588 0
1000720 0
1000729 0
1000744 0
1000754 0
1000765 36
1000794 0
1000806 35
1000809 0
1000940 0
1001147 0
1001174 0
1001295 217
1001309 4
1001346 0
1001581 0
1001595 0
1001605 0
1001645 0
1001751 0
1001837 0
1001928 46
1002021 2
1002144 59
1002225 8
1002231 0
1002269 12
1002342 63
1002415 105
1002428 0
1002442 0
1002451 0
1002751 32
1002760 0
1002810 30
1002820 49
1002878 0
1002922 0
1002936 15
1002950 0
1002979 0
1003063 0
1003084 0
1003378 0
1003384 0
1003393 0
1003501 0
1003520 0
1003539 0
1003589 0
1003615 203
1003621 0
1003650 27
1003661 0
1003790 107
1003832 162
1003872 0
1004057 0
1004085 38
1004256 14
1004272 20
1004281 0
1004365 52
1004368 172
1004389 264
1004397 333
1004502 7
1004864 0
1004880 0
1004926 0
1005251 0
1005323 0
1005379 0
1005422 0
1005435 0
1005498 0
1005516 0
1005528 0
1005752 0
1005811 0
1005835 18
1005860 0
1005890 0
1005902 0
1005937 0
1005982 0
1006240 0
1006299 0
1006335 0
1006452 0
1006473 0
1006573 1
1006694 0
1006721 13
1006759 157
1006768 0
1006807 0
1006844 0
1006882 0
1007079 6
1007236 54
1007272 0
1007401 39
1007470 0
1007551 88
1007596 1
1007639 3
1007651 52
1007759 49
1007768 76
1007881 0
1008004 1
1008077 16
1008088 0
1008111 43
1008139 21
1008171 0
1008191 270
1008193 133
1008195 464
1008215 0
1008277 0
1008302 300
1008417 215
1008582 0
1008599 20
1008779 0
1008818 0
1008842 277
1008936 2
1008960 29
1009088 124
1009173 126
1009231 201
1009235 422
1009307 0
1009318 10
1009445 10
1009459 0
1009709 13
1009723 0
1009730 27
1009802 44
1009989 136
1010001 0
1010060 64
1010081 0
1010090 0
1010141 0
1010144 39
1010201 0
1010281 0
1010354 0
1010362 0
1010383 0
1010406 0
1010536 0
1010561 0
1010572 0
1010607 47
1010623 1
1010640 0
1010697 0
1010713 0
1010730 20
1010760 0
1010766 0
1010853 0
1010876 0
1010961 0
1011014 0
1011060 159
1011105 42
1011162 86
1011168 0
1011187 0
1011210 0
1011357 0
1011367 0
1011390 34
1011486 1
1011498 0
1011510 0
1011534 0
1011685 0
1011696 0
1011699 0
1011725 0
1011811 0
1011861 273
1012225 0
1012268 0
1012298 0
1012391 0
1012424 0
1012876 14
1013034 0
1013090 0
1013246 0
1013317 44
1013374 26
1013497 0
1013517 21
1013527 0
1013537 196
1013566 28
1013577 115
1013586 28
1013656 0
1013708 0
1013731 213
1013757 0
1013786 86
1013798 43
1013810 177
1013877 0
1013906 2
1013951 379
1014122 0
1014143 0
1014182 0
1014214 0
1014252 92
1014313 0
1014336 57
1014343 0
1014405 1
1014453 0
1014497 0
1014553 0
1014594 8
1014629 24
1014646 5
1014676 0
1014700 80
1014789 41
1014858 0
1014894 0
1014944 0
1014972 167
1015025 82
1015076 34
1015144 0
1015149 130
1015350 25
1015385 260
1015403 35
1015409 0
1015412 0
1015482 33
1015527 8
1015536 93
1015623 16
1015631 6
1015705 0
1015845 0
1015858 0
1015866 0
1015923 0
1016014 44
1016103 0
1016169 0
1016220 36
1016223 27
1016533 0
1016536 38
1016572 0
1016581 21
1016683 1
1016744 0
1016752 1
1016797 0
1016813 24
1016870 0
1016905 0
1016976 0
1016995 0
1017040 0
1017140 0
1017177 19
1017220 33
1017309 1
1017334 12
1017377 21
1017419 0
1017476 0
1017497 0
1017531 57
1017570 0
1017578 0
1017584 0
1017590 0
1017605 0
1017678 0
1017697 0
1017788 0
1017824 0
1017926 0
1017937 0
1017997 49
1018001 0
1018030 0
1018061 0
1018097 0
1018104 0
1018106 0
1018124 0
1018159 0
1018227 0
1018238 0
1018253 0
1018271 0
1018278 1
1018290 124
1018446 0
1018460 0
1018523 0
1018543 1
1018568 0
1018664 0
1018700 108
1018824 115
1018934 0
1019022 18
1019129 84
1019133 64
1019253 0
1019332 89
1019466 14
1019478 150
1019513 119
1019517 27
1019606 313
1019631 67
1019822 46
1019875 90
1019934 0
1019965 0
1019971 65
1019976 31
1019979 37
1020006 0
1020059 5
1020093 0
1020103 10
1020150 0
1020235 0
1020349 25
1020479 0
1020481 24
1020554 194
1020580 0
1020598 36
1020869 166
1020875 67
1020911 0
1020924 0
1021115 60
1021196 14
1021255 0
1021283 0
1021312 0
1021345 0
1021384 0
1021445 0
1021459 0
1021524 0
1021577 0
1021648 0
1021692 37
1021696 0
1021717 0
1021719 0
1021728 0
1021733 0
1021775 0
1021803 1
1021868 0
1021873 0
1021915 0
1021984 90
1021988 42
1022086 3
1022140 1
1022207 2
1022276 92
1022304 0
1022315 14
1022341 0
1022407 29
1022416 2
1022422 0
1022438 125
1022465 111
1022503 78
1022518 0
1022573 132
1022593 0
1022600 97
1022609 0
1022673 82
1022755 0
1022783 0
1022908 363
1022999 604
1023073 275
1023080 96
1023204 0
1023211 1
1023279 13
1023322 0
1023331 2
1023334 72
1023376 0
1023458 11
1023480 0
1023544 0
1023590 183
1023634 174
1023694 0
1023739 0
1023749 24
1023751 30
1023753 37
1023837 0
1023874 0
1023915 0
1023924 0
1024091 105
1024139 0
1024300 0
1024345 33
1024348 84
1024372 21
1024378 55
1024405 1
1024519 1
1024572 156
1024693 0
1024710 262
1024768 88
1024844 90
1024855 52
1024862 0
1024914 189
1025095 322
1025141 465
1025171 0
1025188 129
1025200 0
1025215 24
1025227 0
1025357 0
1025373 0
1025385 0
1025409 2
1025417 50
1025424 0
1025457 0
1025466 70
1025569 0
1025624 0
1025687 0
1025718 0
1025737 0
1025750 0
1025810 129
1025817 60
1025843 0
1025879 19
1025915 194
1025930 61
1026176 0
1026245 228
1026341 0
1026392 0
1026435 3
1026517 0
1026531 39
1026587 0
1026703 85
1026796 73
1026838 48
1026884 189
1026900 25
1026973 0
1027073 2
1027083 0
1027093 0
1027148 66
1027155 0
1027266 104
1027289 289
1027324 0
1027595 4
1027611 13
1027702 22
1027796 0
1027868 36
1027889 9
1028186 205
1028224 0
1028340 248
1028481 0
1028498 6
1028633 13
1028775 111
1028822 197
1028942 80
1029090 0
1029102 172
1029151 22
1029217 12
1029267 16
1029347 2
1029514 285
1029534 0
1029546 21
1029554 2
1029593 143
1029615 0
1029627 0
1029723 0
1029730 0
1029823 97
1029922 1
1029946 10
1030080 150
1030128 62
1030171 72
1030227 111
1030231 46
1030273 164
1030330 0
1030392 40
1030546 0
1030555 123
1030597 30
1030622 97
1030722 597
1030736 0
1030796 72
1030800 137
1030827 73
1030891 12
1030987 134
1031061 0
1031073 0
1031182 0
1031471 20
1031533 0
1031620 448
1031664 0
1031674 0
1031728 67
1031764 43
1031844 0
1031877 0
1031897 0
1031903 112
1031963 113
1032083 45
1032143 178
1032162 54
1032164 243
1032210 0
1032236 77
1032239 173
1032245 20
1032281 522
1032294 0
1032377 36
1032430 0
1032442 272
1032528 100
1032633 134
1032640 0
1032723 155
1032749 0
1032769 0
1032885 140
1032915 39
1032956 0
1032992 55
1033054 7
1033060 15
1033107 0
1033228 0
1033256 20
1033269 28
1033278 0
1033301 13
1033383 26
1033458 0
1033489 31
1033518 0
1033563 0
1033778 17
1033798 0
1033804 2
1033940 84
1034032 0
1034123 0
1034153 31
1034320 376
1034619 29
1034665 0
1034725 2
1034736 1
1034839 0
1034844 0
1034853 0
1034892 0
1034931 0
1034974 0
1035143 0
1035181 0
1035216 0
1035307 0
1035311 526
1035336 38
1035382 112
1035500 214
1035532 18
1035583 0
1035632 319
1035715 464
1035718 137
1035800 768
1035824 0
1035837 0
1035845 23
1035866 0
1035916 0
1035953 205
1036059 0
1036164 286
1036225 199
1036305 0
1036364 0
1036410 33
1036525 7
1036603 0
1036617 0
1036674 0
1036695 0
1036718 169
1036847 123
1036849 761
1036913 13
1036915 277
1036935 0
1037039 0
1037064 31
1037135 0
1037254 465
1037266 39
1037335 85
1037339 0
1037347 0
1037376 526
1037412 2
1037426 0
1037456 39
1037578 214
1037585 7
1037716 0
1037779 94
1037921 0
1037966 126
1038025 2
1038092 204
1038138 33
1038165 5
1038181 78
1038218 606
1038344 33
1038346 393
1038360 0
1038383 0
1038403 69
1038433 0
1038467 317
1038469 12
1038509 25
1038526 25
1038575 21
1038596 208
1038709 95
1038719 0
1038748 99
1039008 0
1039128 33
1039204 171
1039234 652
1039274 92
1039322 370
1039326 225
1039337 108
1039376 121
1039382 18
1039440 0
1039457 3
1039498 45
1039513 0
1039595 0
1039606 0
1039615 0
1039673 144
1039766 0
1039826 121
1039864 0
1039871 0
1039891 21
1039932 29
1039944 0
1040003 0
1040046 21
1040056 0
1040064 0
1040084 0
1040105 150
1040126 25
1040150 138
1040170 10
1040292 46
1040318 128
1040347 6
1040450 1
1040472 0
1040496 0
1040502 0
1040595 0
1040634 433
1040639 144
1040813 21
1040825 0
1040846 8
1040852 50
1041019 0
1041125 0
1041176 79
1041199 428
1041249 225
1041252 30
1041386 267
1041440 14
1041463 40
1041492 0
1041498 5
1041540 2
1041695 0
1041784 0
1041791 197
1041854 106
1041923 0
1042044 298
1042109 0
1042132 0
1042170 0
1042234 0
1042246 28
1042285 64
1042298 82
1042340 72
1042436 55
1042453 4
1042488 0
1042514 216
1042574 314
1042653 178
1042706 0
1042853 161
1042855 0
1042911 0
1042918 75
1043039 0
1043054 0
1043060 19
1043237 113
1043360 109
1043488 0
1043536 0
1043539 172
1043615 422
1043675 4
1043809 107
1043886 0
1044032 152
1044068 0
1044115 54
1044246 30
1044351 22
1044381 0
1044386 0
1044495 0
1044571 0
1044635 467
1044686 141
1044703 22
1044725 0
1044734 0
1044752 138
1044815 208
1044863 98
1044891 0
1045004 7
1045064 0
1045073 0
1045091 135
1045127 103
1045164 81
1045321 0
1045364 0
1045377 14
1045389 0
1045642 0
1045656 0
1045692 0
1045830 0
1045851 0
1045890 0
1045951 0
1045959 96
1046022 423
1046030 116
1046079 23
1046095 1
1046124 15
1046190 0
1046219 6
1046229 0
1046232 73
1046300 0
1046403 0
1046417 0
1046512 0
1046621 0
1046673 252
1046856 0
1046863 10
1046943 0
1047013 0
1047033 0
1047092 0
1047107 0
1047147 0
1047193 0
1047224 0
1047232 0
1047238 0
1047264 0
1047300 0
1047339 81
1047420 82
1047466 60
1047547 0
1047588 0
1047663 0
1047733 0
1047822 0
1047844 0
1047855 0
1047869 0
1047886 0
1047890 0
1048005 0
1048175 0
1048232 0
1048255 6
1048290 567
1048323 0
1048427 4
1048478 19
1048581 0
1048597 0
1048666 13
1048708 14
1048715 0
1048733 0
1048766 0
1048831 0
1048889 0
1048891 0
1048978 40
1048994 0
1049024 0
1049043 12
1049135 3
1049407 26
1049439 0
1049468 0
1049524 0
1049727 0
1049771 91
1050116 0
1050152 0
1050165 0
1050206 0
1050234 0
1050248 0
1050257 0
1050340 25
1050344 16
1050594 7
1050678 354
1050971 67
1050978 23
1051002 11
1051015 0
1051063 0
1051089 0
1051108 0
1051151 0
1051317 0
1051323 0
1051347 0
1051380 5
1051416 0
1051446 165
1051498 0
1051510 0
1051567 41
1051793 83
1051822 105
1051977 0
1052057 95
1052095 38
1052149 0
1052260 185
1052264 100
1052379 271
1052448 0
1052479 193
1052517 208
1052570 0
1052607 10
1052618 24
1052636 2
1052730 92
1052764 0
1052803 122
1052819 0
1052870 0
1052889 173
1052920 163
1052960 0
1052979 18
1053083 209
1053178 0
1053201 2
1053234 128
1053336 273
1053458 0
1053491 60
1053567 64
1053889 23
1053912 103
1053914 58
1053970 0
1054093 26
1054111 0
1054173 0
1054220 7
1054239 0
1054246 0
1054409 0
1054473 0
1054721 0
1054752 0
1054775 0
1054817 0
1054819 10
1055006 0
1055025 7
1055052 0
1055117 0
1055182 0
1055220 0
1055305 0
1055312 0
1055514 0
1055637 0
1055667 0
1055709 0
1055868 0
1056089 0
1056165 0
1056183 0
1056320 0
1056418 0
1056522 0
1056531 0
1056652 0
1056696 133
1056745 30
1056749 3
1056783 14
1056787 463
1056904 17
1056961 0
1056986 19
1057027 53
1057037 19
1057210 109
1057250 196
1057309 0
1057321 214
1057323 0
1057337 97
1057354 106
1057370 73
1057411 183
1057452 96
1057468 7
1057530 85
1057647 125
1057699 0
1057722 0
1057754 0
1057826 0
1057847 0
1057925 9
1057968 0
1058035 53
1058059 0
1058065 0
1058209 5
1058245 33
1058400 0
1058431 0
1058548 0
1058586 0
1058641 0
1058696 0
1058710 0
1058730 0
1058789 0
1058810 0
1058833 0
1058842 0
1058938 0
1058941 0
1058977 0
1059001 0
1059005 0
1059045 0
1059094 0
1059145 0
1059181 0
1059231 0
1059295 0
1059363 0
1059376 0
1059397 0
1059450 0
1059457 0
1059484 0
1059517 0
1059557 0
1059570 0
1059588 0
1059622 0
1059683 0
1059696 0
1059808 0
1059875 0
1059900 0
1060038 0
1060174 0
1060207 0
1060365 0
1060453 89
1060521 0
1060607 0
1060666 260
1060679 0
1060838 0
1060852 31
1060854 45
1060900 0
1060948 34
1060970 0
1060982 0
1060995 72
1061008 0
1061050 6
1061064 0
1061270 0
1061412 0
1061472 0
1061488 0
1061511 23
1061551 24
1061559 25
1061606 34
1061672 0
1061715 4
1061721 66
1061740 0
1061757 69
1061824 0
1061867 12
1061883 2
1061921 558
1061925 0
1061939 0
1061979 0
1061995 0
1062062 0
1062144 0
1062168 0
1062242 0
1062248 0
1062261 0
1062264 0
1062268 0
1062300 0
1062346 0
1062409 0
1062693 0
1062771 0
1062818 0
1063156 0
1063220 0
1063304 0
1063494 0
1063506 0
1063562 0
1063589 0
1063656 0
1063733 0
1063872 0
1063886 0
1064049 0
1064066 302
1064098 186
1064115 0
1064117 145
1064154 160
1064188 14
1064206 14
1064315 8
1064417 2
1064464 264
1064493 24
1064538 11
1064782 124
1064784 4
1064868 33
1064955 92
1064972 0
1065016 47
1065064 11
1065133 0
1065144 0
1065154 0
1065181 0
1065233 21
1065241 0
1065280 0
1065315 12
1065417 0
1065440 82
1065458 0
1065467 0
1065492 25
1065508 0
1065600 0
1065637 18
1065646 0
1065655 0
1065664 0
1065673 0
1065694 182
1065697 190
1065772 0
1065784 0
1065793 0
1065826 24
1065903 0
1065982 70
1066036 34
1066221 0
1066530 0
1066583 0
1066598 0
1066735 0
1066754 0
1066778 0
1066792 0
1066893 0
1066958 0
1067034 0
1067075 0
1067092 0
1067175 0
1067183 0
1067288 1
1067352 0
1067388 48
1067443 41
1067482 350
1067491 78
1067549 39
1067580 0
1067607 0
1067610 0
1067646 0
1067669 0
1067682 0
1067854 0
1067891 0
1067969 0
1067992 0
1068006 0
1068033 0
1068123 0
1068195 0
1068201 0
1068256 0
1068275 0
1068524 0
1068535 0
1068597 0
1068673 0
1068743 0
1068756 0
1068758 0
1068766 0
1068803 0
1068877 0
1068910 0
1068976 0
1069141 0
1069164 0
1069192 0
1069234 0
1069289 0
1069349 0
1069490 0
1069496 0
1069742 0
1069744 0
1069868 0
1069894 0
1070192 17
1070247 74
1070279 0
1070390 0
1070513 3
1070570 235
1070636 154
1070708 139
1070741 55
1070992 0
1071016 0
1071204 0
1071206 12
1071254 20
1071260 88
1071328 33
1071333 31
1071342 109
1071547 0
1071625 0
1071691 8
1071708 0
1071741 0
1071881 0
1071902 136
1072184 57
1072269 43
1072462 0
1072845 0
1072893 0
1073033 6
1073052 0
1073250 0
1073271 53
1073293 0
1073304 0
1073310 0
1073315 0
1073320 0
1073339 12
1073488 0
1073521 0
1073678 0
1073755 0
1073781 103
1073812 0
1073824 172
1073910 49
1073926 0
1073955 58
1073957 574
1073970 489
1074111 0
1074117 10
1074137 0
1074146 0
1074192 33
1074245 74
1074392 536
1074444 50
1074477 0
1074483 59
1074489 2
1074576 107
1074582 2
1074620 0
1074651 5
1074689 0
1074734 5
1074791 100
1074897 25
1075023 0
1075036 33
1075048 79
1075121 84
1075135 0
1075241 115
1075275 3
1075283 16
1075298 61
1075381 0
1075425 44
1075457 61
1075523 52
1075573 82
1075586 445
1075632 0
1075727 22
1075760 108
1075992 0
1076145 6
1076154 0
1076431 7
1076462 0
1076473 39
1076520 182
1076631 18
1076783 458
1076827 61
1076899 406
1076951 0
1077073 0
1077121 3
1077160 155
1077224 54
1077234 86
1077429 28
1077468 0
1077560 0
1077617 36
1077663 6
1077678 55
1077702 52
1077738 0
1077761 37
1077848 164
1077918 0
1077942 0
1077963 200
1078077 0
1078372 4
1078410 44
1078422 0
1078460 20
1078533 408
1078539 335
1078608 0
1078842 0
1078872 4
1079029 42
1079188 26
1079223 22
1079357 35
1079376 0
1079385 172
1079954 229
1080011 0
1080289 0
1080502 0
1080562 9
1080568 15
1080667 302
1080748 166
1080782 0
1080817 6
1080885 33
1080912 148
1081021 3
1081084 0
1081251 0
1081315 0
1081328 18
1081334 0
1081370 639
1081418 57
1081450 0
1081483 0
1081525 0
1081620 113
1081645 0
1081719 140
1081729 238
1081755 0
1081776 0
1082088 55
1082091 94
1082343 0
1082407 48
1082468 17
1082565 0
1082588 7
1082699 0
1082734 3
1082777 0
1082828 0
1082954 3
1083000 0
1083088 0
1083158 0
1083205 47
1083276 0
1083542 7
1083566 1
1083619 0
1083659 0
1083662 14
1083674 15
1083732 0
1083789 0
1083810 0
1084069 0
1084161 0
1084207 0
1084243 5
1084258 0
1084518 0
1084567 0
1084597 0
1084753 0
1084774 0
1084887 0
1084912 0
1084975 15
1085034 0
1085179 0
1085193 0
1085262 0
1085457 0
1085512 0
1085578 0
1085653 0
1085723 0
1085733 0
1085871 0
1085897 0
1086065 0
1086081 0
1086102 0
1086117 0
1086213 0
1086231 7
1086248 0
1086360 0
1086402 0
1086503 0
1086627 0
1086644 0
1086713 0
1086786 0
1086983 0
1087116 0
1087221 7
1087308 0
1087358 0
1087390 181
1087413 0
1087436 0
1087466 99
1087489 156
1087604 0
1087745 0
1087830 0
1087856 49
1087872 0
1088000 114
1088027 278
1088051 45
1088068 0
1088083 103
1088165 4
1088209 0
1088217 0
1088240 411
1088578 0
1088691 62
1088742 0
1088811 0
1088959 80
1088980 25
1089025 1
1089310 153
1089344 96
1089418 0
1089439 0
1089564 0
1089583 55
1089655 0
1089784 6
1090015 0
1090078 465
1090093 113
1090147 95
1090169 16
1090224 211
1090238 7
1090243 24
1090315 51
1090330 0
1090432 0
1090544 83
1090556 88
1090631 3
1090810 0
1091013 0
1091215 0
1091422 7
1091497 0
1091533 0
1091699 2
1092059 0
1092214 0
1092348 10
1092367 57
1092384 11
1092396 0
1092512 0
1092530 483
1092536 398
1092545 96
1092598 0
1092715 0
1092795 0
1092805 9
1092977 55
1093004 273
1093010 90
1093095 39
1093097 180
1093106 15
1093138 32
1093166 19
1093232 12
1093370 0
1093404 78
1093662 63
1093780 1
1093960 0
1094100 70
1094120 20
1094145 3
1094175 41
1094327 509
1094409 13
1094424 0
1094432 146
1094576 0
1094805 0
1094864 0
1094921 0
1095050 0
1095081 69
1095149 6
1095157 9
1095286 611
1095319 45
1095329 13
1095535 122
1095653 0
1095765 0
1095927 18
1096055 0
1096195 40
1096205 93
1096215 268
1096240 84
1096270 120
1096422 685
1096504 53
1096519 0
1096527 58
1096690 168
1096744 0
1096768 138
1096894 12
1097113 69
1097117 130
1097240 0
1097349 8
1097363 41
1097407 175
1097416 0
1097420 75
1097482 204
1097489 117
1097560 0
1097637 0
1097661 0
1097738 0
1097753 0
1097760 0
1097805 0
1097936 0
1098004 0
1098190 0
1098239 0
1098263 0
1098271 0
1098334 0
1098403 0
1098518 0
1098555 0
1098563 0
1098590 0
1098744 0
1098882 0
1098986 0
1099020 144
1099032 307
1099085 24
1099094 147
1099097 32
1099113 0
1099138 0
1099174 145
1099198 2
1099222 0
1099255 0
1099267 0
1099284 0
1099301 12
1099391 0
1099712 25
1099773 0
1100010 28
1100255 4
1100393 0
1100418 0
1100493 194
1100495 207
1100807 0
1100925 1
1100962 0
1101026 68
1101190 101
1101200 128
1101214 78
1101221 64
1101300 0
1101363 110
1101415 0
1101441 14
1101444 42
1101530 241
1101539 0
1101666 0
1101768 0
1101773 0
1101784 0
1101800 44
1101817 103
1101832 0
1101879 0
1101946 0
1101978 0
1102009 0
1102021 0
1102111 0
1102126 0
1102129 0
1102237 0
1102270 0
1102291 0
1102308 0
1102342 0
1102351 0
1102393 0
1102401 0
1102411 0
1102417 32
1102449 0
1102458 110
1102476 38
1102527 0
1102541 0
1102566 1
1102576 0
1102620 0
1102622 61
1102648 0
1102670 0
1102678 0
1102685 0
1102739 0
1102785 40
1102809 0
1102828 0
1102839 0
1102871 10
1102924 0
1102940 0
1102987 8
1103010 0
1103060 0
1103068 0
1103105 0
1103129 0
1103141 0
1103168 27
1103258 0
1103273 0
1103312 0
1103323 0
1103357 0
1103365 0
1103370 0
1103375 0
1103387 0
1103419 0
1103437 0
1103452 0
1103464 0
1103498 0
1103577 0
1103662 0
1103681 0
1103683 7
1103743 65
1103789 0
1103800 0
1103855 3
1103879 0
1103905 0
1103917 0
1103929 2
1103950 0
1103972 0
1103999 0
1104040 17
1104052 0
1104091 252
1104117 13
1104136 0
1104158 17
1104185 3
1104187 0
1104218 0
1104228 0
1104230 0
1104271 0
1104290 0
1104312 1
1104314 101
1104332 0
1104379 0
1104394 0
1104436 0
1104489 0
1104531 0
1104596 0
1104610 0
1104619 0
1104653 0
1104668 14
1104694 0
1104704 0
1104710 0
1104716 0
1104755 0
1104763 0
1104836 0
1104847 0
1104877 1
1104920 5
1104925 0
1104947 0
1105021 0
1105049 44
1105053 104
1105113 0
1105144 0
1105222 0
1105247 0
1105257 0
1105314 0
1105320 0
1105338 0
1105341 0
1105349 12
1105383 0
1105391 0
1105438 0
1105473 106
1105475 0
1105492 0
1105499 0
1105518 0
1105565 0
1105578 0
1105591 0
1105602 0
1105694 0
1105717 0
1105755 0
1105758 0
1105765 0
1105799 0
1105820 0
1105848 0
1105908 0
1105979 2
1106079 4
1106113 0
1106140 0
1106147 0
1106164 0
1106175 0
1106208 0
1106238 33
1106256 0
1106260 0
1106284 0
1106306 0
1106340 0
1106355 0
1106360 0
1106364 0
1106386 0
1106406 0
1106420 0
1106475 17
1106505 1
1106513 0
1106534 2
1106649 34
1106696 0
1106701 29
1106777 0
1106877 233
1106896 21
1106996 0
1107021 41
1107070 340
1107223 0
1107271 142
1107298 0
1107313 285
1107394 0
1107421 0
1107428 182
1107433 152
1107488 0
1107493 165
1107538 27
1107605 91
1107626 0
1107755 0
1107901 0
1108058 0
1108111 15
1108128 9
1108160 44
1108347 761
1108488 351
1108494 15
1108533 0
1108541 15
1108556 0
1108565 0
1108638 329
1108698 0
1108738 280
1108894 325
1109016 0
1109026 142
1109259 0
1109288 0
1109291 0
1109331 0
1109397 0
1109466 0
1109766 0
1109797 0
1109836 0
1109911 0
1109929 0
1109936 0
1109960 0
1110094 0
1110136 0
1110190 59
1110204 304
1110300 0
1110315 0
1110330 246
1110428 0
1110466 0
1110528 56
1110710 37
1110911 95
1110926 190
1110997 0
1111188 419
1111276 5
1111352 249
1111394 2
1111577 151
1111837 162
1111924 0
1111931 0
1112107 0
1112170 296
1112221 78
1112291 108
1112301 595
1112415 5
1112514 0
1112582 368
1112780 1
1112784 208
1112927 11
1112933 0
1112939 61
1112945 11
1113074 25
1113175 0
1113200 136
1113209 0
1113288 0
1113311 71
1113411 0
1113419 65
1113458 45
1113494 0
1113502 0
1113516 0
1113530 0
1113553 0
1113576 0
1113589 187
1113596 0
1113731 0
1113737 198
1113787 0
1113799 11
1113806 45
1113849 127
1113873 46
1113876 42
1113945 0
1114056 107
1114075 0
1114110 59
1114129 0
1114149 44
1114174 105
1114191 0
1114276 0
1114303 123
1114387 61
1114460 0
1114580 2
1114598 0
1114714 0
1114722 41
1114758 0
1114924 216
1114936 0
1115032 0
1115190 0
1115220 101
1115291 137
1115339 205
1115357 13
1115403 25
1115477 0
1115606 0
1115718 0
1115807 167
1115853 204
1115879 64
1115998 472
1116296 259
1116382 217
1116388 203
1116409 16
1116440 67
1116471 0
1116497 448
1116532 0
1116642 77
1116740 551
1116808 12
1116811 293
1116856 84
1116964 38
1117058 10
1117139 0
1117172 0
1117225 0
1117318 0
1117414 94
1117506 0
1117514 20
1117613 544
1117681 0
1117720 0
1117761 223
1117800 56
1117886 10
1117943 17
1118021 106
1118034 84
1118161 10
1118168 1
1118256 93
1118269 91
1118312 158
1118336 0
1118391 322
1118501 0
1118537 0
1118594 0
1118601 0
1118657 0
1118666 0
1118714 0
1118735 0
1118760 0
1118774 0
1118885 0
1118942 0
1118996 0
1119107 0
1119119 0
1119149 0
1119206 0
1119266 0
1119641 0
1119678 0
1119707 0
1119764 0
1119874 0
1119934 0
1120009 35
1120249 0
1120310 0
1120359 0
1120540 15
1120728 0
1120759 7
1120788 188
1120826 0
1120877 13
1120890 0
1120897 82
1121006 0
1121114 0
1121530 0
1121547 158
1121657 73
1121726 68
1121801 89
1121852 5
1122071 0
1122113 8
1122142 242
1122167 30
1122196 0
1122223 0
1122240 0
1122380 0
1122457 0
1122459 0
1122472 0
1122512 0
1122662 0
1122668 0
1122675 0
1122828 0
1122840 0
1122896 0
1122976 0
1122995 0
1123014 0
1123128 0
1123153 0
1123255 0
1123264 0
1123356 0
1123358 0
1123514 147
1123577 176
1123590 59
1123709 41
1123721 65
1123728 13
1123760 0
1123847 176
1123868 58
1123891 44
1123945 37
1123966 0
1124007 22
1124053 0
1124125 280
1124131 146
1124155 0
1124169 127
1124199 0
1124221 87
1124290 18
1124295 0
1124335 0
1124377 0
1124407 20
1124470 151
1124473 0
1124522 43
1124553 41
1124577 0
1124710 16
1124818 0
1124821 78
1124851 41
1124877 2
1124923 23
1124943 0
1124959 0
1124965 0
1124999 0
1125040 7
1125079 0
1125247 21
1125310 41
1125358 46
1125415 130
1125475 0
1125486 0
1125534 0
1125639 0
1125655 0
1125708 0
1125733 0
1125991 0
1126033 0
1126100 0
1126192 0
1126249 0
1126274 0
1126300 0
1126327 0
1126474 0
1126496 0
1126498 0
1126519 0
1126560 0
1126630 0
1126642 0
1126654 0
1126721 0
1126885 0
1126930 0
1126936 0
1126947 0
1126969 0
1126990 0
1126993 0
1127017 93
1127139 49
1127260 9
1127383 477
1127448 7
1127472 0
1127646 0
1127660 67
1127719 34
1127761 7
1127773 63
1127775 53
1127857 11
1127864 207
1127901 0
1127943 1
1127974 6
1128013 32
1128043 121
1128045 279
1128059 35
1128063 73
1128104 38
1128145 5
1128277 327
1128330 83
1128369 0
1128488 0
1128809 0
1128909 0
1129003 33
1129006 24
1129060 0
1129151 37
1129417 0
1129477 0
1129522 0
1129560 3
1129567 0
1129573 0
1129683 30
1129700 0
1129776 21
1129789 0
1129803 22
1129849 0
1130143 49
1130239 0
1130272 0
1130291 0
1130321 0
1130331 0
1130600 0
1130634 0
1130678 0
1130743 0
1130819 0
1130859 0
1130912 0
1131071 0
1131148 126
1131205 39
1131269 29
1131308 0
1131328 427
1131394 291
1131455 0
1131459 0
1131470 0
1131475 0
1131568 0
1132023 0
1132113 0
1132125 24
1132156 18
1132192 0
1132266 0
1132357 1
1132393 0
1132457 0
1132564 22
1132689 0
1132709 0
1132730 0
1132811 0
1132822 0
1132830 0
1132870 0
1132891 0
1132919 51
1132962 0
1132966 0
1133257 176
1133334 84
1133380 0
1133446 0
1133506 0
1133530 0
1133661 0
1133681 0
1133706 0
1133749 0
1133801 0
1133851 0
1133859 0
1133922 0
1133960 0
1134284 0
1134322 0
1134355 0
1134404 0
1134414 0
1134462 0
1134476 0
1134526 0
1134568 1
1134592 25
1134645 0
1134669 0
1134703 0
1134708 0
1134719 0
1134759 180
1134786 8621
1134885 93
1134963 857
1135081 0
1135128 10
1135278 157
1135406 0
1135502 0
1135528 0
1135858 0
1135906 0
1135936 0
1135982 0
1135997 0
1136025 0
1136177 0
1136183 0
1136314 0
1136401 0
1136460 0
1136516 0
1136525 110
1136529 110
1136557 0
1136767 0
1136769 0
1136789 0
1136825 0
1136860 0
1136868 0
1136904 0
1136931 0
1137036 0
1137193 0
1137250 0
1137389 0
1137435 0
1137507 0
1137612 0
1137718 0
1137750 0
1137782 0
1137800 0
1137839 0
1137863 0
1137905 0
1137941 0
1138025 0
1138103 0
1138134 0
1138167 231
1138211 5
1138236 0
1138263 0
1138275 0
1138381 91
1138424 92
1138441 2
1138471 97
1138585 60
1138657 74
1138753 72
1138895 0
1138906 116
1138938 260
1138952 0
1138996 0
1139361 13
1139492 184
1139494 4
1139506 2
1139634 0
1140219 118
1140245 0
1140611 13
1140626 133
1140661 0
1140674 95
1140710 8
1140824 8
1141004 0
1141057 0
1141460 0
1141475 11
1141550 12
1141777 119
1141841 16
1141847 362
1141856 2
1141889 0
1141959 20
1142033 151
1142066 35
1142078 0
1142174 97
1142207 0
1142265 0
1142276 0
1142441 17
1142456 127
1142562 0
1142593 70
1142599 107
1142601 45
1142611 2
1142653 12
1142752 69
1142789 0
1142868 1
1143013 21
1143031 20
1143212 5
1143296 0
1143312 0
1143329 0
1143348 0
1143428 15
1143468 0
1143633 0
1143646 0
1143669 0
1143711 0
1143713 79
1143722 0
1143773 0
1143879 0
1143973 0
1143979 0
1144075 0
1144109 10
1144255 2
1144330 3
1144334 0
1144376 0
1144393 0
1144407 0
1144411 38
1144444 0
1144465 0
1144481 0
1144493 0
1144498 0
1144544 0
1144572 0
1144584 0
1144644 0
1144735 0
1144850 0
1144957 0
1144991 0
1145031 0
1145116 0
1145323 0
1145346 0
1145371 0
1145392 0
1145632 0
1145758 0
1145806 0
1145851 0
1145855 0
1146126 0
1146159 0
1146167 0
1146256 0
1146275 0
1146277 0
1146391 0
1146416 0
1146612 0
1146690 0
1146693 0
1146801 0
1146822 0
1146973 0
1147026 0
1147054 0
1147140 0
1147223 2
1147372 0
1147422 0
1147511 0
1147721 14
1147976 0
1147998 51
1148033 82
1148113 0
1148157 0
1148170 76
1148261 17
1148263 0
1148284 0
1148296 13
1148317 0
1148387 0
1148428 0
1148443 0
1148521 0
1148533 1
1148551 0
1148753 6
1148760 0
1148815 0
1148864 0
1148927 0
1149031 96
1149053 8
1149163 0
1149169 0
1149190 221
1149328 670
1149387 0
1149416 0
1149498 0
1149558 97
1149679 0
1149805 0
1150074 29
1150192 0
1150253 0
1150287 18
1150308 66
1150498 6
1150816 0
1150965 0
1151049 0
1151085 0
1151225 0
1151381 64
1151421 0
1151430 0
1151559 0
1151592 0
1151643 12
1151650 0
1151714 579
1151730 166
1151834 1
1151925 0
1151966 0
1151978 0
1152087 0
1152102 0
1152162 35
1152169 0
1152210 23
1152239 108
1152258 493
1152362 130
1152378 40
1152529 0
1152765 0
1152775 0
1153048 0
1153107 230
1153195 0
1153240 38
1153257 16
1153305 123
1153417 3
1153419 0
1153425 16
1153478 0
1153488 2
1153523 25
1153574 375
1153592 0
1153651 27
1153714 0
1153869 48
1153879 0
1154507 503
1154719 0
1154950 0
1155081 0
1155103 42
1155162 0
1155412 44
1155563 24
1155599 0
1155727 0
1155773 365
1155802 0
1155811 1
1155866 32
1155919 87
1156045 99
1156081 49
1156165 0
1156194 10
1156218 0
1156250 41
1156302 71
1156310 0
1156434 67
1156737 148
1156759 0
1156915 0
1157009 0
1157026 65
1157037 88
1157060 1
1157085 211
1157214 0
1157226 66
1157271 153
1157326 36
1157333 0
1157364 0
1157437 103
1157443 0
1157492 51
1157738 34
1157747 31
1157779 0
1157807 186
1157815 41
1157859 0
1157896 0
1157985 1365
1158004 41
1158048 122
1158055 751
1158057 393
1158093 128
1158121 0
1158199 24
1158212 0
1158238 27
1158351 147
1158429 211
1158533 112
1158579 758
1158717 1
1158744 1
1158793 0
1158813 0
1158817 0
1158821 152
1158894 0
1158896 538
1158919 0
1159024 0
1159201 0
1159376 8
1159516 15
1159705 0
1159901 0
1159929 0
1160135 69
1160147 0
1160177 310
1160344 21
1160349 22
1160445 12
1160458 38
1160462 20
1160474 42
1160515 66
1160534 235
1160545 9
1160635 153
1160651 0
1160666 108
1160815 313
1160898 94
1160990 109
1161136 3
1161195 45
1161239 335
1161253 0
1161340 70
1161355 161
1161404 114
1161488 30
1161537 0
1161639 0
1161669 6
1161675 28
1161703 123
1161857 313
1161873 55
1161972 0
1162012 0
1162018 297
1162022 209
1162054 20
1162171 28
1162183 45
1162240 79
1162258 159
1162339 85
1162355 30
1162426 366
1162455 471
1162477 145
1162496 32
1162537 73
1162550 84
1162592 48
1162726 7
1162944 0
1163117 97
1163121 0
1163163 43
1163192 16
1163204 5
1163411 0
1163442 0
1163464 0
1163470 0
1163523 87
1163533 0
1163540 52
1163554 72
1163602 209
1163646 5
1163685 0
1163717 54
1163794 0
1163803 0
1163825 3
1163835 70
1163902 5
1164085 0
1164133 11
1164258 906
1164342 70
1164366 74
1164564 36
1164573 0
1164648 233
1164660 180
1164669 132
1164731 92
1164738 28
1164841 228
1164848 55
1164862 192
1164876 79
1164893 76
1164921 35
1164942 17
1165110 72
1165211 0
1165277 217
1165364 19
1165394 3
1165409 108
1165521 42
1165525 0
1165547 33
1165566 0
1165569 205
1165595 51
1165647 478
1165657 14
1165677 33
1165692 86
1165731 63
1165764 928
1165782 74
1165866 17
1165998 84
1166026 63
1166103 0
1166115 401
1166172 391
1166201 17
1166283 0
1166380 41
1166436 57
1166507 0
1166526 661
1166658 113
1166716 0
1166917 558
1166922 133
1166985 0
1166995 0
1167050 0
1167068 0
1167072 0
1167079 0
1167097 0
1167140 0
1167198 0
1167239 0
1167316 0
1167428 0
1167483 0
1167542 0
1167612 203
1167645 0
1167685 169
1167716 58
1167737 0
1167936 0
1167944 64
1168035 102
1168075 91
1168184 2
1168202 24
1168250 42
1168373 0
1168441 311
1168608 2334
1168683 131
1168705 0
1168836 100
1168926 101
1168934 99
1169038 178
1169288 18
1169291 6
1169301 80
1169320 159
1169330 23
1169350 64
1169358 96
1169440 53
1169567 0
1169609 0
1169681 12
1169753 50
1169766 2
1169865 45
1169903 16
1169905 140
1170005 0
1170194 25
1170266 22
1170302 53
1170312 0
1170459 12
1170569 6
1170668 194
1170709 58
1170738 189
1170779 4
1170808 96
1170849 293
1170905 1
1170924 59
1170962 0
1171059 256
1171101 11
1171111 39
1171113 1
1171125 117
1171136 469
1171197 28
1171279 0
1171296 77
1171433 0
1171471 226
1171611 56
1171662 183
1171689 2
1171765 0
1171772 0
1171896 34
1171983 20
1172065 0
1172073 0
1172083 0
1172088 0
1172104 0
1172111 0
1172321 15
1172327 0
1172359 0
1172365 0
1172369 0
1172384 0
1172422 152
1172461 45
1172603 50
1172729 0
1172846 0
1172848 0
1172854 11
1172858 0
1172886 0
1173173 8
1173232 0
1173352 44
1173414 0
1173581 0
1173637 0
1173674 100
1173697 93
1173710 0
1173712 0
1173769 0
1173840 0
1174003 0
1174065 0
1174219 0
1174264 0
1174342 32
1174420 0
1174544 50
1174570 0
1174741 0
1174840 207
1174880 0
1174951 31
1174975 0
1175057 0
1175069 0
1175085 5
1175112 11
1175166 118
1175311 0
1175369 1
1175375 126
1175379 480
1175427 0
1175490 0
1175508 42
1175517 105
1175525 306
1175531 330
1175537 0
1175548 1
1175594 40
1175603 0
1175649 0
1175705 71
1175831 1
1175879 5
1175972 170
1176012 283
1176094 72
1176108 0
1176110 0
1176183 43
1176209 0
1176253 0
1176338 0
1176371 0
1176388 0
1176399 263
1176409 0
1176420 0
1176483 127
1176535 16
1176553 0
1176610 0
1176753 0
1176828 0
1176838 0
1176848 68
1176921 0
1176983 218
1177062 0
1177090 0
1177141 0
1177193 0
1177279 0
1177326 0
1177337 0
1177376 0
1177403 0
1177430 0
1177549 22
1177587 109
1177604 188
1177640 0
1177657 39
1177671 62
1177700 0
1177742 61
1177760 315
1177763 47
1177772 312
1177775 251
1177869 1
1177905 0
1177994 19
1178015 19
1178106 0
1178121 20
1178132 169
1178135 299
1178201 66
1178222 0
1178273 204
1178279 1
1178324 81
1178390 11
1178442 0
1178512 211
1178713 0
1178754 0
1178768 0
1178849 4
1178868 0
1178870 0
1178877 0
1178935 64
1178951 63
1178969 0
1178972 0
1178993 0
1179006 0
1179017 0
1179040 0
1179048 0
1179053 0
1179065 0
1179074 0
1179092 0
1179099 0
1179107 0
1179121 0
1179137 13
1179155 0
1179159 0
1179169 0
1179203 0
1179209 0
1179222 0
1179344 233
1179404 14
1179550 262
1179678 244
1179702 6
1179804 384
1179810 905
1179886 191
1179954 0
1180076 114
1180170 36
1180292 0
1180314 62
1180355 297
1180425 179
1180431 360
1180443 0
1180510 0
1180526 49
1180557 0
1180575 0
1180628 0
1180669 0
1180677 44
1180687 1
1180789 0
1180800 81
1180804 23
1180863 0
1180921 0
1180956 6
1180993 44
1181088 41
1181102 18
1181165 0
1181233 0
1181244 0
1181247 0
1181270 27
1181272 24
1181325 0
1181393 0
1181398 44
1181432 0
1181536 237
1181540 0
1181872 28
1181875 39
1182036 0
1182119 56
1182141 0
1182247 0
1182274 0
1182289 14
1182384 0
1182485 0
1182570 0
1182616 0
1182700 0
1182877 0
1182901 0
1182986 0
1183088 7
1183234 33
1183453 185
1183501 0
1183616 61
1183760 14
1183840 0
1183879 121
1183934 0
1184002 0
1184089 0
1184139 91
1184166 30
1184181 15
1184258 0
1184290 92
1184424 0
1184522 95
1184559 56
1184573 0
1184594 33
1184596 35
1184799 68
1184850 0
1184891 2
1184905 19
1184995 0
1185081 22
1185199 0
1185447 96
1185879 39
1185904 0
1185917 112
1185944 0
1185987 0
1186121 0
1186250 0
1186374 0
1186443 91
1186463 11
1186465 62
1186556 120
1186559 232
1186696 30
1186738 0
1186852 183
1186869 136
1186905 0
1187037 215
1187048 0
1187109 323
1187112 60
1187197 14
1187307 0
1187334 49
1187363 0
1187440 40
1187499 0
1187568 0
1187603 47
1187635 29
1187647 101
1187735 67
1187897 8
1187924 58
1187927 80
1188040 0
1188152 117
1188262 218
1188334 0
1188391 53
1188422 0
1188738 0
1188912 0
1188990 0
1189083 0
1189090 51
1189160 47
1189221 6
1189230 0
1189308 0
1189868 6
1189965 0
1190018 218
1190165 17
1190240 91
1190364 8
1190449 244
1190453 0
1190465 0
1190469 0
1190518 47
1190520 0
1190566 0
1190693 58
1190703 14
1190725 94
1190758 49
1190801 0
1190873 0
1190882 0
1191035 0
1191230 5
1191242 8
1191592 5
1191689 0
1191742 231
1191889 54
1191964 367
1191983 0
1192141 44
1192181 0
1192215 0
1192273 0
1192307 0
1192344 0
1192373 0
1192379 0
1192394 0
1192411 18
1192418 0
1192447 0
1192460 0
1192511 0
1192628 0
1192659 5
1192671 19
1192733 60
1192820 42
1192907 260
1193210 267
1193232 0
1193243 267
1193249 115
1193344 101
1193405 264
1193816 0
1193822 21
1193848 50
1193892 87
1193978 40
1194014 0
1194134 28
1194222 0
1194317 8
1194370 0
1194584 53
1194596 0
1194648 807
1194733 14
1194995 42
1195036 183
1195048 313
1195056 14
1195089 70
1195224 1
1195247 137
1195337 0
1195401 2
1195638 163
1195699 48
1195705 0
1195754 179
1195779 53
1195818 62
1195872 144
1196129 29
1196164 4
1196171 209
1196178 56
1196213 82
1196216 116
1196249 0
1196255 5
1196301 0
1196317 0
1196333 0
1196384 0
1196396 0
1196467 0
1196495 0
1196624 0
1196674 0
1196727 0
1196765 5
1196901 0
1197042 0
1197054 0
1197071 0
1197098 0
1197102 1
1197113 0
1197173 8
1197303 24
1197306 0
1197330 87
1197371 0
1197515 1
1197526 118
1197563 49
1197572 97
1197584 139
1197616 347
1197628 49
1197680 54
1197707 1
1197727 127
1197799 3
1197849 0
1197864 74
1197909 76
1197972 178
1198104 84
1198235 135
1198284 31
1198300 25
1198468 12
1198537 103
1198664 0
1198671 0
1198866 271
1198868 695
1199108 0
1199141 19
1199409 0
1199420 0
1199427 0
1199551 0
1199613 38
1199634 437
1199687 211
1199696 143
1199774 93
1199803 0
1199840 0
1199867 46
1199918 9
1199942 0
1200092 66
1200106 0
1200117 5
1200210 47
1200212 11
1200254 90
1200306 89
1200393 0
1200419 0
1200460 0
1200490 0
1200508 0
1200560 131
1200568 1
1200578 0
1200607 7
1200612 0
1200664 22
1200747 0
1200786 0
1200796 0
1200800 0
1200876 61
1200898 53
1200968 0
1201036 0
1201070 0
1201127 0
1201151 0
1201173 0
1201196 0
1201224 0
1201254 0
1201281 0
1201372 0
1201395 0
1201418 102
1201485 312
1201554 81
1201637 6
1201658 0
1201734 476
1201755 1
1201784 16
1201822 190
1201938 0
1201978 121
1202019 0
1202041 0
1202098 32
1202101 180
1202130 175
1202158 7
1202188 658
1202220 0
1202268 0
1202290 0
1202318 0
1202353 86
1202377 175
1202419 6
1202617 80
1202656 6
1202803 69
1202868 0
1202966 120
1203060 0
1203067 0
1203109 0
1203137 0
1203146 0
1203156 0
1203255 91
1203260 0
1203270 4
1203280 0
1203343 0
1203421 0
1203457 0
1203493 0
1203523 0
1203555 0
1203574 0
1203588 0
1203625 0
1203629 0
1203696 0
1203703 0
1203787 20
1203802 21
1203808 0
1203911 0
1203930 0
1203981 0
1204133 22
1204175 80
1204232 4
1204359 4
1204397 3
1204419 0
1204451 0
1204498 0
1204545 0
1204561 0
1204605 0
1204618 0
1204684 0
1204691 66
1204811 92
1204881 0
1204925 0
1205182 0
1205231 0
1205235 0
1205301 111
1205305 41
1205314 16
1205331 0
1205368 0
1205431 0
1205512 0
1205515 0
1205538 0
1205650 0
1205789 0
1205831 0
1205875 91
1205917 19
1205926 0
1205937 22
1205973 2
1206000 0
1206027 0
1206029 0
1206107 0
1206237 0
1206282 0
1206381 0
1206465 80
1206467 7
1206477 363
1206479 22
1206485 511
1206598 0
1206788 0
1206792 108
1206803 98
1206839 0
1206910 0
1206928 0
1206976 205
1207042 80
1207045 39
1207138 9
1207201 92
1207335 16
1207427 0
1207454 0
1207483 0
1207647 0
1207665 7
1207690 4
1207710 21
1207795 7
1207884 30
1207927 0
1208020 0
1208023 0
1208060 17
1208112 0
1208282 24
1208293 0
1208368 310
1208398 0
1208423 0
1208446 124
1208473 0
1208493 0
1208629 9
1209073 0
1209111 0
1209313 14
1209577 17
1209581 47
1209647 0
1209655 0
1209784 0
1209832 0
1209867 0
1209874 0
1209895 0
1209964 0
1209994 0
1210132 0
1210222 0
1210264 0
1210357 2
1210535 502
1210548 1
1210581 298
1210590 87
1210631 42
1210640 0
1210698 0
1210745 0
1210760 0
1210766 0
1210841 0
1211066 1
1211173 0
1211189 0
1211223 71
1211276 86
1211334 0
1211351 0
1211372 20
1211401 65
1211439 130
1211499 0
1211505 9
1211553 168
1211570 2
1211612 13
1211743 354
1211818 39
1211980 0
1212128 0
1212170 0
1212385 0
1212446 0
1212597 35
1212600 11
1212605 144
1212685 2
1212726 1
1212761 5
1212765 68
1212770 34
1213143 7
1213161 12
1213563 3
1213593 60
1213861 4
1213945 62
1213948 66
1213965 0
1213991 0
1214055 0
1214092 331
1214117 292
1214238 44
1214243 62
1214265 12
1214280 3
1214358 0
1214367 0
1214376 0
1214382 0
1214390 1
1214399 0
1214401 0
1214424 0
1214435 0
1214465 0
1214475 0
1214477 0
1214479 0
1214481 0
1214490 0
1214492 30
1214500 0
1214519 0
1214563 0
1214587 0
1214668 3
1214696 109
1214945 0
1215013 0
1215024 120
1215054 1
1215066 0
1215141 0
1215187 152
1215209 258
1215211 0
1215246 5
1215270 0
1215405 39
1215419 315
1215435 128
1215556 57
1215616 19
1215659 27
1215665 70
1215681 110
1215695 50
1215875 258
1215968 230
1216052 2
1216103 42
1216191 38
1216279 5
1216301 0
1216346 52
1216414 1
1216463 149
1216652 178
1216663 0
1216727 81
1216889 87
1216915 64
1216918 20
1217039 14
1217082 11
1217137 0
1217238 0
1217299 43
1217305 152
1217392 0
1217541 0
1217551 0
1217731 0
1218146 0
1218205 0
1218352 0
1218370 0
1218381 16
1218508 9
1218532 0
1218562 12
1218760 0
1218785 0
1219028 0
1219035 4
1219133 0
1219142 0
1219161 67
1219188 9
1219215 130
1219249 50
1219274 0
1219417 0
1219479 0
1219483 0
1219515 0
1219519 0
1219642 0
1219657 0
1219675 0
1219727 0
1219729 0
1219789 0
1219818 0
1220025 0
1220029 0
1220106 0
1220120 0
1220158 0
1220174 0
1220281 0
1220294 90
1220408 0
1220419 69
1220438 0
1220492 248
1220498 250
1220525 34
1220564 0
1220572 0
1220606 0
1220680 0
1220727 0
1220754 0
1220757 0
1220982 0
1220997 0
1221096 0
1221290 0
1221300 0
1221664 0
1221728 0
1221776 0
1221816 0
1221878 0
1221938 0
1221947 0
1221953 0
1222067 0
1222230 0
1222307 0
1222379 0
1222394 0
1222418 0
1222430 0
1222459 0
1222558 0
1222574 0
1222652 0
1222707 0
1222784 14
1222817 0
1222831 29
1222850 0
1222979 0
1223005 0
1223015 2
1223112 125
1223187 83
1223236 0
1223392 0
1223426 487
1223494 0
1223547 19
1223614 17
1223837 0
1223864 223
1223875 0
1224373 0
1224418 0
1224432 0
1224477 0
1224562 0
1224564 0
1224690 0
1224696 1
1224714 1
1224738 4
1224805 0
1224839 0
1224888 0
1224890 14
1224988 0
1225012 2
1225045 0
1225099 0
1225218 39
1225248 124
1225258 0
1225430 40
1225440 32
1225516 24
1225593 0
1225733 0
1225787 0
1225905 5
1225990 0
1226017 0
1226032 17
1226044 0
1226074 0
1226089 2550
1226093 34
1226104 0
1226110 0
1226119 0
1226144 0
1226313 0
1226402 0
1226484 0
1226566 0
1226708 0
1226779 0
1226788 0
1226869 0
1226958 0
1227404 0
1227443 0
1227537 0
1227597 1
1227609 0
1227648 0
1227675 0
1227747 14
1227750 0
1227855 0
1227866 21
1227983 0
1228195 0
1228242 0
1228283 0
1228401 0
1228529 0
1228730 0
1228766 0
1228775 0
1228914 18
1228966 31
1229109 25
1229175 1
1229220 0
1229257 0
1229382 0
1229503 48
1229515 4
1229567 10
1229591 0
1229681 67
1229726 37
1229734 116
1229851 355
1229944 6
1229997 279
1230034 208
1230126 0
1230161 0
1230377 0
1230421 29
1230457 544
1230461 127
1230472 150
1230601 0
1230610 334
1230655 614
1230661 317
1230708 487
1230736 235
1230828 3
1230846 0
1230903 201
1230917 15
1230935 4
1230962 277
1230991 48
1231015 75
1231126 266
1231201 38
1231219 71
1231230 0
1231283 165
1231287 97
1231300 85
1231334 0
1231391 156
1231407 170
1231524 3
1231631 337
1231661 2
1231663 1
1231715 0
1231786 28
1231824 0
1231978 0
1232123 0
1232178 0
1232380 0
1232415 8
1232421 0
1232488 104
1232494 128
1232506 0
1232566 33
1232633 0
1232651 45
1232725 22
1232754 0
1232835 0
1232845 0
1232914 0
1232917 21
1232965 0
1232987 0
1233001 58
1233013 0
1233093 0
1233179 37
1233208 89
1233286 166
1233293 0
1233484 67
1233506 4
1233508 0
1233574 99
1233650 2
1233661 0
1233956 210
1233967 31
1234026 120
1234153 126
1234249 0
1234366 45
1234373 103
1234554 0
1234767 56
1234986 71
1235045 49
1235189 21
1235215 0
1235311 229
1235533 129
1235611 0
1235735 0
1235742 0
1235749 34
1236001 275
1236066 0
1236079 163
1236089 187
1236123 135
1236172 24
1236225 0
1236259 0
1236290 0
1236359 0
1236382 0
1236409 0
1236493 0
1236599 0
1236646 0
1236842 0
1237003 0
1237030 0
1237045 0
1237112 0
1237210 1
1237219 24
1237294 123
1237319 31
1237333 0
1237408 43
1237420 0
1237429 135
1237438 0
1237459 75
1237504 23
1237513 0
1237589 0
1237617 0
1237667 0
1237774 1
1237849 0
1237909 0
1237935 0
1238012 0
1238014 0
1238024 0
1238037 0
1238071 0
1238163 0
1238203 22
1238240 112
1238348 34
1238445 0
1238470 0
1238515 0
1238533 0
1238735 0
1238852 53
1239206 0
1239281 52
1239303 0
1239326 8
1239397 0
1239450 0
1239577 0
1239632 0
1239781 46
1239911 67
1239989 182
1239991 14
1240012 0
1240072 0
1240082 0
1240095 0
1240118 26
1240122 0
1240128 0
1240130 0
1240145 0
1240154 0
1240173 0
1240181 0
1240191 0
1240215 0
1240221 0
1240230 0
1240273 37
1240298 0
1240300 0
1240356 0
1240393 47
1240524 0
1240571 0
1240598 203
1240732 28
1240756 12
1240813 1
1240815 21
1240848 0
1240869 0
1240883 0
1240890 0
1240919 0
1240977 0
1240998 0
1241008 0
1241034 0
1241137 0
1241203 89
1241209 0
1241238 0
1241324 22
1241390 934
1241414 21
1241475 0
1241571 67
1241593 145
1241602 125
1241619 0
1241739 125
1241780 137
1241823 8
1241954 0
1242011 0
1242107 39
1242134 70
1242171 254
1242214 1
1242389 0
1242463 243
1242652 19
1242681 84
1242689 1
1242691 388
1242799 121
1242862 0
1242910 82
1242926 0
1242966 0
1243102 0
1243358 0
1243382 5
1243478 0
1243548 0
1243618 105
1243659 41
1243757 0
1243797 16
1243904 0
1243956 47
1243989 0
1244034 38
1244037 0
1244253 0
1244278 0
1244364 70
1244538 0
1244547 0
1244566 0
1244592 3
1244689 12
1244695 0
1244701 0
1244771 0
1244789 0
1244834 0
1244878 0
1244886 0
1244901 172
1245009 0
1245136 0
1245170 0
1245213 0
1245420 0
1245423 0
1245475 0
1245522 0
1245657 0
1245720 0
1245834 0
1245840 0
1245871 0
1245946 0
1246145 0
1246149 19
1246496 2
1246569 0
1246592 0
1246615 89
1246729 0
1246760 46
1246953 19
1247023 357
1247087 0
1247091 16
1247116 0
1247282 0
1247289 0
1247361 0
1247394 36
1247498 0
1247646 61
1247655 140
1247733 0
1247811 0
1247850 1
1247901 0
1247989 0
1248121 27
1248163 40
1248214 0
1248242 0
1248277 0
1248396 0
1248569 0
1248645 24
1248662 0
1248758 8
1248842 61
1248854 28
1248886 0
1248888 0
1248919 0
1249034 0
1249061 15
1249107 0
1249126 0
1249183 0
1249211 0
1249239 0
1249294 26
1249331 0
1249350 0
1249399 0
1249421 0
1249502 0
1249536 0
1249564 0
1249598 0
1249620 0
1249694 0
1249918 0
1250038 0
1250126 0
1250281 0
1250295 0
1250373 0
1250599 0
1250685 0
1250775 0
1250801 0
1250836 0
1250871 0
1250902 0
1250915 0
1250947 0
1251009 0
1251214 0
1251236 0
1251322 0
1251395 0
1251421 0
1251425 102
1251487 0
1251515 54
1251612 0
1251618 0
1251667 39
1251707 0
1251761 0
1251825 0
1251852 0
1251855 0
1251903 0
1251910 0
1251948 0
1251977 0
1251987 0
1252025 0
1252039 0
1252115 0
1252156 0
1252160 0
1252276 0
1252312 0
1252338 78
1252379 0
1252419 0
1252485 0
1252501 0
1252541 15
1252553 0
1252577 0
1252601 1
1252637 0
1252924 0
1252983 150
1253034 0
1253037 0
1253039 0
1253099 0
1253150 0
1253252 0
1253262 0
1253321 0
1253363 2
1253539 0
1253633 0
1253638 0
1253669 0
1253696 0
1253876 0
1253994 0
1254032 9
1254047 0
1254094 0
1254125 0
1254133 0
1254311 0
1254339 0
1254398 0
1254409 0
1254460 0
1254497 0
1254504 0
1254514 21
1254522 0
1254577 0
1254617 0
1254629 0
1254696 0
1254745 0
1254871 0
1254891 0
1254972 0
1254994 0
1255060 0
1255068 0
1255087 0
1255197 0
1255413 0
1255467 1
1255491 0
1255528 0
1255538 0
1255597 6
1255677 0
1255728 0
1255815 0
1255953 0
1255957 0
1255987 0
1256023 0
1256026 0
1256291 0
1256300 0
1256507 0
1256657 0
1256694 0
1256741 0
1256810 0
1256853 0
1256981 0
1257071 1
1257081 0
1257146 0
1257149 0
1257199 0
1257272 0
1257297 0
1257311 277
1257317 46
1257463 0
1257484 0
1257556 42
1257592 142
1257614 0
1257679 1
1257775 0
1257833 0
1257955 0
1257999 1
1258001 156
1258218 0
1258409 80
1258508 0
1258522 89
1258525 0
1258542 53
1258639 98
1258669 0
1258678 0
1258715 2
1258719 57
1258762 26
1258939 7
1258949 0
1258981 0
1259053 0
1259068 0
1259257 0
1259398 0
1259463 0
1259479 0
1259612 0
1259713 0
1259761 0
1259794 0
1259819 0
1259851 0
1259916 0
1259959 0
1260028 0
1260165 0
1260346 0
1260389 0
1260504 0
1260582 0
1260607 0
1260619 0
1260658 0
1260772 0
1260891 0
1260963 0
1260970 0
1260976 0
1261045 0
1261109 0
1261126 0
1261129 0
1261197 0
1261235 0
1261249 0
1261316 0
1261332 0
1261540 13
1261581 0
1261609 0
1261723 65
1261828 46
1261862 30
1261931 0
1262016 0
1262060 6
1262111 82
1262137 51
1262156 202
1262273 0
1262301 0
1262430 344
1262556 19
1262673 29
1262697 6
1262727 158
1262762 810
1263087 0
1263288 0
1263306 0
1263357 0
1263408 20
1263451 29
1263468 0
1263481 1
1263488 118
1263540 0
1263668 38
1263710 259
1263763 62
1263839 309
1263877 0
1263901 1
1263914 0
1264015 53
1264201 17
1264337 225
1264380 0
1264454 141
1264462 4
1264491 0
1264498 7
1264567 0
1264591 0
1264614 199
1264795 20
1264831 28
1264945 239
1264998 39
1265314 21
1265357 77
1265476 175
1265497 0
1265561 3
1265589 0
1265596 39
1265629 308
1265709 19
1265722 0
1265920 91
1265980 0
1265998 0
1266128 20
1266135 0
1266268 6
1266309 0
1266478 6
1266488 313
1266492 159
1266624 0
1266648 0
1266689 0
1266758 0
1266788 8
1266836 0
1266853 0
1266867 136
1266919 53
1266978 48
1266981 41
1266991 23
1266998 122
1267032 562
1267041 0
1267085 58
1267109 0
1267124 141
1267191 0
1267249 0
1267263 0
1267318 16
1267359 9
1267494 0
1267610 0
1267668 0
1267804 220
1267867 0
1267931 0
1267971 30
1267992 0
1268019 14
1268081 88
1268438 7
1268440 76
1268542 14
1268575 101
1268607 35
1268620 78
1268641 0
1268683 20
1268698 0
1268716 5
1268784 59
1268821 1
1268916 148
1268983 0
1269021 246
1269036 321
1269049 15
1269088 6
1269099 190
1269135 0
1269220 0
1269316 0
1269387 191
1269454 242
1269569 722
1269647 433
1269697 0
1269948 75
1269964 0
1269970 378
1270017 0
1270055 109
1270193 245
1270217 0
1270226 0
1270311 110
1270383 23
1270421 21
1270449 185
1270576 0
1270728 51
1270731 180
1270740 925
1270761 0
1270794 220
1270822 141
1271019 113
1271142 40
1271155 248
1271175 1
1271229 0
1271355 0
1271427 20
1271487 84
1271572 522
1271621 2
1271643 207
1271816 0
1271826 184
1271857 228
1271906 6
1271966 43
1272093 0
1272112 213
1272179 25
1272192 0
1272200 0
1272235 0
1272245 0
1272318 112
1272322 18
1272347 391
1272352 75
1272361 280
1272638 0
1272723 175
1272921 67
1273054 46
1273081 19
1273094 94
1273136 30
1273160 0
1273167 105
1273191 0
1273325 0
1273346 0
1273360 0
1273419 358
1273431 84
1273517 0
1273561 0
1273675 47
1273716 475
1273769 274
1273800 2
1273809 0
1273833 21
1273939 0
1274061 97
1274067 94
1274084 559
1274088 521
1274143 143
1274151 74
1274248 217
1274259 57
1274294 78
1274327 401
1274529 6
1274824 0
1274994 96
1275077 110
1275080 260
1275174 0
1275297 0
1275300 251
1275323 0
1275427 0
1275507 0
1275548 57
1275552 371
1275554 1587
1275558 256
1275561 2
1275572 19
1275576 35
1275657 31
1275680 53
1275685 248
1275848 222
1275926 80
1275964 555
1275966 295
1275981 134
1276004 232
1276018 134
1276029 20
1276127 0
1276185 0
1276352 0
1276360 79
1276396 1
1276497 43
1276522 13
1276544 1
1276592 17
1276621 9
1276637 52
1276653 0
1276676 60
1276704 48
1276741 0
1276774 0
1276798 0
1277037 39
1277064 77
1277220 0
1277271 297
1277419 87
1277618 203
1277676 64
1277709 3
1277768 0
1277826 29
1277841 337
1277844 27
1277866 40
1277870 65
1277982 92
1277997 4
1278027 21
1278114 240
1278180 0
1278281 66
1278449 29
1278470 44
1278498 66
1278515 105
1278529 200
1278543 71
1278550 193
1278653 24
1278660 97
1278722 155
1278731 205
1278743 244
1278818 0
1278897 191
1278905 33
1279054 14
1279070 0
1279171 481
1279262 0
1279445 104
1279456 225
1279460 216
1279517 105
1279567 372
1279628 236
1279641 78
1279645 35
1279652 23
1279674 0
1279819 0
1279835 0
1279943 150
1279994 23
1280058 5
1280071 25
1280090 158
1280156 0
1280160 13
1280215 48
1280232 0
1280322 0
1280346 98
1280350 125
1280358 34
1280416 401
1280478 15
1280614 186
1280649 0
1280669 0
1280715 0
1280735 0
1280834 6
1280857 0
1280898 7
1280954 97
1280964 18
1281035 383
1281047 78
1281075 590
1281084 109
1281111 277
1281136 0
1281147 119
1281168 0
1281185 0
1281373 24
1281417 41
1281466 128
1281503 1231
1281540 70
1281568 78
1281574 310
1281663 93
1281747 0
1281786 0
1281844 84
1281846 1
1281863 0
1281870 0
1281891 325
1282018 194
1282029 44
1282140 62
1282216 0
1282294 323
1282455 0
1282483 0
1282494 0
1282527 151
1282529 146
1282594 0
1282662 0
1282670 36
1282726 0
1282786 312
1282790 51
1282803 0
1283001 851
1283017 79
1283031 49
1283057 508
1283167 0
1283321 0
1283438 2
1283575 0
1283646 0
1283652 3
1283965 0
1284001 0
1284218 0
1284293 3
1284339 0
1284353 0
1284425 6
1284509 35
1284551 0
1284611 0
1284787 0
1284796 42
1284800 252
1284876 16
1284901 390
1284942 0
1284953 495
1284959 89
1285036 0
1285050 3
1285131 48
1285169 0
1285211 0
1285253 0
1285259 0
1285265 0
1285304 0
1285331 0
1285380 0
1285400 0
1285470 0
1285520 0
1285568 0
1285587 0
1285639 0
1285649 0
1285725 0
1285751 0
1285754 0
1285894 0
1285902 0
1285956 0
1286022 0
1286177 0
1286201 0
1286252 157
1286285 0
1286307 0
1286340 0
1286347 0
1286358 0
1286374 0
1286391 0
1286413 37
1286443 0
1286454 0
1286463 1
1286487 93
1286557 0
1286568 126
1286579 0
1286581 18
1286705 3
1286813 77
1286847 23
1286941 0
1287018 13
1287063 174
1287084 199
1287105 0
1287112 39
1287177 0
1287257 0
1287336 218
1287428 55
1287463 460
1287544 207
1287589 51
1287619 1
1287661 59
1287667 153
1287688 0
1287694 16
1287721 54
1287802 4
1287898 19
1288009 2
1288018 35
1288102 0
1288174 0
1288185 11
1288210 0
1288260 0
1288266 0
1288312 2
1288320 0
1288345 40
1288357 0
1288491 74
1288497 59
1288592 132
1288644 0
1288762 0
1288807 0
1288984 340
1289053 15
1289152 0
1289158 25
1289182 0
1289191 0
1289296 82
1289368 0
1289412 0
1289424 0
1289500 0
1289537 0
1289621 0
1289692 0
1289715 0
1289721 0
1289731 74
1289902 61
1289995 0
1290007 0
1290067 0
1290069 125
1290165 0
1290252 202
1290307 184
1290315 0
1290385 0
1290417 27
1290444 84
1290454 0
1290502 0
1290586 0
1290625 116
1290638 0
1290640 463
1290728 0
1290754 9
1290808 0
1290876 0
1290893 151
1290925 0
1290952 152
1290969 0
1291021 102
1291124 0
1291176 115
1291218 0
1291230 5
1291313 0
1291352 0
1291362 49
1291365 0
1291380 51
1291386 0
1291540 30
1291602 303
1291671 68
1291752 87
1291764 89
1291809 61
1291872 20
1291890 913
1291944 97
1292058 334
1292076 8
1292095 44
1292106 0
1292130 62
1292241 286
1292319 0
1292397 0
1292406 128
1292430 0
1292442 36
1292460 0
1292498 0
1292538 50
1292570 0
1292621 34
1292817 16
1292828 178
1292910 13
1292922 0
1292966 125
1292983 0
1293005 363
1293014 194
1293074 2
1293103 85
1293119 64
1293242 0
1293248 66
1293318 4
1293364 0
1293451 6
1293493 0
1293499 52
1293538 20
1293670 196
1293726 0
1293742 68
1293777 0
1293802 119
1293873 38
1293883 0
1293926 75
1293964 23
1293967 274
1294017 0
1294054 55
1294069 116
1294078 122
1294144 323
1294382 158
1294394 96
1294518 143
1294622 0
1294693 101
1294897 0
1295043 0
1295127 33
1295303 76
1295379 159
1295461 193
1295644 0
1295693 0
1295782 26
1295939 224
1296052 21
1296082 0
1296124 10
1296138 57
1296145 0
1296217 0
1296271 0
1296307 0
1296527 0
1296590 0
1296641 0
1296679 0
1296694 0
1296710 0
1296768 0
1296884 0
1296960 0
1296964 0
1297155 0
1297235 0
1297425 0
1297533 0
1297550 0
1297578 0
1297640 0
1297720 0
1297797 0
1297921 0
1298057 0
1298088 225
1298131 0
1298170 0
1298342 0
1298462 0
1298478 7
1298526 0
1298586 0
1298622 0
1298658 0
1298700 0
1298703 119
1298765 0
1298788 57
1298922 0
1298973 0
1299022 0
1299122 343
1299133 0
1299164 76
1299266 19
1299353 74
1299386 268
1299395 264
1299524 93
1299692 0
1299733 0
1299736 20
1299753 0
1299823 0
1299849 52
1299865 46
1299940 34
1300197 0
1300214 0
1300219 74
1300230 147
1300253 0
1300292 0
1300385 0
1300502 0
1300559 0
1300709 0
1300727 66
1300765 0
1300801 0
1300844 0
1300955 0
1300969 0
1301120 37
1301213 192
1301268 0
1301324 2
1301457 197
1301459 4
1301584 317
1301593 0
1301658 0
1301745 32
1301756 45
1301815 0
1301874 0
1301881 0
1301963 32
1301966 171
1301992 106
1302002 128
1302044 0
1302071 201
1302240 0
1302333 0
1302419 163
1302497 11
1302606 0
1302621 0
1302686 38
1302757 71
1302784 55
1302842 45
1302854 0
1302903 3
1302922 20
1302924 0
1302944 0
1302980 0
1303016 0
1303067 0
1303186 0
1303203 0
1303220 0
1303240 0
1303271 0
1303294 0
1303296 0
1303361 0
1303429 0
1303447 0
1303621 0
1303695 0
1303730 0
1303746 0
1303751 0
1303788 0
1303870 0
1304086 0
1304122 133
1304126 0
1304307 0
1304470 0
1304580 0
1304605 0
1304659 0
1304726 16
1304742 0
1304756 0
1304770 0
1304916 0
1304928 0
1305058 10
1305099 0
1305114 0
1305126 0
1305184 0
1305236 18
1305474 0
1305481 173
1305499 28
1305561 11
1305623 5
1305670 52
1305673 147
1305715 157
1305799 330
1305867 16
1305870 184
1305880 0
1305896 0
1305966 42
1306003 0
1306023 146
1306037 0
1306085 0
1306121 0
1306144 13
1306183 0
1306203 125
1306205 83
1306294 17
1306358 72
1306415 50
1306440 161
1306550 198
1306554 223
1306770 0
1306775 57
1306851 87
1306929 171
1306996 57
1307297 253
1307377 0
1307443 0
1307559 2
1307580 0
1307721 23
1307754 0
1307825 16
1307892 76
1307898 0
1308042 0
1308093 56
1308112 0
1308154 0
1308178 0
1308213 0
1308250 0
1308311 26
1308369 0
1308377 16
1308426 27
1308428 1
1308449 0
1308477 0
1308587 0
1308589 175
1308661 274
1308671 18
1308701 0
1308737 44
1308784 11
1308803 24
1308823 40
1308831 7
1308839 214
1308850 39
1308882 0
1308895 54
1308898 0
1308904 0
1308970 236
1308976 142
1309011 0
1309083 0
1309104 0
1309106 0
1309166 0
1309173 0
1309206 0
1309529 0
1309557 1
1309592 0
1309633 0
1309718 0
1309727 23
1309814 20
1309925 30
1309965 235
1310019 0
1310045 0
1310091 139
1310094 0
1310136 0
1310146 28
1310198 0
1310258 60
1310276 111
1310280 144
1310363 0
1310450 0
1310524 0
1310693 0
1310775 3
1310801 18
1310897 272
1310934 0
1311279 74
1311361 0
1311381 44
1311447 284
1311450 139
1311480 106
1311514 0
1311628 16
1311665 0
1311668 0
1311714 127
1311721 0
1311739 36
1311781 38
1311887 83
1312136 0
1312157 58
1312179 0
1312193 0
1312277 311
1312282 0
1312343 0
1312362 30
1312590 52
1312605 28
1312627 0
1312727 126
1312792 41
1312796 293
1312838 13
1312974 152
1313056 21
1313184 8
1313244 108
1313246 0
1313312 0
1313457 3
1313462 72
1313477 0
1313489 0
1313523 0
1313557 0
1313586 0
1313627 116
1313638 1
1313641 0
1313646 0
1313674 382
1313708 1
1313723 15
1313757 0
1313822 0
1313878 215
1313881 336
1313915 0
1314042 0
1314101 183
1314121 0
1314163 22
1314183 82
1314211 528
1314350 8
1314399 0
1314482 0
1314564 0
1314601 514
1314697 0
1314718 114
1314915 0
1314967 0
1314981 114
1315016 0
1315089 55
1315106 84
1315170 0
1315189 0
1315300 0
1315394 0
1315446 0
1315503 14
1315567 0
1315574 446
1315704 0
1315841 73
1315892 68
1315914 134
1315993 0
1315996 294
1316047 1
1316068 0
1316093 0
1316116 0
1316158 184
1316305 18
1316522 219
1316554 72
1316696 36
1316791 0
1316859 0
1316867 51
1316871 0
1316878 113
1316900 83
1316989 1155
1317096 4
1317109 138
1317133 0
1317215 0
1317236 0
1317441 32
1317559 160
1317579 60
1317797 66
1317847 0
1317875 0
1317910 0
1317924 7
1318072 31
1318090 0
1318280 0
1318306 2
1318486 28
1318540 5
1318556 128
1318648 0
1318699 183
1318768 0
1318816 356
1318899 0
1318963 261
1319115 0
1319238 69
1319265 29
1319291 0
1319398 599
1319463 0
1319505 0
1319581 0
1319593 0
1319602 0
1319619 0
1319649 0
1319768 0
1319830 311
1319889 0
1319891 402
1320060 40
1320173 205
1320175 0
1320190 0
1320200 44
1320230 0
1320277 0
1320293 52
1320325 654
1320329 102
1320347 0
1320366 0
1320376 136
1320408 0
1320605 0
1320642 0
1320659 32
1320751 168
1320754 53
1320760 0
1320817 0
1320906 0
1320909 228
1320946 0
1320956 7
1320959 0
1320966 0
1321029 114
1321125 4
1321130 0
1321161 0
1321227 0
1321245 15
1321252 0
1321260 131
1321268 193
1321283 8
1321289 99
1321304 350
1321385 0
1321488 0
1321551 0
1321684 0
1321692 0
1321742 0
1321777 0
1321810 0
1321837 0
1321840 0
1321891 0
1321904 0
1321913 0
1322064 0
1322084 0
1322098 0
1322184 0
1322190 0
1322246 0
1322259 0
1322270 0
1322279 0
1322571 0
1322591 0
1322595 0
1322657 0
1322705 0
1322743 0
1322753 0
1322909 0
1323089 0
1323160 0
1323189 0
1323202 0
1323250 0
1323277 0
1323438 0
1323517 0
1323742 0
1323752 1
1323844 0
1323867 0
1323881 0
1323911 0
1323914 0
1323925 0
1323993 0
1324007 0
1324034 0
1324113 0
1324148 0
1324260 0
1324347 0
1324494 4
1324526 2
1324533 0
1324559 7
1324665 123
1324734 0
1324779 147
1324792 2
1324835 125
1324907 4
1324950 14
1324977 33
1324984 0
1325005 339
1325007 67
1325035 0
1325192 0
1325236 126
1325349 0
1325382 13
1325406 0
1325412 0
1325451 19
1325520 8
1325542 0
1325647 59
1325659 0
1325684 70
1325694 0
1325699 50
1325724 1
1325772 2
1325810 0
1325818 4
1325917 3
1326010 264
1326098 0
1326113 6
1326115 0
1326135 0
1326210 145
1326275 0
1326389 799
1326464 50
1326506 0
1326530 0
1326541 136
1326563 0
1326588 0
1326661 163
1326751 113
1326789 0
1326806 0
1326857 6
1326882 415
1326920 1
1327007 247
1327016 1
1327099 493
1327249 0
1327273 68
1327289 829
1327430 398
1327439 137
1327519 230
1327524 57
1327546 0
1327577 0
1327592 0
1327651 0
1327690 121
1327785 18
1327792 0
1327861 2
1327911 118
1328040 0
1328112 0
1328118 0
1328206 130
1328303 0
1328385 0
1328430 3
1328439 0
1328456 8
1328628 0
1328718 165
1328803 0
1328956 0
1328991 6
1329318 0
1329321 0
1329441 398
1329792 0
1329915 0
1329939 0
1330053 0
1330193 0
1330207 0
1330223 0
1330229 0
1330239 0
1330244 1
1330248 0
1330353 0
1330391 0
1330455 18
1330482 23
1330584 0
1330602 0
1330665 0
1330695 0
1330710 0
1330749 0
1330836 239
1330998 0
1331170 0
1331176 0
1331201 5
1331216 0
1331270 0
1331308 0
1331499 0
1331552 129
1331627 0
1331651 0
1331681 41
1331695 0
1331700 0
1331720 0
1331763 0
1331791 0
1331810 0
1331822 0
1331866 0
1331882 93
1331906 111
1331912 0
1332059 0
1332111 0
1332140 0
1332163 10
1332168 80
1332500 0
1332801 0
1332912 26
1332939 0
1332962 0
1332966 43
1332970 0
1332979 47
1333052 215
1333087 0
1333093 0
1333170 0
1333296 27
1333314 0
1333604 232
1333637 25
1333639 38
1333883 41
1333923 24
1333942 47
1334093 13
1334110 248
1334165 29
1334264 602
1334356 0
1334486 0
1334572 17
1334721 0
1334906 26
1334918 362
1334921 286
1334943 179
1334987 268
1335000 179
1335020 105
1335084 0
1335093 80
1335158 0
1335167 193
1335213 0
1335254 203
1335416 15
1335497 91
1335593 0
1335709 0
1335781 1
1335838 0
1335880 0
1336020 0
1336160 0
1336199 14
1336331 0
1336402 0
1336421 0
1336436 1
1336557 0
1336616 0
1336644 0
1336802 0
1336853 0
1336943 0
1337034 5
1337054 0
1337058 0
1337092 0
1337146 0
1337151 0
1337218 31
1337228 0
1337235 0
1337249 10
1337265 0
1337287 0
1337317 1
1337371 0
1337409 7
1337488 63
1337523 0
1337580 0
1337617 0
1337867 41
1337913 61
1337933 0
1337967 3
1338063 0
1338115 36
1338203 90
1338217 19
1338326 456
1338524 0
1338551 291
1338562 361
1338691 458
1338694 12
1338703 57
1338788 0
1338807 0
1338922 149
1338946 0
1338962 155
1339021 17
1339071 17
1339083 5
1339186 177
1339261 108
1339300 128
1339337 41
1339347 364
1339368 0
1339397 41
1339524 45
1339565 60
1339640 28
1339652 51
1339713 80
1339769 69
1339811 51
1340492 44
1340522 0
1340547 17
1340590 12
1340619 14
1340625 57
1340628 70
1340673 3
1340819 16
1340911 34
1340953 83
1340976 114
1340982 58
1341018 311
1341167 27
1341182 0
1341198 49
1341318 71
1341359 205
1341458 12
1341568 11
1341715 0
1341725 53
1341761 23
1341833 24
1342022 0
1342122 134
1342124 28
1342162 54
1342261 3
1342274 37
1342346 18
1342418 0
1342460 0
1342587 35
1342669 93
1342677 67
1342697 16
1342707 149
1342726 100
1342861 40
1342877 38
1342885 8
1342990 0
1343001 0
1343005 83
1343108 28
1343140 20
1343341 0
1343368 0
1343408 59
1343440 362
1343489 16
1343528 85
1343530 387
1343627 39
1343651 16
1343695 0
1343710 204
1343722 69
1343743 0
1343852 29
1343876 23
1343953 665
1344012 0
1344015 81
1344019 54
1344025 0
1344077 0
1344112 25
1344167 188
1344175 133
1344217 33
1344388 0
1344607 0
1344686 0
1344690 0
1344709 0
1344742 0
1344798 0
1344913 0
1344922 0
1344962 0
1345130 0
1345172 176
1345205 0
1345248 297
1345253 0
1345424 0
1345499 0
1345583 0
1345609 0
1345623 0
1345660 0
1345693 0
1345705 0
1345869 0
1345905 0
1345933 0
1345989 0
1346166 0
1346206 0
1346220 0
1346310 0
1346322 43
1346467 0
1346474 0
1346548 0
1346561 0
1346752 6
1346811 0
1346888 26
1346892 113
1346937 189
1347116 120
1347356 127
1347456 161
1347493 14
1347592 10
1347632 263
1347719 206
1347741 35
1347772 1
1347894 43
1347936 76
1348038 29
1348193 20
1348195 9
1348266 154
1348351 211
1348635 3
1348671 142
1348684 0
1348706 0
1348718 205
1348739 0
1348764 3
1348798 458
1348950 0
1348984 0
1349021 194
1349074 0
1349106 466
1349114 0
1349140 94
1349202 147
1349236 13
1349243 0
1349329 582
1349341 193
1349344 61
1349509 38
1349554 110
1349565 43
1349584 75
1349646 325
1349697 0
1349716 6
1349771 602
1349834 0
1349941 738
1350064 929
1350082 70
1350098 0
1350150 389
1350214 41
1350235 0
1350297 0
1350367 37
1350396 257
1350431 0
1350460 79
1350515 0
1350543 0
1350577 8
1350799 426
1350901 190
1350919 0
1350944 47
1351009 328
1351036 334
1351040 106
1351063 791
1351072 176
1351075 52
1351084 0
1351123 0
1351148 0
1351171 0
1351182 76
1351240 0
1351267 0
1351356 42
1351533 0
1351734 3
1351739 0
1351745 0
1351772 0
1351885 0
1351910 136
1352215 0
1352472 0
1352636 0
1352727 0
1352757 0
1352780 0
1352828 0
1352853 0
1352920 0
1352931 0
1353043 0
1353050 0
1353072 0
1353078 0
1353139 0
1353175 195
1353230 0
1353352 16
1353410 0
1353505 0
1353588 103
1353597 54
1353627 153
1353694 57
1353762 0
1353770 0
1353787 0
1353883 8
1353974 278
1354029 102
1354067 130
1354176 0
1354186 0
1354217 0
1354350 0
1354379 0
1354461 0
1354464 0
1354468 109
1354499 0
1354517 0
1354544 310
1354566 25
1354592 0
1354655 0
1354679 0
1354780 426
1354785 0
1354799 15
1354837 0
1354846 20
1354860 1
1354936 0
1354972 32
1354978 41
1355008 13
1355106 0
1355126 0
1355189 2
1355278 141
1355285 0
1355363 386
1355368 70
1355399 2
1355494 19
1355513 0
1355575 6
1355579 10
1355602 23
1355618 8
1355633 0
1355661 0
1355673 0
1355780 193
1355824 0
1355864 2
1355870 0
1355896 33
1355947 0
1355966 0
1355992 0
1356019 65
1356045 0
1356085 202
1356130 63
1356132 0
1356154 1
1356175 0
1356193 75
1356197 15
1356223 3
1356228 0
1356293 187
1356330 0
1356354 1
1356436 111
1356459 1
1356546 0
1356559 6
1356573 0
1356610 11
1356643 0
1356654 80
1356691 0
1356816 0
1357048 6
1357058 0
1357144 0
1357393 4
1357422 72
1357457 0
1357468 84
1357512 0
1357644 2
1357662 1
1357676 0
1357760 0
1357777 35
1357796 0
1357844 16
1357912 60
1358105 47
1358339 68
1358507 0
1358538 0
1358540 481
1358571 0
1358619 0
1358662 0
1358723 87
1358813 0
1358882 0
1358889 0
1358900 102
1358969 67
1359009 0
1359146 0
1359203 0
1359231 0
1359249 0
1359288 0
1359310 0
1359383 0
1359451 0
1359456 0
1359462 3
1359473 0
1359482 100
1359497 0
1359515 0
1359524 0
1359547 0
1359617 103
1359637 0
1359668 0
1359692 112
1359712 25
1359749 142
1359799 26
1359848 30
1359995 10
1360055 0
1360081 91
1360108 3
1360120 67
1360126 26
1360156 132
1360215 0
1360336 26
1360422 0
1360507 0
1360659 0
1360784 0
1360837 0
1360983 0
1360990 0
1361003 0
1361059 0
1361268 0
1361377 30
1361530 0
1361542 0
1361570 0
1361611 135
1361635 49
1361704 0
1361792 0
1361847 0
1362077 27
1362154 11
1362327 0
1362477 1
1362566 61
1362772 82
1362805 119
1362841 1
1362849 0
1362892 18
1362968 0
1362978 0
1362994 0
1363072 1
1363090 295
1363370 0
1363373 0
1363379 0
1363504 89
1363577 5
1363711 36
1363746 25
1363756 536
1363814 83
1363863 148
1363880 0
1363952 0
1364025 0
1364088 74
1364188 1120
1364268 0
1364318 70
1364338 0
1364344 0
1364353 0
1364376 89
1364378 26
1364387 8
1364395 0
1364405 36
1364445 102
1364491 184
1364520 4
1364624 6
1364698 0
1364710 0
1364763 0
1364791 0
1364819 0
1364888 0
1364899 0
1364941 0
1365043 0
1365086 5
1365090 0
1365098 0
1365127 0
1365189 372
1365221 0
1365260 0
1365297 184
1365308 13
1365322 43
1365648 0
1365688 155
1365806 0
1365880 385
1365883 145
1365919 65
1366109 0
1366323 0
1366406 0
1366432 0
1366488 0
1366664 0
1366860 0
1366912 0
1366941 0
1367029 0
1367046 0
1367089 0
1367104 0
1367220 0
1367259 0
1367323 0
1367377 0
1367397 0
1367452 0
1367459 0
1367589 0
1367614 0
1367677 0
1367716 0
1367807 0
1367856 74
1367892 144
1368192 7
1368238 136
1368285 310
1368459 0
1368474 144
1368588 81
1368726 3
1368737 28
1368929 118
1369054 318
1369432 61
1369487 311
1369528 378
1369577 26
1369615 20
1369654 0
1369736 0
1369793 0
1370056 7
1370064 0
1370096 1
1370128 2
1370206 0
1370409 86
1370455 4
1370529 32
1370559 39
1370566 0
1370694 0
1370859 0
1370871 258
1371020 23
1371039 46
1371071 328
1371151 23
1371173 0
1371225 153
1371231 305
1371423 0
1371471 39
1371507 118
1371532 199
1371543 0
1371619 9
1371700 108
1371703 16
1371778 320
1371854 0
1371903 0
1372264 0
1372350 0
1372409 0
1372442 0
1372457 0
1372547 0
1372564 0
1372616 0
1372634 0
1372771 0
1372863 0
1372884 0
1372935 0
1372949 26
1373049 122
1373072 0
1373377 0
1373397 36
1373410 73
1373428 578
1373483 0
1373491 2
1373566 152
1373617 191
1373692 69
1373836 0
1373910 0
1373915 82
1373919 48
1373982 74
1374017 1
1374051 0
1374084 20
1374129 1
1374232 96
1374242 81
1374267 31
1374277 66
1374281 2
1374319 0
1374443 48
1374503 41
1374611 193
1374656 51
1374709 0
1374734 0
1374833 75
1374914 24
1374918 380
1374939 196
1375021 3
1375033 139
1375156 8
1375763 52
1375842 0
1375992 0
1375998 89
1376146 235
1376180 0
1376225 117
1376231 72
1376238 0
1376261 132
1376312 0
1376462 0
1376470 19
1376474 0
1376489 2
1376492 147
1376513 0
1376534 0
1376539 363
1376549 1
1376579 0
1376594 22
1376621 0
1376633 0
1376645 90
1376657 0
1376672 0
1376838 6
1376896 119
1376910 144
1376981 0
1377093 0
1377102 333
1377129 0
1377133 0
1377323 0
1377375 0
1377435 0
1377442 0
1377546 0
1377567 210
1377610 0
1377635 117
1377756 0
1377781 0
1377907 0
1377953 0
1377973 0
1377976 30
1377992 0
1378008 0
1378012 0
1378078 0
1378092 0
1378116 27
1378198 38
1378219 0
1378233 69
1378255 0
1378407 6
1378414 27
1378493 191
1378529 0
1378539 51
1378664 20
1378709 0
1378736 34
1378753 0
1378802 52
1378971 0
1379053 0
1379065 152
1379079 0
1379140 0
1379164 0
1379237 22
1379252 24
1379308 0
1379335 35
1379337 176
1379344 0
1379347 72
1379371 0
1379392 0
1379472 0
1379522 222
1379656 0
1379707 0
1379876 0
1379909 0
1380011 0
1380119 0
1380159 0
1380275 55
1380305 0
1380405 165
1380496 0
1380511 0
1380598 28
1380624 0
1380677 0
1380720 0
1380790 0
1380827 0
1380848 0
1380886 0
1380936 2
1380945 0
1380953 0
1381238 0
1381251 0
1381300 0
1381308 1
1381350 25
1381385 198
1381522 11
1381541 0
1381569 64
1381624 0
1381638 77
1381644 30
1381652 0
1381702 0
1381720 0
1381765 0
1381799 0
1381863 0
1381884 117
1381943 425
1381973 0
1381989 0
1382018 0
1382066 33
1382100 1
1382116 0
1382195 0
1382249 79
1382314 0
1382363 6
1382404 7
1382424 0
1382456 0
1382471 90
1382498 0
1382541 23
1382554 0
1382647 0
1382669 59
1382708 30
1382758 0
1382785 5
1382888 30
1382894 0
1382924 24
1383088 0
1383100 0
1383112 6
1383125 213
1383171 0
1383196 16
1383221 0
1383242 0
1383267 0
1383789 0
1384032 0
1384277 50
1384419 48
1384565 155
1384642 0
1384655 0
1384677 15
1384739 47
1384776 138
1384848 246
1384874 0
1384886 162
1384964 69
1385024 0
1385036 0
1385385 0
1385507 27
1385558 0
1385592 44
1385732 0
1385832 1
1385915 71
1386027 24
1386118 154
1386120 2
1386239 28
1386268 115
1386418 19
1386493 56
1386537 166
1386593 80
1386670 383
1386797 0
1386836 0
1387007 198
1387028 0
1387101 0
1387170 63
1387172 58
1387206 100
1387220 177
1387553 91
1387813 0
1387850 53
1387885 0
1387986 0
1388040 0
1388133 0
1388165 44
1388334 0
1388343 7
1388366 534
1388411 41
1388416 16
1388437 0
1388479 0
1388633 139
1388663 0
1388670 0
1388679 0
1388686 33
1388713 35
1388776 115
1388788 0
1388849 142
1388861 140
1388913 0
1388959 87
1388988 125
1389080 63
1389131 0
1389158 0
1389198 98
1389244 0
1389256 0
1389260 62
1389266 0
1389272 0
1389281 0
1389298 0
1389489 0
1389568 0
1389679 0
1389682 0
1389745 0
1389885 0
1389898 0
1390014 0
1390156 0
1390162 0
1390183 0
1390204 0
1390426 0
1390654 0
1390720 0
1390759 0
1390765 0
1390816 0
1390960 0
1390978 0
1391044 0
1391290 0
1391314 0
1391386 0
1391548 0
1391559 0
1391605 0
1391687 0
1391695 0
1391719 0
1391761 0
1391888 0
1391917 0
1391998 0
1392112 0
1392193 0
1392342 0
1392355 0
1392511 0
1392559 0
1392642 0
1392741 0
1392887 0
1392934 0
1392997 0
1393041 0
1393080 128
1393143 0
1393150 0
1393195 7
1393218 0
1393277 3
1393334 56
1393399 673
1393428 0
1393514 172
1393587 73
1393686 89
1393704 0
1393758 0
1393810 1084
1393833 0
1394014 0
1394049 0
1394079 102
1394105 0
1394155 0
1394178 200
1394184 0
1394192 0
1394215 29
1394291 0
1394324 24
1394335 0
1394365 422
1394377 26
1394437 178
1394456 163
1394550 167
1394573 0
1394752 93
1394768 0
1394846 190
1394904 0
1394913 183
1394929 0
1395014 5
1395064 0
1395191 30
1395239 282
1395296 0
1395353 274
1395492 0
1395516 45
1395602 1
1395703 38
1395712 286
1395888 12
1395914 245
1395916 0
1395927 338
1396070 0
1396076 220
1396143 0
1396297 125
1396314 0
1396371 0
1396416 21
1396427 2
1396434 14
1396469 139
1396523 216
1396591 10
1396728 30
1396870 96
1396920 462
1396959 1
1396993 0
1397072 141
1397200 86
1397337 515
1397386 0
1397428 6
1397502 58
1397556 24
1397642 0
1397671 0
1397775 0
1397784 94
1397850 0
1397859 0
1397919 0
1397978 0
1397988 0
1397990 0
1398048 0
1398084 0
1398093 0
1398099 18
1398140 0
1398206 0
1398243 256
1398379 0
1398542 0
1398642 5
1398665 0
1398687 0
1398714 0
1398795 28
1398809 2
1398861 0
1398930 86
1399002 0
1399021 0
1399081 0
1399142 8
1399173 27
1399212 17
1399297 0
1399384 122
1399441 50
1399445 4
1399464 0
1399468 1
1399564 1
1399793 0
1399907 0
1399933 0
1399954 33
1399985 0
1400066 13
1400083 0
1400095 0
1400279 99
1400288 77
1400318 0
1400333 94
1400395 189
1400400 127
1400448 31
1400528 3
1400591 0
1400620 0
1400647 0
1400660 0
1400670 0
1400875 0
1400925 0
1400938 2
1400942 0
1400969 52
1400973 0
1401024 1
1401073 0
1401088 0
1401212 20
1401364 88
1401383 0
1401487 0
1401507 0
1401510 0
1401565 0
1401596 0
1401625 0
1401784 0
1401799 0
1401811 0
1401881 0
1401897 0
1401909 0
1401940 0
1401976 0
1402000 0
1402009 0
1402087 0
1402089 0
1402099 0
1402165 0
1402189 0
1402193 0
1402334 0
1402342 0
1402405 0
1402421 0
1402441 0
1402525 0
1402582 0
1402633 0
1402693 0
1402702 98
1402807 19
1402964 114
1403050 0
1403193 28
1403226 8
1403232 20
1403305 0
1403330 0
1403345 0
1403377 0
1403429 208
1403621 0
1403651 0
1403848 36
1403905 33
1403953 0
1404017 0
1404140 0
1404175 78
1404380 62
1404384 0
1404464 75
1404467 1
1404473 0
1404533 70
1404592 0
1404608 0
1404614 0
1404630 0
1404633 0
1404805 0
1404898 0
1404918 6
1404943 94
1404962 90
1405062 0
1405176 0
1405367 0
1405596 0
1405600 56
1405618 56
1405702 33
1405747 51
1405865 0
1406002 0
1406078 46
1406096 67
1406271 0
1406297 0
1406333 218
1406340 47
1406344 588
1406346 94
1406367 105
1406452 58
1406494 0
1406508 199
1406592 783
1406625 28
1406669 17
1406714 1
1406812 12
1406878 146
1406904 0
1407017 0
1407054 0
1407138 687
1407260 164
1407344 38
1407359 57
1407373 0
1407469 0
1407678 139
1407810 0
1407824 0
1407970 0
1408103 0
1408129 0
1408140 0
1408160 0
1408172 0
1408184 0
1408278 0
1408291 0
1408312 0
1408319 0
1408365 0
1408404 0
1408412 0
1408536 0
1408547 62
1408573 0
1408600 0
1408695 0
1408769 12
1408791 24
1408819 39
1408837 0
1408864 468
1408901 0
1408933 0
1409014 23
1409038 0
1409090 20
1409113 0
1409167 226
1409206 430
1409227 0
1409303 0
1409353 74
1409432 0
1409438 150
1409454 0
1409485 0
1409499 55
1409536 48
1409545 0
1409590 0
1409686 22
1409734 0
1409755 34
1409801 0
1409855 0
1409866 17
1409901 26
1410067 0
1410070 70
1410302 135
1410317 0
1410378 0
1410383 122
1410419 50
1410439 0
1410524 17
1410566 0
1410707 70
1410918 0
1410973 1
1410982 68
1411092 5
1411110 1
1411228 0
1411278 312
1411319 0
1411334 380
1411343 28
1411366 0
1411417 0
1411428 0
1411437 18
1411533 36
1411580 0
1411634 3
1411736 0
1411882 0
1411959 0
1412089 51
1412093 11
1412109 0
1412119 3
1412332 92
1412352 152
1412367 0
1412522 0
1412579 7
1412606 293
1412673 121
1412814 0
1413085 30
1413101 66
1413209 179
1413227 0
1413236 71
1413342 0
1413354 0
1413358 0
1413366 5
1413370 0
1413401 0
1413532 226
1413643 0
1413668 0
1413735 0
1413753 0
1413938 0
1414024 0
1414113 63
1414165 0
1414178 77
1414300 322
1414345 42
1414360 161
1414379 133
1414381 65
1414506 61
1414514 3
1414548 0
1414629 0
1414714 0
1414717 18
1414760 33
1414834 0
1414940 88
1415056 162
1415197 0
1415245 20
1415260 11
1415265 158
1415299 132
1415325 0
1415380 39
1415596 0
1415749 8
1415794 1
1415877 0
1415894 0
1415949 0
1416033 0
1416051 0
1416069 0
1416077 0
1416132 0
1416141 0
1416160 0
1416182 21
1416332 63
1416388 9
1416446 0
1416476 0
1416665 0
1416701 185
1416704 283
1416740 0
1416825 0
1416847 53
1417046 0
1417107 2
1417116 5
1417124 297
1417134 9
1417183 13
1417198 27
1417231 4
1417281 99
1417338 0
1417385 97
1417396 0
1417411 0
1417432 66
1417465 8
1417529 114
1417747 1
1417783 0
1417911 536
1417975 0
1417992 25
1418012 40
1418029 0
1418073 4
1418199 300
1418217 167
1418244 256
1418380 0
1418427 179
1418433 0
1418522 0
1418540 0
1418562 119
1418580 37
1418604 0
1418673 211
1418680 0
1418739 35
1418787 0
1418823 0
1418838 14
1418938 60
1419003 86
1419015 82
1419043 0
1419286 0
1419339 41
1419369 186
1419386 13
1419396 26
1419414 123
1419463 0
1419496 56
1419602 158
1419704 4
1419780 74
1419787 43
1419962 0
1419980 0
1419992 12
1420019 26
1420032 135
1420275 0
1420288 0
1420297 75
1420387 0
1420411 0
1420429 2
1420432 0
1420544 0
1420556 0
1420610 0
1420679 0
1420738 0
1420794 0
1420797 0
1420828 0
1420858 0
1420914 0
1420925 0
1420966 0
1420977 0
1421036 0
1421089 0
1421127 0
1421227 1
1421272 0
1421319 0
1421353 0
1421428 27
1421493 0
1421509 8
1421559 0
1421565 0
1421797 0
1421917 0
1422072 0
1422308 0
1422357 0
1422409 0
1422415 0
1422466 0
1422494 0
1422567 0
1422599 0
1422677 0
1422734 16
1422756 0
1422792 0
1422843 0
1422859 0
1422894 0
1422940 0
1422964 0
1423020 0
1423024 0
1423049 0
1423093 0
1423212 0
1423265 0
1423378 0
1423407 0
1423533 0
1423541 0
1423821 0
1423886 0
1423953 0
1423955 0
1424013 0
1424055 745
1424082 0
1424104 0
1424122 0
1424159 30
1424192 0
1424205 0
1424463 0
1424494 0
1424598 0
1424831 0
1424873 0
1424889 0
1425032 0
1425099 0
1425233 0
1425291 92
1425336 112
1425344 0
1425360 0
1425404 0
1425439 27
1425510 14
1425700 19
1425715 0
1425767 0
1425845 0
1425858 0
1425892 180
1425931 26
1425956 0
1425982 171
1426050 26
1426074 46
1426085 44
1426089 114
1426116 30
1426222 0
1426341 9
1426375 0
1426414 0
1426459 43
1426506 48
1426520 39
1426551 55
1426724 23
1426839 157
1426849 0
1426868 0
1426899 0
1426960 285
1427039 326
1427180 0
1427196 148
1427245 3
1427254 0
1427320 355
1427444 0
1427561 63
1427657 0
1427669 0
1427954 0
1427963 20
1428013 2
1428060 0
1428132 124
1428226 0
1428420 9
1428591 176
1428839 0
1428897 0
1429069 0
1429075 0
1429206 0
1429326 0
1429378 0
1429395 0
1429652 19
1429664 8
1429677 20
1429729 0
1429778 0
1429914 47
1429991 0
1430034 40
1430080 245
1430094 0
1430130 0
1430248 109
1430252 0
1430290 12
1430368 9
1430407 0
1430425 0
1430489 0
1430505 0
1430655 0
1430668 0
1430691 0
1430709 0
1430724 0
1430767 0
1430797 0
1430911 11
1431025 3
1431029 161
1431073 84
1431145 11
1431185 0
1431277 86
1431299 43
1431332 0
1431460 101
1431591 305
1431635 117
1431693 35
1431769 0
1431889 0
1431927 0
1432008 45
1432119 0
1432224 0
1432251 0
1432314 0
1432338 46
1432422 21
1432566 94
1432612 0
1432702 0
1432729 32
1432765 96
1432782 37
1432832 0
1432861 0
1432974 41
1433022 50
1433272 0
1433302 1
1433321 38
1433324 11
1433340 0
1433463 0
1433488 19
1433543 0
1433610 24
1433614 0
1433785 0
1433819 44
1433919 4
1434098 0
1434196 0
1434207 0
1434216 7
1434277 0
1434341 0
1434371 0
1434390 0
1434456 0
1434507 5
1434523 15
1434544 0
1434586 127
1434851 0
1434955 17
1435055 0
1435062 17
1435090 195
1435133 41
1435186 0
1435366 35
1435459 0
1435594 0
1435596 2
1435735 0
1435766 0
1435769 0
1435821 1
1435852 0
1435945 0
1436007 48
1436013 51
1436021 25
1436037 0
1436096 0
1436114 20
1436152 0
1436174 13
1436229 0
1436265 8
1436351 5
1436374 0
1436377 1
1436404 0
1436489 0
1436563 0
1436612 48
1436744 41
1436797 0
1436853 0
1436908 0
1436921 0
1436932 2
1436973 0
1437047 64
1437083 14
1437107 0
1437148 0
1437249 0
1437260 0
1437287 0
1437307 0
1437332 0
1437342 12
1437363 8
1437388 0
1437450 0
1437681 0
1437813 0
1437834 34
1437888 23
1437906 0
1437916 0
1437922 0
1437926 0
1437938 0
1437947 0
1437954 0
1438017 0
1438223 0
1438229 0
1438292 0
1438339 0
1438509 0
1438587 0
1438623 0
1438751 0
1438899 0
1438917 0
1438977 0
1438982 0
1439054 0
1439126 0
1439132 0
1439189 0
1439238 0
1439495 0
1439534 0
1439582 0
1439627 0
1439652 0
1439692 0
1439791 0
1439889 0
1439906 0
1439946 0
1439960 0
1440071 0
1440085 0
1440150 0
1440175 0
1440250 0
1440306 0
1440329 0
1440351 0
1440508 0
1440599 0
1440653 0
1440678 0
1440685 0
1440702 0
1440724 0
1440749 0
1440819 462
1440829 0
1440914 868
1440936 24
1440997 0
1441040 254
1441068 156
1441080 0
1441102 3
1441116 34
1441155 93
1441240 48
1441288 1
1441408 4
1441426 0
1441494 1624
1441513 69
1441561 312
1441647 1650
1441666 63
1441714 91
1441730 219
1441732 0
1441740 0
1441793 145
1441802 37
1441815 28
1441832 88
1441873 13
1441876 9
1441939 11
1441960 307
1441972 189
1442095 124
1442191 114
1442200 68
1442254 11
1442266 0
1442269 0
1442336 0
1442375 11
1442392 151
1442418 255
1442448 33
1442458 75
1442543 0
1442716 0
1442729 597
1442731 128
1442760 61
1442884 0
1442924 0
1442944 212
1443024 0
1443052 16
1443110 69
1443118 0
1443185 0
1443250 0
1443265 0
1443397 0
1443432 22
1443483 0
1443536 52
1443566 34
1443695 0
1443783 0
1443816 280
1443834 34
1443951 128
1443974 137
1443991 0
1444064 324
1444152 0
1444168 13
1444183 79
1444185 1
1444235 418
1444239 6
1444298 864
1444315 0
1444329 52
1444385 15
1444419 173
1444520 99
1444536 48
1444601 537
1444637 208
1444850 27
1444854 65
1444862 0
1444905 44
1444930 1
1444940 216
1444944 93
1444963 100
1445023 0
1445077 0
1445159 0
1445186 55
1445235 0
1445237 5
1445304 0
1445329 94
1445391 0
1445428 304
1445500 0
1445515 392
1445527 67
1445780 28
1445921 0
1445935 168
1445941 0
1446085 137
1446123 114
1446163 68
1446179 36
1446245 0
1446257 0
1446303 16
1446317 0
1446365 44
1446511 0
1446519 0
1446609 0
1446642 0
1446675 0
1446684 0
1446693 0
1446712 0
1446798 0
1446871 0
1446874 0
1446961 0
1446973 0
1447116 0
1447132 0
1447210 0
1447300 0
1447302 0
1447321 0
1447324 0
1447363 0
1447390 0
1447403 0
1447573 0
1447625 0
1447657 0
1447660 0
1447669 0
1447731 0
1447752 0
1447852 0
1447876 0
1447888 0
1447952 0
1448047 0
1448072 0
1448075 0
1448139 0
1448232 0
1448263 0
1448339 0
1448360 0
1448426 0
1448581 0
1448656 0
1448731 0
1448814 0
1448842 0
1448867 0
1448967 0
1448984 0
1449021 0
1449069 0
1449081 0
1449124 0
1449164 0
1449197 0
1449240 0
1449246 0
1449264 0
1449292 0
1449403 0
1449409 0
1449602 0
1449683 0
1449700 0
1449759 0
1449870 0
1449906 0
1449942 0
1449978 0
1450050 0
1450144 0
1450171 0
1450185 0
1450198 0
1450284 0
1450336 0
1450360 0
1450388 0
1450392 0
1450437 0
1450440 0
1450675 0
1450696 0
1450751 0
1450810 0
1450831 0
1450981 0
1451003 0
1451040 0
1451116 0
1451190 0
1451247 0
1451251 0
1451306 0
1451318 0
1451327 0
1451535 0
1451546 0
1451574 0
1451670 0
1451686 0
1451748 0
1451766 0
1451777 0
1452108 0
1452157 0
1452229 0
1452344 0
1452358 0
1452501 0
1452511 0
1452533 0
1452592 0
1452608 0
1452753 0
1452776 0
1452827 0
1452887 0
1452931 0
1452945 0
1452994 0
1453030 6
1453034 40
1453048 0
1453088 0
1453169 0
1453212 0
1453224 0
1453239 0
1453350 1
1453380 0
1453880 0
1453889 0
1453909 0
1453933 0
1453937 0
1453957 0
1454155 0
1454187 0
1454382 0
1454537 0
1454548 0
1454611 0
1454837 0
1454862 0
1454888 0
1454940 0
1454956 0
1455067 0
1455084 0
1455187 0
1455222 0
1455237 0
1455258 0
1455295 0
1455355 0
1455403 39
1455412 4
1455440 0
1455464 0
1455885 0
1455887 0
1455894 0
1455957 0
1456048 0
1456088 0
1456113 0
1456166 0
1456211 0
1456232 0
1456382 0
1456406 0
1456425 0
1456467 0
1456665 0
1456725 0
1456744 0
1456749 0
1456790 0
1456896 0
1457034 0
1457081 0
1457104 0
1457112 0
1457198 0
1457232 0
1457289 0
1457415 0
1457619 0
1457656 0
1457669 0
1457743 0
1457751 0
1457795 0
1457800 0
1457979 0
1458062 0
1458177 0
1458209 0
1458301 89
1458361 0
1458427 0
1458481 0
1458513 0
1458607 0
1458766 0
1458825 0
1458908 0
1458973 0
1458976 0
1459144 0
1459160 0
1459229 0
1459269 0
1459345 0
1459395 0
1459486 187
1459489 14
1459507 79
1459525 0
1459537 119
1459540 2
1459550 93
1459560 29
1459571 0
1459624 0
1459653 85
1459661 77
1459695 0
1459995 0
1460038 0
1460066 0
1460195 54
1460309 0
1460379 0
1460574 0
1460582 0
1460634 0
1460670 0
1460684 0
1460699 0
1460862 0
1460955 0
1460994 0
1460997 0
1461010 0
1461017 0
1461038 0
1461056 0
1461119 0
1461140 0
1461149 0
1461234 0
1461254 0
1461275 0
1461288 0
1461312 0
1461316 0
1461506 0
1461573 0
1461644 0
1461834 0
1461854 0
1461888 0
1461905 0
1461919 0
1462102 0
1462240 0
1462322 0
1462338 0
1462381 0
1462468 0
1462506 0
1462612 0
1462681 0
1462729 0
1462850 0
1463042 0
1463046 0
1463075 0
1463135 0
1463152 0
1463192 0
1463211 0
1463227 0
1463279 0
1463283 0
1463308 0
1463323 0
1463520 0
1463560 0
1463608 0
1463841 0
1463843 0
1463869 0
1463883 0
1463918 0
1463978 0
1464011 0
1464052 0
1464068 0
1464116 0
1464134 0
1464198 0
1464245 0
1464382 0
1464425 0
1464435 0
1464639 0
1464820 11
1464875 0
1464879 0
1464906 0
1465019 0
1465045 0
1465157 0
1465168 0
1465232 0
1465246 0
1465259 0
1465262 0
1465322 0
1465353 0
1465439 0
1465508 0
1465541 0
1465592 0
1465600 0
1465610 0
1465756 0
1465799 0
1465810 414
1465815 0
1465840 0
1465846 0
1465911 0
1466204 0
1466321 0
1466410 0
1466422 0
1466520 0
1466554 0
1466619 0
1466708 0
1466798 0
1466816 0
1466871 0
1466969 0
1467008 0
1467028 0
1467043 0
1467094 0
1467108 0
1467222 0
1467368 0
1467678 0
1467757 0
1467845 0
1467853 0
1467877 0
1467888 0
1467921 0
1468034 0
1468039 0
1468122 0
1468125 165
1468172 77
1468243 25
1468294 308
1468336 93
1468405 0
1468458 0
1468511 12
1468520 0
1468604 0
1468662 2
1468860 170
1468979 21
1468997 65
1469013 0
1469177 633
1469330 23
1469488 31
1469554 14
1469575 78
1469630 0
1469672 80
1469685 108
1469728 0
1469771 0
1469785 0
1469896 0
1469899 9
1469911 0
1469933 57
1469964 78
1469966 214
1470010 191
1470146 51
1470186 152
1470225 0
1470227 350
1470263 66
1470306 81
1470309 78
1470358 0
1470490 0
1470564 0
1470695 0
1470712 0
1470757 0
1470866 0
1471019 0
1471067 0
1471069 0
1471084 0
1471176 0
1471250 0
1471495 0
1471515 0
1471567 0
1471575 0
1471590 0
1471596 0
1471600 0
1471642 0
1471645 0
1471707 0
1471739 0
1471800 0
1471806 0
1471810 0
1471897 0
1471935 0
1471958 0
1471991 0
1472011 0
1472014 0
1472021 0
1472060 0
1472086 0
1472113 0
1472131 0
1472172 0
1472187 0
1472209 0
1472273 0
1472322 0
1472348 0
1472367 0
1472370 0
1472374 0
1472398 0
1472407 0
1472418 0
1472456 0
1472477 0
1472488 0
1472493 0
1472522 0
1472541 0
1472583 0
1472625 0
1472629 0
1472637 0
1472649 0
1472660 0
1472663 0
1472697 0
1472701 0
1472709 0
1472713 0
1472729 0
1472743 0
1472795 0
1472820 0
1472850 0
1472856 0
1472927 0
1472972 0
1473049 0
1473072 0
1473084 0
1473110 0
1473122 0
1473182 0
1473185 0
1473214 0
1473231 0
1473262 0
1473283 0
1473336 0
1473344 0
1473350 0
1473382 0
1473419 0
1473443 0
1473576 0
1473599 0
1473611 0
1473636 0
1473661 0
1473669 0
1473729 0
1473807 0
1473821 0
1473823 0
1473825 0
1473865 0
1473871 0
1473902 0
1473928 0
1473945 0
1473953 0
1473984 0
1473997 0
1474032 0
1474061 0
1474079 0
1474102 0
1474105 0
1474119 0
1474167 0
1474173 0
1474177 0
1474194 0
1474202 0
1474205 0
1474228 0
1474252 0
1474270 0
1474367 0
1474381 0
1474406 0
1474426 0
1474440 0
1474474 0
1474500 0
1474528 0
1474559 0
1474589 0
1474614 0
1474646 0
1474652 0
1474673 0
1474676 0
1474681 0
1474715 0
1474743 0
1474752 0
1474785 0
1474805 0
1474852 0
1474880 0
1474883 0
1474913 0
1474918 0
1474977 0
1475055 0
1475140 0
1475160 0
1475182 0
1475190 0
1475224 0
1475227 0
1475301 0
1475304 0
1475333 0
1475339 0
1475352 0
1475371 0
1475383 0
1475403 0
1475423 0
1475472 0
1475494 0
1475521 0
1475528 0
1475538 0
1475545 0
1475549 0
1475555 0
1475580 0
1475606 0
1475670 0
1475673 0
1475709 0
1475711 0
1475743 0
1475756 0
1475783 0
1475793 0
1475806 0
1475810 0
1475812 0
1475821 0
1475826 0
1475846 0
1475871 0
1475897 0
1475917 0
1475923 0
1475936 0
1475973 0
1475983 0
1475996 0
1476007 0
1476012 0
1476066 0
1476080 0
1476091 0
1476115 0
1476135 0
1476140 0
1476160 0
1476167 0
1476221 0
1476252 0
1476282 0
1476326 0
1476333 0
1476344 0
1476372 0
1476458 0
1476481 0
1476508 0
1476548 0
1476551 0
1476615 0
1476634 0
1476651 0
1476700 0
1476728 0
1476750 0
1476759 0
1476773 0
1476789 0
1476855 0
1476894 0
1476900 0
1476953 0
1476974 0
1476997 0
1477014 0
1477031 0
1477048 0
1477054 91
1477056 40
1477087 0
1477113 0
1477216 0
1477348 0
1477366 0
1477392 40
1477462 91
1477534 246
1477590 183
1477607 0
1477621 265
1477661 37
1477701 161
1477880 27
1477964 20
1478082 92
1478129 179
1478402 0
1478415 49
1478507 0
1478784 26
1478872 616
1479021 27
1479093 189
1479130 88
1479200 35
1479204 356
1479276 0
1479413 67
1479517 0
1479586 0
1479931 64
1480135 42
1480254 196
1480262 356
1480282 124
1480343 80
1480502 472
1480506 0
1480522 29
1480532 227
1480540 0
1480612 53
1480681 0
1480733 0
1480838 0
1480895 166
1481011 248
1481087 114
1481191 12
1481440 6
1481713 0
1481770 86
1481777 289
1481821 60
1481898 0
1481905 0
1481936 42
1481950 94
1481967 168
1481986 39
1481998 84
1482017 0
1482045 0
1482145 0
1482172 0
1482179 66
1482209 44
1482254 7
1482261 94
1482289 109
1482330 265
1482332 22
1482358 4
1482410 11
1482515 270
1482539 366
1482580 128
1482673 0
1482746 0
1482806 35
1482859 0
1482898 0
1483042 36
1483063 7
1483228 13
1483279 39
1483306 0
1483324 0
1483339 13
1483488 12
1483528 88
1483648 0
1483655 63
1483713 22
1483736 89
1483741 134
1483807 148
1483895 333
1483906 152
1483925 0
1484002 243
1484070 496
1484074 138
1484126 76
1484231 315
1484250 74
1484275 340
1484295 57
1484321 23
1484397 30
1484417 137
1484527 111
1484551 0
1484651 45
1484672 299
1484786 3
1484912 0
1484935 0
1484945 0
1484970 0
1485075 130
1485082 27
1485117 152
1485155 0
1485169 0
1485276 466
1485314 0
1485413 23
1485523 0
1485659 273
1485696 0
1485718 94
1485729 0
1485779 0
1485845 350
1485851 22
1485882 345
1485951 533
1485997 267
1486230 0
1486243 71
1486249 594
1486260 29
1486282 325
1486381 44
1486430 0
1486667 0
1486832 0
1486928 227
1487015 216
1487029 0
1487071 21
1487087 67
1487390 0
1487436 0
1487463 0
1487495 0
1487734 0
1488070 29
1488106 0
1488122 0
1488155 0
1488216 0
1488651 0
1488684 0
1488987 0
1489480 3
1489550 4
1489706 295
1489725 0
1489781 76
1489954 43
1489994 7
1490008 0
1490018 0
1490024 0
1490031 0
1490118 15
1490241 0
1490257 0
1490304 0
1490367 0
1490374 0
1490421 0
1490441 0
1490469 0
1490628 0
1490641 0
1490739 0
1490757 0
1490790 0
1490799 0
1490820 0
1491051 0
1491056 0
1491060 0
1491113 0
1491120 0
1491134 0
1491177 0
1491225 0
1491378 0
1491381 0
1491396 0
1491451 0
1491471 0
1491501 0
1491540 0
1491612 0
1491688 0
1491723 0
1491764 0
1491901 0
1492002 0
1492038 0
1492056 0
1492132 0
1492186 0
1492197 0
1492237 0
1492354 0
1492414 0
1492435 0
1492449 0
1492477 0
1492517 0
1492594 0
1492637 0
1492674 0
1492676 0
1492709 0
1492753 0
1492771 0
1492816 0
1492825 0
1492951 0
1492968 0
1493020 0
1493026 0
1493059 0
1493201 0
1493236 0
1493272 0
1493284 0
1493308 0
1493480 0
1493501 0
1493602 0
1493670 0
1493722 0
1493803 0
1493910 0
1493958 0
1494003 0
1494012 0
1494220 0
1494235 0
1494331 0
1494333 0
1494438 131
1494474 0
1494483 122
1494486 0
1494550 23
1494555 293
1494584 12
1494601 19
1494635 260
1494828 13
1494849 0
1494874 15
1494906 114
1494928 0
1494944 12
1494948 46
1495032 85
1495035 122
1495047 0
1495064 0
1495092 1
1495210 0
1495223 0
1495253 0
1495299 0
1495374 0
1495538 131
1495590 0
1496124 0
1496206 0
1496319 2
1496346 97
1496389 0
1496402 0
1496426 0
1496475 0
1496500 0
1496562 22
1496598 0
1496635 0
1496651 0
1496656 76
1496703 1
1496715 13
1496718 31
1496790 0
1496861 73
1496977 156
1497008 0
1497030 0
1497081 39
1497181 0
1497196 0
1497304 17
1497314 0
1497366 0
1497623 150
1497820 155
1497954 0
1498005 0
1498088 0
1498124 0
1498131 0
1498143 107
1498193 0
1498243 0
1498313 1
1498382 0
1498416 0
1498482 0
1498670 22
1498716 0
1498837 21
1498902 4
1499014 3
1499085 0
1499175 0
1499329 0
1499336 0
1499493 188
1499516 24
1499525 10
1499541 92
1499598 101
1499684 7
1499720 46
1499808 233
1499812 95
1499830 60
1499879 0
1499955 7
1500001 14
1500003 22
1500185 0
1500213 44
1500231 0
1500241 0
1500270 173
1500381 0
1500480 77
1500621 0
1500649 0
1500693 63
1500784 40
1500793 70
1500817 0
1500867 170
1500977 0
1501220 0
1501315 8
1501347 85
1501350 0
1501523 4
1501550 5
1501641 25
1501836 1
1501873 18
1501992 0
1502099 0
1502140 248
1502197 71
1502257 13
1502294 246
1502449 0
1502581 0
1502590 6
1502598 10
1502649 138
1502665 114
1502787 106
1502824 0
1502865 18
1502899 406
1502926 60
1502937 0
1502974 240
1503014 215
1503022 51
1503076 83
1503116 64
1503180 8
1503217 32
1503261 53
1503286 121
1503403 1
1503676 0
1503739 0
1503753 89
1503841 183
1503847 24
1503877 93
1503941 32
1504027 0
1504040 33
1504042 118
1504084 39
1504097 20
1504111 0
1504202 59
1504291 200
1504309 15
1504317 0
1504355 525
1504402 60
1504506 117
1504633 8
1504643 42
1504673 13
1504790 0
1504831 17
1504868 0
1504899 87
1504969 8
1505001 16
1505024 0
1505074 33
1505177 0
1505194 0
1505204 0
1505342 0
1505367 0
1505421 0
1505456 0
1505579 0
1505616 0
1505629 0
1505636 0
1505713 0
1505748 0
1505784 0
1505794 0
1505815 0
1505888 167
1505928 0
1505943 0
1505960 0
1505975 0
1505997 0
1506031 0
1506066 0
1506196 0
1506232 0
1506280 0
1506309 0
1506363 0
1506368 0
1506445 0
1506447 0
1506554 0
1506579 0
1506624 0
1506701 0
1506736 0
1506742 63
1506913 0
1506947 0
1507009 0
1507018 0
1507099 0
1507160 0
1507187 0
1507204 0
1507292 0
1507336 0
1507356 0
1507408 0
1507481 0
1507658 0
1507867 54
1508050 118
1508071 0
1508123 35
1508185 76
1508332 0
1508341 0
1508398 0
1508416 0
1508464 0
1508585 0
1508594 0
1508598 0
1508607 0
1508615 0
1508618 0
1508678 0
1508727 0
1508745 0
1508751 0
1508790 0
1508914 0
1508934 0
1508949 4
1508977 0
1508984 33
1508988 6
1508996 0
1509006 112
1509009 0
1509020 150
1509063 53
1509174 0
1509274 16
1509390 28
1509411 6
1509426 58
1509543 9
1509615 13
1509632 68
1509658 73
1509669 0
1509754 30
1509781 0
1509879 0
1509887 811
1510043 44
1510061 69
1510074 0
1510205 10
1510297 215
1510315 0
1510330 0
1510338 20
1510427 104
1510484 102
1510738 1
1510988 0
1511031 0
1511136 0
1511146 3
1511157 0
1511252 113
1511367 18
1511428 51
1511457 0
1511486 0
1511682 6
1511719 0
1511848 5
1511974 0
1512004 0
1512162 0
1512232 0
1512247 0
1512250 0
1512280 0
1512282 0
1512292 0
1512337 0
1512394 11
1512478 0
1512522 0
1512534 0
1512555 0
1512619 0
1512638 0
1512643 0
1512654 375
1512712 0
1512721 0
1512762 0
1512840 0
1512852 0
1512892 56
1512907 46
1512936 0
1512976 0
1513021 0
1513260 0
1513262 0
1513312 0
1513375 0
1513437 0
1513444 0
1513521 0
1513595 0
1513656 0
1513730 0
1513755 0
1513912 0
1514253 0
1514319 0
1514376 0
1514468 0
1514472 0
1514544 0
1514645 0
1514662 0
1514714 0
1514748 0
1514764 0
1514901 0
1514932 0
1514939 0
1515046 0
1515065 0
1515093 0
1515115 0
1515169 0
1515252 0
1515257 0
1515390 0
1515410 0
1515442 0
1515461 0
1515555 0
1515639 0
1515672 0
1515831 0
1515856 0
1515880 0
1515937 0
1516009 0
1516168 0
1516189 0
1516210 0
1516335 0
1516469 0
1516555 0
1516615 0
1516643 0
1516871 0
1516924 0
1517055 0
1517094 0
1517360 0
1517389 0
1517439 51
1517449 0
1517479 0
1517484 0
1517522 10
1517526 0
1517552 15
1517556 0
1517853 0
1517934 0
1517953 0
1517978 0
1518029 0
1518038 0
1518075 0
1518150 0
1518179 0
1518187 0
1518230 0
1518255 0
1518317 0
1518349 0
1518380 0
1518455 5
1518459 13
1518511 173
1518524 0
1518530 43
1518542 0
1518714 7
1518750 0
1518762 141
1518810 0
1518919 21
1518948 153
1519050 106
1519104 13
1519132 55
1519144 52
1519151 0
1519166 63
1519193 11
1519235 0
1519342 51
1519494 0
1519534 19
1519650 0
1519665 0
1519744 22
1519751 0
1519762 93
1519819 0
1519825 0
1519884 0
1519890 0
1519992 190
1520011 0
1520032 1
1520047 0
1520123 0
1520140 0
1520179 128
1520182 0
1520241 13
1520299 0
1520317 0
1520325 0
1520327 0
1520349 0
1520400 108
1520404 0
1520535 0
1520613 0
1520737 0
1520752 0
1520756 36
1520784 0
1520800 67
1520808 6
1520862 9
1520961 0
1520994 0
1521073 0
1521188 2
1521226 0
1521297 2
1521332 19
1521384 108
1521405 0
1521478 64
1521505 0
1521542 59
1521598 0
1521629 0
1521658 0
1521717 52
1521739 419
1521757 81
1521761 247
1521826 202
1521886 0
1521903 10
1521915 0
1521929 1
1522087 20
1522113 0
1522204 0
1522284 0
1522316 0
1522425 0
1522441 0
1522464 0
1522512 0
1522545 0
1522583 702
1522624 0
1522710 0
1522754 16
1522784 0
1522799 0
1522827 0
1523019 18
1523043 0
1523085 0
1523097 0
1523120 0
1523283 118
1523320 39
1523364 0
1523400 85
1523411 0
1523435 0
1523492 0
1523512 47
1523668 0
1523712 0
1523827 0
1523830 28
1523853 20
1523898 0
1523946 0
1524077 13
1524142 0
1524183 0
1524198 0
1524224 393
1524227 26
1524311 8
1524317 82
1524367 141
1524370 0
1524440 65
1524467 0
1524506 0
1524524 0
1524538 0
1524565 0
1524596 176
1524601 0
1524619 14
1524622 25
1524624 0
1524648 0
1524652 0
1524686 0
1524760 0
1524800 0
1524804 114
1524815 0
1524838 0
1524934 60
1524938 0
1525002 0
1525026 0
1525038 0
1525097 0
1525101 0
1525115 0
1525122 0
1525150 0
1525172 0
1525175 0
1525187 0
1525237 93
1525245 0
1525279 0
1525294 137
1525352 39
1525398 10
1525418 2
1525552 147
1525623 410
1525652 28
1525911 34
1525996 3
1526050 102
1526106 0
1526135 0
1526149 0
1526192 0
1526318 0
1526356 0
1526363 0
1526378 109
1526381 59
1526385 266
1526433 6
1526474 0
1526500 0
1526534 0
1526554 0
1526575 0
1526593 0
1526597 147
1526604 0
1526653 46
1526670 19
1526755 14
1526922 0
1526933 0
1526955 0
1526997 3
1527013 0
1527094 0
1527265 236
1527290 35
1527325 0
1527348 185
1527385 0
1527423 0
1527470 0
1527504 59
1527508 75
1527627 56
1527670 271
1527699 116
1527780 4
1527897 0
1527963 208
1527970 122
1528081 57
1528104 0
1528114 46
1528127 14
1528250 118
1528299 0
1528321 105
1528328 0
1528347 0
1528355 0
1528362 0
1528405 0
1528421 0
1528466 0
1528504 0
1528546 47
1528704 0
1528707 0
1528874 64
1528909 0
1528940 0
1528965 0
1529082 32
1529115 5
1529128 0
1529161 58
1529164 0
1529169 0
1529180 107
1529204 464
1529265 0
1529276 14
1529291 0
1529301 44
1529331 41
1529347 0
1529388 0
1529511 0
1529606 89
1529628 0
1529662 0
1529716 0
1529753 0
1529855 191
1529934 0
1529998 0
1530026 104
1530063 23
1530089 157
1530135 1
1530223 313
1530271 13
1530351 390
1530370 0
1530381 27
1530417 111
1530575 0
1530609 0
1530618 1
1530652 0
1530666 0
1530696 0
1530736 0
1530759 44
1530839 216
1530859 0
1530870 18
1530948 0
1531003 0
1531064 12
1531083 9
1531097 0
1531178 333
1531218 0
1531248 26
1531318 35
1531330 0
1531335 24
1531493 0
1531544 15
1531592 224
1531600 0
1531777 456
1531825 194
1531914 1837
1531930 0
1531961 101
1532092 314
1532110 64
1532204 25
1532337 148
1532340 18
1532413 85
1532444 0
1532470 306
1532474 61
1532505 17
1532529 0
1532551 0
1533170 3
1533212 31
1533268 88
1533329 50
1533341 30
1533416 53
1533457 101
1533584 62
1533613 0
1533639 0
1533658 0
1533662 421
1533716 0
1533764 0
1533794 17
1533798 0
1533810 0
1533816 1
1533820 0
1533833 0
1533890 0
1533939 0
1533949 1
1533996 0
1534046 86
1534052 5
1534098 54
1534192 30
1534195 4
1534232 0
1534264 0
1534348 0
1534360 102
1534362 26
1534430 42
1534478 0
1534596 120
1534613 0
1534638 35
1535019 72
1535090 0
1535154 380
1535163 24
1535172 32
1535199 122
1535399 0
1535412 2
1535435 0
1535447 90
1535460 89
1535486 0
1535565 55
1535572 119
1535684 0
1535890 58
1535986 50
1536081 0
1536133 0
1536211 14
1536284 85
1536333 0
1536430 81
1536491 0
1536601 15
1536668 0
1536761 0
1536818 35
1536883 1
1536891 0
1536932 91
1536955 0
1536963 1
1536967 106
1537080 0
1537100 0
1537111 10
1537164 2
1537193 0
1537331 38
1537358 130
1537369 0
1537409 2
1537430 15
1537457 0
1537511 8
1537594 91
1537659 18
1537671 0
1537723 0
1537736 0
1537784 0
1537819 1
1537838 0
1537882 0
1538082 109
1538139 109
1538248 31
1538250 25
1538273 85
1538275 44
1538397 0
1538406 36
1538519 6
1538604 47
1538611 47
1538643 0
1538666 13
1538788 0
1538822 0
1538850 0
1538871 2
1538912 23
1538933 0
1538951 0
1538973 0
1539012 0
1539019 282
1539086 0
1539160 282
1539222 99
1539234 38
1539335 14
1539359 14
1539396 0
1539438 0
1539503 0
1539513 1
1539531 67
1539586 0
1539642 261
1539650 350
1539690 19
1539770 52
1539939 49
1539976 0
1540050 10
1540089 329
1540146 11
1540206 120
1540299 97
1540335 0
1540591 0
1540599 0
1540649 0
1540679 208
1540729 36
1540759 7
1540800 122
1540860 43
1540900 6
1540961 90
1540967 0
1540973 0
1540991 0
1541005 55
1541261 114
1541416 306
1541437 7
1541467 14
1541630 87
1541634 1695
1541657 0
1541803 36
1541863 0
1542025 127
1542028 115
1542067 21
1542073 43
1542175 101
1542177 25
1542198 0
1542211 71
1542286 18
1542299 5
1542305 10
1542314 0
1542333 19
1542436 25
1542460 21
1542487 561
1542501 27
1542515 18
1542687 13
1542709 59
1542718 107
1542805 151
1542808 56
1542926 5
1542930 21
1542980 3
1543102 127
1543133 138
1543230 33
1543354 51
1543452 24
1543467 47
1543560 49
1543605 82
1543631 0
1543710 0
1543759 0
1543825 0
1543839 0
1543947 0
1544010 14375
1544026 0
1544064 35
1544066 0
1544119 0
1544130 0
1544143 0
1544147 0
1544224 0
1544241 28
1544365 0
1544381 0
1544384 0
1544461 0
1544480 0
1544488 0
1544508 0
1544697 0
1544790 0
1544824 0
1544961 0
1545041 30
1545152 0
1545212 0
1545318 0
1545386 41
1545427 0
1545567 0
1545577 14
1545613 0
1545674 0
1545714 127
1545729 0
1545735 0
1545742 0
1545873 0
1545880 216
1545891 0
1546048 21
1546113 129
1546260 115
1546342 633
1546352 0
1546390 14
1546442 27
1546556 28
1546610 133
1546619 127
1546637 186
1546660 95
1546669 54
1546719 0
1546759 134
1546806 49
1546906 186
1546909 84
1546975 59
1547032 0
1547059 0
1547099 42
1547108 24
1547118 47
1547137 0
1547201 4
1547217 109
1547270 145
1547342 13
1547351 141
1547395 109
1547429 163
1547445 17
1547521 0
1547525 0
1547542 0
1547561 0
1547570 0
1547576 0
1547586 0
1547682 181
1547691 404
1547800 3
1547809 3
1547878 0
1547955 46
1547971 69
1547974 259
1548029 0
1548083 0
1548192 40
1548306 212
1548345 199
1548412 0
1548510 6
1548537 226
1548557 356
1548702 312
1548705 438
1548766 0
1548779 233
1548790 0
1548870 252
1548893 787
1548897 238
1549135 12
1549192 2
1549268 376
1549339 314
1549442 21
1549463 12
1549476 1
1549529 0
1549961 267
1549970 15
1550003 24
1550087 19
1550114 10
1550120 1
1550271 0
1550510 582
1550580 102
1550639 0
1550677 0
1550723 13
1550780 0
1550826 17
1550849 0
1550881 0
1550898 35
1551015 0
1551033 164
1551189 134
1551206 506
1551208 22
1551229 1
1551240 164
1551281 38
1551288 23
1551328 449
1551331 125
1551421 866
1551425 62
1551523 23
1551634 3
1551665 0
1551721 46
1551756 6
1551792 0
1551852 116
1551910 452
1552045 0
1552197 0
1552240 32
1552308 80
1552506 0
1552527 0
1552529 0
1552584 26
1552610 84
1552752 0
1552769 0
1552860 0
1552870 0
1552915 0
1553020 0
1553140 20
1553385 0
1553422 0
1553429 0
1553479 0
1553504 0
1553824 0
1553899 0
1553914 0
1553953 0
1553961 0
1553973 0
1553980 0
1554173 0
1554218 0
1554243 0
1554273 0
1554298 0
1554386 0
1554434 0
1554686 0
1554919 0
1554931 0
1554995 0
1555231 0
1555663 0
1555723 0
1555750 0
1555803 0
1555871 0
1555945 0
1555984 0
1556082 0
1556109 0
1556211 0
1556478 0
1556533 0
1556543 0
1556564 0
1556705 0
1556793 0
1557015 0
1557054 0
1557099 0
1557182 0
1557247 0
1557293 0
1557297 0
1557331 0
1557422 0
1557446 0
1557657 0
1557662 0
1557746 0
1557896 0
1558103 0
1558172 0
1558415 0
1558590 0
1558680 0
1558682 0
1558730 0
1558736 0
1558745 0
1558843 0
1558856 0
1558866 0
1558946 0
1558967 0
1559006 0
1559029 0
1559216 0
1559270 0
1559294 0
1559327 0
1559351 0
1559373 0
1559462 0
1559464 0
1559572 0
1559630 0
1559654 0
1559686 0
1559700 0
1559904 0
1559993 0
1560142 0
1560257 0
1560287 0
1560369 0
1560590 0
1560646 0
1560760 0
1560820 0
1560851 0
1561252 0
1561267 48
1561293 2
1561372 14
1561391 0
1561397 43
1561404 0
1561413 26
1561565 34
1561637 173
1561719 23
1561727 0
1561752 121
1561768 0
1561785 0
1561823 65
1561886 0
1561979 77
1562063 232
1562076 0
1562089 0
1562136 184
1562192 363
1562234 254
1562398 0
1562483 11
1562492 33
1562498 0
1562612 35
1562643 578
1562656 0
1562672 0
1562727 60
1562745 0
1562778 1
1562790 0
1562824 30
1562966 66
1562994 46
1563235 8
1563389 0
1563438 158
1563487 327
1563582 64
1563698 0
1563708 0
1563804 0
1563848 73
1563871 0
1563895 0
1563926 0
1564264 0
1564310 9
1564320 0
1564605 0
1564751 0
1564829 0
1564886 0
1564966 0
1564990 0
1565041 1
1565048 0
1565052 0
1565070 0
1565098 0
1565177 0
1565243 0
1565258 0
1565291 0
1565294 0
1565324 0
1565423 0
1565452 0
1565472 0
1565475 0
1565504 0
1565700 0
1565911 0
1566005 0
1566034 0
1566076 0
1566107 0
1566148 0
1566166 0
1566267 0
1566499 0
1566528 0
1566567 0
1566588 0
1566604 0
1566652 0
1566688 28
1566695 0
1566719 0
1566787 0
1566789 11
1566798 0
1566802 0
1566806 0
1566823 0
1566848 0
1566925 0
1567013 0
1567071 0
1567245 0
1567347 0
1567379 0
1567386 0
1567415 0
1567448 0
1567638 0
1567713 0
1567785 0
1567796 0
1567835 0
1567882 0
1567938 0
1567956 0
1567987 0
1568034 89
1568110 9
1568125 35
1568158 73
1568212 40
1568215 67
1568287 0
1568395 0
1568410 1
1568416 2
1568446 0
1568470 24
1568536 112
1568559 76
1568698 0
1568737 0
1568791 0
1568842 79
1568978 0
1569159 29
1569313 32
1569337 1
1569364 685
1569406 8
1569422 14
1569434 0
1569442 14
1569496 21
1569574 0
1569608 134
1569657 92
1569774 147
1569829 0
1569950 0
1569969 149
1570107 6
1570178 14
1570243 0
1570350 107
1570354 392
1570374 22
1570508 0
1570646 0
1570696 55
1570725 83
1570743 9
1570779 413
1570847 0
1570980 173
1571012 8
1571035 0
1571057 11
1571089 41
1571265 0
1571279 40
1571358 6
1571374 0
1571496 0
1571540 0
1571551 135
1571564 0
1571712 19
1571727 86
1571832 0
1571954 38
1572001 0
1572043 0
1572064 0
1572079 10
1572128 0
1572286 3
1572333 2
1572503 0
1572759 0
1572831 0
1572888 0
1572918 71
1573122 2
1573448 0
1573598 4
1573673 220
1573692 0
1573882 0
1573912 0
1573925 0
1573927 0
1573941 2
1573947 0
1573949 7
1573958 0
1573960 228
1574006 0
1574021 19
1574024 25
1574082 25
1574222 0
1574229 5
1574236 15
1574272 0
1574307 95
1574325 0
1574609 52
1574611 65
1574748 2
1574767 62
1574774 144
1574779 68
1574851 16
1574935 0
1574964 0
1574970 0
1575004 13
1575142 62
1575241 0
1575427 0
1575451 20
1575550 37
1575553 0
1575595 181
1575628 0
1575654 73
1575749 0
1575779 0
1575815 0
1575820 21
1575835 0
1575843 15
1575855 65
1575910 0
1575919 19
1575988 0
1576018 0
1576036 2
1576120 0
1576219 0
1576256 0
1576405 0
1576429 0
1576531 22
1576579 0
1576662 0
1576710 0
1576734 0
1576796 0
1576802 0
1576807 150
1576864 0
1576873 0
1577021 0
1577279 0
1577281 41
1577446 0
1577469 0
1577505 0
1577520 0
1577526 0
1577530 114
1577546 0
1577587 0
1577649 0
1577698 0
1577740 0
1577859 0
1577881 0
1577956 0
1577988 0
1578058 0
1578109 0
1578127 0
1578208 0
1578243 0
1578387 0
1578456 0
1578491 0
1578576 0
1578616 0
1578696 0
1578763 0
1578796 0
1578920 0
1578932 0
1579026 0
1579049 0
1579538 0
1579552 0
1579571 0
1579578 23
1579587 207
1579594 148
1579621 362
1579626 398
1579656 88
1579728 50
1579749 1
1579764 0
1579822 0
1579863 59
1579920 0
1579950 0
1580092 45
1580234 28
1580284 0
1580300 0
1580346 16
1580412 518
1580455 40
1580481 0
1580483 0
1580490 0
1580494 0
1580521 85
1580536 0
1580549 149
1580589 0
1580606 0
1580676 0
1580755 0
1580770 0
1580779 0
1580865 0
1581059 0
1581071 1
1581075 225
1581105 290
1581173 64
1581203 209
1581275 59
1581296 62
1581311 1
1581410 537
1581467 0
1581474 224
1581671 236
1581783 0
1581893 174
1581963 119
1581986 287
1582046 285
1582060 0
1582071 0
1582076 0
1582089 0
1582094 0
1582102 0
1582106 0
1582154 168
1582427 0
1582608 0
1582610 0
1582659 0
1582663 0
1582677 0
1582695 0
1582785 0
1582887 0
1583109 0
1583181 0
1583197 36
1583238 0
1583278 106
1583366 126
1583389 153
1583495 0
1583498 88
1583767 0
1583785 113
1583864 6
1583904 0
1584029 111
1584149 17
1584194 175
1584212 194
1584271 228
1584326 0
1584354 0
1584432 0
1584495 317
1584516 0
1584536 0
1584551 0
1584617 0
1584716 0
1584751 0
1584769 0
1584825 0
1584886 0
1584932 0
1585117 0
1585154 0
1585193 34
1585229 0
1585254 0
1585275 0
1585439 0
1585446 0
1585506 0
1585570 0
1585671 0
1585897 0
1585961 0
1586038 0
1586070 0
1586102 0
1586211 68
1586300 127
1586342 36
1586352 23
1586376 0
1586466 0
1586573 0
1586588 0
1586615 0
1586713 56
1586721 0
1586727 0
1586737 0
1586813 0
1586821 0
1587066 0
1587077 11
1587105 15
1587218 0
1587278 0
1587300 13
1587343 0
1587413 10
1587497 0
1587594 0
1587606 64
1587650 0
1587652 2
1587696 25
1587719 0
1587739 0
1587943 0
1587967 1
1588008 0
1588065 0
1588094 65
1588148 377
1588185 0
1588431 89
1588482 12
1588494 105
1588555 0
1588659 0
1588724 0
1588793 0
1588960 0
1589129 0
1589140 0
1589153 17
1589225 23
1589354 216
1589411 255
1589438 154
1589449 141
1589719 283
1589730 253
1589888 235
1589967 35
1590022 0
1590216 92
1590280 0
1590317 0
1590339 0
1590385 114
1590389 0
1590447 0
1590550 0
1590562 0
1590619 0
1590652 0
1590714 0
1591081 0
1591093 0
1591288 0
1591342 0
1591397 0
1591417 0
1591454 0
1591510 0
1591573 0
1591944 0
1591960 0
1591981 0
1592062 0
1592205 0
1592213 0
1592238 0
1592352 0
1592467 0
1592504 2
1592536 0
1592588 0
1592627 0
1592665 19
1592733 0
1592755 0
1592850 43
1592876 41
1592975 132
1592977 290
1592999 0
1593020 39
1593140 47
1593148 77
1593171 14
1593206 6
1593243 0
1593323 242
1593398 0
1593473 151
1593515 69
1593581 54
1593597 71
1593777 21
1593966 0
1593976 0
1594030 146
1594035 48
1594039 119
1594060 4
1594102 0
1594135 68
1594161 0
1594177 0
1594199 9
1594288 0
1594330 0
1594348 0
1594399 0
1594429 0
1594441 0
1594524 4
1594564 0
1594590 0
1594972 4
1595374 0
1595433 0
1595520 0
1595530 0
1595545 0
1595591 0
1595610 0
1595654 0
1595682 0
1595710 0
1595751 0
1595758 0
1595913 0
1595993 16
1596026 0
1596043 0
1596080 0
1596105 0
1596137 6
1596196 11
1596321 0
1596400 5
1596463 0
1596470 0
1596543 97
1596654 7
1596696 16
1596709 14
1596729 0
1596750 0
1596752 0
1596773 0
1596782 0
1596923 99
1596959 153
1596964 0
1597078 0
1597105 7
1597170 0
1597485 0
1597617 0
1597762 20
1597770 1
1597863 0
1598058 0
1598076 0
1598095 0
1598101 0
1598155 0
1598664 0
1598774 0
1598784 0
1598814 0
1598841 0
1598852 0
1598881 0
1598894 0
1598935 0
1599085 0
1599128 0
1599173 0
1599179 0
1599197 0
1599209 36
1599212 180
1599242 0
1599309 0
1599356 0
1599422 0
1599440 0
1599536 0
1599549 169
1599551 0
1599596 28
1599646 84
1599654 129
1599717 163
1599766 0
1599979 35
1600205 121
1600318 0
1600374 0
1600398 8
1600480 122
1600484 106
1600611 0
1600677 0
1600756 79
1600758 95
1600835 57
1600837 299
1600839 286
1600921 0
1600930 104
1601035 60
1601041 74
1601050 51
1601052 28
1601060 8
1601084 52
1601183 0
1601418 42
1601429 0
1601438 0
1601440 23
1601585 0
1601672 0
1601689 231
1601726 0
1601752 0
1601776 137
1601849 0
1601858 0
1601885 0
1601907 0
1601934 0
1601958 0
1601970 6
1601975 87
1602041 0
1602079 0
1602160 0
1602164 119
1602221 0
1602228 0
1602244 0
1602286 0
1602322 24
1602368 26
1602411 0
1602418 49
1602514 55
1602595 31
1602670 0
1602728 1
1602730 0
1602760 93
1602913 0
1602922 154
1603018 0
1603392 0
1603442 0
1603504 43
1603532 0
1603805 23
1603849 0
1603922 22
1603933 15
1603998 1
1604064 0
1604184 0
1604218 38
1604293 0
1604344 0
1604353 0
1604402 0
1604431 0
1604494 0
1604509 0
1604524 4
1604641 5
1604670 0
1604685 0
1604717 0
1604735 0
1604744 0
1604807 313
1604814 1
1604831 31
1604853 289
1604922 109
1604995 14
1605061 44
1605075 0
1605118 0
1605144 55
1605214 171
1605319 0
1605396 0
1605436 0
1605456 77
1605470 42
1605713 0
1605817 71
1605857 3
1605921 0
1605929 0
1605941 0
1605960 0
1605970 93
1606018 0
1606043 30
1606144 96
1606155 0
1606216 222
1606241 16
1606312 14
1606314 1
1606338 81
1606349 0
1606385 267
1606484 0
1606501 69
1606624 7
1606644 5
1606773 119
1606788 12
1606797 0
1606812 1
1606821 0
1606839 27
1606887 6
1606917 0
1607071 4
1607130 0
1607181 0
1607196 105
1607208 0
1607235 0
1607276 60
1607280 943
1607283 53
1607298 67
1607301 1
1607333 0
1607373 45
1607375 21
1607423 0
1607487 0
1607502 0
1607572 0
1607653 0
1607667 52
1607706 0
1607741 29
1607808 25
1607885 0
1607893 8
1607948 0
1607968 0
1607970 7
1607990 0
1608038 114
1608045 66
1608180 0
1608203 0
1608212 0
1608221 109
1608242 0
1608303 0
1608332 0
1608437 0
1608481 0
1608533 0
1608648 190
1608725 1
1608738 111
1608845 88
1608920 0
1608957 0
1609154 98
1609158 0
1609169 0
1609295 2
1609298 12
1609412 0
1609529 0
1609706 0
1609748 162
1610074 0
1610144 0
1610146 0
1610398 0
1610533 0
1610638 0
1610674 0
1610683 0
1610872 0
1610923 0
1610944 0
1611055 0
1611084 0
1611145 0
1611169 0
1611223 0
1611296 0
1611319 0
1611353 0
1611390 143
1611457 47
1611507 253
1611533 3
1611558 78
1611621 0
1611625 64
1611856 0
1611952 0
1611962 0
1611983 71
1612015 19
1612061 0
1612079 388
1612109 81
1612173 49
1612202 34
1612205 0
1612247 150
1612292 62
1612537 0
1612561 3
1612567 0
1612582 0
1612588 0
1612609 3
1612624 0
1612630 0
1612651 0
1612728 60
1612792 0
1612829 146
1612870 8
1612876 71
1612878 81
1612909 62
1612959 0
1612973 0
1613008 2
1613014 0
1613056 20
1613141 0
1613212 122
1613243 2
1613266 2
1613289 0
1613320 0
1613358 0
1613368 0
1613729 0
1613742 0
1613865 0
1613992 0
1614012 0
1614056 0
1614067 0
1614147 0
1614150 0
1614258 0
1614276 0
1614324 0
1614354 0
1614433 0
1614830 0
1614857 0
1614891 0
1614926 0
1614933 0
1615118 0
1615149 0
1615234 0
1615314 0
1615331 0
1615393 0
1615467 0
1615496 0
1615530 0
1615583 0
1615615 0
1615666 0
1615669 0
1615704 0
1615759 0
1615798 0
1615800 0
1615846 0
1615879 0
1615956 0
1616039 0
1616074 0
1616190 0
1616206 0
1616347 0
1616366 59
1616374 0
1616386 3
1616394 142
1616467 0
1616506 0
1616569 4
1616717 0
1616765 158
1616802 64
1616865 184
1616882 74
1616886 0
1617018 74
1617049 197
1617063 309
1617135 17
1617279 29
1617288 120
1617317 0
1617419 322
1617426 128
1617461 20
1617467 78
1617475 437
1617509 346
1617623 16
1617693 355
1617783 143
1617824 432
1617829 0
1617892 0
1617895 0
1617925 0
1618013 0
1618062 230
1618068 0
1618082 0
1618109 210
1618124 62
1618193 13
1618364 0
1618463 1
1618465 9
1618586 0
1618700 14
1618749 0
1618889 11
1618994 0
1619057 46
1619091 22
1619158 0
1619183 0
1619425 255
1619445 0
1619500 4
1619512 120
1619609 0
1619667 54
1619695 0
1619739 260
1619758 94
1619765 79
1619778 60
1619800 246
1619802 723
1619924 1
1619957 0
1620072 0
1620085 0
1620103 27
1620115 125
1620190 114
1620211 391
1620246 95
1620375 106
1620400 43
1620412 0
1620452 67
1620553 262
1620601 97
1620613 0
1620631 112
1620770 15
1620779 106
1620818 0
1620871 8
1621009 33
1621051 294
1621121 0
1621136 66
1621147 149
1621273 0
1621294 12
1621384 14
1621460 0
1621609 0
1621628 0
1621651 0
1621791 215
1621865 0
1622089 0
1622148 38
1622208 0
1622460 0
1622682 0
1622708 19
1622735 0
1622848 0
1622910 3
1622931 0
1623002 0
1623125 0
1623157 0
1623175 0
1623257 0
1623399 0
1623481 25
1623568 21
1623698 0
1623715 3
1623792 0
1623842 0
1623998 32
1624090 0
1624237 0
1624303 12
1624400 1
1624427 0
1624448 7
1624461 19
1624497 0
1624535 0
1624550 0
1624631 2
1624715 0
1624727 0
1624830 0
1624872 0
1624880 0
1624946 0
1625035 0
1625151 0
1625171 32
1625270 8
1625419 6
1625483 63
1625494 0
1625626 13
1625662 0
1625881 56
1625909 0
1625927 0
1626019 1
1626199 0
1626202 0
1626249 46
1626262 0
1626343 0
1626441 0
1626541 0
1626718 0
1626814 0
1626897 0
1626921 0
1627001 0
1627189 0
1627227 46
1627242 0
1627317 0
1627347 3
1627356 0
1627536 0
1627557 0
1627582 0
1627639 0
1627896 24
1628033 0
1628084 97
1628102 1
1628152 0
1628191 0
1628308 0
1628314 0
1628488 0
1628608 0
1628740 0
1628791 0
1628821 0
1628908 0
1628923 0
1628970 0
1629388 0
1629511 0
1629520 0
1629589 0
1629685 0
1629691 0
1629748 0
1629916 0
1629928 0
1630030 0
1630104 0
1630147 0
1630169 0
1630241 3
1630274 0
1630282 0
1630306 99
1630318 0
1630344 171
1630392 86
1630406 431
1630444 23
1630456 49
1630584 0
1630639 107
1630700 5
1630724 24
1631003 3
1631459 0
1631468 0
1631763 0
1631927 0
1631984 0
1632215 0
1632233 0
1632260 0
1632269 0
1632287 0
1632443 0
1632704 26
1632890 0
1632932 0
1633049 1
1633142 0
1633187 0
1633244 0
1633280 18
1633382 0
1633541 0
1633700 27
1633876 6
1633910 0
1634069 0
1634368 145
1634388 55
1634443 20
1634580 225
1634681 111
1634727 0
1634767 29
1634770 32
1634792 192
1634822 43
1634849 0
1634916 25
1634965 11
1634974 15
1634986 12
1634989 0
1635023 0
1635070 0
1635095 0
1635105 0
1635147 0
1635268 0
1635381 0
1635437 0
1635449 0
1635511 0
1635552 0
1635629 0
1635641 0
1635713 0
1635770 0
1635827 0
1635890 0
1636001 389
1636118 44
1636130 435
1636285 0
1636489 256
1636546 62
1636657 18
1637125 1
1637143 0
1637302 33
1637478 4
1637512 0
1637671 0
1637970 150
1637990 24
1638045 63
1638149 2
1638212 0
1638283 105
1638329 0
1638369 16
1638372 33
1638409 594
1638667 50
1638690 207
1638775 870
1638960 365
1639090 0
1639120 244
1639174 117
1639187 0
1639268 0
1639417 273
1639644 183
1639670 0
1639675 38
1639753 0
1639873 75
1639947 181
1639974 0
1640011 44
1640083 81
1640251 42
1640265 64
1640269 112
1640307 0
1640374 0
1640438 0
1640472 161
1640509 0
1640527 107
1640616 105
1640666 0
1640834 25
1640865 47
1640875 1
1640910 123
1640971 1
1640975 235
1641022 455
1641087 0
1641105 49
1641234 74
1641352 1
1641482 269
1641541 0
1641561 0
1641607 0
1641620 0
1641630 0
1641746 0
1641771 0
1641859 0
1641977 0
1642057 0
1642115 0
1642177 0
1642266 0
1642314 0
1642418 104
1642433 143
1642442 43
1642445 18
1642594 0
1642671 0
1642744 0
1642804 0
1642833 0
1642992 0
1643018 0
1643206 0
1643397 0
1643470 0
1643500 0
1643739 0
1643857 0
1643898 0
1643929 0
1643974 0
1644051 6
1644189 0
1644199 0
1644206 0
1644210 0
1644228 6
1644379 149
1644477 0
1644487 243
1644621 0
1644663 0
1644679 0
1644720 0
1644774 0
1644996 0
1645008 0
1645066 0
1645110 0
1645251 0
1645298 0
1645307 0
1645419 0
1645461 0
1645594 0
1645681 0
1645719 0
1645723 0
1645729 0
1645744 0
1645764 0
1646054 0
1646120 0
1646149 15
1646172 90
1646209 134
1646223 0
1646278 0
1646501 0
1646543 0
1646626 0
1646729 0
1646799 0
1646928 270
1647082 0
1647088 0
1647289 0
1647358 0
1647398 0
1647401 0
1647410 0
1647421 0
1647437 0
1647439 0
1647479 0
1647485 0
1647495 0
1647519 0
1647532 0
1647540 0
1647545 0
1647561 0
1647564 0
1647582 0
1647609 0
1647613 0
1647655 0
1647724 0
1647733 0
1647737 0
1647863 0
1647957 0
1647981 0
1648035 0
1648093 0
1648159 0
1648162 0
1648240 0
1648276 0
1648295 0
1648336 0
1648351 0
1648392 0
1648456 0
1648488 0
1648511 0
1648515 0
1648573 0
1648648 0
1648708 0
1648762 0
1648792 0
1648801 0
1648837 0
1648903 0
1648936 0
1649026 0
1649197 0
1649274 0
1649296 0
1649302 0
1649380 0
1649473 0
1649702 0
1649737 0
1649739 0
1649788 0
1649881 0
1649922 0
1649942 0
1649997 0
1650222 0
1650303 0
1650305 0
1650546 0
1650563 0
1650643 0
1650733 0
1650875 0
1650899 0
1650922 0
1650998 0
1651206 0
1651301 0
1651343 0
1651361 0
1651376 0
1651454 0
1651484 0
1651611 0
1651740 0
1651768 0
1651839 0
1651974 0
1652016 0
1652213 0
1652247 0
1652266 0
1652334 0
1652366 0
1652412 0
1652464 0
1652593 0
1652697 0
1652792 0
1652816 0
1652867 0
1652951 0
1653009 0
1653105 0
1653140 0
1653226 72
1653342 0
1653626 0
1653797 0
1653905 3
1653932 54
1653968 0
1654039 20
1654166 0
1654196 182
1654211 0
1654268 0
1654391 1
1654397 0
1654421 4
1654491 0
1654556 0
1654584 25
1654661 0
1654720 41
1654751 14
1654782 0
1654799 176
1654811 305
1654890 75
1655087 213
1655147 65
1655327 0
1655414 78
1655442 0
1655492 116
1655567 7
1655577 0
1655610 301
1655707 0
1655868 2
1655902 0
1655912 0
1656139 0
1656419 0
1656462 73
1656537 26
1656646 0
1656700 2
1656745 42
1656757 233
1656762 0
1656798 0
1656820 0
1656828 39
1656871 0
1656912 0
1656985 1
1657066 0
1657117 37
1657164 0
1657176 19
1657504 0
1657535 0
1657633 150
1657675 0
1657758 13
1657799 0
1657982 55
1658012 0
1658168 0
1658176 0
1658268 0
1658284 0
1658665 9
1658689 28
1658890 0
1658934 64
1658969 0
1659007 31
1659049 0
1659097 3
1659295 355
1659324 40
1659375 0
1659442 15
1659685 92
1659799 0
1659858 19
1659926 0
1659940 0
1660057 70
1660097 138
1660203 0
1660210 71
1660227 0
1660267 152
1660364 78
1660376 0
1660394 290
1660405 167
1660464 297
1660618 162
1660667 3
1660748 0
1660766 1
1660821 118
1660835 0
1660857 0
1661019 0
1661058 0
1661098 1
1661135 0
1661170 0
1661243 85
1661297 30
1661354 0
1661397 94
1661418 38
1661468 0
1661688 94
1661752 21
1661841 0
1661848 0
1661859 0
1662147 66
1662243 89
1662258 0
1662287 11
1662304 0
1662347 18
1662352 116
1662376 0
1662435 0
1662452 0
1662486 116
1662494 66
1662686 0
1662750 0
1662769 1
1662793 0
1662986 21
1663006 0
1663119 0
1663125 40
1663230 1
1663246 0
1663270 0
1663273 0
1663382 0
1663394 0
1663418 0
1663545 0
1663591 0
1663636 0
1663654 0
1663697 0
1663699 0
1663719 0
1663730 0
1663804 0
1663837 0
1663978 0
1663996 0
1664083 0
1664156 0
1664177 0
1664242 0
1664272 0
1664297 0
1664328 0
1664357 0
1664419 0
1664431 0
1664452 0
1664476 0
1664479 0
1664586 0
1664808 0
1664866 0
1664872 0
1664964 0
1664980 0
1665037 0
1665077 0
1665088 0
1665202 0
1665339 0
1665454 0
1665493 0
1665500 0
1665583 0
1665604 0
1665771 0
1665811 0
1665839 0
1665934 0
1665950 0
1665973 0
1665982 0
1666040 0
1666108 0
1666114 0
1666169 0
1666180 0
1666216 0
1666249 0
1666456 0
1666492 0
1666504 0
1666516 0
1666762 0
1666776 0
1666799 0
1666850 0
1666860 19
1666881 17
1666891 0
1666908 0
1666973 0
1667081 0
1667100 0
1667211 0
1667295 0
1667359 0
1667383 0
1667442 0
1667522 0
1667541 0
1667846 0
1667898 0
1667946 0
1668001 0
1668022 0
1668061 0
1668154 0
1668190 0
1668205 0
1668262 0
1668276 0
1668295 0
1668382 3
1668394 0
1668403 109
1668406 9
1668582 0
1668758 138
1668797 178
1668890 152
1668941 969
1668998 0
1669031 315
1669126 0
1669139 60
1669203 0
1669322 0
1669441 0
1669637 0
1669783 0
1669853 0
1669860 0
1669907 0
1669940 0
1669945 0
1669954 0
1670013 0
1670051 0
1670201 0
1670267 0
1670567 0
1670605 0
1671213 0
1671278 0
1671312 0
1671317 4
1671376 281
1671408 0
1671438 0
1671473 0
1671597 0
1671806 0
1671879 0
1671895 0
1672052 0
1672118 0
1672211 0
1672247 0
1672274 0
1672347 0
1672382 227
1672416 46
1672458 0
1672545 0
1672587 0
1672593 0
1672623 29
1672657 0
1672833 0
1672883 129
1673115 0
1673202 352
1673212 93
1673216 0
1673226 29
1673244 0
1673255 78
1673341 214
1673383 123
1673397 316
1673428 197
1673480 0
1673499 0
1673663 0
1673711 0
1673846 0
1673852 0
1673896 0
1673992 0
1674006 0
1674054 0
1674130 0
1674132 0
1674171 0
1674237 0
1674284 0
1674538 0
1674574 0
1674580 0
1674673 0
1674745 0
1674780 0
1674976 0
1675009 0
1675097 0
1675149 0
1675168 0
1675187 0
1675236 0
1675244 0
1675263 0
1675267 0
1675280 0
1675344 0
1675362 0
1675420 0
1675434 0
1675575 0
1675593 0
1675626 0
1675697 0
1675775 0
1675813 0
1675839 0
1675885 0
1675914 0
1675922 0
1675924 0
1676012 0
1676304 109
1676366 0
1676387 153
1676420 226
1676492 127
1676762 0
1676797 46
1676847 0
1676896 213
1676929 0
1676934 9
1676964 0
1677053 0
1677204 161
1677373 27
1677523 177
1677525 151
1677531 73
1677676 0
1677709 18
1677724 154
1677987 1
1678004 0
1678135 100
1678222 0
1678228 172
1678274 102
1678443 0
1678473 228
1678487 0
1678540 186
1678579 58
1678586 0
1678641 108
1678652 109
1678786 488
1678836 31
1678906 60
1678930 56
1679014 18
1679060 14
1679103 2
1679106 146
1679190 62
1679216 50
1679280 0
1679316 0
1679400 0
1679431 0
1679433 0
1679468 0
1679481 0
1679526 0
1679529 0
1679541 0
1679557 0
1679622 0
1679624 0
1679642 0
1679684 0
1679719 0
1679746 0
1679763 0
1679772 171
1679774 44
1679812 0
1679870 0
1679877 40
1679885 18
1679908 0
1679956 0
1680002 0
1680037 0
1680068 0
1680092 0
1680156 493
1680160 0
1680189 0
1680227 0
1680242 0
1680283 3
1680342 0
1680498 84
1680507 58
1680595 118
1680669 13
1680718 200
1680721 176
1680840 0
1680930 340
1680948 22
1680964 927
1680988 485
1681004 0
1681015 0
1681038 73
1681065 39
1681130 223
1681206 120
1681242 92
1681272 3
1681287 30
1681307 44
1681322 36
1681348 5
1681354 0
1681464 171
1681622 0
1681630 0
1681658 207
1681738 222
1681838 0
1681844 0
1681921 0
1681979 38
1681996 208
1682059 115
1682061 0
1682080 0
1682086 140
1682089 0
1682093 367
1682130 0
1682170 19
1682188 14
1682249 0
1682294 0
1682331 0
1682580 85
1682622 6
1682892 136
1683007 33
1683088 0
1683277 0
1683507 107
1683567 31
1683613 12
1683825 0
1683885 2
1684002 709
1684055 0
1684131 38
1684186 0
1684188 34
1684227 0
1684275 0
1684287 16
1684317 0
1684356 0
1684425 0
1684584 0
1684680 50
1684686 10
1684731 0
1684779 0
1684824 0
1684848 43
1684903 0
1684937 0
1685030 0
1685271 129
1685274 86
1685460 22
1685575 0
1685648 0
1685727 475
1685753 3
1685769 0
1685818 162
1686150 14
1686243 0
1686255 0
1686290 0
1686297 0
1686385 0
1686396 17
1686440 112
1686466 0
1686496 126
1686502 134
1686597 142
1686615 35
1686712 0
1686756 62
1686807 264
1686874 0
1687207 138
1687247 0
1687568 1
1687857 0
1687866 44
1687870 104
1687875 0
1687882 0
1687886 113
1687890 0
1687928 100
1688106 78
1688265 18
1688286 27
1688463 0
1688642 60
1688718 168
1688776 0
1688823 149
1688860 34
1688932 0
1688944 0
1688961 0
1688969 155
1689126 1
1689171 0
1689201 51
1689228 36
1689241 30
1689304 344
1689345 66
1689376 42
1689415 233
1689484 0
1689540 20
1689565 23
1689619 79
1689662 276
1689694 0
1689711 0
1689721 2
1689739 85
1689751 134
1689833 11
1689847 0
1689868 0
1689958 0
1689988 289
1690097 79
1690114 17
1690166 47
1690221 117
1690330 46
1690367 192
1690377 0
1690400 9
1690427 0
1690620 121
1690675 100
1690689 0
1690801 115
1690817 7
1690822 0
1690866 25
1690873 57
1690877 341
1690892 108
1690907 0
1691037 0
1691154 0
1691165 0
1691196 29
1691199 53
1691261 0
1691305 0
1691336 15
1691340 0
1691398 0
1691408 0
1691427 0
1691456 0
1691464 0
1691470 0
1691475 0
1691506 0
1691520 0
1691534 0
1691554 0
1691557 6
1691579 0
1691640 0
1691679 0
1691696 0
1691700 0
1691722 0
1691735 0
1691743 0
1691756 0
1691769 0
1691880 0
1691886 0
1691900 0
1691916 0
1691946 0
1691959 0
1691969 0
1692019 151
1692026 6
1692042 0
1692109 113
1692126 0
1692140 0
1692152 0
1692173 0
1692191 0
1692210 0
1692295 0
1692312 0
1692315 0
1692336 0
1692362 0
1692386 0
1692402 0
1692406 28
1692468 0
1692521 0
1692534 0
1692565 29
1692612 0
1692634 24
1692648 0
1692664 0
1692667 0
1692691 0
1692709 0
1692735 0
1692767 0
1692775 0
1692798 0
1692810 0
1692849 0
1692870 0
1692922 0
1692997 0
1693025 0
1693038 0
1693073 0
1693079 0
1693211 0
1693224 0
1693227 0
1693273 0
1693286 0
1693319 0
1693368 0
1693398 0
1693403 11
1693410 0
1693423 0
1693450 0
1693467 23
1693517 0
1693541 14
1693553 0
1693560 0
1693582 0
1693584 0
1693617 0
1693626 0
1693634 0
1693700 9
1693715 27
1693725 0
1693760 61
1693767 0
1693782 0
1693837 63
1693845 0
1693875 0
1693889 0
1693900 0
1693919 0
1693961 0
1693975 95
1693991 29
1694050 264
1694086 31
1694138 89
1694174 76
1694191 31
1694193 153
1694245 0
1694248 3
1694255 102
1694258 142
1694345 0
1694356 108
1694370 0
1694407 21
1694422 0
1694438 0
1694463 0
1694465 0
1694546 3
1694651 0
1694750 0
1694794 34
1694835 0
1694883 1
1694897 84
1694908 23
1694929 194
1694983 316
1695027 77
1695086 74
1695110 77
1695242 12
1695255 0
1695274 59
1695284 0
1695335 0
1695337 0
1695339 30
1695371 0
1695412 0
1695422 0
1695458 0
1695461 0
1695476 0
1695484 0
1695494 0
1695532 0
1695572 0
1695586 0
1695643 0
1695660 0
1695675 0
1695688 0
1695699 0
1695732 17
1695800 0
1695834 0
1695867 5
1695888 0
1695891 0
1695929 0
1695957 0
1695977 0
1695986 0
1696016 0
1696039 0
1696058 1
1696061 0
1696094 0
1696110 0
1696210 0
1696227 0
1696229 0
1696246 0
1696294 2
1696340 4
1696366 28
1696370 0
1696378 0
1696388 0
1696399 0
1696528 96
1696531 0
1696626 26
1696628 1
1696718 4
1696722 72
1696740 59
1696749 0
1696774 0
1696828 0
1696830 0
1696839 0
1696848 0
1696862 0
1696873 0
1696902 0
1696929 18
1696988 0
1696995 0
1697026 0
1697034 0
1697054 0
1697069 0
1697100 0
1697151 0
1697162 0
1697216 0
1697258 0
1697267 0
1697317 0
1697319 0
1697334 0
1697373 0
1697387 0
1697391 0
1697439 0
1697444 0
1697451 0
1697504 0
1697511 0
1697591 0
1697607 0
1697609 0
1697625 0
1697644 0
1697741 469
1697761 0
1697770 60
1697817 0
1697849 24
1697881 0
1697889 0
1697933 0
1697983 44
1698007 0
1698030 36
1698051 313
1698096 31
1698105 17
1698161 313
1698208 44
1698252 0
1698266 158
1698269 634
1698331 111
1698338 106
1698363 8
1698375 31
1698485 4
1698521 0
1698555 23
1698558 531
1698628 37
1698662 197
1698668 11
1698735 15
1698748 0
1698817 61
1698895 0
1698925 0
1698989 0
1699056 224
1699073 0
1699202 79
1699217 0
1699230 66
1699274 0
1699290 6
1699295 97
1699335 1
1699346 0
1699359 70
1699404 556
1699429 0
1699466 150
1699497 158
1699515 483
1699685 12
1699726 44
1699796 93
1699826 52
1699911 0
1699919 49
1699938 272
1699952 0
1699968 0
1699992 23
1700004 0
1700078 0
1700091 0
1700153 0
1700157 85
1700163 0
1700185 0
1700226 0
1700229 44
1700274 0
1700325 2
1700423 113
1700580 0
1700663 0
1700692 0
1700713 0
1700717 0
1700725 0
1700742 0
1700805 0
1700853 0
1700927 0
1700955 0
1700997 0
1701040 264
1701051 0
1701080 0
1701091 190
1701149 36
1701158 113
1701178 0
1701235 315
1701267 12
1701298 165
1701360 7
1701381 59
1701442 3
1701454 80
1701473 8
1701494 0
1701596 196
1701612 91
1701662 32
1701672 182
1701698 284
1701731 6
1701811 116
1701895 96
1702028 0
1702058 17
1702100 66
1702293 134
1702333 0
1702379 263
1702383 222
1702441 80
1702722 0
1702863 0
1702937 233
1702999 0
1703009 1064
1703012 107
1703119 84
1703149 44
1703212 154
1703254 274
1703320 259
1703449 355
1703515 69
1703530 294
1703548 47
1703554 11
1703572 31
1703584 81
1703601 0
1703694 0
1703710 295
1703712 48
1703746 111
1703758 0
1703890 41
1703911 174
1704141 0
1704181 0
1704345 0
1704453 0
1704528 0
1704621 0
1704684 0
1704789 0
1704886 0
1704891 0
1704893 0
1704964 0
1705029 0
1705118 0
1705214 0
1705454 0
1705479 0
1705525 0
1705643 0
1705699 13
1705808 0
1705853 30
1705859 54
1705876 14
1705880 162
1705891 0
1705913 0
1706035 0
1706053 0
1706093 20
1706188 44
1706269 0
1706290 1
1706381 0
1706411 0
1706441 126
1706476 0
1706501 0
1706566 0
1706606 0
1706644 0
1706676 118
1706724 80
1706771 0
1706869 0
1706878 20
1706992 1
1707047 0
1707069 0
1707093 28
1707118 0
1707201 26
1707279 0
1707314 0
1707386 0
1707407 0
1707455 0
1707493 0
1707914 1
1707977 1
1708016 32
1708034 6
1708147 0
1708216 209
1708238 0
1708265 0
1708355 0
1708367 19
1708478 0
1708571 63
1708643 201
1708663 410
1708665 34
1708753 0
1708781 0
1708788 0
1708793 23
1708804 0
1708829 0
1708835 0
1708854 15
1708857 67
1709022 0
1709064 161
1709199 0
1709205 0
1709211 0
1709226 0
1709256 0
1709299 3
1709495 48
1709505 0
1709527 14
1709550 60
1709589 0
1709612 0
1709626 0
1709672 26
1709697 0
1709719 33
1709754 26
1709937 0
1709948 126
1710076 0
1710090 0
1710149 3
1710243 4
1710247 64
1710470 0
1710601 0
1710682 0
1710689 0
1710695 0
1710701 0
1710713 0
1710813 215
1710897 0
1710986 0
1711033 9
1711049 1
1711064 0
1711167 694
1711175 17
1711187 0
1711277 7
1711304 56
1711338 68
1711343 61
1711397 64
1711505 28
1711523 61
1711554 296
1711562 67
1711625 433
1711645 153
1711661 1
1711734 0
1711881 50
1711941 0
1711964 34
1712006 0
1712035 0
1712044 185
1712066 84
1712076 0
1712096 157
1712160 58
1712234 329
1712295 0
1712382 0
1712389 0
1712438 0
1712440 0
1712454 0
1712471 0
1712504 0
1712530 1
1712538 0
1712544 15
1712637 27
1712692 0
1712805 0
1712812 22
1712821 73
1712868 0
1712898 20
1712908 56
1712911 0
1712920 0
1712971 0
1713002 1
1713077 0
1713108 0
1713147 63
1713191 0
1713287 87
1713298 12
1713320 84
1713322 157
1713359 71
1713439 99
1713553 8
1713588 50
1713715 24
1713741 0
1713828 3
1714018 0
1714051 0
1714106 40
1714231 0
1714254 226
1714262 20
1714301 0
1714321 5
1714374 94
1714392 70
1714437 28
1714457 0
1714828 97
1714871 17
1714873 39
1714920 9
1714943 0
1714946 0
1714991 0
1715015 0
1715021 0
1715034 0
1715054 0
1715061 0
1715063 0
1715108 0
1715113 0
1715143 0
1715154 0
1715157 0
1715167 0
1715201 0
1715224 0
1715257 0
1715316 0
1715585 1
1715667 49
1715696 0
1715788 28
1715821 84
1715904 281
1715981 86
1716023 376
1716224 1
1716348 3
1716396 104
1716774 74
1716783 0
1716791 79
1716807 90
1716841 1
1716966 0
1717262 26
1717308 8
1717567 0
1717617 0
1717623 281
1717660 0
1717669 1
1717687 21
1717722 0
1717804 10
1717919 36
1717923 150
1717968 58
1718028 4
1718085 0
1718100 111
1718146 61
1718181 185
1718197 191
1718211 162
1718364 52
1718430 79
1718593 0
1718644 100
1718667 1
1718676 28
1718747 28
1718882 9
1719065 9
1719128 0
1719218 124
1719309 15
1719335 0
1719460 0
1719473 0
1719718 0
1719789 0
1719852 11
1719866 79
1719968 0
1720020 7
1720046 0
1720074 0
1720119 0
1720146 78
1720151 41
1720192 7
1720245 16
1720321 0
1720378 0
1720407 0
1720425 0
1720521 0
1720552 0
1720572 0
1720581 0
1720599 22
1720631 0
1720653 0
1720718 0
1720724 0
1720757 0
1720800 0
1720936 0
1720971 0
1721088 0
1721141 0
1721210 0
1721306 0
1721365 0
1721444 30
1721509 0
1721555 0
1721561 6
1721614 0
1721684 33
1721687 0
1721717 213
1721800 10
1721903 0
1721964 0
1722243 0
1722281 0
1722287 38
1722308 0
1722471 0
1722480 0
1722516 0
1722617 0
1722675 0
1722780 106
1722937 0
1722956 0
1723076 77
1723110 158
1723257 0
1723305 336
1723367 0
1723374 120
1723417 277
1723425 53
1723472 0
1723533 0
1723587 15
1723650 0
1723767 0
1724001 0
1724131 90
1724141 105
1724226 10
1724325 206
1724445 245
1724491 18
1724576 11
1724722 0
1724860 0
1724967 26
1724991 129
1725043 50
1725111 0
1725143 0
1725189 347
1725221 39
1725381 27
1725385 49
1725404 6
1725434 29
1725558 0
1725698 36
1725709 32
1725804 0
1725840 0
1725993 0
1726034 37
1726062 79
1726065 37
1726077 9
1726113 94
1726116 82
1726205 15
1726268 0
1726414 0
1726535 0
1726542 0
1726703 0
1726809 0
1726874 58
1726920 71
1727044 0
1727142 0
1727197 0
1727394 11
1727396 1
1727415 0
1727473 0
1727511 0
1727548 0
1727591 0
1727772 26
1727786 0
1727818 0
1727836 0
1727863 0
1727867 58
1727901 15
1727949 0
1727981 0
1727987 230
1727991 3
1727998 0
1728050 71
1728116 0
1728169 0
1728177 0
1728228 112
1728231 10
1728346 0
1728359 27
1728367 1
1728379 0
1728403 0
1728433 17
1728459 84
1728513 0
1728538 0
1728554 52
1728556 22
1728579 307
1728650 0
1728653 0
1728672 0
1728674 0
1728677 64
1728755 21
1728792 0
1728796 0
1728829 0
1728888 0
1728929 0
1729023 0
1729078 12
1729166 122
1729193 8
1729265 62
1729285 143
1729364 6
1729484 69
1729490 8
1729574 197
1729583 87
1729634 0
1729701 0
1729724 65
1729762 0
1729810 0
1729824 157
1729947 0
1729999 0
1730015 0
1730024 0
1730026 0
1730044 0
1730174 0
1730193 43
1730196 0
1730226 13
1730280 22
1730296 75
1730350 42
1730424 0
1730470 0
1730501 0
1730525 0
1730529 0
1730539 0
1730642 20
1730664 0
1730692 78
1730756 0
1730918 0
1730967 0
1731031 0
1731114 18
1731221 28
1731246 0
1731288 0
1731321 0
1731361 0
1731372 0
1731392 0
1731404 0
1731439 0
1731473 0
1731482 6
1731520 59
1731554 224
1731638 0
1731650 0
1731675 0
1731694 0
1731707 0
1731730 84
1731775 0
1731784 0
1731790 0
1731878 44
1731890 0
1732181 0
1732187 0
1732307 0
1732321 2
1732357 0
1732419 0
1732452 0
1732548 3
1732597 0
1732707 31
1732774 0
1732791 361
1732897 0
1732931 0
1732939 0
1733054 0
1733117 92
1733129 0
1733187 0
1733261 137
1733378 78
1733441 19
1733557 172
1733562 0
1733567 0
1733570 0
1733580 0
1733590 0
1733597 0
1733653 76
1733735 33
1733796 0
1733826 175
1733849 0
1733878 0
1733922 120
1733994 0
1734115 0
1734442 0
1734615 8
1734745 0
1734822 0
1734890 115
1734902 38
1734908 188
1735009 0
1735035 0
1735047 65
1735084 118
1735095 46
1735112 69
1735154 0
1735244 4
1735291 0
1735300 0
1735320 16
1735347 0
1735427 6
1735442 1
1735486 0
1735509 0
1735521 88
1735534 0
1735544 323
1735602 344
1735631 0
1735704 174
1735722 0
1735739 68
1735799 0
1735892 0
1735922 904
1735964 55
1736001 101
1736004 274
1736010 174
1736168 53
1736210 0
1736278 0
1736340 0
1736349 79
1736420 6
1736527 0
1736534 0
1736594 0
1736654 0
1736663 0
1736699 0
1736720 0
1736744 0
1736752 0
1736762 0
1736869 0
1736912 0
1736933 0
1736937 0
1736975 0
1736996 0
1737050 0
1737059 0
1737074 0
1737134 0
1737159 0
1737204 0
1737215 0
1737273 0
1737290 0
1737294 0
1737324 0
1737350 0
1737392 0
1737422 0
1737440 0
1737474 0
1737489 0
1737520 0
1737533 0
1737571 0
1737629 0
1737737 0
1737749 0
1737772 0
1737785 0
1737846 0
1737866 0
1737944 0
1737952 0
1737966 0
1737989 0
1738007 0
1738044 0
1738070 0
1738117 0
1738178 0
1738193 0
1738229 0
1738253 0
1738280 0
1738397 0
1738407 0
1738553 0
1738571 0
1738588 0
1738625 0
1738627 0
1738682 0
1738687 0
1738735 0
1738742 0
1738800 0
1738863 0
1739016 0
1739034 0
1739107 0
1739147 0
1739181 0
1739250 0
1739303 0
1739452 0
1739566 0
1739625 0
1739665 27
1739708 0
1739736 0
1739800 1
1739810 65
1739818 0
1739828 36
1739979 0
1739994 68
1740081 1
1740103 0
1740337 1
1740382 21
1740493 37
1740715 0
1740739 0
1740762 0
1740791 68
1740936 36
1741173 19
1741186 0
1741269 0
1741305 0
1741348 0
1741382 0
1741543 0
1741597 0
1741710 0
1741859 0
1741867 0
1741904 0
1741971 0
1742028 0
1742091 0
1742135 0
1742218 0
1742227 0
1742315 25
1742401 0
1742441 0
1742474 0
1742508 0
1742578 0
1742737 0
1742797 0
1742827 0
1743075 0
1743097 0
1743205 0
1743284 0
1743307 0
1743334 0
1743355 0
1743474 0
1743481 0
1743604 0
1743623 0
1743721 0
1743746 0
1743752 0
1743845 158
1743866 45
1743956 209
1743998 47
1744064 23
1744083 382
1744184 181
1744249 128
1744305 0
1744382 0
1744390 0
1744578 323
1744620 0
1744622 149
1744692 0
1744711 99
1744739 213
1744790 0
1744828 10
1744872 0
1744894 0
1744903 43
1744974 0
1745003 215
1745006 187
1745056 29
1745080 0
1745151 0
1745163 2
1745353 5
1745391 0
1745404 0
1745520 11
1745538 3
1745562 1
1745627 0
1745682 297
1745782 72
1745814 87
1745959 0
1745963 54
1746206 11
1746303 26
1746339 34
1746452 0
1746550 216
1746552 16
1746562 13
1746570 0
1746662 0
1746771 0
1746794 0
1746959 0
1746970 258
1747070 95
1747144 0
1747154 0
1747183 36
1747386 0
1747459 136
1747599 109
1747616 49
1747618 161
1747624 0
1747631 0
1747679 46
1747693 1
1747748 0
1747865 0
1747916 0
1748006 0
1748264 0
1748378 0
1748480 0
1748483 0
1748579 0
1748714 0
1748732 0
1748771 0
1748801 0
1748820 0
1748867 0
1748962 0
1749002 0
1749101 0
1749212 0
1749261 0
1749272 0
1749416 0
1749520 0
1749566 0
1749679 0
1749689 0
1749728 0
1749766 0
1749815 0
1749830 0
1749872 0
1749897 0
1750034 0
1750064 0
1750079 0
1750091 0
1750106 0
1750118 0
1750153 0
1750172 0
1750268 0
1750300 0
1750364 0
1750635 0
1750658 0
1750886 0
1750895 0
1751246 34
1751298 0
1751337 87
1751446 0
1751462 0
1751517 69
1751545 100
1751584 0
1751614 0
1751619 0
1751663 0
1751748 0
1751809 3
1751821 0
1751833 0
1751917 0
1752001 0
1752007 0
1752115 62
1752139 0
1752142 0
1752178 0
1752203 0
1752211 0
1752268 0
1752295 0
1752349 0
1752364 0
1752433 0
1752460 15
1752469 0
1752478 16
1752480 55
1752508 151
1752510 292
1752529 0
1752600 41
1752610 0
1752640 0
1752679 0
1752873 0
1752915 2
1753052 0
1753119 238
1753406 0
1753441 0
1753451 8
1753552 707
1753578 0
1753685 60
1753701 31
1753726 55
1753825 11
1753876 48
1753906 92
1753954 195
1754046 69
1754098 321
1754127 216
1754196 0
1754289 51
1754411 0
1754528 115
1754675 27
1754776 0
1754817 219
1754850 0
1754902 7
1754924 0
1754940 1
1755081 0
1755083 1
1755126 0
1755229 2
1755262 8
1755298 0
1755342 0
1755366 121
1755393 236
1755439 0
1755501 4
1755527 0
1755549 0
1755574 0
1755649 0
1755730 0
1755737 7
1755820 32
1755933 0
1755942 0
1755969 0
1755979 0
1755989 0
1755992 0
1756000 0
1756076 34
1756105 45
1756147 0
1756171 0
1756213 50
1756294 0
1756428 0
1756522 30
1756526 18
1756630 60
1756693 21
1756713 0
1756892 11
1757014 0
1757090 34
1757124 2
1757255 18
1757276 0
1757388 44
1757404 0
1757437 640
1757452 35
1757537 43
1757585 0
1757607 122
1757707 0
1757748 0
1757795 44
1757889 0
1757995 13
1758116 0
1758134 75
1758151 0
1758180 100
1758196 0
1758273 149
1758348 0
1758371 0
1758458 0
1758464 7
1758476 207
1758517 166
1758558 64
1758596 82
1758611 0
1758615 112
1758666 0
1758686 130
1758723 0
1758732 0
1758740 0
1758766 0
1758795 0
1758797 0
1758829 0
1758911 0
1758984 0
1758990 0
1759039 0
1759081 48
1759085 0
1759345 2
1759376 0
1759390 0
1759421 53
1759430 3553
1759468 0
1759507 44
1759555 245
1759611 19
1759623 28
1759629 53
1759681 4
1759685 43
1759831 0
1759881 77
1759900 0
1759918 0
1759972 144
1760116 91
1760184 0
1760205 256
1760229 8
1760286 360
1760299 31
1760331 0
1760371 188
1760417 87
1760473 0
1760502 0
1760724 275
1760778 24
1760873 52
1760923 531
1760927 281
1760964 0
1760969 0
1760979 0
1760996 52
1761001 27
1761019 2
1761032 15
1761070 0
1761085 26
1761108 114
1761118 0
1761168 0
1761248 0
1761401 4
1761417 99
1761490 142
1761498 0
1761574 105
1761651 0
1761656 0
1761687 12
1761714 0
1761727 0
1761738 0
1761818 0
1761856 42
1761904 58
1761953 114
1761957 49
1761978 58
1762059 212
1762130 0
1762193 0
1762260 1
1762311 40
1762333 0
1762373 0
1762475 0
1762485 26
1762539 0
1762541 281
1762664 249
1762854 0
1762925 0
1762935 45
1762965 89
1763010 340
1763012 398
1763102 150
1763139 0
1763187 0
1763247 5
1763319 176
1763328 17
1763391 0
1763403 52
1763477 0
1763522 0
1763547 0
1763584 0
1763620 0
1763622 0
1763627 0
1763638 0
1763725 0
1763761 0
1763765 0
1763806 0
1763851 0
1763909 0
1763954 0
1764046 0
1764205 0
1764215 0
1764289 0
1764418 0
1764466 0
1764559 0
1764603 0
1764629 0
1764700 0
1764706 0
1764715 71
1764758 0
1764769 0
1764867 0
1765012 1
1765049 3
1765086 98
1765151 1
1765221 0
1765225 0
1765280 0
1765311 0
1765353 0
1765424 233
1765437 0
1765445 232
1765459 0
1765468 18
1765593 0
1765603 0
1765668 0
1765819 0
1765906 0
1765908 0
1765962 0
1766019 0
1766094 0
1766112 0
1766130 7
1766163 15
1766166 1
1766186 0
1766194 0
1766241 0
1766461 0
1766463 0
1766497 0
1766538 2
1766559 5
1766664 0
1766682 0
1766700 102
1766775 0
1766841 0
1766975 0
1766999 69
1767003 0
1767009 0
1767077 338
1767125 0
1767249 0
1767258 47
1767385 0
1767455 0
1767496 0
1767559 0
1767570 1
1767599 0
1767778 0
1768123 0
1768130 0
1768182 0
1768281 0
1768303 0
1768315 0
1768427 0
1768480 248
1768551 0
1768570 0
1768605 0
1768684 18
1768701 0
1768843 0
1768879 0
1769010 0
1769037 158
1769068 232
1769196 0
1769205 0
1769260 67
1769305 0
1769316 0
1769335 0
1769407 0
1769417 0
1769432 0
1769447 0
1769475 0
1769499 0
1769534 0
1769563 0
1769637 0
1769666 0
1769765 0
1769871 0
1769916 0
1769935 0
1769953 0
1770011 0
1770109 25
1770163 5
1770215 0
1770247 0
1770288 0
1770313 0
1770334 0
1770382 0
1770556 0
1770620 0
1770637 94
1770667 0
1770670 40
1770739 0
1770807 0
1770838 0
1770874 32
1770883 0
1770921 0
1771009 8
1771034 0
1771075 85
1771080 18
1771093 0
1771117 2
1771157 182
1771219 71
1771225 525
1771270 0
1771348 0
1771378 119
1771393 0
1771452 0
1771510 0
1771528 55
1771554 5
1771612 0
1771634 220
1771701 0
1771731 0
1771778 0
1771792 0
1771804 0
1771954 0
1772013 0
1772076 0
1772139 0
1772149 0
1772205 0
1772319 0
1772469 0
1772554 0
1772673 0
1772678 0
1772709 0
1772726 0
1772778 0
1772817 0
1772826 0
1772864 0
1772899 0
1772960 0
1773020 0
1773141 0
1773144 0
1773159 0
1773183 0
1773215 0
1773240 0
1773279 0
1773315 0
1773337 0
1773384 0
1773400 0
1773420 0
1773423 0
1773479 0
1773563 0
1773565 0
1773605 0
1773650 0
1773738 0
1773751 18
1773766 0
1773840 237
1773845 0
1773929 0
1774136 0
1774214 0
1774216 17
1774247 0
1774304 19
1774333 3
1774349 3
1774355 46
1774401 0
1774505 22
1774628 127
1774706 0
1774722 0
1774758 125
1774792 0
1774861 0
1774870 129
1774890 0
1774897 0
1774957 1139
1775038 151
1775044 568
1775047 580
1775064 0
1775129 318
1775154 138
1775163 0
1775169 0
1775174 174
1775178 371
1775196 0
1775211 128
1775244 0
1775349 0
1775378 30
1775464 0
1775630 0
1775803 0
1775860 0
1775883 0
1775974 0
1775986 0
1776075 0
1776097 0
1776130 0
1776256 0
1776462 0
1776610 0
1776625 0
1776627 0
1776689 0
1776849 0
1776941 0
1777029 0
1777362 0
1777369 0
1777375 0
1777760 0
1778060 0
1778428 0
1778574 0
1778624 0
1779034 0
1779099 0
1779230 0
1779354 0
1779778 0
1779804 0
1779912 0
1779936 18
1779980 0
1780014 14
1780239 0
1780271 0
1780438 0
1780506 0
1780540 16
1780608 0
1780635 0
1780640 0
1780644 0
1780651 0
1780907 0
1781052 0
1781117 0
1781283 0
1781346 0
1781634 0
1781868 0
1782029 0
1782064 0
1782084 0
1782125 0
1782166 0
1782183 0
1782195 0
1782291 0
1782394 0
1782529 0
1782599 1
1782621 0
1782670 0
1782739 0
1782937 0
1782981 0
1783002 0
1783129 0
1783248 0
1783253 0
1783257 0
1783350 0
1783385 0
1783451 29
1783479 50
1783635 10
1783674 0
1783691 0
1783783 58
1783820 0
1783920 167
1783957 2
1783999 0
1784009 0
1784117 0
1784198 338
1784243 39
1784333 0
1784368 0
1784372 0
1784429 0
1784431 0
1784440 29
1784454 0
1784489 0
1784498 0
1784530 0
1784576 0
1784626 0
1784673 76
1784676 17
1784731 66
1784753 1
1784791 100
1784807 0
1784905 0
1784946 0
1784968 0
1784994 63
1785070 0
1785112 0
1785118 0
1785206 0
1785221 0
1785262 0
1785270 0
1785304 0
1785307 0
1785410 0
1785424 2
1785532 0
1785550 0
1785622 0
1785770 0
1785781 0
1785788 0
1785884 0
1785896 0
1785937 1
1785996 2
1786038 0
1786211 1
1786223 4
1786410 79
1786496 0
1786515 65
1786573 0
1786585 0
1786592 18
1786614 16
1786705 25
1786734 0
1786825 0
1786887 0
1786916 0
1786947 0
1786974 0
1787132 0
1787219 0
1787252 0
1787309 0
1787360 0
1787403 0
1787514 80
1787574 24
1787598 66
1787790 0
1787803 247
1787805 195
1787813 9
1787857 71
1787952 13
1788015 0
1788137 113
1788209 0
1788318 151
1788366 14
1788404 63
1788471 83
1788493 0
1788498 0
1788543 0
1788691 26
1788768 16
1788784 82
1788826 35
1788847 118
1788891 64
1789158 3
1789198 0
1789206 32
1789225 99
1789296 21
1789321 2
1789345 54
1789507 0
1789591 0
1789687 0
1789824 0
1789831 0
1789847 0
1789886 14
1789898 25
1789902 21
1789967 58
1790012 1
1790037 0
1790123 145
1790188 0
1790193 167
1790278 0
1790426 0
1790609 0
1790771 0
1790827 0
1790909 0
1791060 0
1791083 0
1791134 0
1791241 0
1791296 0
1791331 401
1791385 0
1791394 0
1791414 0
1791765 250
1791806 334
1791969 58
1792026 402
1792117 192
1792119 58
1792164 186
1792196 173
1792233 95
1792329 14
1792376 0
1792476 16
1792626 93
1792651 128
1792653 277
1792695 20
1792721 5
1792744 0
1792859 20
1792944 0
1793066 54
1793079 2
1793130 0
1793214 0
1793226 145
1793267 0
1793273 36
1793364 76
1793409 39
1793490 552
1793508 48
1793521 0
1793551 23
1793607 78
1793625 281
1793735 49
1793741 110
1793796 60
1793875 0
1793886 0
1793896 26
1793903 27
1793948 0
1793962 60
1794045 0
1794059 0
1794067 0
1794147 0
1794178 0
1794196 0
1794257 0
1794259 0
1794403 31
1794468 0
1794546 3
1794695 0
1794717 11
1794719 0
1794828 0
1794915 0
1794970 0
1795173 0
1795363 0
1795465 0
1795467 0
1795504 0
1795659 0
1795702 0
1795955 0
1795969 0
1796046 0
1796066 0
1796087 0
1796098 0
1796263 0
1796305 0
1796322 0
1796325 0
1796353 0
1796402 0
1796607 0
1796705 0
1796825 0
1796841 0
1796855 0
1796882 0
1796949 0
1797059 0
1797116 0
1797156 0
1797290 0
1797372 0
1797395 0
1797460 0
1797601 0
1797657 0
1797798 0
1797804 0
1797838 0
1797849 0
1797896 0
1797935 0
1797944 0
1798162 0
1798183 0
1798239 75
1798243 91
1798267 15
1798281 0
1798286 0
1798405 0
1798451 44
1798481 87
1798518 0
1798545 43
1798554 0
1798599 51
1798708 68
1798795 4
1798900 160
1798951 92
1799011 201
1799068 0
1799081 0
1799252 65
1799293 2
1799314 64
1799364 22
1799368 20
1799376 0
1799401 69
1799459 0
1799510 236
1799520 57
1799531 0
1799562 0
1799588 0
1799594 0
1799686 0
1799959 0
1799967 0
1799991 0
1800055 0
1800180 0
1800249 0
1800323 0
1800374 0
1800476 0
1800576 0
1800690 0
1800712 0
1800792 0
1800877 0
1800919 0
1800958 0
1800968 0
1800984 0
1800996 0
1801030 0
1801094 0
1801139 0
1801182 0
1801224 0
1801249 0
1801266 0
1801274 0
1801411 0
1801417 0
1801446 0
1801459 0
1801505 0
1801553 0
1801622 0
1801633 0
1801676 0
1801779 0
1801880 0
1801925 0
1802025 0
1802061 0
1802076 0
1802088 0
1802103 0
1802130 0
1802167 0
1802306 0
1802387 0
1802401 0
1802412 0
1802445 0
1802467 0
1802545 0
1802565 0
1802581 0
1802683 0
1802694 0
1802740 0
1802758 0
1802768 0
1802918 0
1803096 0
1803111 0
1803165 0
1803256 0
1803282 18
1803289 0
1803307 0
1803384 0
1803520 0
1803532 0
1803542 0
1803760 0
1803769 0
1803806 0
1803981 0
1804029 27
1804155 0
1804181 0
1804286 0
1804315 0
1804414 98
1804416 34
1804454 34
1804549 0
1804646 0
1804661 34
1804709 0
1804829 5
1804846 102
1804856 0
1804896 0
1805000 0
1805133 0
1805163 0
1805356 0
1805499 0
1805691 0
1805709 0
1805784 0
1805809 0
1805812 0
1805909 0
1805946 0
1805984 0
1805998 0
1806023 0
1806106 34
1806239 89
1806281 19
1806296 0
1806538 0
1806656 24
1806703 488
1806752 36
1807033 130
1807053 0
1807237 118
1807299 0
1807328 0
1807387 2
1807503 0
1807656 0
1807685 0
1807696 47
1807742 0
1807762 5
1807774 0
1807864 0
1807884 0
1808023 0
1808052 0
1808106 0
1808156 0
1808238 0
1808305 0
1808485 0
1808540 0
1808608 0
1808626 0
1808719 0
1808735 0
1808752 0
1808758 0
1808762 0
1808778 0
1808831 0
1809031 0
1809049 0
1809217 0
1809235 0
1809294 0
1809307 0
1809352 0
1809358 0
1809451 0
1809648 0
1809752 0
1809851 0
1809962 0
1810051 0
1810173 12
1810379 0
1810422 0
1810480 0
1810615 0
1810725 0
1810749 0
1810803 0
1810856 0
1810930 0
1810961 0
1811016 0
1811056 0
1811104 0
1811211 0
1811259 0
1811299 0
1811319 0
1811343 0
1811414 0
1811565 0
1811599 0
1811721 0
1811724 0
1811735 0
1811885 0
1811917 0
1812021 0
1812084 0
1812138 0
1812212 0
1812250 0
1812388 0
1812446 0
1812461 0
1812501 0
1812523 0
1812542 0
1812622 0
1812627 0
1812649 0
1812669 0
1812680 0
1812701 0
1812899 0
1812993 0
1813052 0
1813095 0
1813111 0
1813149 0
1813155 0
1813189 0
1813191 0
1813219 0
1813232 0
1813246 0
1813260 0
1813336 0
1813387 0
1813398 0
1813414 0
1813490 0
1813593 0
1813612 0
1813630 0
1813647 0
1813672 0
1813765 0
1813790 0
1813807 0
1813855 0
1813867 0
1813920 0
1813965 0
1813981 0
1814038 224
1814225 111
1814280 0
1814620 16
1814707 8
1814731 61
1814746 0
1814755 0
1814760 22
1814781 0
1814850 109
1814860 10
1814924 0
1815260 69
1815370 0
1815382 47
1815391 0
1815409 31
1815430 130
1815538 51
1815549 0
1815638 10
1815691 0
1815710 0
1815735 40
1815755 111
1815792 275
1815794 0
1815807 102
1815820 24
1815873 21
1815987 0
1816059 0
1816079 0
1816089 0
1816160 0
1816175 81
1816309 0
1816330 0
1816346 0
1816513 0
1816523 0
1816922 0
1816958 0
1817132 0
1817140 0
1817254 0
1817322 0
1817349 0
1817503 0
1817605 99
1817626 1
1817652 29
1817661 85
1817781 0
1817796 80
1817868 195
1817916 1
1817954 303
1818016 0
1818050 134
1818104 126
1818126 0
1818155 32
1818180 10
1818227 233
1818262 223
1818365 0
1818476 17
1818515 0
1818549 144
1818561 0
1818657 0
1818684 63
1818779 4
1818912 111
1818975 0
1819148 0
1819159 0
1819166 1
1819341 0
1819375 130
1819396 0
1819525 0
1819586 0
1819596 0
1819649 0
1819689 2
1819773 0
1819867 0
1819899 68
1819901 34
1819907 20
1819943 0
1819953 0
1820038 0
1820086 0
1820103 0
1820406 0
1820415 0
1820452 0
1820481 0
1820599 0
1820659 0
1820670 0
1820674 0
1820791 0
1821019 0
1821181 0
1821229 0
1821253 0
1821377 0
1821381 0
1821443 0
1821927 0
1821956 0
1821981 0
1821984 0
1822205 0
1822279 0
1822468 0
1822485 6
1822536 0
1822728 0
1822781 0
1822787 0
1822818 0
1822864 0
1822927 0
1822939 0
1822967 0
1823025 0
1823097 0
1823154 0
1823283 3
1823287 0
1823396 0
1823433 0
1823448 0
1823505 0
1823524 0
1823534 0
1823577 0
1823618 0
1823666 0
1823733 0
1823795 0
1823808 0
1823862 0
1823907 0
1823957 0
1824109 0
1824138 0
1824162 0
1824185 0
1824283 0
1824338 0
1824395 0
1824434 24
1824454 0
1824524 35
1824559 0
1824566 0
1824669 0
1824751 0
1824875 0
1824899 0
1824926 0
1824948 0
1825001 0
1825086 0
1825223 12
1825236 0
1825338 0
1825415 0
1825640 0
1825745 0
1825758 0
1825822 0
1825838 0
1825851 0
1825904 0
1825907 0
1825928 0
1825940 20
1825943 0
1825964 0
1826094 25
1826198 107
1826399 0
1826410 405
1826445 139
1826587 227
1826601 0
1826668 9
1826687 339
1826701 34
1826722 662
1826768 25
1826855 102
1827000 106
1827041 439
1827107 169
1827150 21
1827206 55
1827210 7
1827240 134
1827333 81
1827367 0
1827403 25
1827435 10
1827490 0
1827502 0
1827550 0
1827617 254
1827636 212
1827667 79
1827690 272
1827722 73
1827745 1
1827754 42
1827772 0
1827801 41
1827836 67
1827913 112
1827950 39
1827957 29
1827969 18
1827976 0
1828080 0
1828103 39
1828108 8
1828291 2
1828431 0
1828510 0
1828517 0
1828613 17
1828828 0
1828866 14
1829136 0
1829169 0
1829186 14
1829203 0
1829217 0
1829290 0
1829319 0
1829329 0
1829479 0
1829514 0
1829534 0
1829592 0
1829628 0
1829820 0
1829892 0
1829988 0
1830004 0
1830028 0
1830045 0
1830140 0
1830323 0
1830341 0
1830356 0
1830397 1
1830455 15
1830507 0
1830572 0
1830587 0
1830652 292
1830673 436
1830755 0
1830812 0
1830914 0
1830923 0
1831082 0
1831151 0
1831177 0
1831211 0
1831225 0
1831232 0
1831270 0
1831284 0
1831328 0
1831642 0
1831702 0
1831729 0
1831735 0
1831769 0
1831777 0
1831824 0
1831837 0
1831937 0
1831991 0
1832059 0
1832139 0
1832146 0
1832221 0
1832300 0
1832405 0
1832681 0
1832705 0
1832873 0
1832885 0
1832900 0
1832960 0
1832990 0
1833003 0
1833029 0
1833059 0
1833311 0
1833347 0
1833470 0
1833481 9
1833494 0
1833508 0
1833541 0
1833573 0
1833588 0
1833595 0
1833618 0
1833635 0
1833710 0
1833866 0
1834031 0
1834153 0
1834260 0
1834489 0
1834646 0
1834673 0
1834691 0
1834709 0
1834793 0
1834897 0
1835011 0
1835345 0
1835419 0
1835474 0
1835645 0
1835704 0
1835723 0
1835782 0
1835868 0
1835934 0
1836099 0
1836153 0
1836189 0
1836365 84
1836448 68
1836546 68
1836604 631
1836624 74
1836643 1
1836661 123
1836664 160
1836714 0
1836748 16
1836787 57
1836811 157
1836831 266
1836848 545
1836906 343
1836931 46
1836947 66
1836999 1
1837023 0
1837054 0
1837342 0
1837354 0
1837357 200
1837363 15
1837366 0
1837381 0
1837383 0
1837402 33
1837404 0
1837416 0
1837516 4
1837540 17
1837621 21
1837644 79
1837696 0
1837750 25
1837753 45
1837779 0
1837815 0
1837822 0
1837951 84
1838002 0
1838022 0
1838059 0
1838085 0
1838128 11
1838167 45
1838248 56
1838272 0
1838348 0
1838470 0
1838500 1
1838566 8
1838606 0
1838734 150
1838809 0
1838878 20
1839038 17
1839208 37
1839219 521
1839235 171
1839261 3
1839323 0
1839333 183
1839354 115
1839392 17
1839426 35
1839466 225
1839509 82
1839523 94
1839547 498
1839552 81
1839820 47
1839873 229
1839898 0
1839934 14
1839949 56
1839976 136
1840005 88
1840046 47
1840050 1422
1840178 62
1840231 33
1840336 88
1840349 236
1840408 438
1840498 82
1840500 1852
1840511 81
1840545 203
1840573 0
1840600 0
1840639 0
1840654 0
1840656 9
1840737 0
1840778 31
1840828 54
1840984 0
1841005 0
1841029 41
1841152 7
1841161 8
1841164 133
1841188 59
1841252 37
1841350 124
1841361 54
1841436 132
1841542 52
1841550 0
1841570 57
1841605 20
1841652 141
1841655 224
1841679 0
1841850 15
1841868 130
1841896 185
1841899 151
1841921 15
1841940 106
1842155 0
1842289 0
1842377 74
1842387 139
1842391 56
1842393 61
1842408 0
1842426 147
1842448 0
1842460 0
1842462 0
1842476 0
1842512 0
1842568 0
1842572 0
1842622 0
1842649 0
1842833 0
1842889 5
1842899 0
1842974 854
1842995 22
1843344 1
1843370 51
1843457 0
1843553 86
1843575 58
1843591 278
1843632 152
1843645 0
1843653 13
1843677 171
1843687 948
1843697 0
1843838 0
1843900 15
1843921 0
1844056 33
1844062 31
1844077 0
1844211 0
1844244 6
1844263 3
1844575 0
1844707 11
1844836 0
1844848 0
1844866 0
1844869 0
1844947 0
1845211 16
1845264 0
1845310 21
1845363 0
1845383 0
1845511 2
1845524 0
1845553 0
1845581 0
1845820 0
1845889 0
1845955 0
1846057 42
1846090 0
1846117 11
1846204 0
1846208 0
1846237 0
1846339 0
1846382 152
1846428 0
1846449 0
1846570 0
1846667 0
1846752 0
1846786 0
1846855 0
1846896 0
1846912 0
1846990 46
1847000 0
1847021 0
1847039 150
1847149 130
1847252 80
1847323 8
1847431 0
1847462 0
1847575 175
1847591 0
1847673 0
1847735 0
1847857 44
1848037 49
1848232 142
1848266 0
1848396 99
1848402 0
1848518 0
1848629 0
1848749 0
1848768 0
1848860 40
1848902 0
1848904 108
1848944 0
1848993 0
1849057 0
1849202 0
1849220 23
1849231 0
1849297 0
1849334 0
1849373 0
1849429 0
1849550 0
1849582 0
1849596 0
1849620 5
1849761 13
1849823 14
1849827 7
1849831 0
1849863 0
1849957 33
1849990 0
1850026 0
1850074 0
1850125 0
1850216 0
1850225 0
1850233 0
1850249 100
1850267 0
1850397 0
1850406 0
1850445 0
1850454 0
1850839 0
1850855 4
1850906 13
1850965 0
1850983 0
1851008 233
1851015 3
1851040 0
1851071 0
1851095 0
1851106 0
1851117 0
1851163 161
1851299 0
1851322 0
1851446 0
1851573 27
1851616 0
1851683 65
1851748 6
1851806 0
1851865 0
1851907 24
1851957 0
1851978 0
1852021 0
1852045 0
1852310 0
1852349 0
1852362 0
1852456 0
1852465 0
1852471 0
1852567 0
1852632 0
1852672 0
1852711 0
1852797 0
1852876 0
1852903 0
1852912 0
1852981 0
1853126 0
1853173 364
1853194 0
1853253 0
1853277 0
1853316 0
1853322 0
1853342 0
1853409 0
1853420 0
1853599 4
1853661 215
1853709 0
1853736 88
1853745 109
1853848 40
1853910 173
1853979 23
1854044 132
1854076 30
1854291 92
1854356 7
1854400 133
1854515 0
1854541 100
1854620 355
1854640 0
1854702 140
1854816 44
1854819 36
1854861 285
1854949 114
1855000 251
1855009 0
1855072 206
1855120 270
1855127 339
1855147 264
1855189 712
1855234 565
1855255 65
1855269 0
1855323 82
1855333 202
1855337 346
1855393 40
1855474 77
1855490 1
1855532 0
1855598 652
1855651 27
1855670 0
1855674 155
1855689 320
1855695 0
1855702 212
1855720 0
1855739 180
1855748 195
1855763 24
1855795 20
1855935 682
1855982 22
1856022 0
1856180 37
1856211 17
1856245 251
1856279 12
1856334 5
1856350 357
1856431 41
1856503 0
1856515 0
1856538 0
1856552 61
1856624 84
1856651 120
1856680 99
1856694 0
1856798 146
1856880 26
1856901 98
1857401 72
1857403 145
1857424 0
1857496 0
1857601 2
1857653 0
1857670 24
1857691 98
1857722 120
1857737 47
1857782 606
1857865 78
1857944 69
1857954 6
1858036 18
1858108 0
1858136 165
1858215 0
1858296 324
1858386 3
1858393 178
1858431 3
1858527 0
1858579 1
1858605 0
1858621 0
1858670 25
1858791 0
1858912 0
1858952 0
1859014 0
1859209 0
1859216 0
1859257 0
1859286 0
1859306 0
1859326 0
1859388 0
1859421 0
1859633 0
1859765 0
1859770 0
1859820 0
1859928 0
1859947 0
1859975 0
1859979 0
1859995 0
1860006 0
1860050 0
1860090 0
1860106 0
1860280 0
1860325 0
1860374 0
1860440 0
1860473 0
1860513 0
1860550 0
1860663 0
1860681 0
1860797 0
1860815 0
1860822 0
1860846 0
1860865 0
1860963 0
1861057 0
1861071 0
1861215 0
1861312 0
1861706 0
1861786 0
1861922 0
1861972 0
1862076 0
1862171 0
1862311 248
1862313 144
1862334 0
1862348 169
1862368 273
1862384 710
1862421 129
1862433 139
1862439 0
1862458 0
1862461 61
1862727 511
1862781 5
1862959 13
1863031 9
1863048 7
1863082 42
1863098 0
1863119 248
1863156 117
1863206 31
1863240 0
1863327 0
1863429 0
1863450 0
1863546 0
1863555 0
1863585 10
1863612 0
1863648 0
1863730 36
1863771 0
1863804 50
1863897 4
1863901 0
1863960 9
1864006 47
1864014 201
1864061 14
1864113 32
1864173 0
1864245 45
1864289 22
1864434 0
1864491 137
1864639 15
1864671 0
1864678 18
1864817 64
1864923 0
1864955 3
1865121 40
1865123 53
1865210 40
1865221 55
1865322 10
1865329 50
1865371 117
1865410 335
1865440 463
1865451 251
1865571 0
1865633 0
1865678 0
1865781 0
1865948 0
1865968 0
1865978 0
1866050 0
1866100 0
1866136 0
1866206 0
1866255 0
1866292 0
1866380 0
1866392 0
1866413 0
1866775 0
1867424 0
1867746 0
1867813 0
1867834 311
1867944 0
1868208 0
1868483 0
1868496 0
1868789 0
1868805 0
1868858 0
1868860 0
1868969 0
1869233 0
1869338 0
1869540 0
1869612 0
1869797 0
1870014 0
1870201 0
1870378 0
1870440 0
1870521 0
1871073 27
1871120 0
1871217 189
1871352 0
1871387 0
1871427 0
1871502 0
1871576 0
1871609 0
1871621 0
1871778 0
1871804 0
1871931 0
1871966 0
1871972 0
1872176 0
1872296 0
1872311 0
1872390 0
1872440 0
1872461 0
1872509 0
1872747 0
1873236 0
1873449 0
1873481 0
1873602 0
1873743 0
1873745 0
1873796 0
1874090 0
1874104 152
1874199 0
1874205 275
1874259 81
1874334 19
1874610 0
1874673 64
1874682 183
1874820 0
1874847 0
1874881 55
1874913 109
1875240 34
1875254 177
1875282 0
1875439 0
1875569 56
1875580 13
1875582 21
1875787 12
1875826 40
1875874 135
1875912 0
1876074 34
1876081 4
1876292 0
1876381 0
1876443 63
1877042 0
1877049 0
1877073 0
1877287 0
1877445 2
1877563 0
1877625 27
1877637 0
1877685 0
1877707 0
1877713 0
1877776 0
1877859 0
1878016 0
1878044 0
1878053 0
1878167 0
1878375 0
1878394 0
1878538 11
1878562 0
1878568 0
1878656 0
1879063 0
1879110 0
1879257 0
1879343 285
1879345 54
1879367 0
1879555 0
1879619 0
1879655 0
1879700 0
1879771 0
1879845 0
1879870 0
1879917 0
1879944 0
1879950 0
1880021 5
1880069 0
1880091 0
1880103 0
1880112 0
1880158 0
1880219 0
1880231 0
1880296 0
1880322 0
1880433 0
1880620 0
1880628 0
1880700 0
1880747 0
1880827 1
1880866 0
1880993 3
1881011 2
1881053 0
1881104 0
1881113 79
1881165 0
1881188 5
1881294 0
1881412 0
1881455 0
1881471 0
1881521 7
1881682 0
1881731 0
1881836 0
1881900 0
1881977 3
1881979 0
1882045 0
1882083 0
1882114 0
1882171 18
1882184 0
1882197 0
1882217 0
1882224 0
1882265 0
1882470 2
1882472 0
1882772 0
1882831 0
1882924 0
1883073 0
1883418 0
1883436 14
1883438 0
1883448 0
1883554 0
1883580 0
1883626 0
1883890 0
1883934 0
1883940 0
1884007 0
1884074 0
1884089 0
1884225 0
1884237 0
1884256 14
1884377 46
1884398 0
1884412 0
1884513 0
1884528 0
1884705 59
1884753 0
1884755 0
1884807 0
1884893 0
1884917 0
1884923 0
1885093 0
1885218 0
1885233 0
1885418 0
1885426 0
1885679 0
1885732 0
1885836 0
1885890 47
1885892 0
1885965 0
1886105 0
1886108 10
1886115 10
1886157 0
1886182 0
1886230 0
1886406 0
1886494 0
1886555 0
1886632 0
1886770 0
1886978 0
1887009 0
1887014 0
1887136 0
1887175 0
1887254 0
1887306 0
1887416 17
1887420 0
1887545 2
1887548 1
1887552 106
1887709 0
1887824 16
1887939 12
1888018 0
1888177 0
1888299 0
1888323 0
1888330 0
1888379 0
1888471 0
1888591 0
1888607 0
1888611 200
1888638 0
1888642 13
1888760 0
1888851 0
1888970 0
1888979 0
1889008 0
1889023 0
1889061 0
1889087 0
1889230 0
1889255 0
1889258 0
1889311 0
1889396 0
1889589 22
1889598 0
1889698 5
1889829 0
1889929 0
1890043 0
1890225 0
1890240 0
1890367 0
1890495 0
1890523 1
1890595 0
1890625 0
1890739 0
1890761 0
1890807 0
1890850 0
1890884 27
1890911 68
1891010 0
1891021 59
1891037 0
1891070 0
1891106 0
1891111 0
1891119 77
1891129 0
1891145 0
1891169 0
1891179 0
1891206 0
1891211 27
1891271 45
1891273 0
1891318 0
1891400 0
1891441 0
1891676 29
1891739 2
1891886 0
1891979 113
1891983 76
1892172 0
1892179 2
1892271 32
1892502 0
1892583 132
1892679 0
1892715 63
1892820 111
1892856 0
1892906 0
1892911 1
1892914 1
1892935 1
1893101 81
1893146 21
1893181 0
1893213 57
1893262 43
1893285 68
1893471 253
1893477 676
1893525 26
1893555 0
1893570 20
1893646 301
1893708 105
1893840 0
1893863 56
1893914 23
1893944 19
1893972 121
1894165 98
1894182 0
1894205 0
1894225 21
1894373 0
1894391 22
1894421 0
1894456 0
1894711 102
1894720 0
1894815 38
1894826 0
1894848 197
1895010 0
1895036 29
1895150 0
1895302 0
1895331 5
1895354 30
1895411 39
1895468 31
1895525 34
1895582 6
1895651 2
1895743 0
1895810 26
1895876 119
1895891 0
1895929 0
1895952 10
1895960 1
1896004 19
1896076 0
1896172 21
1896192 69
1896226 300
1896250 0
1896276 38
1896279 464
1896303 112
1896314 0
1896333 68
1896336 0
1896465 16
1896512 0
1896545 0
1896552 1
1896624 0
1896627 0
1896664 0
1896673 3
1896734 0
1896753 0
1896776 0
1896806 0
1896816 57
1896820 126
1896855 5
1896863 0
1896865 141
1896874 0
1896877 0
1896933 1
1896957 0
1896965 0
1896987 28
1897018 0
1897054 0
1897212 0
1897280 0
1897354 1
1897416 227
1897444 29
1897456 0
1897468 0
1897601 0
1897683 0
1897773 0
1897816 5
1897876 114
1898008 0
1898041 39
1898125 213
1898272 0
1898288 0
1898301 0
1898314 0
1898364 0
1898484 113
1898513 0
1898556 0
1898594 0
1898745 15
1898766 35
1898772 7
1898833 110
1898961 114
1898968 0
1899006 57
1899048 0
1899209 0
1899237 0
1899261 29
1899353 0
1899363 0
1899369 0
1899378 0
1899489 13
1899591 100
1899594 250
1899659 85
1899690 178
1899949 0
1899951 0
1900022 0
1900036 0
1900172 3
1900180 202
1900183 53
1900259 45
1900293 0
1900399 0
1900472 0
1900543 0
1900547 4475
1900614 80
1900634 0
1900721 50
1900772 37
1900805 344
1901070 5
1901164 75
1901169 63
1901181 9
1901416 0
1901429 0
1901467 0
1901483 0
1901668 0
1901736 0
1901777 1
1901782 0
1901792 219
1901843 0
1901960 0
1902022 0
1902088 0
1902117 0
1902134 0
1902149 44
1902198 0
1902283 0
1902381 0
1902511 25
1902568 18
1902646 0
1902808 0
1902862 0
1902977 0
1903009 127
1903019 0
1903048 0
1903174 0
1903527 0
1903558 0
1903758 21
1903809 0
1903843 0
1903923 0
1903972 0
1904157 150
1904376 0
1904385 0
1904418 0
1904428 22
1904465 25
1904507 0
1904555 0
1904564 0
1904630 24
1904686 0
1904699 0
1904746 0
1904816 100
1904819 7
1905041 4
1905070 0
1905089 118
1905168 242
1905200 0
1905257 188
1905278 26
1905297 308
1905316 29
1905470 0
1905493 120
1905526 69
1905767 4
1905771 8
1905860 154
1905867 0
1906093 10
1906140 0
1906175 78
1906184 38
1906240 223
1906273 0
1906290 0
1906298 0
1906306 0
1906308 0
1906352 0
1906365 0
1906466 75
1906486 45
1906513 0
1906526 40
1906550 29
1906617 0
1906764 0
1906777 0
1906828 0
1907202 153
1907209 50
1907230 0
1907260 15
1907286 39
1907307 0
1907318 0
1907510 230
1907515 36
1907566 232
1907571 137
1907733 0
1907741 0
1907756 0
1907895 0
1907953 57
1907995 0
1908038 0
1908062 0
1908077 0
1908220 0
1908475 0
1908481 0
1908495 0
1908543 0
1908581 41
1908745 0
1908900 0
1909019 8
1909029 0
1909243 0
1909400 0
1909490 0
1909556 0
1909630 0
1909677 0
1909685 0
1909706 0
1909964 0
1910121 21
1910125 0
1910132 18
1910136 0
1910162 0
1910216 0
1910276 10
1910283 0
1910424 0
1910437 0
1910441 0
1910504 0
1910528 0
1910676 0
1910678 0
1910700 0
1910717 0
1910813 0
1910891 0
1910937 0
1911119 0
1911224 0
1911235 0
1911339 0
1911402 29
1911490 0
1911524 0
1911540 13
1911559 0
1911653 0
1911685 0
1911692 0
1911843 0
1911869 0
1911971 24
1912006 0
1912041 406
1912067 0
1912129 0
1912140 125
1912154 0
1912237 13
1912318 0
1912378 0
1912393 0
1912429 10
1912589 21
1912622 0
1912646 513
1912663 0
1912836 0
1912894 0
1912929 0
1913041 87
1913087 0
1913135 58
1913189 137
1913195 11
1913265 187
1913269 32
1913546 0
1913588 70
1913707 0
1913733 0
1913993 0
1914000 0
1914011 0
1914018 0
1914097 0
1914112 0
1914136 0
1914258 0
1914352 0
1914361 0
1914367 0
1914403 0
1914407 0
1914683 0
1914774 0
1914824 0
1914830 0
1914849 0
1914919 0
1914944 0
1914957 0
1914981 79
1915012 62
1915094 0
1915147 0
1915166 0
1915232 0
1915255 0
1915283 0
1915294 0
1915383 0
1915391 0
1915421 0
1915436 296
1915490 0
1915661 0
1915701 135
1915729 0
1915823 0
1915832 49
1915860 4
1915892 0
1915900 0
1915911 54
1915915 0
1915936 0
1915943 0
1916050 0
1916136 27
1916139 17
1916255 66
1916530 0
1916558 0
1916564 0
1916574 0
1916619 0
1916670 0
1916679 0
1916844 0
1917029 0
1917062 117
1917415 74
1917442 263
1917467 25
1917539 0
1917579 0
1917593 0
1917623 46
1917741 0
1917746 125
1917799 31
1917971 35
1918127 0
1918148 2
1918235 0
1918282 0
1918391 17
1918422 0
1918467 0
1918654 0
1918731 0
1918744 0
1918819 0
1918828 0
1918841 0
1919142 0
1919349 0
1919479 0
1919536 0
1919667 0
1919696 0
1919754 0
1919813 0
1919886 0
1919889 19
1920019 0
1920038 198
1920078 6
1920178 0
1920203 0
1920251 0
1920387 33
1920571 83
1920644 0
1920655 37
1920759 0
1920782 0
1921104 0
1921181 0
1921261 0
1921412 34
1921444 37
1921472 28
1921474 0
1921487 0
1921493 0
1921568 0
1921616 0
1921634 0
1921729 0
1921758 0
1921866 0
1921881 0
1921910 0
1921919 0
1922029 0
1922154 0
1922211 0
1922422 0
1922518 0
1922559 0
1922638 0
1922679 87
1922721 119
1922809 121
1922837 32
1922858 0
1922877 0
1922951 0
1922959 0
1922971 0
1922986 0
1923038 70
1923176 0
1923333 221
1923398 0
1923645 0
1923687 19
1923698 0
1923734 133
1923852 0
1923920 0
1923947 0
1923976 0
1923996 0
1924072 0
1924119 0
1924132 0
1924168 0
1924200 0
1924214 0
1924257 0
1924305 0
1924351 0
1924399 0
1924473 0
1924557 0
1924569 0
1924597 0
1924604 0
1924613 0
1924756 0
1924766 0
1924777 0
1924969 0
1925103 0
1925160 0
1925179 0
1925221 0
1925229 0
1925260 0
1925278 0
1925342 0
1925356 0
1925470 0
1925532 0
1925564 0
1925607 14
1925626 0
1925646 0
1925680 0
1925718 0
1925762 0
1925768 0
1925780 16
1925954 0
1926029 0
1926151 0
1926232 0
1926286 0
1926307 0
1926336 0
1926555 0
1926581 28
1926609 0
1926664 0
1926759 0
1926811 6
1926836 0
1926969 104
1927072 0
1927074 0
1927135 0
1927152 0
1927158 0
1927260 0
1927455 0
1927463 0
1927503 0
1927532 0
1927548 44
1927579 83
1927583 382
1927587 171
1927715 0
1927938 1
1928019 123
1928060 21
1928069 145
1928096 0
1928135 0
1928153 0
1928261 32
1928330 68
1928354 51
1928426 0
1928515 0
1928563 0
1928571 0
1928583 0
1928586 0
1928595 0
1928625 0
1928680 0
1928693 0
1928789 0
1928807 0
1928846 11
1928873 0
1928915 0
1929029 171
1929056 2
1929121 204
1929132 24
1929141 132
1929155 0
1929180 32
1929238 407
1929240 385
1929249 51
1929320 4
1929345 112
1929410 0
1929491 31
1929537 0
1929582 0
1929591 80
1929693 57
1929759 406
1929811 119
1929888 0
1929893 120
1930007 0
1930119 7
1930163 20
1930234 11
1930273 0
1930282 18
1930375 2
1930401 0
1930596 0
1930684 38
1930789 28
1931089 14
1931143 0
1931212 181
1931284 18
1931340 0
1931381 0
1931444 16
1931456 216
1931458 328
1931481 0
1931498 0
1931529 0
1931543 0
1931565 0
1931584 0
1931640 0
1931683 12
1931722 50
1931749 492
1931761 0
1931772 0
1931862 114
1931865 33
1931880 41
1931894 40
1931915 65
1931929 0
1931939 119
1932052 12
1932194 0
1932200 328
1932236 230
1932285 58
1932365 11
1932440 162
1932521 0
1932608 305
1932658 0
1932669 45
1932695 0
1932740 0
1932753 21
1932796 1
1932834 0
1933084 0
1933100 45
1933148 177
1933156 290
1933307 36
1933313 94
1933349 1
1933401 0
1933497 0
1933522 0
1933536 0
1933637 0
1933722 64
1933724 141
1933728 219
1933753 14
1933894 0
1933925 0
1933930 0
1933934 0
1933940 0
1933956 0
1933964 0
1933973 0
1934019 0
1934022 0
1934029 0
1934035 0
1934037 0
1934044 0
1934093 47
1934168 128
1934176 159
1934180 0
1934187 0
1934230 0
1934301 95
1934307 0
1934370 0
1934410 0
1934433 0
1934440 20
1934491 0
1934611 0
1934651 503
1934663 400
1934708 0
1934721 0
1934770 0
1934811 54
1934864 112
1934867 183
1934886 60
1934899 0
1934910 0
1934965 0
1935005 37
1935097 0
1935145 29
1935206 82
1935309 0
1935331 0
1935343 0
1935464 4
1935667 0
1935821 221
1935849 0
1935855 0
1936015 116
1936070 164
1936113 0
1936172 1
1936205 29
1936242 9
1936391 0
1936398 31
1936452 6
1936608 0
1936633 0
1936659 0
1936705 0
1936812 0
1936885 0
1936903 0
1936909 0
1936982 0
1937046 0
1937064 0
1937079 0
1937104 0
1937168 0
1937235 0
1937272 0
1937367 0
1937499 25
1937530 49
1937644 0
1937676 0
1937687 0
1937739 0
1937791 213
1937842 88
1938039 10
1938055 0
1938157 72
1938179 0
1938193 0
1938229 8
1938240 32
1938314 0
1938333 30
1938410 1
1938434 0
1938512 0
1938541 0
1938580 0
1938616 0
1938628 0
1938706 0
1938990 0
1939063 0
1939077 0
1939190 0
1939282 0
1939385 0
1939421 0
1939500 0
1939506 0
1939582 0
1939609 0
1939621 0
1939675 0
1939719 0
1939769 0
1939813 0
1939818 0
1939842 0
1939873 0
1939927 0
1940115 0
1940125 0
1940222 0
1940331 0
1940379 0
1940455 0
1940486 0
1940520 0
1940671 0
1940905 0
1941095 0
1941195 0
1941225 0
1941236 0
1941572 0
1941705 0
1941744 0
1941753 0
1941768 0
1941777 0
1941806 0
1941818 0
1941820 0
1941830 0
1941834 0
1941839 0
1941850 0
1942135 18
1942191 0
1942354 0
1942363 38
1942591 17
1942618 0
1942636 38
1942651 59
1942816 0
1942858 0
1942870 0
1943069 8
1943114 20
1943272 0
1943284 0
1943340 0
1943459 0
1943571 0
1943624 0
1943669 0
1943905 0
1943963 0
1943981 12
1943984 238
1943990 0
1944132 0
1944147 0
1944155 0
1944239 0
1944377 0
1944439 216
1944532 60
1944583 9
1944686 50
1944917 22
1945235 0
1945351 99
1945414 6
1945490 107
1945533 0
1945545 400
1945851 0
1945891 0
1946064 10
1946223 0
1946272 0
1946331 11
1946383 0
1946468 0
1946501 0
1946510 89
1946522 181
1946540 0
1946573 0
1946633 0
1946689 0
1946703 0
1946744 210
1946757 0
1946761 64
1946773 243
1946845 75
1946875 0
1946927 0
1947026 0
1947056 232
1947095 154
1947102 0
1947130 160
1947149 183
1947169 10
1947192 75
1947218 0
1947285 3
1947485 7
1947542 0
1947648 0
1947654 0
1947707 32
1947925 48
1947960 209
1947999 262
1948023 131
1948032 197
1948035 80
1948324 99
1948362 117
1948428 14
1948498 109
1948617 0
1948635 95
1948678 89
1948749 0
1948758 0
1948803 77
1948869 22
1948908 566
1948923 88
1948968 0
1949142 88
1949170 72
1949232 0
1949396 0
1949569 0
1949618 107
1949744 51
1949771 14
1949834 66
1949927 1
1949975 0
1950057 10
1950102 156
1950108 0
1950132 27
1950188 60
1950326 32
1950350 0
1950401 54
1950474 494
1950587 0
1950605 23
1950630 265
1950633 0
1950642 89
1950658 476
1950664 111
1950677 0
1950750 185
1950773 205
1950800 0
1950820 16
1950887 0
1950903 0
1950936 36
1950963 132
1951042 0
1951071 20
1951213 5
1951222 62
1951263 357
1951342 0
1951416 7
1951500 342
1951528 0
1951587 3
1951680 0
1951722 0
1951732 6
1951741 0
1951762 4
1951824 79
1951930 66
1952060 55
1952168 2
1952348 0
1952368 62
1952372 479
1952506 76
1952542 0
1952809 0
1952812 0
1952864 370
1952992 1
1953073 0
1953091 0
1953139 18
1953210 205
1953256 32
1953279 55
1953331 24
1953345 158
1953655 109
1953778 233
1953818 0
1953878 44
1953898 87
1953901 228
1953922 0
1953944 0
1953958 3
1953982 13
1954018 0
1954021 5
1954106 0
1954149 0
1954184 0
1954186 0
1954215 0
1954236 0
1954287 0
1954430 114
1954450 0
1954544 0
1954580 136
1954794 0
1954824 0
1954877 0
1954910 0
1954912 0
1954918 0
1954934 0
1954999 0
1955004 7
1955006 33
1955012 0
1955066 40
1955144 0
1955190 125
1955192 26
1955223 0
1955254 0
1955287 0
1955295 0
1955307 0
1955331 0
1955530 0
1955580 0
1955693 0
1955724 71
1955813 123
1955825 0
1955972 308
1955984 0
1956090 113
1956111 0
1956285 0
1956333 0
1956368 0
1956444 0
1956474 0
1956502 0
1956518 0
1956567 0
1956575 0
1956635 0
1956670 0
1956692 102
1956756 0
1956780 0
1956786 0
1956808 0
1956827 0
1956888 0
1956974 0
1956986 153
1957034 9
1957147 0
1957160 19
1957367 49
1957369 17
1957378 65
1957411 0
1957522 0
1957560 2
1957631 16
1957643 0
1957676 65
1957715 0
1957793 102
1957908 0
1958025 0
1958028 16
1958063 0
1958089 31
1958109 0
1958151 246
1958165 182
1958201 0
1958238 322
1958268 144
1958295 0
1958355 0
1958420 0
1958559 0
1958637 57
1958660 172
1958778 76
1958859 0
1958910 0
1959006 0
1959099 91
1959190 149
1959244 32
1959391 45
1959478 0
1959484 1
1959547 10
1959563 0
1959572 30
1959646 92
1959659 59
1959803 250
1959842 0
1960122 0
1960264 254
1960319 0
1960413 97
1960439 71
1960511 0
1960569 42
1960604 244
1960614 0
1960657 1
1960666 0
1960715 16
1960719 123
1960735 89
1960754 0
1960783 0
1960872 21
1960967 299
1961035 53
1961093 0
1961119 273
1961170 117
1961198 0
1961231 49
1961283 38
1961292 96
1961426 0
1961538 9
1961553 3
1961595 36
1961630 41
1961719 0
1961773 0
1961799 0
1961832 0
1961874 0
1961888 33
1961899 21
1961968 0
1962035 15
1962077 295
1962164 86
1962176 0
1962255 0
1962280 17
1962289 50
1962304 0
1962330 0
1962391 27
1962394 33
1962435 0
1962475 16
1962481 592
1962556 69
1962581 14
1962616 0
1962629 0
1962688 46
1962746 0
1962820 43
1962859 0
1962865 0
1962907 230
1962957 0
1962979 27
1963033 0
1963147 188
1963207 134
1963216 0
1963255 0
1963384 391
1963495 21
1963504 73
1963530 16
1963615 97
1963711 0
1963792 190
1963819 2
1963846 226
1963852 284
1963894 26
1963924 0
1963969 51
1964050 2
1964090 150
1964232 114
1964236 298
1964283 3
1964304 78
1964334 17
1964661 81
1964676 167
1964688 423
1964727 0
1964811 50
1964906 50
1964956 0
1964997 24
1965081 30
1965276 349
1965432 0
1965462 0
1965540 0
1965584 16
1965608 144
1965706 52
1965911 0
1965936 81
1965956 0
1965984 0
1965996 86
1966002 43
1966020 0
1966087 1
1966174 0
1966268 0
1966274 111
1966310 0
1966430 0
1966441 118
1966447 41
1966468 12
1966537 2
1966547 0
1966549 306
1966646 135
1966686 130
1966836 139
1966927 60
1966947 0
1966968 0
1966978 0
1967043 0
1967047 30
1967056 0
1967071 0
1967106 0
1967122 0
1967166 171
1967213 199
1967257 0
1967278 0
1967286 105
1967296 13
1967327 73
1967435 0
1967482 10
1967501 56
1967525 18
1967579 2
1967657 231
1967661 157
1967672 0
1967690 0
1967692 20
1967751 1144
1967808 0
1967850 0
1967891 33
1967928 49
1967984 234
1968028 0
1968112 197
1968114 100
1968135 89
1968141 0
1968255 24
1968311 24
1968374 0
1968518 11
1968530 41
1968545 84
1968560 12
1968658 10
1968689 359
1968725 202
1968767 0
1968801 108
1968870 0
1968908 0
1968953 468
1968959 856
1969033 152
1969049 0
1969094 148
1969134 68
1969183 87
1969271 477
1969444 0
1969463 0
1969541 13
1969544 303
1969583 95
1969598 0
1969619 98
1969646 0
1969713 0
1969723 0
1969784 249
1969921 0
1970068 0
1970182 47
1970258 73
1970269 0
1970275 0
1970309 17
1970354 0
1970381 35
1970388 23
1970414 0
1970426 70
1970436 0
1970545 169
1970629 274
1970666 0
1970702 0
1970816 190
1970885 625
1970888 305
1970913 241
1970962 0
1970990 0
1971111 0
1971145 181
1971181 40
1971202 28
1971238 0
1971381 8
1971385 50
1971404 0
1971462 0
1971491 18
1971503 1
1971514 210
1971606 1
1971646 73
1971657 0
1971728 0
1971740 0
1971785 0
1971855 206
1971978 0
1972004 0
1972050 0
1972126 0
1972216 19
1972262 62
1972294 5
1972430 70
1972450 0
1972516 98
1972687 71
1972707 668
1972741 60
1972748 301
1972927 11
1973201 0
1973359 98
1973622 17
1973675 145
1973843 229
1973851 0
1973879 1163
1973899 0
1973985 19
1974063 14
1974093 0
1974128 0
1974188 0
1974664 1
1974731 61
1974733 612
1974788 186
1974872 243
1974885 342
1974927 517
1975080 5
1975156 0
1975172 351
1975328 141
1975402 1
1975472 629
1975527 0
1975596 170
1975705 0
1975712 197
1975736 177
1975818 58
1976065 0
1976166 0
1976179 0
1976183 152
1976225 61
1976259 0
1976356 200
1976667 10
1976679 0
1976721 422
1976723 548
1976763 0
1976794 0
1976903 54
1976991 387
1977059 7
1977080 228
1977233 40
1977283 0
1977329 8
1977380 39
1977403 0
1977440 357
1977470 0
1977473 85
1977500 249
1977554 0
1977630 13
1977632 0
1977674 0
1977694 0
1977729 34
1977787 0
1977799 0
1977835 41
1977841 8
1977886 0
1977942 0
1977965 101
1977972 16
1978003 10
1978132 51
1978148 0
1978155 13
1978252 98
1978270 0
1978286 0
1978289 125
1978297 0
1978302 0
1978305 0
1978347 0
1978381 40
1978405 0
1978426 116
1978471 0
1978474 0
1978518 20
1978597 156
1978814 129
1978816 94
1978837 4
1978844 6
1978846 85
1978858 0
1978980 205
1978984 13
1979027 32
1979049 7
1979064 0
1979137 0
1979192 159
1979220 0
1979338 2
1979384 85
1979405 1
1979473 0
1979503 13
1979529 10
1979712 182
1979750 99
1979755 6
1979763 0
1979928 0
1979972 0
1980023 5
1980053 0
1980059 109
1980130 0
1980184 0
1980197 0
1980419 123
1980434 46
1980478 0
1980543 0
1980675 64
1980762 0
1980923 132
1981040 29
1981042 53
1981051 0
1981145 30
1981212 0
1981410 0
1981509 107
1981549 25
1981602 0
1981615 0
1981658 0
1981686 0
1981758 0
1981777 0
1981915 0
1982253 0
1982345 103
1982390 0
1982412 0
1982450 0
1982467 0
1982490 0
1982531 0
1982534 24
1982583 0
1982588 0
1982595 0
1982610 0
1982616 0
1982621 0
1982631 0
1982649 0
1982694 0
1982705 0
1982709 6
1982718 0
1982723 0
1982741 0
1982751 0
1982768 0
1982772 0
1982801 0
1982816 21
1982847 0
1982858 0
1982886 0
1983330 36
1983360 0
1983369 9
1983404 1
1983407 0
1983442 0
1983485 0
1983500 0
1983521 0
1983548 0
1983608 0
1983610 11
1983659 5
1983668 0
1983734 0
1983866 0
1984007 119
1984010 0
1984031 0
1984040 0
1984066 0
1984143 0
1984185 0
1984268 25
1984315 6
1984357 57
1984494 135
1984561 0
1984731 0
1984761 133
1984813 0
1984850 68
1984875 6
1984879 98
1984905 0
1984914 0
1984925 191
1984980 98
1985013 143
1985035 66
1985040 124
1985082 67
1985179 25
1985190 64
1985202 18
1985214 0
1985223 213
1985257 0
1985316 175
1985322 124
1985367 81
1985406 9
1985412 252
1985433 77
1985568 163
1985625 19
1985729 15
1985745 5
1985823 0
1985853 0
1985908 0
1986007 0
1986083 117
1986164 0
1986179 0
1986196 0
1986221 0
1986242 0
1986287 0
1986308 0
1986419 110
1986439 1
1986461 0
1986549 0
1986588 238
1986592 149
1986660 0
1986666 94
1986694 0
1986787 0
1986818 0
1986825 0
1986855 0
1986874 0
1986883 80
1986930 0
1986947 54
1986992 54
1987011 0
1987194 1
1987247 0
1987293 0
1987321 0
1987362 0
1987412 0
1987418 5
1987516 0
1987523 0
1987551 0
1987629 0
1987633 0
1987671 0
1987699 0
1987776 116
1987779 126
1987818 12
1987824 55
1987926 101
1987928 25
1987949 1
1987962 65
1988037 14
1988050 3
1988056 15
1988065 0
1988084 19
1988187 27
1988211 15
1988238 563
1988252 13
1988266 24
1988438 11
1988460 41
1988469 113
1988556 166
1988559 42
1988677 2
1988681 23
1988731 1
1988853 123
1988884 177
1988981 30
1989104 13
1989114 179
1989126 0
1989164 123
1989168 122
1989269 192
1989424 256
1989426 142
1989476 22
1989500 0
1989507 0
1989564 0
1989756 61
1989834 0
1989866 0
1990023 4
1990069 0
1990176 0
1990209 28
1990328 132
1990392 32
1990482 77
1990609 0
1990735 0
1990978 0
1991080 116
1991082 395
1991455 0
1991482 0
1991563 48
1991572 0
1991905 50
1991932 0
1992220 0
1992229 0
1992250 0
1992318 41
1992393 8
1992524 58
1992547 96
1992610 111
1992664 24
1992707 72
1992768 10
1992896 66
1992930 42
1992970 399
1993007 0
1993053 21
1993176 54
1993199 0
1993254 0
1993265 63
1993291 1489
1993293 452
1993366 45
1993372 541
1993402 280
1993443 0
1993452 65
1993521 0
1993567 26
1993638 0
1993790 165
1993847 0
1993902 86
1993975 232
1993977 400
1994069 0
1994081 89
1994138 0
1994195 0
1994259 0
1994366 0
1994373 24
1994383 52
1994428 73
1994666 0
1994681 29
1994744 0
1994876 207
1994910 166
1994940 274
1995039 0
1995133 207
1995163 151
1995259 922
1995345 131
1995417 114
1995475 0
1995488 0
1995625 2
1995694 25
1995816 0
1995876 34
1995983 0
1996030 0
1996042 0
1996049 11
1996176 24
1996273 127
1996304 119
1996426 3
1996476 16
1996480 5
1996598 62
1996601 151
1996688 117
1996697 61
1996719 22
1996891 26
1996905 23
1996919 588
1996946 22
1996970 28
1997073 21
1997092 0
1997101 13
1997107 3
1997120 20
1997195 87
1997208 1
1997229 24
1997231 95
1997333 54
1997339 13
1997378 135
1997381 130
1997482 45
1997716 60
1997781 188
1997935 84
1998157 23
1998233 0
1998483 75
1998617 42
1998689 57
1998715 0
1998820 73
1998838 0
1998903 17
1998922 0
1998927 34
1998955 58
1999068 6
1999126 170
1999128 16
1999139 0
1999143 100
1999217 160
1999223 6
1999308 0
1999369 43
1999390 0
1999416 3
1999540 163
1999548 117
1999557 46
1999580 36
1999596 154
1999645 1
1999686 0
1999698 0
1999701 0
1999725 110
1999780 23
1999870 0
1999978 0
2000026 138
2000047 0
2000049 0
2000055 0
2000061 0
2000063 17
2000135 155
2000158 53
2000171 0
2000193 0
2000297 0
2000310 6
2000392 44
2000431 52
2000506 116
2000547 28
2000620 236
2000688 0
2000753 25
2000765 123
2000797 189
2000865 132
2000872 1407
2000997 0
2001031 0
2001313 56
2001681 0
2001729 38
2001781 15
2001831 18
2001921 8
2001933 178
2001935 156
2002044 44
2002078 3
2002395 135
2002439 300
2002495 62
2002547 209
2002594 191
2002605 197
2002614 329
2002701 0
2002722 43
2002744 201
2002885 30
2002901 0
2002953 0
2003086 0
2003115 1
2003137 0
2003221 0
2003244 226
2003453 18
2003481 0
2003505 89
2003551 58
2003598 299
2003602 0
2003643 381
2003704 0
2003748 232
2003821 118
2003841 2
2003868 53
2004008 0
2004133 189
2004145 0
2004338 45
2004368 135
2004429 31
2004440 221
2004582 80
2004769 115
2004817 206
2004895 442
2004901 21
2004984 19
2005015 0
2005066 59
2005083 15
2005102 254
2005171 0
2005178 86
2005219 0
2005285 0
2005313 142
2005423 77
2005626 61
2005657 0
2005696 37
2005772 0
2005795 0
2005803 0
2005811 69
2005943 120
2006013 168
2006061 27
2006196 19
2006214 234
2006232 9
2006240 0
2006256 133
2006289 182
2006312 25
2006322 85
2006352 0
2006421 34
2006483 0
2006505 166
2006511 0
2006523 0
2006530 0
2006630 0
2006653 0
2006737 0
2006829 18
2006841 0
2006945 0
2006988 30
2007068 339
2007167 0
2007202 0
2007236 0
2007378 0
2007425 0
2007497 19
2007571 7
2007653 25
2007680 147
2007757 126
2007775 0
2007777 26
2007790 0
2007812 0
2007831 0
2007842 0
2007880 29
2007920 0
2007931 167
2007988 0
2008008 48
2008091 0
2008116 0
2008231 53
2008249 28
2008270 0
2008363 0
2008417 0
2008429 38
2008462 198
2008468 0
2008497 83
2008705 0
2008707 239
2008732 0
2008753 9
2008771 174
2008785 0
2008824 0
2008915 0
2008917 12
2008936 18
2008948 0
2008984 6
2009128 20
2009187 99
2009196 0
2009352 87
2009373 0
2009404 39
2009487 0
2009515 38
2009577 23
2009607 1
2009638 22
2009687 47
2009878 11
2009906 0
2009919 43
2010026 0
2010074 4
2010097 19
2010133 0
2010150 0
2010265 216
2010398 31
2010433 0
2010464 0
2010471 9
2010494 7
2010546 0
2010601 51
2010618 0
2010622 24
2010633 85
2010723 0
2010744 92
2010803 0
2010812 26
2010853 0
2010866 13
2010950 19
2010952 83
2010970 15
2011093 0
2011110 0
2011188 0
2011203 134
2011259 0
2011275 0
2011343 1
2011515 0
2011521 0
2011540 0
2011585 0
2011604 0
2011628 8
2011878 0
2011915 0
2011941 0
2011947 53
2011953 0
2011958 0
2011976 0
2011993 0
2012039 0
2012082 0
2012122 176
2012151 0
2012178 38
2012377 0
2012411 0
2012596 0
2012614 0
2012627 0
2012654 0
2012657 211
2012671 0
2012677 730
2012687 7
2012779 7
2012812 0
2012835 0
2012847 0
2013204 0
2013287 13
2013568 0
2013593 73
2013914 0
2014059 260
2014164 0
2014200 0
2014419 6
2014463 22
2014639 0
2014668 0
2014690 2
2014692 708
2014698 365
2014714 71
2014719 75
2014723 686
2014754 61
2014761 15
2014857 0
2014929 24
2014983 102
2015039 73
2015076 76
2015160 340
2015170 54
2015244 1067
2015260 0
2015438 0
2015534 110
2015540 0
2015671 12
2015698 36
2015717 0
2015765 51
2015863 137
2015866 140
2015870 25
2015878 0
2015975 15
2015984 433
2016058 0
2016110 132
2016461 123
2016519 0
2016533 28
2016725 70
2016761 345
2016810 0
2016839 49
2016932 101
2017058 5
2017286 32
2017374 162
2017415 317
2017555 0
2017568 57
2017588 202
2017636 0
2017690 0
2017736 0
2017776 0
2017807 0
2017815 0
2017868 2
2018028 4
2018052 0
2018162 0
2018233 0
2018303 0
2018341 0
2018352 0
2018453 0
2018584 0
2018619 0
2018690 0
2018775 0
2018888 0
2018973 0
2019046 0
2019250 0
2019316 0
2019324 0
2019641 0
2019667 0
2019721 0
2019799 0
2019835 0
2019860 0
2019875 0
2019917 0
2020032 0
2020059 0
2020099 0
2020115 0
2020155 0
2020262 0
2020514 0
2020562 0
2020568 0
2020571 0
2020618 0
2020666 0
2020702 0
2020768 0
2020989 0
2021024 0
2021108 0
2021177 0
2021249 0
2021272 0
2021342 0
2021402 14
2021448 0
2021451 0
2021465 0
2021485 0
2021512 0
2021530 0
2021541 0
2021678 0
2021700 0
2021765 0
2021802 0
2021816 0
2021818 0
2021874 0
2021969 0
2021981 0
2022053 0
2022183 0
2022209 0
2022223 0
2022227 0
2022376 0
2022479 0
2022723 0
2022749 0
2022851 0
2022868 0
2022909 0
2022959 0
2022977 0
2023430 10
2023459 41
2023473 0
2023501 0
2023514 0
2023579 0
2023588 0
2023714 0
2023773 0
2023906 0
2023939 8
2024060 0
2024180 0
2024268 0
2024296 0
2024327 4
2024348 0
2024483 25
2024486 142
2024563 0
2024573 0
2024587 10
2024591 0
2024675 0
2024694 0
2024701 0
2024761 0
2024811 179
2024876 252
2025045 256
2025056 0
2025078 1
2025091 40
2025120 0
2025130 64
2025142 0
2025169 0
2025176 0
2025185 168
2025187 16
2025317 0
2025342 194
2025346 385
2025433 0
2025446 0
2025514 65
2025589 93
2025630 12
2025718 5
2025750 169
2025754 354
2025760 0
2025957 0
2026003 79
2026099 6
2026257 0
2026307 10
2026329 0
2026351 0
2026396 0
2026462 425
2026491 11
2026660 241
2026715 50
2026735 417
2026743 0
2026774 4
2026835 110
2026922 0
2026962 104
2027003 86
2027207 26
2027243 268
2027249 15
2027290 1
2027329 16
2027362 0
2027400 0
2027446 8
2027537 109
2027552 625
2027554 29
2027573 14
2027823 0
2027833 0
2027889 0
2027924 0
2027969 14
2027986 31
2027989 203
2028059 39
2028108 0
2028169 0
2028226 27
2028253 59
2028311 32
2028331 3836
2028441 0
2028466 186
2028470 382
2028557 0
2028570 0
2028638 66
2028713 95
2028754 11
2028842 3
2028874 181
2028878 403
2028884 1
2029036 0
2029082 16
2029111 23
2029178 1
2029383 0
2029408 0
2029430 0
2029453 0
2029475 0
2029518 0
2029541 0
2029560 0
2029613 0
2029656 0
2029660 0
2029723 0
2029759 0
2029770 0
2029853 0
2029883 0
2029956 5
2029963 0
2030019 0
2030043 0
2030087 0
2030162 0
2030290 0
2030302 0
2030317 1
2030328 7
2030331 0
2030361 0
2030507 6
2030521 1
2030599 128
2030641 1
2030664 4
2030679 0
2030693 0
2030702 1
2030706 0
2030855 1
2030870 0
2030886 64
2030976 6
2031038 0
2031042 0
2031061 0
2031080 0
2031133 0
2031140 0
2031163 8
2031177 0
2031205 0
2031351 0
2031361 0
2031457 0
2031503 0
2031526 44
2031604 18
2031638 0
2031741 1
2031753 0
2031828 0
2031872 0
2031884 0
2031904 0
2031926 0
2031936 0
2031964 0
2031991 0
2032016 0
2032027 0
2032031 0
2032048 0
2032063 0
2032125 0
2032151 0
2032168 0
2032207 12
2032231 0
2032250 23
2032401 0
2032404 0
2032497 0
2032525 0
2032593 0
2032756 10
2032999 0
2033108 0
2033116 0
2033216 0
2033330 0
2033411 0
2033424 0
2033458 0
2033481 0
2033530 0
2033638 71
2033648 0
2033677 0
2033728 0
2033743 0
2033749 0
2033779 0
2033805 0
2033840 0
2033927 0
2033981 0
2033983 0
2034107 0
2034201 0
2034216 0
2034288 0
2034432 0
2034440 0
2034459 0
2034481 0
2034561 0
2034598 0
2034608 0
2034712 0
2034742 0
2034782 0
2034847 3
2034941 0
2034997 0
2035096 0
2035164 0
2035171 0
2035193 0
2035219 0
2035262 0
2035378 0
2035389 0
2035422 0
2035428 0
2035447 0
2035643 0
2035652 0
2035669 0
2035799 0
2035813 0
2035815 0
2035898 0
2036007 0
2036111 0
2036338 0
2036358 0
2036409 0
2036474 0
2036491 0
2036522 0
2036798 0
2037004 0
2037023 0
2037031 0
2037051 0
2037081 0
2037150 1
2037168 0
2037241 0
2037356 0
2037369 0
2037438 0
2037482 0
2037612 0
2037709 0
2037743 0
2037779 0
2037888 0
2037987 0
2038005 0
2038010 0
2038038 13
2038083 0
2038164 0
2038260 0
2038262 1
2038272 0
2038287 0
2038379 0
2038414 0
2038530 0
2038559 83
2038692 85
2038729 0
2038735 0
2038754 0
2038767 0
2038771 0
2038773 0
2038811 1
2038836 0
2038896 0
2038925 0
2038936 0
2038939 0
2038948 1
2038957 0
2039055 0
2039059 0
2039077 0
2039102 0
2039109 0
2039118 136
2039132 55
2039134 0
2039173 5
2039199 0
2039370 0
2039403 6
2039532 0
2039559 0
2039602 0
2039672 212
2039739 0
2039820 17
2039876 251
2039884 135
2039918 0
2039921 101
2039973 133
2040129 31
2040143 135
2040167 122
2040193 0
2040227 0
2040347 0
2040375 148
2040545 0
2040560 79
2040572 20
2040599 0
2040644 244
2040647 150
2040662 57
2040712 0
2040737 293
2040740 617
2040771 0
2040847 72
2040857 0
2040872 0
2040878 30
2040995 0
2041069 0
2041104 23
2041123 0
2041169 0
2041229 4
2041307 0
2041440 8
2041458 54
2041497 99
2041526 8
2041577 6
2041608 67
2041650 15
2041671 0
2041689 0
2041711 1
2041762 115
2041773 0
2041800 60
2041824 67
2041921 28
2041986 0
2041993 7
2042017 0
2042046 685
2042048 7
2042133 0
2042146 0
2042211 197
2042278 57
2042286 5
2042333 0
2042415 139
2042451 16
2042457 83
2042519 0
2042693 0
2042745 14
2042761 0
2042784 246
2042791 0
2042812 0
2042833 0
2042909 11
2042960 0
2042989 0
2043158 1
2043253 19
2043270 0
2043328 42
2043357 0
2043367 5
2043382 0
2043400 0
2043429 224
2043496 22
2043516 102
2043594 355
2043669 20
2043798 0
2043834 156
2043840 1
2044023 217
2044071 11
2044086 144
2044088 495
2044139 0
2044150 56
2044153 630
2044240 39
2044303 0
2044442 0
2044678 191
2044759 0
2044773 0
2044784 159
2044805 39
2044900 0
2044924 0
2045021 0
2045042 0
2045105 0
2045243 0
2045253 13
2045309 2
2045319 3
2045414 32
2045435 0
2045458 53
2045460 274
2045585 6
2045600 118
2045610 72
2045777 96
2045780 0
2045841 0
2045861 0
2045868 0
2046009 6
2046047 9
2046226 57
2046332 0
2046339 0
2046409 32
2046411 67
2046473 0
2046577 4
2046652 131
2046720 0
2046729 0
2046761 0
2046776 25
2046783 154
2046875 78
2046913 72
2046932 0
2047007 45
2047014 0
2047024 0
2047046 0
2047066 0
2047176 0
2047185 123
2047203 0
2047225 113
2047229 218
2047245 23
2047329 0
2047349 0
2047397 0
2047413 1
2047418 0
2047429 0
2047506 0
2047522 0
2047572 205
2047587 0
2047607 207
2047628 0
2047630 256
2047688 695
2047729 123
2047868 62
2047875 0
2047960 0
2048013 270
2048034 129
2048145 0
2048211 91
2048255 0
2048330 22
2048338 0
2048369 67
2048414 0
2048439 221
2048443 26
2048530 0
2048611 2394
2048686 57
2048774 235
2048815 76
2048851 805
2048857 219
2048880 0
2048916 79
2049020 0
2049029 0
2049137 36
2049170 851
2049198 5
2049224 0
2049332 0
2049419 0
2049550 91
2049603 0
2049653 0
2049679 0
2049712 0
2049747 44
2049791 98
2049811 146
2049823 79
2049839 54
2049868 287
2049882 36
2049937 6
2049950 115
2049966 419
2050021 0
2050035 233
2050053 231
2050081 1035
2050134 837
2050148 607
2050209 172
2050246 0
2050270 3
2050338 39
2050374 821
2050380 65
2050546 10
2050634 150
2050659 377
2050682 22
2050684 130
2050726 0
2050756 173
2050804 0
2050815 602
2050817 31
2050826 265
2050875 489
2050945 167
2051137 0
2051184 21
2051254 0
2051327 120
2051331 65
2051414 5
2051473 0
2051495 306
2051515 0
2051570 0
2051634 61
2051699 242
2051741 0
2051746 0
2051856 0
2051966 527
2051992 0
2052026 0
2052202 0
2052270 0
2052292 0
2052309 19
2052440 49
2052525 81
2052565 0
2052624 169
2052667 0
2052712 138
2052725 36
2052761 7
2052848 61
2052852 43
2052866 0
2052895 26
2052940 59
2052968 195
2052979 113
2052982 81
2053018 0
2053095 335
2053117 0
2053151 53
2053159 0
2053168 199
2053194 76
2053254 77
2053287 1
2053369 43
2053386 47
2053508 2
2053580 4
2053596 0
2053641 207
2053887 10
2053894 98
2053926 778
2053930 1055
2053940 193
2053982 0
2053984 242
2054032 209
2054048 106
2054062 6
2054103 1
2054118 13
2054158 101
2054172 0
2054227 0
2054240 0
2054283 0
2054311 1
2054331 0
2054350 125
2054416 19
2054533 0
2054571 0
2054661 19
2054754 25
2054762 0
2054796 0
2054873 0
2054958 25
2054977 146
2055064 88
2055068 620
2055070 346
2055205 87
2055221 15
2055270 0
2055364 155
2055386 0
2055460 0
2055469 0
2055484 1
2055524 0
2055534 32
2055558 0
2055592 0
2055615 80
2055622 0
2055640 1
2055672 0
2055682 27
2055775 1
2055790 13
2055821 0
2055855 83
2055925 8
2055940 24
2055947 50
2055959 40
2056065 0
2056137 0
2056169 527
2056208 0
2056270 188
2056347 0
2056351 19
2056353 0
2056366 0
2056373 0
2056382 349
2056399 0
2056466 9
2056534 0
2056558 177
2056619 0
2056650 60
2056699 0
2056740 502
2056752 768
2056758 898
2056794 210
2056833 106
2056836 220
2056842 38
2056880 0
2056908 144
2057037 55
2057102 147
2057145 212
2057160 123
2057198 0
2057215 4
2057229 113
2057286 19
2057343 51
2057384 58
2057421 0
2057448 310
2057451 4
2057467 28
2057474 289
2057480 0
2057541 7
2057571 19
2057672 103
2057701 44
2057747 160
2057755 0
2057831 36
2058056 92
2058191 0
2058206 0
2058239 0
2058413 103
2058415 33
2058421 84
2058469 0
2058486 0
2058579 23
2058602 293
2058604 162
2058609 0
2058625 0
2058645 0
2058725 0
2058866 9
2058877 0
2058893 0
2058992 0
2059013 0
2059121 22
2059137 0
2059149 117
2059182 2
2059237 8
2059272 45
2059285 0
2059310 0
2059313 0
2059328 0
2059335 0
2059339 1
2059341 0
2059372 0
2059472 0
2059549 0
2059608 45
2059621 27
2059662 57
2059731 0
2059793 38
2059856 475
2059862 19
2059910 213
2059972 44
2059976 148
2060091 0
2060166 31
2060177 12
2060223 0
2060280 0
2060330 22
2060375 186
2060406 299
2060462 22
2060534 212
2060585 310
2060631 0
2060723 80
2060732 74
2060840 226
2060889 62
2060924 22
2060950 0
2060972 12
2061056 476
2061144 0
2061163 0
2061179 7
2061184 0
2061204 0
2061246 4
2061504 0
2061550 0
2061594 0
2061873 0
2062041 0
2062097 46
2062150 120
2062317 0
2062381 37
2062415 115
2062490 89
2062614 0
2062642 0
2062717 0
2062760 3
2062810 99
2062866 0
2062960 77
2062997 12
2063191 59
2063227 553
2063293 1
2063423 205
2063566 84
2063658 112
2063749 93
2063758 35
2063790 53
2063798 0
2063821 166
2063850 0
2063866 0
2063959 220
2064008 63
2064149 66
2064214 63
2064217 275
2064258 0
2064298 445
2064442 513
2064460 44
2064468 385
2064495 0
2064556 238
2064601 0
2064618 0
2064667 0
2064689 17
2064710 62
2064770 9
2064787 6
2064798 19
2064846 0
2064861 53
2064873 0
2064919 0
2065143 3
2065206 0
2065361 0
2065449 95
2065661 0
2065744 67
2065903 20
2065940 113
2065947 0
2065972 151
2065996 14
2066056 0
2066236 100
2066242 2
2066278 0
2066416 0
2066498 84
2066535 180
2066650 73
2066667 52
2066708 30
2066756 0
2066922 1
2066960 0
2066967 65
2067075 113
2067093 90
2067124 91
2067163 0
2067327 170
2067347 0
2067417 0
2067501 84
2067551 24
2067611 1
2067675 41
2067727 0
2067738 0
2067760 0
2067807 7
2067890 0
2068014 0
2068159 0
2068319 46
2068360 0
2068389 39
2068436 0
2068456 20
2068490 0
2068497 0
2068519 1
2068563 24
2068599 63
2068630 2
2068812 247
2068895 32
2068908 3
2068950 53
2068962 0
2069010 52
2069066 53
2069136 0
2069167 0
2069204 0
2069261 0
2069264 0
2069317 0
2069334 0
2069379 0
2069426 0
2069450 0
2069461 0
2069469 0
2069583 0
2069587 0
2069593 0
2069614 0
2069652 59
2069732 0
2069750 0
2069814 73
2069837 0
2069934 0
2069961 0
2070108 0
2070160 70
2070235 0
2070271 0
2070418 51
2070430 96
2070437 0
2070503 0
2070530 34
2070623 3
2070645 5
2070665 0
2070768 36
2070825 4
2070895 33
2070903 0
2071151 12
2071211 29
2071286 0
2071349 41
2071466 3
2071482 0
2071544 0
2071571 0
2071735 0
2071894 73
2071917 8
2071942 284
2071948 0
2071960 0
2071979 0
2072045 0
2072085 0
2072092 0
2072162 0
2072179 0
2072240 0
2072333 0
2072364 259
2072477 0
2072504 165
2072507 23
2072516 9
2072519 0
2072526 84
2072533 0
2072616 0
2072651 0
2072715 0
2072771 0
2072807 0
2072855 0
2072953 0
2073069 0
2073095 0
2073142 0
2073231 0
2073249 0
2073297 0
2073372 0
2073379 0
2073397 0
2073455 0
2073508 0
2073612 0
2073634 0
2073767 0
2073769 0
2073829 114
2073866 0
2074004 0
2074030 0
2074068 0
2074175 0
2074198 53
2074224 0
2074288 0
2074304 113
2074307 0
2074435 5
2074484 0
2074540 0
2074596 0
2074643 25
2074704 4
2074711 0
2074718 130
2074739 0
2074758 0
2074762 0
2074793 117
2074802 0
2074820 0
2074851 0
2074951 0
2075028 0
2075033 0
2075072 0
2075087 0
2075125 0
2075156 0
2075212 0
2075312 0
2075413 0
2075516 0
2075596 1
2075618 7
2075647 0
2075667 413
2075709 0
2075849 148
2076007 0
2076110 0
2076144 0
2076147 0
2076204 0
2076206 0
2076213 0
2076222 0
2076236 0
2076461 0
2076732 0
2076816 0
2076918 0
2076927 0
2076986 0
2077026 0
2077135 0
2077195 0
2077217 0
2077272 0
2077299 0
2077319 0
2077325 0
2077403 0
2077451 0
2077483 0
2077512 0
2077535 0
2077557 0
2077567 0
2077584 0
2077739 0
2077774 0
2077785 0
2077806 0
2077861 0
2077863 0
2077945 0
2078067 0
2078088 0
2078124 0
2078186 0
2078190 0
2078214 0
2078217 0
2078229 0
2078282 0
2078288 0
2078300 0
2078337 0
2078378 0
2078565 0
2078567 0
2078586 0
2078629 0
2078649 0
2078686 0
2078700 0
2078746 249
2078757 0
2078776 189
2078865 8
2079051 329
2079190 7
2079230 1
2079249 0
2079277 27
2079307 0
2079317 105
2079482 399
2079545 64
2079571 0
2079587 51
2079641 81
2079707 69
2079755 0
2079790 103
2079818 149
2079950 65
2080011 0
2080064 16
2080176 37
2080281 215
2080418 144
2080457 1
2080473 0
2080581 119
2080634 0
2080661 63
2080677 0
2080694 0
2080702 0
2080710 104
2080748 0
2080753 130
2080852 304
2080902 54
2080936 0
2080954 0
2080995 102
2081014 122
2081050 75
2081087 96
2081147 253
2081149 117
2081188 0
2081266 311
2081329 85
2081332 301
2081401 22
2081432 135
2081614 38
2081638 158
2081644 366
2081680 492
2081726 71
2081764 0
2081781 152
2081827 76
2081968 0
2082031 137
2082096 39
2082118 0
2082277 236
2082311 89
2082385 20
2082388 133
2082448 0
2082490 7
2082502 0
2082517 0
2082526 0
2082553 81
2082592 0
2082667 0
2082818 0
2082833 0
2082836 0
2082851 0
2082868 0
2082876 0
2082889 0
2082937 0
2083115 5
2083124 0
2083354 0
2083395 0
2083426 0
2083613 0
2083649 0
2083711 0
2083884 0
2083901 0
2083907 0
2083934 0
2083958 15
2084098 0
2084118 0
2084145 0
2084147 12
2084192 0
2084253 0
2084288 0
2084315 0
2084385 0
2084437 0
2084453 0
2084461 0
2084479 0
2084496 0
2084520 0
2084530 0
2084536 22
2084540 0
2084547 0
2084630 0
2084636 0
2084688 167
2084757 0
2084818 0
2084856 0
2084914 0
2084946 0
2085159 0
2085318 0
2085507 0
2085757 0
2085801 0
2085854 0
2085884 0
2086023 0
2086036 0
2086073 0
2086119 0
2086286 0
2086323 0
2086363 0
2086470 0
2086503 0
2086554 0
2086566 0
2086713 0
2086740 0
2086894 0
2086932 0
2086994 4
2087013 0
2087032 542
2087035 103
2087139 0
2087159 59
2087162 757
2087282 31
2087319 2
2087350 321
2087378 6
2087451 271
2087501 491
2087512 168
2087542 278
2087595 321
2087621 497
2087769 273
2087906 35
2087912 2
2087923 0
2087925 18
2087934 36
2087942 24
2087972 6
2088015 0
2088086 0
2088096 0
2088183 0
2088214 0
2088333 0
2088522 0
2088549 36
2088558 34
2088611 41
2088773 0
2088909 0
2088927 0
2089121 9
2089259 207
2089334 17
2089559 30
2089566 251
2089642 66
2089774 104
2089928 26
2089973 0
2090026 0
2090113 0
2090152 0
2090239 54
2090261 310
2090294 60
2090303 1
2090434 0
2090461 390
2090517 232
2090814 0
2090932 122
2090953 0
2090985 283
2091096 7
2091118 112
2091144 6
2091228 31
2091506 502
2091700 51
2091767 189
2091822 23
2091850 0
2091857 0
2091878 87
2092070 0
2092106 163
2092108 94
2092124 25
2092208 8
2092224 99
2092233 43
2092241 42
2092362 1245
2092403 262
2092477 308
2092545 1014
2092557 82
2092602 52
2092702 108
2093008 0
2093065 0
2093082 525
2093086 212
2093098 0
2093114 463
2093226 796
2093242 0
2093450 225
2093483 529
2093531 0
2093542 423
2093555 87
2093652 1496
2093664 13
2093684 3
2093700 232
2093708 0
2093718 222
2093724 6
2093732 26
2093740 107
2093764 562
2093801 207
2093876 45
2093879 266
2093913 39
2093984 280
2094161 1207
2094182 691
2094473 0
2094538 117
2094560 325
2094590 38
2094713 60
2094845 84
2095038 182
2095088 367
2095219 16
2095257 0
2095302 0
2095306 11
2095331 0
2095497 0
2095562 0
2095596 0
2095616 0
2095682 0
2095702 0
2095906 0
2095961 0
2095997 0
2096106 0
2096174 0
2096255 29
2096394 66
2096475 109
2096633 88
2096643 134
2096646 101
2096658 0
2096680 0
2096689 41
2096711 31
2096718 19
2096728 86
2096733 0
2096748 0
2096754 1
2096864 0
2097039 1
2097125 0
2097131 184
2097134 0
2097171 453
2097297 1
2097390 5631
2097586 190
2097668 0
2097682 0
2097760 0
2097824 0
2097918 0
2097933 18
2097985 0
2097997 81
2098005 152
2098022 16
2098207 0
2098792 4
2098836 74
2098859 0
2098893 0
2099031 47
2099163 31
2099197 0
2099209 0
2099522 0
2099582 46
2099663 19
2099667 16
2099680 149
2099692 51
2100120 18
2100169 0
2100334 0
2100526 49
2100717 0
2100823 215
2100839 0
2100987 7
2101012 0
2101182 5
2101192 0
2101228 0
2101525 0
2101541 0
2101618 0
2101646 0
2101652 58
2101665 0
2101773 0
2101835 0
2101872 0
2101952 0
2102018 0
2102076 0
2102102 0
2102533 0
2102590 0
2102669 0
2102708 0
2102720 0
2102791 0
2102811 0
2102856 0
2102876 0
2102962 0
2103003 0
2103087 0
2103091 0
2103094 0
2103099 0
2103185 44
2103242 18
2103268 20
2103593 52
2103626 18
2103682 72
2103798 11
2103848 0
2103852 114
2103920 99
2103968 325
2103998 106
2104067 0
2104087 19
2104101 83
2104110 755
2104114 432
2104119 0
2104220 0
2104285 0
2104319 170
2104552 48
2104790 0
2104890 81
2104900 0
2104907 0
2104917 2
2104921 11
2104966 0
2104973 214
2105013 17
2105185 0
2105515 129
2105573 58
2105651 62
2105667 204
2105784 0
2105804 286
2105806 321
2105901 0
2105969 233
2106032 186
2106050 0
2106071 2
2106081 0
2106094 0
2106127 7
2106162 2
2106205 28
2106221 224
2106253 5
2106350 35
2106392 62
2106426 1
2106445 88
2106506 0
2106540 22
2106558 10
2106565 0
2106702 137
2106737 231
2106912 0
2106975 98
2106989 151
2107101 0
2107119 502
2107148 138
2107199 0
2107254 11
2107284 0
2107360 168
2107386 0
2107435 98
2107467 50
2107497 0
2107715 6
2107723 104
2107792 0
2107875 0
2108147 0
2108227 0
2108244 12
2108258 33
2108324 354
2108326 5
2108333 0
2108402 46
2108405 13
2108431 0
2108460 55
2108520 3
2108671 0
2108703 0
2108739 0
2108887 3
2108906 11
2109082 49
2109096 0
2109109 15
2109111 511
2109117 46
2109138 329
2109221 30
2109223 284
2109237 100
2109254 0
2109284 0
2109359 0
2109393 0
2109468 0
2109526 0
2109767 33
2109846 0
2109883 12
2109925 88
2109952 12
2110006 23
2110008 1
2110054 0
2110079 33
2110105 13
2110166 427
2110277 208
2110368 222
2110384 106
2110504 0
2110830 294
2110997 3
2111026 0
2111044 8
2111080 0
2111087 71
2111148 199
2111242 18
2111276 775
2111278 107
2111375 0
2111409 65
2111523 22
2111576 177
2111580 122
2111622 0
2111730 237
2111832 315
2111838 1248
2112060 162
2112134 374
2112318 0
2112428 133
2112482 317
2112496 11
2112503 0
2112534 103
2112582 10
2112599 18
2112628 1
2112770 516
2112831 0
2112910 20
2112992 0
2113022 59
2113031 0
2113056 398
2113139 70
2113386 22
2113419 0
2113503 0
2113538 0
2113555 0
2113571 0
2113612 0
2113623 0
2113636 0
2113646 0
2113656 0
2113688 91
2113785 0
2113794 0
2113812 111
2113816 26
2113899 3
2114021 0
2114126 0
2114133 6
2114168 0
2114256 0
2114549 3
2114568 0
2114575 113
2114615 0
2114658 0
2114745 9
2114887 459
2114967 560
2115152 0
2115224 148
2115433 0
2115448 42
2115474 21
2115562 0
2115612 0
2115694 135
2115752 46
2115771 0
2115800 53
2115953 39
2116013 3
2116265 218
2116271 33
2116278 0
2116304 0
2116368 38
2116408 0
2116463 146
2116474 293
2116551 0
2116571 0
2116706 66
2116718 151
2116841 17
2116925 141
2116952 3
2117008 0
2117246 0
2117310 1
2117361 110
2117433 0
2117435 112
2117476 262
2117516 3
2117672 71
2117674 120
2117730 247
2117819 0
2117828 142
2117871 0
2118012 0
2118143 117
2118243 0
2118371 25
2118442 68
2118444 0
2118462 123
2118506 103
2118664 223
2118716 0
2118783 5
2118827 0
2119031 0
2119046 0
2119065 0
2119094 165
2119286 4
2119309 13
2119332 29
2119416 0
2119433 0
2119444 12
2119589 0
2119689 296
2119707 21
2119725 16
2119740 29
2119813 0
2119825 0
2119832 28
2119869 189
2119955 90
2119982 127
2120081 131
2120105 49
2120159 79
2120225 0
2120298 28
2120310 64
2120339 36
2120388 0
2120417 68
2120487 0
2120568 0
2120599 37
2120636 0
2120644 28
2120695 0
2120739 41
2120754 1
2120796 0
2120810 0
2120919 56
2120927 5
2120957 0
2121007 256
2121069 47
2121094 0
2121126 0
2121135 38
2121342 0
2121361 226
2121409 0
2121439 150
2121469 49
2121543 4
2121567 0
2121603 1
2121610 0
2121676 169
2121682 58
2121729 48
2121752 30
2121872 45
2121888 0
2121924 35
2121991 0
2122073 19
2122079 65
2122131 0
2122219 0
2122406 45
2122561 0
2122668 563
2122670 483
2122744 0
2122988 170
2123004 70
2123010 31
2123157 182
2123161 23
2123173 118
2123216 0
2123234 27
2123316 157
2123320 132
2123323 187
2123342 116
2123375 171
2123558 343
2123561 44
2123595 27
2123609 133
2123653 119
2123797 95
2123834 199
2123879 199
2123892 107
2123910 24
2123942 61
2124001 72
2124100 0
2124125 0
2124144 74
2124270 11
2124341 9
2124540 222
2124566 1
2124697 20
2124750 10
2124810 49
2124901 244
2125038 105
2125089 22
2125092 62
2125102 23
2125107 34
2125116 0
2125126 1
2125131 55
2125204 49
2125216 30
2125247 64
2125320 147
2125322 172
2125329 71
2125402 0
2125412 87
2125450 35
2125550 211
2125573 0
2125622 0
2125692 89
2125736 332
2125770 363
2125784 159
2125842 0
2125870 86
2125903 0
2125987 143
2126114 34
2126190 280
2126235 0
2126312 7
2126357 0
2126370 8
2126432 111
2126546 66
2126618 186
2126745 126
2126811 36
2126819 263
2126828 0
2126939 35
2127038 238
2127051 89
2127178 0
2127204 3
2127329 251
2127414 78
2127517 237
2127547 81
2127608 102
2127614 120
2127636 51
2127649 0
2127655 12
2127674 182
2127719 0
2127750 27
2127914 101
2127958 0
2127965 42
2127984 0
2128140 0
2128195 310
2128204 2
2128219 224
2128419 0
2128493 62
2128570 0
2128592 123
2128620 0
2128684 18
2128704 1
2128716 0
2128741 0
2128777 0
2128869 0
2128930 58
2128946 366
2128960 0
2129015 0
2129063 14
2129142 49
2129226 51
2129233 0
2129274 0
2129292 0
2129301 0
2129315 71
2129372 90
2129598 9
2129620 240
2129687 0
2129719 0
2129836 29
2129858 93
2129908 0
2130002 129
2130121 79
2130153 0
2130178 469
2130184 62
2130202 135
2130229 0
2130256 0
2130293 27
2130325 0
2130464 0
2130493 240
2130511 0
2130549 0
2130732 8
2130823 426
2130827 433
2130942 90
2130993 0
2131021 13
2131210 0
2131232 50
2131258 134
2131361 70
2131369 2
2131444 0
2131493 0
2131676 79
2131724 42
2131894 221
2131974 0
2131995 285
2132071 16
2132096 0
2132117 30
2132166 0
2132221 122
2132246 0
2132371 199
2132479 317
2132506 176
2132605 19
2132645 171
2132755 0
2132765 138
2132779 620
2132836 84
2132851 97
2132908 45
2133032 0
2133075 8
2133111 103
2133120 184
2133192 0
2133217 22
2133325 47
2133328 67
2133406 10
2133474 0
2133484 0
2133599 0
2133692 210
2133708 12
2133742 171
2133981 0
2134162 36
2134186 0
2134193 8
2134219 8
2134285 0
2134298 0
2134331 0
2134338 0
2134360 21
2134449 0
2134483 35
2134544 3
2134595 158
2134756 0
2134795 101
2134847 134
2134849 188
2134866 141
2134902 0
2134951 44
2135017 210
2135045 2
2135076 97
2135119 75
2135127 0
2135168 9
2135227 103
2135264 0
2135314 34
2135335 194
2135464 98
2135483 0
2135500 82
2135512 311
2135544 111
2135563 174
2135566 6
2135591 0
2135605 158
2135638 124
2135719 0
2135799 182
2135867 139
2135888 108
2135916 184
2135969 0
2135976 0
2136003 0
2136021 34
2136029 0
2136037 55
2136070 0
2136115 2
2136150 19
2136176 0
2136268 62
2136283 0
2136290 59
2136364 271
2136368 312
2136377 0
2136391 230
2136395 86
2136520 0
2136571 4
2136599 0
2136611 0
2136618 0
2136634 0
2136727 15
2136809 0
2136887 1
2136949 7
2137002 413
2137063 0
2137097 0
2137139 8
2137351 61
2137360 127
2137371 0
2137398 15
2137414 0
2137467 11
2137491 154
2137520 0
2137529 222
2137531 23
2137537 0
2137544 0
2137597 0
2137612 13
2137685 0
2137695 12
2137702 231
2137713 118
2137748 5
2137772 19
2137805 0
2137835 128
2137898 88
2137979 202
2138008 139
2138063 236
2138095 117
2138175 0
2138199 0
2138202 1
2138215 0
2138249 35
2138272 0
2138288 0
2138308 0
2138316 5
2138349 143
2138351 0
2138370 439
2138445 0
2138668 0
2138752 0
2138918 0
2138978 0
2139044 49
2139046 247
2139133 0
2139155 3
2139170 255
2139293 0
2139327 1
2139336 0
2139580 163
2139638 574
2139699 0
2139825 0
2139852 67
2139950 213
2139978 0
2139993 19
2140000 0
2140002 18
2140115 0
2140146 27
2140227 195
2140255 541
2140257 157
2140355 16
2140424 0
2140435 0
2140456 0
2140474 50
2140702 0
2140712 29
2140791 239
2140813 0
2140819 11
2140899 2
2140903 760
2140938 604
2140951 78
2141023 0
2141073 317
2141222 65
2141652 460
2141682 0
2141827 0
2141839 0
2141887 128
2141900 21
2141918 0
2141923 0
2141926 0
2141938 37
2142007 93
2142071 59
2142101 0
2142135 24
2142177 1066
2142183 0
2142199 27
2142306 205
2142371 0
2142376 55
2142389 0
2142394 0
2142464 0
2142512 0
2142531 0
2142653 78
2142665 0
2142705 11
2142934 77
2143006 0
2143080 19
2143116 0
2143153 0
2143161 0
2143386 0
2143456 204
2143490 197
2143524 0
2143536 0
2143557 7
2143586 95
2143614 0
2143673 103
2143704 0
2143738 24
2143799 0
2143863 74
2143884 0
2143892 52
2143966 0
2144006 148
2144024 75
2144103 0
2144147 0
2144205 115
2144252 19
2144268 0
2144304 0
2144326 0
2144366 0
2144376 0
2144430 20
2144440 42
2144466 54
2144571 38
2144644 1
2144664 40
2144816 0
2144907 1
2144928 18
2145083 0
2145215 1
2145228 193
2145246 144
2145255 101
2145292 219
2145441 37
2145487 120
2145515 4
2145712 543
2145753 0
2145882 3
2145951 0
2146089 0
2146109 1
2146246 0
2146284 3
2146302 0
2146427 0
2146454 4
2146496 0
2146514 281
2146733 13
2146837 2
2146844 0
2146857 0
2146897 0
2146921 32
2146983 242
2146998 81
2147093 123
2147190 21
2147197 0
2147211 6
2147263 0
2147391 47
2147479 84
2147569 0
2147576 0
2147599 0
2147639 209
2147644 85
2147655 56
2147901 132
2147926 99
2148012 0
2148038 90
2148179 77
2148209 3
2148238 11
2148332 257
2148409 44
2148428 14
2148457 15
2148503 102
2148518 0
2148589 10
2148613 0
2148618 148
2148882 198
2148936 0
2148952 0
2149007 252
2149047 147
2149050 58
2149099 155
2149108 711
2149145 0
2149176 109
2149203 4
2149214 85
2149219 0
2149229 0
2149242 0
2149297 12
2149352 0
2149406 57
2149472 296
2149483 0
2149527 0
2149550 7
2149603 597
2149607 56
2149635 0
2149711 0
2149718 0
2149756 194
2149786 0
2149829 272
2149841 0
2149946 51
2150015 0
2150068 12
2150171 262
2150192 0
2150232 63
2150290 0
2150407 0
2150559 743
2150587 418
2150594 0
2150615 98
2150766 62
2150797 250
2150821 282
2150827 322
2150905 65
2150924 204
2151028 185
2151036 22
2151046 0
2151103 0
2151145 1
2151212 463
2151262 442
2151277 48
2151327 139
2151338 1112
2151395 0
2151434 0
2151509 127
2151585 0
2151625 514
2151658 239
2151696 334
2151715 111
2151737 126
2151771 126
2151784 6
2151883 59
2151919 23
2151980 0
2151990 221
2152110 32
2152210 46
2152297 94
2152330 169
2152387 428
2152406 0
2152426 14
2152461 0
2152491 6
2152611 4
2152637 0
2152661 0
2152678 3
2152714 7
2152747 16
2152760 0
2152903 32
2152908 177
2152918 134
2152924 0
2152994 0
2153053 64
2153125 40
2153198 0
2153222 0
2153279 0
2153386 30
2153408 19
2153456 0
2153571 0
2153584 0
2153619 108
2153643 98
2153650 0
2153665 54
2153980 0
2154079 0
2154116 0
2154189 0
2154199 0
2154228 0
2154260 0
2154289 0
2154322 0
2154456 0
2154656 0
2154696 0
2154737 0
2154835 0
2154874 0
2154943 0
2155054 0
2155096 0
2155102 0
2155152 0
2155184 0
2155201 0
2155292 0
2155426 0
2155475 0
2155483 0
2155522 0
2155648 0
2155715 0
2155774 0
2155805 0
2155819 0
2155828 0
2155921 0
2155971 0
2156029 0
2156036 0
2156063 0
2156087 0
2156136 0
2156176 0
2156194 139
2156204 27
2156238 29
2156295 0
2156351 0
2156423 0
2156440 0
2156573 0
2156581 0
2156583 0
2156595 0
2156602 13
2156639 0
2156658 19
2156716 328
2156818 121
2156825 71
2156833 0
2156875 133
2156983 95
2157062 8
2157082 125
2157135 82
2157146 0
2157161 54
2157229 131
2157237 0
2157311 25
2157433 0
2157497 58
2157504 37
2157512 0
2157554 78
2157662 148
2157878 0
2157934 2
2157958 0
2157999 38
2158010 72
2158013 41
2158030 0
2158053 153
2158093 0
2158272 236
2158317 0
2158386 0
2158400 0
2158436 33
2158484 44
2158520 0
2158688 9
2158718 52
2158808 0
2158824 3
2158901 50
2158937 4
2159091 108
2159145 29
2159155 112
2159178 0
2159288 0
2159369 0
2159467 140
2159471 0
2159481 0
2159512 0
2159578 11
2159742 0
2159792 0
2159821 7
2159922 20
2159962 0
2160052 1
2160105 64
2160209 0
2160301 43
2160310 10
2160323 120
2160330 101
2160337 76
2160396 155
2160415 25
2160527 7
2160544 56
2160583 24
2160664 44
2160721 0
2160759 0
2160772 0
2160789 0
2160798 0
2160841 27
2160916 113
2160920 25
2160964 8
2160981 27
2161025 16
2161069 0
2161304 0
2161312 174
2161347 0
2161386 55
2161407 0
2161572 0
2161755 4
2161758 64
2161777 162
2161782 162
2161917 212
2162028 2
2162145 0
2162164 0
2162293 0
2162325 0
2162350 0
2162434 1
2162479 39
2162509 100
2162580 0
2162607 121
2162760 12
2162914 26
2162933 79
2162997 195
2163058 258
2163095 293
2163342 0
2163390 0
2163411 4
2163459 0
2163492 0
2163510 0
2163528 0
2163583 0
2163586 0
2163597 0
2163617 38
2163630 9
2163642 0
2163676 0
2163687 0
2163693 0
2163711 0
2163771 0
2163780 0
2163783 0
2163786 0
2163840 0
2163849 0
2163852 0
2163855 0
2163909 0
2163918 0
2163921 0
2163924 0
2163978 0
2163987 0
2163990 0
2163993 0
2164047 0
2164056 0
2164059 0
2164062 0
2164142 0
2164160 0
2164177 1
2164190 128
2164218 8
2164264 10
2164268 96
2164325 165
2164340 151
2164413 0
2164430 36
2164575 0
2164581 24
2164620 0
2164640 23
2164803 0
2164814 59
2164818 38
2164833 0
2164844 23
2164906 0
2164959 29
2164990 0
2165012 138
2165070 0
2165160 0
2165307 0
2165340 0
2165366 4
2165385 0
2165395 3
2165415 0
2165441 8
2165460 0
2165470 6
2165490 0
2165516 5
2165535 0
2165545 7
2165565 0
2165577 0
2165589 0
2165591 0
2165602 0
2165642 0
2165698 0
2165704 0
2165710 0
2165715 0
2165725 62
2165746 0
2165755 0
2165802 0
2165821 0
2165827 25
2165835 0
2165842 0
2165886 0
2165919 42
2165922 0
2165964 0
2166040 206
2166092 49
2166122 104
2166250 28
2166272 150
2166351 0
2166362 25
2166369 36
2166405 0
2166450 0
2166625 0
2166654 0
2166694 360
2166699 4
2166851 31
2166893 354
2167093 86
2167097 154
2167105 0
2167267 0
2167391 0
2167413 0
2167419 0
2167430 0
2167445 14
2167465 0
2167481 0
2167490 4
2167543 95
2167608 40
2167650 0
2167763 0
2167795 254
2167806 11
2167815 0
2167829 15
2167953 136
2168092 40
2168119 0
2168156 149
2168201 0
2168230 0
2168260 523
2168317 232
2168323 0
2168536 0
2168548 0
2168551 0
2168554 0
2168569 0
2168572 0
2168597 0
2168608 0
2168656 0
2168660 0
2168665 0
2168674 0
2168680 17
2168723 0
2168737 0
2168747 0
2168749 0
2168753 0
2168764 0
2168768 1
2168771 0
2168783 0
2168792 0
2168797 42
2168857 0
2168885 199
2168935 0
2168953 0
2168963 0
2168989 0
2169052 199
2169124 0
2169173 0
2169212 0
2169285 1
2169328 0
2169341 0
2169412 15
2169453 0
2169508 0
2169577 0
2169628 0
2169637 0
2169650 0
2169661 0
2169724 0
2169836 0
2169857 26
2169874 0
2169883 1
2169997 0
2170118 0
2170152 62
2170169 318
2170194 37
2170247 0
2170259 151
2170298 31
2170398 25
2170499 0
2170605 82
2170683 0
2170696 0
2170718 0
2170739 0
2170743 0
2170750 0
2170752 0
2170758 0
2170784 0
2170791 0
2170797 0
2170823 0
2170836 0
2170848 0
2170850 16
2170860 0
2170863 0
2170884 0
2170888 0
2170910 0
2170920 0
2170923 0
2170941 0
2170951 1
2170985 0
2171009 3
2171051 0
2171174 0
2171201 0
2171222 13
2171242 95
2171278 20
2171302 5
2171343 1
2171561 12
2171576 2
2171581 22
2171607 34
2171652 79
2171676 44
2171757 104
2171770 33
2172061 0
2172118 0
2172278 0
2172298 302
2172301 53
2172336 31
2172357 0
2172396 0
2172484 79
2172575 27
2172620 31
2172624 163
2172652 0
2172676 19
2172702 0
2172900 89
2173013 38
2173019 73
2173081 0
2173099 13
2173125 0
2173137 173
2173242 51
2173272 0
2173300 0
2173406 72
2173458 0
2173521 257
2173524 212
2173536 23
2173781 163
2173797 373
2173911 44
2174010 0
2174042 10
2174054 27
2174080 39
2174181 1425
2174215 940
2174263 32
2174282 0
2174419 128
2174437 0
2174445 171
2174449 22
2174458 467
2174523 239
2174550 110
2174596 0
2174643 20
2174658 0
2174796 15
2174829 0
2174888 17
2174916 5
2175003 26
2175180 0
2175189 0
2175208 0
2175232 14
2175273 15
2175341 61
2175380 33
2175382 5
2175441 114
2175457 0
2175539 8
2175560 0
2175580 24
2175711 0
2175737 125
2175752 343
2175850 411
2175883 152
2175995 26
2176030 61
2176100 476
2176161 123
2176188 327
2176201 197
2176219 337
2176223 273
2176235 0
2176271 27
2176337 0
2176345 0
2176362 64
2176375 22
2176472 233
2176474 3
2176511 443
2176524 22
2176551 138
2176560 0
2176568 9
2176612 0
2176624 26
2176631 374
2176686 36
2176787 55
2176796 70
2176835 42
2176850 0
2176863 8
2176940 454
2176961 0
2177000 49
2177052 133
2177061 171
2177073 472
2177075 5189
2177086 0
2177122 84
2177130 145
2177133 780
2177222 112
2177243 17
2177249 5
2177311 0
2177319 0
2177328 283
2177399 90
2177414 184
2177491 0
2177523 40
2177616 0
2177670 76
2177684 51
2177811 0
2177819 48
2177835 2
2177861 16
2177984 19
2178009 81
2178116 284
2178123 79
2178130 50
2178149 21
2178156 37
2178215 32
2178343 0
2178399 13
2178425 17
2178554 47
2178572 104
2178623 0
2178680 27
2178684 120
2178831 0
2178920 141
2178947 130
2178951 15
2178958 97
2179036 0
2179070 0
2179082 44
2179120 29
2179231 0
2179314 47
2179345 0
2179404 43
2179444 49
2179453 53
2179469 30
2179497 72
2179502 261
2179524 32
2179539 0
2179575 0
2179627 15
2179683 18
2179733 0
2179841 238
2179886 546
2179949 10
2179985 364
2179996 0
2180055 0
2180070 73
2180087 0
2180122 22
2180131 163
2180135 221
2180178 31
2180233 24
2180254 0
2180296 24
2180451 0
2180463 15
2180497 148
2180499 380
2180515 0
2180523 480
2180529 15
2180588 0
2180598 25
2180607 188
2180632 158
2180634 71
2180665 0
2180699 4
2180730 0
2180842 0
2181074 151
2181126 138
2181170 0
2181250 0
2181331 0
2181353 63
2181423 0
2181508 14
2181609 174
2181684 45
2181705 14
2181739 0
2181828 278
2181919 0
2182126 0
2182271 0
2182381 0
2182406 0
2182417 31
2182455 0
2182479 0
2182493 0
2182629 0
2182838 136
2183233 0
2183308 75
2183382 0
2183407 64
2183421 0
2183503 0
2183599 0
2183714 13
2183798 0
2183837 0
2183867 11
2183957 5
2183960 0
2184028 0
2184224 15
2184312 0
2184570 0
2184624 0
2184763 0
2184811 1
2184944 0
2185047 116
2185068 0
2185108 11
2185200 3
2185212 0
2185290 0
2185299 0
2185323 231
2185346 42
2185364 86
2185998 69
2186175 0
2186264 97
2186279 6
2186527 373
2186594 0
2186771 106
2186774 61
2186834 92
2186874 0
2187074 0
2187083 134
2187170 95
2187202 0
2187213 0
2187228 0
2187235 0
2187256 0
2187258 0
2187290 0
2187300 0
2187308 0
2187311 0
2187319 0
2187321 0
2187363 27
2187397 156
2187435 122
2187489 343
2187621 23
2187657 53
2187732 98
2187840 14
2187903 0
2187984 119
2188017 369
2188143 0
2188182 211
2188224 0
2188269 46
2188335 3
2188383 0
2188391 0
2188491 36
2188523 0
2188629 67
2188667 0
2188744 50
2188772 135
2188898 101
2188936 0
2188944 128
2188955 217
2188961 56
2189036 83
2189068 15
2189099 24
2189207 0
2189216 59
2189399 2
2189477 592
2189480 0
2189537 0
2189834 0
2189839 0
2189875 0
2189966 0
2190185 0
2190251 25
2190257 0
2190274 14
2190278 2
2190290 18
2190293 15
2190338 102
2190347 163
2190361 0
2190452 0
2190464 0
2190488 0
2190539 0
2190571 0
2190619 0
2190623 0
2190656 0
2190659 0
2190761 0
2190782 0
2190827 0
2190962 0
2190978 0
2191005 115
2191013 0
2191147 32
2191189 0
2191219 0
2191237 0
2191255 66
2191303 14
2191480 39
2191516 0
2191525 0
2191597 24
2191707 160
2191744 0
2191792 0
2191840 168
2191927 0
2191990 71
2192078 0
2192272 0
2192372 212
2192396 0
2192484 0
2192579 0
2192628 247
2192699 102
2192768 0
2193094 0
2193185 0
2193220 0
2193281 88
2193464 201
2193575 1396
2193702 64
2194088 0
2194100 0
2194123 90
2194493 466
2194497 0
2194512 34
2194629 0
2194731 0
2194824 0
2195003 32
2195046 43
2195055 262
2195093 0
2195182 0
2195195 0
2195212 0
2195215 0
2195266 0
2195306 105
2195396 93
2195480 0
2195489 108
2195636 129
2195720 16
2195867 119
2195898 0
2195922 0
2195943 23
2195976 67
2196034 243
2196233 91
2196381 305
2196432 0
2196588 96
2196615 45
2196791 7
2196830 72
2196879 0
2196911 0
2196948 14
2196976 88
2196999 0
2197015 41
2197031 9
2197060 13
2197108 3
2197130 15
2197155 54
2197256 0
2197300 0
2197395 0
2197406 0
2197428 0
2197478 0
2197486 0
2197501 0
2197553 0
2197588 0
2197601 59
2197674 15
2197847 11
2197853 27
2197906 1
2198033 6
2198223 89
2198243 0
2198261 63
2198419 159
2198423 2
2198451 0
2198603 68
2198710 1
2198721 74
2198735 11
2198758 3
2198773 2
2198775 9
2198813 2
2198818 0
2198831 0
2198858 0
2198884 0
2198909 0
2198921 80
2198930 0
2198976 345
2199033 0
2199037 0
2199049 0
2199107 0
2199145 0
2199160 0
2199166 0
2199184 0
2199242 0
2199267 0
2199306 31
2199384 0
2199448 210
2199499 89
2199546 0
2199657 0
2199698 5
2199710 5
2199720 0
2199776 1
2199907 499
2199987 2
2199999 10
2200005 20
2200075 19
2200085 0
2200125 154
2200128 86
2200168 73
2200191 79
2200254 43
2200306 0
2200441 0
2200448 0
2200459 9
2200499 20
2200502 20
2200510 3
2200544 43
2200616 18
2200686 0
2200693 109
2200700 0
2200763 64
2200859 0
2200944 18
2201053 0
2201122 37
2201155 169
2201200 210
2201210 0
2201212 0
2201217 0
2201224 1
2201226 0
2201234 71
2201236 0
2201247 0
2201324 195
2201411 5
2201417 69
2201429 23
2201454 0
2201633 311
2201658 71
2201748 125
2201789 6
2201846 61
2201857 1
2201951 23
2201981 0
2201998 41
2202115 262
2202123 293
2202177 0
2202179 0
2202308 27
2202314 58
2202377 0
2202390 411
2202455 601
2202477 0
2202664 0
2202728 0
2202772 9
2202853 0
2202876 0
2202914 0
2202958 0
2202965 32
2202995 0
2203001 0
2203013 0
2203019 0
2203065 88
2203177 178
2203237 0
2203368 0
2203437 0
2203458 0
2203473 0
2203528 1
2203532 0
2203546 39
2203554 0
2203757 0
2203793 0
2203854 0
2203877 121
2203910 287
2203964 43
2203971 0
2204003 22
2204149 0
2204188 55
2204219 21
2204236 33
2204249 0
2204252 33
2204259 25
2204389 34
2204401 246
2204521 74
2204546 0
2204638 0
2204728 80
2204782 0
2204787 672
2204827 0
2204832 18
2204844 27
2204922 10
2204936 0
2204940 0
2204989 44
2204995 207
2205029 0
2205049 8
2205085 86
2205106 0
2205142 113
2205178 102
2205208 162
2205238 30
2205266 49
2205278 5
2205281 0
2205436 45
2205447 0
2205532 108
2205555 0
2205560 0
2205563 0
2205567 0
2205576 0
2205583 0
2205599 24
2205661 1
2205704 0
2205753 0
2205811 0
2205822 0
2205948 0
2206036 0
2206096 0
2206144 0
2206238 0
2206249 0
2206284 0
2206450 0
2206585 0
2206639 18
2206648 0
2206778 0
2206846 0
2206916 42
2206994 152
2207006 0
2207019 19
2207042 0
2207050 0
2207058 0
2207074 0
2207076 0
2207084 0
2207096 61
2207102 0
2207114 0
2207123 0
2207129 0
2207132 0
2207138 0
2207252 38
2207263 0
2207486 0
2207488 0
2207493 0
2207496 0
2207504 0
2207511 0
2207518 0
2207520 0
2207538 0
2207542 0
2207569 0
2207576 0
2207601 0
2207704 23
2207838 229
2207842 266
2208136 0
2208275 0
2208360 188
2208362 129
2208529 1
2208609 18
2208741 0
2208841 0
2208863 0
2208892 24
2208942 21
2209017 46
2209050 240
2209071 298
2209080 30
2209170 64
2209173 124
2209179 0
2209287 307
2209320 171
2209615 70
2209730 0
2209871 0
2209975 87
2210072 0
2210090 0
2210185 0
2210197 34
2210227 0
2210245 0
2210279 70
2210297 0
2210317 5
2210323 0
2210503 235
2210653 170
2210721 64
2210724 23
2210898 0
2210922 0
2211271 0
2211330 26
2211447 26
2211483 0
2211506 399
2211510 265
2211531 641
2211582 2290
2211713 0
2211758 31
2211812 0
2212019 0
2212123 0
2212149 55
2212438 0
2212493 73
2212544 141
2212694 0
2212772 0
2212778 0
2212972 0
2213101 21
2213182 3
2213216 0
2213343 0
2213603 159
2213724 154
2213896 9
2213926 29
2213932 0
2213979 0
2213992 0
2214019 0
2214163 0
2214435 88
2214518 0
2214525 0
2214684 5
2215047 139
2215187 0
2215197 0
2215205 0
2215233 0
2215254 112
2215267 10
2215301 19
2215383 0
2215422 37
2215443 175
2215532 8
2215587 45
2215720 279
2215758 67
2215777 27
2216041 4
2216103 238
2216199 100
2216211 175
2216304 0
2216331 8
2216360 16
2216428 17
2216448 218
2216469 19
2216599 0
2216632 0
2216842 10
2216913 15
2216953 53
2217188 0
2217332 1
2217404 44
2217531 161
2217723 80
2217779 113
2217798 259
2217809 43
2217842 148
2217884 54
2217935 14
2217947 56
2218039 19
2218107 0
2218172 293
2218227 0
2218380 0
2218404 171
2218415 179
2218418 284
2218517 0
2218563 0
2218606 103
2218625 0
2218649 3
2218688 175
2218715 2
2218726 0
2218778 0
2218841 594
2218885 34
2218911 0
2219230 132
2219261 78
2219299 0
2219315 369
2219366 98
2219409 24
2219461 75
2219523 81
2219546 49
2219566 325
2219620 434
2219644 66
2219719 70
2219771 37
2219925 48
2220030 975
2220108 177
2220186 225
2220438 33
2220455 54
2220558 78
2220571 3
2220582 282
2220645 40
2220648 19
2220692 5
2220813 420
2220817 39
2220821 235
2220867 17
2221010 12
2221103 137
2221113 0
2221203 45
2221236 110
2221343 57
2221387 19
2221497 195
2221512 64
2221561 48
2221572 291
2221580 191
2221662 8
2221720 1
2221762 7
2221765 223
2221774 34
2221788 0
2221828 0
2221848 34
2221864 0
2221870 547
2221914 116
2221959 61
2222099 48
2222128 0
2222175 0
2222235 0
2222270 98
2222346 0
2222352 1
2222365 34
2222397 0
2222399 52
2222476 75
2222504 0
2222551 0
2222566 71
2222587 729
2222661 15
2222732 4
2222864 42
2222887 315
2222923 133
2222929 201
2222953 133
2223006 68
2223013 4
2223063 117
2223071 0
2223084 19
2223139 94
2223180 44
2223195 1
2223205 293
2223214 0
2223344 140
2223382 8
2223470 0
2223502 0
2223508 81
2223599 117
2223617 51
2223644 397
2223680 209
2223705 0
2223718 0
2223731 414
2223747 21
2223758 36
2223824 117
2223851 44
2223854 111
2223881 4
2223921 0
2223947 66
2224049 35
2224096 0
2224117 264
2224161 113
2224221 103
2224265 450
2224269 626
2224380 10
2224394 0
2224413 273
2224422 18
2224458 0
2224473 17
2224491 9
2224518 17
2224578 0
2224587 340
2224590 134
2224651 69
2224668 382
2224680 308
2224692 65
2224715 37
2224755 10
2224758 340
2224791 376
2224866 51
2225095 0
2225128 0
2225237 252
2225333 606
2225338 0
2225351 0
2225357 7
2225362 0
2225386 0
2225408 213
2225414 0
2225432 0
2225522 149
2225529 167
2225573 0
2225742 11
2225863 12
2225933 0
2226063 0
2226072 0
2226089 114
2226105 0
2226112 0
2226122 0
2226129 0
2226133 0
2226137 0
2226159 106
2226163 110
2226199 56
2226206 136
2226305 662
2226383 0
2226427 85
2226502 155
2226605 0
2226667 77
2226688 511
2227006 76
2227015 0
2227064 0
2227088 158
2227231 63
2227246 74
2227249 210
2227264 176
2227266 9
2227317 1
2227366 43
2227414 122
2227499 0
2227571 115
2227618 635
2227622 322
2227646 89
2227679 0
2227699 353
2227747 324
2227774 0
2227795 0
2227830 0
2227864 61
2227873 34
2227887 0
2227889 130
2227975 19
2227991 24
2227994 18
2228013 1
2228040 84
2228048 14
2228054 73
2228056 110
2228212 98
2228308 0
2228326 0
2228338 77
2228372 20
2228577 85
2228664 0
2228670 0
2228759 170
2228763 132
2228904 16
2228966 0
2229025 0
2229059 6
2229103 0
2229123 67
2229138 0
2229281 11
2229338 1
2229369 9
2229405 223
2229409 1
2229495 0
2229600 0
2229707 152
2229813 85
2229911 574
2229942 0
2229945 0
2229951 230
2229956 0
2229968 0
2229971 0
2229975 0
2229977 0
2229987 16
2229998 0
2230172 2
2230249 179
2230257 0
2230264 35
2230330 48
2230383 0
2230405 6
2230477 64
2230608 74
2230611 191
2230662 837
2230782 0
2230802 0
2230813 0
2230839 4
2230907 2
2230969 0
2230995 0
2231012 65
2231044 147
2231093 95
2231130 0
2231228 0
2231289 32
2231317 168
2231381 72
2231404 4
2231440 98
2231452 38
2231497 4
2231513 55
2231639 0
2231661 867
2231674 129
2231750 12
2231828 39
2231910 241
2231983 0
2232071 465
2232075 33
2232217 6
2232235 79
2232241 123
2232253 1
2232274 330
2232296 97
2232303 0
2232321 257
2232378 0
2232425 0
2232441 12
2232475 23
2232482 33
2232493 61
2232499 31
2232602 89
2232620 130
2232628 327
2232649 0
2232659 0
2232667 1
2232669 371
2232690 210
2232740 111
2232761 40
2232799 149
2232827 10
2232938 239
2233027 144
2233034 104
2233127 304
2233215 13
2233217 178
2233223 1
2233263 30
2233348 0
2233392 0
2233465 0
2233478 0
2233576 0
2233629 0
2233661 0
2233676 0
2233679 0
2233874 87
2233882 109
2233962 3
2234070 112
2234139 0
2234183 10
2234235 0
2234257 42
2234317 208
2234496 105
2234546 143
2234563 111
2234624 454
2234640 176
2234667 0
2234677 0
2234730 0
2234782 0
2234847 0
2234879 0
2234891 3
2234897 0
2234900 0
2234902 0
2234910 0
2234912 0
2234952 0
2234992 0
2235002 1
2235161 371
2235165 61
2235219 64
2235435 372
2235511 9
2235558 41
2235720 37
2235857 0
2235906 0
2235911 23
2235930 0
2236065 102
2236068 14
2236103 0
2236175 0
2236185 0
2236196 324
2236265 0
2236433 40
2236567 65
2236610 8
2236674 0
2236764 33
2236783 0
2236800 10
2236959 245
2236995 125
2237012 0
2237032 175
2237116 7
2237146 12
2237265 0
2237295 348
2237479 7
2237505 5
2237551 2
2237558 383
2237569 72
2237602 238
2237633 624
2237693 0
2237761 0
2237782 25
2237793 0
2237865 0
2237878 0
2237984 0
2237993 0
2237996 0
2238003 0
2238005 0
2238011 0
2238013 0
2238033 0
2238041 0
2238048 0
2238099 0
2238105 0
2238112 0
2238125 0
2238269 192
2238393 66
2238489 99
2238513 1032
2238610 0
2238684 247
2238857 0
2238879 54
2238906 272
2238915 208
2238929 0
2238968 0
2238977 260
2238980 548
2239066 249
2239143 0
2239146 32
2239175 26
2239223 42
2239335 54
2239388 0
2239407 0
2239473 97
2239476 37
2239648 215
2239739 0
2239915 0
2240056 451
2240078 244
2240106 0
2240240 98
2240277 33
2240310 26
2240320 0
2240366 27
2240404 15
2240601 0
2240677 101
2240752 0
2240759 2
2240775 108
2241111 0
2241242 0
2241480 35
2241503 326
2241738 0
2241840 0
2241850 0
2241974 0
2241991 6
2242239 0
2242299 90
2242619 8
2242733 74
2242737 64
2242750 34
2242777 0
2242797 0
2242857 0
2242892 0
2242924 0
2242938 0
2242946 237
2242953 0
2242970 127
2243000 0
2243005 306
2243063 21
2243078 0
2243160 0
2243252 31
2243283 0
2243306 52
2243343 179
2243367 1
2243406 336
2243418 0
2243450 0
2243480 0
2243507 45
2243619 0
2243642 0
2243726 6
2243756 677
2243817 42
2243848 26
2243901 1
2243975 310
2244066 0
2244069 135
2244112 0
2244184 8
2244212 16
2244272 0
2244302 40
2244426 53
2244522 0
2244584 70
2244592 0
2244627 124
2244704 0
2244714 68
2244780 298
2244852 84
2244885 43
2244891 784
2244912 0
2244951 67
2245005 0
2245111 56
2245124 0
2245146 0
2245152 0
2245164 0
2245170 0
2245172 0
2245177 0
2245181 0
2245254 51
2245271 0
2245437 2
2245447 77
2245481 0
2245560 0
2245576 0
2245593 66
2245596 51
2245618 232
2245687 0
2245695 0
2245708 99
2245746 173
2245764 57
2245806 172
2245845 152
2245861 0
2245884 39
2245953 384
2245996 155
2246121 321
2246182 22
2246235 280
2246282 0
2246335 4
2246379 618
2246381 145
2246446 0
2246495 8
2246517 28
2246549 15
2246608 26
2246629 0
2246776 0
2246820 1
2246840 0
2246886 214
2246892 15
2246967 0
2246969 80
2247076 92
2247320 0
2247353 0
2247387 0
2247409 0
2247421 50
2247441 0
2247459 0
2247501 0
2247580 0
2247582 0
2247605 0
2247676 27
2247713 47
2247828 0
2247845 0
2247957 38
2248116 39
2248118 271
2248311 0
2248335 0
2248375 8
2248440 145
2248513 0
2248564 14
2248592 142
2248622 0
2248649 0
2248675 0
2248771 80
2248789 0
2248822 0
2248862 0
2248908 0
2249099 15
2249200 115
2249212 84
2249325 26
2249503 174
2249630 0
2249750 0
2249777 0
2249815 0
2249842 21
2249880 0
2249895 0
2250014 7
2250024 21
2250130 0
2250139 24
2250167 0
2250187 0
2250202 0
2250277 0
2250354 0
2250372 28
2250377 358
2250551 0
2250566 0
2250676 0
2250745 60
2250767 0
2250788 0
2250980 0
2250993 342
2251038 7
2251049 0
2251192 87
2251229 78
2251248 7
2251577 771
2251581 1
2251596 0
2251611 138
2251717 0
2251740 0
2251842 0
2251877 63
2251912 75
2251945 0
2252059 0
2252149 402
2252209 0
2252243 0
2252317 28
2252454 165
2252458 21
2252540 2
2252553 0
2252809 46
2252828 130
2252876 0
2252883 0
2252972 0
2253053 0
2253102 0
2253167 0
2253202 0
2253318 0
2253320 0
2253392 0
2253406 0
2253423 0
2253513 0
2253535 0
2253625 0
2253679 0
2253730 0
2253742 0
2253757 0
2253846 0
2253876 0
2253895 0
2253914 0
2254079 0
2254098 26
2254117 0
2254127 0
2254143 0
2254157 0
2254209 0
2254236 70
2254273 0
2254406 90
2254424 9
2254441 0
2254550 87
2254562 22
2254581 0
2254633 0
2254720 1
2254726 0
2254736 0
2254786 12
2254898 0
2254909 113
2254924 138
2254927 149
2254951 4
2255003 0
2255038 0
2255054 14
2255083 0
2255098 0
2255108 0
2255122 55
2255141 0
2255180 0
2255311 19
2255344 0
2255356 0
2255416 90
2255455 71
2255503 0
2255542 280
2255545 29
2255571 5
2255635 235
2255661 0
2255746 1
2255833 0
2255945 0
2256049 0
2256085 0
2256104 47
2256246 102
2256262 21
2256328 163
2256349 285
2256353 102
2256410 136
2256421 4
2256440 0
2256467 0
2256481 0
2256503 0
2256599 750
2256605 8
2256610 0
2256723 46
2256793 1
2256819 0
2256833 1
2256843 133
2256879 201
2256882 18
2256985 0
2257023 75
2257116 29
2257188 10
2257281 49
2257337 17
2257471 0
2257480 55
2257523 45
2257579 136
2257589 17
2257648 116
2257681 0
2257714 0
2257739 0
2257798 0
2257804 0
2257814 0
2257825 0
2257865 22
2257882 0
2257921 26
2258001 0
2258008 336
2258019 11
2258025 0
2258033 0
2258035 0
2258102 63
2258242 0
2258270 259
2258303 138
2258340 0
2258410 167
2258464 0
2258544 3
2258621 57
2258649 16
2258737 0
2258747 320
2258789 21
2258929 69
2259007 0
2259108 1
2259229 39
2259250 2
2259259 64
2259306 0
2259308 0
2259400 0
2259505 215
2259516 0
2259536 0
2259548 171
2259710 26
2259743 21
2259767 93
2259769 14
2259779 45
2259811 105
2259880 0
2259957 0
2259960 0
2260022 0
2260080 9
2260171 41
2260326 0
2260385 0
2260457 10
2260670 75
2260740 0
2261088 0
2261268 107
2261518 30
2261587 57
2261623 29
2261697 20
2261709 0
2261733 0
2261768 0
2261775 0
2261785 2
2261791 13
2261817 0
2261825 0
2261856 186
2261903 0
2262001 0
2262039 38
2262273 71
2262338 197
2262492 88
2262714 34
2262790 0
2263040 72
2263293 522
2263297 395
2263341 9
2263371 0
2263377 0
2263379 0
2263389 0
2263405 0
2263479 0
2263539 74
2263714 165
2263801 0
2263818 6
2263880 91
2263943 663
2264103 0
2264185 0
2264228 0
2264330 0
2264336 0
2264398 0
2264535 0
2264790 0
2264806 0
2264832 0
2264908 0
2264979 0
2265134 1
2265140 0
2265154 0
2265184 102
2265239 54
2265325 0
2265349 0
2265378 0
2265394 54
2265508 0
2265543 4
2265575 0
2265724 0
2265751 0
2265798 0
2265811 0
2265850 0
2265887 0
2265946 0
2266115 0
2266207 96
2266260 136
2266310 157
2266312 158
2266367 95
2266403 0
2266422 0
2266500 372
2266578 36
2266622 7
2266667 0
2266770 11
2266806 126
2266846 82
2266875 117
2266931 0
2267068 0
2267078 31
2267096 121
2267120 109
2267216 193
2267244 19
2267418 28
2267438 114
2267515 62
2267523 0
2267530 0
2267546 5
2267558 93
2267580 488
2267641 294
2267674 262
2267684 291
2267871 54
2268032 19
2268154 24
2268217 0
2268236 0
2268253 0
2268264 69
2268269 0
2268351 1
2268363 0
2268375 0
2268414 0
2268436 0
2268444 0
2268450 0
2268454 0
2268484 0
2268487 0
2268548 0
2268556 0
2268564 46
2268576 0
2268594 0
2268600 61
2268629 0
2268645 0
2268652 11
2268659 121
2268674 0
2268677 0
2268694 0
2268702 0
2268760 0
2268869 0
2269012 20
2269169 1268
2269171 530
2269195 2130
2269342 13
2269404 0
2269450 2
2269996 2
2270020 72
2270116 87
2270149 0
2270240 48
2270254 56
2270349 0
2270361 0
2270374 0
2270388 0
2270407 364
2270433 7
2270483 277
2270638 305
2270665 67
2270711 9
2270725 0
2270740 1
2270756 12
2270802 11
2270966 0
2271074 0
2271200 6
2271255 0
2271360 0
2271438 16
2271442 16
2271444 11
2271622 134
2271813 0
2271825 0
2271833 0
2271836 0
2271861 0
2271864 21
2271908 74
2272059 0
2272217 0
2272297 1
2272435 0
2272471 0
2272570 0
2272578 0
2272676 0
2272718 0
2272725 0
2273014 175
2273085 25
2273180 0
2273241 205
2273449 57
2273608 333
2273696 40
2274003 2
2274109 55
2274216 0
2274235 124
2274243 0
2274267 0
2274295 2
2274481 0
2274510 259
2274514 1280
2274554 0
2274576 18
2274692 3
2274717 1
2274768 0
2274826 0
2274919 0
2275016 0
2275036 52
2275075 0
2275200 7
2275257 68
2275284 16
2275369 93
2275425 0
2275445 26
2275611 0
2275650 0
2275705 0
2275893 491
2275946 101
2275949 4
2276084 27
2276271 0
2276291 35
2276442 23
2276457 0
2276574 17
2276600 0
2276604 113
2276666 0
2276761 6
2276799 55
2276835 75
2276849 0
2276890 0
2276917 2
2276933 0
2277028 60
2277054 0
2277057 73
2277099 92
2277141 29
2277231 0
2277273 0
2277321 66
2277357 42
2277372 105
2277405 0
2277493 0
2277537 11
2277552 0
2277581 0
2277639 113
2278013 74
2278081 0
2278107 0
2278292 0
2278383 0
2278394 0
2278566 2
2278583 0
2278593 62
2278615 43
2278649 0
2278728 138
2278774 0
2278781 33
2278944 225
2278996 0
2279107 0
2279226 0
2279276 135
2279325 0
2279362 0
2279463 5
2279481 9
2279491 0
2279599 79
2279651 49
2279663 40
2279715 128
2279733 0
2279797 0
2279827 66
2279849 265
2279871 2
2279901 0
2280109 0
2280122 0
2280147 19
2280241 50
2280309 178
2280327 11
2280493 0
2280708 0
2280748 147
2280876 11
2280880 17
2280916 0
2280943 16
2280970 0
2281069 52
2281090 214
2281093 0
2281154 23
2281193 0
2281268 0
2281274 0
2281280 0
2281286 0
2281303 0
2281504 1
2281579 0
2281739 0
2281759 0
2281784 74
2281788 0
2281839 73
2281861 10
2281874 0
2282053 0
2282055 430
2282059 28
2282067 65
2282069 65
2282119 0
2282166 35
2282182 2
2282254 10
2282264 0
2282381 28
2282470 0
2282634 0
2282721 0
2282738 0
2282748 0
2282796 10
2282844 34
2282929 0
2282946 0
2283022 0
2283142 0
2283237 1
2283281 36
2283365 0
2283402 78
2283414 0
2283470 0
2283498 0
2283554 0
2283618 0
2283659 19
2283724 0
2283783 11
2283797 0
2283880 47
2283886 0
2283974 0
2283992 0
2284126 0
2284225 41
2284238 0
2284254 0
2284329 0
2284414 0
2284531 0
2284540 0
2284613 0
2284653 0
2284759 0
2284800 0
2284825 0
2284857 96
2284923 5
2285082 33
2285166 0
2285170 0
2285182 0
2285218 0
2285298 0
2285314 0
2285349 0
2285400 0
2285457 98
2285545 0
2285586 0
2285621 0
2285669 0
2285737 0
2285791 17
2285795 44
2285825 0
2285833 1
2285871 7
2285910 0
2285968 18
2286081 0
2286129 0
2286246 0
2286275 0
2286285 0
2286304 0
2286395 16
2286424 48
2286491 51
2286563 0
2286615 0
2286675 0
2286710 0
2286824 0
2286889 11
2286975 0
2287095 26
2287172 0
2287180 0
2287206 61
2287270 8
2287324 0
2287358 0
2287371 0
2287410 87
2287440 342
2287499 48
2287545 0
2287643 1
2287651 0
2287659 0
2287792 77
2287811 0
2287837 214
2287873 5
2287897 0
2288018 0
2288058 0
2288073 1
2288097 0
2288107 0
2288232 32
2288320 0
2288354 0
2288364 9
2288371 106
2288376 235
2288462 0
2288486 100
2288512 38
2288743 0
2288801 0
2288845 150
2288934 240
2288946 1
2288958 285
2289016 81
2289051 36
2289120 2767
2289141 0
2289179 0
2289241 148
2289252 10
2289283 0
2289304 8
2289306 39
2289373 0
2289391 14
2289485 0
2289507 0
2289577 0
2289600 0
2289612 0
2289628 0
2289794 12
2289926 0
2290001 0
2290007 0
2290013 0
2290015 29
2290019 0
2290071 12
2290118 0
2290127 0
2290137 0
2290174 0
2290319 0
2290452 0
2290555 0
2290596 0
2290703 0
2290778 0
2290793 142
2290829 84
2290831 0
2290859 3
2290885 0
2290961 57
2290985 19
2291032 0
2291099 113
2291190 38
2291202 0
2291257 0
2291339 35
2291427 0
2291473 40
2291556 322
2291577 101
2291638 49
2291725 0
2291776 6
2291791 113
2291818 265
2291957 29
2292036 0
2292081 0
2292182 0
2292200 0
2292319 0
2292488 0
2292542 0
2292697 0
2292709 0
2292743 0
2292841 0
2293113 0
2293122 0
2293163 0
2293227 0
2293234 0
2293239 1
2293243 0
2293406 0
2293583 0
2293704 0
2293897 0
2293914 0
2293983 0
2294002 0
2294014 0
2294062 0
2294078 0
2294089 0
2294289 0
2294352 0
2294382 0
2294532 33
2294687 0
2294723 0
2294791 0
2294793 0
2294820 0
2294926 0
2294956 0
2295414 0
2295634 0
2295921 0
2296049 0
2296065 0
2296080 0
2296253 0
2296258 0
2296271 0
2296315 0
2296426 0
2296452 0
2296580 0
2296627 0
2296674 0
2296873 0
2296891 0
2296893 0
2296940 0
2297036 0
2297129 0
2297172 0
2297186 0
2297261 0
2297309 0
2297709 0
2297715 0
2297739 0
2297789 0
2297854 0
2297874 0
2298252 0
2298284 0
2298310 0
2298537 0
2298998 0
2299079 0
2299148 0
2299179 0
2299249 0
2299434 0
2299555 0
2299570 0
2299579 0
2299687 0
2299780 0
2299789 0
2299848 0
2299990 0
2300026 0
2300174 0
2300284 0
2300317 0
2300355 0
2300411 0
2300436 0
2300450 0
2300462 0
2300500 0
2300643 0
2300676 0
2300678 0
2300784 0
2300834 0
2300887 0
2300889 0
2300916 0
2300971 0
2301089 0
2301206 0
2301504 0
2301724 0
2301782 0
2302011 0
2302107 0
2302139 0
2302155 0
2302170 0
2302343 0
2302348 0
2302361 0
2302405 0
2302517 0
2302532 0
2302542 0
2302545 34
2302587 0
2302769 0
2302980 0
2303003 11
2303259 0
2303270 0
2303310 0
2303320 0
2303453 0
2303699 0
2303751 0
2303757 0
2303781 0
2303831 0
2303869 0
2303918 0
2303960 0
2304239 0
2304294 0
2304312 0
2304484 0
2304525 0
2304563 0
2304588 0
2304594 0
2304616 0
2304640 0
2304655 0
2304738 0
2305014 0
2305252 0
2305318 0
2305503 0
2305624 0
2305639 0
2305648 0
2305756 0
2305849 1
2305858 0
2305917 0
2306059 0
2306095 0
2306217 0
2306353 0
2306386 0
2306424 0
2306472 0
2306502 0
2306528 0
2306566 0
2306630 0
2306650 0
2306709 0
2306716 9
2306987 22
2306990 0
2307000 140
2307010 1
2307013 41
2307086 126
2307117 25
2307152 0
2307206 193
2307253 21
2307294 49
2307429 131
2307531 256
2307561 3
2307656 160
2307682 0
2307723 0
2307767 0
2307776 0
2307805 0
2307813 0
2307866 0
2307914 0
2308045 0
2308110 0
2308114 0
2308313 0
2308319 0
2308387 0
2308441 0
2308450 0
2308498 0
2308505 0
2308524 0
2308548 0
2308567 0
2308675 0
2308711 0
2308904 0
2308940 0
2308978 0
2309287 0
2309337 0
2309360 0
2309377 13
2309400 12
2309534 5
2309614 0
2309653 9
2309729 0
2309961 34
2310059 0
2310114 235
2310225 0
2310402 9
2310514 55
2310531 0
2310541 0
2310649 112
2310914 86
2310920 296
2310997 0
2311017 21
2311075 9
2311082 37
2311186 0
2311297 102
2311352 117
2311603 521
2311624 161
2311667 20
2311799 0
2311909 61
2311964 159
2311984 39
2312024 17
2312108 140
2312137 7
2312228 31
2312245 25
2312474 174
2312523 9
2312555 0
2312591 1024
2312617 1
2313027 150
2313074 409
2313114 216
2313124 450
2313135 29
2313236 225
2313250 243
2313268 2
2313284 139
2313308 186
2313334 396
2313360 33
2313521 19
2313558 47
2313610 0
2313630 16
2313634 233
2313667 0
2313677 0
2313749 31
2313836 559
2313840 318
2313952 44
2314060 26
2314130 0
2314271 58
2314296 0
2314355 176
[truncated: 366,021 more chars]
