# Supplementary material for: TRANSIT - A Software Tool for Himar1 TnSeq Analysis
Source: PLoS Comput Biol. 2015 Oct 8;11(10):e1004401. doi: 10.1371/journal.pcbi.1004401 (PMC4598096; doi:10.1371/journal.pcbi.1004401)
Supplement: S1 Data — Source Code for TRANSIT and TPP, and datasets used to obtain results. Please see the GitHub Repository https://github.com/mad-lab/transit to obtain the latest version of the software. (GZ) [file pcbi.1004401.s001.gz › transit_1.4.0/src/gumbelMH.py]

# Copyright 2015.
#   Michael A. DeJesus, Chaitra Ambadipudi, and  Thomas R. Ioerger.
#
#
#    This file is part of TRANSIT.
#
#    TRANSIT is free software: you can redistribute it and/or modify
#    it under the terms of the GNU General Public License as published by
#    the Free Software Foundation, either version 3 of the License.
#
#
#    TRANSIT is distributed in the hope that it will be useful,
#    but WITHOUT ANY WARRANTY; without even the implied warranty of
#    MERCHANTABILITY or FITNESS FOR A PARTICULAR PURPOSE.  See the
#    GNU General Public License for more details.
#
#    You should have received a copy of the GNU General Public License
#    along with TRANSIT.  If not, see <http://www.gnu.org/licenses/>.


import sys
import time
import datetime
#import trash_tools
from MH_tools import *
import transit_tools


gumbel_prefix = "[Gumbel]"

#def runGumbel(PATH, PROT_PATH, MINIMUM_READ, SAMPLE_SIZE, BURNIN, TRIM, output, wx, pubmsg):
#def runGumbel(PATH, PROT_PATH, MINIMUM_READ, SAMPLE_SIZE, wx, pubmsg):
#def runGumbel(PATH, PROT_PATH, MINIMUM_READ, SAMPLE_SIZE, BURNIN, TRIM, wx, pubmsg):
#def runGumbel(PATH, PROT_PATH, MINIMUM_READ, SAMPLE_SIZE, BURNIN, TRIM, REPCHOICE, IGNORECODON, ignoreNTerm, ignoreCTerm, output, wx, pubmsg):
def runGumbel(wx, pubmsg, **kwargs):

    #Check if wx is the newest 3.0+ version:
    try:
        from wx.lib.pubsub import pub
        pub.subscribe
        newWx = True
    except AttributeError as e:
        from wx.lib.pubsub import Publisher as pub
        newWx = False


    print gumbel_prefix, "Running Gumbel Method"


    PATH = kwargs.get("readPathList")
    PROT_PATH = kwargs.get("annotationPath")
    MINIMUM_READ = kwargs.get("min_read", 1)
    SAMPLE_SIZE = kwargs.get("samples", 10000)
    BURNIN = kwargs.get("burnin", 500) 
    TRIM = kwargs.get("trim", 1) 
    REPCHOICE  = kwargs.get("repchoice", "Sum")
    IGNORECODON = kwargs.get("ignoreCodon", True)
    ignoreNTerm = kwargs.get("ignoreNTerm", 0)
    ignoreCTerm = kwargs.get("ignoreCTerm", 0)
    output = kwargs.get("output")


    w1 = 0.15
    w0 = 1.0 - w1
    ALPHA = 1
    BETA = 1
    ALPHA_w = 600
    BETA_w = 3400
    mu_c = 0
    
    acctot = 0.0
    
    LANES = [1]
    #MINIMUM_READ = min_read
    #SAMPLE_SIZE = samples
    MID = False

    orf2info = transit_tools.get_gene_info(PROT_PATH)
    hash = transit_tools.get_pos_hash(PROT_PATH)


    (data, position) = transit_tools.get_data(PATH)
    orf2reads, orf2pos = transit_tools.get_gene_reads(hash, data, position, orf2info, ignoreCodon=IGNORECODON, ignoreNTerm=ignoreNTerm, ignoreCTerm=ignoreCTerm, orf_list=orf2info.keys())


    start_time = time.time()
    (ORF_all, K_all, N_all, R_all, S_all, T_all) = get_orf_data_transit(orf2reads, orf2pos, orf2info, MINIMUM_READ)
    bad_orf_set = set([ORF_all[g] for g in xrange(len(N_all)) if not good_orf(N_all[g], T_all[g])]);
    bad_orf_set.add("Rvnr01");
    (ORF, K, N, R, S, T) = get_orf_data_transit(orf2reads, orf2pos, orf2info, MINIMUM_READ, bad=bad_orf_set)


    orf2name = {}; orf2desc = {}
    for line in open(PROT_PATH):
        if line.startswith("#"): continue
        tmp = line.strip().split("\t")
        orf = tmp[8]; name = tmp[7]; desc = tmp[0];
        orf2name[orf] = name; orf2desc[orf] = desc

    mu_s, temp, sigma_s = regress(R,S) # Linear regression to estimate mu_s, sigma_s for span data
    mu_r, temp, sigma_r = regress(S, R) # Linear regression to estimate mu_r, sigma_r for run data


    N_GENES = len(N)

    Z_sample = numpy.zeros((N_GENES, SAMPLE_SIZE))
    Z = [classify(N[g], R[g], 0.5)   for g in xrange(N_GENES)]
    Z_sample[:,0] = Z
    N_ESS = numpy.sum(Z_sample[:,0] == 1)

    phi_sample = numpy.zeros(SAMPLE_SIZE) #[]
    phi_sample[0] = PHI_START
    phi_old = PHI_START
    phi_new = 0.00

    SIG = numpy.zeros(len(S))
    for g in range(len(S)):
        SIG[g] = sigmoid(S[g], T[g]) * scipy.stats.norm.pdf(R[g], mu_r*S[g], sigma_r) 


    i = 1; count = 0;
    while i < SAMPLE_SIZE:

        # PHI
        acc = 1.0
        phi_new  = phi_old + random.gauss(mu_c, sigma_c)
        i0 = Z_sample[:,i-1] == 0
        if phi_new > 1 or phi_new <= 0 or (F_non(phi_new, N[i0], R[i0]) - F_non(phi_old, N[i0], R[i0])) < math.log(random.uniform(0,1)):
            phi_new = phi_old
            acc = 0.0
            flag = 0

        # Z
        Z = sample_Z(phi_new, w1, N, R, S, T, mu_s, sigma_s, SIG)

        # w1
        N_ESS = sum(Z == 1)
        w1 = scipy.stats.beta.rvs(N_ESS + ALPHA_w, N_GENES - N_ESS + BETA_w)
    
        count +=1
        acctot+=acc

        if (count > BURNIN) and (count % TRIM == 0):
            phi_sample[i] = phi_new
            Z_sample[:,i] = Z
            i+=1

    
        phi_old = phi_new


        #Update 
        if wx:
            if newWx:
                wx.CallAfter(pubmsg, "gumbel", msg="Running Gumbel Method... %2.0f%%" % (100.0*(count+1)/(SAMPLE_SIZE+BURNIN)))
            else:
                wx.CallAfter(pubmsg, "gumbel", "Running Gumbel Method... %2.0f%%" % (100.0*(count+1)/(SAMPLE_SIZE+BURNIN)))


    ZBAR = numpy.apply_along_axis(numpy.mean, 1, Z_sample)
    
    (ess_t, non_t) = fdr_post_prob(ZBAR)

    #Orf	k	n	r	s	zbar
    output.write("#Gumbel\n")
    output.write("#Command: python transit.py %s\n" % " ".join(["%s=%s" %(key,val) for (key,val) in kwargs.items()]))
    #output.write("#Command used:\tpython %s\n" % (" ".join(sys.argv)))
    output.write("#FDR Corrected thresholds: %f, %f\n" % (ess_t, non_t))
    output.write("#MH Acceptance-Rate:\t%2.2f%%\n" % (100.0*acctot/count))
    output.write("#Total Iterations Performed:\t%d\n" % count)
    output.write("#Sample Size:\t%d\n" % i)
    output.write("#phi estimate:\t%f\n" % numpy.average(phi_sample))
    output.write("#Time: %s\n" % (time.time() - start_time))
    if VERBOSE: output.write("#Orf\tName\tDesc\tk\tn\tr\ts\tzbar\tCall\tSample\n")
    else: output.write("#Orf\tName\tDesc\tk\tn\tr\ts\tzbar\tCall\n")
    i = -1
    for g in xrange(len(ORF_all)):
        k = K_all[g]; n = N_all[g];  r = R_all[g]; s = S_all[g]; orf=ORF_all[g];
        if orf not in bad_orf_set: 
            i+=1; zbar = ZBAR[i]; sample_str = "\t"+ ",".join(["%d" % x for x in Z_sample[i,:]]);
        else:
            zbar = -1.0; sample_str = "\t" + "-1";
        if not VERBOSE: sample_str = ""

        if zbar > ess_t: call = "E"
        elif non_t <= zbar <= ess_t: call = "U"
        elif 0 <= zbar < non_t: call = "NE"
        else: call = "S"

        output.write("%s\t%s\t%s\t%d\t%d\t%d\t%d\t%f\t%s%s\n" % (orf, orf2name.get(orf,"-"), orf2desc.get(orf,"-"), k, n, r, s, zbar, call, sample_str))

    output.close()
    
    
    if not output.name.startswith("<"):
        data = {"path":output.name, "type":"Gumbel", "date": datetime.datetime.today().strftime("%B %d, %Y %I:%M%p")}
        print gumbel_prefix, "Adding File:", output.name
        if wx:
            if newWx:
                wx.CallAfter(pubmsg, "file", data=data)
            else:
                wx.CallAfter(pubmsg, "file", data)

    if wx:
        if newWx:
            wx.CallAfter(pubmsg, "gumbel", msg="Finished!")
            wx.CallAfter(pubmsg,"finish", msg="gumbel")
        else:
            wx.CallAfter(pubmsg, "gumbel", "Finished!")
            wx.CallAfter(pubmsg,"finish", "gumbel")

    
    print gumbel_prefix, "Finished Gumbel Method"
    
    
    
