# Supplementary material for: TRANSIT - A Software Tool for Himar1 TnSeq Analysis
Source: PLoS Comput Biol. 2015 Oct 8;11(10):e1004401. doi: 10.1371/journal.pcbi.1004401 (PMC4598096; doi:10.1371/journal.pcbi.1004401)
Supplement: S1 Data — Source Code for TRANSIT and TPP, and datasets used to obtain results. Please see the GitHub Repository https://github.com/mad-lab/transit to obtain the latest version of the software. (GZ) [file pcbi.1004401.s001.gz › transit_1.4.0/data/cholesterol_H37Rv_rep2.wig]

# from Griffin et al, (2011).  PLOS Pathogens, e1002251.
variableStep chrom=H37Rv
60 0
72 0
102 0
188 0
246 0
333 0
360 0
426 0
448 0
471 0
483 0
494 0
504 0
514 0
525 0
534 0
601 0
653 0
670 0
706 0
741 0
784 0
794 0
843 0
989 0
1092 0
1104 0
1267 0
1278 0
1345 0
1423 0
1522 0
1552 9
1635 7
1779 0
1782 0
1788 0
1847 0
1858 21
1921 0
2001 0
2012 0
2063 0
2104 0
2141 0
2232 0
2290 0
2315 0
2318 0
2333 0
2344 0
2363 0
2387 0
2404 0
2427 0
2479 0
2507 0
2537 0
2591 0
2648 0
2738 0
2774 0
2845 0
2920 0
3027 0
3056 0
3066 0
3070 0
3119 0
3131 0
3145 0
3222 0
3228 0
3277 0
3283 0
3329 0
3372 0
3379 0
3384 0
3396 0
3412 0
3425 0
3441 0
3467 0
3471 0
3513 0
3591 0
3682 0
3708 0
3728 42
3739 0
3770 22
3782 99
3796 0
3833 0
3925 0
3960 0
3967 0
3986 1
4011 0
4028 0
4094 0
4118 0
4121 34
4130 0
4158 0
4207 0
4217 0
4353 0
4664 0
4721 0
4789 0
4912 0
4961 0
4970 0
4989 0
4995 93
5066 223
5120 44
5128 0
5170 31
5230 0
5273 0
5287 0
5336 0
5364 0
5420 0
5439 0
5517 0
5547 0
5579 0
5586 0
5623 0
5631 0
5669 0
5687 0
5792 0
5977 0
5996 0
6055 0
6128 0
6230 0
6249 0
6286 0
6403 0
6490 0
6502 0
6526 0
6605 0
6612 0
6672 0
6729 0
6793 0
6809 0
6856 0
6944 0
6983 0
7067 0
7077 0
7093 0
7225 0
7265 0
7299 57
7383 0
7392 0
7470 0
7551 0
7578 0
7620 0
7686 0
7763 0
7767 0
7798 0
7865 0
7970 0
8031 0
8077 0
8099 0
8127 0
8219 0
8236 0
8288 0
8295 0
8338 0
8391 0
8394 0
8436 0
8486 0
8546 0
8786 0
8858 0
8874 0
8901 0
9030 0
9045 0
9100 0
9150 0
9165 0
9419 0
9465 0
9492 0
9503 0
9519 0
9526 0
9542 0
9564 0
9624 0
9776 21
9816 79
9850 0
9877 100
9894 0
9903 11
10023 0
10104 0
10277 0
10299 0
10414 0
10426 0
10583 0
10600 0
10608 0
10769 34
10826 70
10857 0
10876 0
10884 0
10892 0
10894 0
10907 0
10923 0
10953 0
11096 0
11119 0
11131 0
11176 0
11198 0
11207 36
11289 89
11301 0
11422 35
11444 0
11530 11
11556 182
11618 51
11659 0
11675 38
11679 94
11733 78
11739 107
11743 413
11749 0
11787 2
11848 0
12042 160
12054 0
12145 0
12250 79
12352 373
12466 25
12491 62
12512 0
12530 0
12621 42
12663 11
12750 0
12798 0
13025 268
13046 29
13079 0
13155 0
13168 56
13275 0
13309 1
13322 109
13325 346
13369 0
13459 0
13469 0
13486 0
13560 15
13567 3
13595 0
13608 0
13669 0
13686 0
13699 0
13772 0
13852 0
13903 0
14021 12
14059 10
14080 99
14088 58
14096 51
14177 0
14367 0
14421 0
14454 0
14621 22
14661 1
14665 65
14667 0
14677 0
14749 8
14758 1
14782 0
14813 14
14821 16
14872 0
14902 56
14938 0
14968 0
15023 0
15084 0
15114 0
15221 0
15245 0
15269 0
15304 0
15327 0
15366 0
15464 0
15515 0
15576 0
15591 0
15657 0
15773 0
15812 0
15927 0
16161 0
16184 0
16273 0
16433 0
16520 0
16535 0
16558 0
16683 0
16794 0
16851 0
16872 0
16926 0
17015 0
17176 0
17190 0
17205 0
17247 0
17313 0
17333 0
17439 0
17476 134
17483 0
17586 0
17862 0
17981 0
18010 0
18123 0
18140 0
18161 0
18215 0
18454 0
18488 0
18527 0
18666 0
18693 0
18725 0
18907 0
19038 0
19043 0
19081 0
19100 0
19107 0
19134 0
19138 0
19151 29
19179 0
19194 0
19226 0
19239 0
19259 0
19310 0
19453 0
19461 0
19582 0
19667 0
19693 2
19760 0
19771 0
19829 0
19838 0
19914 0
19935 0
19951 0
19963 0
19973 0
19984 0
20002 0
20037 0
20044 0
20092 0
20178 0
20211 0
20234 9
20266 0
20278 0
20345 0
20349 51
20376 22
20456 0
20497 0
20547 0
20650 0
20671 0
20680 0
20712 0
20756 0
20787 0
20859 0
20883 30
21041 0
21204 0
21210 0
21266 48
21359 0
21414 45
21477 0
21481 0
21548 0
21608 0
21777 0
22070 0
22092 0
22118 1
22144 35
22187 0
22195 1
22199 13
22202 0
22279 0
22314 0
22338 28
22454 9
22460 0
22578 0
22590 0
22625 0
22817 0
22836 0
22887 0
22932 0
23083 0
23099 0
23125 0
23153 0
23205 0
23330 0
23361 0
23381 76
23394 1
23413 59
23442 0
23512 0
23550 0
23582 0
23640 0
23663 0
23681 0
23723 0
23807 0
23856 0
23933 0
23947 0
24102 0
24136 0
24159 0
24174 0
24183 0
24207 0
24231 0
24237 0
24261 0
24282 0
24309 0
24318 0
24336 0
24351 0
24372 0
24384 0
24402 0
24447 0
24483 0
24492 0
24501 0
24534 0
24552 0
24564 0
24579 0
24621 0
24633 0
24657 0
24678 0
24696 0
24714 0
24732 0
24750 0
24768 0
24801 0
24819 0
24840 0
24909 0
24921 0
24924 0
24960 0
24986 0
25069 26
25099 0
25143 31
25168 3
25170 57
25252 14
25260 93
25438 194
25505 48
25528 1
25613 35
25616 152
25624 100
25730 491
25796 0
25832 0
25844 0
25906 0
25914 163
25960 0
25967 0
26040 151
26067 17
26141 248
26175 4
26183 209
26193 102
26197 1343
26261 0
26280 0
26290 0
26300 21
26377 40
26417 0
26622 130
26742 3
26780 0
26831 63
26838 0
26860 192
26873 8
26932 145
27213 4
27245 97
27252 26
27299 143
27354 136
27367 0
27399 33
27410 506
27470 0
27482 0
27484 0
27518 0
27526 0
27528 0
27530 0
27534 0
27558 0
27566 0
27569 0
27578 14
27683 0
27703 0
27784 0
27906 0
27925 0
27994 0
28003 0
28005 0
28145 0
28208 0
28232 0
28263 0
28368 0
28455 3
28512 0
28661 75
28670 0
28679 0
28687 0
28705 389
28803 0
28914 0
28974 62
29010 119
29205 3
29270 173
29354 71
29403 54
29457 10
29516 0
29567 164
29587 0
29605 0
29620 0
29659 12
29667 309
29671 58
29776 136
29892 0
29920 0
29923 114
30009 0
30119 0
30195 0
30271 163
30449 76
30479 21
30679 138
30911 0
30968 42
31004 0
31066 78
31075 153
31149 81
31153 157
31223 22
31261 0
31323 0
31381 0
31410 0
31589 29
31597 22
31684 11
31701 0
31810 0
31825 16
31967 0
31978 0
32045 9
32051 0
32134 122
32163 0
32197 802
32253 23
32403 0
32434 156
32493 46
32518 0
32673 7
32755 40
32777 65
32886 91
32910 7
32995 0
33023 0
33045 62
33058 264
33113 10
33152 0
33217 175
33355 0
33359 18
33449 0
33490 0
33533 0
33560 0
33650 0
33797 53
33805 0
33857 62
33861 294
33863 71
33901 0
33907 0
33927 0
33933 0
33942 0
34010 0
34028 0
34158 0
34163 0
34182 0
34207 0
34241 0
34313 0
34364 18
34367 30
34401 0
34418 59
34420 0
34504 24
34590 50
34679 985
34688 90
34743 0
34849 0
34874 126
34893 0
34937 0
34999 0
35021 0
35075 0
35079 109
35117 0
35119 0
35135 0
35160 0
35182 0
35203 0
35206 0
35213 0
35250 0
35261 0
35293 0
35304 0
35326 0
35343 0
35353 0
35388 0
35409 0
35422 34
35453 0
35480 0
35489 0
35570 0
35630 0
35703 72
35750 0
35781 38
35873 219
35910 36
36029 11
36191 83
36326 118
36356 7
36368 8
36428 1
36455 215
36515 54
36519 110
36606 1
36677 144
36734 35
36802 146
37093 84
37125 10
37184 1
37214 83
37224 2
37353 48
37361 218
37404 0
37512 0
37626 99
37666 7
37674 0
37752 2
37775 279
37784 296
37829 0
37944 56
37977 1
38003 74
38047 18
38065 0
38096 25
38133 15
38249 4
38363 1
38444 244
38517 316
38588 24
38846 10
38902 0
39125 0
39290 102
39312 67
39343 198
39845 235
39873 4
39878 0
39937 62
39941 81
39967 133
40011 5
40025 1086
40141 8
40156 16
40200 6
40238 146
40326 0
40392 0
40474 68
40496 1
40543 5
40585 0
40849 2
40876 0
40930 0
40961 8
41179 110
41242 9
41248 24
41374 496
41427 156
41496 136
41593 5
41632 7
41718 82
41727 0
41910 188
41915 46
41986 0
42060 0
42083 0
42208 64
42276 517
42362 281
42434 13
42473 0
42493 0
42644 5
42713 154
42806 15
42852 1
42854 247
42881 77
43245 0
43421 27
43515 15
43547 70
43549 314
43634 0
43640 0
43642 0
43660 0
43698 0
43796 0
43838 0
43856 0
43865 0
43885 0
43902 0
43937 0
43944 0
43966 0
44069 0
44094 0
44100 0
44102 0
44145 0
44249 0
44261 0
44298 0
44302 0
44408 0
44600 0
44684 0
44720 0
44798 0
44849 0
44864 0
44869 0
44937 0
44952 0
44968 0
44984 0
44986 0
45017 0
45140 0
45167 0
45239 0
45315 0
45353 0
45401 0
45413 0
45464 0
45524 0
45563 0
45590 0
45623 0
45647 0
45649 0
45659 0
45665 0
45686 0
45731 0
45784 0
45804 0
45830 0
45841 0
45854 0
45920 0
46009 0
46014 0
46072 0
46087 0
46100 0
46164 0
46192 0
46271 0
46295 0
46320 0
46432 0
46469 435
46503 0
46515 50
46525 0
46532 0
46568 0
46576 0
46779 15
46959 46
47084 0
47097 0
47119 67
47220 0
47224 0
47301 0
47316 0
47363 0
47367 0
47391 39
47459 0
47577 1
47610 13
47682 0
47706 0
47907 28
48038 65
48079 0
48087 23
48104 27
48108 33
48203 0
48282 18
48388 0
48446 125
48450 73
48466 15
48481 16
48489 0
48514 228
48648 0
48654 26
48663 13
48691 0
48730 24
48765 0
48782 27
48870 0
48895 8
48954 11
48983 54
48991 0
49038 0
49290 43
49388 11
49553 0
49616 85
49656 55
49750 7
49934 67
49951 0
49973 0
50022 0
50097 0
50214 0
50265 0
50552 0
50641 0
50655 0
50691 0
50778 0
50781 0
50803 0
50955 0
50987 0
51012 0
51015 0
51018 0
51104 0
51125 0
51138 0
51146 46
51186 0
51297 0
51453 102
51519 0
51609 0
51611 0
51621 0
51675 0
51745 0
51765 0
51793 0
51804 0
51806 1
51838 0
51880 141
51892 0
51899 5
51907 272
51967 87
52123 0
52127 37
52129 190
52180 73
52189 1
52204 0
52366 78
52524 69
52541 67
52659 105
52706 581
52709 211
52746 0
52774 0
52797 270
52829 236
52837 15
52844 0
52873 114
52918 0
53033 89
53114 0
53152 194
53187 0
53242 210
53488 9
53634 0
53648 37
53702 5
53740 0
53809 0
53888 0
53977 0
53987 14
54091 0
54113 5
54128 0
54146 0
54173 1
54300 0
54560 1
54635 14
54638 0
54703 0
54752 0
54759 27
54869 0
54872 0
55025 0
55058 0
55081 0
55085 2
55104 0
55191 0
55232 0
55251 0
55288 0
55337 0
55354 0
55398 0
55421 0
55523 1
55560 25
55612 6
55642 1
55767 0
55796 0
55835 0
55995 0
56008 2
56011 0
56023 0
56031 0
56044 0
56057 158
56080 1
56131 52
56155 0
56157 1
56164 0
56185 50
56191 0
56207 0
56218 28
56228 0
56354 0
56402 0
56521 0
56539 0
56716 0
56822 0
56842 0
57043 0
57046 181
57050 302
57052 0
57157 0
57183 0
57278 24
57392 0
57510 84
57615 64
57702 0
57734 46
57878 23
57931 0
57956 148
57985 0
58049 241
58105 17
58191 0
58201 0
58247 0
58284 0
58339 0
58369 0
58460 0
58480 1
58522 34
58526 86
58703 0
58759 0
58822 0
58834 0
58919 0
59113 0
59175 0
59215 0
59242 0
59358 0
59374 0
59405 43
59481 0
59489 6
59584 0
59593 0
59641 0
59747 0
59839 0
59865 23
59986 12
60027 0
60071 0
60126 106
60135 4
60152 0
60162 6
60211 0
60236 0
60256 128
60273 1
60290 0
60334 3
60345 0
60357 0
60415 0
60453 0
60538 0
60550 0
60567 0
60591 0
60612 0
60699 0
60747 0
60750 0
60793 0
60819 0
60825 0
60885 0
61004 0
61310 0
61404 0
61434 0
61550 0
61556 0
61628 0
61817 0
61888 0
61989 0
62048 0
62070 0
62116 0
62161 0
62167 0
62197 0
62209 0
62310 0
62313 0
62327 0
62572 0
62733 0
62794 0
62828 0
62974 0
63194 36
63212 0
63241 0
63377 310
63379 88
63431 0
63467 47
63494 216
63501 87
63521 0
63576 64
63626 16
63756 0
63758 0
63788 13
63800 0
63802 54
63825 0
63863 178
63884 9
63887 40
63890 4
63908 122
63918 0
64023 0
64044 0
64073 0
64179 0
64181 0
64306 0
64347 0
64420 0
64440 0
64518 0
64552 0
64572 0
64581 0
64603 0
64688 0
64691 0
64708 0
64716 0
64800 0
64823 0
64914 0
64955 108
64986 3
65109 42
65125 0
65169 8
65226 12
65315 1
65323 0
65434 132
65500 245
65549 43
65551 57
65666 54
65692 129
65715 46
65758 0
65840 16
65933 0
65987 3
66035 3
66061 38
66065 135
66098 0
66233 0
66275 142
66364 0
66386 60
66410 0
66449 20
66511 0
66578 6
66652 0
66659 95
66692 0
66764 0
66787 0
67009 0
67071 42
67127 63
67136 0
67138 0
67156 0
67247 10
67290 48
67299 188
67316 51
67364 17
67898 39
67916 4830
67955 67
68150 165
68185 86
68222 0
68237 0
68246 11
68256 224
68276 0
68310 0
68321 54
68360 18
68377 374
68380 142
68387 0
68407 0
68444 0
68577 0
68594 5
68608 0
68726 0
68733 0
68737 21
68792 64
68861 17
68872 0
68894 60
69044 0
69085 0
69121 0
69170 0
69190 44
69281 70
69301 0
69316 0
69339 270
69367 13
69375 0
69422 0
69444 0
69589 101
69591 60
69625 0
69652 0
69657 123
69661 0
69675 0
69744 75
69792 11
69806 0
69823 0
69850 32
69928 9
69999 0
70021 0
70028 0
70030 264
70099 0
70102 25
70135 0
70177 0
70198 22
70204 18
70206 0
70390 0
70435 0
70453 22
70459 0
70534 140
70542 0
70570 105
70583 0
70699 0
70728 0
70744 314
70821 0
70843 1
70909 1
70933 0
70963 0
70988 0
71098 115
71143 145
71158 5
71266 0
71300 40
71399 0
71519 0
71557 0
71571 0
71588 44
71594 60
71637 54
71679 529
71681 359
71834 18
71922 155
72031 0
72049 0
72076 236
72089 0
72109 0
72121 0
72255 0
72333 0
72356 0
72359 0
72388 0
72506 0
72518 0
72612 0
72636 0
72654 0
72770 0
72826 0
72857 0
72923 0
72989 0
73031 0
73247 0
73349 0
73415 0
73494 0
73549 0
73604 0
73682 0
73799 0
73961 0
73987 0
74045 0
74095 0
74129 0
74177 0
74192 0
74224 0
74281 0
74313 0
74320 0
74342 0
74374 0
74447 0
74483 0
74562 0
74572 0
74578 0
74696 0
74722 0
74749 0
74761 0
74908 57
75047 0
75049 0
75103 0
75128 0
75142 0
75156 0
75189 62
75203 0
75242 0
75244 0
75253 0
75275 0
75286 0
75500 9
75613 510
75615 38
75808 0
75826 39
75862 2
75881 0
75983 21
76069 0
76097 40
76105 0
76198 99
76298 9
76715 0
76727 0
76889 0
77005 0
77055 0
77108 11
77192 1
77289 0
77385 48770
77422 0
77530 0
77641 0
77650 0
77838 0
77925 14
77955 0
78293 0
78364 28
78442 145
78463 4
78478 1
78567 66
78628 1
78662 0
78703 0
78706 0
78721 0
78733 176
78784 168
78921 0
79152 0
79256 28
79325 138
79365 1
79398 103
79427 2
79474 10
79485 0
79724 0
79787 494
79825 108
79894 14
79917 603
80115 1
80143 0
80149 0
80228 25
80352 76
80385 0
80426 0
80521 185
80551 0
80612 4
80787 100
80832 0
81165 44
81179 9
81196 0
81216 233
81220 197
81245 34
81374 59
81396 38
81445 0
81462 8
81552 0
81566 23
81576 0
81610 0
81671 89
81712 166
81715 231
81727 256
81735 0
81896 114
81919 30
81927 22
82004 16
82038 29
82361 29
82417 84
82504 33
82517 47
82585 0
82587 26
82666 0
82686 5
82765 33
82807 0
82826 0
82912 4
82996 0
83114 1
83141 21
83239 0
83326 148
83357 0
83403 116
83409 0
83566 33
83585 0
83738 124
83846 18
83940 0
83946 23
83966 39
83981 44
83992 327
84065 2
84081 34
84173 0
84233 0
84313 0
84353 146
84434 139
84493 20
84508 22
84520 0
84543 43
84559 0
84617 64
84742 0
84811 13
84833 153
84872 210
84918 1
84930 16
84952 62
84956 125
85010 210
85113 0
85135 6
85166 3
85178 43
85223 159
85276 12
85300 2
85575 177
85637 8
85720 4
85873 0
85915 0
85976 13
85986 0
86103 79
86135 14
86272 5
86280 51
86359 61
86378 7
86429 170
86436 0
86448 22
86486 0
86492 0
86509 0
86514 0
86527 0
86613 0
86621 0
86681 2
86698 0
86709 0
86835 0
86924 0
87124 0
87131 187
87276 0
87288 9
87309 3
87343 73
87433 19
87586 0
87605 107
87615 38
87631 93
87774 38
87875 32
87955 48
88015 0
88076 0
88232 340
88280 13
88299 0
88427 3
88439 69
88454 0
88604 0
88631 6
88665 10
88681 202
88732 104
88778 432
88954 88
88963 35
89271 26
89370 23
89383 777
89471 35
89478 0
89516 0
89523 0
89549 41
89593 7
89747 90
89797 126
89817 0
89885 207
89917 52
89982 0
89994 0
90015 0
90101 29
90240 35
90290 82
90321 115
90497 66
90587 0
90607 109
90619 44
90811 114
90935 42
90939 80
91072 48
91165 97
91216 0
91281 0
91291 8
91353 43
91937 0
92035 62
92134 30
92136 8
92155 0
92194 3
92196 34
92269 13
92278 1
92294 4
92334 18
92338 50
92393 0
92407 0
92638 0
92816 87
92857 38
92973 1
93199 0
93294 52
93434 0
93603 0
93773 2
94215 6
94244 109
94256 0
94269 7
94345 0
94428 4
94472 0
94485 0
94538 0
94564 10
94611 0
94776 2
94872 14
95042 0
95410 5
95445 0
95463 5
95549 0
95567 0
95594 0
95611 0
95636 0
95684 0
95727 0
95797 0
95840 0
96143 0
96188 0
96267 0
96319 0
96392 0
96458 10
96513 61
96566 0
96642 47
96647 0
96655 1
96688 0
96718 0
96872 0
96890 0
96912 0
96920 0
96936 0
96974 0
96980 12
97071 1
97102 21
97273 0
97285 0
97330 0
97335 0
97399 0
97470 0
97509 0
97581 9
97592 0
97623 0
97668 3
97688 0
97707 40
97718 0
97788 0
97823 0
97888 19
97893 28
98092 0
98152 8
98260 3
98297 0
98313 197
98330 45
98349 61
98379 4
98396 118
98437 0
98468 206
98552 50
98613 116
98692 0
98709 30
98751 0
98818 1
98836 0
98963 120
99023 12
99137 43
99151 0
99188 68
99322 5
99343 0
99444 0
99546 0
99609 0
99638 0
99732 0
99791 0
99848 39
99940 224
100020 18
100068 0
100176 78
100179 156
100206 46
100256 0
100310 0
100459 52
100505 99
100517 177
100629 3
100805 1
100887 0
100983 29
101082 37
101095 0
101123 11
101166 12
101194 99
101198 0
101246 0
101319 0
101331 0
101409 150
101643 76
101686 1
101697 0
101715 0
101850 1
101864 2
102093 0
102135 0
102231 5
102385 0
102456 21
102531 171
102612 0
102683 39
102809 0
102816 0
102889 0
103041 0
103052 0
103106 41
103214 0
103405 23
103534 98
103630 93
103809 0
103957 10
104034 3
104050 85
104092 56
104113 44
104157 47
104424 15
104464 0
104472 2
104491 93
104562 8
104587 7
104611 3
104806 44
104952 0
105089 0
105096 0
105112 0
105146 0
105177 0
105188 135
105198 0
105208 3
105249 0
105259 0
105288 6
105319 23
105329 307
105331 43
105416 554
105426 43
105507 23
105528 0
105586 4
105603 0
105732 34
105774 4
105808 2
105863 0
105871 0
105877 35
105908 0
105933 0
105939 0
105982 0
106017 2
106032 0
106038 257
106041 71
106050 34
106105 0
106154 5
106323 113
106355 77
106367 1
106483 16
106491 5
106535 0
106601 0
106667 330
106688 19
106742 43
106805 28
106807 7
106829 0
106836 0
106858 0
106906 0
106926 3
106929 0
106941 62
107024 0
107031 0
107033 11
107039 0
107106 30
107226 0
107245 17
107278 0
107288 10
107328 69
107436 3
107452 6
107456 357
107466 0
107553 0
107592 64
107696 0
107717 0
107735 0
107765 0
107795 0
107797 0
107858 37
107927 0
107947 0
108059 50
108129 0
108149 0
108179 28
108197 0
108272 0
108285 0
108344 0
108356 25
108393 0
108565 0
108586 0
108596 0
108692 0
108718 0
108807 0
108850 89
108854 34
108899 0
108952 93
108976 0
109024 0
109032 0
109070 0
109079 0
109104 0
109197 0
109215 0
109226 0
109244 0
109285 4
109292 24
109317 0
109410 15
109521 176
109822 36
109824 0
109916 23
110017 0
110040 0
110060 0
110074 0
110076 18
110094 0
110149 0
110199 0
110221 0
110315 83
110340 138
110424 0
110473 0
110574 0
110600 0
110711 0
110916 23
110929 0
110958 0
110970 0
111013 0
111083 0
111148 77
111211 0
111405 0
111528 46
111578 0
111726 1
111749 0
111822 0
111938 0
112087 0
112112 0
112173 0
112273 0
112324 0
112338 0
112502 0
112513 358
112703 0
112777 0
112906 1
112922 175
112926 24
112970 0
112992 0
113033 1
113095 0
113113 0
113133 26
113166 1
113174 0
113227 0
113395 0
113462 3
113517 21
113571 120
113580 10
113652 20
113675 0
113712 0
113827 12
113924 0
114033 0
114049 79
114229 0
114251 0
114285 78
114326 7263
114437 0
114512 0
114558 122
114589 0
114705 105
114850 0
114858 0
114903 72
114912 68
114926 66
115035 47
115078 0
115297 83
115305 0
115339 0
115418 0
115435 0
115461 287
115491 0
115563 131
115650 76
115702 0
115717 214
115753 0
115761 43
115816 92
115836 0
115858 14
115926 6
115934 59
115944 0
116075 0
116098 76
116152 51
116320 13
116364 30
116474 0
116649 0
116708 0
116733 252
116803 1
116847 0
116955 11
117014 0
117039 0
117168 133
117197 0
117213 147
117240 0
117247 0
117380 0
117504 76
117517 20
117537 0
117551 0
117622 63
117640 0
117648 0
117702 23
117731 0
117787 0
117861 0
117882 0
118006 0
118072 0
118109 0
118139 0
118150 0
118239 0
118313 0
118341 0
118447 0
118482 0
118500 0
118564 0
118687 0
118703 0
118761 0
118786 0
118817 0
118857 0
118892 0
118948 0
118969 0
118977 0
119092 0
119211 0
119213 0
119220 0
119240 0
119253 0
119301 0
119310 0
119355 0
119435 0
119447 0
119454 0
119530 0
119570 0
119634 0
119658 0
119730 0
119748 18
119916 0
119936 0
120045 77
120121 0
120256 415
120310 35
120410 0
120574 0
120626 116
120791 3
120882 0
120892 53
120902 17
120940 142
120989 85
121171 0
121181 0
121251 0
121291 169
121391 44
121397 194
121442 44
121500 93
121548 144
121766 141
121770 40
121856 131
121916 0
121950 131
122045 0
122104 73
122193 0
122211 77
122220 0
122231 0
122243 0
122304 0
122388 3
122444 11
122494 0
122542 173
122566 3
122596 147
122609 20
122643 12
122655 0
122696 22
122764 0
122834 260
122836 38
122992 129
123012 25
123049 40
123122 61
123221 0
123243 0
123346 415
123470 0
123493 0
123520 0
123522 61
123612 274
123671 0
123772 1
123829 105
123873 0
123896 138
123906 141
123910 168
123912 21
124145 124
124149 246
124152 0
124168 0
124219 0
124298 2
124327 0
124343 0
124362 0
124379 28
124390 0
124603 86
124722 0
124786 14
125015 1
125021 23
125292 44
125337 132
125371 0
125377 39
125469 0
125579 0
125592 0
125605 43
125620 21
125644 0
125659 53
125666 105
125823 68
125843 0
125940 0
126059 0
126098 46
126163 0
126431 0
126693 0
126812 10
126829 119
126963 0
127059 0
127096 0
127119 0
127157 0
127160 0
127181 0
127232 0
127335 0
127344 0
127392 118
127503 40
127731 8
127839 0
127853 0
128018 0
128025 0
128073 10
128109 22
128148 0
128154 0
128165 86
128305 2
128379 0
128389 10
128616 0
128697 31
128777 131
128820 0
128904 77
128983 28
129116 0
129184 2
129231 26
129269 0
129321 108
129396 16
129431 37
129496 236
129708 0
129789 0
129812 0
129827 0
129860 10
129888 15
129969 0
130019 9
130074 249
130107 260
130130 0
130263 0
130353 60
130491 123
130558 14
130564 0
130573 3
130587 120
130602 0
130616 77
130699 93
130708 0
130787 0
130929 21
131037 178
131140 21
131149 0
131158 77
131328 2
131341 0
131441 0
131497 0
131542 1
131553 0
131565 43
131640 0
131740 36
131776 0
131867 0
131894 0
131929 105
132047 10
132077 1
132137 0
132276 1
132284 0
132353 0
132374 0
132392 2
132401 0
132529 8
132563 0
132638 2
132668 0
132743 0
132752 7
132838 5
132870 348
132951 77
132975 301
133002 1
133019 101
133094 0
133136 443
133140 1488
133248 17
133278 0
133317 365
133374 280
133410 112
133427 64
133430 152
133603 0
133629 62
133635 11
133785 0
133833 27
133868 0
133915 6
134017 124
134056 583
134074 0
134089 593
134117 0
134213 0
134305 59
134332 0
134359 4
134393 236
134400 200
134431 5
134466 14
134469 1317
134506 76
134627 12
134655 283
134669 0
134917 0
134986 387
134991 96
135000 0
135044 48
135077 168
135134 0
135247 0
135367 0
135402 131
135463 0
135477 9
135483 175
135604 279
135635 374
135660 124
135676 18
135738 31
135774 1
135820 30
135824 29
135833 0
135894 0
135970 0
136005 0
136038 0
136089 0
136100 0
136159 51
136163 70
136212 5
136277 0
136370 129
136375 46
136379 0
136435 0
136457 0
136467 0
136491 0
136514 1
136593 14
136621 0
136646 0
136678 0
136712 0
136723 0
136748 0
136754 0
136766 0
136792 0
136855 0
136906 2
136921 0
136969 0
136991 0
137015 0
137043 0
137056 0
137068 0
137123 0
137151 0
137207 0
137215 0
137281 2
137293 0
137307 0
137353 0
137442 0
137483 0
137518 0
137587 0
137607 1
137613 0
137677 28
137681 0
137696 0
137704 0
137855 0
137907 0
137923 0
137985 0
138022 93
138026 0
138083 0
138100 44
138170 283
138215 83
138267 0
138416 9
138511 106
138582 2
138611 9
138616 63
138630 220
138636 93
138765 6
138797 71
138927 42
138999 95
139075 0
139119 4
139267 0
139356 3
139451 0
139511 19
139538 24
139561 113
139663 45
139878 0
139997 0
140106 0
140117 0
140169 0
140187 0
140213 0
140237 40
140268 0
140313 19
140344 34
140367 25
140406 106
140422 0
140436 0
140454 1
140488 243
140536 12
140567 15
140620 123
140721 56
140752 70
140887 0
140948 0
140999 0
141003 14
141066 25
141110 0
141160 0
141221 41
141275 0
141370 0
141396 32
141411 38
141465 0
141483 0
141596 2
141683 0
141695 7
141718 0
141768 0
141793 0
141811 0
141936 0
142027 12
142071 0
142166 0
142293 0
142300 0
142400 21
142426 5
142471 0
142573 0
142629 10
142690 0
142721 0
142741 0
142884 0
142952 0
143007 112
143010 0
143171 0
143191 96
143280 41
143366 0
143374 137
143376 15
143458 0
143509 0
143717 33
143719 0
143782 30
143925 92
143937 1
143946 9
143956 0
143967 0
144655 0
144700 0
144832 0
144834 3
144959 0
145028 0
145050 0
145193 0
145201 0
145220 0
145254 0
145403 0
145426 0
145624 0
145628 0
145645 0
145679 0
145742 0
145873 0
146022 0
146036 0
146055 0
146094 0
146189 85
146287 0
146300 0
146316 4
146349 0
146532 0
146685 0
146688 0
146792 0
146880 0
146932 0
147065 267
147191 0
147197 11
147245 0
147253 0
147302 0
147479 0
147518 0
147825 274
147828 0
147880 0
147883 0
147941 0
147950 0
147978 0
147987 7
148008 0
148095 0
148191 26
148195 18
148228 0
148244 8
148353 1640
148453 0
148468 0
148488 0
148569 205
148614 0
148621 0
148625 0
148703 0
148749 0
148752 0
148766 1
148781 0
148873 0
148886 0
148943 0
148962 0
149104 0
149151 0
149155 0
149187 0
149222 1
149306 0
149343 0
149393 0
149451 6
149467 9
149549 1
149592 0
149716 6
149791 3
149938 0
150286 0
150393 10
150432 0
150557 11
150633 0
150732 0
150872 35
150874 19
150994 0
151063 206
151073 0
151099 26
151120 8
151124 19
151142 0
151361 118
151487 86
151508 67
151794 1
151810 0
151831 1
151936 2
151945 97
152113 0
152176 16
152228 0
152455 0
152471 0
152552 0
152597 0
152624 0
152642 28
152713 0
152801 0
152810 0
152813 0
152840 0
152915 0
152954 34
153047 0
153156 0
153194 0
153354 0
153384 0
153413 0
153419 11
153428 0
153560 31
153563 0
153686 0
153713 0
153719 6
153869 0
153974 3
154031 0
154061 0
154125 1
154178 0
154231 0
154298 0
154341 0
154371 0
154386 0
154391 0
154415 0
154457 0
154514 0
154548 0
154590 0
154644 0
154693 0
154716 0
154740 0
154759 0
154771 0
154802 0
154847 0
154871 0
154946 0
154985 0
155123 0
155221 0
155339 0
155348 0
155441 0
155495 0
155516 0
155528 0
155593 0
155600 17
155621 33
155682 32
155731 14
155766 0
155774 0
155863 9
155962 0
155984 151
156088 0
156105 96
156186 18
156214 6
156239 101
156242 105
156283 0
156306 0
156308 142
156312 55
156400 22
156432 0
156444 0
156637 0
156672 1
156706 0
156738 16
156797 0
156832 0
156840 0
156948 0
157035 0
157053 0
157056 1
157142 0
157165 0
157185 19
157191 1
157221 107
157233 14
157284 2
157287 7
157326 170
157359 0
157434 0
157456 0
157492 0
157506 17
157525 0
157534 0
157600 0
157604 144
157607 0
157723 0
157817 3
157823 167
158078 1
158111 19
158145 14
158291 0
158421 0
158434 0
158637 78
158656 0
158675 0
158710 19
158761 90
158840 22
158931 0
158940 0
159045 69
159049 0
159082 47
159222 0
159257 26
159261 0
159513 92
159591 54
159665 5
159681 16
159692 5
159731 0
159837 0
160005 50
160112 0
160187 40
160214 0
160264 84
160301 40
160427 1
160433 164
160435 213
160546 320
160568 93
160639 86
160714 65
160793 81
160857 0
160941 129
160966 177
161244 59
161349 43
161382 65
161385 124
161446 0
161472 0
161607 37
161701 84
161722 15
161741 41
161756 530
161877 11
162011 15
162013 67
162211 79
162227 75
162280 89
162290 21
162356 4
162407 45
162455 64
162539 159
162645 62
162764 0
162791 31
162796 0
162845 0
162876 0
162943 0
162954 20
163046 0
163092 0
163152 0
163196 0
163262 141
163266 137
163285 35
163295 0
163300 111
163317 0
163327 54
163350 12
163403 1
163501 0
163524 0
163534 0
163568 65
163694 0
163732 122
163821 248
163874 106
163934 0
163954 0
163965 35
164002 29
164072 59
164098 0
164297 52
164353 7
164386 0
164397 21
164403 0
164414 60
164467 25
164478 49
164772 0
164806 8
164818 0
164830 33
164968 10
164986 10
165005 23
165067 0
165125 3
165130 51
165160 77
165282 1
165302 0
165434 366
165452 122
165495 7
165595 138
165674 418
165713 130
165824 1
165924 107
165972 91
166049 385
166052 619
166184 116
166240 0
166259 75
166301 76
166352 45
166520 232
166625 0
166675 0
166862 94
166929 17
166986 20
167048 10
167063 2
167065 632
167085 0
167092 49
167120 438
167147 281
167150 129
167161 0
167201 8
167213 0
167223 0
167252 0
167288 0
167298 0
167305 1
167307 128
167335 394
167398 0
167445 0
167549 0
167569 0
167839 83
168111 0
168158 1
168384 37
168449 130
168615 0
168635 2
168705 0
168777 160
168817 0
168989 0
169043 0
169157 14
169173 105
169208 95
169273 10
169305 214
169311 44
169316 14
169355 0
169380 26
169395 18
169440 98
169482 0
169500 3
169570 0
169580 0
169935 30
169947 43
169971 777
169986 7
170033 22
170055 0
170075 0
170140 9
170201 0
170243 151
170359 0
170432 226
170450 221
170454 163
170480 90
170559 102
170599 20
170665 7
170689 30
170818 0
170963 0
171031 32
171033 0
171052 60
171135 0
171155 0
171177 0
171179 0
171184 0
171188 2
171193 43
171197 0
171201 28
171243 0
171271 2
171400 0
171488 0
171521 17
171593 0
171626 7
171656 51
171753 64
171792 0
171807 46
171812 69
171840 0
171957 115
171983 56
172237 134
172328 0
172398 1
172445 0
172457 40
172486 1
172490 201
172527 91
172562 18
172595 163
172625 147
172656 0
172781 317
172785 27
172936 0
172970 93
173141 72
173164 421
173166 230
173168 6
173176 190
173178 269
173195 9
173218 103
173230 0
173384 21
173426 0
173467 21
173547 135
173586 1
173625 19
173673 49
173682 1
173695 0
173715 38
173724 9
173832 370
173838 213
173958 219
174043 411
174114 280
174246 5
174469 0
174477 64
174488 40
174548 0
174621 13
174659 143
174704 5
174708 26
174717 0
174798 36
174800 25
174865 0
174896 49
174904 144
175040 1
175192 286
175205 39
175214 0
175224 11
175259 0
175322 36
175360 239
175385 141
175458 137
175502 0
175541 8
175620 5
175691 86
175697 5
175716 0
175748 87
175767 0
175792 42
175800 0
175850 20
175863 53
175976 0
175989 0
175995 0
176066 239
176078 185
176202 17
176234 80
176309 148
176397 23
176427 90
176464 0
176495 0
176541 0
176588 0
176666 0
176691 0
176780 0
176814 0
176840 0
177010 1
177046 85
177074 59
177102 9
177179 138
177192 20
177339 270
177343 118
177357 1
177511 168
177514 127
177572 211
177715 134
177728 0
177747 21
177775 0
177852 0
177868 89
178019 0
178045 101
178066 95
178083 89
178183 2739
178186 359
178233 4
178258 243
178278 1
178287 9
178298 0
178321 0
178348 0
178360 491
178375 0
178399 49
178407 8
178437 17
178449 130
178576 0
178641 2
178696 0
178698 453
178780 118
178794 0
178829 110
178851 0
178874 0
179023 0
179111 0
179150 0
179166 5
179184 66
179188 46
179225 0
179245 2
179256 0
179335 0
179342 0
179376 46
179453 0
179466 2
179472 19
179491 0
179551 1650
179611 43
179860 95
179872 0
179878 2
179893 0
180010 207
180013 2
180029 105
180031 0
180048 0
180053 73
180056 0
180091 229
180102 100
180154 0
180181 49
180193 59
180208 9
180235 190
180287 4
180396 51
180453 102
180535 148
180564 0
180584 75
180591 4
180608 281
180621 59
180769 95
180806 213
180845 0
180857 135
180951 93
180997 0
181022 29
181043 60
181121 236
181202 0
181219 0
181237 18
181273 0
181420 0
181496 0
181557 0
181597 0
181612 0
181632 0
181680 1
182102 4
182341 0
182436 0
182464 0
182525 0
182718 0
182735 36
182981 3
183019 58
183110 0
183119 0
183176 4
183221 64
183225 405
183234 2
183245 224
183345 0
183352 1
183405 25
183435 0
183444 3
183508 39
183535 19
183548 0
183559 0
183567 46
183586 0
183599 0
183614 6
183793 2
183914 0
183924 0
184051 15
184053 84
184196 0
184216 26
184306 0
184606 10
184628 0
184720 37
184726 140
185064 4
185082 0
185109 0
185381 0
185486 22
185861 0
185994 0
186024 0
186105 0
186143 4
186177 0
186300 4
186399 0
186416 108
186477 0
186508 111
186523 0
186549 0
186565 0
186601 95
186663 17
186706 40
186730 30
186773 0
186780 30
186813 0
186852 227
186869 0
186929 101
186935 135
186938 225
186971 40
187043 190
187049 1
187103 0
187121 120
187184 18
187194 75
187235 53
187268 28
187292 9
187460 0
187551 177
187557 141
187561 185
187568 0
187583 0
187598 415
187601 92
187694 101
187704 0
187710 65
187716 50
187730 215
187739 69
187763 297
187775 112
187833 351
187836 98
187854 19
187911 52
187963 250
187974 0
187992 107
188001 32
188013 392
188019 260
188028 56
188065 0
188082 21
188094 44
188122 18
188128 125
188131 17
188183 0
188191 28
188201 168
188216 0
188235 0
188267 11
188341 1
188367 0
188409 247
188443 27
188483 0
188548 102
188580 28
188642 275
188667 1
188765 0
188832 251
188868 88
188875 1
188918 0
188994 71
189022 0
189042 0
189061 40
189127 18
189157 114
189160 44
189212 14
189220 29
189238 0
189247 0
189310 0
189364 571
189367 95
189383 0
189385 17
189416 0
189445 125
189460 264
189466 53
189535 40
189547 9
189562 50
189569 368
189616 159
189665 0
189686 48
189730 1581
189760 0
189812 86
189875 0
189967 194
189981 0
189989 53
190004 379
190017 0
190127 102
190146 0
190180 62
190255 22
190267 68
190328 145
190496 0
190505 0
190508 86
190512 15
190516 77
190525 0
190542 96
190582 0
190594 55
190596 0
190611 43
190700 0
190787 71
190861 0
190894 0
191002 0
191060 0
191091 12
191113 0
191159 11
191206 36
191367 30
191418 10
191576 4
191771 13
191809 0
191852 0
191927 0
191932 0
191985 0
192058 0
192168 0
192277 0
192372 22
192419 0
192451 21
192453 17
192481 0
192545 20
192581 0
192681 128
192712 0
192920 0
193050 112
193076 167
193110 23
193231 26
193234 1
193256 0
193339 18
193370 107
193417 23
193434 97
193489 6
193503 0
193562 0
193570 6
193659 166
193739 0
193749 0
193797 0
193860 0
193862 0
193875 0
193878 0
194109 84
194206 12
194308 12
194310 124
194323 30
194425 8
194801 0
194906 0
194933 31
194940 3
194990 342
195030 5
195036 280
195053 46
195162 94
195244 0
195303 0
195482 0
195492 127
195560 450
195641 301
195658 2
195700 92
195758 499
195859 0
195894 0
195975 53
196045 0
196145 0
196172 0
196243 22
196259 112
196294 184
196316 19
196428 0
196458 291
196490 19
196577 0
196655 0
196669 0
196683 0
196700 206
196723 224
196743 0
196756 0
196831 18
196888 60
197036 0
197057 0
197091 93
197392 8
197419 116
197518 0
197720 23
197813 231
197816 789
197860 0
198073 114
198200 93
198217 12294
198257 0
198278 590
198287 366
198377 346
198380 97
198386 0
198494 166
198527 8
198576 157
198598 547
198619 107
198631 126
198633 27
198729 358
198731 0
198754 122
198825 259
198887 0
198891 667
198934 0
198958 128
199085 17
199194 4
199350 49
199404 170
199406 169
199440 24
199460 344
199481 0
199488 34
199516 115
199525 697
199529 666
199555 0
199591 0
199603 233
199633 19
199645 0
199677 0
199679 390
199683 109
199779 105
199815 29
199842 467
199854 6
199873 0
199880 16
200002 121
200009 242
200011 78
200073 0
200097 154
200140 0
200162 178
200189 9
200206 0
200213 106
200421 127
200563 19
200702 172
200713 56
200810 73
200831 47
200902 17
200917 18
201021 61
201038 1
201055 3
201058 0
201104 111
201215 61
201243 40
201328 21
201337 180
201436 31
201471 173
201518 706
201521 10
201581 122
201594 90
201687 277
201838 163
201918 28
201921 93
201961 45
202084 1
202137 0
202238 0
202449 0
202467 24
202493 1
202596 150
202629 58
202653 367
202676 134
202746 7
202758 457
202839 142
202865 0
202897 65
202937 1
202940 27
203030 43
203113 30
203128 4
203143 2
203318 0
203414 15
203424 73
203516 0
203529 140
203559 207
203595 37
203642 0
203655 50
203688 28
203726 1
203858 0
203910 19
203919 16
203944 60
203965 34
203992 16
204218 234
204227 266
204369 0
204506 0
204691 13
204728 389
204774 636
204802 0
204837 0
204866 66
204950 1
205028 87
205061 386
205087 0
205172 1
205212 47
205283 1
205298 9
205309 0
205312 409
205338 0
205348 254
205387 0
205408 57
205416 20
205434 234
205492 143
205552 124
205584 1
205588 527
205980 0
205988 1
206049 262
206062 0
206126 0
206179 11
206238 0
206269 841
206376 1394
206386 324
206400 39
206595 14
206622 10
206635 4
206665 379
206667 144
206710 33
206795 169
206807 0
207036 61
207107 0
207158 280
207216 300
207240 274
207275 35
207381 0
207420 482
207422 652
207597 150
207630 1
207673 0
207697 4
207724 224
207930 68
208010 33391
208091 104
208151 7
208207 0
208214 0
208222 0
208294 246
208313 5
208315 312
208431 0
208530 100
208605 0
208678 84
208726 88
208746 0
208793 269
208805 261
208827 182
208913 0
208920 45
208932 0
209173 0
209247 192
209328 132
209373 167
209400 0
209450 11
209459 0
209520 36
209574 707
209583 0
209604 61
209670 0
209704 106
209813 2
209873 108
209914 91
209935 303
209959 22
210011 0
210024 19
210103 38
210133 116
210217 54
210277 1
210380 1
210395 4
210406 21
210492 77
210498 11
210565 63
210596 11
210619 0
210628 129
210648 0
210742 89
210829 0
210859 0
210893 2
210938 3
211010 2
211112 17
211132 111
211186 0
211312 0
211324 0
211331 0
211339 62
211391 15
211449 19
211487 47
211510 31
211514 65
211560 0
211573 0
211589 9
211592 0
211635 0
211637 0
211720 0
211731 0
211797 89
211891 0
211915 0
211931 11
212104 0
212120 4
212278 291
212322 112
212428 0
212474 0
212519 34
212550 7
212568 53
212598 0
212614 0
212643 0
212646 39
212678 0
212746 0
212759 0
212914 3
212991 12
213124 92
213161 216
213210 0
213224 0
213275 0
213285 0
213287 34
213347 42
213366 7
213368 33
213474 92
213495 0
213553 9
213820 10
213848 538
213920 60
213947 0
214038 6
214075 0
214086 0
214093 42
214145 103
214223 0
214268 108
214317 206
214337 33
214382 30
214442 256
214466 462
214524 5
214591 49
214628 320
214743 16
214838 0
214850 15
214925 154
214956 167
215200 130
215275 0
215281 0
215318 2
215320 31
215362 0
215514 0
215557 0
215560 0
215574 0
215617 0
215760 159
215837 0
215895 71
215917 0
215926 0
215994 0
216020 102
216028 0
216076 0
216201 0
216231 55
216377 144
216455 0
216475 0
216501 0
216514 0
216622 0
216641 0
216869 0
216890 63
216944 0
217085 0
217101 92
217128 3
217297 0
217316 10
217343 0
217376 0
217389 0
217426 0
217433 20
217663 0
217742 0
217904 0
217928 0
217988 32
217990 1
218003 0
218056 0
218099 0
218101 0
218184 0
218219 0
218261 31
218289 0
218367 0
218385 125
218391 15
218430 0
218526 121
218540 17
218596 0
218610 0
218614 137
218618 0
218620 0
218622 0
218627 0
218629 0
218635 0
218642 0
218699 0
218784 0
218820 0
218981 4
219146 0
219148 120
219205 0
219297 51
219365 0
219417 0
219468 0
219491 2
219612 0
219677 0
219699 5
219708 0
219757 0
219799 0
219859 0
219876 0
219905 0
219915 0
219987 0
219997 0
220042 0
220053 0
220061 0
220066 0
220275 0
220286 0
220363 0
220371 0
220391 0
220461 0
220569 0
220634 0
220656 0
220685 0
220800 0
220872 0
221063 0
221071 0
221204 0
221237 0
221248 0
221470 0
221732 137
221777 87
221786 0
221799 12
221806 38
221815 60
221849 17
221868 34
221889 0
221910 0
221979 5
222212 54
222217 0
222228 93
222318 96
222381 6
222385 402
222428 0
222458 69
222481 3
222739 3
222771 108
222939 33
222983 0
223003 118
223009 414
223043 1755
223078 106
223158 2
223314 17
223351 481
223408 42
223482 0
223528 12
223563 69
223606 128
223644 4
223662 105
223907 6
224113 30
224135 133
224177 0
224350 141
224353 433
224398 125
224428 111
224572 174
224626 187
224662 62
224694 0
224714 8
224725 19
224755 64
224818 116
224859 7
224863 193
225015 105
225030 19
225054 150
225112 45
225114 0
225184 1
225274 17
225384 2
225390 0
225467 231
225481 101
225495 43
225503 99
225663 164
225842 41
225855 0
225908 13
225922 90
225950 0
226039 34
226125 0
226177 0
226185 3
226269 0
226351 1
226368 0
226387 356
226447 0
226461 47
226505 0
226585 0
226635 3
226653 0
226665 0
226668 0
226714 0
226731 0
226780 0
226828 0
226870 106
226911 0
226996 0
227011 88
227088 224
227100 189
227104 137
227112 0
227115 11
227140 0
227311 326
227314 255
227374 0
227562 129
227687 60
227803 0
227872 42
227904 6
227935 313
228027 97
228115 42
228165 105
228255 51
228331 43
228473 75
228561 0
228724 0
228830 152
228908 88
228948 14
229254 0
229285 0
229305 8
229347 0
229365 0
229376 33
229386 0
229420 57
229428 360
229431 117
229536 354
229545 257
229560 141
229570 0
229599 0
229722 117
229728 0
229854 116
229920 0
229956 294
229992 227
230082 128
230290 2
230388 0
230411 20
230450 38
230460 42
230584 11
230600 0
230603 0
230605 0
230628 0
230709 56
230783 52
231071 307
231196 81
231286 1
231383 20
231427 24
231464 63
231555 160
231589 88
231601 0
231608 46
231612 0
231614 0
231622 0
231626 1
231767 5
231773 14
231790 112
231801 98
231818 11
231896 44
232071 9
232360 0
232393 0
232450 3
232515 96
232540 0
232543 156
232582 0
232618 0
232678 3
232868 0
232941 7
233020 0
233149 13
233274 7
233277 41
233357 177
233479 0
233642 0
233701 26
233703 0
233761 54
233770 16
233854 0
233940 0
233953 62
233976 114
234109 0
234228 25
234325 0
234378 17
234403 0
234475 0
234512 0
234517 116
234589 0
234699 0
234749 0
234784 0
234834 212
234895 10
234904 203
234991 0
235057 81
235101 0
235144 0
235147 0
235212 0
235237 0
235253 0
235258 0
235291 0
235312 0
235347 0
235405 0
235473 0
235477 0
235562 0
235576 0
235673 0
235708 0
235831 114
235945 190
235981 0
235989 8
236017 0
236020 84
236034 0
236068 8
236093 0
236101 123
236257 12
236289 0
236360 4
236394 7
236423 0
236483 0
236673 8
236678 0
236692 2
236704 0
236771 102
236775 0
236922 0
236977 0
236987 0
237008 0
237034 1
237037 14
237390 0
237400 0
237482 30
237659 62
237697 0
237712 974
237778 16
237893 87
237910 76
237995 17
238114 0
238122 0
238174 0
238217 0
238243 43
238299 0
238570 0
238573 0
238622 0
238648 0
238681 31
238780 0
238908 39
238933 0
238961 0
239000 0
239229 0
239301 0
239392 0
239447 0
239464 0
239590 0
239796 0
239856 0
239969 0
240264 0
240303 0
240403 0
240434 0
240523 0
240547 0
240731 0
240761 0
240817 0
240870 0
240943 26
241014 0
241026 0
241054 0
241058 11
241080 0
241114 0
241182 0
241210 0
241224 0
241318 0
241347 0
241501 0
241557 4
241691 117
241749 78
241922 32
241977 10
242214 0
242261 0
242273 0
242318 0
242346 0
242391 0
242414 0
242519 0
242539 0
242624 0
242807 0
242815 0
242868 0
243006 0
243056 90
243058 0
243086 0
243108 0
243125 0
243220 37
243226 0
243246 0
243255 3
243263 0
243317 19
243321 145
243352 17
243372 13
243866 0
243878 0
243895 313
243921 46
243945 25
244008 0
244026 0
244045 50
244111 243
244218 0
244243 0
244273 15
244485 7
244558 0
244622 0
244696 0
245165 0
245226 0
245296 0
245397 0
245408 0
245504 0
245809 0
245819 0
245826 0
245845 0
245979 0
246042 0
246085 0
246151 0
246231 0
246343 0
246384 0
246497 0
246516 0
246564 0
246615 0
246695 0
246882 0
246939 0
246987 0
247137 0
247188 0
247250 0
247271 0
247284 0
247290 0
247320 0
247329 3
247352 87
247450 38
247474 9
247527 25
247537 0
247670 0
247723 23
247993 7
248038 34
248053 3
248120 66
248160 0
248206 0
248213 0
248311 0
248391 0
248405 0
248581 0
248702 0
248733 0
248862 0
248868 0
248919 6
248942 12
248966 0
249111 21
249150 0
249281 21
249297 184
249436 18
249534 0
249610 0
249618 4
249726 1
249791 0
249924 16
249942 75
250004 20
250048 0
250106 0
250134 3
250260 0
250302 137
250439 282
250488 140
250494 0
250528 0
250582 120
250846 3
250939 39
251154 0
251190 118
251400 39
251628 24
251630 0
251666 0
251675 0
251690 16
251704 0
251730 25
251734 0
251741 11
251745 0
251762 0
251766 54
251811 0
251936 0
251989 0
252040 0
252127 0
252157 0
252174 0
252232 0
252388 0
252427 0
252439 0
252472 0
252483 0
252568 0
252571 0
252706 0
252771 0
252904 0
252949 0
253116 0
253195 0
253210 0
253463 0
253595 0
253600 0
253617 179
253650 398
253670 0
253800 1
253877 14
253891 1
254050 508
254333 33
254585 122
254704 32
254754 30
254767 0
254830 35
254845 2
254854 14
254872 0
254909 0
254911 71
254946 127
254978 1
254993 0
255070 0
255088 104
255114 62
255182 0
255219 27
255272 370
255294 148
255310 66
255325 120
255367 57
255381 0
255424 0
255563 0
255573 56
255636 385
255661 41
255697 207
255831 44
255934 62
255982 226
256018 94
256082 28
256148 107
256175 1
256177 0
256189 0
256208 0
256376 210
256379 321
256393 0
256421 0
256565 0
256634 0
256755 67
256757 127
256778 106
256886 0
256957 0
256964 0
256981 0
257066 139
257069 129
257151 1
257219 0
257234 33
257246 0
257298 0
257318 0
257336 62
257393 0
257547 53
257550 0
257559 16
257642 25
257666 2
257720 27
257722 0
257752 0
257802 2
257814 0
257820 0
257833 145
257846 21
257902 0
257925 50
257940 1
257991 0
258051 22
258234 0
258485 0
258531 221
258651 110
258681 0
258705 11
258747 28
258751 52
258873 24
258891 0
258918 0
258925 0
258952 0
259047 0
259055 52
259098 0
259192 0
259240 26
259248 0
259363 0
259533 0
259554 0
259608 0
259617 0
259657 0
259668 0
259703 0
259710 0
259760 0
259780 0
259794 0
259852 0
259908 0
259924 19
259934 0
259937 101
259973 0
260043 97
260049 1
260089 13
260157 0
260209 29
260247 0
260254 14
260302 0
260387 0
260455 46
260479 25
260503 0
260583 344
260587 9
260647 0
260649 0
260690 0
260702 251
260840 113
260866 23
260894 11
260963 47
261087 28
261123 1
261131 432
261133 311
261140 0
261230 83
261309 216
261431 25
261437 377
261458 2
261470 0
261511 164
261555 0
261577 0
261654 37
261888 116
262048 14
262169 0
262287 0
262344 8
262432 0
262452 18
262461 27
262492 0
262537 56
262543 0
262551 73
262632 20
262722 12
262800 27
262851 0
262867 26
262887 0
262889 16
262921 0
262934 0
262961 0
263026 20
263039 22
263098 69
263190 3
263214 14
263245 232
263261 119
263340 0
263383 0
263394 0
263574 0
263631 22
263640 5
263701 0
263857 0
263886 0
263926 0
264021 1
264038 82
264049 0
264055 13
264095 0
264103 68
264222 0
264241 0
264313 0
264427 55
264562 71
264582 57
264658 99
264674 0
264690 0
264729 0
264882 0
264890 114
264898 10
264943 24
264972 0
265117 184
265184 55
265197 0
265261 235
265287 0
265299 0
265315 48
265332 274
265343 0
265379 0
265412 0
265495 0
265506 27
265553 1
265785 0
265831 0
265975 0
265982 0
266015 5
266151 0
266184 37
266293 0
266302 0
266314 50
266401 0
266434 0
266449 0
266527 1
266572 57
266646 0
266660 0
266740 0
266829 0
266837 0
266841 0
266863 0
266948 0
267006 186
267080 0
267101 0
267141 0
267355 0
267409 87
267658 0
267681 17
267689 108
267742 0
267764 30
267825 0
267861 0
267864 65
267881 0
267951 0
267962 0
267968 0
268038 0
268074 0
268104 0
268155 0
268262 0
268380 0
268416 0
268447 0
268468 0
268527 0
268554 0
268639 39
268649 51
268654 0
268738 0
268804 0
268867 0
268876 0
268880 0
268959 0
268996 0
269015 0
269021 0
269083 0
269111 0
269128 0
269333 0
269345 0
269360 0
269436 0
269514 0
269575 0
269627 13
269724 0
269835 51
269876 159
269895 0
270009 0
270044 0
270272 0
270384 0
270437 0
270500 0
270528 0
270536 0
270608 0
270668 0
270713 0
270737 0
270740 0
270781 0
270785 0
270871 0
271046 0
271139 0
271173 0
271221 0
271280 0
271433 0
271452 0
271487 0
271491 0
271505 0
271542 0
271575 0
271758 0
271816 0
271873 0
271971 0
272016 0
272091 0
272094 0
272132 0
272184 0
272196 0
272232 0
272256 0
272264 0
272292 0
272331 0
272337 0
272370 0
272672 0
272728 0
272761 0
272763 0
272792 0
272812 0
272972 26
273041 12
273054 39
273240 0
273376 0
273412 0
273508 0
273574 0
273593 0
273775 0
273831 0
273847 0
273941 0
274039 0
274107 0
274174 0
274238 300
274307 252
274385 259
274390 159
274461 0
274474 0
274586 81
274606 150
274706 13
274853 0
274866 13
274914 0
274916 0
274918 0
274924 0
274935 0
274937 0
274939 17
274990 0
275107 135
275161 91
275181 254
275287 55
275317 0
275351 0
275638 1
275647 315
275665 52
275671 350
275737 297
275802 0
275857 0
275948 458
275952 247
275975 226
276012 125
276057 65
276091 5
276193 48
276242 20
276259 173
276289 0
276325 206
276337 185
276343 51
276365 7
276487 64
276507 61
276547 197
276550 143
276625 175
276661 27
276697 302
276709 0
276724 0
276805 73
276850 146
276886 49
276940 75
276950 0
276988 3
277021 6
277030 1
277202 11
277225 26
277326 248
277380 110
277464 0
277510 4
277541 117
277583 3
277702 155
277747 47
277762 279
277863 0
278011 45
278052 86
278076 25
278084 102
278118 386
278202 54
278304 56
278317 16
278430 159
278750 0
278861 383
278954 1
278975 0
278990 2
279068 101
279107 227
279110 104
279329 155
279377 0
279458 13
279527 11
279606 13
279644 0
279672 12
279711 0
279733 0
279903 42
279948 0
280103 0
280146 187
280258 40
280312 0
280321 0
280414 0
280476 8
280617 0
280626 37
280698 0
280701 35
280863 0
280892 0
280951 25
281035 0
281077 26
281096 37
281154 0
281196 0
281215 0
281284 0
281290 0
281308 0
281385 3
281406 0
281413 0
281464 0
281521 0
281546 0
281574 0
281617 0
281695 0
281724 0
281883 16
281891 0
282005 0
282064 0
282067 68
282253 0
282286 68
282415 36
282466 0
282544 0
282548 50
282589 0
282621 0
282650 43
282758 0
282850 0
282875 0
283039 0
283063 0
283082 0
283231 0
283314 0
283423 0
283614 0
283741 0
283750 0
283970 0
284107 0
284318 0
284388 0
284414 0
284768 0
284786 0
284846 0
285038 0
285074 0
285092 0
285175 0
285198 0
285256 0
285266 0
285291 0
285548 0
285634 0
285649 0
285787 0
285939 0
286165 0
286214 0
286531 0
286652 0
286658 0
286807 0
286899 1
286903 0
286909 0
286914 0
287111 15
287122 2
287159 309
287211 0
287307 0
287441 209
287599 0
287695 90
287785 0
287798 0
287810 0
287951 0
288080 0
288130 171
288199 0
288214 0
288350 0
288379 0
288384 167
288390 191
288394 0
288403 0
288439 0
288450 0
288508 0
288515 0
288575 0
288581 0
288584 0
288717 7
288722 0
288724 0
288758 0
288868 0
288940 0
289052 0
289075 0
289080 0
289092 0
289103 0
289140 224
289227 97
289339 13
289359 25
289365 0
289375 0
289473 46
289483 3
289503 13
289635 4
289655 2
289766 0
289813 0
289815 111
289829 0
289846 0
289859 21
289903 0
289954 0
289985 0
289995 0
290104 0
290154 36
290362 0
290388 19
290467 45
290491 0
290515 0
290601 0
290655 17
290741 0
290806 0
290951 0
291467 0
291516 0
291545 0
291703 0
291711 0
291817 0
291827 0
291920 0
292045 0
292071 47
292077 85
292083 0
292093 0
292098 12
292108 0
292121 102
292124 189
292185 60
292220 0
292264 48
292397 0
292435 0
292522 0
292620 14
292766 0
292803 21
292816 0
292856 1
292864 0
292887 29
293053 0
293086 0
293125 1
293132 0
293151 0
293182 17
293248 55
293508 205
293592 0
293608 0
293761 32
293792 34
293922 15
294057 1
294093 0
294297 0
294327 3
294342 0
294399 0
294428 0
294522 0
294528 1
294552 58
294669 2
294687 0
294776 0
294851 25
294945 26
295042 0
295178 0
295218 0
295251 0
295259 0
295594 0
295623 0
295674 286
295684 48
295699 0
295709 0
295723 177
295725 0
295736 290
295761 258
295775 0
295779 80
295796 0
295838 0
295856 250
295867 211
295890 281
295924 39
295953 0
295972 183
295986 11
296124 2
296309 0
296411 0
296444 0
296491 243
296499 0
296501 0
296533 51
296562 64
296572 1
296596 0
296625 301
296665 0
296686 4
296853 207
296859 0
296873 0
296893 0
296895 5
296933 0
296945 0
296972 0
296982 0
297075 7
297155 0
297231 0
297267 0
297281 4
297326 45
297344 89
297362 82
297390 6
297404 0
297472 13
297489 0
297508 0
297517 17
297533 49
297590 0
297726 14
297746 0
297815 0
297836 0
297932 0
297939 0
298027 1
298104 0
298117 0
298146 0
298159 0
298253 54
298261 0
298395 3
298480 0
298494 0
298540 0
298559 0
298746 0
298844 0
298855 0
298864 19
298906 30
298909 7
299049 0
299081 0
299130 12
299206 18
299229 79
299239 0
299280 8
299303 0
299326 0
299339 0
299350 0
299423 0
299463 25
299467 0
299502 0
299552 0
299616 0
299638 0
299678 0
299710 4
299770 0
299789 0
299882 0
299917 60
299944 12
300130 0
300235 0
300319 0
300427 2
300493 6
300548 0
300681 33
300702 0
300741 0
300771 3
300778 0
300803 2
300842 0
300886 0
300944 0
300976 0
301051 128
301144 0
301175 7
301177 118
301186 0
301234 7
301281 0
301291 0
301294 0
301306 0
301309 32
301312 109
301344 23
301347 30
301444 0
301459 0
301465 0
301480 0
301513 21
301657 238
301679 6
301694 45
301739 0
301793 1
301834 0
301855 52
302054 0
302066 0
302077 153
302080 692
302084 23
302109 8
302164 7
302174 129
302222 46
302261 54
302327 0
302552 0
302590 84
302656 29
302681 0
302710 13
302712 55
302738 0
302811 292
302840 11
302854 102
302871 18
303025 107
303049 63
303051 30
303090 0
303097 0
303125 62
303128 21
303199 30
303229 24
303280 0
303306 0
303363 0
303488 131
303540 0
303747 0
303751 0
303776 19
303790 0
303811 16
303988 1011
304060 0
304154 0
304325 0
304494 0
304547 0
304597 0
304684 11
304795 0
304849 0
304897 0
304907 0
304925 12
305017 0
305060 42
305098 0
305119 19
305122 237
305266 400
305390 28
305406 0
305478 0
305498 48
305535 56
305548 0
305599 0
305753 25
305799 0
305807 0
305861 258
305906 53
306039 28
306173 0
306264 57
306341 0
306360 17
306681 28
306719 0
306816 0
306911 10
306935 31
307091 0
307130 66
307188 35
307261 0
307410 5
307473 5
307651 39
307750 1
307816 3
307834 19
307961 0
308075 0
308085 105
308091 54
308268 0
308282 74
308407 11
308549 0
308602 9
308617 0
308665 25
308674 0
308754 29
308775 1
308807 20
308816 0
308824 0
308909 23
308911 825
308922 0
308932 79
308934 0
309078 63
309120 45
309249 15
309295 0
309324 96
309331 0
309345 1
309383 36
309426 0
309494 74
309597 126
309630 0
309659 6
309673 1
309763 15
309848 21
309946 0
310071 0
310236 117
310276 14
310283 49
310295 0
310308 0
310322 113
310400 0
310540 0
310613 137
310630 0
310705 0
310740 0
310837 0
310903 28
311098 25
311136 0
311212 0
311312 48
311461 0
311517 0
311551 0
311604 0
311655 0
311664 0
311703 0
311739 0
311856 0
311925 0
311957 0
311987 0
312009 0
312081 44
312102 0
312124 0
312162 0
312227 0
312233 0
312259 115
312548 81
312625 0
312659 0
312670 20
312695 0
312730 0
312760 60
312766 4
312819 0
312835 0
312868 0
312919 75
313084 25
313141 0
313209 0
313245 0
313268 0
313291 1
313293 0
313314 0
313450 135
313488 0
313519 0
313540 0
313582 0
313584 8
313600 0
313776 0
313795 0
313918 0
313993 0
314168 12
314178 8
314205 0
314236 0
314270 0
314310 0
314410 0
314435 0
314478 51
314523 72
314616 0
314643 0
314840 0
314865 0
314879 320
314931 1633
314945 1
314997 0
315038 0
315073 0
315116 0
315131 0
315143 0
315178 303
315259 0
315291 88
315335 0
315369 6950
315423 21
315632 0
315907 299
315909 12
316012 47
316135 83
316149 0
316234 0
316260 65
316299 5
316381 0
316415 0
316447 0
316501 0
316566 8
316741 97
317091 182
317095 38
317141 7
317186 0
317313 9
317377 44
317381 34
317514 0
317526 0
317548 0
317562 12
317709 3
317828 105
317856 0
317931 0
317960 0
317970 142
317973 175
318145 33
318210 119
318357 0
318363 168
318435 73
318571 0
318734 76
318807 106
318825 12
318827 273
319267 6
319305 0
319443 320
319516 0
319530 30
319827 0
319905 10
320030 137
320109 2
320157 0
320271 0
320283 80
320326 336
320499 95
320523 133
320542 0
320626 0
320652 8
320658 109
320802 169
320856 122
320996 17
321033 0
321220 503
321226 77
321237 31
321259 0
321273 32
321290 0
321325 306
321361 282
321465 0
321605 66
321655 201
321853 0
322035 173
322123 418
322153 0
322435 0
322585 1
322614 0
322636 57
322675 55
322681 24
322689 65
322720 93
322724 73
322878 37
322888 0
322977 57
322997 192
323000 54
323007 31
323025 23
323053 2
323088 272
323100 46
323121 31
323238 58
323267 3
323280 14
323290 0
323307 29
323310 170
323312 106
323319 0
323357 34
323429 0
323504 24
323798 0
323896 54
323978 1
324029 108
324248 205
324398 95
324401 241
324425 69
324534 46
324555 24
324572 0
324630 58
324660 255
324714 49
324734 0
324874 37
324951 7
325056 87
325068 3
325283 31
325389 136
325507 16
325591 0
325656 84
325665 100
325763 78
325848 34
325908 0
325932 137
326057 0
326136 49
326140 153
326160 0
326197 41
326236 319
326247 91
326263 49
326267 215
326281 110
326336 57
326359 0
326366 41
326447 70
326624 0
326786 141
326808 0
326839 120
326870 9
326936 29
327015 0
327251 1
327357 4
327379 45
327390 36
327428 0
327476 51
327479 60
327609 99
327628 0
327755 170
327964 119
328000 0
328099 167
328106 0
328223 0
328249 0
328334 0
328363 19
328393 0
328433 167
328446 34
328449 8
328511 0
328530 0
328533 0
328543 0
328593 0
328648 0
328702 47
328903 31
328970 34
329080 0
329090 0
329104 0
329239 0
329265 0
329285 0
329329 19
329515 0
329527 3
329551 0
329602 57
329725 11
329730 11
329742 3
329745 0
329806 0
329823 16
329889 0
329933 0
329948 0
329961 0
330030 0
330036 13
330060 0
330080 0
330171 21
330174 63
330180 164
330362 24
330518 0
330738 0
330761 0
330860 225
330864 206
330875 0
330897 65
330934 0
331001 0
331029 0
331080 28
331386 0
331483 0
331489 195
331533 0
331636 4
331658 34
331686 0
331696 0
331704 2
331718 0
331722 26
331861 0
331893 0
331943 1
332017 90
332021 165
332083 0
332102 19
332129 101
332151 177
332177 91
332179 98
332198 0
332246 0
332327 0
332378 320
332384 0
332452 0
332666 184
332697 107
332709 26
332725 270
332758 0
332807 18
332819 56
332987 0
333011 58
333141 193
333213 49
333223 240
333231 44
333291 0
333347 31
333378 0
333385 4
333429 24
333438 39
333503 250
333651 0
333736 0
333746 0
333850 222
333905 44
333998 20
334370 50
334469 0
334498 0
334537 0
334576 0
334823 12
334885 0
334894 0
334969 0
334987 0
335207 0
335227 4
335678 10
335681 13
335906 4
335983 43
336051 6
336126 198
336280 0
336325 0
336382 137
336437 46
336451 84
336561 222
336763 8
336896 24
336947 0
337189 8
337222 27
337438 68
337700 70
337703 244
337715 40
337762 24
337771 0
338192 2
338209 29
338669 1
338746 0
338814 0
338889 253
339020 0
339043 0
339088 1
339147 20
339154 2
339181 0
339193 7
339206 0
339315 0
339321 0
339357 1
339363 3
339478 2
339503 66
339559 385
339580 97
339593 54
339655 19
339784 53
339826 82
339961 0
339977 167
340054 17
340056 55
340107 3
340168 132
340181 63
340192 0
340307 0
340338 0
340349 0
340525 2
340531 18
340614 0
340646 186
340696 26
340710 32
340716 195
340977 0
340985 38
341003 10
341015 58
341115 41
341247 70
341259 30
341331 0
341550 120
341578 10
341658 87
341666 21
341733 16
341795 11
341811 102
341836 0
341944 0
341963 16
341968 36
341979 0
341987 37
342003 0
342031 92
342082 5
342087 20
342097 23
342140 179
342215 0
342227 0
342286 0
342294 0
342480 0
342499 0
342514 0
342559 0
342627 0
342685 0
342735 0
342832 0
342952 0
342999 0
343333 0
343480 0
343591 0
343672 0
343800 0
343821 0
343974 0
343982 0
343991 0
344115 0
344293 0
344327 0
344367 0
344462 0
344830 0
344928 0
344956 0
344973 0
344976 0
345016 0
345048 0
345129 0
345145 0
345161 0
345186 0
345322 0
345332 0
345339 0
345407 0
345420 0
345425 0
345613 0
345630 0
345750 0
345767 0
345887 0
345944 0
345948 0
345953 0
345957 0
346128 0
346138 0
346141 0
346203 0
346317 0
346425 0
346543 0
346601 0
346688 0
346732 0
346766 0
346971 0
347159 0
347233 0
347363 0
347389 0
347462 0
347480 0
347520 0
347579 0
347645 0
347715 0
347732 0
347747 0
347767 0
347854 0
347924 0
348088 0
348106 0
348175 0
348199 0
348206 0
348218 0
348243 0
348252 0
348354 0
348373 0
348431 0
348448 0
348472 0
348492 0
348521 0
348541 0
348785 0
348857 0
348915 0
349059 0
349097 0
349226 0
349254 0
349283 0
349347 0
349540 0
349550 0
349728 0
349736 0
349879 0
349908 0
349912 0
349972 0
349988 0
350014 0
350055 0
350086 0
350098 0
350136 0
350157 1
350232 0
350263 0
350361 0
350403 0
350465 0
350527 0
350556 0
350568 0
350618 0
350676 0
350703 0
350803 0
350812 0
350816 0
350852 0
350914 0
351018 0
351067 0
351083 0
351101 0
351183 0
351215 0
351457 0
351474 0
351502 0
351524 0
351545 0
351767 0
351771 0
351804 0
351806 0
351863 0
351869 0
351898 0
351908 0
351985 0
351998 0
352052 0
352136 0
352146 148
352257 0
352259 0
352327 0
352343 0
352410 0
352450 0
352484 0
352526 0
352559 0
352713 0
352721 0
352776 0
352837 0
353034 0
353192 0
353295 0
353435 0
353450 0
353457 0
353505 0
353524 0
353583 0
353631 0
353714 0
353735 0
354154 0
354244 0
354251 0
354274 0
354292 0
354323 0
354388 0
354463 0
354674 0
354697 0
354914 0
354974 0
355114 0
355164 0
355338 0
355448 0
355472 0
355524 0
355536 0
355572 0
355852 0
355947 0
355958 0
355982 0
356022 0
356045 0
356164 0
356198 0
356210 0
356305 0
356416 0
356501 0
356513 0
356545 0
356606 0
356630 0
356818 101
356824 26
356908 19
356988 0
357050 57
357054 264
357067 0
357085 0
357126 0
357138 0
357152 11
357259 0
357273 11
357275 62
357290 0
357316 1
357340 219
357383 0
357391 0
357404 0
357451 0
357466 0
357478 9
357481 1
357517 26
357554 3
357799 0
357843 45
357942 0
358086 113
358124 0
358168 301
358189 0
358225 67
358306 43
358583 0
358609 0
358619 2
358631 1
358669 2
358672 0
358726 115
358730 13
358770 0
358864 0
358884 6
358954 0
358982 0
359107 0
359117 0
359124 0
359222 1
359532 73
359622 28
359630 22
359726 138
359759 60
359837 142
359849 0
359980 1
359988 0
360013 13
360020 118
360090 0
360100 1
360125 2
360137 3
360143 33
360188 6
360203 23
360205 75
360286 0
360310 122
360350 9
360402 0
360419 0
360490 0
360498 0
360517 14
360549 0
360557 29
360591 0
360602 24
360641 0
360656 0
360709 0
360726 1
360758 0
360767 32
360812 0
360831 0
360848 0
360865 0
360877 0
360899 51
360947 0
361055 0
361073 4
361085 0
361203 67
361210 189
361212 337
361227 103
361231 48
361251 136
361282 0
361477 110
361517 2
361592 117
362326 0
362517 4
362578 0
362590 0
362742 109
362746 94
362752 96
362782 0
362820 0
362935 0
363016 0
363130 252
363134 199
363169 318
363230 0
363236 51
363239 301
363251 74
363396 213
363404 17
363412 0
363435 0
363450 97
363527 140
363738 0
363776 0
363797 34
363804 0
363814 0
363836 121
363866 165
363916 166
363932 0
364026 114
364144 22
364174 146
364201 0
364251 270
364255 84
364381 72
364421 14
364467 23
364509 0
364514 0
364524 0
364534 0
364567 19
364698 17
364741 2
364754 23
364758 13
364834 0
364941 264
365130 89
365178 206
365304 18
365565 0
365589 110
365693 23
365695 114
365762 22
365798 154
365865 22
365894 40
365918 49
366035 119
366077 37
366140 471
366151 37
366158 0
366188 1
366296 0
366304 0
366342 11
366400 118
366451 0
366481 90
366491 0
366541 77
366559 4
366734 45
366881 0
366887 2
366907 37
366967 228
367027 192
367052 0
367088 0
367157 0
367160 44
367345 44
367407 128
367436 20
367512 230
367580 0
367746 19
367809 41
367834 0
367840 0
367891 4
367921 1
367981 57
367999 39
368011 16
368066 179
368289 0
368387 0
368396 0
368417 0
368435 2
368447 55
368452 168
368482 15
368570 247
368722 367
368726 52
369083 0
369098 0
369131 0
369177 77
369191 109
369224 0
369235 0
369241 0
369259 18
369289 109
369329 0
369349 0
369383 0
369419 26
369443 5
369572 18
369659 0
369680 14
369710 0
369745 147
369753 1
369805 120
369863 0
369911 6
369973 78
370001 22
370036 0
370124 27
370190 0
370208 44
370262 162
370298 51
370301 0
370314 91
370365 0
370367 174
370371 4
370395 0
370416 0
370447 0
370477 0
370537 65
370616 0
370622 0
370838 0
370868 0
370933 0
370993 12
371025 27
371063 0
371113 1
371213 71
371281 213
371438 16
371498 0
371516 128
371535 0
371549 0
371562 0
371609 0
371640 0
371657 0
371687 0
371723 0
371735 0
371751 45
371765 62
371800 0
371811 22
371830 26
371890 0
371908 0
371921 0
371969 0
372027 0
372035 0
372299 0
372346 1
372406 12
372494 19
372554 358
372557 1
372566 0
372596 272
372608 90
372626 0
372664 212
372668 46
372764 175
372821 131
372881 16
372887 100
372929 0
372941 2
372981 0
372987 0
373013 0
373034 0
373075 0
373077 65
373107 15
373121 0
373253 0
373282 0
373301 6
373313 0
373317 0
373371 23
373373 64
373392 0
373510 0
373578 0
373644 0
373659 0
373674 0
373707 83
373739 19
373777 0
373794 0
373799 0
373887 0
373929 0
373967 9
373995 110
373999 0
374315 75
374318 113
374404 58
374419 0
374431 0
374460 0
374483 0
374513 19
374573 4
374591 0
374603 16
374607 1
374633 166
374663 182
374919 64
375029 78
375178 0
375251 67
375293 171
375436 0
375497 44
375505 0
375610 26
375665 105
375673 0
375718 0
375746 120
375757 2
375769 0
375772 69
375780 0
375805 0
375818 1
375844 8
375859 0
375890 0
375919 99
375944 32
376078 62
376140 8
376256 25
376389 0
376499 9
376544 41
376583 73
376610 0
376674 0
376825 31
376889 96
376926 10
376958 26
376970 91
377002 70
377064 70
377100 32
377107 79
377170 21
377217 20
377261 0
377297 52
377375 31
377381 0
377405 0
377477 20
377534 0
377546 0
377580 0
377695 3
377701 5
377723 0
377741 0
377827 12
377886 0
377944 186
377965 0
378105 162
378146 0
378158 0
378198 0
378222 0
378276 0
378278 0
378320 74
378332 0
378408 54
378585 0
378695 0
378724 37
378736 0
378778 0
378790 33
378850 0
378869 0
378946 0
378986 0
379003 0
379075 0
379081 18
379160 0
379171 0
379187 0
379224 18
379279 435
379281 1
379349 0
379416 0
379544 0
379703 0
379720 0
379770 0
379808 0
380037 0
380061 0
380076 35
380102 0
380229 301
380331 0
380432 0
380465 9
380490 120
380492 0
380509 0
380515 0
380535 0
380555 0
380559 12
380609 0
380627 0
380652 0
380684 0
380719 0
380902 0
380915 0
381069 213
381125 4
381141 0
381158 0
381207 7
381233 0
381411 0
381494 0
381795 5
381797 0
381907 37
381976 0
382031 2
382286 0
382459 9
382462 154
382468 79
382499 171
382709 205
382711 1
382751 75
382826 1
382874 91
382940 128
383372 8
383376 492
383378 11
383405 295
383411 67
383461 0
383548 105
383552 236
383593 11
383607 163
383896 0
383955 0
383974 2
384133 151
384265 98
384280 0
384301 16
384376 0
384445 19
384484 45
384512 0
384573 23
384653 27
384830 0
384846 47
384879 76
384894 18
384989 0
385073 0
385174 24
385218 72
385349 303
385359 230
385380 164
385420 365
385484 11
385616 266
385652 0
385743 0
385766 12
385788 41
385825 0
385892 49
385946 52
385976 0
385983 35
386074 59
386089 1
386230 0
386266 0
386293 12
386327 0
386466 0
386521 3
386559 51
386713 65
386800 185
386866 107
387091 0
387133 381
387181 26
387197 19
387358 0
387421 0
387490 0
387503 0
387598 369
387780 0
387814 9
387839 57
387846 96
387850 127
387854 112
387865 0
387875 0
387904 0
387908 0
387992 232
388093 168
388162 230
388170 0
388180 0
388204 191
388235 169
388357 108
388387 66
388440 56
388443 288
388482 4
388518 0
388539 64488
388570 277
388723 14
388970 4
389065 0
389092 0
389128 30
389148 22
389152 181
389168 69
389183 10
389247 143
389287 47
389313 0
389349 0
389361 33
389398 5
389430 0
389467 141
389528 0
389536 34
389763 0
389777 0
389804 9
389821 18
389891 0
389928 0
389973 0
389998 2
390219 40
390328 88
390369 12
390379 207
390432 0
390473 0
390581 0
390611 17
390687 0
390694 5
390817 0
390825 0
390889 149
390913 41
390979 0
390987 0
390995 0
391003 59
391162 14
391300 0
391303 0
391307 0
391329 30
391331 0
391372 59
391395 0
391473 0
391583 0
391586 3
391781 0
391795 0
391813 0
391821 0
391851 0
391877 19
391892 34
392058 140
392120 355
392141 48
392169 118
392171 244
392249 88
392261 0
392437 0
392516 20
392530 0
392546 9
392625 0
392638 0
392649 100
392661 0
392697 0
392726 0
392965 32
392996 255
393097 0
393182 0
393313 73
393316 0
393347 0
393382 0
393405 0
393419 0
393433 0
393477 0
393512 0
393532 0
393690 0
393770 0
393874 0
393876 69
393897 0
393930 0
393975 45
393993 0
394001 0
394062 0
394079 0
394091 0
394099 28
394166 147
394180 0
394243 0
394254 0
394373 0
394420 0
394438 50
394489 0
394542 0
394550 52
394661 0
394815 0
394859 0
394867 14
394941 0
394997 0
395013 0
395246 21
395288 270
395292 95
395348 22
395566 261
395570 583
395635 22
395696 0
395712 0
395903 0
395945 58
395951 206
396011 1
396095 0
396098 0
396155 0
396158 0
396169 0
396171 0
396274 0
396295 0
396340 4
396422 2
396460 113
396489 0
396511 169
396585 102
396656 0
396735 25
396751 39
396871 4
397009 0
397037 0
397173 29
397180 45
397215 0
397293 79
397390 0
397402 0
397433 0
397456 85
397459 234
397478 167
397490 167
397584 3
397678 136
397718 22
397827 0
397935 0
397968 0
397992 206
398193 78
398225 0
398241 0
398274 0
398337 0
398375 205
398443 224
398646 38
398657 0
398700 0
398742 0
398760 0
398763 0
398886 0
398991 0
399057 0
399064 0
399081 0
399156 0
399174 0
399180 0
399214 0
399237 0
399264 0
399278 0
399486 0
399491 0
399495 0
399536 0
399549 18
399564 0
400077 0
400096 17
400109 0
400128 0
400146 0
400155 0
400158 0
400167 0
400357 0
400477 0
400506 42
400524 14
400543 1
400567 75
400683 60
400732 55
401164 27
401265 333
401275 52
401317 243
401325 0
401372 0
401412 375
401416 468
401503 23
401572 15
401731 177
401822 1
401874 277
401883 0
401899 0
402060 0
402074 0
402090 0
402268 0
402348 0
402363 0
402400 0
402444 0
402459 0
402534 0
402616 0
402651 0
402702 0
402784 0
402792 0
402837 0
402888 0
402900 0
402919 0
403047 0
403408 997
403420 0
403597 0
403642 0
403676 0
403688 0
403977 0
404001 0
404016 0
404106 0
404127 0
404316 0
404382 0
404412 0
404418 0
404448 0
404589 0
404599 0
404626 0
404692 0
404844 0
404962 0
405017 0
405118 0
405263 0
405272 0
405291 0
405336 0
405399 0
405442 0
405466 0
405567 0
405577 0
405579 0
405665 0
405750 0
405812 0
405861 56
405884 259
405936 37
405941 0
405971 39
406046 59
406110 4
406124 1
406130 253
406160 5
406201 0
406264 205
406637 86
406716 0
406743 0
406768 0
407006 0
407020 35
407109 0
407405 18
407422 5
407499 172
407544 0
407606 44
407629 21
407645 21
407792 0
407816 1
407831 0
407843 0
408065 49
408154 0
408326 0
408411 112
408476 61
408511 0
408527 0
408584 0
408595 0
408606 0
408632 0
408697 0
408738 0
409052 0
409131 75
409156 0
409171 6
409188 1
409208 0
409216 0
409242 0
409298 34
409373 16
409380 104
409469 0
409673 0
409781 46
409828 72
409832 13
409862 0
409940 0
409966 0
410054 0
410207 12
410230 7
410537 0
410547 7
410645 0
410687 0
410772 61
410788 0
410862 25
410879 0
410966 9
411001 762
411004 45
411130 0
411166 163
411171 142
411356 0
411362 83
411418 43
411549 74
411662 26
411763 0
411775 59
411808 0
411820 0
411976 135
412116 106
412280 13
412289 22
412308 37
412372 0
412410 95
412412 116
412557 0
412682 0
412808 0
412826 5
412878 0
413502 98
413596 0
413643 0
413802 16
413836 31
413845 0
413903 7
413931 7
413967 0
414169 16
414368 237
414490 326
414499 36
414644 0
414691 0
414759 0
414791 0
414800 67
414824 84
414885 144
414893 0
414914 13
414933 0
414946 26
414966 62
414975 33
414980 0
415001 71
415034 133
415104 269
415175 225
415184 85
415238 0
415317 27
415393 23
415426 44
415476 0
415593 1
415616 18
415668 19
415710 0
415906 0
415932 0
416019 11
416092 0
416139 4
416146 63
416148 7
416187 0
416292 0
416300 25
416324 0
416403 0
416425 0
416443 15
416586 0
416595 0
416614 0
416649 5
416685 0
416700 35
416790 30
416854 0
416896 0
416913 0
416954 1
417038 30
417148 0
417226 0
417238 64
417350 149
417432 0
417449 0
417462 0
417474 0
417505 0
417530 0
417579 0
417620 0
417653 0
417669 0
417760 0
417859 0
417907 0
418033 0
418125 0
418241 0
418257 0
418310 0
418353 0
418419 0
418551 0
418634 0
418651 0
418666 0
418785 0
418795 0
418808 0
418811 0
418829 0
418839 51
418843 0
418859 0
418882 0
418902 13
418930 0
418944 0
418986 4
418988 250
419045 15
419142 0
419173 2
419339 80
419375 0
419559 0
419646 0
419703 0
419715 0
419794 0
419813 0
419817 0
420070 0
420090 0
420150 0
420167 0
420179 0
420195 0
420297 0
420603 0
420640 0
420938 0
420956 0
421077 0
421364 0
421386 0
421441 0
421511 0
421578 0
421755 0
421922 0
421927 0
422001 0
422076 0
422196 0
422222 0
422332 0
422365 0
422414 116
422485 0
422539 0
422628 0
422662 0
422817 0
422963 0
423114 0
423233 0
423283 0
423399 0
423498 0
423509 0
423577 0
423630 128
423688 0
423700 0
423728 47
423732 11
423786 0
423872 2
424031 0
424082 2
424133 2
424145 34
424155 0
424209 52
424247 17
424263 55
424270 285
424323 77
424603 0
424632 54
424653 344
424675 180
424710 0
424727 18
424773 27
424796 8
424829 0
424843 0
424853 19
424883 40
424961 0
424973 33
424977 4
425003 67
425050 74
425063 45
425153 74
425230 6
425349 0
425537 129
425567 102
425586 0
425726 137
425780 1
425811 136
425825 159
426148 340
426186 55
426287 337
426371 14
426401 11
426405 2
426416 188
426431 5
426551 96
426654 74
426718 0
427139 142
427143 57
427169 212
427188 0
427213 0
427245 0
427482 0
427517 131
427594 90
427741 6
427786 62
427821 0
427834 40
427908 0
427941 0
427986 48
427996 0
428024 384
428123 82
428138 66
428153 143
428163 0
428213 85
428273 460
428288 245
428313 138
428502 0
428553 13
428654 186
428671 0
428684 232
428688 162
428709 3
428714 24
428814 30
428842 142
428898 42
428982 114
429075 16
429108 0
429114 0
429178 46
429180 0
429208 143
429228 1
429252 0
429270 0
429334 79
429351 27
429420 0
429506 215
429536 13
429596 15
429614 78
429626 173
429630 0
429686 44
429960 4
430061 117
430078 0
430091 231
430095 213
430121 229
430219 118
430375 2
430389 0
430427 263
430507 0
430575 14
430789 131
430799 69
430867 418
430889 0
430903 224
430974 0
430998 0
431018 180
431078 126
431093 150
431151 18
431202 0
431438 225
431442 0
431468 59
431472 181
431493 210
431498 349
431712 200
431734 36
431800 0
431955 3
432095 308
432160 182
432169 0
432193 0
432246 0
432300 0
432348 0
432350 6
432360 0
432399 0
432425 0
432440 0
432485 9
432510 0
432519 7
432534 0
432603 0
432657 32
432663 0
432800 18
432830 0
432860 24
432892 0
432915 0
433019 49
433192 0
433222 0
433254 1
433326 0
433449 60
433499 84
433517 0
433529 73
433554 2
433574 46
433578 21
433589 136
433621 1
433679 54
433716 0
433812 0
433827 0
433848 0
434049 65
434219 77
434261 15
434365 13
434465 0
434633 181
434681 62
434690 0
434772 99
434831 115
434848 41
434937 12
434956 80
434993 50
435126 2
435161 0
435184 0
435404 122
435431 342
435580 0
435658 0
435701 0
435730 0
435790 0
435820 0
435904 0
435964 0
436010 0
436060 0
436066 0
436149 0
436243 0
436340 0
436360 0
436373 0
436409 0
436411 0
436433 0
436444 0
436565 0
436631 0
436672 0
436718 0
436797 0
436807 0
436829 23
436834 0
436863 0
436865 52
436943 0
436980 0
437026 0
437073 0
437109 0
437176 0
437200 0
437350 0
437401 0
437422 0
437472 0
437505 21
437641 18
437758 76
437782 3
437863 549
437996 255
438017 175
438047 27
438056 119
438079 26
438211 107
438285 402
438366 146
438385 0
438422 56
438450 60
438510 0
438517 0
438525 24
438531 178
438722 0
438778 4
438800 0
438921 81
438992 0
439237 0
439422 85
439431 4
439458 0
439485 0
439600 7
439696 242
439736 166
439763 536
439799 310
439832 333
439924 0
440004 0
440064 2
440220 0
440310 0
440396 0
440402 0
440604 0
440705 0
440730 0
440760 0
440780 0
440829 0
440955 0
440995 1
441206 0
441266 0
441274 0
441353 0
441368 0
441416 0
441458 0
441497 0
441525 0
441656 0
441695 0
441758 0
441986 0
442043 0
442056 0
442224 0
442238 0
442274 0
442293 0
442334 76
442381 238
442440 0
442462 0
442577 0
442656 0
442725 0
442758 0
442774 0
442836 0
442845 0
442914 0
443019 0
443033 0
443068 0
443127 100
443165 182
443275 17
443297 0
443307 17
443383 0
443436 18
443572 182
443578 184
443619 69
443698 13
443710 0
443724 15
443856 0
443889 0
443895 0
443914 22
443917 260
444052 5
444197 55
444213 31
444223 95
444242 2
444358 0
444506 0
444522 139
444532 54
444661 7
444956 7
444984 0
445252 0
445263 0
445270 14
445272 0
445283 0
445315 0
445390 0
445566 0
445607 68
445622 0
445630 0
445646 48
445662 48
445700 51
445786 418
445798 2
446147 93
446283 110
446304 24
446331 0
446365 55
446381 0
446442 0
446598 79
446656 0
446711 0
446824 0
446878 0
446998 0
447006 100
447074 116
447167 0
447178 0
447197 0
447308 0
447395 0
447448 0
447463 0
447600 0
447706 149
447718 0
447735 10
447746 0
447783 9
447796 4
447808 0
447838 0
447863 0
447947 0
447958 0
447980 0
447991 0
448071 0
448210 0
448242 0
448543 0
448551 0
448559 2
448604 0
448767 0
448828 0
448853 13
448866 0
448976 0
449030 0
449405 0
449611 0
449645 18
449740 0
449852 0
449861 0
449867 306
449888 69
450025 0
450140 13
450448 0
450458 0
450480 0
450497 0
450512 0
450536 0
450559 0
450635 0
450668 0
450696 1
450698 0
450719 7
450737 0
450773 0
450798 0
450884 14
450983 14841
450992 79
451079 81
451081 0
451147 0
451199 0
451379 0
451418 0
451492 152
451504 0
451622 0
451679 0
451762 0
451815 0
451864 2
451955 0
452058 0
452159 0
452259 0
452385 0
452467 0
452634 0
452678 1
452709 19
452738 0
453006 29
453045 87
453171 25
453188 29
453242 16
453246 0
453266 0
453298 0
453452 0
453504 207
453595 136
453624 133
453686 7
453717 0
453852 92
453904 0
454091 0
454136 0
454150 0
454167 2
454184 0
454218 115
454220 200
454259 0
454277 0
454408 166
454445 0
454473 0
454564 93
454899 80
454916 0
454945 0
455025 0
455308 118
455329 0
455384 27
455388 21
455450 0
455485 0
455493 0
455499 0
455530 19
455672 0
455726 0
455785 28
455921 14
455961 147
455963 17
455970 0
455986 237
456066 0
456139 13
456190 21
456269 0
456301 0
456342 22
456411 0
456436 75
456568 0
456578 0
456681 0
456735 0
456770 0
456776 0
456827 1
456894 272
456967 30
456998 105
457013 44
457032 28
457066 114
457159 0
457201 3
457208 0
457244 0
457354 0
457367 0
457393 0
457399 0
457476 0
457564 11
457645 30
457732 46
457842 4
457881 0
457903 0
457939 0
458002 0
458011 0
458024 0
458047 0
458065 0
458193 0
458222 0
458280 0
458283 0
458471 186
458623 0
458905 0
458918 0
459068 0
459105 0
459160 0
459182 0
459254 0
459323 0
459328 44
459506 0
459598 0
459791 0
459985 0
460030 0
460039 0
460087 0
460265 0
460492 0
460859 0
460861 0
460930 0
460990 0
461044 0
461076 0
461251 0
461512 0
461530 0
461689 0
461739 0
461856 0
461870 0
461949 0
461961 0
461990 0
462083 0
462121 60
462216 72
462247 0
462315 143
462390 220
462411 19477
462435 501
462437 127
462453 1
462657 545
462660 72
462672 0
462714 97
462902 0
462993 159
463008 232
463077 5
463107 18
463159 2
463179 0
463305 0
463352 9
463364 0
463382 0
463565 186
463593 10
463685 175
463729 100
463901 143
463929 0
464049 0
464295 0
464336 0
464416 0
464467 0
464710 61
464717 181
464736 0
464824 60
464902 96
464909 31
464929 175
464992 118
464995 145
465040 52
465083 632
465161 0
465318 0
465413 0
465419 0
465445 64
465479 145
465510 64
465643 0
465775 5
465798 0
465844 174
465855 0
465862 0
466020 22
466152 122
466284 0
466321 48
466333 9
466435 0
466491 8
466606 19
466662 5
466673 168
466699 0
466780 16
466789 8
466973 4
466998 74
467000 473
467091 16
467099 0
467255 0
467281 0
467308 7
467320 5
467374 0
467395 11
467428 14
467431 4
467541 2
467583 11
467596 61
467675 43
467700 4
467712 168
467787 63
467868 0
467955 65
467984 83
468005 10
468139 132
468143 53
468184 0
468215 0
468247 0
468256 0
468288 43
468296 180
468376 0
468503 3
468528 0
468874 59
468939 3
469069 33
469235 44
469482 0
469569 0
469597 0
469608 0
469644 0
469738 0
469839 0
469860 0
469915 0
469917 0
470130 0
470145 0
470151 0
470202 0
470208 0
470217 0
470311 0
470479 0
470537 0
470596 0
470611 0
470652 0
470704 0
470721 0
470791 0
470819 0
470901 0
470907 0
470928 0
470972 31
471209 0
471228 55
471314 0
471324 35
471414 0
471426 11
471465 0
471543 21
471612 244
471650 0
471680 0
471879 94
472036 1
472266 144
472305 132
472473 15
472540 154
472576 0
472673 249
472680 90
472705 32
472854 223
472893 8
472968 0
472992 153
473103 15
473213 628
473225 206
473579 0
473821 0
473831 317
474225 764
474265 0
474362 0
474385 1
474475 362
474592 48
474698 73
474764 21
474794 0
474841 303
474853 138
474964 0
475049 1
475070 88
475140 0
475227 0
475259 6
475325 4
475342 0
475369 0
475437 125
475448 0
475455 0
475583 28
475740 6
475800 20
475897 66
476053 44
476139 0
476182 0
476189 0
476212 0
476219 0
476246 0
476265 0
476314 143
476345 0
476425 0
476465 0
476483 0
476489 0
476545 5
476547 0
476584 0
476640 0
476680 1
476710 5
476767 25
476806 0
476959 0
477134 0
477324 68
477328 95
477366 21
477390 151
477393 78
477412 5
477445 247
477487 0
477505 2
477546 1
477565 70
477571 0
477655 0
477715 0
477784 0
477869 0
477979 13
477994 0
478018 0
478050 0
478082 0
478087 0
478123 0
478132 0
478152 0
478267 50
478567 0
478636 37
478681 0
478692 0
478710 0
478930 0
478990 16
479436 0
479497 48
479595 1
479691 1
479761 354
479777 0
479905 0
479935 0
480033 173
480236 24
480314 4
480336 99
480356 0
480430 0
480497 337
480568 33
480703 0
480719 44
480783 19
480947 8
480974 12
480998 101
481015 0
481141 0
481199 118
481366 221
481443 26
481511 0
481567 66
481599 37
481611 60
481630 19
481692 0
481702 46
481815 0
481845 13
481896 12
481976 65
482009 36
482012 0
482024 1
482036 0
482068 0
482167 0
482265 39
482273 355
482278 0
482286 0
482300 48
482366 0
482369 15
482411 0
482435 103
482487 84
482597 0
482643 0
482669 3
482671 46
482711 5
482822 99
482929 1499
482939 0
483073 0
483093 0
483106 0
483135 3
483166 0
483214 0
483265 0
483360 0
483386 1
483445 113
483487 34
483505 0
483615 181
483658 0
483708 0
483742 0
483753 0
483762 0
483787 0
483793 57
483815 166
483817 2
483951 0
483958 0
483985 0
483987 15
484049 0
484098 0
484100 0
484127 0
484131 30
484134 0
484139 0
484176 0
484199 0
484215 0
484251 0
484272 0
484279 24
484299 1
484365 151
484369 150
484386 0
484390 0
484401 0
484411 0
484435 23
484458 0
484475 0
484484 0
484486 0
484524 0
484534 0
484540 0
484561 0
484567 0
484571 0
484634 0
484650 0
484666 0
484693 0
484717 0
484723 0
484753 0
484810 0
484845 0
484854 0
484858 0
484863 6
484884 0
484894 0
484899 0
484928 0
484961 117
484985 17
485041 0
485067 323
485071 67
485100 0
485103 0
485108 6
485161 0
485182 0
485206 0
485218 0
485225 0
485257 27
485337 25
485340 0
485354 0
485368 0
485383 0
485397 0
485405 0
485416 0
485425 0
485440 0
485469 0
485511 0
485533 0
485542 0
485545 0
485577 0
485595 0
485610 0
485628 0
485643 0
485668 0
485693 0
485704 0
485718 0
485757 0
485782 38
485796 0
485825 0
485838 0
485846 0
485870 0
485910 0
485934 0
485940 0
485946 0
485961 0
485979 0
485993 28
486044 0
486093 0
486113 0
486146 1
486154 0
486209 0
486231 0
486234 0
486246 0
486293 1
486317 0
486333 0
486347 0
486360 0
486368 0
486394 0
486414 0
486432 0
486435 0
486444 0
486465 0
486468 0
486477 0
486487 0
486498 0
486560 17
486579 126
486594 0
486624 0
486651 0
486699 0
486719 101
486741 0
486788 0
486791 0
486828 0
486840 0
486843 0
486858 0
486925 0
486956 0
486963 0
486983 0
487050 0
487143 0
487161 12
487193 86
487429 81
487471 0
487662 0
487668 0
487678 0
487687 0
487747 0
487794 16
487843 0
488039 113
488329 153
488343 0
488379 46
488590 0
488620 421
488700 167
488798 52
488880 211
488903 316
488907 33
488915 0
488933 5
488981 1255
488989 22
489005 0
489080 10
489141 0
489179 0
489210 0
489227 0
489234 0
489245 0
489254 0
489271 0
489279 0
489313 0
489321 0
489369 0
489386 0
489390 0
489399 0
489410 0
489442 0
489466 29
489531 25
489535 146
489543 18
489591 0
489617 0
489647 0
489679 0
489711 13
489732 0
489755 0
489759 0
489773 0
489823 0
489830 0
489839 0
489884 5
489888 0
489896 1
489937 0
489998 35
490027 0
490064 12
490143 49
490282 68
490350 0
490370 73
490389 374
490488 16
490536 0
490577 191
490657 171
490710 26
490758 12
490765 45
490771 64
490799 190
490804 2
490850 0
490974 46
491023 27
491071 0
491134 0
491195 0
491242 0
491245 2
491269 0
491299 0
491332 0
491364 1
491389 0
491414 27
491485 0
491672 0
491680 50
491708 0
491807 1
491836 0
491911 0
491936 4
491949 0
491981 7
492005 2
492059 0
492110 11
492274 0
492285 0
492315 0
492355 0
492359 250
492363 45
492408 0
492435 653
492490 0
492541 50
492580 0
492690 0
492719 0
492759 0
492831 1
492859 0
492868 1
492887 0
493077 0
493124 0
493138 0
493193 0
493239 0
493311 45
493356 0
493364 0
493414 0
493481 0
493589 0
493684 0
493700 7
493758 0
493779 122
493806 43
493856 46
494185 0
494246 0
494286 0
494321 0
494331 0
494358 24
494432 0
494556 152
494659 3
494665 0
494703 387
494733 0
494745 0
494783 74
494848 22
494852 14
495013 14
495063 0
495111 0
495134 0
495428 0
495540 0
495569 0
495622 0
495660 0
495693 0
495797 0
495875 0
496014 0
496082 0
496218 0
496227 0
496256 0
496269 0
496329 0
496395 0
496401 0
496424 0
496494 0
496518 0
496548 0
496614 0
496629 0
496818 0
496863 0
496892 0
496911 0
496926 0
497056 0
497324 0
497378 0
497474 0
497505 0
497513 0
497527 0
497652 0
497765 0
497885 0
498307 0
498357 0
498491 0
498509 0
498538 0
498652 0
498691 0
498812 0
498824 0
498839 0
498884 0
498914 0
499035 0
499057 0
499117 0
499180 0
499257 0
499263 0
499277 0
499291 0
499326 0
499372 0
499460 0
499626 0
499645 0
499661 0
499663 0
499674 0
499700 35
499706 300
499734 43
499794 0
499806 0
500064 611
500170 106
500303 148
500342 66
500364 305
500493 0
500539 0
500609 0
500676 0
500763 0
500788 0
500798 0
500854 0
500984 0
501029 0
501037 0
501052 0
501102 0
501161 0
501347 0
501545 0
501752 0
501801 0
501853 0
501898 0
501929 0
501950 0
501963 0
501988 0
502106 0
502259 0
502288 0
502328 0
502342 0
502386 0
502425 0
502454 0
502479 0
502502 0
502571 0
502709 0
502754 0
502759 0
502793 0
502800 0
502854 0
502872 0
502929 0
503056 0
503122 0
503161 0
503198 75
503211 37
503213 167
503242 0
503273 0
503287 9
503296 0
503302 12
503360 0
503378 0
503400 125
503412 0
503483 0
503570 0
503582 202
503603 0
503677 41
503739 16
503757 0
503764 0
503886 59
503973 37
504010 132
504128 0
504131 0
504184 69
504418 0
504471 0
504516 27
504555 3
504564 0
504589 0
504632 0
504654 0
504711 0
504734 0
504834 362
504863 0
504884 89
504906 51
504921 124
505039 2
505080 1
505104 0
505174 0
505192 0
505389 74
505404 39
505455 27
505475 0
505503 21
505587 105
505664 0
505722 356
505745 170
505760 60
506100 16
506148 229
506277 16
506335 0
506413 0
506417 0
506518 9
506562 217
506571 0
506580 0
506681 172
506687 434
506742 0
506799 33
506808 137
506820 16
506872 16
507051 73
507066 0
507089 0
507098 6
507138 163
507159 19
507356 0
507394 0
507466 0
507592 0
507604 30
507674 0
507692 0
507702 0
507810 0
507832 0
507944 0
507966 0
507984 0
508100 0
508108 0
508112 0
508232 0
508402 0
508427 0
508432 0
508466 0
508486 0
508578 0
508591 0
508601 1
508706 0
508955 0
509021 0
509037 0
509087 0
509126 0
509193 0
509348 0
509361 0
509387 0
509486 0
509519 0
509561 0
509615 0
509899 0
510009 0
510056 0
510074 0
510132 0
510164 0
510237 32
510248 0
510264 0
510322 0
510333 5
510378 155
510430 31
510442 213
510457 0
510516 42
510519 39
510580 53
510601 6
510637 2
510667 0
510715 0
510786 0
510797 24
511238 0
511254 529
511290 0
511397 99
511518 0
511686 78
511731 0
511781 0
511838 0
511868 0
511899 3
512186 27
512502 69
512582 0
512604 155
512821 159
513025 59
513137 28
513224 77
513300 0
513355 0
513499 0
513614 0
513700 0
513773 66
513837 0
514050 7
514236 0
514665 30
514680 100
514776 96
514803 0
514809 26
514967 0
514993 37
515204 0
515273 11
515321 178
515374 95
515550 61
515660 136
515847 0
515858 1
515862 62
515870 71
515879 0
516001 0
516009 27
516018 0
516073 46
516086 20
516183 63
516192 0
516198 0
516227 0
516230 0
516392 2
516409 0
516441 0
516447 0
516483 0
516669 4
516896 88
516903 30
516932 0
517007 41
517150 0
517181 241
517234 87
517247 197
517366 0
517421 36
517464 60
517474 0
517485 71
517495 0
517705 0
517760 13
517771 0
517804 3
517900 0
517924 0
517991 0
518051 0
518121 0
518200 0
518275 0
518355 0
518385 0
518404 0
518409 26
518424 0
518467 0
518622 0
518652 0
518671 0
518675 0
518691 0
518732 0
518901 0
518904 0
518965 0
519081 20
519107 0
519282 0
519316 0
519404 0
519410 0
519436 0
519439 0
519479 0
519491 0
519588 2
519599 1
519719 35
519731 0
519821 2
519850 2
519882 119
519917 0
519943 31
519962 112
520032 48
520049 24
520090 39
520224 0
520320 0
520452 0
520508 19
520524 144
520536 16
520566 43
520626 43
520678 0
520736 4624
520801 162
520804 131
520864 33
520957 0
520989 23
521010 140
521012 253
521072 53
521153 0
521206 0
521259 0
521346 455
521350 100
521368 202
521420 91
521452 0
521508 18
521610 92
521665 464
521702 0
521766 1
521768 245
521829 0
521845 3
521923 49
521977 131
521985 7
522008 0
522024 13
522066 0
522165 310
522174 151
522229 142
522231 187
522315 0
522348 360
522379 598
522490 0
522532 121
522534 37
522662 0
522692 136
522719 126
522748 1
522887 244
523023 81
523055 51
523369 17
523511 1
523537 0
523565 0
523817 128
523820 163
523945 163
524029 0
524114 94
524168 162
524247 59
524497 14
524582 29
524694 0
524705 9
524735 2
524766 0
524795 0
524806 0
524854 0
524932 0
524996 0
525032 0
525046 0
525049 0
525065 0
525116 0
525346 0
525358 0
525469 2
525473 0
525505 32
525657 0
525744 0
525771 0
525876 0
525949 0
526093 204
526129 135
526144 248
526264 317
526296 90
526350 0
526372 0
526475 106
526558 0
526594 1
526648 0
526762 144
526779 190
526928 0
527200 208
527297 8
527328 0
527369 0
527515 61
527518 49
527612 0
527627 0
527731 83
527747 5
527767 0
527785 191
527874 750
527895 3
527907 20
527933 0
527996 59
528003 40
528022 0
528033 0
528171 417
528211 22
528287 132
528325 168
528402 0
528413 0
528419 0
528448 0
528541 0
528545 0
528626 0
528684 0
528800 0
528834 0
529177 0
529196 0
529208 0
529256 0
529333 0
529474 0
529551 0
529679 0
530051 0
530297 157
530302 0
530326 30
530392 53
530468 3
530475 0
530535 48
530660 0
530672 0
530707 192
530736 166
530752 8
530791 0
530818 14
530852 42
530873 139
530920 21
530939 2
530981 0
531166 0
531213 1
531363 32
531410 0
531467 0
531476 0
531497 28
531745 0
531787 0
531839 99
531876 49
531927 88
531987 98
531991 102
532046 50
532080 20
532134 0
532225 97
532253 0
532267 292
532303 10
532318 258
532322 68
532332 2
532383 50
532395 24
532504 79
532569 198
532571 220
532640 146
532666 50
532697 166
532726 156
532729 642
532743 130
532759 204
532803 0
532824 0
532888 0
532901 0
532909 0
532949 36
532977 21
532987 0
533005 29
533011 0
533120 0
533284 0
533400 23
533522 1
533543 0
533670 0
533743 21
533750 0
533777 88
533911 0
533933 1
533948 498
533951 136
534083 0
534221 239
534248 0
534255 0
534284 198
534308 54
534404 0
534409 61
534482 2
534500 0
534530 0
534572 109
534668 545
534742 1
534780 0
534799 0
534823 0
534898 19
534956 0
534992 39
535036 246
535039 65
535117 38
535136 42
535210 0
535258 43
535270 49
535297 0
535306 0
535344 232
535373 136
535408 0
535491 69
535513 319
535587 0
535617 0
535630 48
535648 0
535680 38
535690 199
535711 49
535731 398
535794 15
535999 200
536050 67
536061 43
536063 224
536102 45
536151 0
536227 526
536347 0
536421 0
536531 0
536552 113
536738 53
536745 215
536748 0
536756 0
536778 58
536819 15
536826 129
536844 71
536928 2
536962 0
537028 174
537132 48
537141 16
537150 4
537204 115
537341 6
537355 53
537385 0
537416 0
537431 0
537494 0
537520 53
537536 55
537575 73
537653 63
537784 101
537866 99
537891 34
537953 0
537965 0
538025 160
538037 67
538169 47
538229 254
538325 284
538406 105
538448 21
538481 115
538555 31
538572 0
538648 15
538711 0
538800 0
538846 8
538921 0
538958 0
539031 0
539053 0
539112 0
539142 0
539175 0
539237 23
539254 0
539289 0
539304 0
539352 0
539438 0
539475 0
539547 0
539656 0
539698 0
539732 0
539750 0
539756 0
539806 0
539859 0
539862 0
539886 0
539966 0
539971 0
540054 0
540099 0
540141 0
540163 0
540215 0
540232 0
540244 0
540248 57
540263 0
540275 0
540301 0
540357 0
540396 0
540430 1
540472 0
540512 2
540543 0
540596 0
540605 30
540608 6
540650 0
540667 0
540674 1
540681 0
540729 16
540738 0
540747 0
540763 0
540826 0
540836 0
540852 0
540855 0
540873 0
540900 25
540918 0
540950 0
540958 0
540997 0
541061 60
541080 0
541117 0
541146 0
541178 0
541181 0
541185 0
541212 0
541219 1
541222 0
541272 0
541360 0
541405 0
541461 0
541482 0
541485 0
541510 0
541514 0
541516 0
541563 0
541592 0
541595 0
541610 0
541643 0
541659 0
541705 0
541709 0
541747 0
541760 0
541801 0
541905 1
541949 25
541961 0
541995 0
542009 0
542015 44
542020 0
542024 0
542037 79
542059 37
542078 0
542085 0
542096 0
542107 94
542112 0
542127 1
542148 41
542278 0
542310 34
542328 154
542398 232
542581 283
542658 18
542718 9
542777 8
542795 0
542903 117
542954 304
542960 25
542973 0
542979 0
543027 0
543071 114
543084 1782
543108 128
543161 14
543173 167
543190 297
543233 0
543256 0
543297 3
543399 66
543474 0
543521 0
543577 18
543603 101
543645 16
543746 23
543858 56
543867 129
543869 187
544010 417
544031 0
544102 0
544129 68
544217 5
544271 0
544326 28
544406 0
544511 0
544732 47
544737 129
544924 54
544934 1
544956 56
545101 65
545125 29
545156 0
545183 1354
545189 149
545195 143
545202 62
545230 124
545236 146
545243 0
545359 0
545365 0
545376 77
545412 0
545437 0
545511 0
545526 0
545622 0
545631 0
545634 0
545647 0
545667 0
545708 0
545821 0
545828 0
545833 0
545877 0
545890 0
545956 0
546109 3
546310 37
546331 15
546350 3
546352 9
546409 0
546601 35
546677 0
546772 25
546803 401
546829 25
546860 26
546908 2
546966 2
546986 0
547036 213
547207 0
547244 23
547280 181
547297 55
547359 0
547438 0
547473 93
547481 30
547484 0
547491 0
547494 138
547497 17
547501 33
547504 44
547507 2
547511 0
547514 84
547522 0
547533 0
547543 0
547552 60
547561 1
547587 0
547607 0
547689 0
547692 9
547771 0
547787 0
547797 0
547824 0
547833 0
547864 0
547878 1
547917 0
547974 0
548145 0
548178 234
548223 23
548256 0
548313 0
548349 0
548357 0
548408 0
548449 0
548530 119
548634 0
548640 50
548678 0
548709 12
548739 65
548859 1
549027 0
549097 17
549222 32
549330 148
549393 271
549399 228
549420 43
549524 0
549566 87
549570 15
549631 0
549643 0
549646 0
549671 19
549720 82
549732 0
549780 86
550028 0
550056 77
550122 112
550272 210
550428 24
550617 148
550740 23
550775 0
550801 0
550824 0
550827 191
550923 3
550959 26
551004 39
551052 17
551061 3
551088 14
551139 188
551169 0
551177 16
551256 9
551327 0
551426 1
551594 7
551616 33
551687 0
551696 126
551704 164
551760 0
551777 0
551843 13
551996 0
552198 0
552211 2
552216 29
552227 21
552229 170
552233 133
552258 286
552273 20
552311 483
552320 69
552365 156
552491 0
552497 39
552500 660
552503 173
552545 108
552548 216
552570 6
552601 91
552606 0
552623 0
552659 0
552719 0
552732 0
552751 0
552848 0
552860 0
552879 0
552947 0
553000 0
553045 0
553086 0
553094 0
553138 0
553175 0
553190 0
553387 0
553439 0
553483 0
553499 0
553507 0
553526 0
553531 0
553551 0
553590 0
553721 0
553830 0
554078 0
554085 33
554158 6
554301 40
554314 6
554371 0
554385 0
554480 0
554487 3
554559 0
554583 2
554626 34
554640 108
554672 0
554700 0
554713 31
554737 12
554746 0
554855 2
554885 61
554901 0
555010 0
555025 40
555060 43
555115 0
555129 0
555171 5
555237 0
555371 8
555402 37
555414 24
555441 0
555477 12
555504 153
555508 38392
555600 25
555684 34
555731 30
555836 232
555840 144
555855 548
555861 31
555963 0
556052 315
556206 467
556264 0
556293 128
556318 0
556351 203
556428 2
556676 0
556911 1
556976 0
557010 40
557031 453
557158 0
557189 0
557202 105
557283 61
557301 0
557311 0
557435 0
557480 0
557514 0
557526 0
557614 0
557791 0
557842 0
557860 0
557946 0
558019 0
558210 0
558301 0
558349 0
558387 0
558439 0
558460 0
558592 0
558613 0
558619 0
558643 0
558688 0
558727 0
558811 52
558917 17
559076 0
559139 13
559146 0
559254 29
559419 0
559492 0
559571 0
559616 0
559672 0
559698 16
559744 22
559750 19
559760 39
559816 45
559840 0
559849 6
559852 0
559898 0
559909 0
559930 3
559964 0
559981 0
559993 0
560094 0
560140 28
560160 114
560188 0
560280 12
560323 98
560347 3
560354 1
560398 0
560400 0
560457 4
560498 0
560578 0
560591 1
560619 0
560659 10
560668 104
560677 8
560746 191
560827 0
560849 6
560882 11
560918 0
560927 31
560936 1
561017 0
561071 0
561272 0
561455 30
561602 0
561614 63
561665 1
561711 0
561773 28
561798 275
561952 16
562012 188
562091 5
562099 109
562103 582
562107 52
562160 26
562180 0
562197 69
562219 180
562251 1
562302 19
562305 167
562359 351
562361 185
562383 0
562403 24
562418 75
562434 9
562451 38
562464 372
562670 150
562717 120
562724 99
562841 0
562922 16
563049 0
563069 0
563102 0
563142 0
563237 0
563243 0
563278 0
563415 13
563448 14
563461 11
563464 9
563534 23
563550 0
563575 121
563751 0
563822 0
563848 0
563904 14
563923 0
564036 71
564181 1
564259 1
564385 2
564409 0
564457 0
564540 308
564711 233
564755 19
564908 68
564942 0
564958 0
564975 141
565009 202
565015 0
565168 3
565197 25
565261 5
565326 0
565365 8
565369 361
565380 175
565441 0
565479 0
565592 513
565621 3
565703 230
565754 303
565766 0
565776 69
565780 26
565792 8
565925 51
566039 15
566055 0
566072 0
566079 0
566113 0
566169 71
566210 7
566276 78
566394 30
566472 17
566501 0
566515 4
566547 50
566586 18
566588 20
566664 7
566718 142
566769 0
566828 262
566881 269
566962 77
566982 193
567100 0
567220 7
567262 127
567342 0
567778 67
567962 0
568042 0
568161 0
568307 0
568340 0
568386 0
568439 0
568457 0
568547 0
568567 0
568569 0
568635 0
568832 43
568984 125
569015 611
569114 0
569141 0
569220 91
569234 0
569341 0
569343 36
569367 38
569408 0
569437 103
569466 45
569484 21
569540 2
569736 362
569773 0
569818 0
569953 0
570039 652
570048 85
570062 51
570095 545
570147 55
570261 0
570372 547
570378 13
570433 485
570445 230
570481 0
570512 54
570525 0
570531 0
570580 0
570802 0
570823 0
570871 0
570962 0
571035 0
571061 0
571166 0
571343 0
571397 0
571466 0
571603 0
571611 0
571646 182
571687 165
571738 0
571747 0
571757 8
572037 334
572058 174
572082 52
572094 93
572240 161
572290 330
572382 52
572385 2
572396 19
572424 54
572451 0
572465 433
572577 67
572640 298
572652 532
572676 36
572684 0
572744 203
572789 157
572820 438
572823 45
572838 317
572883 5
572947 0
573044 74
573047 59
573063 0
573075 0
573175 106
573178 166
573197 202
573356 7
573374 96
573457 0
573475 242
573744 0
573813 2
573816 1
573825 0
573840 0
573925 0
573987 0
573995 0
574059 0
574150 0
574163 0
574259 0
574288 0
574403 0
574452 0
574594 0
574695 23
574701 0
574717 0
574722 0
574814 0
574922 0
574961 0
575035 0
575075 0
575082 0
575117 0
575206 0
575217 0
575558 0
575714 0
575786 0
575789 0
575810 0
575944 0
576123 0
576129 0
576398 0
576668 0
576689 39
576726 33
576738 22
576853 9
577013 323
577015 0
577048 18
577060 1
577087 83
577157 8
577238 34
577283 111
577336 186
577394 214
577452 193
577498 16
577619 0
577723 134
577733 1
577831 2
577877 0
577884 40
578003 89
578097 100
578119 1
578133 3
578278 22
578291 227
578315 0
578338 0
578425 0
578577 0
578594 0
578677 0
578702 0
578747 0
578783 0
578846 0
578912 0
579068 0
579109 0
579113 0
579173 0
579258 0
579277 215
579313 0
579336 0
579568 88
579593 95
579719 148
579799 25
579819 18
579881 15
579998 0
580007 0
580025 0
580032 0
580053 0
580083 4
580170 0
580207 0
580410 89
580495 41
580607 1
580684 16
580761 16
580988 0
580996 427
581054 2
581100 410
581115 0
581298 271
581367 39
581438 0
581475 31
581490 0
581528 0
581785 0
581852 53
581876 119
581883 155
582003 0
582151 34
582312 146
582783 190
582795 1
582817 8
583041 42
583166 0
583188 29
583260 64
583347 31
583354 35
583378 0
583408 89
583421 115
583561 20
583571 6
583724 21
583864 72
583875 99
583899 0
583908 0
583986 0
584037 0
584055 18
584073 0
584091 201
584155 190
584354 42
584385 1
584500 18
584544 259
584552 20
584581 78
584691 0
584693 0
584870 9
585041 0
585169 114
585220 2
585274 109
585370 0
585406 0
585421 145
585425 17
585451 0
585466 0
585506 0
585523 0
585599 0
585644 0
585831 0
585896 0
586069 0
586098 0
586139 0
586230 0
586262 0
586320 126
586334 0
586372 36
586715 119
586809 0
587001 0
587049 0
587083 20
587089 38
587127 42
587199 10
587412 0
587499 0
587604 0
587695 3
587766 0
587773 0
587799 0
587866 0
588155 0
588164 0
588170 0
588194 0
588240 69
588273 61
588307 0
588367 97
588397 0
588415 2
588493 0
588530 10
588655 41
588689 83
588786 136
588835 23
588865 1
588915 5
589008 0
589168 60
589182 220
589351 16
589473 52
589700 65
589884 15
589903 73
590056 53
590112 0
590186 0
590218 0
590233 0
590393 0
590413 0
590429 0
590493 0
590635 0
590814 0
590841 0
590856 0
590958 0
590991 0
591004 9
591010 0
591019 0
591028 0
591042 297
591119 37
591143 0
591234 0
591330 0
591345 1
591435 36
591453 0
591459 48
591461 34
591485 35
591574 208
591617 82
591642 46
591717 90
591757 0
591765 0
591884 0
591960 166
592001 53
592089 87
592166 33
592181 0
592191 97
592223 23
592235 36
592290 34
592498 0
592533 63
592563 37
592572 0
592583 0
592617 5
592656 0
592685 179
592702 0
592726 0
592732 0
592748 0
592782 1
592796 0
592855 0
593088 61
593137 0
593384 168
593396 0
593457 62
593471 2
593490 0
593497 0
593524 0
593536 0
593589 17
593640 0
593651 0
593686 0
593745 0
593824 32
593826 106
593872 108
593905 37
593937 50
593941 330
593950 197
593959 50
594006 0
594040 145
594061 0
594094 13985
594097 131
594224 0
594271 0
594295 0
594457 18
594499 11
594607 7
594629 70
594646 13
594658 21
594709 10
594791 80
594803 1
594912 0
594971 0
594983 0
595065 0
595132 0
595145 0
595175 0
595259 0
595326 0
595333 38
595340 82
595398 85
595449 0
595462 5
595481 0
595488 0
595675 0
595687 0
595794 0
595836 0
595873 0
595880 0
595896 0
595975 0
596082 0
596104 0
596128 0
596137 0
596151 0
596366 0
596391 21
596397 8
596436 0
596445 0
596507 0
596585 0
596591 0
596607 0
596642 0
596649 8
596654 69
596658 44
596679 0
596682 635
596691 251
596708 0
596720 12
596730 412
596776 0
596845 207
596849 151
596945 317
596984 4
597019 1
597094 64
597139 0
597174 0
597320 8
597356 0
597435 0
597443 0
597496 191
597498 2
597528 0
597613 179
597625 159
597636 0
597655 91
597721 135
597777 4
597783 0
597827 57
597835 34
597845 112
597849 23
597997 10
598004 0
598021 0
598036 28
598066 103
598132 113
598159 0
598188 0
598238 0
598396 0
598408 165
598530 0
598536 180
598568 0
598578 0
598582 0
598596 0
598616 0
598655 0
598686 0
598689 1
598730 31
598755 0
598783 22
598842 0
598853 0
598860 0
598865 0
598905 0
598915 0
598921 0
598964 0
598973 0
598980 0
599020 0
599034 0
599040 0
599049 12
599090 97
599124 0
599152 0
599154 10
599172 7
599233 0
599391 42
599402 49
599434 0
599466 8
599485 0
599516 74
599561 0
599574 0
599583 0
599624 0
599649 0
599659 0
599713 0
599775 0
599793 0
599835 0
599871 2657
599886 50
599987 0
600103 0
600156 0
600308 0
600343 17
600345 317
600364 0
600376 16
600384 102
600389 0
600402 0
600410 0
600473 0
600506 0
600606 0
600613 0
600674 0
600699 0
600705 0
600714 0
600813 0
601036 0
601147 0
601166 0
601202 0
601294 0
601342 0
601370 0
601455 0
601606 0
601640 0
601686 0
601759 0
601841 0
601867 0
601871 0
602076 0
602125 0
602158 0
602240 0
602275 0
602287 0
602291 0
602308 0
602312 0
602392 0
602784 78
602833 0
602893 0
602952 0
603090 0
603225 0
603311 0
603358 0
603438 0
603580 0
603633 0
603698 0
603767 0
604062 0
604079 0
604196 0
604231 0
604269 0
604350 0
604514 14
604551 0
604585 1
604597 0
604617 0
604751 0
604771 0
604792 0
604796 0
605039 0
605061 0
605137 0
605172 0
605196 0
605223 0
605252 0
605277 0
605376 0
605430 0
605448 0
605477 0
605506 0
605522 0
605556 0
605566 0
605585 56
605621 64
605643 172
605664 120
605716 97
605743 0
605889 0
605974 3
606161 0
606293 284
606514 0
606517 0
606526 0
606716 0
606836 0
606865 42
606883 12
606902 4
606926 75
607042 63
607091 46
607523 32
607624 348
607634 30
607676 245
607684 0
607731 2
607771 367
607775 479
607862 25
607931 21
608060 35
608077 14
608083 3
608136 292
608197 117
608209 0
608227 53
608438 56
608462 10
608529 150
608539 47
608582 0
608594 0
608613 0
608635 9
608646 2
608704 48
608728 131
608745 0
608757 80
608781 91
608853 28
608894 88
608987 38
609031 100
609115 10
609156 125
609214 132
609256 0
609316 176
609448 743
609450 74
609562 409
609604 14
609769 280
609792 15
609820 250
609904 91
609995 14
610009 5
610108 145
610120 136
610202 25
610206 785
610269 126
610290 0
610298 0
610326 91
610328 58
610449 0
610612 0
610667 0
610678 50
610833 147
610913 0
610936 197
610957 0
611080 163
611173 0
611218 0
611299 274
611331 0
611380 290
611389 118
611506 25
611552 0
611632 97
612069 103
612094 0
612114 15
612179 0
612192 64
612234 0
612254 367
612314 247
612347 1
612399 79
612555 39
612597 541
612673 46
612739 50
612758 4
612845 144
612895 0
612955 0
612988 8
612992 51
613046 0
613094 0
613128 87
613218 0
613269 0
613275 4
613285 0
613327 90
613332 117
613570 0
613627 58
613785 87
613811 2
613850 58
613884 251
613886 66
614044 86
614091 18
614099 0
614155 0
614235 7
614295 534
614327 154
614347 0
614402 76
614462 24
614525 91
614589 0
614594 1
614659 2
614684 480
614713 0
614788 328
614797 33
614827 0
614866 0
614920 0
614984 0
615030 0
615034 0
615160 0
615184 0
615202 0
615233 0
615300 0
615361 0
615471 0
615490 0
615532 0
615681 0
615807 0
615830 0
615888 0
615986 0
616059 0
616098 0
616276 0
616289 0
616383 0
616558 0
616589 0
616597 0
616703 0
616714 0
616778 0
616808 44
616913 0
617011 0
617171 0
617182 0
617284 0
617296 0
617338 0
617548 0
617610 0
617619 0
617914 0
618054 0
618372 0
618425 0
618512 0
618586 0
618755 0
618839 0
618861 0
618989 0
619034 0
619085 0
619133 0
619151 0
619280 0
619415 0
619738 0
619743 0
619927 0
620061 0
620067 0
620143 0
620159 0
620221 0
620290 0
620359 0
620398 0
620444 0
620532 0
620578 0
620624 0
620662 0
620713 0
620722 0
620820 0
620848 0
620951 0
621047 46
621093 0
621102 18
621105 280
621153 20
621176 107
621183 9
621258 296
621357 29
621564 92
621582 0
621666 77
621699 1
621725 0
621764 26
621775 49
622122 151
622132 88
622239 71
622275 122
622304 121
622306 76
622317 0
622343 0
622375 0
622383 0
622630 0
622662 137
622751 19
622798 0
622809 0
622852 19
622864 0
622964 87
622976 87
623051 163
623201 0
623215 0
623357 0
623441 43
623482 0
623557 0
623671 246
623861 33
623974 0
624191 16
624453 1
624507 78
624525 44
624575 29
624631 0
624697 52
624725 115
624884 26
624910 0
625005 486
625013 217
625101 0
625142 84
625350 35
625385 1
625419 1
625480 11
625489 317
625514 71
625563 212
625640 0
625748 0
625791 0
625916 0
625962 0
625969 0
626028 0
626034 0
626055 0
626259 0
626271 0
626456 21
626505 102
626553 358
626640 19
626661 0
626811 327
626853 20
627003 0
627037 0
627042 2
627306 0
627509 18
627605 147
627620 156
627773 38
627803 0
627854 0
627866 17
627896 0
628057 0
628116 26
628163 597
628299 0
628323 68
628530 5
628619 150
628694 1
628740 0
628755 16
628799 0
628944 124
628953 23
629095 44
629141 20
629151 31
629226 18
629278 259
629286 42
629341 27
629351 0
629493 187
629631 107
629829 43
629923 0
629936 0
629958 165
629964 54
629976 0
629986 227
630017 0
630167 4
630228 0
630314 287
630401 2
630486 6
630546 248
630672 0
630766 0
630784 39
630808 93
630826 43
630974 247
631103 83
631128 120
631670 1
631705 40
631806 0
631816 66
631902 0
631951 39
632217 0
632283 39
632407 21
632461 0
632551 0
632602 312
632616 144
632684 0
632817 100
632827 271
632925 0
632973 0
633013 0
633056 49
633088 0
633301 0
633328 0
633336 0
633374 0
633410 0
633429 0
633431 0
633581 0
633610 0
633681 0
633707 0
634034 0
634168 0
634200 0
634244 0
634296 0
634336 0
634417 18
634488 0
634506 0
634566 0
634852 0
634880 0
634884 0
634939 0
634972 0
635093 0
635131 0
635157 0
635169 0
635266 0
635397 0
635534 0
635574 0
635740 0
635829 0
635881 0
635883 52
635913 80
635936 27
635997 5
635999 78
636019 58
636142 0
636157 0
636194 0
636460 0
636487 0
636555 0
636640 13
636695 0
636732 22
636763 191
636767 0
636844 2
636959 8
636991 0
637041 15
637326 0
637332 0
637488 0
637511 0
637528 22
637551 104
637562 28
637600 94
637634 7
637744 12
637815 0
637869 0
637905 401
637926 1
637943 54
637981 170
637988 0
638210 0
638252 27
638255 55
638283 0
638342 71
638400 54
638445 0
638462 564
638465 401
638697 0
638929 185
638946 35
638950 0
638989 121
639013 0
639019 32
639057 0
639097 0
639301 0
639312 0
639361 0
639373 0
639424 0
639607 0
639613 0
639748 0
639841 0
639991 38
640022 87
640096 4
640162 20
640178 5
640319 104
640436 0
640563 37
640576 110
640837 421
640856 0
640868 0
640963 24
640983 78
641048 6
641097 0
641162 0
641463 97
641466 133
641521 208
641556 0
641633 60
641712 199
641745 63
641748 95
641789 0
641820 6
641823 42
641883 126
641914 0
641942 0
641972 27
642044 9
642122 1
642133 6
642159 8
642172 0
642219 55
642239 8
642396 40
642444 0
642533 5
642555 17
642565 29
642650 2
642731 169
642740 0
642779 6
642822 0
642858 24
642875 0
643100 0
643137 0
643222 0
643342 94
643411 0
643487 99
643588 0
643642 7
643755 0
643774 0
643808 4
643837 61
643873 10
643945 160
644083 0
644175 106
644380 1
644388 249
644482 0
644494 0
644512 0
644535 0
644643 0
644694 0
644735 0
644976 0
645110 0
645143 0
645161 0
645441 0
645454 238
645482 117
645517 0
645587 4
645693 37
645835 66
645857 196
645887 983
645906 306
645988 19
646017 79
646052 0
646115 99
646157 0
646167 18
646270 280
646293 0
646475 0
646580 0
646622 0
646670 0
646765 0
646919 0
647148 0
647181 0
647224 0
647481 0
647544 0
647549 0
647670 0
647698 0
647819 0
647963 0
648021 0
648050 0
648068 0
648144 0
648147 0
648229 0
648253 0
648266 0
648286 0
648295 0
648336 0
648416 3
648495 30
648503 0
648615 73
648851 0
648879 0
648902 0
648935 0
649039 0
649062 0
649316 27
649340 0
649362 37
649422 0
649464 0
649559 0
649631 0
649670 140
649676 75
649688 31
649758 0
649772 0
649800 0
649888 0
650051 0
650116 0
650119 0
650166 0
650175 0
650216 0
650232 0
650238 0
650347 0
650364 0
650398 10
650408 0
650453 77
650543 0
650606 99
650621 137
650663 45
650694 0
650746 2
650755 0
650757 124
650891 48
650927 88
650986 0
651004 31
651017 4
651059 91
651131 21
651138 12
651214 37
651419 3
651464 59
651466 0
651468 0
651483 0
651485 0
651694 0
651715 86
651724 0
651755 0
651842 0
652010 6
652013 46
652118 0
652126 86
652187 5
652202 114
652223 124
652339 0
652380 0
652390 21
652466 3
652563 113
652567 166
652759 83
653053 0
653121 0
653149 0
653153 0
653293 0
653327 0
653445 0
653490 0
653510 0
653530 0
653537 0
653677 0
653708 0
653755 0
653776 67
653814 0
653839 276
653862 433
653932 0
654020 0
654026 0
654034 0
654101 0
654155 0
654244 0
654299 0
654352 0
654468 0
654497 5
654740 398
654750 0
654785 0
654875 40
654925 380
654977 210
654979 113
655322 0
655333 63
655411 107
655446 27
655498 0
655563 102
655592 18
655789 0
655796 0
655961 2
655984 6
656056 0
656077 2446
656088 124
656128 0
656146 30
656244 0
656302 0
656353 316
656447 17
656486 0
656510 3
656554 203
656602 95
656632 0
656660 0
656727 0
656737 0
656780 0
656806 0
656827 0
656853 112
656938 69
656973 0
657016 352
657028 315
657034 265
657037 51
657070 3
657113 57
657148 148
657181 1
657205 153
657259 4
657307 0
657361 120
657394 0
657509 0
657549 19
657555 130
657733 33
657757 0
657765 62
657772 0
658064 0
658083 0
658096 107
658104 0
658144 0
658162 0
658205 0
658263 35
658272 84
658363 13
658374 59
658379 150
658386 17
658469 32
658552 0
658560 38
658603 339
658642 15
658735 421
658773 0
658834 0
659082 1
659100 15
659107 103
659211 9
659236 1
659332 50
659334 116
659338 21
659437 422
659564 0
659612 86
659814 0
659857 0
659922 14
660086 10
660216 0
660359 130
660407 24
660452 0
660518 0
660717 62
660879 0
660940 71
661049 113
661077 197
661111 258
661267 18
661417 21
661431 0
661465 0
661544 287
661553 57
661585 0
661614 22
661641 4
661655 27
661748 4
661794 44
661797 71
661964 98
662043 0
662051 36
662104 0
662134 0
662193 0
662244 0
662374 119
662447 59
662458 14
662579 0
662671 0
662678 0
662703 0
662727 35
662797 0
662911 0
662996 87
663047 0
663215 67
663257 0
663263 34
663285 6
663293 0
663312 0
663480 5
663488 0
663577 51
663622 0
663625 38
663824 0
663958 147
664001 0
664014 74
664099 0
664244 104
664304 0
664504 86
664711 0
664756 9
664852 459
664860 135
664919 37
664924 0
664973 0
665045 120
665133 406
665154 7
665211 31
665214 3
665261 23
665324 27
665338 0
665419 374
665435 161
665491 10
665543 185
665545 28
665580 568
665618 0
665670 44
665690 0
665792 0
665829 0
665852 55
665966 0
665972 0
666174 79
666200 76
666245 66
666260 16
666538 15
666548 76
666578 0
666668 0
666716 2
667028 0
667103 261
667135 0
667175 0
667199 17
667253 0
667267 29
667393 0
667472 484
667523 142
667550 86
667563 0
667571 129
667573 356
667676 49
667708 118
667716 0
667858 0
667900 6
667980 0
667997 0
668070 0
668087 0
668261 49
668280 31
668282 11
668418 26
668427 0
668439 230
668446 365
668460 13
668548 17
668589 0
668775 15
668835 26
668964 175
669153 34
669162 294
669186 0
669225 3
669417 66
669549 135
669600 0
669627 24
669730 0
669737 0
669769 0
669774 0
669810 0
669815 0
669825 0
669830 0
669888 159
669919 0
669960 91
670000 0
670028 77
670031 98
670127 0
670258 36
670283 0
670309 18
670599 0
670638 0
670650 0
670684 26
670691 1
670917 0
670994 9
670998 12
671038 13
671150 35
671184 0
671250 84
671274 0
671310 38
671403 209
671405 1
671542 1
671638 0
671646 0
671686 192
671703 1
671744 81
671787 0
671949 188
671997 130
672154 0
672179 75
672775 0
672923 2
672958 0
672982 0
673372 0
673588 0
673702 0
674177 65
674353 0
674605 0
674665 76
674698 0
674854 0
674899 0
675217 17
675286 0
675354 21
675400 0
675433 0
675440 38
675510 1
675620 0
675660 30
675735 0
675905 54
675975 15
675988 117
676042 0
676071 0
676084 450
676144 11
676158 0
676232 0
676247 93
676265 46
676378 2
676427 0
676460 3
676465 291
676522 0
676633 0
676764 0
676791 0
676877 2
676880 9
676919 17
676980 95
676984 9
677126 101
677158 5
677206 0
677261 11
677328 23
677348 68
677411 0
677506 0
677593 67
677600 64
677627 90
677650 0
677679 0
677681 4
677695 34
677698 0
677703 28
677707 5
677728 1
677798 30
677858 113
677860 35
677952 8
678002 0
678025 0
678033 31
678040 0
678054 3
678073 0
678183 0
678240 0
678327 0
678390 0
678555 114
678750 72
678765 22
678883 68
678885 341
678900 54
678940 66
679131 10
679157 87
679210 515
679217 174
679228 442
679319 6
679366 125
679398 3
679454 133
679478 13
679487 0
679493 0
679658 0
679661 0
679668 10
679681 0
679739 17
679802 7
679886 2
679895 140
679931 11
679949 0
679958 0
679988 0
680000 22
680051 222
680151 0
680201 0
680213 0
680242 0
680261 19
680312 0
680339 51
680435 6
680493 0
680505 0
680513 0
680558 80
680630 171
680645 0
680683 0
680761 34
680798 17
680831 12
680833 0
680888 6
680915 0
680939 123
680959 25
681025 4
681059 5
681073 0
681104 109
681110 98
681224 48
681248 0
681380 10
681558 43
681562 1
681650 394
681671 43
681699 0
681753 28
681776 0
681779 0
681788 103
681811 45
681886 26
681936 0
681942 0
681957 323
681964 2
681999 0
682145 12
682197 143
682251 0
682284 0
682332 154
682354 0
682386 9
682452 0
682523 0
682533 0
682556 0
682581 0
682657 0
682677 0
682686 0
682739 0
682753 0
682762 23
682779 0
682902 0
682940 0
683017 75
683083 3
683144 37
683187 0
683266 40
683325 31
683470 9
683532 0
683921 4
683951 30
683968 120
684049 0
684058 0
684172 9
684236 0
684277 118
684339 671
684347 232
684384 0
684469 0
684700 0
684762 23
684906 0
684920 0
684941 0
684954 27
684988 36
685004 0
685071 10
685104 4
685111 0
685156 52
685204 0
685217 0
685287 18
685359 33
685412 0
685608 167
685622 0
685687 0
685718 0
685775 0
685786 0
685924 190
685962 0
685976 0
686006 0
686102 0
686269 0
686370 0
686457 0
686486 0
686543 72
686564 7
686573 0
686663 31
686666 0
686672 0
686780 2
686813 0
686863 0
686909 2
686917 102
686961 0
686988 0
687013 1
687109 0
687144 0
687175 35
687341 0
687390 0
687416 0
687442 0
687478 120
687585 0
687634 77
687672 0
687688 18
687769 0
687776 0
687814 110
687820 19
687916 1
687952 9
687991 166
687995 323
688009 0
688052 0
688146 0
688210 0
688234 0
688261 89
688326 0
688350 53
688612 3
688696 2
688780 32
688857 44
688907 0
688935 29
688937 1
688958 0
688992 0
689010 0
689178 12
689182 0
689185 11
689226 0
689373 0
689448 5
689455 37
689464 0
689531 0
689573 0
689774 0
689804 207
689906 90
689926 102
689998 84
690162 138
690211 1
690254 21
690333 0
690368 47
690413 3
690492 33
690556 37
690621 0
690635 0
690641 0
690654 15
690678 14
690722 31
690771 13
690783 63
690803 0
690864 7
691153 36
691170 5
691364 18
691369 1
691425 21
691449 0
691452 94
691529 0
691554 0
691584 0
691620 18
691680 2
691713 50
691811 0
691829 0
691883 0
691932 166
691965 0
692047 0
692161 189
692206 19
692231 14
692266 178
692302 60
692373 0
692415 721
692510 17
692515 9
692652 0
692881 0
692890 0
692928 0
692954 161
692976 81
693019 0
693032 83
693176 0
693251 22
693315 245
693328 0
693354 0
693363 108
693391 162
693393 14
693414 6
693430 54
693498 0
693594 20
693626 0
693845 100
693854 0
694048 0
694055 217
694068 90
694133 40
694136 218
694264 0
694278 599
694339 214
694395 285
694422 21
694517 65
694644 35
694664 37
694674 1721
694699 40
694719 141
694803 5
694848 1
694876 4
694986 372
695022 266
695050 119
695127 7
695146 41
695223 1
695293 0
695378 0
695435 0
695471 0
695476 0
695488 0
695496 0
695555 0
695605 0
695669 21
695688 38
695695 0
695789 295
695794 175
695983 12
696027 0
696132 0
696161 67
696231 0
696326 166
696423 43
696703 11
696782 182
696914 0
696931 0
696935 0
696959 0
696972 0
697071 222
697082 0
697191 0
697269 8
697366 0
697400 222
697431 287
697507 0
697517 0
697578 0
697584 0
697636 0
697700 31
697708 3
697762 0
697806 0
697811 44
697856 0
697905 78
697915 2
697945 20
698362 0
698596 48
698683 0
698713 112
698816 100
699081 0
699147 3
699156 123
699186 5
699338 2
699441 6
699461 0
699499 16
699548 3
699565 0
699600 14
699803 0
699835 41
700063 0
700165 0
700198 0
700226 33
700262 0
700443 0
700866 2
700940 0
701068 124
701106 47
701155 70
701207 1
701348 64
701397 2
701417 91
701429 286
701481 28
701558 29
701592 0
701732 218
701817 109
701893 42
701900 140
701937 20
702133 123
702165 0
702218 10
702310 62
702343 60
702477 98
702513 1
702623 0
702757 0
702770 63
702791 0
703006 45
703209 0
703215 0
703229 0
703237 0
703240 0
703396 0
703463 0
703546 0
703597 0
703613 13
703665 0
703697 0
703732 7
703795 102
703926 0
703932 12
704069 0
704090 0
704144 0
704175 0
704210 70
704300 0
704366 10
704440 0
704509 27
704519 29
704704 0
704747 0
704802 8
704911 0
705098 146
705533 10
705716 37
705799 0
705824 0
705832 0
705875 30
705886 64
705895 0
705962 34
706011 0
706039 0
706062 0
706076 9
706091 216
706153 6
706178 256
706194 19
706203 139
706210 0
706255 140
706320 0
706460 9
706483 34
706565 33
706639 1
706804 3
706810 35
706931 0
706946 0
706949 78
707126 116
707196 0
707447 61
707770 411
707875 0
707996 0
708011 192
708074 138
708134 80
708704 173
708805 107
708873 40
709154 0
709202 117
709300 50
709312 17
709527 234
709585 39
709733 0
709750 0
709799 0
709919 66
709984 69
709991 39
710027 51
710071 109
710150 265
710157 56
710224 52
710323 586
710355 256
710420 0
710435 204
710454 37
710585 286
710606 254
710628 0
710729 20
710770 0
710790 140
710844 0
710910 33
710993 0
711300 100
711358 120
711385 0
711470 37
711476 122
711624 59
711830 2
711883 0
711905 81
711993 0
712140 0
712213 1
712219 35
712225 0
712346 0
712373 0
712411 0
712480 0
712513 0
712531 5
712576 0
712627 13
712674 0
712728 1
712773 0
712935 0
713145 0
713328 8
713620 0
713696 0
713748 0
713775 0
713891 0
713930 0
713946 0
714060 0
714078 0
714177 62
714290 119
714322 3
714481 0
714826 46
714961 29
715004 124
715024 0
715038 0
715119 0
715348 0
715385 0
715436 0
715541 5
715796 0
715940 198
715943 1
715972 0
715986 18
716033 1
716084 0
716231 0
716267 0
716298 0
716328 0
716360 45
716379 0
716386 0
716390 0
716393 0
716396 0
716398 0
716421 90
716499 0
716638 0
716775 236
716797 34
716910 0
716919 0
716952 0
716970 75
717057 17
717064 11
717116 133
717235 0
717346 13
717427 4
717447 0
717633 0
717711 3773
717718 20
717795 0
717802 80
717813 1
718001 0
718012 0
718020 0
718054 179
718060 0
718138 0
718228 0
718485 0
718790 0
719305 405
719521 95
719572 0
719947 108
719974 0
720026 32
720138 48
720354 63
720369 25
720405 83
720674 0
720715 0
720776 0
721079 97
721237 0
721316 0
721386 37
721398 8
721416 0
721559 0
721580 0
721868 0
721901 52
721946 0
721967 0
722009 0
722045 0
722060 0
722074 0
722108 0
722159 0
722672 0
722734 0
722856 1
722869 0
722976 0
722987 31
723077 7
723104 20
723155 165
723662 26
723790 0
723869 0
724064 66
724097 132
724127 84
724176 10
724215 5
724490 0
724535 30
724569 190
724783 86
724828 78
724901 0
724935 2
725049 0
725070 0
725227 0
725314 48
725337 49
725453 0
725503 20
725811 0
725851 0
726208 0
726240 0
726587 103
726755 0
726853 0
727159 104
727316 139
727861 5
727881 0
727900 1
728319 0
728359 14
728392 29
728402 0
728437 0
728540 56
728584 180
728604 0
728756 0
728818 45
728853 0
728863 85
728908 401
729004 0
729019 0
729108 4
729119 0
729227 115
729257 0
729259 271
729328 0
729339 0
729499 0
729508 258
729521 264
729525 99
729691 282
729694 142
729838 0
729859 167
729904 83
729933 245
729974 125
729988 170
730172 1
730174 98
730201 0
730366 43
730372 13
730420 204
730483 33
730539 127
730572 11
730595 82
730737 0
730839 63
730847 0
730888 0
730939 0
731014 40
731044 527
731101 17
731140 51
731171 61
731190 0
731212 0
731277 0
731305 13
731394 4
731443 2
731453 0
731482 0
731501 0
731529 0
731558 0
731596 0
731610 0
731623 0
731639 0
731646 0
731675 0
731698 0
731711 0
731723 0
731774 0
731778 0
731877 0
731912 6
731916 18
731923 0
731963 0
731969 0
731981 0
732011 0
732044 0
732077 0
732079 0
732106 0
732122 0
732189 0
732239 0
732251 0
732344 0
732346 0
732450 0
732480 0
732597 0
732639 0
732764 0
732767 0
732814 0
732819 0
732824 0
732842 0
732864 0
732873 0
732972 0
733020 0
733190 0
733239 0
733323 1
733327 87
733351 157
733478 0
733531 0
733652 117
733656 257
733712 94
733716 347
733719 2
733771 0
733943 0
734012 0
734033 0
734052 0
734058 0
734092 0
734120 0
734124 0
734259 0
734300 0
734401 0
734416 0
734425 0
734485 0
734559 0
734575 0
734625 0
734780 0
734806 0
734825 0
734968 0
735151 0
735208 0
735219 0
735267 0
735417 0
735448 0
735456 0
735489 20
735502 0
735511 0
735538 0
735577 0
735675 0
735726 0
735746 0
736081 0
736138 0
736222 24
736246 215
736278 11
736299 0
736323 0
736362 0
736383 15
736392 0
736401 1
736438 0
736482 0
736580 0
736633 0
736653 0
736662 0
736737 0
736912 0
737028 0
737067 0
737079 0
737130 0
737176 0
737225 0
737245 0
737269 53
737302 39
737338 2
737347 105
737356 87
737358 187
737459 0
737465 0
737586 89
737610 177
737668 149
737692 64
737715 18
737730 6
737778 0
737827 104
737875 362
737946 17
737967 76
738022 36
738034 56
738085 158
738140 30
738202 96
738274 109
738298 32
738331 11
738367 135
738376 39
738385 149
738466 71
738904 294
738950 0
738981 91
739063 77
739114 109
739146 1
739167 258
739185 69
739253 0
739260 10
739276 0
739313 205
739328 168
739360 262
739397 27
739415 119
739432 0
739462 179
739496 364
739676 76
739696 233
739727 34
739751 60
739892 88
739934 234
739987 14
740064 13
740081 0
740093 129
740144 108
740165 99
740168 227
740187 58
740213 161
740436 0
740462 8
740511 41
740534 114
740556 1
740853 47
740964 16
741090 1080
741093 80
741127 0
741152 96
741209 0
741266 0
741278 0
741329 0
741371 0
741524 0
741541 0
741617 0
741850 0
742085 0
742298 0
742453 0
742562 0
742580 233
742618 97
742641 13
742653 0
742661 76
742712 0
742734 12
742963 25
743031 101
743046 144
743106 28
743175 117
743229 0
743346 137
743367 137
743463 0
743505 111
743553 392
743847 0
743890 31
743919 0
744004 0
744024 0
744033 79
744073 249
744129 3
744189 0
744301 0
744426 150
744460 1
744609 0
744717 171
745155 0
745456 147
745539 0
745583 0
745589 0
745650 2
745659 0
745938 2
745978 0
746058 396
746224 70
746334 7
746460 0
746598 0
746789 50
746987 2
747139 0
747246 189
747254 278
747824 8
747836 0
747943 2
748009 152
748047 116
748164 0
748235 0
748271 0
748357 0
748391 0
748420 0
748600 0
748670 0
748810 0
748821 0
749239 6
749279 0
749379 0
749447 10
749627 106
749634 34
749658 2
749667 0
749744 50
749759 0
749799 1
749955 15
749966 0
749977 0
749986 0
749988 0
750036 0
750073 310
750129 71
750137 0
750177 59
750243 51
750329 20
750408 123
750474 118
750528 113
750558 13
750602 0
750654 223
750666 23
750790 0
750837 0
750855 18
750930 459
750934 680
750936 56
750947 85
750954 0
751005 0
751182 8
751245 36
751247 92
751371 0
751523 13
751535 0
751614 0
751659 0
751705 0
751814 0
751880 0
751965 2
752023 0
752037 0
752110 0
752117 0
752268 39
752570 197
752594 61
752646 57
752658 73
752730 126
752763 31
752925 0
752985 65
753048 0
753071 284
753074 160
753210 259
753392 30
753445 161
753463 0
753511 65
753628 872
753641 65
753648 193
753654 501
753658 268
753705 0
753732 5
753747 67
753783 0
753796 0
753887 0
753949 6
754044 0
754047 26
754076 0
754084 164
754251 0
754295 0
754308 0
754332 13
754383 148
754388 0
754421 0
754476 0
754487 0
754528 60
754622 7
754783 224
754880 0
754930 0
754940 114
755080 58
755163 7
755231 25
755242 12
755249 40
755279 227
755311 35
755549 0
755571 329
755623 33
755741 1
755767 10
756023 266
756029 189
756103 0
756112 0
756122 56
756125 35
756197 37
756224 0
756361 0
756374 0
756426 0
756463 0
756494 0
756504 0
756507 0
756540 0
756554 0
756656 71
756662 0
756670 0
756685 0
756695 0
756707 2
756755 2
756842 312
756902 68
757059 163
757079 0
757097 0
757172 20
757223 215
757316 201
757325 0
757354 0
757361 0
757405 0
757527 30
757577 25
757622 44
757652 58
757748 4
757850 42
758093 0
758117 32
758123 94
758137 80
758150 0
758210 0
758244 15
758252 0
758369 125
758383 105
758498 36
758648 165
758670 0
758786 24
758823 0
758832 2
758836 838
758908 0
758991 0
759336 0
759374 0
759410 0
759458 0
759522 0
759531 0
759545 0
759555 0
759581 0
759603 0
759644 0
759675 0
759729 0
759764 0
759839 0
759845 0
759875 0
759883 0
759914 0
760059 0
760173 0
760344 0
760620 0
760704 0
760728 0
760730 0
760818 0
760925 0
761226 0
761295 0
761334 0
761360 0
761376 0
761496 0
761520 0
761648 0
761757 0
761792 0
761796 0
761909 0
761979 0
762402 0
762533 0
762849 0
762867 0
762873 0
762933 0
762965 0
763023 0
763035 0
763095 0
763201 0
763323 0
763340 0
763343 0
763352 0
763367 0
763414 0
763442 0
763475 0
763486 0
763550 0
763562 0
763685 0
763715 0
763757 0
763769 0
763878 0
764090 0
764111 0
764120 0
764399 0
764639 0
764893 0
765125 0
765128 0
765164 0
765203 0
765318 0
765410 0
765479 0
765533 0
765614 0
765746 0
765826 0
765914 0
765983 0
766112 0
766130 0
766237 0
766240 0
766304 0
766485 0
766553 0
766598 0
766764 0
766793 0
767098 0
767152 0
767158 0
767168 0
767216 0
767231 0
767243 0
767246 5
767297 52
767303 0
767312 0
767318 107
767560 0
767565 14
767725 258
767772 38
767788 0
767925 130
767950 1
768000 141
768204 56
768219 234
768240 21
768249 102
768261 29
768325 59
768358 2
768369 0
768425 13
768501 2
768515 0
768642 15
768678 309
768763 0
768891 212
768924 3
768982 32
768991 0
769036 0
769051 0
769140 30903
769269 77
769278 99
769287 0
769344 332
769348 0
769356 163
769486 5
769530 0
769586 127
769591 170
769602 272
769641 0
769663 0
769685 40
769705 0
769780 107
769859 37
769951 424
769966 0
770170 0
770340 19
770570 78
770581 105
770601 56
770677 114
770717 25
770726 31
770728 69
770813 146
770858 0
770870 0
771005 82
771041 0
771102 0
771173 0
771274 0
771441 0
771461 0
771472 0
771492 122
771532 180
771605 243
771687 18
771700 0
771706 0
771727 72
771739 69
771756 0
771864 38
771886 103
771910 0
771912 50
771934 57
771961 87
772090 0
772285 51
772409 0
772456 0
772621 85
772687 2
772717 0
772772 0
772776 0
772918 0
773047 0
773102 0
773174 40
773360 0
773399 10
773415 55
773445 0
773477 0
773558 27
773633 0
774035 0
774059 3
774092 0
774168 0
774244 0
774369 0
774489 0
774710 0
774721 87
774937 0
775089 0
775186 0
775492 0
775572 30
775580 0
775747 0
775932 0
775996 0
776160 77
776200 0
776211 4
776412 86
776706 0
776724 0
776730 37
776770 6
776940 0
777047 0
777109 17
777189 0
777206 25
777222 0
777237 2
777249 0
777410 0
777489 0
777582 15
777585 0
777627 0
777651 14
777813 21
777874 0
777927 0
778038 0
778155 17
778304 0
778393 0
778499 0
778694 35
778709 0
778713 7
778733 1
778876 0
778953 0
778977 0
779065 78
779263 2
779422 361
779424 92
779458 0
779578 0
779604 47
779779 10
779796 220
779914 266
780007 0
780066 694
780075 53
780142 80
780482 254
780554 0
780573 0
780582 3
780592 0
780853 88
780881 0
780933 50
780988 0
780997 54
781021 34
781066 362
781080 33
781120 25
781147 41
781224 0
781296 38
781309 189
781363 0
781390 0
781401 0
781474 0
781497 0
781546 0
781557 0
781610 0
781657 0
781671 0
781755 0
781842 0
781868 0
781908 0
781916 0
781985 0
782063 0
782186 0
782252 0
782393 0
782416 0
782445 0
782453 0
782457 271
782517 0
782587 0
782590 0
782598 0
782605 0
782727 0
782869 0
782926 0
783079 0
783095 0
783127 0
783184 0
783259 0
783328 0
783450 0
783478 0
783490 0
783513 0
783600 0
783606 0
783622 0
783943 0
783982 0
784072 0
784104 0
784117 0
784159 0
784177 0
784219 0
784351 0
784434 0
784468 0
784510 0
784531 0
784625 235
784647 11
784669 0
784718 22
784722 8
784730 8
784736 0
784750 0
784763 0
784788 0
784790 0
784797 0
784913 0
785006 0
785034 0
785055 0
785088 0
785214 0
785224 0
785486 0
785754 0
785805 0
785820 0
786009 0
786015 33
786108 0
786153 20
786161 14
786177 68
786227 0
786269 232
786286 0
786326 85
786441 0
786552 142
786578 0
786659 10
786908 0
787046 0
787056 0
787070 15
787096 159
787206 0
787235 0
787252 63
787338 1
787479 0
787500 199
787615 0
787640 79
787664 0
787685 0
787708 0
787774 0
787782 0
787818 0
787835 0
787905 23
787921 114
787939 0
788054 67
788099 25
788115 0
788174 0
788244 0
788260 0
788273 0
788314 4
788604 0
788647 0
788709 44
788716 0
788767 0
788927 18
788945 37
789032 0
789035 36
789141 75
789158 4
789169 132
789213 84
789282 0
789297 0
789418 84
789447 0
789454 41
789557 0
789658 116
789695 124
789908 160
789954 0
789969 65
790101 39
790105 99
790112 0
790195 0
790244 98
790412 54
790469 101
790577 44
790583 0
790589 0
790627 0
790642 0
790705 0
790779 0
790826 0
790987 0
790997 0
791167 0
791216 0
791284 290
791299 0
791432 2
791442 20
791451 39
791506 201
791509 0
791701 0
791763 0
791774 0
791841 1
791916 0
791963 8
791980 1
792038 0
792046 0
792098 0
792170 0
792222 0
792238 0
792251 0
792358 0
792413 0
792418 0
792508 0
792706 0
792725 0
792761 0
792805 0
792923 0
792955 0
792989 0
793102 0
793191 0
793223 0
793330 0
793360 0
793407 0
793511 0
793535 0
793565 0
793640 10
793722 0
793885 0
793939 0
793954 0
794010 0
794051 2
794158 0
794320 0
794337 0
794383 5
794405 0
794523 11
794568 51
794602 0
794614 0
794658 0
794686 0
794695 8
794727 0
794746 0
794782 0
794803 0
794851 0
794855 0
794861 0
794964 0
795008 0
795045 6
795130 23
795275 0
795671 0
795779 0
795781 0
795787 0
795829 0
795838 0
795919 0
795970 0
796045 0
796123 0
796131 0
796183 0
796190 0
796203 0
796335 0
796407 0
796429 0
796677 0
796721 0
796747 0
796824 2
796828 0
796857 0
796875 0
796895 0
796925 0
796929 0
796953 0
797140 0
797230 0
797273 0
797316 0
797358 0
797492 0
797517 0
797525 0
797548 0
797669 0
797693 0
797787 4
797876 0
797912 0
797920 0
797955 0
797982 0
798050 51
798073 0
798114 0
798134 0
798167 0
798195 1
798272 0
798281 3
798335 0
798448 86
798453 0
798595 0
798616 0
798661 0
798667 6
798772 0
798847 0
798879 0
799018 0
799144 0
799161 0
799183 0
799196 0
799228 0
799316 0
799330 46
799373 0
799413 0
799474 25
799512 0
799696 0
799799 43
799848 89
799894 20
799923 0
799939 0
799947 12
799977 0
799995 253
799998 3
800044 102
800073 39
800126 0
800193 0
800237 0
800359 0
800368 0
800383 0
800398 0
800454 0
800477 102
800523 0
800596 0
800611 0
800631 0
800654 0
800658 0
800790 32
800832 0
800844 0
800855 0
800876 0
800879 0
800915 0
800947 0
800949 0
800968 0
801016 0
801046 0
801091 0
801139 0
801156 0
801342 0
801357 0
801530 0
801623 0
801675 0
801748 0
801771 0
801848 0
801868 0
801932 0
802035 0
802089 0
802091 0
802193 0
802217 0
802330 0
802349 0
802433 0
802487 0
802523 0
802543 0
802580 0
802674 0
802701 0
802711 0
802777 0
802791 0
802816 0
802837 0
802890 0
802944 0
802986 0
803041 0
803055 0
803241 0
803268 0
803295 0
803368 0
803386 43
803402 0
803551 0
803662 0
803700 0
803703 0
803709 0
803716 0
803941 0
804018 0
804129 0
804195 0
804280 0
804348 0
804363 0
804372 0
804418 0
804442 0
804622 0
804637 0
804783 0
804824 0
804831 0
804838 0
804840 0
804888 0
805022 0
805124 0
805130 0
805203 0
805230 0
805262 0
805390 0
805400 0
805431 0
805502 0
805505 0
805654 0
805669 0
805697 0
805747 0
805770 0
805794 0
805803 0
805856 0
805881 0
805905 0
805945 0
806012 0
806014 0
806037 0
806160 25
806164 148
806274 12
806287 0
806292 0
806307 0
806334 134
806382 0
806413 39
806455 43
806630 1
806640 35
806734 71
806743 183
806787 117
806839 4
806849 0
806872 0
806885 3
806887 20
806932 1
807019 13
807079 19
807103 148
807112 0
807146 0
807182 0
807190 5
807322 63
807355 0
807472 0
807532 2
807541 0
807577 17
807595 0
807682 68
807715 0
807791 0
807841 29
808054 48
808114 3
808138 269
808144 196
808147 41
808184 0
808233 0
808318 0
808324 110
808391 45
808405 29
808539 2
808582 0
808611 0
808734 0
808806 0
808829 0
808855 0
808911 8
808950 0
809053 6
809096 0
809125 10
809136 0
809154 0
809179 0
809202 0
809232 40
809301 0
809421 3
809480 0
809544 0
809556 0
809606 0
809643 86
809716 0
809732 0
809772 55
809796 1
809881 190
809930 0
809954 0
810087 49
810108 0
810284 21
810306 0
810336 0
810343 0
810364 0
810413 11
810417 555
810428 76
810474 239
810478 181
810686 0
810726 4
810764 31
810829 78
810855 322
810870 0
810885 1
810943 35
810954 0
810972 195
811071 90
811112 0
811126 0
811134 2
811184 0
811204 0
811216 0
811259 0
811339 0
811371 0
811466 0
811528 0
811598 0
811705 0
811739 0
811789 0
811820 0
811839 0
811994 0
812029 0
812101 0
812143 0
812461 0
812489 0
812687 0
812726 0
812810 0
812827 0
812834 72
812865 0
812913 0
812967 0
813020 0
813036 0
813108 0
813146 0
813158 0
813171 0
813179 0
813237 0
813332 0
813363 0
813406 0
813412 0
813475 0
813495 0
813547 0
813580 0
813591 0
813607 0
813647 0
813680 0
813725 0
813841 0
813869 0
813890 0
813931 0
813935 0
814226 0
814243 0
814245 0
814249 0
814326 0
814360 0
814451 0
814455 0
814546 0
814568 0
814587 0
814641 0
814707 0
814726 0
814902 0
814978 14
814986 0
814988 0
815075 0
815188 0
815390 0
815409 0
815628 40
815718 0
815731 22
815772 59
815797 0
815817 3
815887 81
815970 0
815982 0
816089 15
816107 0
816110 91
816251 0
816373 0
816417 121
816479 17
816487 0
816572 129
816584 0
816798 4
816847 36
816929 0
816932 143
817072 6
817151 6
817195 6
817314 0
817323 6
817347 78
817355 0
817432 206
817532 0
817621 0
817670 54
817700 79
817762 5
817806 0
817879 76
817975 36
818065 188
818098 0
818170 0
818182 1
818199 0
818255 0
818393 0
818412 10
818453 82
818474 0
818522 1
818545 0
818607 0
818647 0
818685 11
818721 0
818828 0
818832 100
818862 0
818882 0
818895 57
818969 0
819054 13
819240 19
819273 24
819388 25
819633 259
819668 2
819676 10
819679 78
819685 0
819752 0
819791 0
819844 0
819865 5
819871 35
819887 0
820088 0
820102 0
820132 172
820243 170
820257 160
820263 29
820323 5
820354 1
820409 83
820508 159
820917 0
821043 0
821186 0
821339 2
821355 0
821391 186
821393 80
821405 0
821494 56
821539 0
821601 0
821798 220
821820 0
821921 0
821948 98
821978 18
822204 292
822280 0
822355 49
822378 3
822413 57
822415 161
822417 301
822515 24
822555 43
822606 10
822625 10
822812 0
822896 112
822902 392
823475 0
823592 0
823680 71
823726 139
823837 473
823867 161
824004 0
824059 142
824278 0
824362 158
824424 171
824460 162
824541 33
824643 14
824655 99
824692 48
824702 37
824710 0
824734 0
824796 0
824881 0
824977 0
825011 0
825014 0
825049 0
825151 0
825160 0
825164 0
825180 0
825230 0
825535 0
825565 0
825583 0
825615 0
825624 0
825646 0
825730 0
825757 0
825769 0
825796 0
825802 0
825901 0
825910 0
825927 0
825946 0
826029 0
826065 0
826105 127
826275 0
826377 0
826551 0
826581 0
826584 0
826665 179
826880 134
826889 0
826977 0
827164 0
827186 0
827216 0
827248 171
827344 0
827433 0
827468 0
827508 53
827525 5
827597 145
827627 0
827923 318
827945 131
827948 64
828023 70
828067 56
828112 219
828153 0
828218 0
828239 0
828385 0
828475 0
828537 0
828698 0
828859 0
828890 15
828903 40
828922 2
828935 108
829064 0
829166 9
829196 106
829218 190
829283 0
829360 55
829413 0
829424 0
829720 27
829752 42
829838 104
829893 0
829911 0
829965 0
829989 0
830384 7
830691 0
830714 48
830824 84
830907 0
830954 580
831064 28
831176 85
831242 0
831345 102
831368 10
831386 224
831433 92
831473 0
831485 26
831509 52
831527 92
831555 41
831557 60
831587 334
831610 139
831637 18
831678 412
831716 59
831718 65
831758 241
831869 37
831975 0
831998 11
832006 0
832046 3
832082 86
832147 0
832175 77
832238 82
832259 114
832341 61
832397 14
832413 130
832418 331
832510 61
832526 147
832682 26
832727 11
832811 0
832846 253
832950 2
832982 38
833164 57
833199 0
833239 64
833273 0
833340 0
833522 1
833531 6
833567 1
833613 133
833678 117
833738 18
833785 0
833887 225
833911 220
833914 73
833945 0
834161 1
834182 112
834186 452
834199 0
834327 38
834372 174
834524 0
834584 0
834613 0
834639 0
834670 24
834715 0
834817 0
834899 0
834908 0
834961 0
834964 0
835016 7
835060 29841
835129 34
835222 0
835270 17
835417 134
835426 0
835514 17
835621 59
835644 13
835802 0
835884 29
835959 159
836144 0
836260 2
836425 0
836620 0
836711 0
836849 0
836897 0
836981 85
837272 0
837397 0
837584 59
837710 0
838050 22
838149 10
838219 0
838363 0
838382 47
838389 0
838395 0
838412 15
838525 0
838534 0
838634 25
838667 16
838709 129
838909 0
839236 0
839329 127
839332 248
839542 0
839575 3
839629 299
840061 0
840283 14
840751 142
840760 0
840854 23
840934 0
840978 49
841150 15
841202 16
841212 32
841355 19
841544 20
841556 12
841568 55
841654 61
841672 20
841738 0
841843 35
841919 52
841929 0
841937 0
841995 198
842016 50
842021 482
842025 108
842043 30
842122 0
842150 77
842213 79
842234 109
842316 152
842348 105
842426 134
842788 0
842791 3
842809 0
843008 18
843084 0
843211 115
843243 0
843360 118
843372 0
843378 0
843435 0
843535 0
843553 0
843612 0
843667 0
843703 0
843755 0
843912 121
843966 0
844053 0
844257 38
844402 0
844422 197
844503 0
844578 0
844692 29
844728 59
844779 9
844944 71
844989 0
845029 160
845130 0
845250 172
845256 55
845266 0
845459 17
845550 0
845583 87
845627 1
845734 26
845846 1
845993 0
846001 0
846006 3
846009 0
846054 10
846093 6
846130 5
846133 179
846153 19
846211 42
846298 0
846342 6
846372 51
846417 352
846425 0
846510 69
846676 0
846699 0
846701 0
846710 0
846730 0
846746 0
846848 0
846932 0
846959 0
847149 176
847234 163
847308 192
847409 0
847431 62
847491 1
847552 281
847597 0
847645 0
847678 23
847716 183
847725 0
847856 0
847869 158
847873 658
847928 189
848053 0
848060 11
848086 0
848094 0
848100 21
848104 23
848141 0
848219 0
848235 0
848246 0
848310 0
848315 0
848329 0
848337 0
848373 0
848378 0
848408 0
848417 0
848480 0
848483 0
848516 0
848534 0
848591 0
848642 0
848651 21
848700 0
848708 0
848748 0
848774 1
848820 87
848906 0
848916 0
848918 0
848921 0
848927 0
848970 0
848984 0
848987 0
849019 0
849057 0
849074 0
849092 0
849194 0
849269 0
849284 0
849293 9
849332 0
849362 0
849428 0
849443 0
849454 0
849464 0
849467 0
849494 0
849577 218
849619 28
849639 0
849823 0
849966 7
849991 161
849999 0
850084 19
850088 134
850115 352
850244 0
850343 51
850345 193
850359 0
850369 118
850394 60
850410 17
850496 9
850625 18
850628 259
850678 0
850694 0
850705 0
850734 0
850860 37
850984 63
851055 64
851146 116
851241 26
851254 0
851439 0
851477 29
851544 0
851552 0
851576 0
851595 0
851749 0
851918 0
851959 0
852048 0
852072 0
852157 0
852195 21
852220 0
852256 0
852265 0
852328 0
852332 0
852359 56
852363 55
852427 0
852433 0
852600 0
852611 1
852639 0
852672 0
852674 0
852700 0
852775 0
852810 0
852886 0
852924 14
853181 0
853196 0
853218 1
853324 0
853519 0
853650 0
853954 15
854062 0
854174 5
854237 171
854278 0
854307 0
854338 4
854349 0
854377 0
854518 20
854690 52
854700 0
854718 0
854763 0
854790 0
854833 0
854835 19
854862 0
855009 2
855075 13
855120 0
855189 0
855303 0
855396 14
855429 0
855858 0
855871 0
855903 39
855917 0
855926 1
855959 0
855962 0
856021 33
856049 78
856115 0
856142 73
856235 0
856241 0
856346 0
856364 0
856407 18
856420 56
856460 0
856474 0
856606 0
856672 1
856683 0
856704 0
856756 0
856761 2
856794 0
856929 0
857169 7
857202 0
857248 0
857484 1
857496 148
857501 121
857532 59
857601 139
857723 0
857749 0
857811 41
857914 0
858020 0
858038 0
858064 30
858067 44
858168 0
858200 25
858279 0
858360 0
858389 70
858399 115
858475 0
858514 0
858679 0
858865 14
858952 1
859053 0
859084 0
859134 0
859174 0
859228 3
859278 0
859315 0
859332 16
859489 49
859492 84
859614 0
859662 0
859778 12
859824 0
859831 0
859866 0
859873 0
859958 0
859963 0
859993 129
859996 0
860002 0
860023 0
860029 0
860098 0
860127 132
860154 1
860180 0
860221 0
860410 17
860466 34
860502 327
860508 151
860525 0
860568 8
860603 109
860689 0
860696 0
860721 0
860757 0
860769 0
860825 0
860840 0
860859 0
860909 110
860935 0
860961 2
861109 0
861174 235
861255 0
861284 0
861420 0
861432 0
861442 1
861456 0
861625 0
861645 0
861732 0
861750 0
861827 0
861950 13
862012 0
862028 0
862163 0
862184 27
862233 0
862265 10
862292 6
862306 0
862343 11
862347 180
862366 0
862379 0
862383 0
862432 0
862456 0
862469 22
862542 0
862570 0
862615 0
862661 0
862685 6
862730 0
862733 58
862777 88
862790 14
862856 32
862868 94
862938 0
862981 0
863050 6
863222 0
863289 0
863291 13
863303 2
863324 27
863537 73
863711 83
863814 33
863860 0
864046 53
864106 0
864188 4
864246 0
864370 26
864387 19
864418 0
864425 3
864474 0
864487 67
864550 0
864562 24
864572 94
864599 0
864629 0
864668 0
864800 0
864806 0
864864 0
864953 0
865040 0
865141 0
865160 0
865251 0
865263 0
865273 0
865306 0
865352 0
865387 0
865404 0
865518 0
865571 0
865580 0
865597 0
865765 0
865815 0
865823 0
865852 0
865900 0
865948 0
865956 0
866036 0
866092 0
866212 0
866332 33
866386 4
866467 19
866506 2
866609 251
866670 0
866686 0
866695 127
866812 24
866847 8
866873 94
867010 0
867045 0
867145 0
867403 0
867441 2
867482 0
867579 63
867707 0
867786 0
867815 0
867848 41
867912 128
868018 0
868269 8
868279 0
868384 277
868452 27
868507 151
868553 2
868560 193
868563 335
868758 0
868769 125
868778 0
868892 206
869060 63
869081 86
869114 352
869126 129
869134 0
869233 7
869290 27
869336 11
869353 3
869373 0
869387 59
869430 0
869507 0
869627 216
869759 375
869774 0
869792 39
869859 22
869966 67
869969 5
869983 146
870038 0
870102 0
870114 0
870141 0
870170 0
870416 0
870548 0
870698 0
870903 0
870911 0
870933 0
871064 0
871097 0
871120 0
871128 0
871385 0
871399 0
871403 0
871424 5
871436 0
871539 10
871595 85
871599 0
871621 29
871638 161
871745 0
871840 5
872035 0
872037 219
872043 53
872066 0
872114 27
872160 0
872176 0
872207 0
872465 0
872514 0
872621 1
872633 0
872650 126
872673 5
872863 0
872960 1
873073 0
873158 33
873200 0
873226 5
873270 13
873292 27
873301 35
873331 0
873364 0
873384 0
873400 0
873454 0
873460 0
873543 0
873576 0
873655 0
873674 0
873682 0
873701 0
873708 0
873774 0
873833 0
873867 0
873880 0
873921 0
874009 0
874027 0
874107 0
874146 0
874171 0
874173 0
874176 0
874183 0
874202 0
874252 64
874323 9
874357 0
874365 0
874386 0
874454 0
874471 0
874503 0
874506 7
874533 0
874540 0
874558 0
874609 0
874700 0
874708 0
874713 0
874729 12
874743 0
874745 0
874765 0
874782 0
874843 56
874846 0
874891 0
874898 0
874927 0
874968 0
874984 0
875029 0
875095 0
875117 0
875177 67
875276 96
875284 0
875341 0
875467 0
875496 31
875519 0
875530 0
875545 23
875569 0
875603 5
875619 0
875647 10
875653 13
875662 0
875776 52
875792 0
875859 0
875892 0
876067 0
876073 0
876085 0
876094 0
876118 0
876163 0
876166 0
876277 0
876307 0
876320 52
876324 8
876343 0
876388 0
876418 89
876462 0
876827 0
876850 0
876899 0
876911 0
876920 0
876930 0
876983 0
877054 0
877083 0
877115 0
877268 0
877272 0
877426 155
877473 0
877574 70
877596 0
877649 2
877690 234
877749 158
877860 0
878033 0
878060 0
878096 0
878181 0
878335 0
878343 0
878440 0
878446 0
878459 0
878558 130
878560 207
878654 0
878720 0
878742 19
878755 7
878825 0
878836 21
878981 0
878997 4
879283 0
879308 0
879347 26
879354 0
879374 0
879431 0
879443 324
879473 232
879591 0
879652 0
879679 105
879772 5
879825 0
879848 0
879927 0
879951 0
880056 0
880219 175
880233 3
880240 83
880266 0
880275 108
880295 0
880328 0
880369 0
880393 40
880421 72
880633 0
880683 86
880687 29
880732 0
880859 81
880887 1
880906 1
880954 0
880991 0
881031 0
881038 45
881057 119
881064 77
881076 18
881145 46
881148 38
881152 209
881192 0
881210 0
881223 0
881276 0
881341 0
881358 0
881372 0
881438 0
881511 0
881564 50
881638 73
881717 161
881731 244
881812 2
881847 0
881866 0
881909 19
882159 0
882257 164
882263 41
882279 137
882343 77
882387 0
882398 11
882442 0
882624 0
882670 0
882879 0
882896 0
882919 0
882928 0
882980 0
883052 0
883055 0
883118 0
883201 0
883232 0
883261 0
883402 0
883493 0
883728 16
883764 13
883781 30
883851 5
883875 5
883910 0
884138 0
884150 46
884199 0
884223 0
884232 0
884281 0
884304 0
884376 395
884429 0
884438 31
884461 0
884491 0
884607 31
884631 288
884649 337
884652 365
884655 54
884677 0
884716 173
884745 43
884792 0
884858 5
884918 0
885168 0
885269 0
885284 463
885380 81
885491 0
885671 1
885685 22
885706 37
885728 0
885767 0
885789 0
885860 0
885894 0
885913 0
885970 87
885993 0
886029 4
886067 0
886083 275
886111 328
886140 0
886180 18
886232 2
886319 1
886400 43
886422 1
886557 37
886577 31
886602 0
886646 0
886653 0
886656 0
886666 0
886668 0
886697 0
886769 28
886805 7
886835 141
886839 0
886848 173
886890 0
886935 0
886944 14
887022 49
887031 0
887138 0
887140 20
887150 0
887165 0
887363 0
887391 0
887490 0
887557 0
887612 6
887663 0
887737 42
887791 29
887814 0
887872 0
887878 0
888072 183
888256 0
888320 33
888455 54
888572 25
888636 0
888674 20
888684 0
888708 0
888760 116
888901 0
888913 48
888944 13
889096 48
889193 176
889224 132
889346 0
889396 27
889400 17
889518 59
889521 136
889608 99
889617 44
889639 24
889811 22
889825 6
889839 803
889866 19
889890 35
889993 5
890012 0
890021 11
890027 2
890040 8
890115 64
890128 11
890149 41
890151 89
890253 13
890259 14
890298 82
890301 115
890418 74
890596 0
890626 0
890734 83
891010 122
891247 12
891300 15
891303 2827
891346 0
891367 0
891446 31
891453 56
891473 36
891506 0
891536 0
891569 0
891598 46
891704 0
891726 0
891737 24
891764 0
891902 0
891913 0
891958 0
891981 0
892023 0
892036 0
892095 0
892256 0
892299 0
892338 0
892495 0
892507 1
892516 0
892605 0
892715 0
892726 139
892744 38
893000 6
893279 92
893293 0
893305 10
893315 87
893417 0
893465 0
893633 105
893691 0
893707 0
893832 34
893870 36
894023 189
894153 0
894272 83
894350 0
894412 0
894422 0
894561 15
894569 0
894606 0
894617 0
894630 0
894644 47
894976 0
895083 0
895100 41
895125 0
895141 0
895148 0
895158 0
895178 0
895234 103
895239 0
895264 0
895279 0
895350 77
895356 0
895364 0
895431 17
895714 324
895718 60
895765 7
895769 247
895871 0
895901 0
895958 0
895988 0
896015 0
896147 0
896159 0
896272 0
896315 0
896372 0
896388 0
896412 0
896415 0
896500 0
896627 0
896676 0
896697 0
896961 0
896979 0
896981 0
897007 0
897093 0
897140 0
897149 0
897234 0
897257 0
897275 0
897308 0
897479 0
897565 0
897684 0
897747 0
897810 0
897834 0
898073 0
898206 0
898376 70
898385 179
898440 50
898478 0
898566 0
898692 85
898779 39
898781 0
898799 0
898836 1
898842 0
898870 0
898880 8
898884 18
898924 0
899028 0
899047 0
899118 0
899141 0
899183 0
899229 0
899237 0
899364 0
899458 0
899515 19
899593 0
899729 0
899819 0
899829 0
899890 1
899916 0
899938 3
899945 0
899961 7
899979 4
899989 24
900030 41
900033 327
900039 162
900155 0
900181 0
900221 3
900247 137
900328 33
900372 66
900433 70
900435 189
900493 68
900551 0
900588 0
900648 12
900694 23
900722 36
900783 0
900789 0
900812 0
900841 0
900882 19
900884 0
900921 0
900954 56
901036 65
901047 0
901100 1
901151 0
901155 23
901162 98
901175 0
901264 0
901366 245
901432 0
901456 10
901479 26
901487 104
901558 436
901629 2
901634 7
901760 64
901916 0
902047 21
902084 215
902118 0
902129 34
902264 0
902267 0
902276 0
902432 0
902738 0
902756 0
902772 0
902857 0
902881 0
902940 0
902948 0
902954 0
902974 0
902994 0
903101 0
903125 0
903152 0
903303 0
903380 0
903385 0
903456 0
903488 0
903566 0
903573 0
903597 0
903711 0
903718 0
903763 0
903772 0
903779 0
903917 0
903988 0
904076 0
904129 0
904214 0
904219 0
904334 0
904425 0
904445 0
904596 0
904746 0
904817 112
904830 0
904840 22
904906 19
904976 0
904982 0
905032 0
905069 0
905108 0
905121 0
905128 0
905155 0
905174 0
905216 0
905231 23
905242 0
905348 0
905405 0
905411 0
905533 0
905574 0
905680 0
905715 0
905819 0
905894 0
905942 0
905959 0
906009 0
906043 0
906051 0
906077 0
906285 0
906351 74
906391 0
906461 0
906665 0
906699 0
906738 0
906770 0
906856 0
906879 0
906957 0
907050 0
907110 0
907122 0
907132 0
907163 0
907174 0
907201 0
907225 0
907274 0
907293 1
907326 39
907339 0
907377 31
907414 76
907444 176
907540 111
907555 104
907575 200
907609 0
907647 1
907663 0
907711 32
907756 0
907865 10
907901 121
908029 0
908040 0
908049 42
908068 0
908125 203
908199 67
908403 19
908483 181
908525 111
908546 4
908572 0
908624 38
908650 0
908666 16
908895 0
908915 57
909017 68
909029 36
909035 0
909041 0
909071 9
909204 4
909218 10
909337 57
909366 0
909385 5
909440 0
909454 14
909464 85
909489 0
909500 6
909522 0
909593 64
909605 54
909675 0
909824 52
910003 0
910063 0
910074 0
910251 0
910327 0
910366 0
910380 0
910428 0
910437 0
910448 0
910538 0
910560 0
910621 0
910631 0
910733 0
910742 0
910842 19
910895 0
910901 104
910916 0
910982 114
910985 219
911005 213
911189 0
911386 72
911425 549
911449 19
911504 23
911512 159
911620 4
911700 1
911827 0
911925 0
912005 0
912161 0
912204 1
912232 0
912441 19
912506 0
912579 77
912615 1
912639 2
912650 0
912657 24
912677 52
912711 33
912723 828
912762 555
912765 98
912922 221
912941 843
912945 15
912956 0
913094 70
913154 76
913317 1679
913340 104
913420 94
913479 333
913500 0
913559 0
913631 1
913841 0
914035 1
914134 22
914164 35
914186 1
914204 19
914211 2
914237 0
914258 0
914338 177
914537 0
914622 0
914661 3
914829 45
914860 0
914862 19
914904 99
914960 122
914967 2
915083 1
915125 372
915191 140
915217 67
915322 113
915330 134
915374 166
915413 32
915425 637
915429 116
915588 0
915618 0
915697 168
915895 0
915910 0
915947 85
916011 2
916152 158
916228 70
916316 0
916334 118
916370 50
916434 6
916442 54
916537 0
916615 0
916675 0
916718 8
916740 0
916876 125
916964 81
917048 1
917064 0
917176 12
917178 111
917227 56
917245 0
917317 0
917351 288
917375 109
917480 242
917735 0
917769 0
917802 0
917901 0
917937 0
917953 0
917993 0
918040 0
918140 0
918207 0
918222 0
918266 0
918299 0
918343 0
918401 0
918506 0
918611 0
918614 0
918641 0
918689 0
918763 20
918773 0
918789 0
918791 338
918807 0
918973 560
919009 289
919054 4
919073 18
919203 0
919272 35
919336 76
919378 0
919384 0
919491 0
919562 62
919571 0
919586 0
919645 222
919654 142
919717 110
919719 20
919766 191
919814 32
919870 89
919952 0
920018 118
920060 0
920087 6
920175 26
920198 28
920207 334
920258 0
920331 148
920429 119
920459 0
920613 31
920616 146
920672 53
920680 82
920733 41
920742 0
920758 0
920770 61
920889 0
920939 4
921121 0
921129 0
921133 0
921144 1
921252 7
921277 0
921342 20
921363 131
921381 239
921393 136
921438 329
921441 69
921453 82
921493 86
921707 30
921721 55
921769 5
921855 68
921870 0
921893 245
921915 0
921918 88
921922 1
921927 0
921931 0
921937 1
921944 0
921974 14
922026 12
922069 158
922090 70
922119 2
922129 97
922306 100
922339 62
922523 70
922525 522
922587 0
922617 0
922651 112
922705 501
922735 82
922739 0
922770 35
922786 7
922807 0
922849 48
922873 92
922895 25
922964 405
922987 345
923003 44
923040 0
923083 47
923099 62
923124 9
923135 0
923164 0
923174 59
923325 61
923391 26
923411 79
923431 55
923466 0
923480 44
923569 22
923580 113
923709 174
923722 35
923839 0
923849 0
923855 0
923867 0
923869 0
923890 57
923923 0
923939 41
924011 0
924020 0
924044 0
924064 0
924071 0
924085 0
924130 0
924220 0
924232 0
924295 33
924303 25
924324 151
924328 95
924416 0
924652 17
924817 0
924831 64
924861 63
924957 101
924977 0
925034 0
925209 2573
925729 0
925756 0
925801 0
925837 0
926005 39
926116 0
926218 0
927094 0
927277 36
927421 0
927496 0
927608 0
927726 64
927733 596
927755 397
927775 43
927838 0
927890 0
927934 27
927944 120
927972 131
928004 0
928053 2
928094 0
928152 11
928359 48
928464 45
928526 0
928781 0
928814 0
928904 0
929090 0
929323 75
929399 25
929501 52
929504 9
929705 2
929742 22
929906 0
930122 15
930168 181
930226 43
930236 4
930301 69
930532 0
930537 73
930545 207
930547 63
930554 0
930707 0
930729 0
930754 0
930780 69
930879 25
931104 84
931121 817
931252 0
931262 7
931273 0
931318 0
931329 0
931337 92
931351 0
931418 0
931490 496
931509 33
931515 2
931534 7
931595 326
931599 0
931738 141
931742 12
931752 347
931768 61
931824 31
931902 0
931929 0
931958 0
932048 170
932052 64
932073 5288
932091 17
932140 7
932152 14
932164 0
932186 125
932211 0
932237 0
932280 0
932420 160
932441 22
932466 1
932490 184
932529 127
932580 19
932646 31
932848 0
932903 396
933006 104
933091 2
933132 90
933147 0
933198 192
933200 6
933216 0
933241 331
933338 120
933388 1
933467 0
933479 85
933500 0
933573 70
933602 1
933611 0
933718 83
933742 51
933830 0
933874 106
933918 25
933951 0
933976 0
934040 0
934042 0
934048 0
934060 0
934069 0
934077 0
934086 0
934118 287
934124 0
934294 0
934457 9
934465 15
934853 0
934963 0
934999 57
935107 3
935182 194
935190 0
935413 282
935498 0
935500 0
935508 0
935519 0
935538 0
935601 84
935603 46
935613 2
935670 44
935682 0
935803 106
935873 192
935947 0
935956 4
935978 42
936015 0
936072 29
936220 53
936358 0
936387 68
936462 66
936797 0
936830 67
936937 0
936998 119
937050 0
937114 116
937205 376
937237 134
937468 10
937483 0
937533 89
937647 0
937675 114
937710 0
937947 0
937964 72
938064 40
938074 517
938118 0
938175 0
938235 0
938245 1
938250 130
938307 0
938383 0
938431 2
938568 0
938585 0
938652 1
938705 9
938707 9
938726 0
938775 0
938866 0
938907 0
938935 0
939044 1
939183 0
939233 25
939257 0
939271 0
939396 17
939445 28
939477 12
939551 269
939630 14
939689 432
939737 45
939749 0
939780 0
939793 28
939887 48
939944 12
939964 52
939985 5
940003 0
940019 0
940123 371
940162 0
940397 121
940403 213
940430 108
940457 142
940526 1
940549 0
940568 73
940570 98
940814 0
940845 10
940871 18
940922 121
941050 0
941132 0
941199 0
941235 11
941245 0
941307 10
941323 6
941418 10
941449 105
941454 0
941498 0
941545 0
941583 5
941666 81
941671 1
941740 10
941757 0
941810 22
941971 42
942097 0
942116 0
942134 0
942152 0
942159 0
942166 18
942170 31
942242 33
942329 0
942451 14
942690 13
942726 0
942806 0
942862 0
942872 0
942888 25
942904 0
942932 0
942963 242
942990 18
943087 0
943150 16
943239 0
943293 0
943405 0
943446 94
943449 2
943455 0
943516 195
943566 0
943635 0
943677 106
943679 9
943722 1
943752 0
943756 15
943807 20
943932 0
943999 0
944099 0
944170 0
944231 2
944254 51
944293 0
944300 0
944306 0
944308 0
944313 12
944315 1
944317 0
944392 0
944473 124
944477 0
944587 15
944590 4
944633 0
944841 5
944873 0
944906 162
944965 0
944986 0
945036 0
945053 0
945104 0
945126 0
945148 20
945180 0
945200 3
945236 0
945249 42
945256 6
945325 0
945342 214
945418 52
945445 0
945472 0
945575 0
945681 71
945685 0
945703 12
945781 0
945821 0
945895 60
945910 197
945922 0
945944 54
945989 0
946054 17
946070 1
946072 3
946140 118
946155 117
946167 90
946171 71
946189 0
946284 1
946428 64
946488 227
946525 40
946528 49
946585 10
946702 0
946725 51
946746 129
946794 0
946822 0
946903 93
947100 0
947109 149
947185 39
947189 0
947357 0
947391 32
947405 0
947438 0
947472 8
947491 0
947504 0
947556 27
947626 3
947642 78
947741 6
947773 53
947784 1
947987 63
948002 1
948108 2
948208 93
948364 57
948405 0
948481 52
948574 0
948585 0
948736 22
948762 0
948799 0
948819 0
948889 161
948923 34
948935 23
949014 0
949065 0
949068 57
949166 0
949176 0
949336 13
949569 0
949653 5
949692 7
949801 0
949851 0
949882 0
949923 0
950057 6
950166 27
950313 170
950535 0
950579 0
950597 513
950599 200
950601 127
950624 0
950645 0
950653 0
950823 0
950876 0
950907 0
950922 0
951003 0
951059 47
951063 101
951078 79
951130 0
951146 41
951171 0
951208 262
951212 8
951301 0
951387 46
951389 167
951459 0
951624 86
951682 0
951970 0
952025 127
952061 0
952089 0
952154 423
952213 0
952307 10
952316 30
952337 96
952439 0
952451 220
952531 88
952709 0
952756 39
952777 32
952897 60
952900 5
952975 232
953047 158
953073 0
953248 0
953265 143
953273 0
953283 0
953407 355
953474 60
953482 133
953554 22
953574 0
953728 0
953732 0
953910 0
953941 21
953967 14
953974 122
953983 248
954090 0
954133 9
954142 0
954309 0
954319 44
954425 42
954480 7
954513 14
954556 15
954565 151
954676 11
954723 1
954751 0
954851 0
954895 1
954933 2
954962 18
954999 0
955010 0
955019 158
955098 59
955475 0
955500 6
955584 82
955591 0
955632 0
955800 0
955828 78
956286 0
956392 0
956459 0
956543 70
956598 0
956762 0
956811 0
956906 0
956968 0
957148 0
957316 41
957337 11
957347 98
957378 0
957391 0
957666 0
957766 0
957894 13
957922 0
957996 0
958024 0
958105 10
958111 0
958348 0
958365 0
958371 0
958414 0
958448 0
958469 13
958505 231
958524 50
958566 6
958572 49
958586 2
958611 0
958647 21
958685 0
958742 0
958780 45
958804 21
958920 12
959013 0
959040 11
959139 0
959155 0
959283 19
959331 0
959341 169
959364 60
959482 0
959619 0
959679 0
959895 0
959946 0
959955 0
960036 60
960139 44
960152 101
960219 2
960272 3
960343 0
960441 0
960493 0
960572 0
960632 0
960655 0
960780 0
960867 1
960952 0
960956 0
960969 0
960980 0
961066 0
961238 112
961248 47
961340 0
961449 59
961455 0
961510 0
961535 0
961542 0
961728 0
961806 72
961845 2
961863 0
961923 0
962237 47
962294 211
962381 25
962591 0
962625 154
962700 113
962719 19
962798 1
962828 0
962848 2
962878 17
962917 41
962973 0
963023 55
963027 46
963111 19
963165 5
963204 0
963224 10
963231 134
963295 83
963330 1
963447 138
963449 6
963470 0
963553 22
963608 0
963623 1
963657 193
963793 434
964022 0
964074 78
964267 0
964292 9
964325 215
964401 57
964403 435
964756 6
964924 82
965043 0
965182 0
965345 62
965464 23
965475 0
965517 32
965535 885
965540 449
965544 571
965557 8
965565 45
965628 216
965667 24
965761 98
965792 0
965817 0
965845 1
965895 78
965897 0
965913 131
965916 0
965949 0
965960 0
965968 0
965984 0
966004 181
966007 278
966031 0
966074 92
966130 1311
966212 17
966266 0
966400 19
966604 0
966672 188
966716 12
966727 262
966870 230
966897 1
967008 135
967048 0
967096 0
967108 131
967184 258
967213 0
967276 13
967431 0
967594 49
967672 33
967712 223
967725 214
967733 0
967748 0
967759 1
967773 40
967806 11
967922 0
967976 192
968224 0
968234 0
968303 14
968418 52
968425 0
968666 0
968750 0
968825 0
968843 0
968993 0
969002 0
969095 0
969143 0
969254 28
969261 39
969316 1
969446 6
969453 4
969488 0
969551 0
969589 5
969623 0
969682 36
969684 37
969829 32
969863 0
969980 3
969985 126
970016 42
970060 153
970233 242
970237 566
970285 212
970288 166
970294 0
970326 0
970415 0
970443 33
970446 32
970458 281
970462 267
970468 117
970579 86
970623 0
970632 43
970760 4
970814 2
970844 65
970923 23
970974 10
970998 0
971010 230
971013 0
971087 315
971130 0
971142 381
971149 63
971160 0
971385 0
971427 83
971490 0
971525 310
971608 0
971655 245
971678 0
971721 63
971854 31
971906 0
971949 265
971960 30
972038 56
972103 108
972117 75
972191 320
972314 226
972336 118
972455 24
972510 0
972525 4
972547 83
972663 38
972798 86
972975 49
973074 347
973099 380
973105 0
973315 87
973366 0
973394 0
973774 0
973814 0
973851 0
973999 0
974001 0
974043 0
974062 0
974073 0
974134 0
974140 16
974173 0
974211 0
974214 0
974353 0
974463 3
974590 9
974672 0
974680 0
974684 35
974723 0
974850 0
974890 0
974905 0
974978 0
974989 0
975000 0
975315 0
975354 19
975498 0
975545 0
975563 0
975599 42
975649 0
975672 0
975745 2
975758 0
975804 2
975849 7
975870 253
975986 0
976003 14
976044 53
976058 42
976133 0
976213 151
976228 1
976279 0
976315 23
976368 0
976483 85
976603 484
976620 85
976703 186
976710 28
976743 3
976750 203
976807 178
976816 100
976861 200
976887 0
976932 72
976941 43
977004 65
977052 0
977084 20
977147 16
977159 67
977288 50
977495 11
977515 8
977734 0
977776 43
977905 6
977907 24
977980 66
978048 78
978157 15
978173 88
978238 24
978297 1
978345 126
978439 75
978482 27
978497 13
978715 0
978741 0
978769 151
978831 44
978905 35
978923 241
979166 0
979629 28
979632 99
979775 0
979837 3
979869 41
979888 0
979906 71
979917 25
979949 63
980014 0
980056 54
980083 0
980105 28
980184 65
980195 9
980395 106
980507 0
980557 0
980671 0
980862 0
980983 0
981006 0
981151 0
981311 0
981324 14
981332 0
981342 0
981414 96
981425 1
981533 0
981558 0
981665 0
981689 0
981744 0
981806 0
981971 0
981974 0
982003 0
982241 0
982321 0
982331 0
982565 26
982575 0
982626 0
982672 1
982693 0
982703 0
982712 0
982724 0
982778 60
982825 10
982882 395
982890 0
982981 0
983092 127
983125 0
983131 0
983434 53
983442 0
983491 116
983664 0
983693 0
983734 0
983782 63
983790 135
983813 226
983817 11
983920 97
983922 94
983960 0
984043 93
984046 0
984074 0
984146 1
984178 174
984247 0
984308 45
984346 41
984374 88
984389 286
984415 0
984480 0
984668 0
984803 0
984925 0
985045 0
985156 29
985218 16
985281 54
985452 0
985514 0
985622 0
985809 4
985825 93
985898 51
986029 0
986149 0
986226 0
986297 0
986316 0
986374 0
986411 0
986513 4
986518 0
986529 0
986543 0
986545 0
986597 0
986606 0
986614 0
986617 0
986646 0
986665 0
986735 0
986743 0
986802 0
986846 1
986901 0
986927 7
986991 0
986998 0
987015 0
987085 0
987116 0
987173 248
987177 57
987186 1
987239 0
987270 0
987304 0
987414 0
987453 0
987513 0
987555 0
987728 5
987760 0
987818 214
987920 9
987948 0
987977 2
988010 40
988013 64
988043 0
988102 125
988117 115
988147 68
988193 342
988238 1
988280 52
988287 236
988291 78
988346 148
988406 0
988476 88
988556 98
988595 0
988676 168
988698 38
988755 0
988807 65
988917 16
989038 0
989104 0
989356 15
989470 90
989497 85
989572 93
989733 15
989761 0
989807 0
989861 0
989897 0
989981 6
989990 69
990018 104
990089 0
990189 29
990291 0
990438 55
990518 0
990530 36
990626 30
990676 0
990744 78
990759 97
990774 148
990785 43
990818 12
990846 3
990868 243
990870 337
990872 44
990935 171
990982 44
991085 131
991110 69
991144 9
991176 2
991200 28
991210 249
991313 0
991336 87
991373 3
991496 173
991510 252
991635 410
991638 272
991698 0
991725 0
991772 30
991819 0
992072 2
992081 0
992189 0
992204 77
992248 0
992255 0
992285 311
992380 300
992558 0
992604 37
992742 70
992808 2
992882 34
992896 19
992916 4
992927 4277
992937 39
992939 2
992943 0
993002 0
993029 22
993040 24
993077 21
993144 0
993171 0
993216 0
993231 134
993233 0
993292 0
993310 0
993330 0
993339 0
993341 7
993434 110
993458 88
993476 143
993517 25
993526 17
993586 0
993649 0
993690 0
993702 0
993727 220
993748 0
993750 37
993777 0
993788 5
993790 49
993793 3
993804 0
993894 0
993918 0
993939 0
993955 0
993993 0
994000 0
994036 11
994042 0
994105 0
994129 0
994232 0
994262 0
994277 0
994380 0
994397 56
994431 0
994479 0
994489 0
994546 12
994548 0
994555 0
994557 8
994619 4
994643 0
994690 0
994712 0
994732 0
994763 0
994776 0
994964 0
994986 0
995060 0
995072 0
995124 0
995134 0
995136 11
995197 0
995214 0
995265 0
995270 0
995284 0
995299 13
995319 0
995345 0
995387 0
995417 85
995419 0
995446 0
995484 0
995500 0
995562 0
995680 0
995689 0
995710 0
995742 0
995800 0
995810 0
995867 0
995874 37
996033 0
996045 0
996105 0
996131 25
996177 8
996233 0
996239 0
996277 0
996307 0
996337 0
996365 0
996385 0
996391 0
996430 4
996442 0
996465 0
996510 0
996532 0
996563 0
996718 0
996791 0
996817 0
996984 0
996999 0
997036 55
997156 0
997165 0
997278 62
997481 47
997559 0
997571 2
997586 0
997640 0
997671 8
997700 0
997716 236
997721 0
997753 30
997837 419
997894 108
997900 15
997980 0
998112 6
998126 117
998150 0
998182 0
998215 0
998242 3
998265 89
998317 0
998488 75
998498 2
998692 48
998700 138
998722 0
998740 0
998768 0
998777 56
998816 37
998875 0
998885 297
998939 5
999057 32
999087 65
999134 22
999235 250
999297 0
999342 63
999347 180
999404 0
999411 70
999421 29
999423 22
999431 4
999445 19
999505 0
999636 0
999652 0
999682 0
999691 0
999739 0
999751 0
999768 0
999910 0
999913 0
1000000 0
1000006 0
1000036 0
1000044 0
1000073 0
1000105 0
1000256 0
1000346 0
1000405 0
1000414 0
1000534 0
1000555 0
1000573 0
1000588 0
1000720 0
1000729 0
1000744 0
1000754 0
1000765 10
1000794 0
1000806 12
1000809 0
1000940 0
1001147 0
1001174 0
1001295 85
1001309 1
1001346 0
1001581 0
1001595 0
1001605 0
1001645 0
1001751 0
1001837 0
1001928 8
1002021 0
1002144 149
1002225 80
1002231 0
1002269 0
1002342 2
1002415 17
1002428 0
1002442 55
1002451 0
1002751 31
1002760 0
1002810 8
1002820 56
1002878 0
1002922 20
1002936 24
1002950 0
1002979 0
1003063 0
1003084 0
1003378 0
1003384 0
1003393 0
1003501 0
1003520 0
1003539 0
1003589 0
1003615 162
1003621 0
1003650 0
1003661 2
1003790 122
1003832 47
1003872 0
1004057 0
1004085 30
1004256 6
1004272 0
1004281 0
1004365 159
1004368 250
1004389 282
1004397 450
1004502 12
1004864 0
1004880 0
1004926 0
1005251 0
1005323 0
1005379 0
1005422 0
1005435 0
1005498 0
1005516 0
1005528 0
1005752 0
1005811 0
1005835 0
1005860 4
1005890 0
1005902 0
1005937 0
1005982 0
1006240 0
1006299 0
1006335 0
1006452 0
1006473 0
1006573 0
1006694 0
1006721 4
1006759 40
1006768 51
1006807 0
1006844 0
1006882 0
1007079 0
1007236 1
1007272 38
1007401 26
1007470 0
1007551 51
1007596 0
1007639 0
1007651 0
1007759 0
1007768 37
1007881 0
1008004 0
1008077 88
1008088 0
1008111 0
1008139 24
1008171 0
1008191 393
1008193 145
1008195 620
1008215 0
1008277 0
1008302 276
1008417 144
1008582 0
1008599 42
1008779 0
1008818 0
1008842 129
1008936 25
1008960 0
1009088 86
1009173 127
1009231 28
1009235 50
1009307 0
1009318 0
1009445 0
1009459 0
1009709 0
1009723 0
1009730 77
1009802 0
1009989 93
1010001 0
1010060 43
1010081 0
1010090 0
1010141 166
1010144 42
1010201 0
1010281 0
1010354 0
1010362 0
1010383 0
1010406 0
1010536 0
1010561 0
1010572 0
1010607 69
1010623 17
1010640 0
1010697 0
1010713 0
1010730 0
1010760 0
1010766 0
1010853 0
1010876 0
1010961 0
1011014 0
1011060 83
1011105 103
1011162 38
1011168 0
1011187 0
1011210 16
1011357 0
1011367 0
1011390 49
1011486 94
1011498 0
1011510 0
1011534 3
1011685 0
1011696 0
1011699 0
1011725 0
1011811 0
1011861 264
1012225 0
1012268 0
1012298 15
1012391 0
1012424 3
1012876 21
1013034 0
1013090 0
1013246 0
1013317 1
1013374 172
1013497 0
1013517 80
1013527 0
1013537 168
1013566 0
1013577 43
1013586 3
1013656 0
1013708 0
1013731 138
1013757 0
1013786 100
1013798 74
1013810 30
1013877 0
1013906 0
1013951 89
1014122 0
1014143 10
1014182 2
1014214 0
1014252 79
1014313 0
1014336 55
1014343 45
1014405 17
1014453 0
1014497 5
1014553 68
1014594 12
1014629 3
1014646 0
1014676 0
1014700 14
1014789 33
1014858 0
1014894 0
1014944 0
1014972 56
1015025 6
1015076 69
1015144 0
1015149 1
1015350 90
1015385 143
1015403 67
1015409 91
1015412 0
1015482 192
1015527 1
1015536 13
1015623 0
1015631 72
1015705 0
1015845 0
1015858 0
1015866 0
1015923 0
1016014 11
1016103 0
1016169 0
1016220 9
1016223 105
1016533 80
1016536 1
1016572 0
1016581 95
1016683 0
1016744 0
1016752 0
1016797 0
1016813 20
1016870 0
1016905 0
1016976 0
1016995 0
1017040 0
1017140 0
1017177 27
1017220 0
1017309 0
1017334 0
1017377 13
1017419 0
1017476 0
1017497 0
1017531 0
1017570 0
1017578 0
1017584 0
1017590 0
1017605 0
1017678 7
1017697 0
1017788 0
1017824 0
1017926 0
1017937 0
1017997 41
1018001 0
1018030 0
1018061 0
1018097 0
1018104 0
1018106 16
1018124 0
1018159 0
1018227 0
1018238 0
1018253 0
1018271 0
1018278 0
1018290 2
1018446 0
1018460 0
1018523 0
1018543 0
1018568 4
1018664 0
1018700 223
1018824 25
1018934 0
1019022 21
1019129 73
1019133 31
1019253 60
1019332 87
1019466 43
1019478 104
1019513 23
1019517 24
1019606 264
1019631 56
1019822 1
1019875 2
1019934 0
1019965 0
1019971 143
1019976 0
1019979 96
1020006 0
1020059 2
1020093 5
1020103 12
1020150 0
1020235 0
1020349 34
1020479 0
1020481 1
1020554 3
1020580 0
1020598 4
1020869 325
1020875 70
1020911 0
1020924 0
1021115 52
1021196 158
1021255 0
1021283 0
1021312 0
1021345 0
1021384 9
1021445 24
1021459 0
1021524 0
1021577 0
1021648 0
1021692 0
1021696 0
1021717 3
1021719 0
1021728 0
1021733 0
1021775 0
1021803 0
1021868 0
1021873 0
1021915 0
1021984 0
1021988 0
1022086 0
1022140 0
1022207 0
1022276 130
1022304 1
1022315 167
1022341 0
1022407 0
1022416 18
1022422 0
1022438 43
1022465 28
1022503 0
1022518 0
1022573 81
1022593 17
1022600 194
1022609 0
1022673 54
1022755 0
1022783 0
1022908 193
1022999 262
1023073 282
1023080 112
1023204 0
1023211 0
1023279 0
1023322 0
1023331 16
1023334 27
1023376 0
1023458 0
1023480 0
1023544 0
1023590 67
1023634 134
1023694 0
1023739 0
1023749 139
1023751 3
1023753 27
1023837 0
1023874 0
1023915 0
1023924 0
1024091 0
1024139 0
1024300 0
1024345 103
1024348 133
1024372 12
1024378 59
1024405 12
1024519 0
1024572 111
1024693 8
1024710 64
1024768 165
1024844 0
1024855 52
1024862 0
1024914 27
1025095 145
1025141 380
1025171 0
1025188 2
1025200 0
1025215 0
1025227 0
1025357 0
1025373 0
1025385 0
1025409 0
1025417 2
1025424 0
1025457 0
1025466 0
1025569 0
1025624 0
1025687 0
1025718 0
1025737 0
1025750 72
1025810 11
1025817 1
1025843 40
1025879 92
1025915 150
1025930 76
1026176 0
1026245 69
1026341 0
1026392 0
1026435 4
1026517 0
1026531 0
1026587 0
1026703 73
1026796 12
1026838 9
1026884 27
1026900 0
1026973 0
1027073 11
1027083 0
1027093 0
1027148 23
1027155 0
1027266 67
1027289 141
1027324 0
1027595 59
1027611 23
1027702 38
1027796 3
1027868 0
1027889 5
1028186 190
1028224 0
1028340 187
1028481 0
1028498 58
1028633 0
1028775 18
1028822 94
1028942 2
1029090 0
1029102 139
1029151 0
1029217 0
1029267 1
1029347 0
1029514 52
1029534 0
1029546 5
1029554 0
1029593 71
1029615 0
1029627 0
1029723 0
1029730 0
1029823 369
1029922 26
1029946 90
1030080 141
1030128 0
1030171 1
1030227 56
1030231 97
1030273 119
1030330 0
1030392 10
1030546 0
1030555 274
1030597 79
1030622 140
1030722 796
1030736 0
1030796 209
1030800 104
1030827 34
1030891 0
1030987 171
1031061 0
1031073 0
1031182 0
1031471 50
1031533 0
1031620 1528
1031664 0
1031674 0
1031728 30
1031764 27
1031844 94
1031877 0
1031897 0
1031903 1
1031963 57
1032083 0
1032143 7
1032162 26
1032164 206
1032210 0
1032236 38
1032239 22
1032245 8
1032281 320
1032294 0
1032377 0
1032430 0
1032442 172
1032528 0
1032633 202
1032640 2
1032723 1
1032749 0
1032769 0
1032885 186
1032915 2
1032956 29
1032992 0
1033054 14
1033060 0
1033107 0
1033228 0
1033256 54
1033269 20
1033278 0
1033301 0
1033383 0
1033458 0
1033489 58
1033518 0
1033563 0
1033778 34
1033798 0
1033804 16
1033940 172
1034032 0
1034123 54
1034153 44
1034320 319
1034619 9
1034665 0
1034725 19
1034736 53
1034839 5
1034844 0
1034853 3
1034892 0
1034931 0
1034974 0
1035143 0
1035181 0
1035216 0
1035307 0
1035311 79
1035336 1
1035382 21
1035500 149
1035532 11
1035583 0
1035632 347
1035715 160
1035718 476
1035800 181
1035824 0
1035837 0
1035845 84
1035866 0
1035916 0
1035953 47
1036059 0
1036164 117
1036225 15
1036305 0
1036364 3
1036410 52
1036525 38
1036603 0
1036617 0
1036674 0
1036695 50
1036718 112
1036847 9
1036849 111
1036913 57
1036915 168
1036935 0
1037039 16
1037064 202
1037135 0
1037254 144
1037266 10
1037335 122
1037339 0
1037347 0
1037376 124
1037412 4
1037426 0
1037456 4
1037578 295
1037585 32
1037716 0
1037779 167
1037921 20
1037966 164
1038025 0
1038092 25
1038138 0
1038165 0
1038181 0
1038218 67
1038344 241
1038346 157
1038360 0
1038383 54
1038403 112
1038433 0
1038467 431
1038469 57
1038509 44
1038526 6
1038575 139
1038596 125
1038709 72
1038719 0
1038748 4
1039008 0
1039128 101
1039204 244
1039234 374
1039274 30
1039322 253
1039326 474
1039337 18
1039376 167
1039382 30
1039440 21
1039457 15
1039498 18
1039513 0
1039595 120
1039606 12
1039615 0
1039673 124
1039766 7
1039826 175
1039864 11
1039871 0
1039891 29
1039932 61
1039944 0
1040003 8
1040046 0
1040056 0
1040064 0
1040084 0
1040105 123
1040126 25
1040150 418
1040170 153
1040292 27
1040318 77
1040347 51
1040450 5
1040472 0
1040496 20
1040502 10
1040595 0
1040634 280
1040639 185
1040813 17
1040825 0
1040846 35
1040852 170
1041019 17
1041125 0
1041176 185
1041199 176
1041249 315
1041252 75
1041386 180
1041440 0
1041463 1
1041492 0
1041498 0
1041540 17
1041695 0
1041784 0
1041791 248
1041854 140
1041923 2
1042044 47
1042109 0
1042132 72
1042170 34
1042234 0
1042246 21
1042285 50
1042298 133
1042340 36
1042436 60
1042453 82
1042488 0
1042514 555
1042574 215
1042653 58
1042706 90
1042853 70
1042855 0
1042911 0
1042918 218
1043039 0
1043054 0
1043060 9
1043237 25
1043360 44
1043488 0
1043536 0
1043539 32
1043615 82
1043675 0
1043809 115
1043886 0
1044032 429
1044068 0
1044115 223
1044246 77
1044351 178
1044381 0
1044386 0
1044495 0
1044571 0
1044635 250
1044686 23
1044703 16
1044725 0
1044734 3
1044752 11
1044815 191
1044863 110
1044891 2
1045004 0
1045064 0
1045073 0
1045091 109
1045127 64
1045164 65
1045321 0
1045364 2
1045377 25
1045389 0
1045642 0
1045656 0
1045692 0
1045830 0
1045851 0
1045890 26
1045951 0
1045959 46
1046022 604
1046030 80
1046079 84
1046095 40
1046124 3
1046190 0
1046219 0
1046229 0
1046232 23
1046300 0
1046403 0
1046417 0
1046512 17
1046621 0
1046673 39
1046856 95
1046863 84
1046943 0
1047013 0
1047033 0
1047092 0
1047107 0
1047147 0
1047193 0
1047224 0
1047232 0
1047238 0
1047264 0
1047300 0
1047339 2
1047420 3
1047466 1
1047547 0
1047588 0
1047663 0
1047733 0
1047822 0
1047844 0
1047855 0
1047869 0
1047886 0
1047890 0
1048005 0
1048175 0
1048232 23
1048255 2
1048290 186
1048323 0
1048427 0
1048478 55
1048581 0
1048597 7
1048666 54
1048708 10
1048715 0
1048733 0
1048766 0
1048831 0
1048889 0
1048891 0
1048978 18
1048994 0
1049024 0
1049043 0
1049135 9
1049407 66
1049439 0
1049468 0
1049524 0
1049727 52
1049771 1
1050116 0
1050152 0
1050165 0
1050206 0
1050234 0
1050248 0
1050257 0
1050340 11
1050344 1
1050594 12
1050678 74
1050971 41
1050978 13
1051002 47
1051015 0
1051063 0
1051089 0
1051108 0
1051151 0
1051317 0
1051323 0
1051347 0
1051380 29
1051416 4
1051446 0
1051498 0
1051510 0
1051567 37
1051793 8
1051822 181
1051977 6
1052057 0
1052095 0
1052149 0
1052260 184
1052264 98
1052379 151
1052448 75
1052479 270
1052517 13
1052570 0
1052607 0
1052618 21
1052636 86
1052730 53
1052764 0
1052803 20
1052819 0
1052870 9
1052889 46
1052920 21
1052960 0
1052979 16
1053083 45
1053178 0
1053201 6
1053234 70
1053336 71
1053458 0
1053491 17
1053567 178
1053889 3
1053912 74
1053914 27
1053970 0
1054093 0
1054111 0
1054173 0
1054220 0
1054239 36
1054246 0
1054409 0
1054473 0
1054721 0
1054752 0
1054775 9
1054817 0
1054819 0
1055006 0
1055025 0
1055052 0
1055117 0
1055182 0
1055220 0
1055305 0
1055312 0
1055514 0
1055637 0
1055667 0
1055709 0
1055868 0
1056089 0
1056165 0
1056183 0
1056320 0
1056418 0
1056522 0
1056531 0
1056652 0
1056696 44
1056745 308
1056749 0
1056783 10
1056787 596
1056904 0
1056961 0
1056986 162
1057027 97
1057037 0
1057210 28
1057250 49
1057309 0
1057321 194
1057323 1
1057337 3
1057354 30
1057370 97
1057411 99
1057452 431
1057468 58
1057530 62
1057647 234
1057699 0
1057722 0
1057754 0
1057826 0
1057847 0
1057925 50
1057968 0
1058035 125
1058059 0
1058065 0
1058209 18
1058245 0
1058400 0
1058431 0
1058548 0
1058586 0
1058641 0
1058696 0
1058710 0
1058730 0
1058789 0
1058810 0
1058833 0
1058842 0
1058938 0
1058941 0
1058977 0
1059001 0
1059005 0
1059045 0
1059094 0
1059145 0
1059181 0
1059231 0
1059295 0
1059363 0
1059376 0
1059397 0
1059450 0
1059457 0
1059484 0
1059517 0
1059557 0
1059570 0
1059588 0
1059622 0
1059683 0
1059696 0
1059808 0
1059875 0
1059900 0
1060038 0
1060174 0
1060207 0
1060365 0
1060453 69
1060521 2
1060607 0
1060666 71
1060679 0
1060838 0
1060852 73
1060854 0
1060900 0
1060948 147
1060970 0
1060982 0
1060995 1
1061008 0
1061050 63
1061064 77
1061270 6
1061412 0
1061472 0
1061488 0
1061511 0
1061551 26
1061559 2
1061606 0
1061672 0
1061715 39
1061721 97
1061740 0
1061757 14
1061824 0
1061867 2
1061883 38
1061921 154
1061925 0
1061939 10
1061979 0
1061995 0
1062062 0
1062144 0
1062168 0
1062242 0
1062248 0
1062261 0
1062264 0
1062268 0
1062300 0
1062346 0
1062409 0
1062693 0
1062771 0
1062818 0
1063156 0
1063220 0
1063304 0
1063494 0
1063506 0
1063562 0
1063589 0
1063656 0
1063733 0
1063872 0
1063886 0
1064049 0
1064066 207
1064098 290
1064115 154
1064117 59
1064154 8
1064188 2
1064206 0
1064315 104
1064417 24
1064464 106
1064493 36
1064538 2
1064782 164
1064784 26
1064868 13
1064955 57
1064972 0
1065016 0
1065064 0
1065133 0
1065144 0
1065154 0
1065181 0
1065233 1
1065241 2
1065280 18
1065315 0
1065417 0
1065440 243
1065458 0
1065467 0
1065492 1
1065508 0
1065600 0
1065637 0
1065646 18
1065655 0
1065664 33
1065673 21
1065694 52
1065697 59
1065772 0
1065784 0
1065793 14
1065826 5
1065903 0
1065982 128
1066036 14
1066221 0
1066530 0
1066583 0
1066598 0
1066735 0
1066754 0
1066778 0
1066792 0
1066893 0
1066958 0
1067034 0
1067075 0
1067092 0
1067175 0
1067183 0
1067288 0
1067352 0
1067388 0
1067443 8
1067482 10
1067491 81
1067549 59
1067580 0
1067607 0
1067610 0
1067646 0
1067669 0
1067682 0
1067854 0
1067891 0
1067969 0
1067992 0
1068006 0
1068033 0
1068123 0
1068195 0
1068201 29
1068256 0
1068275 0
1068524 0
1068535 0
1068597 0
1068673 0
1068743 0
1068756 0
1068758 0
1068766 0
1068803 0
1068877 0
1068910 0
1068976 0
1069141 0
1069164 0
1069192 0
1069234 0
1069289 0
1069349 0
1069490 0
1069496 0
1069742 0
1069744 0
1069868 3
1069894 1
1070192 48
1070247 179
1070279 10
1070390 0
1070513 9
1070570 17
1070636 2
1070708 11
1070741 2
1070992 0
1071016 0
1071204 0
1071206 385
1071254 0
1071260 173
1071328 18
1071333 0
1071342 662
1071547 0
1071625 0
1071691 0
1071708 0
1071741 0
1071881 0
1071902 67
1072184 15
1072269 89
1072462 0
1072845 0
1072893 16
1073033 69
1073052 0
1073250 60
1073271 22
1073293 0
1073304 0
1073310 0
1073315 0
1073320 0
1073339 73
1073488 0
1073521 0
1073678 0
1073755 0
1073781 52
1073812 34
1073824 59
1073910 61
1073926 0
1073955 244
1073957 293
1073970 238
1074111 0
1074117 0
1074137 0
1074146 0
1074192 1
1074245 37
1074392 327
1074444 0
1074477 137
1074483 55
1074489 10
1074576 86
1074582 37
1074620 0
1074651 82
1074689 0
1074734 0
1074791 8
1074897 100
1075023 19
1075036 163
1075048 75
1075121 49
1075135 1
1075241 74
1075275 95
1075283 0
1075298 49
1075381 0
1075425 137
1075457 42
1075523 24
1075573 10
1075586 122
1075632 0
1075727 49
1075760 39
1075992 0
1076145 142
1076154 0
1076431 0
1076462 0
1076473 105
1076520 244
1076631 188
1076783 99
1076827 0
1076899 40
1076951 54
1077073 0
1077121 89
1077160 63
1077224 4
1077234 12
1077429 118
1077468 0
1077560 1
1077617 62
1077663 119
1077678 12
1077702 25
1077738 0
1077761 4
1077848 170
1077918 0
1077942 0
1077963 93
1078077 21
1078372 0
1078410 29
1078422 0
1078460 53
1078533 456
1078539 211
1078608 0
1078842 1
1078872 2
1079029 83
1079188 119
1079223 4
1079357 53
1079376 0
1079385 202
1079954 43
1080011 58
1080289 0
1080502 0
1080562 83
1080568 69
1080667 376
1080748 221
1080782 0
1080817 81
1080885 83
1080912 236
1081021 0
1081084 0
1081251 0
1081315 0
1081328 67
1081334 0
1081370 392
1081418 24
1081450 0
1081483 0
1081525 2
1081620 131
1081645 0
1081719 109
1081729 87
1081755 0
1081776 0
1082088 2
1082091 14
1082343 0
1082407 34
1082468 10
1082565 0
1082588 50
1082699 0
1082734 0
1082777 0
1082828 0
1082954 0
1083000 0
1083088 0
1083158 0
1083205 0
1083276 0
1083542 0
1083566 27
1083619 0
1083659 16
1083662 0
1083674 35
1083732 0
1083789 0
1083810 0
1084069 0
1084161 0
1084207 0
1084243 26
1084258 0
1084518 0
1084567 40
1084597 0
1084753 0
1084774 0
1084887 0
1084912 0
1084975 5
1085034 0
1085179 0
1085193 0
1085262 0
1085457 0
1085512 0
1085578 0
1085653 0
1085723 0
1085733 0
1085871 0
1085897 0
1086065 0
1086081 0
1086102 7
1086117 0
1086213 0
1086231 0
1086248 0
1086360 0
1086402 0
1086503 0
1086627 0
1086644 0
1086713 0
1086786 9
1086983 0
1087116 0
1087221 0
1087308 0
1087358 0
1087390 84
1087413 0
1087436 0
1087466 13
1087489 71
1087604 10
1087745 0
1087830 0
1087856 52
1087872 0
1088000 47
1088027 147
1088051 71
1088068 0
1088083 6
1088165 4
1088209 0
1088217 0
1088240 319
1088578 1
1088691 224
1088742 0
1088811 0
1088959 51
1088980 19
1089025 0
1089310 31
1089344 235
1089418 15
1089439 1
1089564 68
1089583 64
1089655 0
1089784 24
1090015 0
1090078 247
1090093 54
1090147 146
1090169 90
1090224 189
1090238 34
1090243 0
1090315 40
1090330 0
1090432 0
1090544 14
1090556 185
1090631 40
1090810 0
1091013 29
1091215 0
1091422 5
1091497 0
1091533 0
1091699 0
1092059 0
1092214 0
1092348 82
1092367 183
1092384 623
1092396 0
1092512 0
1092530 274
1092536 735
1092545 245
1092598 33
1092715 0
1092795 0
1092805 0
1092977 2
1093004 416
1093010 29
1093095 63
1093097 58
1093106 45
1093138 87
1093166 0
1093232 7
1093370 0
1093404 111
1093662 27
1093780 9
1093960 0
1094100 88
1094120 43
1094145 84
1094175 101
1094327 304
1094409 0
1094424 0
1094432 67
1094576 0
1094805 0
1094864 0
1094921 0
1095050 0
1095081 30
1095149 5
1095157 34
1095286 523
1095319 41
1095329 0
1095535 491
1095653 15
1095765 26
1095927 41
1096055 0
1096195 73
1096205 215
1096215 196
1096240 19
1096270 53
1096422 359
1096504 77
1096519 0
1096527 42
1096690 41
1096744 0
1096768 146
1096894 152
1097113 0
1097117 246
1097240 0
1097349 1
1097363 91
1097407 215
1097416 0
1097420 211
1097482 193
1097489 96
1097560 0
1097637 0
1097661 0
1097738 0
1097753 0
1097760 0
1097805 0
1097936 0
1098004 0
1098190 0
1098239 0
1098263 0
1098271 0
1098334 0
1098403 0
1098518 0
1098555 0
1098563 0
1098590 0
1098744 0
1098882 0
1098986 75
1099020 323
1099032 457
1099085 0
1099094 92
1099097 102
1099113 0
1099138 0
1099174 2
1099198 0
1099222 0
1099255 0
1099267 0
1099284 0
1099301 0
1099391 0
1099712 0
1099773 0
1100010 0
1100255 83
1100393 0
1100418 0
1100493 73
1100495 258
1100807 0
1100925 2
1100962 0
1101026 41
1101190 61
1101200 303
1101214 331
1101221 118
1101300 0
1101363 27
1101415 23
1101441 30
1101444 39
1101530 15
1101539 53
1101666 0
1101768 0
1101773 0
1101784 49
1101800 76
1101817 78
1101832 0
1101879 22
1101946 0
1101978 0
1102009 0
1102021 0
1102111 0
1102126 0
1102129 0
1102237 0
1102270 0
1102291 0
1102308 0
1102342 0
1102351 0
1102393 0
1102401 0
1102411 0
1102417 76
1102449 0
1102458 1
1102476 40
1102527 0
1102541 48
1102566 6
1102576 2
1102620 6
1102622 0
1102648 0
1102670 0
1102678 0
1102685 0
1102739 0
1102785 0
1102809 0
1102828 0
1102839 0
1102871 0
1102924 0
1102940 0
1102987 26
1103010 0
1103060 0
1103068 0
1103105 0
1103129 0
1103141 0
1103168 8
1103258 0
1103273 0
1103312 0
1103323 0
1103357 0
1103365 0
1103370 0
1103375 0
1103387 0
1103419 0
1103437 0
1103452 0
1103464 0
1103498 0
1103577 0
1103662 0
1103681 0
1103683 18
1103743 75
1103789 0
1103800 13
1103855 81
1103879 4
1103905 0
1103917 0
1103929 0
1103950 0
1103972 0
1103999 0
1104040 25
1104052 0
1104091 11
1104117 0
1104136 0
1104158 24
1104185 0
1104187 0
1104218 0
1104228 0
1104230 0
1104271 0
1104290 0
1104312 0
1104314 22
1104332 0
1104379 0
1104394 0
1104436 0
1104489 0
1104531 0
1104596 0
1104610 0
1104619 0
1104653 0
1104668 0
1104694 0
1104704 0
1104710 0
1104716 0
1104755 0
1104763 0
1104836 0
1104847 0
1104877 114
1104920 40
1104925 0
1104947 0
1105021 0
1105049 31
1105053 76
1105113 0
1105144 45
1105222 0
1105247 0
1105257 0
1105314 0
1105320 0
1105338 1
1105341 0
1105349 16
1105383 0
1105391 0
1105438 0
1105473 208
1105475 0
1105492 0
1105499 19
1105518 0
1105565 0
1105578 0
1105591 0
1105602 0
1105694 0
1105717 0
1105755 0
1105758 0
1105765 0
1105799 0
1105820 0
1105848 0
1105908 0
1105979 0
1106079 0
1106113 0
1106140 0
1106147 0
1106164 0
1106175 0
1106208 0
1106238 0
1106256 0
1106260 0
1106284 0
1106306 0
1106340 0
1106355 0
1106360 18
1106364 102
1106386 1
1106406 0
1106420 0
1106475 0
1106505 28
1106513 0
1106534 41
1106649 45
1106696 0
1106701 0
1106777 55
1106877 234
1106896 33
1106996 0
1107021 15
1107070 1164
1107223 0
1107271 73
1107298 12
1107313 54
1107394 0
1107421 111
1107428 54
1107433 295
1107488 0
1107493 204
1107538 83
1107605 171
1107626 0
1107755 0
1107901 0
1108058 48
1108111 0
1108128 90
1108160 38
1108347 243
1108488 209
1108494 231
1108533 0
1108541 60
1108556 0
1108565 16
1108638 30
1108698 0
1108738 195
1108894 345
1109016 0
1109026 190
1109259 0
1109288 0
1109291 0
1109331 0
1109397 0
1109466 0
1109766 0
1109797 0
1109836 0
1109911 0
1109929 0
1109936 0
1109960 0
1110094 0
1110136 0
1110190 0
1110204 144
1110300 0
1110315 0
1110330 874
1110428 33
1110466 0
1110528 72
1110710 126
1110911 169
1110926 272
1110997 110
1111188 388
1111276 126
1111352 212
1111394 0
1111577 169
1111837 33
1111924 0
1111931 6
1112107 0
1112170 32
1112221 0
1112291 0
1112301 94
1112415 28
1112514 0
1112582 157
1112780 38
1112784 213
1112927 5
1112933 11
1112939 55
1112945 0
1113074 15
1113175 0
1113200 0
1113209 6
1113288 0
1113311 57
1113411 0
1113419 77
1113458 3
1113494 0
1113502 0
1113516 0
1113530 0
1113553 0
1113576 0
1113589 203
1113596 0
1113731 0
1113737 45
1113787 0
1113799 0
1113806 7
1113849 125
1113873 87
1113876 119
1113945 11
1114056 64
1114075 0
1114110 0
1114129 0
1114149 0
1114174 118
1114191 0
1114276 19
1114303 96
1114387 0
1114460 48
1114580 47
1114598 0
1114714 38
1114722 13
1114758 0
1114924 116
1114936 0
1115032 0
1115190 0
1115220 106
1115291 0
1115339 59
1115357 8
1115403 3
1115477 3
1115606 0
1115718 0
1115807 193
1115853 28
1115879 61
1115998 120
1116296 636
1116382 93
1116388 299
1116409 31
1116440 95
1116471 15
1116497 312
1116532 1
1116642 35
1116740 546
1116808 8
1116811 129
1116856 48
1116964 134
1117058 26
1117139 0
1117172 0
1117225 0
1117318 0
1117414 29
1117506 0
1117514 0
1117613 122
1117681 0
1117720 21
1117761 72
1117800 61
1117886 99
1117943 16
1118021 0
1118034 20
1118161 3
1118168 0
1118256 0
1118269 113
1118312 12
1118336 0
1118391 228
1118501 0
1118537 0
1118594 0
1118601 0
1118657 0
1118666 0
1118714 0
1118735 0
1118760 0
1118774 0
1118885 0
1118942 0
1118996 0
1119107 0
1119119 0
1119149 0
1119206 0
1119266 0
1119641 0
1119678 0
1119707 0
1119764 0
1119874 0
1119934 0
1120009 168
1120249 0
1120310 0
1120359 22
1120540 8
1120728 13
1120759 2
1120788 2
1120826 15
1120877 88
1120890 0
1120897 75
1121006 0
1121114 75
1121530 0
1121547 215
1121657 6
1121726 73
1121801 139
1121852 0
1122071 0
1122113 14
1122142 231
1122167 163
1122196 4
1122223 0
1122240 0
1122380 0
1122457 0
1122459 0
1122472 0
1122512 0
1122662 0
1122668 0
1122675 0
1122828 0
1122840 0
1122896 0
1122976 0
1122995 0
1123014 0
1123128 0
1123153 0
1123255 0
1123264 0
1123356 0
1123358 0
1123514 54
1123577 205
1123590 0
1123709 114
1123721 3
1123728 14
1123760 88
1123847 57
1123868 10
1123891 67
1123945 0
1123966 0
1124007 0
1124053 0
1124125 324
1124131 102
1124155 70
1124169 35
1124199 0
1124221 29
1124290 0
1124295 0
1124335 2
1124377 0
1124407 0
1124470 7
1124473 23
1124522 0
1124553 0
1124577 0
1124710 34
1124818 6
1124821 26
1124851 48
1124877 26
1124923 52
1124943 54
1124959 0
1124965 0
1124999 0
1125040 50
1125079 0
1125247 25
1125310 0
1125358 36
1125415 120
1125475 0
1125486 0
1125534 0
1125639 0
1125655 0
1125708 0
1125733 0
1125991 0
1126033 0
1126100 0
1126192 0
1126249 0
1126274 0
1126300 0
1126327 0
1126474 0
1126496 0
1126498 0
1126519 0
1126560 0
1126630 0
1126642 0
1126654 0
1126721 0
1126885 0
1126930 0
1126936 0
1126947 0
1126969 0
1126990 0
1126993 0
1127017 157
1127139 19
1127260 63
1127383 42
1127448 1
1127472 0
1127646 0
1127660 0
1127719 92
1127761 7
1127773 280
1127775 8
1127857 53
1127864 30
1127901 6
1127943 0
1127974 0
1128013 149
1128043 21
1128045 217
1128059 9
1128063 36
1128104 31
1128145 7
1128277 146
1128330 0
1128369 11
1128488 0
1128809 0
1128909 0
1129003 18
1129006 50
1129060 0
1129151 22
1129417 0
1129477 19
1129522 0
1129560 0
1129567 6
1129573 0
1129683 0
1129700 0
1129776 0
1129789 0
1129803 25
1129849 0
1130143 126
1130239 0
1130272 0
1130291 0
1130321 0
1130331 0
1130600 0
1130634 0
1130678 0
1130743 0
1130819 0
1130859 0
1130912 0
1131071 0
1131148 68
1131205 114
1131269 72
1131308 0
1131328 66
1131394 168
1131455 0
1131459 0
1131470 0
1131475 0
1131568 0
1132023 0
1132113 0
1132125 0
1132156 28
1132192 1
1132266 0
1132357 0
1132393 11
1132457 0
1132564 0
1132689 0
1132709 0
1132730 0
1132811 119
1132822 0
1132830 0
1132870 0
1132891 0
1132919 65
1132962 0
1132966 0
1133257 9
1133334 28
1133380 0
1133446 0
1133506 0
1133530 0
1133661 0
1133681 0
1133706 0
1133749 0
1133801 0
1133851 0
1133859 0
1133922 0
1133960 0
1134284 0
1134322 18
1134355 0
1134404 0
1134414 0
1134462 0
1134476 0
1134526 0
1134568 32
1134592 21
1134645 0
1134669 0
1134703 0
1134708 0
1134719 1
1134759 40
1134786 19357
1134885 58
1134963 548
1135081 0
1135128 29
1135278 46
1135406 0
1135502 2
1135528 0
1135858 0
1135906 0
1135936 0
1135982 0
1135997 0
1136025 0
1136177 0
1136183 0
1136314 0
1136401 0
1136460 0
1136516 0
1136525 293
1136529 1
1136557 0
1136767 0
1136769 0
1136789 0
1136825 0
1136860 0
1136868 0
1136904 0
1136931 0
1137036 0
1137193 0
1137250 0
1137389 0
1137435 0
1137507 0
1137612 0
1137718 0
1137750 0
1137782 0
1137800 0
1137839 0
1137863 0
1137905 0
1137941 0
1138025 0
1138103 0
1138134 0
1138167 98
1138211 0
1138236 0
1138263 0
1138275 34
1138381 149
1138424 135
1138441 101
1138471 37
1138585 24
1138657 341
1138753 68
1138895 0
1138906 49
1138938 73
1138952 5
1138996 0
1139361 50
1139492 165
1139494 35
1139506 28
1139634 0
1140219 79
1140245 0
1140611 28
1140626 0
1140661 16
1140674 270
1140710 40
1140824 26
1141004 0
1141057 0
1141460 0
1141475 10
1141550 39
1141777 38
1141841 1
1141847 147
1141856 1
1141889 0
1141959 43
1142033 124
1142066 112
1142078 0
1142174 122
1142207 0
1142265 3
1142276 0
1142441 0
1142456 4
1142562 0
1142593 167
1142599 119
1142601 75
1142611 0
1142653 0
1142752 116
1142789 0
1142868 0
1143013 8
1143031 59
1143212 4
1143296 0
1143312 0
1143329 0
1143348 0
1143428 0
1143468 0
1143633 0
1143646 0
1143669 0
1143711 0
1143713 362
1143722 47
1143773 0
1143879 0
1143973 64
1143979 0
1144075 0
1144109 37
1144255 1
1144330 0
1144334 0
1144376 0
1144393 0
1144407 0
1144411 19
1144444 0
1144465 0
1144481 0
1144493 0
1144498 0
1144544 0
1144572 0
1144584 0
1144644 0
1144735 0
1144850 0
1144957 0
1144991 0
1145031 0
1145116 0
1145323 0
1145346 0
1145371 0
1145392 0
1145632 0
1145758 0
1145806 0
1145851 0
1145855 16
1146126 0
1146159 0
1146167 0
1146256 0
1146275 0
1146277 0
1146391 0
1146416 0
1146612 0
1146690 0
1146693 0
1146801 0
1146822 0
1146973 0
1147026 0
1147054 0
1147140 0
1147223 10
1147372 0
1147422 0
1147511 0
1147721 0
1147976 0
1147998 119
1148033 0
1148113 0
1148157 0
1148170 23
1148261 2
1148263 0
1148284 0
1148296 38
1148317 0
1148387 0
1148428 0
1148443 0
1148521 1
1148533 0
1148551 11
1148753 34
1148760 0
1148815 2
1148864 0
1148927 0
1149031 182
1149053 0
1149163 0
1149169 0
1149190 103
1149328 436
1149387 0
1149416 0
1149498 5
1149558 0
1149679 0
1149805 0
1150074 37
1150192 0
1150253 0
1150287 0
1150308 0
1150498 0
1150816 0
1150965 4
1151049 0
1151085 0
1151225 0
1151381 0
1151421 0
1151430 0
1151559 5
1151592 0
1151643 8
1151650 33
1151714 509
1151730 12
1151834 6
1151925 0
1151966 45
1151978 0
1152087 0
1152102 19
1152162 0
1152169 10
1152210 72
1152239 28
1152258 206
1152362 35
1152378 20
1152529 0
1152765 0
1152775 0
1153048 0
1153107 382
1153195 1
1153240 0
1153257 41
1153305 49
1153417 0
1153419 0
1153425 19
1153478 0
1153488 0
1153523 0
1153574 150
1153592 0
1153651 0
1153714 0
1153869 66
1153879 0
1154507 209
1154719 0
1154950 0
1155081 4
1155103 0
1155162 13
1155412 13
1155563 1
1155599 0
1155727 1
1155773 346
1155802 0
1155811 0
1155866 48
1155919 3
1156045 32
1156081 16
1156165 0
1156194 0
1156218 0
1156250 12
1156302 56
1156310 0
1156434 0
1156737 0
1156759 20
1156915 0
1157009 0
1157026 96
1157037 18
1157060 31
1157085 92
1157214 0
1157226 2
1157271 194
1157326 45
1157333 3
1157364 53
1157437 57
1157443 15
1157492 3
1157738 126
1157747 117
1157779 0
1157807 221
1157815 97
1157859 0
1157896 0
1157985 1188
1158004 9
1158048 3
1158055 209
1158057 513
1158093 86
1158121 0
1158199 0
1158212 0
1158238 60
1158351 109
1158429 153
1158533 50
1158579 358
1158717 0
1158744 13
1158793 0
1158813 0
1158817 0
1158821 69
1158894 0
1158896 299
1158919 0
1159024 0
1159201 0
1159376 72
1159516 115
1159705 0
1159901 0
1159929 0
1160135 0
1160147 0
1160177 134
1160344 0
1160349 152
1160445 0
1160458 125
1160462 38
1160474 40
1160515 204
1160534 156
1160545 0
1160635 136
1160651 42
1160666 65
1160815 183
1160898 173
1160990 39
1161136 80
1161195 16
1161239 191
1161253 66
1161340 3
1161355 30
1161404 6
1161488 0
1161537 0
1161639 0
1161669 20
1161675 0
1161703 95
1161857 209
1161873 12
1161972 51
1162012 16
1162018 313
1162022 377
1162054 182
1162171 31
1162183 33
1162240 30
1162258 51
1162339 146
1162355 22
1162426 96
1162455 382
1162477 268
1162496 179
1162537 44
1162550 100
1162592 120
1162726 0
1162944 0
1163117 36
1163121 0
1163163 19
1163192 75
1163204 24
1163411 0
1163442 0
1163464 0
1163470 0
1163523 19
1163533 0
1163540 79
1163554 159
1163602 191
1163646 1
1163685 0
1163717 16
1163794 0
1163803 0
1163825 15
1163835 8
1163902 41
1164085 0
1164133 39
1164258 619
1164342 30
1164366 0
1164564 20
1164573 0
1164648 64
1164660 297
1164669 53
1164731 77
1164738 76
1164841 122
1164848 22
1164862 81
1164876 118
1164893 58
1164921 34
1164942 0
1165110 31
1165211 0
1165277 79
1165364 0
1165394 0
1165409 4
1165521 0
1165525 0
1165547 23
1165566 0
1165569 194
1165595 70
1165647 259
1165657 12
1165677 7
1165692 5
1165731 17
1165764 547
1165782 75
1165866 63
1165998 6
1166026 116
1166103 0
1166115 136
1166172 264
1166201 9
1166283 11
1166380 125
1166436 107
1166507 0
1166526 520
1166658 72
1166716 0
1166917 581
1166922 426
1166985 21
1166995 3
1167050 0
1167068 0
1167072 0
1167079 0
1167097 0
1167140 0
1167198 0
1167239 0
1167316 0
1167428 0
1167483 0
1167542 0
1167612 4
1167645 9
1167685 187
1167716 0
1167737 7
1167936 0
1167944 122
1168035 76
1168075 28
1168184 138
1168202 0
1168250 8
1168373 12
1168441 366
1168608 4876
1168683 208
1168705 0
1168836 69
1168926 8
1168934 14
1169038 77
1169288 63
1169291 0
1169301 140
1169320 47
1169330 30
1169350 13
1169358 8
1169440 4
1169567 0
1169609 0
1169681 49
1169753 19
1169766 1
1169865 54
1169903 71
1169905 96
1170005 0
1170194 19
1170266 9
1170302 19
1170312 0
1170459 6
1170569 0
1170668 122
1170709 33
1170738 8
1170779 110
1170808 87
1170849 145
1170905 1
1170924 37
1170962 0
1171059 141
1171101 78
1171111 194
1171113 31
1171125 77
1171136 165
1171197 59
1171279 25
1171296 116
1171433 13
1171471 778
1171611 55
1171662 183
1171689 42
1171765 0
1171772 0
1171896 165
1171983 17
1172065 0
1172073 0
1172083 0
1172088 0
1172104 0
1172111 0
1172321 0
1172327 0
1172359 0
1172365 0
1172369 0
1172384 0
1172422 29
1172461 107
1172603 1
1172729 3
1172846 0
1172848 0
1172854 0
1172858 15
1172886 0
1173173 0
1173232 0
1173352 20
1173414 0
1173581 0
1173637 0
1173674 131
1173697 6
1173710 12
1173712 0
1173769 0
1173840 0
1174003 0
1174065 0
1174219 0
1174264 0
1174342 49
1174420 0
1174544 24
1174570 0
1174741 0
1174840 131
1174880 0
1174951 8
1174975 0
1175057 0
1175069 0
1175085 6
1175112 26
1175166 16
1175311 0
1175369 27
1175375 26
1175379 271
1175427 0
1175490 0
1175508 17
1175517 13
1175525 135
1175531 439
1175537 5
1175548 34
1175594 19
1175603 0
1175649 0
1175705 54
1175831 0
1175879 100
1175972 61
1176012 193
1176094 87
1176108 0
1176110 0
1176183 33
1176209 0
1176253 0
1176338 37
1176371 16
1176388 0
1176399 161
1176409 10
1176420 0
1176483 60
1176535 37
1176553 0
1176610 0
1176753 19
1176828 0
1176838 0
1176848 13
1176921 0
1176983 128
1177062 0
1177090 0
1177141 0
1177193 0
1177279 69
1177326 0
1177337 0
1177376 0
1177403 0
1177430 0
1177549 40
1177587 52
1177604 58
1177640 0
1177657 5
1177671 64
1177700 0
1177742 56
1177760 61
1177763 12
1177772 228
1177775 212
1177869 13
1177905 0
1177994 28
1178015 5
1178106 0
1178121 0
1178132 43
1178135 373
1178201 20
1178222 0
1178273 80
1178279 13
1178324 107
1178390 27
1178442 8
1178512 171
1178713 2
1178754 0
1178768 0
1178849 2
1178868 0
1178870 0
1178877 0
1178935 8
1178951 0
1178969 0
1178972 0
1178993 0
1179006 0
1179017 0
1179040 0
1179048 0
1179053 0
1179065 0
1179074 0
1179092 0
1179099 0
1179107 0
1179121 0
1179137 12
1179155 0
1179159 0
1179169 0
1179203 0
1179209 0
1179222 0
1179344 370
1179404 185
1179550 100
1179678 98
1179702 23
1179804 320
1179810 813
1179886 74
1179954 80
1180076 0
1180170 57
1180292 0
1180314 157
1180355 660
1180425 6
1180431 9
1180443 70
1180510 0
1180526 53
1180557 0
1180575 30
1180628 40
1180669 0
1180677 0
1180687 0
1180789 0
1180800 82
1180804 142
1180863 0
1180921 34
1180956 0
1180993 236
1181088 2
1181102 29
1181165 0
1181233 0
1181244 0
1181247 0
1181270 17
1181272 0
1181325 0
1181393 0
1181398 0
1181432 0
1181536 68
1181540 18
1181872 110
1181875 155
1182036 38
1182119 44
1182141 0
1182247 0
1182274 0
1182289 0
1182384 0
1182485 0
1182570 0
1182616 0
1182700 0
1182877 0
1182901 0
1182986 0
1183088 1
1183234 1
1183453 146
1183501 0
1183616 56
1183760 37
1183840 0
1183879 12
1183934 0
1184002 0
1184089 0
1184139 1
1184166 37
1184181 0
1184258 0
1184290 77
1184424 0
1184522 35
1184559 207
1184573 0
1184594 14
1184596 182
1184799 13
1184850 0
1184891 64
1184905 6
1184995 0
1185081 120
1185199 0
1185447 130
1185879 0
1185904 0
1185917 71
1185944 0
1185987 0
1186121 0
1186250 0
1186374 0
1186443 16
1186463 16
1186465 39
1186556 78
1186559 66
1186696 80
1186738 0
1186852 115
1186869 55
1186905 0
1187037 5
1187048 7
1187109 312
1187112 197
1187197 0
1187307 0
1187334 58
1187363 0
1187440 12
1187499 7
1187568 0
1187603 1
1187635 0
1187647 8
1187735 23
1187897 20
1187924 41
1187927 119
1188040 0
1188152 84
1188262 90
1188334 0
1188391 58
1188422 3
1188738 0
1188912 0
1188990 0
1189083 0
1189090 16
1189160 57
1189221 0
1189230 0
1189308 0
1189868 2
1189965 0
1190018 145
1190165 8
1190240 60
1190364 5
1190449 22
1190453 0
1190465 0
1190469 11
1190518 31
1190520 0
1190566 0
1190693 65
1190703 6
1190725 136
1190758 296
1190801 10
1190873 0
1190882 0
1191035 0
1191230 11
1191242 11
1191592 1
1191689 0
1191742 149
1191889 13
1191964 150
1191983 20
1192141 76
1192181 0
1192215 0
1192273 0
1192307 0
1192344 0
1192373 0
1192379 0
1192394 0
1192411 0
1192418 0
1192447 21
1192460 0
1192511 6
1192628 0
1192659 50
1192671 0
1192733 0
1192820 34
1192907 59
1193210 175
1193232 0
1193243 363
1193249 120
1193344 2
1193405 160
1193816 0
1193822 1
1193848 11
1193892 9
1193978 20
1194014 0
1194134 0
1194222 0
1194317 2
1194370 0
1194584 44
1194596 11
1194648 298
1194733 31
1194995 22
1195036 61
1195048 69
1195056 135
1195089 79
1195224 0
1195247 66
1195337 0
1195401 1
1195638 58
1195699 13
1195705 0
1195754 49
1195779 11
1195818 5
1195872 33
1196129 1
1196164 0
1196171 152
1196178 0
1196213 3
1196216 26
1196249 0
1196255 41
1196301 0
1196317 0
1196333 0
1196384 0
1196396 0
1196467 0
1196495 0
1196624 0
1196674 0
1196727 0
1196765 0
1196901 0
1197042 0
1197054 0
1197071 0
1197098 0
1197102 0
1197113 0
1197173 6
1197303 12
1197306 0
1197330 26
1197371 0
1197515 43
1197526 11
1197563 22
1197572 0
1197584 112
1197616 168
1197628 0
1197680 60
1197707 82
1197727 63
1197799 29
1197849 0
1197864 27
1197909 107
1197972 144
1198104 61
1198235 58
1198284 6
1198300 34
1198468 0
1198537 19
1198664 0
1198671 0
1198866 128
1198868 872
1199108 0
1199141 190
1199409 0
1199420 39
1199427 0
1199551 0
1199613 69
1199634 357
1199687 104
1199696 27
1199774 25
1199803 2
1199840 0
1199867 18
1199918 119
1199942 0
1200092 75
1200106 0
1200117 1
1200210 89
1200212 13
1200254 69
1200306 31
1200393 0
1200419 0
1200460 0
1200490 0
1200508 0
1200560 34
1200568 8
1200578 0
1200607 2
1200612 0
1200664 51
1200747 0
1200786 0
1200796 0
1200800 0
1200876 30
1200898 31
1200968 0
1201036 0
1201070 0
1201127 0
1201151 0
1201173 0
1201196 0
1201224 0
1201254 0
1201281 0
1201372 0
1201395 0
1201418 81
1201485 164
1201554 0
1201637 29
1201658 0
1201734 541
1201755 0
1201784 0
1201822 93
1201938 0
1201978 117
1202019 0
1202041 0
1202098 117
1202101 119
1202130 215
1202158 6
1202188 418
1202220 10
1202268 0
1202290 0
1202318 0
1202353 21
1202377 150
1202419 9
1202617 238
1202656 0
1202803 1
1202868 0
1202966 83
1203060 0
1203067 0
1203109 288
1203137 1
1203146 0
1203156 43
1203255 48
1203260 48
1203270 7
1203280 55
1203343 0
1203421 0
1203457 0
1203493 0
1203523 0
1203555 0
1203574 0
1203588 0
1203625 0
1203629 0
1203696 0
1203703 0
1203787 0
1203802 0
1203808 0
1203911 0
1203930 0
1203981 0
1204133 0
1204175 516
1204232 0
1204359 47
1204397 0
1204419 0
1204451 0
1204498 0
1204545 2
1204561 0
1204605 0
1204618 0
1204684 0
1204691 63
1204811 0
1204881 0
1204925 0
1205182 0
1205231 0
1205235 0
1205301 0
1205305 20
1205314 22
1205331 0
1205368 0
1205431 0
1205512 0
1205515 0
1205538 0
1205650 0
1205789 0
1205831 0
1205875 170
1205917 1
1205926 0
1205937 23
1205973 59
1206000 0
1206027 0
1206029 20
1206107 0
1206237 0
1206282 0
1206381 0
1206465 25
1206467 12
1206477 90
1206479 89
1206485 245
1206598 0
1206788 0
1206792 45
1206803 0
1206839 0
1206910 0
1206928 0
1206976 27
1207042 2
1207045 11
1207138 0
1207201 6
1207335 0
1207427 2
1207454 0
1207483 18
1207647 0
1207665 50
1207690 31
1207710 1
1207795 4
1207884 58
1207927 0
1208020 0
1208023 0
1208060 0
1208112 0
1208282 0
1208293 28
1208368 245
1208398 49
1208423 0
1208446 0
1208473 0
1208493 0
1208629 35
1209073 0
1209111 0
1209313 0
1209577 23
1209581 49
1209647 0
1209655 0
1209784 0
1209832 0
1209867 4
1209874 0
1209895 0
1209964 0
1209994 15
1210132 0
1210222 1
1210264 0
1210357 0
1210535 438
1210548 0
1210581 212
1210590 74
1210631 1
1210640 0
1210698 0
1210745 0
1210760 11
1210766 0
1210841 0
1211066 0
1211173 97
1211189 0
1211223 0
1211276 2
1211334 0
1211351 0
1211372 87
1211401 33
1211439 185
1211499 0
1211505 30
1211553 172
1211570 259
1211612 26
1211743 171
1211818 43
1211980 4
1212128 0
1212170 0
1212385 0
1212446 4
1212597 111
1212600 1
1212605 239
1212685 1
1212726 0
1212761 63
1212765 5
1212770 0
1213143 28
1213161 0
1213563 10
1213593 24
1213861 111
1213945 41
1213948 44
1213965 23
1213991 56
1214055 0
1214092 150
1214117 2
1214238 46
1214243 124
1214265 0
1214280 0
1214358 0
1214367 0
1214376 0
1214382 0
1214390 0
1214399 0
1214401 0
1214424 0
1214435 0
1214465 0
1214475 0
1214477 0
1214479 0
1214481 0
1214490 0
1214492 0
1214500 0
1214519 0
1214563 0
1214587 0
1214668 0
1214696 68
1214945 0
1215013 0
1215024 27
1215054 17
1215066 62
1215141 0
1215187 87
1215209 130
1215211 0
1215246 0
1215270 0
1215405 0
1215419 177
1215435 7
1215556 127
1215616 0
1215659 10
1215665 96
1215681 3
1215695 56
1215875 233
1215968 95
1216052 125
1216103 73
1216191 66
1216279 154
1216301 0
1216346 84
1216414 0
1216463 116
1216652 134
1216663 2
1216727 76
1216889 20
1216915 30
1216918 41
1217039 55
1217082 0
1217137 0
1217238 117
1217299 51
1217305 346
1217392 0
1217541 1
1217551 14
1217731 0
1218146 1
1218205 0
1218352 0
1218370 0
1218381 5
1218508 24
1218532 0
1218562 3
1218760 0
1218785 16
1219028 0
1219035 0
1219133 0
1219142 0
1219161 69
1219188 0
1219215 158
1219249 113
1219274 0
1219417 0
1219479 0
1219483 0
1219515 0
1219519 0
1219642 0
1219657 0
1219675 0
1219727 0
1219729 0
1219789 0
1219818 0
1220025 0
1220029 0
1220106 0
1220120 0
1220158 0
1220174 11
1220281 0
1220294 24
1220408 78
1220419 0
1220438 28
1220492 279
1220498 71
1220525 34
1220564 0
1220572 0
1220606 0
1220680 0
1220727 0
1220754 0
1220757 0
1220982 0
1220997 0
1221096 0
1221290 0
1221300 0
1221664 0
1221728 0
1221776 0
1221816 0
1221878 0
1221938 22
1221947 13
1221953 0
1222067 0
1222230 0
1222307 0
1222379 0
1222394 0
1222418 0
1222430 0
1222459 0
1222558 0
1222574 0
1222652 0
1222707 0
1222784 3
1222817 5
1222831 21
1222850 0
1222979 0
1223005 0
1223015 18
1223112 73
1223187 0
1223236 23
1223392 0
1223426 173
1223494 0
1223547 0
1223614 21
1223837 148
1223864 310
1223875 0
1224373 0
1224418 0
1224432 0
1224477 0
1224562 0
1224564 0
1224690 0
1224696 1
1224714 3
1224738 6
1224805 0
1224839 0
1224888 0
1224890 0
1224988 0
1225012 0
1225045 0
1225099 0
1225218 0
1225248 6
1225258 0
1225430 12
1225440 1
1225516 0
1225593 0
1225733 0
1225787 0
1225905 0
1225990 0
1226017 0
1226032 0
1226044 0
1226074 0
1226089 4276
1226093 0
1226104 0
1226110 8
1226119 0
1226144 0
1226313 0
1226402 0
1226484 0
1226566 0
1226708 0
1226779 0
1226788 0
1226869 0
1226958 0
1227404 0
1227443 0
1227537 0
1227597 196
1227609 0
1227648 0
1227675 0
1227747 0
1227750 0
1227855 0
1227866 0
1227983 0
1228195 0
1228242 0
1228283 0
1228401 0
1228529 0
1228730 12
1228766 0
1228775 0
1228914 130
1228966 9
1229109 0
1229175 0
1229220 0
1229257 0
1229382 0
1229503 158
1229515 91
1229567 144
1229591 0
1229681 69
1229726 0
1229734 25
1229851 39
1229944 18
1229997 234
1230034 77
1230126 4
1230161 0
1230377 0
1230421 84
1230457 491
1230461 115
1230472 4
1230601 10
1230610 191
1230655 166
1230661 458
1230708 20
1230736 70
1230828 0
1230846 0
1230903 218
1230917 1
1230935 127
1230962 189
1230991 0
1231015 16
1231126 31
1231201 1
1231219 0
1231230 4
1231283 135
1231287 97
1231300 287
1231334 0
1231391 103
1231407 79
1231524 38
1231631 131
1231661 42
1231663 0
1231715 0
1231786 52
1231824 0
1231978 14
1232123 0
1232178 0
1232380 0
1232415 47
1232421 0
1232488 113
1232494 1
1232506 0
1232566 375
1232633 0
1232651 0
1232725 0
1232754 0
1232835 2
1232845 0
1232914 0
1232917 0
1232965 0
1232987 0
1233001 8
1233013 18
1233093 0
1233179 64
1233208 32
1233286 1
1233293 0
1233484 16
1233506 0
1233508 1
1233574 2
1233650 0
1233661 0
1233956 0
1233967 0
1234026 139
1234153 10
1234249 0
1234366 2
1234373 1
1234554 0
1234767 0
1234986 2
1235045 6
1235189 30
1235215 0
1235311 252
1235533 12
1235611 0
1235735 0
1235742 0
1235749 1
1236001 183
1236066 0
1236079 26
1236089 29
1236123 0
1236172 66
1236225 0
1236259 0
1236290 0
1236359 0
1236382 0
1236409 0
1236493 0
1236599 0
1236646 0
1236842 0
1237003 0
1237030 0
1237045 0
1237112 0
1237210 2
1237219 39
1237294 111
1237319 143
1237333 0
1237408 178
1237420 0
1237429 209
1237438 5
1237459 4
1237504 103
1237513 0
1237589 17
1237617 0
1237667 0
1237774 11
1237849 0
1237909 0
1237935 0
1238012 0
1238014 0
1238024 0
1238037 0
1238071 0
1238163 0
1238203 0
1238240 54
1238348 38
1238445 0
1238470 0
1238515 0
1238533 0
1238735 0
1238852 56
1239206 0
1239281 15
1239303 0
1239326 5
1239397 34
1239450 0
1239577 0
1239632 60
1239781 18
1239911 38
1239989 128
1239991 108
1240012 0
1240072 0
1240082 0
1240095 0
1240118 17
1240122 0
1240128 0
1240130 0
1240145 0
1240154 78
1240173 0
1240181 0
1240191 0
1240215 0
1240221 0
1240230 0
1240273 1
1240298 1
1240300 0
1240356 0
1240393 47
1240524 0
1240571 0
1240598 310
1240732 64
1240756 13
1240813 0
1240815 44
1240848 0
1240869 0
1240883 0
1240890 0
1240919 0
1240977 0
1240998 0
1241008 0
1241034 3
1241137 6
1241203 1
1241209 9
1241238 0
1241324 38
1241390 950
1241414 0
1241475 0
1241571 61
1241593 345
1241602 115
1241619 1
1241739 270
1241780 93
1241823 8
1241954 0
1242011 0
1242107 509
1242134 49
1242171 273
1242214 6
1242389 0
1242463 97
1242652 63
1242681 93
1242689 10
1242691 102
1242799 2
1242862 0
1242910 16
1242926 0
1242966 0
1243102 0
1243358 0
1243382 5
1243478 0
1243548 0
1243618 111
1243659 80
1243757 0
1243797 26
1243904 0
1243956 20
1243989 0
1244034 98
1244037 0
1244253 0
1244278 0
1244364 64
1244538 0
1244547 0
1244566 24
1244592 0
1244689 6
1244695 0
1244701 0
1244771 0
1244789 0
1244834 0
1244878 0
1244886 0
1244901 0
1245009 0
1245136 0
1245170 0
1245213 0
1245420 0
1245423 0
1245475 0
1245522 0
1245657 0
1245720 0
1245834 0
1245840 0
1245871 0
1245946 0
1246145 0
1246149 77
1246496 0
1246569 0
1246592 0
1246615 12
1246729 5
1246760 29
1246953 105
1247023 152
1247087 9
1247091 0
1247116 0
1247282 0
1247289 0
1247361 1
1247394 560
1247498 0
1247646 40
1247655 17
1247733 0
1247811 0
1247850 1
1247901 0
1247989 0
1248121 3
1248163 30
1248214 0
1248242 0
1248277 0
1248396 0
1248569 0
1248645 1
1248662 47
1248758 33
1248842 55
1248854 8
1248886 0
1248888 0
1248919 0
1249034 0
1249061 3
1249107 25
1249126 1
1249183 0
1249211 20
1249239 0
1249294 0
1249331 0
1249350 0
1249399 0
1249421 2
1249502 0
1249536 0
1249564 0
1249598 0
1249620 0
1249694 0
1249918 0
1250038 0
1250126 0
1250281 0
1250295 0
1250373 0
1250599 0
1250685 0
1250775 0
1250801 0
1250836 0
1250871 0
1250902 0
1250915 0
1250947 0
1251009 0
1251214 0
1251236 0
1251322 0
1251395 2
1251421 0
1251425 62
1251487 4
1251515 13
1251612 0
1251618 0
1251667 9
1251707 0
1251761 0
1251825 0
1251852 0
1251855 0
1251903 0
1251910 0
1251948 0
1251977 0
1251987 1
1252025 0
1252039 0
1252115 0
1252156 0
1252160 75
1252276 3
1252312 0
1252338 2
1252379 0
1252419 0
1252485 0
1252501 0
1252541 5
1252553 0
1252577 0
1252601 0
1252637 0
1252924 0
1252983 112
1253034 0
1253037 0
1253039 0
1253099 0
1253150 0
1253252 0
1253262 0
1253321 0
1253363 0
1253539 0
1253633 0
1253638 0
1253669 0
1253696 0
1253876 0
1253994 0
1254032 0
1254047 0
1254094 0
1254125 0
1254133 0
1254311 0
1254339 0
1254398 0
1254409 0
1254460 1
1254497 0
1254504 0
1254514 0
1254522 0
1254577 0
1254617 0
1254629 1
1254696 1
1254745 0
1254871 0
1254891 0
1254972 0
1254994 0
1255060 0
1255068 0
1255087 0
1255197 0
1255413 0
1255467 0
1255491 0
1255528 0
1255538 0
1255597 0
1255677 1
1255728 0
1255815 0
1255953 0
1255957 0
1255987 0
1256023 0
1256026 0
1256291 0
1256300 0
1256507 14
1256657 0
1256694 0
1256741 0
1256810 0
1256853 0
1256981 0
1257071 0
1257081 0
1257146 0
1257149 0
1257199 0
1257272 0
1257297 0
1257311 229
1257317 11
1257463 0
1257484 0
1257556 0
1257592 100
1257614 0
1257679 0
1257775 0
1257833 4
1257955 0
1257999 11
1258001 41
1258218 0
1258409 0
1258508 0
1258522 0
1258525 0
1258542 0
1258639 44
1258669 0
1258678 0
1258715 0
1258719 124
1258762 64
1258939 86
1258949 0
1258981 0
1259053 0
1259068 0
1259257 0
1259398 0
1259463 0
1259479 0
1259612 0
1259713 0
1259761 0
1259794 0
1259819 0
1259851 0
1259916 0
1259959 0
1260028 0
1260165 0
1260346 0
1260389 0
1260504 0
1260582 0
1260607 0
1260619 0
1260658 0
1260772 0
1260891 0
1260963 0
1260970 0
1260976 0
1261045 0
1261109 0
1261126 0
1261129 0
1261197 0
1261235 0
1261249 0
1261316 0
1261332 0
1261540 9
1261581 0
1261609 0
1261723 73
1261828 30
1261862 27
1261931 0
1262016 0
1262060 0
1262111 59
1262137 107
1262156 116
1262273 0
1262301 18
1262430 26
1262556 18
1262673 0
1262697 16
1262727 108
1262762 1047
1263087 0
1263288 0
1263306 0
1263357 0
1263408 9
1263451 33
1263468 0
1263481 61
1263488 76
1263540 0
1263668 0
1263710 120
1263763 58
1263839 95
1263877 0
1263901 4
1263914 1
1264015 122
1264201 0
1264337 309
1264380 0
1264454 168
1264462 95
1264491 0
1264498 0
1264567 0
1264591 0
1264614 151
1264795 46
1264831 0
1264945 144
1264998 0
1265314 45
1265357 3
1265476 156
1265497 0
1265561 325
1265589 0
1265596 25
1265629 31
1265709 22
1265722 1
1265920 208
1265980 0
1265998 0
1266128 0
1266135 0
1266268 61
1266309 0
1266478 21
1266488 184
1266492 1
1266624 4
1266648 0
1266689 0
1266758 0
1266788 58
1266836 0
1266853 0
1266867 28
1266919 0
1266978 2
1266981 37
1266991 25
1266998 110
1267032 100
1267041 0
1267085 168
1267109 13
1267124 37
1267191 0
1267249 0
1267263 0
1267318 2
1267359 0
1267494 0
1267610 0
1267668 17
1267804 443
1267867 0
1267931 0
1267971 15
1267992 0
1268019 160
1268081 421
1268438 65
1268440 97
1268542 0
1268575 81
1268607 59
1268620 113
1268641 0
1268683 18
1268698 0
1268716 0
1268784 86
1268821 0
1268916 86
1268983 0
1269021 80
1269036 103
1269049 1
1269088 0
1269099 45
1269135 0
1269220 0
1269316 2
1269387 113
1269454 45
1269569 435
1269647 75
1269697 0
1269948 8
1269964 0
1269970 56
1270017 0
1270055 421
1270193 65
1270217 0
1270226 0
1270311 418
1270383 3
1270421 161
1270449 322
1270576 0
1270728 0
1270731 64
1270740 183
1270761 1
1270794 130
1270822 144
1271019 20
1271142 0
1271155 134
1271175 5
1271229 25
1271355 0
1271427 2
1271487 131
1271572 209
1271621 60
1271643 34
1271816 0
1271826 5
1271857 447
1271906 0
1271966 5
1272093 10
1272112 15
1272179 76
1272192 0
1272200 21
1272235 0
1272245 0
1272318 235
1272322 77
1272347 137
1272352 67
1272361 118
1272638 0
1272723 71
1272921 0
1273054 5
1273081 18
1273094 118
1273136 0
1273160 0
1273167 59
1273191 0
1273325 0
1273346 0
1273360 0
1273419 524
1273431 0
1273517 0
1273561 0
1273675 64
1273716 237
1273769 305
1273800 29
1273809 0
1273833 92
1273939 0
1274061 605
1274067 124
1274084 311
1274088 147
1274143 8
1274151 30
1274248 79
1274259 104
1274294 15
1274327 260
1274529 13
1274824 72
1274994 57
1275077 74
1275080 99
1275174 0
1275297 14
1275300 205
1275323 0
1275427 0
1275507 0
1275548 114
1275552 316
1275554 837
1275558 188
1275561 22
1275572 12
1275576 40
1275657 1
1275680 122
1275685 448
1275848 51
1275926 92
1275964 394
1275966 8
1275981 47
1276004 72
1276018 21
1276029 56
1276127 0
1276185 0
1276352 0
1276360 8
1276396 0
1276497 0
1276522 109
1276544 1
1276592 8
1276621 0
1276637 63
1276653 0
1276676 8
1276704 131
1276741 0
1276774 0
1276798 0
1277037 9
1277064 30
1277220 0
1277271 299
1277419 175
1277618 46
1277676 9
1277709 20
1277768 0
1277826 0
1277841 292
1277844 23
1277866 0
1277870 0
1277982 6
1277997 0
1278027 0
1278114 81
1278180 0
1278281 24
1278449 0
1278470 31
1278498 48
1278515 94
1278529 85
1278543 39
1278550 112
1278653 87
1278660 85
1278722 58
1278731 254
1278743 65
1278818 0
1278897 8
1278905 68
1279054 61
1279070 0
1279171 334
1279262 0
1279445 10
1279456 126
1279460 213
1279517 19
1279567 1
1279628 303
1279641 180
1279645 145
1279652 69
1279674 0
1279819 0
1279835 1
1279943 109
1279994 47
1280058 5
1280071 0
1280090 31
1280156 16
1280160 8
1280215 26
1280232 0
1280322 0
1280346 13
1280350 281
1280358 16
1280416 254
1280478 0
1280614 79
1280649 116
1280669 0
1280715 0
1280735 0
1280834 0
1280857 11
1280898 12
1280954 25
1280964 55
1281035 106
1281047 1
1281075 338
1281084 57
1281111 47
1281136 0
1281147 60
1281168 0
1281185 0
1281373 0
1281417 129
1281466 62
1281503 503
1281540 0
1281568 31
1281574 176
1281663 191
1281747 0
1281786 0
1281844 86
1281846 1
1281863 0
1281870 0
1281891 16
1282018 56
1282029 20
1282140 214
1282216 0
1282294 96
1282455 0
1282483 0
1282494 0
1282527 303
1282529 229
1282594 0
1282662 33
1282670 0
1282726 42
1282786 599
1282790 82
1282803 0
1283001 239
1283017 6
1283031 35
1283057 430
1283167 6
1283321 0
1283438 85
1283575 0
1283646 0
1283652 55
1283965 0
1284001 10
1284218 0
1284293 30
1284339 0
1284353 0
1284425 0
1284509 21
1284551 0
1284611 0
1284787 0
1284796 55
1284800 350
1284876 51
1284901 328
1284942 0
1284953 371
1284959 35
1285036 20
1285050 0
1285131 0
1285169 0
1285211 0
1285253 0
1285259 0
1285265 0
1285304 0
1285331 0
1285380 0
1285400 0
1285470 0
1285520 0
1285568 0
1285587 0
1285639 0
1285649 0
1285725 0
1285751 0
1285754 0
1285894 0
1285902 0
1285956 0
1286022 0
1286177 0
1286201 0
1286252 73
1286285 0
1286307 0
1286340 0
1286347 0
1286358 0
1286374 0
1286391 0
1286413 64
1286443 0
1286454 0
1286463 0
1286487 100
1286557 0
1286568 69
1286579 43
1286581 23
1286705 63
1286813 46
1286847 0
1286941 0
1287018 0
1287063 29
1287084 65
1287105 0
1287112 118
1287177 14
1287257 0
1287336 663
1287428 12
1287463 285
1287544 203
1287589 113
1287619 0
1287661 56
1287667 246
1287688 15
1287694 29
1287721 69
1287802 19
1287898 121
1288009 20
1288018 0
1288102 325
1288174 0
1288185 0
1288210 0
1288260 0
1288266 0
1288312 33
1288320 0
1288345 131
1288357 0
1288491 35
1288497 108
1288592 78
1288644 0
1288762 0
1288807 0
1288984 367
1289053 57
1289152 0
1289158 0
1289182 0
1289191 0
1289296 4
1289368 37
1289412 0
1289424 0
1289500 0
1289537 0
1289621 0
1289692 0
1289715 0
1289721 11
1289731 171
1289902 4
1289995 19
1290007 0
1290067 39
1290069 94
1290165 0
1290252 47
1290307 180
1290315 0
1290385 0
1290417 13
1290444 88
1290454 57
1290502 0
1290586 0
1290625 91
1290638 0
1290640 49
1290728 0
1290754 98
1290808 0
1290876 0
1290893 124
1290925 0
1290952 190
1290969 0
1291021 90
1291124 65
1291176 156
1291218 0
1291230 130
1291313 61
1291352 0
1291362 112
1291365 30
1291380 0
1291386 9
1291540 110
1291602 105
1291671 130
1291752 138
1291764 324
1291809 1
1291872 224
1291890 270
1291944 152
1292058 286
1292076 0
1292095 0
1292106 0
1292130 48
1292241 152
1292319 2
1292397 22
1292406 124
1292430 0
1292442 160
1292460 0
1292498 0
1292538 20
1292570 16
1292621 1
1292817 197
1292828 68
1292910 199
1292922 0
1292966 121
1292983 0
1293005 112
1293014 84
1293074 0
1293103 68
1293119 32
1293242 0
1293248 30
1293318 1
1293364 0
1293451 10
1293493 0
1293499 42
1293538 0
1293670 50
1293726 0
1293742 18
1293777 0
1293802 111
1293873 48
1293883 0
1293926 37
1293964 12
1293967 199
1294017 0
1294054 11
1294069 45
1294078 2
1294144 95
1294382 1
1294394 139
1294518 278
1294622 93
1294693 12
1294897 15
1295043 0
1295127 14
1295303 22
1295379 33
1295461 156
1295644 0
1295693 0
1295782 35
1295939 222
1296052 18
1296082 0
1296124 0
1296138 32
1296145 0
1296217 0
1296271 0
1296307 0
1296527 0
1296590 0
1296641 0
1296679 0
1296694 0
1296710 0
1296768 0
1296884 0
1296960 0
1296964 0
1297155 0
1297235 0
1297425 0
1297533 0
1297550 0
1297578 0
1297640 0
1297720 0
1297797 0
1297921 0
1298057 21
1298088 39
1298131 0
1298170 0
1298342 0
1298462 0
1298478 0
1298526 0
1298586 0
1298622 101
1298658 0
1298700 2
1298703 129
1298765 0
1298788 35
1298922 15
1298973 0
1299022 54
1299122 68
1299133 2
1299164 46
1299266 39
1299353 13
1299386 299
1299395 547
1299524 0
1299692 0
1299733 0
1299736 17
1299753 20
1299823 0
1299849 140
1299865 24
1299940 25
1300197 0
1300214 0
1300219 51
1300230 23
1300253 0
1300292 36
1300385 3
1300502 0
1300559 5
1300709 1
1300727 0
1300765 0
1300801 0
1300844 0
1300955 0
1300969 0
1301120 111
1301213 163
1301268 0
1301324 8
1301457 160
1301459 0
1301584 236
1301593 0
1301658 0
1301745 13
1301756 0
1301815 0
1301874 24
1301881 0
1301963 19
1301966 89
1301992 97
1302002 88
1302044 0
1302071 83
1302240 0
1302333 0
1302419 79
1302497 13
1302606 0
1302621 0
1302686 63
1302757 36
1302784 89
1302842 59
1302854 0
1302903 9
1302922 15
1302924 19
1302944 51
1302980 0
1303016 0
1303067 0
1303186 0
1303203 0
1303220 0
1303240 0
1303271 0
1303294 2
1303296 0
1303361 0
1303429 0
1303447 0
1303621 0
1303695 0
1303730 0
1303746 0
1303751 0
1303788 0
1303870 0
1304086 0
1304122 4
1304126 3
1304307 0
1304470 0
1304580 6
1304605 0
1304659 0
1304726 53
1304742 0
1304756 0
1304770 0
1304916 15
1304928 0
1305058 51
1305099 11
1305114 0
1305126 0
1305184 0
1305236 0
1305474 0
1305481 89
1305499 87
1305561 1
1305623 0
1305670 83
1305673 92
1305715 152
1305799 238
1305867 0
1305870 206
1305880 0
1305896 0
1305966 14
1306003 7
1306023 71
1306037 0
1306085 0
1306121 0
1306144 0
1306183 0
1306203 190
1306205 260
1306294 3
1306358 164
1306415 25
1306440 197
1306550 129
1306554 146
1306770 10
1306775 25
1306851 0
1306929 0
1306996 13
1307297 285
1307377 0
1307443 0
1307559 7
1307580 0
1307721 45
1307754 0
1307825 0
1307892 17
1307898 0
1308042 0
1308093 102
1308112 0
1308154 0
1308178 0
1308213 0
1308250 0
1308311 81
1308369 0
1308377 17
1308426 0
1308428 0
1308449 0
1308477 0
1308587 26
1308589 79
1308661 230
1308671 7
1308701 0
1308737 1
1308784 0
1308803 8
1308823 42
1308831 16
1308839 213
1308850 0
1308882 78
1308895 44
1308898 69
1308904 0
1308970 130
1308976 2
1309011 0
1309083 0
1309104 0
1309106 0
1309166 0
1309173 0
1309206 0
1309529 0
1309557 18
1309592 0
1309633 0
1309718 21
1309727 109
1309814 84
1309925 1
1309965 19
1310019 19
1310045 0
1310091 64
1310094 57
1310136 0
1310146 31
1310198 38
1310258 47
1310276 49
1310280 7
1310363 65
1310450 0
1310524 0
1310693 23
1310775 19
1310801 68
1310897 314
1310934 25
1311279 72
1311361 0
1311381 13
1311447 462
1311450 107
1311480 111
1311514 0
1311628 0
1311665 116
1311668 2
1311714 193
1311721 0
1311739 133
1311781 0
1311887 81
1312136 0
1312157 28
1312179 0
1312193 0
1312277 476
1312282 0
1312343 0
1312362 9
1312590 225
1312605 18
1312627 0
1312727 26
1312792 29
1312796 98
1312838 88
1312974 103
1313056 0
1313184 0
1313244 46
1313246 1
1313312 38
1313457 9
1313462 1
1313477 0
1313489 0
1313523 0
1313557 0
1313586 5
1313627 173
1313638 0
1313641 0
1313646 0
1313674 891
1313708 4
1313723 57
1313757 0
1313822 0
1313878 72
1313881 314
1313915 0
1314042 0
1314101 205
1314121 54
1314163 0
1314183 28
1314211 488
1314350 0
1314399 0
1314482 30
1314564 0
1314601 658
1314697 0
1314718 12
1314915 0
1314967 0
1314981 51
1315016 0
1315089 6
1315106 60
1315170 0
1315189 0
1315300 0
1315394 0
1315446 0
1315503 0
1315567 32
1315574 404
1315704 0
1315841 17
1315892 0
1315914 394
1315993 0
1315996 227
1316047 51
1316068 143
1316093 108
1316116 0
1316158 62
1316305 0
1316522 109
1316554 58
1316696 74
1316791 11
1316859 28
1316867 0
1316871 0
1316878 90
1316900 261
1316989 393
1317096 0
1317109 168
1317133 0
1317215 0
1317236 2
1317441 2
1317559 153
1317579 0
1317797 4
1317847 2
1317875 0
1317910 0
1317924 26
1318072 0
1318090 0
1318280 0
1318306 114
1318486 44
1318540 52
1318556 44
1318648 0
1318699 182
1318768 0
1318816 353
1318899 0
1318963 262
1319115 0
1319238 310
1319265 167
1319291 0
1319398 450
1319463 0
1319505 0
1319581 0
1319593 0
1319602 0
1319619 0
1319649 0
1319768 1
1319830 225
1319889 62
1319891 145
1320060 156
1320173 289
1320175 1
1320190 0
1320200 20
1320230 0
1320277 0
1320293 6
1320325 344
1320329 199
1320347 0
1320366 0
1320376 94
1320408 0
1320605 0
1320642 0
1320659 5
1320751 104
1320754 9
1320760 0
1320817 0
1320906 41
1320909 33
1320946 0
1320956 435
1320959 0
1320966 0
1321029 122
1321125 2
1321130 0
1321161 0
1321227 0
1321245 48
1321252 0
1321260 232
1321268 160
1321283 92
1321289 109
1321304 479
1321385 0
1321488 0
1321551 0
1321684 0
1321692 0
1321742 0
1321777 0
1321810 0
1321837 0
1321840 0
1321891 0
1321904 16
1321913 0
1322064 0
1322084 0
1322098 0
1322184 0
1322190 0
1322246 0
1322259 0
1322270 0
1322279 0
1322571 0
1322591 0
1322595 0
1322657 1
1322705 0
1322743 0
1322753 64
1322909 0
1323089 0
1323160 0
1323189 0
1323202 21
1323250 0
1323277 0
1323438 0
1323517 0
1323742 1
1323752 0
1323844 0
1323867 0
1323881 0
1323911 0
1323914 0
1323925 0
1323993 0
1324007 1
1324034 0
1324113 0
1324148 0
1324260 0
1324347 0
1324494 26
1324526 0
1324533 0
1324559 105
1324665 159
1324734 1
1324779 181
1324792 56
1324835 38
1324907 50
1324950 99
1324977 1
1324984 0
1325005 460
1325007 1
1325035 0
1325192 0
1325236 12
1325349 0
1325382 0
1325406 21
1325412 0
1325451 0
1325520 62
1325542 0
1325647 39
1325659 0
1325684 4
1325694 1
1325699 1
1325724 7
1325772 0
1325810 12
1325818 4
1325917 0
1326010 173
1326098 0
1326113 129
1326115 0
1326135 0
1326210 120
1326275 0
1326389 535
1326464 13
1326506 9
1326530 0
1326541 36
1326563 0
1326588 0
1326661 374
1326751 175
1326789 0
1326806 0
1326857 5
1326882 328
1326920 267
1327007 108
1327016 59
1327099 562
1327249 0
1327273 28
1327289 904
1327430 226
1327439 122
1327519 209
1327524 29
1327546 0
1327577 0
1327592 0
1327651 0
1327690 23
1327785 0
1327792 0
1327861 0
1327911 37
1328040 0
1328112 0
1328118 0
1328206 90
1328303 0
1328385 97
1328430 0
1328439 0
1328456 17
1328628 0
1328718 119
1328803 0
1328956 1
1328991 5
1329318 0
1329321 0
1329441 107
1329792 0
1329915 0
1329939 0
1330053 0
1330193 0
1330207 0
1330223 0
1330229 0
1330239 0
1330244 1
1330248 38
1330353 0
1330391 0
1330455 0
1330482 1
1330584 0
1330602 0
1330665 0
1330695 0
1330710 0
1330749 0
1330836 8
1330998 0
1331170 0
1331176 0
1331201 0
1331216 0
1331270 0
1331308 0
1331499 0
1331552 17
1331627 0
1331651 0
1331681 99
1331695 0
1331700 0
1331720 0
1331763 0
1331791 0
1331810 0
1331822 0
1331866 0
1331882 76
1331906 15
1331912 7
1332059 52
1332111 0
1332140 0
1332163 11
1332168 79
1332500 0
1332801 0
1332912 54
1332939 0
1332962 0
1332966 24
1332970 0
1332979 0
1333052 46
1333087 25
1333093 0
1333170 37
1333296 113
1333314 0
1333604 130
1333637 63
1333639 187
1333883 22
1333923 22
1333942 9
1334093 33
1334110 139
1334165 63
1334264 392
1334356 18
1334486 0
1334572 0
1334721 0
1334906 2
1334918 423
1334921 256
1334943 10
1334987 231
1335000 84
1335020 99
1335084 0
1335093 187
1335158 0
1335167 200
1335213 0
1335254 102
1335416 70
1335497 24
1335593 0
1335709 0
1335781 71
1335838 0
1335880 0
1336020 0
1336160 0
1336199 0
1336331 0
1336402 0
1336421 0
1336436 0
1336557 0
1336616 0
1336644 0
1336802 0
1336853 0
1336943 0
1337034 9
1337054 0
1337058 0
1337092 0
1337146 0
1337151 0
1337218 0
1337228 0
1337235 0
1337249 0
1337265 0
1337287 0
1337317 30
1337371 56
1337409 28
1337488 121
1337523 0
1337580 0
1337617 0
1337867 40
1337913 110
1337933 0
1337967 0
1338063 0
1338115 42
1338203 163
1338217 141
1338326 332
1338524 0
1338551 804
1338562 120
1338691 149
1338694 0
1338703 8
1338788 0
1338807 0
1338922 17
1338946 5
1338962 9
1339021 17
1339071 3
1339083 23
1339186 125
1339261 162
1339300 112
1339337 0
1339347 113
1339368 0
1339397 29
1339524 78
1339565 133
1339640 14
1339652 24
1339713 19
1339769 43
1339811 27
1340492 70
1340522 0
1340547 2
1340590 16
1340619 37
1340625 153
1340628 56
1340673 4
1340819 21
1340911 25
1340953 19
1340976 48
1340982 16
1341018 84
1341167 57
1341182 12
1341198 49
1341318 10
1341359 120
1341458 1
1341568 6
1341715 1
1341725 21
1341761 9
1341833 24
1342022 0
1342122 115
1342124 66
1342162 64
1342261 0
1342274 12
1342346 28
1342418 0
1342460 0
1342587 13
1342669 13
1342677 8
1342697 29
1342707 20
1342726 52
1342861 0
1342877 40
1342885 0
1342990 0
1343001 107
1343005 0
1343108 59
1343140 0
1343341 30
1343368 0
1343408 130
1343440 451
1343489 0
1343528 85
1343530 59
1343627 0
1343651 88
1343695 0
1343710 86
1343722 54
1343743 0
1343852 270
1343876 4
1343953 436
1344012 1
1344015 68
1344019 132
1344025 0
1344077 0
1344112 16
1344167 64
1344175 121
1344217 112
1344388 0
1344607 0
1344686 0
1344690 0
1344709 0
1344742 0
1344798 0
1344913 0
1344922 0
1344962 0
1345130 0
1345172 34
1345205 0
1345248 156
1345253 0
1345424 0
1345499 0
1345583 0
1345609 0
1345623 0
1345660 0
1345693 0
1345705 0
1345869 0
1345905 0
1345933 0
1345989 0
1346166 0
1346206 0
1346220 0
1346310 0
1346322 1
1346467 2
1346474 1
1346548 0
1346561 19
1346752 15
1346811 0
1346888 52
1346892 182
1346937 235
1347116 0
1347356 32
1347456 108
1347493 32
1347592 41
1347632 153
1347719 33
1347741 92
1347772 51
1347894 25
1347936 38
1348038 6
1348193 127
1348195 0
1348266 68
1348351 85
1348635 6
1348671 0
1348684 0
1348706 18
1348718 1
1348739 0
1348764 90
1348798 86
1348950 78
1348984 33
1349021 35
1349074 24
1349106 150
1349114 0
1349140 75
1349202 13
1349236 19
1349243 0
1349329 981
1349341 92
1349344 22
1349509 91
1349554 58
1349565 0
1349584 1
1349646 472
1349697 0
1349716 0
1349771 215
1349834 0
1349941 218
1350064 834
1350082 207
1350098 0
1350150 18
1350214 0
1350235 0
1350297 0
1350367 120
1350396 178
1350431 0
1350460 53
1350515 0
1350543 0
1350577 0
1350799 124
1350901 210
1350919 0
1350944 2
1351009 151
1351036 290
1351040 85
1351063 819
1351072 284
1351075 52
1351084 0
1351123 0
1351148 0
1351171 0
1351182 146
1351240 0
1351267 0
1351356 0
1351533 0
1351734 12
1351739 0
1351745 0
1351772 0
1351885 34
1351910 175
1352215 0
1352472 0
1352636 0
1352727 0
1352757 0
1352780 0
1352828 0
1352853 0
1352920 0
1352931 0
1353043 0
1353050 0
1353072 0
1353078 0
1353139 12
1353175 19
1353230 3
1353352 12
1353410 0
1353505 0
1353588 0
1353597 30
1353627 48
1353694 65
1353762 0
1353770 0
1353787 0
1353883 107
1353974 604
1354029 108
1354067 143
1354176 0
1354186 0
1354217 0
1354350 0
1354379 0
1354461 0
1354464 12
1354468 82
1354499 0
1354517 0
1354544 195
1354566 15
1354592 0
1354655 0
1354679 12
1354780 161
1354785 0
1354799 1
1354837 0
1354846 20
1354860 62
1354936 0
1354972 81
1354978 0
1355008 0
1355106 0
1355126 18
1355189 12
1355278 130
1355285 0
1355363 133
1355368 33
1355399 58
1355494 57
1355513 0
1355575 28
1355579 4
1355602 13
1355618 0
1355633 0
1355661 8
1355673 0
1355780 28
1355824 0
1355864 41
1355870 15
1355896 37
1355947 0
1355966 0
1355992 0
1356019 2
1356045 0
1356085 23
1356130 0
1356132 0
1356154 2
1356175 37
1356193 168
1356197 89
1356223 40
1356228 0
1356293 0
1356330 0
1356354 167
1356436 0
1356459 0
1356546 0
1356559 35
1356573 0
1356610 36
1356643 0
1356654 71
1356691 1
1356816 28
1357048 0
1357058 0
1357144 0
1357393 25
1357422 39
1357457 0
1357468 96
1357512 0
1357644 9
1357662 18
1357676 0
1357760 0
1357777 13
1357796 0
1357844 0
1357912 33
1358105 14
1358339 0
1358507 2
1358538 0
1358540 170
1358571 8
1358619 0
1358662 0
1358723 50
1358813 0
1358882 0
1358889 0
1358900 38
1358969 219
1359009 0
1359146 0
1359203 0
1359231 0
1359249 0
1359288 0
1359310 43
1359383 0
1359451 0
1359456 52
1359462 3
1359473 0
1359482 88
1359497 0
1359515 0
1359524 0
1359547 36
1359617 102
1359637 119
1359668 61
1359692 153
1359712 106
1359749 78
1359799 43
1359848 91
1359995 3
1360055 0
1360081 11
1360108 0
1360120 0
1360126 3
1360156 0
1360215 24
1360336 39
1360422 0
1360507 0
1360659 0
1360784 40
1360837 0
1360983 9
1360990 0
1361003 0
1361059 0
1361268 0
1361377 1
1361530 93
1361542 0
1361570 0
1361611 20
1361635 0
1361704 0
1361792 11
1361847 0
1362077 0
1362154 0
1362327 206
1362477 32
1362566 59
1362772 113
1362805 40
1362841 48
1362849 1
1362892 0
1362968 0
1362978 1
1362994 0
1363072 1
1363090 59
1363370 0
1363373 0
1363379 0
1363504 95
1363577 47
1363711 36
1363746 141
1363756 920
1363814 25
1363863 307
1363880 0
1363952 0
1364025 0
1364088 365
1364188 717
1364268 0
1364318 84
1364338 24
1364344 0
1364353 0
1364376 79
1364378 19
1364387 21
1364395 0
1364405 0
1364445 7
1364491 75
1364520 0
1364624 0
1364698 0
1364710 0
1364763 0
1364791 0
1364819 0
1364888 0
1364899 0
1364941 0
1365043 0
1365086 0
1365090 46
1365098 0
1365127 0
1365189 92
1365221 0
1365260 73
1365297 509
1365308 0
1365322 53
1365648 0
1365688 64
1365806 0
1365880 271
1365883 183
1365919 129
1366109 0
1366323 0
1366406 0
1366432 0
1366488 0
1366664 0
1366860 0
1366912 0
1366941 0
1367029 0
1367046 0
1367089 0
1367104 0
1367220 0
1367259 0
1367323 0
1367377 0
1367397 0
1367452 0
1367459 0
1367589 0
1367614 0
1367677 0
1367716 0
1367807 0
1367856 80
1367892 16
1368192 52
1368238 60
1368285 119
1368459 1
1368474 0
1368588 91
1368726 1
1368737 0
1368929 119
1369054 57
1369432 113
1369487 51
1369528 416
1369577 124
1369615 95
1369654 0
1369736 0
1369793 0
1370056 0
1370064 0
1370096 55
1370128 0
1370206 0
1370409 188
1370455 1
1370529 23
1370559 0
1370566 0
1370694 85
1370859 9
1370871 1423
1371020 90
1371039 99
1371071 263
1371151 108
1371173 15
1371225 109
1371231 84
1371423 0
1371471 220
1371507 113
1371532 91
1371543 62
1371619 33
1371700 6
1371703 51
1371778 530
1371854 0
1371903 0
1372264 0
1372350 0
1372409 0
1372442 0
1372457 0
1372547 0
1372564 0
1372616 0
1372634 0
1372771 0
1372863 0
1372884 0
1372935 0
1372949 4
1373049 51
1373072 0
1373377 15
1373397 59
1373410 21
1373428 208
1373483 0
1373491 66
1373566 61
1373617 86
1373692 53
1373836 0
1373910 0
1373915 139
1373919 1
1373982 82
1374017 0
1374051 0
1374084 27
1374129 1
1374232 184
1374242 3
1374267 75
1374277 8
1374281 109
1374319 7
1374443 19
1374503 81
1374611 63
1374656 5
1374709 26
1374734 0
1374833 38
1374914 113
1374918 2239
1374939 536
1375021 0
1375033 265
1375156 0
1375763 34
1375842 0
1375992 0
1375998 181
1376146 57
1376180 0
1376225 0
1376231 81
1376238 0
1376261 281
1376312 37
1376462 0
1376470 29
1376474 27
1376489 1
1376492 76
1376513 0
1376534 0
1376539 287
1376549 8
1376579 0
1376594 19
1376621 1
1376633 0
1376645 27
1376657 0
1376672 0
1376838 127
1376896 1
1376910 137
1376981 0
1377093 141
1377102 372
1377129 0
1377133 0
1377323 0
1377375 0
1377435 8
1377442 0
1377546 0
1377567 80
1377610 0
1377635 168
1377756 0
1377781 0
1377907 0
1377953 0
1377973 0
1377976 14
1377992 0
1378008 0
1378012 0
1378078 0
1378092 0
1378116 2
1378198 0
1378219 0
1378233 49
1378255 0
1378407 62
1378414 3
1378493 49
1378529 0
1378539 2
1378664 167
1378709 0
1378736 0
1378753 0
1378802 164
1378971 0
1379053 0
1379065 66
1379079 0
1379140 0
1379164 0
1379237 3
1379252 0
1379308 0
1379335 45
1379337 84
1379344 0
1379347 17
1379371 0
1379392 0
1379472 0
1379522 97
1379656 0
1379707 0
1379876 53
1379909 0
1380011 0
1380119 13
1380159 0
1380275 34
1380305 0
1380405 6
1380496 0
1380511 0
1380598 0
1380624 0
1380677 0
1380720 0
1380790 0
1380827 0
1380848 0
1380886 0
1380936 0
1380945 0
1380953 0
1381238 0
1381251 0
1381300 0
1381308 0
1381350 26
1381385 22
1381522 71
1381541 0
1381569 64
1381624 0
1381638 1
1381644 55
1381652 0
1381702 0
1381720 0
1381765 0
1381799 0
1381863 0
1381884 75
1381943 89
1381973 0
1381989 89
1382018 0
1382066 41
1382100 1
1382116 0
1382195 0
1382249 36
1382314 0
1382363 0
1382404 15
1382424 0
1382456 1
1382471 155
1382498 38
1382541 5
1382554 0
1382647 0
1382669 6
1382708 1
1382758 0
1382785 0
1382888 95
1382894 0
1382924 127
1383088 0
1383100 0
1383112 87
1383125 75
1383171 2
1383196 0
1383221 0
1383242 0
1383267 0
1383789 0
1384032 0
1384277 0
1384419 61
1384565 63
1384642 0
1384655 0
1384677 50
1384739 18
1384776 146
1384848 116
1384874 6
1384886 87
1384964 43
1385024 0
1385036 0
1385385 0
1385507 14
1385558 0
1385592 36
1385732 0
1385832 128
1385915 27
1386027 0
1386118 179
1386120 10
1386239 103
1386268 74
1386418 8
1386493 13
1386537 114
1386593 33
1386670 32
1386797 0
1386836 0
1387007 278
1387028 0
1387101 10
1387170 294
1387172 28
1387206 40
1387220 392
1387553 7
1387813 0
1387850 0
1387885 84
1387986 0
1388040 0
1388133 0
1388165 82
1388334 0
1388343 0
1388366 141
1388411 29
1388416 24
1388437 100
1388479 0
1388633 49
1388663 0
1388670 0
1388679 0
1388686 0
1388713 32
1388776 119
1388788 38
1388849 134
1388861 57
1388913 0
1388959 17
1388988 101
1389080 42
1389131 0
1389158 0
1389198 32
1389244 0
1389256 0
1389260 23
1389266 0
1389272 9
1389281 0
1389298 0
1389489 0
1389568 0
1389679 0
1389682 0
1389745 0
1389885 0
1389898 0
1390014 0
1390156 0
1390162 0
1390183 0
1390204 0
1390426 0
1390654 0
1390720 0
1390759 0
1390765 0
1390816 0
1390960 0
1390978 0
1391044 0
1391290 0
1391314 0
1391386 0
1391548 0
1391559 0
1391605 0
1391687 0
1391695 0
1391719 0
1391761 0
1391888 0
1391917 0
1391998 0
1392112 0
1392193 0
1392342 0
1392355 0
1392511 0
1392559 0
1392642 0
1392741 0
1392887 0
1392934 0
1392997 0
1393041 0
1393080 217
1393143 0
1393150 0
1393195 133
1393218 0
1393277 22
1393334 71
1393399 233
1393428 5
1393514 24
1393587 83
1393686 47
1393704 1
1393758 0
1393810 792
1393833 0
1394014 9
1394049 0
1394079 191
1394105 0
1394155 9
1394178 140
1394184 0
1394192 0
1394215 54
1394291 53
1394324 61
1394335 0
1394365 122
1394377 0
1394437 72
1394456 89
1394550 67
1394573 0
1394752 70
1394768 0
1394846 44
1394904 0
1394913 31
1394929 1
1395014 0
1395064 0
1395191 2
1395239 5
1395296 0
1395353 351
1395492 0
1395516 2
1395602 0
1395703 256
1395712 105
1395888 45
1395914 35
1395916 0
1395927 326
1396070 0
1396076 237
1396143 0
1396297 105
1396314 0
1396371 0
1396416 3
1396427 27
1396434 0
1396469 124
1396523 135
1396591 0
1396728 53
1396870 75
1396920 447
1396959 0
1396993 0
1397072 269
1397200 13
1397337 287
1397386 0
1397428 46
1397502 1
1397556 13
1397642 0
1397671 40
1397775 0
1397784 5
1397850 0
1397859 0
1397919 0
1397978 0
1397988 0
1397990 0
1398048 0
1398084 0
1398093 0
1398099 3
1398140 0
1398206 0
1398243 15
1398379 0
1398542 0
1398642 1
1398665 0
1398687 0
1398714 0
1398795 24
1398809 5
1398861 0
1398930 7
1399002 0
1399021 38
1399081 0
1399142 4
1399173 40
1399212 3
1399297 0
1399384 142
1399441 76
1399445 26
1399464 0
1399468 42
1399564 0
1399793 0
1399907 0
1399933 16
1399954 0
1399985 1
1400066 0
1400083 0
1400095 0
1400279 31
1400288 5
1400318 28
1400333 68
1400395 153
1400400 94
1400448 0
1400528 27
1400591 0
1400620 0
1400647 0
1400660 0
1400670 0
1400875 0
1400925 0
1400938 42
1400942 0
1400969 213
1400973 35
1401024 43
1401073 0
1401088 0
1401212 58
1401364 11
1401383 0
1401487 0
1401507 0
1401510 0
1401565 0
1401596 0
1401625 0
1401784 0
1401799 0
1401811 0
1401881 0
1401897 0
1401909 0
1401940 0
1401976 0
1402000 0
1402009 0
1402087 0
1402089 0
1402099 0
1402165 0
1402189 0
1402193 0
1402334 0
1402342 0
1402405 0
1402421 0
1402441 0
1402525 0
1402582 0
1402633 0
1402693 0
1402702 0
1402807 0
1402964 54
1403050 0
1403193 4
1403226 1
1403232 36
1403305 0
1403330 0
1403345 0
1403377 0
1403429 218
1403621 0
1403651 7
1403848 13
1403905 13
1403953 0
1404017 95
1404140 20
1404175 55
1404380 121
1404384 0
1404464 65
1404467 0
1404473 0
1404533 0
1404592 0
1404608 0
1404614 68
1404630 0
1404633 0
1404805 0
1404898 0
1404918 64
1404943 41
1404962 15
1405062 0
1405176 6
1405367 0
1405596 30
1405600 114
1405618 74
1405702 30
1405747 35
1405865 0
1406002 0
1406078 0
1406096 0
1406271 1
1406297 0
1406333 77
1406340 49
1406344 274
1406346 42
1406367 149
1406452 46
1406494 0
1406508 181
1406592 374
1406625 128
1406669 395
1406714 2
1406812 0
1406878 26
1406904 46
1407017 58
1407054 0
1407138 362
1407260 43
1407344 11
1407359 22
1407373 0
1407469 0
1407678 155
1407810 0
1407824 0
1407970 1
1408103 0
1408129 0
1408140 0
1408160 42
1408172 0
1408184 0
1408278 0
1408291 0
1408312 0
1408319 0
1408365 0
1408404 0
1408412 0
1408536 0
1408547 59
1408573 0
1408600 0
1408695 0
1408769 0
1408791 1
1408819 60
1408837 0
1408864 253
1408901 0
1408933 0
1409014 5
1409038 0
1409090 0
1409113 10
1409167 316
1409206 77
1409227 0
1409303 0
1409353 25
1409432 0
1409438 17
1409454 0
1409485 0
1409499 39
1409536 1
1409545 7
1409590 0
1409686 95
1409734 0
1409755 234
1409801 0
1409855 0
1409866 14
1409901 188
1410067 2
1410070 107
1410302 49
1410317 4
1410378 0
1410383 2
1410419 12
1410439 0
1410524 57
1410566 0
1410707 18
1410918 0
1410973 16
1410982 151
1411092 0
1411110 11
1411228 0
1411278 63
1411319 27
1411334 255
1411343 0
1411366 7
1411417 0
1411428 2
1411437 8
1411533 3
1411580 0
1411634 2
1411736 0
1411882 50
1411959 0
1412089 45
1412093 74
1412109 3
1412119 26
1412332 0
1412352 97
1412367 0
1412522 0
1412579 0
1412606 425
1412673 144
1412814 0
1413085 55
1413101 161
1413209 234
1413227 0
1413236 40
1413342 0
1413354 0
1413358 17
1413366 3
1413370 0
1413401 1
1413532 113
1413643 3
1413668 0
1413735 0
1413753 0
1413938 0
1414024 0
1414113 57
1414165 54
1414178 120
1414300 391
1414345 0
1414360 55
1414379 34
1414381 155
1414506 247
1414514 29
1414548 0
1414629 0
1414714 85
1414717 110
1414760 50
1414834 35
1414940 6
1415056 48
1415197 0
1415245 52
1415260 15
1415265 120
1415299 111
1415325 0
1415380 0
1415596 0
1415749 81
1415794 90
1415877 0
1415894 0
1415949 0
1416033 0
1416051 0
1416069 0
1416077 0
1416132 0
1416141 0
1416160 0
1416182 72
1416332 108
1416388 12
1416446 0
1416476 7
1416665 0
1416701 48
1416704 126
1416740 0
1416825 0
1416847 0
1417046 0
1417107 0
1417116 0
1417124 149
1417134 18
1417183 1
1417198 1
1417231 0
1417281 58
1417338 52
1417385 48
1417396 0
1417411 30
1417432 3
1417465 0
1417529 154
1417747 3
1417783 0
1417911 80
1417975 0
1417992 0
1418012 3
1418029 102
1418073 1
1418199 17
1418217 117
1418244 160
1418380 0
1418427 78
1418433 65
1418522 0
1418540 0
1418562 16
1418580 0
1418604 0
1418673 213
1418680 0
1418739 0
1418787 0
1418823 0
1418838 0
1418938 0
1419003 47
1419015 1
1419043 0
1419286 0
1419339 62
1419369 157
1419386 0
1419396 59
1419414 21
1419463 36
1419496 39
1419602 90
1419704 5
1419780 285
1419787 15
1419962 0
1419980 1
1419992 17
1420019 1
1420032 1
1420275 0
1420288 0
1420297 0
1420387 0
1420411 0
1420429 0
1420432 0
1420544 0
1420556 0
1420610 0
1420679 50
1420738 0
1420794 0
1420797 0
1420828 0
1420858 0
1420914 0
1420925 0
1420966 0
1420977 0
1421036 0
1421089 0
1421127 0
1421227 91
1421272 1
1421319 0
1421353 0
1421428 1
1421493 0
1421509 20
1421559 0
1421565 0
1421797 0
1421917 0
1422072 0
1422308 0
1422357 0
1422409 0
1422415 0
1422466 0
1422494 0
1422567 24
1422599 0
1422677 3
1422734 15
1422756 0
1422792 0
1422843 0
1422859 0
1422894 0
1422940 0
1422964 0
1423020 0
1423024 0
1423049 45
1423093 0
1423212 0
1423265 30
1423378 0
1423407 0
1423533 0
1423541 0
1423821 0
1423886 0
1423953 31
1423955 0
1424013 0
1424055 471
1424082 0
1424104 0
1424122 0
1424159 0
1424192 0
1424205 0
1424463 0
1424494 0
1424598 0
1424831 0
1424873 0
1424889 0
1425032 0
1425099 0
1425233 0
1425291 21
1425336 0
1425344 0
1425360 0
1425404 0
1425439 0
1425510 68
1425700 17
1425715 0
1425767 0
1425845 0
1425858 0
1425892 24
1425931 0
1425956 0
1425982 81
1426050 0
1426074 43
1426085 96
1426089 60
1426116 20
1426222 0
1426341 0
1426375 30
1426414 0
1426459 238
1426506 0
1426520 0
1426551 40
1426724 7
1426839 17
1426849 19
1426868 0
1426899 0
1426960 200
1427039 176
1427180 0
1427196 51
1427245 36
1427254 0
1427320 56
1427444 0
1427561 25
1427657 0
1427669 0
1427954 0
1427963 25
1428013 17
1428060 0
1428132 26
1428226 0
1428420 14
1428591 12
1428839 0
1428897 0
1429069 0
1429075 0
1429206 0
1429326 0
1429378 0
1429395 0
1429652 0
1429664 0
1429677 49
1429729 0
1429778 0
1429914 0
1429991 0
1430034 24
1430080 234
1430094 0
1430130 17
1430248 59
1430252 0
1430290 23
1430368 13
1430407 19
1430425 0
1430489 0
1430505 2
1430655 0
1430668 0
1430691 0
1430709 0
1430724 0
1430767 0
1430797 0
1430911 0
1431025 35
1431029 86
1431073 0
1431145 6
1431185 0
1431277 29
1431299 66
1431332 0
1431460 147
1431591 232
1431635 16
1431693 65
1431769 0
1431889 0
1431927 95
1432008 79
1432119 0
1432224 0
1432251 0
1432314 0
1432338 120
1432422 39
1432566 176
1432612 0
1432702 0
1432729 34
1432765 10
1432782 22
1432832 0
1432861 6
1432974 36
1433022 22
1433272 0
1433302 23
1433321 171
1433324 115
1433340 0
1433463 0
1433488 89
1433543 0
1433610 107
1433614 0
1433785 0
1433819 11
1433919 27
1434098 58
1434196 0
1434207 0
1434216 8
1434277 16
1434341 0
1434371 0
1434390 93
1434456 0
1434507 2
1434523 7
1434544 0
1434586 24
1434851 0
1434955 0
1435055 0
1435062 0
1435090 10
1435133 153
1435186 0
1435366 0
1435459 0
1435594 0
1435596 0
1435735 0
1435766 0
1435769 0
1435821 120
1435852 16
1435945 0
1436007 0
1436013 28
1436021 15
1436037 0
1436096 13
1436114 131
1436152 0
1436174 102
1436229 1
1436265 21
1436351 10
1436374 0
1436377 44
1436404 0
1436489 12
1436563 0
1436612 37
1436744 0
1436797 9
1436853 0
1436908 0
1436921 0
1436932 8
1436973 0
1437047 136
1437083 0
1437107 0
1437148 0
1437249 0
1437260 0
1437287 0
1437307 0
1437332 0
1437342 0
1437363 0
1437388 0
1437450 0
1437681 0
1437813 11
1437834 68
1437888 0
1437906 0
1437916 0
1437922 0
1437926 0
1437938 0
1437947 0
1437954 0
1438017 0
1438223 0
1438229 0
1438292 0
1438339 0
1438509 0
1438587 0
1438623 0
1438751 0
1438899 0
1438917 0
1438977 0
1438982 0
1439054 0
1439126 0
1439132 0
1439189 0
1439238 0
1439495 0
1439534 0
1439582 0
1439627 0
1439652 0
1439692 0
1439791 0
1439889 0
1439906 0
1439946 0
1439960 0
1440071 0
1440085 0
1440150 0
1440175 0
1440250 0
1440306 0
1440329 0
1440351 0
1440508 0
1440599 0
1440653 0
1440678 0
1440685 0
1440702 0
1440724 0
1440749 0
1440819 73
1440829 68
1440914 253
1440936 7
1440997 0
1441040 192
1441068 337
1441080 0
1441102 26
1441116 91
1441155 6
1441240 74
1441288 0
1441408 0
1441426 23
1441494 3552
1441513 28
1441561 176
1441647 3785
1441666 0
1441714 72
1441730 63
1441732 0
1441740 0
1441793 528
1441802 72
1441815 0
1441832 225
1441873 2
1441876 4
1441939 110
1441960 117
1441972 195
1442095 50
1442191 184
1442200 0
1442254 17
1442266 0
1442269 0
1442336 0
1442375 2
1442392 65
1442418 67
1442448 45
1442458 31
1442543 95
1442716 0
1442729 643
1442731 182
1442760 479
1442884 0
1442924 0
1442944 420
1443024 12
1443052 0
1443110 1
1443118 5
1443185 0
1443250 0
1443265 0
1443397 0
1443432 139
1443483 0
1443536 0
1443566 96
1443695 0
1443783 0
1443816 120
1443834 0
1443951 137
1443974 0
1443991 0
1444064 268
1444152 28
1444168 165
1444183 42
1444185 108
1444235 202
1444239 56
1444298 334
1444315 16
1444329 19
1444385 109
1444419 95
1444520 126
1444536 1
1444601 886
1444637 77
1444850 40
1444854 144
1444862 10
1444905 63
1444930 1
1444940 1
1444944 77
1444963 37
1445023 0
1445077 0
1445159 0
1445186 13
1445235 0
1445237 0
1445304 0
1445329 0
1445391 0
1445428 242
1445500 2
1445515 257
1445527 3
1445780 15
1445921 0
1445935 149
1445941 0
1446085 61
1446123 339
1446163 213
1446179 119
1446245 0
1446257 0
1446303 0
1446317 0
1446365 2
1446511 0
1446519 0
1446609 0
1446642 0
1446675 0
1446684 0
1446693 0
1446712 0
1446798 0
1446871 0
1446874 0
1446961 0
1446973 0
1447116 0
1447132 0
1447210 0
1447300 0
1447302 0
1447321 0
1447324 0
1447363 0
1447390 0
1447403 0
1447573 0
1447625 0
1447657 0
1447660 0
1447669 0
1447731 0
1447752 0
1447852 0
1447876 0
1447888 0
1447952 0
1448047 0
1448072 0
1448075 0
1448139 0
1448232 0
1448263 0
1448339 0
1448360 0
1448426 0
1448581 0
1448656 0
1448731 0
1448814 0
1448842 0
1448867 0
1448967 0
1448984 0
1449021 0
1449069 0
1449081 0
1449124 0
1449164 0
1449197 0
1449240 0
1449246 0
1449264 0
1449292 0
1449403 0
1449409 0
1449602 0
1449683 0
1449700 0
1449759 0
1449870 0
1449906 0
1449942 0
1449978 0
1450050 0
1450144 0
1450171 0
1450185 0
1450198 0
1450284 0
1450336 0
1450360 0
1450388 0
1450392 0
1450437 0
1450440 0
1450675 0
1450696 0
1450751 0
1450810 0
1450831 0
1450981 0
1451003 0
1451040 0
1451116 0
1451190 0
1451247 0
1451251 0
1451306 0
1451318 0
1451327 0
1451535 0
1451546 0
1451574 0
1451670 0
1451686 0
1451748 0
1451766 31
1451777 0
1452108 0
1452157 0
1452229 0
1452344 0
1452358 0
1452501 0
1452511 0
1452533 0
1452592 0
1452608 0
1452753 0
1452776 0
1452827 0
1452887 0
1452931 0
1452945 0
1452994 0
1453030 7
1453034 19
1453048 0
1453088 0
1453169 0
1453212 0
1453224 0
1453239 0
1453350 0
1453380 0
1453880 0
1453889 0
1453909 0
1453933 0
1453937 0
1453957 0
1454155 0
1454187 0
1454382 0
1454537 0
1454548 0
1454611 0
1454837 0
1454862 0
1454888 0
1454940 0
1454956 0
1455067 0
1455084 0
1455187 0
1455222 0
1455237 0
1455258 0
1455295 0
1455355 0
1455403 32
1455412 0
1455440 0
1455464 10
1455885 0
1455887 0
1455894 0
1455957 0
1456048 0
1456088 0
1456113 0
1456166 0
1456211 0
1456232 0
1456382 0
1456406 0
1456425 0
1456467 0
1456665 0
1456725 0
1456744 0
1456749 0
1456790 0
1456896 0
1457034 0
1457081 0
1457104 0
1457112 0
1457198 0
1457232 0
1457289 0
1457415 0
1457619 0
1457656 0
1457669 0
1457743 0
1457751 0
1457795 0
1457800 0
1457979 0
1458062 0
1458177 0
1458209 0
1458301 59
1458361 0
1458427 0
1458481 0
1458513 0
1458607 0
1458766 0
1458825 0
1458908 0
1458973 0
1458976 0
1459144 0
1459160 0
1459229 0
1459269 0
1459345 0
1459395 0
1459486 24
1459489 89
1459507 4
1459525 1
1459537 54
1459540 95
1459550 42
1459560 159
1459571 0
1459624 0
1459653 38
1459661 1
1459695 21
1459995 0
1460038 0
1460066 0
1460195 18
1460309 0
1460379 0
1460574 0
1460582 0
1460634 0
1460670 0
1460684 0
1460699 0
1460862 0
1460955 0
1460994 0
1460997 0
1461010 0
1461017 0
1461038 0
1461056 0
1461119 0
1461140 0
1461149 0
1461234 0
1461254 0
1461275 0
1461288 0
1461312 0
1461316 0
1461506 0
1461573 0
1461644 0
1461834 0
1461854 0
1461888 0
1461905 0
1461919 0
1462102 0
1462240 0
1462322 0
1462338 0
1462381 0
1462468 0
1462506 0
1462612 0
1462681 0
1462729 0
1462850 0
1463042 0
1463046 0
1463075 0
1463135 0
1463152 0
1463192 0
1463211 0
1463227 0
1463279 0
1463283 0
1463308 0
1463323 0
1463520 0
1463560 0
1463608 0
1463841 0
1463843 0
1463869 0
1463883 0
1463918 0
1463978 0
1464011 0
1464052 0
1464068 0
1464116 0
1464134 0
1464198 0
1464245 0
1464382 0
1464425 0
1464435 0
1464639 0
1464820 1
1464875 0
1464879 0
1464906 0
1465019 0
1465045 0
1465157 0
1465168 0
1465232 0
1465246 0
1465259 0
1465262 0
1465322 0
1465353 0
1465439 0
1465508 0
1465541 0
1465592 0
1465600 0
1465610 0
1465756 0
1465799 0
1465810 90
1465815 0
1465840 15
1465846 0
1465911 0
1466204 0
1466321 0
1466410 0
1466422 0
1466520 0
1466554 0
1466619 0
1466708 0
1466798 0
1466816 0
1466871 0
1466969 0
1467008 0
1467028 0
1467043 0
1467094 0
1467108 0
1467222 0
1467368 0
1467678 0
1467757 6
1467845 0
1467853 0
1467877 0
1467888 0
1467921 0
1468034 0
1468039 0
1468122 25
1468125 0
1468172 70
1468243 33
1468294 374
1468336 4
1468405 0
1468458 38
1468511 0
1468520 8
1468604 0
1468662 39
1468860 205
1468979 7
1468997 65
1469013 0
1469177 653
1469330 2
1469488 29
1469554 91
1469575 30
1469630 0
1469672 7
1469685 57
1469728 0
1469771 0
1469785 0
1469896 0
1469899 106
1469911 0
1469933 197
1469964 14
1469966 582
1470010 167
1470146 33
1470186 96
1470225 0
1470227 154
1470263 47
1470306 69
1470309 143
1470358 0
1470490 0
1470564 0
1470695 0
1470712 0
1470757 0
1470866 0
1471019 0
1471067 0
1471069 0
1471084 0
1471176 0
1471250 0
1471495 0
1471515 0
1471567 0
1471575 0
1471590 0
1471596 0
1471600 0
1471642 0
1471645 0
1471707 0
1471739 0
1471800 0
1471806 0
1471810 0
1471897 0
1471935 0
1471958 0
1471991 0
1472011 0
1472014 0
1472021 0
1472060 0
1472086 0
1472113 0
1472131 0
1472172 0
1472187 0
1472209 0
1472273 0
1472322 0
1472348 0
1472367 0
1472370 0
1472374 0
1472398 0
1472407 0
1472418 0
1472456 0
1472477 0
1472488 0
1472493 0
1472522 0
1472541 0
1472583 0
1472625 0
1472629 0
1472637 0
1472649 0
1472660 0
1472663 0
1472697 0
1472701 0
1472709 0
1472713 0
1472729 0
1472743 0
1472795 0
1472820 0
1472850 0
1472856 0
1472927 0
1472972 0
1473049 0
1473072 0
1473084 0
1473110 0
1473122 0
1473182 0
1473185 0
1473214 0
1473231 0
1473262 0
1473283 0
1473336 0
1473344 0
1473350 0
1473382 0
1473419 0
1473443 0
1473576 0
1473599 0
1473611 0
1473636 0
1473661 0
1473669 0
1473729 0
1473807 0
1473821 0
1473823 0
1473825 0
1473865 0
1473871 0
1473902 0
1473928 0
1473945 0
1473953 0
1473984 0
1473997 0
1474032 0
1474061 0
1474079 0
1474102 0
1474105 0
1474119 0
1474167 0
1474173 0
1474177 0
1474194 0
1474202 0
1474205 0
1474228 0
1474252 0
1474270 0
1474367 0
1474381 0
1474406 0
1474426 0
1474440 0
1474474 0
1474500 0
1474528 0
1474559 0
1474589 0
1474614 0
1474646 0
1474652 0
1474673 0
1474676 0
1474681 0
1474715 0
1474743 0
1474752 0
1474785 0
1474805 0
1474852 0
1474880 0
1474883 0
1474913 0
1474918 0
1474977 0
1475055 0
1475140 0
1475160 0
1475182 0
1475190 0
1475224 0
1475227 0
1475301 0
1475304 0
1475333 0
1475339 0
1475352 0
1475371 0
1475383 0
1475403 0
1475423 0
1475472 0
1475494 0
1475521 0
1475528 0
1475538 0
1475545 0
1475549 0
1475555 0
1475580 0
1475606 0
1475670 0
1475673 0
1475709 0
1475711 0
1475743 0
1475756 0
1475783 0
1475793 0
1475806 0
1475810 0
1475812 0
1475821 0
1475826 0
1475846 0
1475871 0
1475897 0
1475917 0
1475923 0
1475936 0
1475973 0
1475983 0
1475996 0
1476007 0
1476012 0
1476066 0
1476080 0
1476091 0
1476115 0
1476135 0
1476140 0
1476160 0
1476167 0
1476221 0
1476252 0
1476282 0
1476326 0
1476333 0
1476344 0
1476372 0
1476458 0
1476481 0
1476508 0
1476548 0
1476551 0
1476615 0
1476634 0
1476651 0
1476700 0
1476728 0
1476750 0
1476759 0
1476773 0
1476789 0
1476855 0
1476894 0
1476900 0
1476953 0
1476974 0
1476997 0
1477014 0
1477031 0
1477048 63
1477054 3
1477056 4
1477087 0
1477113 0
1477216 0
1477348 0
1477366 0
1477392 144
1477462 86
1477534 381
1477590 187
1477607 2
1477621 58
1477661 0
1477701 49
1477880 33
1477964 23
1478082 0
1478129 89
1478402 0
1478415 5
1478507 27
1478784 201
1478872 2447
1479021 23
1479093 27
1479130 45
1479200 1
1479204 76
1479276 0
1479413 42
1479517 0
1479586 0
1479931 190
1480135 0
1480254 116
1480262 175
1480282 19
1480343 4
1480502 209
1480506 18
1480522 13
1480532 20
1480540 0
1480612 189
1480681 0
1480733 3
1480838 73
1480895 32
1481011 319
1481087 3
1481191 42
1481440 124
1481713 0
1481770 147
1481777 362
1481821 119
1481898 57
1481905 0
1481936 76
1481950 76
1481967 25
1481986 3
1481998 138
1482017 16
1482045 0
1482145 32
1482172 0
1482179 100
1482209 32
1482254 66
1482261 56
1482289 74
1482330 351
1482332 22
1482358 0
1482410 125
1482515 121
1482539 351
1482580 68
1482673 0
1482746 0
1482806 13
1482859 0
1482898 0
1483042 62
1483063 22
1483228 27
1483279 17
1483306 0
1483324 0
1483339 58
1483488 36
1483528 35
1483648 0
1483655 71
1483713 0
1483736 108
1483741 108
1483807 146
1483895 155
1483906 134
1483925 66
1484002 98
1484070 409
1484074 101
1484126 71
1484231 225
1484250 62
1484275 49
1484295 61
1484321 81
1484397 369
1484417 258
1484527 157
1484551 69
1484651 46
1484672 33
1484786 0
1484912 50
1484935 0
1484945 0
1484970 0
1485075 221
1485082 27
1485117 34
1485155 0
1485169 0
1485276 879
1485314 0
1485413 39
1485523 0
1485659 97
1485696 0
1485718 129
1485729 47
1485779 0
1485845 256
1485851 54
1485882 210
1485951 699
1485997 144
1486230 0
1486243 0
1486249 234
1486260 70
1486282 197
1486381 35
1486430 15
1486667 0
1486832 0
1486928 48
1487015 196
1487029 0
1487071 0
1487087 38
1487390 0
1487436 0
1487463 0
1487495 0
1487734 0
1488070 0
1488106 132
1488122 0
1488155 0
1488216 0
1488651 0
1488684 0
1488987 0
1489480 0
1489550 10
1489706 7
1489725 0
1489781 0
1489954 13
1489994 6
1490008 0
1490018 20
1490024 0
1490031 0
1490118 5
1490241 0
1490257 0
1490304 0
1490367 0
1490374 0
1490421 0
1490441 0
1490469 0
1490628 0
1490641 0
1490739 0
1490757 0
1490790 0
1490799 0
1490820 0
1491051 0
1491056 0
1491060 0
1491113 0
1491120 0
1491134 0
1491177 0
1491225 0
1491378 0
1491381 0
1491396 0
1491451 0
1491471 0
1491501 0
1491540 0
1491612 0
1491688 0
1491723 0
1491764 0
1491901 0
1492002 0
1492038 0
1492056 0
1492132 0
1492186 0
1492197 0
1492237 0
1492354 0
1492414 0
1492435 0
1492449 0
1492477 0
1492517 0
1492594 0
1492637 0
1492674 0
1492676 0
1492709 0
1492753 0
1492771 0
1492816 0
1492825 0
1492951 0
1492968 0
1493020 0
1493026 0
1493059 0
1493201 0
1493236 0
1493272 0
1493284 0
1493308 0
1493480 0
1493501 0
1493602 0
1493670 0
1493722 0
1493803 0
1493910 0
1493958 0
1494003 0
1494012 0
1494220 0
1494235 0
1494331 0
1494333 0
1494438 37
1494474 0
1494483 77
1494486 0
1494550 32
1494555 46
1494584 0
1494601 2
1494635 104
1494828 92
1494849 0
1494874 0
1494906 79
1494928 0
1494944 68
1494948 0
1495032 3
1495035 63
1495047 0
1495064 0
1495092 27
1495210 0
1495223 0
1495253 0
1495299 0
1495374 1
1495538 0
1495590 1
1496124 0
1496206 4
1496319 0
1496346 75
1496389 0
1496402 7
1496426 0
1496475 0
1496500 38
1496562 0
1496598 0
1496635 0
1496651 0
1496656 42
1496703 8
1496715 0
1496718 0
1496790 0
1496861 0
1496977 1
1497008 0
1497030 0
1497081 0
1497181 0
1497196 0
1497304 83
1497314 0
1497366 0
1497623 38
1497820 2
1497954 0
1498005 0
1498088 0
1498124 0
1498131 0
1498143 101
1498193 0
1498243 43
1498313 1
1498382 0
1498416 0
1498482 0
1498670 38
1498716 0
1498837 86
1498902 0
1499014 3
1499085 0
1499175 0
1499329 0
1499336 0
1499493 77
1499516 83
1499525 2
1499541 52
1499598 45
1499684 55
1499720 89
1499808 336
1499812 40
1499830 67
1499879 0
1499955 0
1500001 15
1500003 31
1500185 0
1500213 0
1500231 0
1500241 0
1500270 89
1500381 0
1500480 34
1500621 0
1500649 0
1500693 103
1500784 17
1500793 112
1500817 0
1500867 80
1500977 0
1501220 0
1501315 0
1501347 36
1501350 22
1501523 67
1501550 24
1501641 10
1501836 21
1501873 15
1501992 0
1502099 0
1502140 101
1502197 32
1502257 37
1502294 57
1502449 0
1502581 0
1502590 0
1502598 43
1502649 1
1502665 107
1502787 11
1502824 8
1502865 20
1502899 43
1502926 3
1502937 0
1502974 287
1503014 256
1503022 47
1503076 160
1503116 11
1503180 7
1503217 25
1503261 48
1503286 168
1503403 47
1503676 0
1503739 0
1503753 194
1503841 64
1503847 33
1503877 0
1503941 16
1504027 1
1504040 102
1504042 56
1504084 43
1504097 1
1504111 4
1504202 69
1504291 161
1504309 8
1504317 0
1504355 181
1504402 12
1504506 125
1504633 129
1504643 82
1504673 18
1504790 0
1504831 43
1504868 0
1504899 17
1504969 22
1505001 11
1505024 0
1505074 0
1505177 0
1505194 0
1505204 0
1505342 0
1505367 0
1505421 0
1505456 0
1505579 0
1505616 0
1505629 0
1505636 0
1505713 0
1505748 0
1505784 0
1505794 0
1505815 0
1505888 326
1505928 0
1505943 0
1505960 0
1505975 0
1505997 0
1506031 0
1506066 0
1506196 0
1506232 0
1506280 0
1506309 0
1506363 0
1506368 0
1506445 0
1506447 0
1506554 0
1506579 0
1506624 0
1506701 0
1506736 0
1506742 56
1506913 0
1506947 0
1507009 0
1507018 0
1507099 0
1507160 0
1507187 9
1507204 0
1507292 0
1507336 0
1507356 0
1507408 0
1507481 0
1507658 0
1507867 1
1508050 200
1508071 3
1508123 0
1508185 163
1508332 0
1508341 0
1508398 0
1508416 0
1508464 0
1508585 0
1508594 0
1508598 0
1508607 0
1508615 0
1508618 0
1508678 0
1508727 0
1508745 0
1508751 0
1508790 0
1508914 0
1508934 0
1508949 20
1508977 0
1508984 17
1508988 0
1508996 40
1509006 64
1509009 26
1509020 51
1509063 8
1509174 1
1509274 5
1509390 76
1509411 0
1509426 7
1509543 0
1509615 1
1509632 157
1509658 124
1509669 0
1509754 35
1509781 0
1509879 0
1509887 181
1510043 23
1510061 0
1510074 0
1510205 31
1510297 99
1510315 0
1510330 0
1510338 75
1510427 10
1510484 29
1510738 86
1510988 0
1511031 0
1511136 0
1511146 0
1511157 46
1511252 30
1511367 0
1511428 70
1511457 0
1511486 0
1511682 10
1511719 2
1511848 0
1511974 0
1512004 0
1512162 0
1512232 0
1512247 0
1512250 0
1512280 0
1512282 0
1512292 0
1512337 0
1512394 0
1512478 0
1512522 0
1512534 0
1512555 0
1512619 0
1512638 6
1512643 0
1512654 92
1512712 0
1512721 0
1512762 0
1512840 51
1512852 0
1512892 0
1512907 25
1512936 0
1512976 0
1513021 0
1513260 0
1513262 0
1513312 0
1513375 0
1513437 0
1513444 0
1513521 0
1513595 0
1513656 0
1513730 0
1513755 0
1513912 0
1514253 0
1514319 0
1514376 0
1514468 0
1514472 0
1514544 0
1514645 0
1514662 0
1514714 0
1514748 0
1514764 0
1514901 0
1514932 0
1514939 0
1515046 0
1515065 0
1515093 0
1515115 0
1515169 0
1515252 0
1515257 0
1515390 0
1515410 0
1515442 0
1515461 0
1515555 0
1515639 0
1515672 0
1515831 0
1515856 0
1515880 0
1515937 0
1516009 0
1516168 0
1516189 0
1516210 0
1516335 0
1516469 0
1516555 0
1516615 0
1516643 0
1516871 0
1516924 0
1517055 0
1517094 0
1517360 7
1517389 0
1517439 0
1517449 1
1517479 0
1517484 140
1517522 9
1517526 0
1517552 34
1517556 0
1517853 0
1517934 0
1517953 0
1517978 0
1518029 0
1518038 0
1518075 0
1518150 0
1518179 0
1518187 0
1518230 0
1518255 0
1518317 40
1518349 0
1518380 0
1518455 0
1518459 17
1518511 227
1518524 0
1518530 0
1518542 0
1518714 45
1518750 3
1518762 80
1518810 0
1518919 0
1518948 66
1519050 196
1519104 107
1519132 16
1519144 69
1519151 0
1519166 0
1519193 17
1519235 0
1519342 52
1519494 0
1519534 1
1519650 0
1519665 0
1519744 2
1519751 0
1519762 1
1519819 0
1519825 127
1519884 0
1519890 0
1519992 3
1520011 0
1520032 0
1520047 0
1520123 0
1520140 0
1520179 0
1520182 0
1520241 3
1520299 0
1520317 0
1520325 66
1520327 0
1520349 0
1520400 7
1520404 0
1520535 0
1520613 0
1520737 20
1520752 0
1520756 5
1520784 0
1520800 120
1520808 0
1520862 28
1520961 0
1520994 0
1521073 0
1521188 0
1521226 0
1521297 0
1521332 16
1521384 2
1521405 0
1521478 52
1521505 0
1521542 123
1521598 0
1521629 0
1521658 0
1521717 0
1521739 160
1521757 0
1521761 93
1521826 53
1521886 4
1521903 0
1521915 32
1521929 20
1522087 0
1522113 0
1522204 0
1522284 0
1522316 0
1522425 0
1522441 0
1522464 0
1522512 0
1522545 0
1522583 911
1522624 0
1522710 4
1522754 0
1522784 0
1522799 0
1522827 0
1523019 3
1523043 0
1523085 0
1523097 0
1523120 0
1523283 0
1523320 103
1523364 0
1523400 10
1523411 0
1523435 0
1523492 0
1523512 0
1523668 0
1523712 0
1523827 0
1523830 22
1523853 173
1523898 0
1523946 0
1524077 21
1524142 0
1524183 0
1524198 0
1524224 52
1524227 51
1524311 35
1524317 0
1524367 5
1524370 0
1524440 109
1524467 0
1524506 0
1524524 0
1524538 0
1524565 0
1524596 233
1524601 0
1524619 14
1524622 0
1524624 0
1524648 0
1524652 1
1524686 0
1524760 0
1524800 18
1524804 41
1524815 0
1524838 19
1524934 116
1524938 0
1525002 0
1525026 0
1525038 0
1525097 0
1525101 0
1525115 0
1525122 0
1525150 0
1525172 0
1525175 0
1525187 0
1525237 39
1525245 0
1525279 1
1525294 160
1525352 150
1525398 805
1525418 0
1525552 52
1525623 181
1525652 18
1525911 45
1525996 22
1526050 75
1526106 0
1526135 0
1526149 0
1526192 0
1526318 0
1526356 0
1526363 0
1526378 9
1526381 15
1526385 226
1526433 0
1526474 0
1526500 0
1526534 0
1526554 0
1526575 0
1526593 35
1526597 202
1526604 0
1526653 13
1526670 1
1526755 2
1526922 0
1526933 0
1526955 0
1526997 0
1527013 0
1527094 60
1527265 312
1527290 99
1527325 0
1527348 227
1527385 0
1527423 32
1527470 0
1527504 30
1527508 2
1527627 61
1527670 290
1527699 81
1527780 11
1527897 8
1527963 110
1527970 136
1528081 0
1528104 0
1528114 61
1528127 19
1528250 144
1528299 0
1528321 0
1528328 0
1528347 0
1528355 0
1528362 0
1528405 0
1528421 0
1528466 0
1528504 0
1528546 0
1528704 0
1528707 0
1528874 0
1528909 0
1528940 0
1528965 18
1529082 20
1529115 17
1529128 0
1529161 150
1529164 38
1529169 18
1529180 189
1529204 38
1529265 6
1529276 0
1529291 0
1529301 1
1529331 54
1529347 0
1529388 0
1529511 29
1529606 47
1529628 0
1529662 0
1529716 0
1529753 0
1529855 9
1529934 0
1529998 0
1530026 99
1530063 31
1530089 7
1530135 48
1530223 69
1530271 0
1530351 178
1530370 0
1530381 76
1530417 0
1530575 0
1530609 21
1530618 0
1530652 0
1530666 0
1530696 0
1530736 0
1530759 52
1530839 0
1530859 0
1530870 0
1530948 0
1531003 0
1531064 0
1531083 0
1531097 0
1531178 365
1531218 0
1531248 51
1531318 1
1531330 0
1531335 84
1531493 0
1531544 0
1531592 316
1531600 89
1531777 525
1531825 186
1531914 6012
1531930 0
1531961 69
1532092 100
1532110 1
1532204 42
1532337 479
1532340 78
1532413 108
1532444 0
1532470 141
1532474 19
1532505 5
1532529 0
1532551 0
1533170 7
1533212 6
1533268 11
1533329 16
1533341 7
1533416 143
1533457 193
1533584 26
1533613 0
1533639 0
1533658 0
1533662 72
1533716 0
1533764 0
1533794 0
1533798 0
1533810 0
1533816 2
1533820 0
1533833 0
1533890 0
1533939 0
1533949 2
1533996 0
1534046 1
1534052 13
1534098 101
1534192 2
1534195 29
1534232 0
1534264 1
1534348 0
1534360 171
1534362 46
1534430 27
1534478 0
1534596 101
1534613 0
1534638 80
1535019 10
1535090 40
1535154 265
1535163 169
1535172 47
1535199 13
1535399 36
1535412 0
1535435 0
1535447 163
1535460 27
1535486 2
1535565 0
1535572 67
1535684 0
1535890 167
1535986 141
1536081 7
1536133 42
1536211 66
1536284 1
1536333 0
1536430 4
1536491 4
1536601 0
1536668 174
1536761 6
1536818 1
1536883 37
1536891 0
1536932 0
1536955 0
1536963 0
1536967 24
1537080 0
1537100 0
1537111 0
1537164 0
1537193 0
1537331 17
1537358 25
1537369 0
1537409 0
1537430 0
1537457 0
1537511 0
1537594 0
1537659 1
1537671 0
1537723 48
1537736 0
1537784 105
1537819 33
1537838 0
1537882 0
1538082 137
1538139 40
1538248 96
1538250 138
1538273 156
1538275 6
1538397 0
1538406 19
1538519 45
1538604 0
1538611 0
1538643 0
1538666 152
1538788 17
1538822 0
1538850 0
1538871 14
1538912 45
1538933 10
1538951 0
1538973 0
1539012 0
1539019 107
1539086 11
1539160 101
1539222 22
1539234 80
1539335 3
1539359 37
1539396 1
1539438 11
1539503 0
1539513 71
1539531 8
1539586 0
1539642 210
1539650 218
1539690 22
1539770 116
1539939 14
1539976 52
1540050 80
1540089 217
1540146 52
1540206 11
1540299 124
1540335 0
1540591 40
1540599 0
1540649 0
1540679 200
1540729 45
1540759 11
1540800 70
1540860 119
1540900 0
1540961 56
1540967 0
1540973 0
1540991 5
1541005 156
1541261 65
1541416 122
1541437 183
1541467 117
1541630 118
1541634 1922
1541657 0
1541803 35
1541863 0
1542025 107
1542028 83
1542067 18
1542073 40
1542175 106
1542177 39
1542198 7
1542211 67
1542286 2
1542299 0
1542305 11
1542314 0
1542333 7
1542436 24
1542460 21
1542487 812
1542501 11
1542515 42
1542687 22
1542709 52
1542718 80
1542805 115
1542808 57
1542926 22
1542930 26
1542980 0
1543102 120
1543133 172
1543230 37
1543354 29
1543452 30
1543467 1
1543560 24
1543605 65
1543631 0
1543710 0
1543759 0
1543825 0
1543839 0
1543947 0
1544010 15583
1544026 0
1544064 0
1544066 0
1544119 0
1544130 0
1544143 0
1544147 0
1544224 0
1544241 34
1544365 0
1544381 0
1544384 0
1544461 0
1544480 0
1544488 0
1544508 0
1544697 4
1544790 0
1544824 0
1544961 0
1545041 6
1545152 0
1545212 0
1545318 0
1545386 0
1545427 0
1545567 0
1545577 0
1545613 0
1545674 0
1545714 171
1545729 0
1545735 0
1545742 0
1545873 0
1545880 98
1545891 0
1546048 0
1546113 126
1546260 20
1546342 131
1546352 7
1546390 0
1546442 136
1546556 10
1546610 280
1546619 3
1546637 163
1546660 0
1546669 21
1546719 0
1546759 44
1546806 69
1546906 161
1546909 128
1546975 1
1547032 35
1547059 23
1547099 43
1547108 31
1547118 2
1547137 0
1547201 10
1547217 251
1547270 59
1547342 72
1547351 23
1547395 93
1547429 146
1547445 36
1547521 0
1547525 0
1547542 0
1547561 0
1547570 0
1547576 0
1547586 0
1547682 109
1547691 102
1547800 0
1547809 18
1547878 0
1547955 6
1547971 15
1547974 86
1548029 2
1548083 0
1548192 64
1548306 112
1548345 158
1548412 0
1548510 8
1548537 238
1548557 661
1548702 123
1548705 317
1548766 198
1548779 99
1548790 0
1548870 251
1548893 351
1548897 283
1549135 43
1549192 204
1549268 54
1549339 268
1549442 18
1549463 0
1549476 1
1549529 0
1549961 6
1549970 0
1550003 22
1550087 95
1550114 0
1550120 0
1550271 10
1550510 325
1550580 99
1550639 0
1550677 0
1550723 84
1550780 0
1550826 60
1550849 43
1550881 0
1550898 26
1551015 0
1551033 124
1551189 60
1551206 760
1551208 135
1551229 39
1551240 118
1551281 0
1551288 81
1551328 256
1551331 9
1551421 492
1551425 281
1551523 177
1551634 0
1551665 0
1551721 2
1551756 62
1551792 0
1551852 102
1551910 162
1552045 0
1552197 0
1552240 0
1552308 16
1552506 0
1552527 0
1552529 0
1552584 4
1552610 8
1552752 0
1552769 0
1552860 0
1552870 0
1552915 0
1553020 0
1553140 14
1553385 0
1553422 0
1553429 0
1553479 0
1553504 0
1553824 0
1553899 0
1553914 0
1553953 0
1553961 0
1553973 0
1553980 0
1554173 0
1554218 0
1554243 0
1554273 0
1554298 0
1554386 0
1554434 0
1554686 0
1554919 0
1554931 0
1554995 0
1555231 0
1555663 0
1555723 0
1555750 0
1555803 0
1555871 0
1555945 0
1555984 0
1556082 0
1556109 0
1556211 0
1556478 0
1556533 0
1556543 0
1556564 0
1556705 0
1556793 0
1557015 0
1557054 0
1557099 0
1557182 0
1557247 0
1557293 0
1557297 0
1557331 0
1557422 0
1557446 0
1557657 0
1557662 0
1557746 0
1557896 0
1558103 0
1558172 0
1558415 0
1558590 0
1558680 0
1558682 0
1558730 0
1558736 0
1558745 0
1558843 0
1558856 0
1558866 0
1558946 0
1558967 0
1559006 0
1559029 0
1559216 0
1559270 0
1559294 0
1559327 0
1559351 0
1559373 0
1559462 0
1559464 0
1559572 0
1559630 0
1559654 0
1559686 0
1559700 0
1559904 0
1559993 0
1560142 0
1560257 0
1560287 0
1560369 0
1560590 0
1560646 0
1560760 0
1560820 0
1560851 0
1561252 0
1561267 35
1561293 0
1561372 0
1561391 102
1561397 81
1561404 3
1561413 15
1561565 0
1561637 40
1561719 86
1561727 0
1561752 139
1561768 0
1561785 0
1561823 16
1561886 0
1561979 0
1562063 388
1562076 0
1562089 13
1562136 24
1562192 159
1562234 380
1562398 0
1562483 17
1562492 189
1562498 7
1562612 34
1562643 52
1562656 3
1562672 0
1562727 177
1562745 0
1562778 14
1562790 0
1562824 24
1562966 11
1562994 157
1563235 0
1563389 0
1563438 0
1563487 85
1563582 32
1563698 17
1563708 0
1563804 0
1563848 3
1563871 0
1563895 0
1563926 0
1564264 0
1564310 0
1564320 0
1564605 0
1564751 0
1564829 0
1564886 0
1564966 0
1564990 0
1565041 42
1565048 2
1565052 0
1565070 0
1565098 0
1565177 0
1565243 0
1565258 0
1565291 0
1565294 0
1565324 0
1565423 0
1565452 0
1565472 0
1565475 0
1565504 0
1565700 0
1565911 0
1566005 0
1566034 0
1566076 0
1566107 0
1566148 0
1566166 0
1566267 0
1566499 0
1566528 0
1566567 0
1566588 0
1566604 0
1566652 0
1566688 1
1566695 0
1566719 0
1566787 0
1566789 88
1566798 0
1566802 1
1566806 0
1566823 0
1566848 0
1566925 0
1567013 0
1567071 0
1567245 0
1567347 0
1567379 0
1567386 0
1567415 0
1567448 0
1567638 0
1567713 0
1567785 0
1567796 0
1567835 0
1567882 0
1567938 0
1567956 0
1567987 0
1568034 184
1568110 0
1568125 55
1568158 50
1568212 33
1568215 44
1568287 0
1568395 2
1568410 2
1568416 58
1568446 0
1568470 69
1568536 90
1568559 188
1568698 134
1568737 0
1568791 0
1568842 304
1568978 5
1569159 0
1569313 15
1569337 0
1569364 504
1569406 31
1569422 0
1569434 0
1569442 3
1569496 60
1569574 10
1569608 40
1569657 41
1569774 132
1569829 1
1569950 0
1569969 218
1570107 0
1570178 9
1570243 0
1570350 6
1570354 116
1570374 54
1570508 0
1570646 0
1570696 92
1570725 61
1570743 16
1570779 186
1570847 20
1570980 165
1571012 49
1571035 0
1571057 120
1571089 21
1571265 0
1571279 8
1571358 0
1571374 0
1571496 0
1571540 0
1571551 170
1571564 0
1571712 38
1571727 58
1571832 29
1571954 72
1572001 0
1572043 41
1572064 0
1572079 0
1572128 0
1572286 1
1572333 14
1572503 7
1572759 0
1572831 0
1572888 0
1572918 108
1573122 0
1573448 0
1573598 10
1573673 180
1573692 0
1573882 0
1573912 0
1573925 0
1573927 28
1573941 0
1573947 0
1573949 0
1573958 0
1573960 8
1574006 0
1574021 1
1574024 90
1574082 110
1574222 0
1574229 0
1574236 0
1574272 0
1574307 23
1574325 0
1574609 109
1574611 0
1574748 42
1574767 21
1574774 2
1574779 0
1574851 0
1574935 23
1574964 11
1574970 0
1575004 56
1575142 89
1575241 0
1575427 0
1575451 1
1575550 20
1575553 0
1575595 307
1575628 0
1575654 17
1575749 0
1575779 0
1575815 11
1575820 0
1575835 0
1575843 12
1575855 17
1575910 0
1575919 0
1575988 0
1576018 3
1576036 0
1576120 0
1576219 0
1576256 0
1576405 1
1576429 0
1576531 4
1576579 0
1576662 0
1576710 0
1576734 0
1576796 0
1576802 0
1576807 254
1576864 0
1576873 0
1577021 0
1577279 0
1577281 0
1577446 0
1577469 0
1577505 0
1577520 0
1577526 0
1577530 11
1577546 0
1577587 0
1577649 0
1577698 0
1577740 0
1577859 0
1577881 0
1577956 0
1577988 0
1578058 0
1578109 0
1578127 0
1578208 0
1578243 0
1578387 0
1578456 0
1578491 0
1578576 0
1578616 0
1578696 0
1578763 0
1578796 0
1578920 0
1578932 0
1579026 0
1579049 0
1579538 0
1579552 0
1579571 0
1579578 5
1579587 95
1579594 20
1579621 94
1579626 297
1579656 0
1579728 78
1579749 0
1579764 2
1579822 0
1579863 81
1579920 0
1579950 0
1580092 181
1580234 1
1580284 0
1580300 14
1580346 74
1580412 400
1580455 88
1580481 0
1580483 0
1580490 0
1580494 0
1580521 21
1580536 5
1580549 4
1580589 0
1580606 0
1580676 0
1580755 0
1580770 0
1580779 0
1580865 0
1581059 0
1581071 8
1581075 54
1581105 134
1581173 4
1581203 80
1581275 3
1581296 40
1581311 154
1581410 222
1581467 0
1581474 63
1581671 85
1581783 14
1581893 82
1581963 3
1581986 721
1582046 455
1582060 0
1582071 0
1582076 0
1582089 0
1582094 0
1582102 0
1582106 0
1582154 42
1582427 0
1582608 0
1582610 0
1582659 0
1582663 0
1582677 0
1582695 0
1582785 0
1582887 0
1583109 0
1583181 3
1583197 4
1583238 0
1583278 55
1583366 4
1583389 67
1583495 13
1583498 5
1583767 0
1583785 236
1583864 203
1583904 0
1584029 72
1584149 41
1584194 67
1584212 111
1584271 548
1584326 0
1584354 0
1584432 0
1584495 554
1584516 0
1584536 0
1584551 0
1584617 0
1584716 0
1584751 0
1584769 0
1584825 0
1584886 0
1584932 0
1585117 0
1585154 0
1585193 12
1585229 0
1585254 0
1585275 0
1585439 0
1585446 0
1585506 0
1585570 0
1585671 0
1585897 0
1585961 0
1586038 0
1586070 0
1586102 0
1586211 110
1586300 133
1586342 0
1586352 16
1586376 0
1586466 0
1586573 0
1586588 0
1586615 1
1586713 0
1586721 0
1586727 0
1586737 1
1586813 0
1586821 0
1587066 0
1587077 3
1587105 0
1587218 0
1587278 0
1587300 0
1587343 0
1587413 0
1587497 0
1587594 0
1587606 0
1587650 0
1587652 0
1587696 0
1587719 0
1587739 0
1587943 0
1587967 0
1588008 0
1588065 0
1588094 3
1588148 1
1588185 0
1588431 0
1588482 0
1588494 400
1588555 0
1588659 0
1588724 0
1588793 0
1588960 0
1589129 0
1589140 0
1589153 2
1589225 0
1589354 117
1589411 36
1589438 559
1589449 169
1589719 164
1589730 118
1589888 112
1589967 27
1590022 0
1590216 4
1590280 0
1590317 0
1590339 0
1590385 21
1590389 0
1590447 0
1590550 0
1590562 0
1590619 0
1590652 0
1590714 0
1591081 0
1591093 0
1591288 0
1591342 0
1591397 0
1591417 0
1591454 0
1591510 0
1591573 0
1591944 0
1591960 0
1591981 0
1592062 0
1592205 0
1592213 0
1592238 0
1592352 0
1592467 0
1592504 43
1592536 0
1592588 0
1592627 0
1592665 152
1592733 0
1592755 0
1592850 26
1592876 3
1592975 210
1592977 92
1592999 0
1593020 73
1593140 101
1593148 106
1593171 3
1593206 0
1593243 34
1593323 43
1593398 0
1593473 118
1593515 34
1593581 51
1593597 27
1593777 0
1593966 0
1593976 0
1594030 36
1594035 51
1594039 48
1594060 7
1594102 2
1594135 15
1594161 0
1594177 0
1594199 0
1594288 28
1594330 0
1594348 0
1594399 43
1594429 15
1594441 0
1594524 0
1594564 0
1594590 0
1594972 0
1595374 0
1595433 0
1595520 0
1595530 0
1595545 0
1595591 0
1595610 0
1595654 0
1595682 0
1595710 0
1595751 0
1595758 0
1595913 0
1595993 92
1596026 0
1596043 0
1596080 0
1596105 0
1596137 0
1596196 0
1596321 0
1596400 3
1596463 0
1596470 0
1596543 22
1596654 7
1596696 2
1596709 105
1596729 0
1596750 1
1596752 0
1596773 0
1596782 38
1596923 31
1596959 178
1596964 0
1597078 0
1597105 0
1597170 0
1597485 0
1597617 0
1597762 1
1597770 0
1597863 0
1598058 0
1598076 0
1598095 0
1598101 0
1598155 0
1598664 0
1598774 0
1598784 0
1598814 0
1598841 0
1598852 1
1598881 0
1598894 0
1598935 0
1599085 0
1599128 0
1599173 0
1599179 0
1599197 17
1599209 1
1599212 175
1599242 0
1599309 0
1599356 4
1599422 0
1599440 0
1599536 0
1599549 69
1599551 0
1599596 10
1599646 67
1599654 116
1599717 248
1599766 0
1599979 14
1600205 56
1600318 2
1600374 0
1600398 0
1600480 83
1600484 24
1600611 0
1600677 44
1600756 61
1600758 53
1600835 2
1600837 260
1600839 523
1600921 0
1600930 51
1601035 47
1601041 43
1601050 22
1601052 65
1601060 0
1601084 36
1601183 41
1601418 0
1601429 0
1601438 0
1601440 0
1601585 0
1601672 0
1601689 59
1601726 169
1601752 0
1601776 4
1601849 0
1601858 0
1601885 0
1601907 0
1601934 0
1601958 0
1601970 0
1601975 49
1602041 0
1602079 0
1602160 0
1602164 58
1602221 15
1602228 0
1602244 0
1602286 0
1602322 0
1602368 0
1602411 0
1602418 88
1602514 2
1602595 0
1602670 0
1602728 29
1602730 0
1602760 47
1602913 18
1602922 3
1603018 0
1603392 0
1603442 0
1603504 0
1603532 0
1603805 0
1603849 0
1603922 39
1603933 0
1603998 9
1604064 0
1604184 0
1604218 4
1604293 0
1604344 0
1604353 27
1604402 0
1604431 0
1604494 0
1604509 0
1604524 35
1604641 1
1604670 22
1604685 0
1604717 45
1604735 0
1604744 0
1604807 127
1604814 0
1604831 0
1604853 50
1604922 162
1604995 31
1605061 32
1605075 0
1605118 0
1605144 16
1605214 55
1605319 140
1605396 0
1605436 0
1605456 157
1605470 68
1605713 0
1605817 191
1605857 3
1605921 31
1605929 0
1605941 0
1605960 0
1605970 81
1606018 0
1606043 83
1606144 65
1606155 0
1606216 224
1606241 0
1606312 13
1606314 2
1606338 8
1606349 0
1606385 123
1606484 0
1606501 2
1606624 0
1606644 61
1606773 71
1606788 238
1606797 33
1606812 16
1606821 0
1606839 23
1606887 0
1606917 0
1607071 35
1607130 11
1607181 0
1607196 76
1607208 0
1607235 0
1607276 2
1607280 339
1607283 120
1607298 18
1607301 92
1607333 0
1607373 3
1607375 56
1607423 0
1607487 0
1607502 0
1607572 0
1607653 0
1607667 231
1607706 0
1607741 6
1607808 0
1607885 0
1607893 2
1607948 0
1607968 47
1607970 9
1607990 0
1608038 104
1608045 41
1608180 12
1608203 33
1608212 0
1608221 1
1608242 14
1608303 0
1608332 0
1608437 0
1608481 0
1608533 0
1608648 1
1608725 8
1608738 128
1608845 64
1608920 0
1608957 0
1609154 90
1609158 75
1609169 0
1609295 0
1609298 0
1609412 46
1609529 0
1609706 0
1609748 21
1610074 0
1610144 0
1610146 0
1610398 0
1610533 0
1610638 0
1610674 0
1610683 0
1610872 0
1610923 0
1610944 0
1611055 0
1611084 0
1611145 0
1611169 0
1611223 0
1611296 0
1611319 0
1611353 62
1611390 8
1611457 47
1611507 203
1611533 31
1611558 9
1611621 17
1611625 54
1611856 96
1611952 0
1611962 0
1611983 165
1612015 79
1612061 0
1612079 149
1612109 56
1612173 26
1612202 19
1612205 60
1612247 223
1612292 76
1612537 0
1612561 0
1612567 1
1612582 0
1612588 0
1612609 24
1612624 0
1612630 0
1612651 0
1612728 126
1612792 0
1612829 1
1612870 149
1612876 78
1612878 34
1612909 107
1612959 0
1612973 0
1613008 0
1613014 0
1613056 0
1613141 50
1613212 0
1613243 3
1613266 0
1613289 0
1613320 0
1613358 0
1613368 0
1613729 0
1613742 0
1613865 0
1613992 0
1614012 0
1614056 0
1614067 0
1614147 0
1614150 0
1614258 0
1614276 0
1614324 2
1614354 0
1614433 0
1614830 0
1614857 0
1614891 0
1614926 0
1614933 0
1615118 0
1615149 0
1615234 0
1615314 0
1615331 0
1615393 0
1615467 0
1615496 0
1615530 0
1615583 0
1615615 0
1615666 0
1615669 0
1615704 0
1615759 0
1615798 0
1615800 0
1615846 0
1615879 0
1615956 0
1616039 0
1616074 0
1616190 0
1616206 0
1616347 0
1616366 95
1616374 33
1616386 0
1616394 80
1616467 0
1616506 0
1616569 26
1616717 0
1616765 2
1616802 191
1616865 176
1616882 6
1616886 14
1617018 163
1617049 129
1617063 142
1617135 52
1617279 1
1617288 60
1617317 0
1617419 522
1617426 224
1617461 5
1617467 97
1617475 90
1617509 106
1617623 2
1617693 36
1617783 15
1617824 367
1617829 0
1617892 0
1617895 0
1617925 0
1618013 0
1618062 141
1618068 0
1618082 0
1618109 5
1618124 143
1618193 28
1618364 0
1618463 12
1618465 84
1618586 0
1618700 235
1618749 36
1618889 9
1618994 0
1619057 44
1619091 38
1619158 0
1619183 0
1619425 394
1619445 0
1619500 0
1619512 34
1619609 0
1619667 156
1619695 0
1619739 420
1619758 133
1619765 105
1619778 171
1619800 315
1619802 590
1619924 176
1619957 8
1620072 0
1620085 0
1620103 22
1620115 134
1620190 193
1620211 357
1620246 105
1620375 26
1620400 9
1620412 0
1620452 55
1620553 219
1620601 198
1620613 0
1620631 70
1620770 0
1620779 170
1620818 0
1620871 0
1621009 15
1621051 179
1621121 9
1621136 1
1621147 579
1621273 0
1621294 3
1621384 53
1621460 0
1621609 0
1621628 78
1621651 20
1621791 43
1621865 0
1622089 0
1622148 1
1622208 0
1622460 0
1622682 0
1622708 33
1622735 0
1622848 0
1622910 1
1622931 8
1623002 0
1623125 59
1623157 32
1623175 0
1623257 110
1623399 0
1623481 68
1623568 0
1623698 41
1623715 0
1623792 0
1623842 0
1623998 6
1624090 27
1624237 4
1624303 0
1624400 0
1624427 0
1624448 22
1624461 6
1624497 0
1624535 0
1624550 0
1624631 0
1624715 0
1624727 0
1624830 1
1624872 0
1624880 0
1624946 0
1625035 0
1625151 0
1625171 12
1625270 0
1625419 19
1625483 12
1625494 0
1625626 40
1625662 0
1625881 84
1625909 7
1625927 0
1626019 0
1626199 6
1626202 0
1626249 122
1626262 0
1626343 0
1626441 0
1626541 0
1626718 1
1626814 0
1626897 0
1626921 0
1627001 0
1627189 0
1627227 2
1627242 0
1627317 0
1627347 0
1627356 0
1627536 0
1627557 0
1627582 0
1627639 0
1627896 23
1628033 0
1628084 68
1628102 0
1628152 0
1628191 0
1628308 0
1628314 0
1628488 0
1628608 0
1628740 0
1628791 0
1628821 0
1628908 0
1628923 0
1628970 0
1629388 0
1629511 0
1629520 0
1629589 0
1629685 0
1629691 0
1629748 0
1629916 0
1629928 0
1630030 0
1630104 0
1630147 0
1630169 0
1630241 1
1630274 0
1630282 0
1630306 158
1630318 0
1630344 212
1630392 100
1630406 297
1630444 101
1630456 11
1630584 0
1630639 153
1630700 62
1630724 3
1631003 0
1631459 0
1631468 0
1631763 7
1631927 0
1631984 0
1632215 0
1632233 0
1632260 0
1632269 0
1632287 0
1632443 0
1632704 62
1632890 0
1632932 0
1633049 30
1633142 0
1633187 0
1633244 0
1633280 1
1633382 0
1633541 0
1633700 121
1633876 10
1633910 4
1634069 0
1634368 152
1634388 104
1634443 105
1634580 59
1634681 81
1634727 0
1634767 20
1634770 1
1634792 4
1634822 0
1634849 33
1634916 27
1634965 90
1634974 56
1634986 26
1634989 0
1635023 0
1635070 0
1635095 0
1635105 0
1635147 0
1635268 0
1635381 0
1635437 0
1635449 0
1635511 0
1635552 0
1635629 0
1635641 0
1635713 0
1635770 0
1635827 0
1635890 0
1636001 406
1636118 23
1636130 318
1636285 0
1636489 68
1636546 2
1636657 19
1637125 18
1637143 0
1637302 115
1637478 12
1637512 0
1637671 0
1637970 150
1637990 42
1638045 71
1638149 32
1638212 0
1638283 82
1638329 0
1638369 20
1638372 2
1638409 396
1638667 86
1638690 222
1638775 360
1638960 29
1639090 55
1639120 214
1639174 92
1639187 0
1639268 0
1639417 310
1639644 333
1639670 65
1639675 67
1639753 0
1639873 72
1639947 330
1639974 0
1640011 8
1640083 0
1640251 79
1640265 113
1640269 120
1640307 69
1640374 0
1640438 0
1640472 199
1640509 0
1640527 156
1640616 36
1640666 0
1640834 2
1640865 47
1640875 19
1640910 1
1640971 73
1640975 157
1641022 330
1641087 0
1641105 78
1641234 85
1641352 0
1641482 78
1641541 0
1641561 0
1641607 0
1641620 0
1641630 0
1641746 0
1641771 0
1641859 0
1641977 0
1642057 0
1642115 0
1642177 0
1642266 0
1642314 0
1642418 8
1642433 555
1642442 118
1642445 59
1642594 0
1642671 0
1642744 0
1642804 0
1642833 0
1642992 0
1643018 0
1643206 0
1643397 0
1643470 0
1643500 0
1643739 0
1643857 10
1643898 0
1643929 0
1643974 0
1644051 0
1644189 0
1644199 0
1644206 0
1644210 26
1644228 0
1644379 227
1644477 0
1644487 186
1644621 0
1644663 0
1644679 0
1644720 0
1644774 0
1644996 0
1645008 0
1645066 0
1645110 0
1645251 0
1645298 0
1645307 2
1645419 0
1645461 0
1645594 0
1645681 0
1645719 0
1645723 0
1645729 0
1645744 0
1645764 0
1646054 0
1646120 42
1646149 48
1646172 24
1646209 280
1646223 0
1646278 0
1646501 0
1646543 0
1646626 0
1646729 0
1646799 0
1646928 74
1647082 0
1647088 0
1647289 0
1647358 0
1647398 0
1647401 0
1647410 0
1647421 0
1647437 0
1647439 0
1647479 0
1647485 0
1647495 0
1647519 0
1647532 0
1647540 0
1647545 0
1647561 0
1647564 0
1647582 0
1647609 0
1647613 0
1647655 0
1647724 0
1647733 0
1647737 0
1647863 0
1647957 0
1647981 0
1648035 0
1648093 0
1648159 0
1648162 0
1648240 0
1648276 0
1648295 0
1648336 0
1648351 0
1648392 0
1648456 0
1648488 0
1648511 0
1648515 0
1648573 0
1648648 0
1648708 0
1648762 0
1648792 0
1648801 0
1648837 0
1648903 0
1648936 0
1649026 0
1649197 0
1649274 0
1649296 0
1649302 0
1649380 0
1649473 0
1649702 0
1649737 0
1649739 0
1649788 0
1649881 0
1649922 0
1649942 0
1649997 0
1650222 0
1650303 0
1650305 0
1650546 0
1650563 0
1650643 0
1650733 0
1650875 0
1650899 0
1650922 0
1650998 0
1651206 0
1651301 0
1651343 0
1651361 0
1651376 0
1651454 0
1651484 0
1651611 0
1651740 0
1651768 0
1651839 0
1651974 0
1652016 0
1652213 0
1652247 0
1652266 0
1652334 0
1652366 0
1652412 0
1652464 0
1652593 0
1652697 0
1652792 0
1652816 0
1652867 0
1652951 0
1653009 0
1653105 0
1653140 0
1653226 124
1653342 0
1653626 0
1653797 0
1653905 84
1653932 131
1653968 0
1654039 1
1654166 0
1654196 89
1654211 0
1654268 0
1654391 0
1654397 0
1654421 0
1654491 0
1654556 10
1654584 33
1654661 0
1654720 0
1654751 4
1654782 0
1654799 124
1654811 136
1654890 1
1655087 145
1655147 195
1655327 0
1655414 56
1655442 0
1655492 286
1655567 127
1655577 0
1655610 410
1655707 0
1655868 0
1655902 0
1655912 0
1656139 0
1656419 0
1656462 11
1656537 33
1656646 24
1656700 0
1656745 0
1656757 27
1656762 0
1656798 0
1656820 0
1656828 0
1656871 0
1656912 4
1656985 38
1657066 9
1657117 59
1657164 17
1657176 153
1657504 0
1657535 0
1657633 191
1657675 0
1657758 25
1657799 5
1657982 4
1658012 22
1658168 0
1658176 0
1658268 0
1658284 0
1658665 12
1658689 1
1658890 0
1658934 7
1658969 0
1659007 14
1659049 0
1659097 7
1659295 10
1659324 0
1659375 0
1659442 37
1659685 0
1659799 0
1659858 0
1659926 0
1659940 0
1660057 132
1660097 205
1660203 0
1660210 25
1660227 0
1660267 43
1660364 148
1660376 0
1660394 175
1660405 67
1660464 172
1660618 188
1660667 31
1660748 0
1660766 14
1660821 0
1660835 0
1660857 0
1661019 0
1661058 0
1661098 0
1661135 0
1661170 19
1661243 0
1661297 0
1661354 0
1661397 108
1661418 30
1661468 0
1661688 62
1661752 95
1661841 0
1661848 0
1661859 0
1662147 0
1662243 97
1662258 0
1662287 19
1662304 0
1662347 2
1662352 58
1662376 0
1662435 0
1662452 0
1662486 12
1662494 2
1662686 0
1662750 0
1662769 0
1662793 3
1662986 24
1663006 0
1663119 0
1663125 0
1663230 10
1663246 0
1663270 0
1663273 0
1663382 0
1663394 0
1663418 0
1663545 0
1663591 0
1663636 0
1663654 0
1663697 0
1663699 0
1663719 0
1663730 0
1663804 0
1663837 0
1663978 0
1663996 0
1664083 0
1664156 0
1664177 0
1664242 0
1664272 0
1664297 0
1664328 0
1664357 0
1664419 0
1664431 0
1664452 0
1664476 0
1664479 0
1664586 0
1664808 0
1664866 0
1664872 0
1664964 0
1664980 0
1665037 0
1665077 0
1665088 0
1665202 0
1665339 0
1665454 0
1665493 0
1665500 0
1665583 0
1665604 0
1665771 0
1665811 0
1665839 0
1665934 0
1665950 0
1665973 0
1665982 0
1666040 0
1666108 0
1666114 0
1666169 0
1666180 2
1666216 0
1666249 0
1666456 0
1666492 0
1666504 0
1666516 0
1666762 0
1666776 0
1666799 0
1666850 0
1666860 0
1666881 0
1666891 0
1666908 0
1666973 0
1667081 0
1667100 0
1667211 0
1667295 0
1667359 0
1667383 0
1667442 0
1667522 0
1667541 0
1667846 0
1667898 0
1667946 0
1668001 0
1668022 0
1668061 0
1668154 0
1668190 0
1668205 0
1668262 0
1668276 0
1668295 0
1668382 0
1668394 0
1668403 123
1668406 59
1668582 0
1668758 121
1668797 251
1668890 91
1668941 197
1668998 12
1669031 19
1669126 12
1669139 0
1669203 0
1669322 0
1669441 0
1669637 0
1669783 0
1669853 0
1669860 0
1669907 0
1669940 0
1669945 0
1669954 0
1670013 0
1670051 0
1670201 0
1670267 0
1670567 0
1670605 0
1671213 0
1671278 0
1671312 0
1671317 13
1671376 848
1671408 0
1671438 0
1671473 0
1671597 0
1671806 0
1671879 0
1671895 0
1672052 0
1672118 0
1672211 0
1672247 0
1672274 0
1672347 0
1672382 193
1672416 0
1672458 0
1672545 0
1672587 0
1672593 0
1672623 0
1672657 0
1672833 0
1672883 24
1673115 0
1673202 131
1673212 265
1673216 81
1673226 136
1673244 0
1673255 0
1673341 5
1673383 89
1673397 223
1673428 164
1673480 0
1673499 0
1673663 0
1673711 0
1673846 0
1673852 0
1673896 0
1673992 0
1674006 0
1674054 0
1674130 0
1674132 0
1674171 0
1674237 0
1674284 0
1674538 0
1674574 0
1674580 0
1674673 0
1674745 0
1674780 0
1674976 0
1675009 0
1675097 0
1675149 0
1675168 0
1675187 0
1675236 0
1675244 0
1675263 0
1675267 0
1675280 0
1675344 0
1675362 0
1675420 0
1675434 0
1675575 0
1675593 0
1675626 0
1675697 0
1675775 0
1675813 0
1675839 0
1675885 0
1675914 0
1675922 0
1675924 0
1676012 0
1676304 34
1676366 65
1676387 266
1676420 97
1676492 0
1676762 0
1676797 71
1676847 0
1676896 98
1676929 25
1676934 11
1676964 0
1677053 0
1677204 27
1677373 17
1677523 83
1677525 379
1677531 66
1677676 2
1677709 22
1677724 74
1677987 2
1678004 0
1678135 69
1678222 0
1678228 79
1678274 100
1678443 0
1678473 3
1678487 0
1678540 98
1678579 27
1678586 20
1678641 35
1678652 4
1678786 259
1678836 93
1678906 235
1678930 102
1679014 17
1679060 65
1679103 94
1679106 25
1679190 133
1679216 9
1679280 0
1679316 0
1679400 0
1679431 0
1679433 3
1679468 0
1679481 0
1679526 0
1679529 0
1679541 0
1679557 0
1679622 0
1679624 0
1679642 0
1679684 0
1679719 0
1679746 0
1679763 0
1679772 98
1679774 45
1679812 0
1679870 0
1679877 67
1679885 4
1679908 0
1679956 0
1680002 0
1680037 0
1680068 0
1680092 0
1680156 272
1680160 0
1680189 0
1680227 0
1680242 37
1680283 0
1680342 0
1680498 214
1680507 49
1680595 55
1680669 15
1680718 114
1680721 86
1680840 0
1680930 8
1680948 36
1680964 56
1680988 53
1681004 0
1681015 0
1681038 43
1681065 23
1681130 36
1681206 108
1681242 34
1681272 39
1681287 22
1681307 28
1681322 33
1681348 0
1681354 0
1681464 198
1681622 0
1681630 12
1681658 141
1681738 255
1681838 0
1681844 0
1681921 0
1681979 0
1681996 85
1682059 17
1682061 0
1682080 0
1682086 90
1682089 17
1682093 23
1682130 0
1682170 0
1682188 39
1682249 0
1682294 0
1682331 23
1682580 84
1682622 4
1682892 63
1683007 107
1683088 0
1683277 0
1683507 89
1683567 1
1683613 68
1683825 0
1683885 22
1684002 36
1684055 0
1684131 2
1684186 0
1684188 2
1684227 0
1684275 0
1684287 0
1684317 0
1684356 0
1684425 0
1684584 0
1684680 19
1684686 5
1684731 0
1684779 0
1684824 0
1684848 9
1684903 0
1684937 33
1685030 0
1685271 110
1685274 74
1685460 13
1685575 0
1685648 0
1685727 368
1685753 0
1685769 27
1685818 245
1686150 76
1686243 47
1686255 0
1686290 0
1686297 0
1686385 0
1686396 15
1686440 35
1686466 0
1686496 265
1686502 78
1686597 126
1686615 1
1686712 58
1686756 105
1686807 223
1686874 0
1687207 0
1687247 13
1687568 126
1687857 0
1687866 0
1687870 0
1687875 0
1687882 0
1687886 2
1687890 0
1687928 55
1688106 43
1688265 18
1688286 0
1688463 0
1688642 275
1688718 168
1688776 0
1688823 106
1688860 82
1688932 0
1688944 0
1688961 0
1688969 54
1689126 12
1689171 0
1689201 1
1689228 0
1689241 25
1689304 154
1689345 211
1689376 0
1689415 304
1689484 0
1689540 0
1689565 50
1689619 24
1689662 22
1689694 0
1689711 0
1689721 34
1689739 4
1689751 74
1689833 56
1689847 0
1689868 46
1689958 0
1689988 98
1690097 39
1690114 22
1690166 0
1690221 12
1690330 81
1690367 92
1690377 0
1690400 9
1690427 0
1690620 94
1690675 22
1690689 96
1690801 216
1690817 25
1690822 0
1690866 0
1690873 150
1690877 143
1690892 162
1690907 0
1691037 41
1691154 1
1691165 0
1691196 12
1691199 0
1691261 0
1691305 0
1691336 0
1691340 7
1691398 43
1691408 0
1691427 0
1691456 0
1691464 0
1691470 0
1691475 0
1691506 0
1691520 0
1691534 0
1691554 0
1691557 0
1691579 0
1691640 0
1691679 0
1691696 0
1691700 0
1691722 0
1691735 0
1691743 0
1691756 0
1691769 0
1691880 0
1691886 0
1691900 0
1691916 0
1691946 0
1691959 0
1691969 70
1692019 0
1692026 3
1692042 0
1692109 11
1692126 0
1692140 0
1692152 0
1692173 0
1692191 0
1692210 0
1692295 0
1692312 0
1692315 0
1692336 0
1692362 7
1692386 0
1692402 14
1692406 112
1692468 0
1692521 0
1692534 0
1692565 0
1692612 0
1692634 47
1692648 0
1692664 0
1692667 0
1692691 0
1692709 0
1692735 0
1692767 0
1692775 0
1692798 0
1692810 0
1692849 0
1692870 0
1692922 0
1692997 0
1693025 0
1693038 0
1693073 0
1693079 0
1693211 0
1693224 42
1693227 5
1693273 0
1693286 0
1693319 0
1693368 0
1693398 0
1693403 73
1693410 0
1693423 0
1693450 0
1693467 0
1693517 0
1693541 33
1693553 0
1693560 0
1693582 0
1693584 0
1693617 0
1693626 0
1693634 0
1693700 0
1693715 0
1693725 0
1693760 0
1693767 0
1693782 0
1693837 175
1693845 0
1693875 0
1693889 0
1693900 0
1693919 0
1693961 0
1693975 6
1693991 25
1694050 193
1694086 7
1694138 5
1694174 32
1694191 20
1694193 98
1694245 0
1694248 6
1694255 46
1694258 313
1694345 0
1694356 99
1694370 0
1694407 0
1694422 0
1694438 0
1694463 0
1694465 0
1694546 0
1694651 0
1694750 1
1694794 132
1694835 0
1694883 56
1694897 55
1694908 94
1694929 146
1694983 91
1695027 3
1695086 113
1695110 35
1695242 45
1695255 0
1695274 0
1695284 8
1695335 1
1695337 71
1695339 15
1695371 30
1695412 0
1695422 0
1695458 0
1695461 0
1695476 0
1695484 0
1695494 0
1695532 0
1695572 0
1695586 0
1695643 0
1695660 0
1695675 0
1695688 0
1695699 0
1695732 14
1695800 0
1695834 66
1695867 0
1695888 0
1695891 0
1695929 0
1695957 0
1695977 0
1695986 0
1696016 0
1696039 0
1696058 47
1696061 0
1696094 0
1696110 0
1696210 0
1696227 0
1696229 39
1696246 31
1696294 12
1696340 0
1696366 114
1696370 0
1696378 0
1696388 0
1696399 0
1696528 169
1696531 0
1696626 11
1696628 32
1696718 53
1696722 42
1696740 0
1696749 0
1696774 0
1696828 9
1696830 0
1696839 0
1696848 0
1696862 0
1696873 0
1696902 0
1696929 0
1696988 0
1696995 0
1697026 0
1697034 0
1697054 0
1697069 0
1697100 0
1697151 0
1697162 0
1697216 0
1697258 0
1697267 0
1697317 0
1697319 0
1697334 0
1697373 0
1697387 0
1697391 0
1697439 0
1697444 0
1697451 0
1697504 0
1697511 0
1697591 0
1697607 0
1697609 0
1697625 0
1697644 0
1697741 37
1697761 0
1697770 21
1697817 0
1697849 0
1697881 0
1697889 0
1697933 37
1697983 7
1698007 34
1698030 1
1698051 129
1698096 3
1698105 0
1698161 40
1698208 8
1698252 0
1698266 93
1698269 60
1698331 7
1698338 92
1698363 21
1698375 21
1698485 63
1698521 0
1698555 50
1698558 189
1698628 1
1698662 107
1698668 2
1698735 0
1698748 0
1698817 14
1698895 0
1698925 0
1698989 0
1699056 175
1699073 0
1699202 91
1699217 0
1699230 95
1699274 0
1699290 59
1699295 87
1699335 0
1699346 0
1699359 112
1699404 233
1699429 0
1699466 78
1699497 16
1699515 28
1699685 0
1699726 3
1699796 260
1699826 114
1699911 0
1699919 137
1699938 156
1699952 0
1699968 0
1699992 0
1700004 0
1700078 0
1700091 0
1700153 0
1700157 81
1700163 0
1700185 0
1700226 0
1700229 0
1700274 0
1700325 0
1700423 81
1700580 0
1700663 0
1700692 0
1700713 0
1700717 0
1700725 0
1700742 0
1700805 0
1700853 0
1700927 0
1700955 0
1700997 0
1701040 99
1701051 0
1701080 0
1701091 22
1701149 38
1701158 55
1701178 0
1701235 328
1701267 23
1701298 265
1701360 110
1701381 58
1701442 70
1701454 213
1701473 8
1701494 0
1701596 196
1701612 34
1701662 11
1701672 25
1701698 183
1701731 2
1701811 280
1701895 52
1702028 0
1702058 36
1702100 92
1702293 27
1702333 0
1702379 152
1702383 55
1702441 12
1702722 0
1702863 9
1702937 83
1702999 0
1703009 761
1703012 223
1703119 150
1703149 4
1703212 268
1703254 198
1703320 266
1703449 105
1703515 0
1703530 178
1703548 123
1703554 0
1703572 33
1703584 46
1703601 0
1703694 0
1703710 255
1703712 79
1703746 43
1703758 82
1703890 42
1703911 123
1704141 0
1704181 0
1704345 0
1704453 0
1704528 0
1704621 0
1704684 0
1704789 0
1704886 0
1704891 0
1704893 0
1704964 0
1705029 0
1705118 0
1705214 0
1705454 34
1705479 0
1705525 0
1705643 26
1705699 0
1705808 0
1705853 108
1705859 36
1705876 0
1705880 126
1705891 0
1705913 0
1706035 0
1706053 0
1706093 0
1706188 115
1706269 0
1706290 33
1706381 0
1706411 0
1706441 0
1706476 0
1706501 0
1706566 0
1706606 0
1706644 0
1706676 57
1706724 37
1706771 0
1706869 0
1706878 23
1706992 76
1707047 0
1707069 0
1707093 142
1707118 0
1707201 12
1707279 0
1707314 0
1707386 0
1707407 0
1707455 0
1707493 0
1707914 42
1707977 13
1708016 0
1708034 2
1708147 21
1708216 6
1708238 0
1708265 0
1708355 0
1708367 2
1708478 0
1708571 1
1708643 37
1708663 155
1708665 11
1708753 0
1708781 0
1708788 0
1708793 0
1708804 0
1708829 0
1708835 0
1708854 69
1708857 208
1709022 0
1709064 15
1709199 31
1709205 0
1709211 0
1709226 0
1709256 0
1709299 0
1709495 112
1709505 0
1709527 0
1709550 5
1709589 1
1709612 0
1709626 0
1709672 0
1709697 0
1709719 10
1709754 0
1709937 0
1709948 133
1710076 0
1710090 49
1710149 1
1710243 0
1710247 0
1710470 0
1710601 0
1710682 0
1710689 0
1710695 0
1710701 0
1710713 0
1710813 110
1710897 0
1710986 0
1711033 16
1711049 0
1711064 1
1711167 200
1711175 0
1711187 0
1711277 15
1711304 2
1711338 7
1711343 1
1711397 1
1711505 46
1711523 9
1711554 51
1711562 49
1711625 172
1711645 18
1711661 42
1711734 111
1711881 98
1711941 0
1711964 46
1712006 0
1712035 0
1712044 168
1712066 50
1712076 83
1712096 64
1712160 16
1712234 52
1712295 49
1712382 0
1712389 0
1712438 0
1712440 0
1712454 0
1712471 9
1712504 0
1712530 6
1712538 0
1712544 0
1712637 3
1712692 16
1712805 0
1712812 14
1712821 13
1712868 0
1712898 0
1712908 51
1712911 0
1712920 0
1712971 0
1713002 3
1713077 0
1713108 0
1713147 0
1713191 31
1713287 25
1713298 0
1713320 19
1713322 225
1713359 3
1713439 50
1713553 10
1713588 126
1713715 0
1713741 0
1713828 63
1714018 19
1714051 6
1714106 1
1714231 17
1714254 159
1714262 57
1714301 0
1714321 0
1714374 46
1714392 56
1714437 51
1714457 0
1714828 116
1714871 5
1714873 52
1714920 0
1714943 0
1714946 0
1714991 0
1715015 0
1715021 0
1715034 0
1715054 0
1715061 0
1715063 0
1715108 0
1715113 0
1715143 0
1715154 0
1715157 1
1715167 0
1715201 0
1715224 0
1715257 0
1715316 0
1715585 0
1715667 102
1715696 0
1715788 11
1715821 102
1715904 147
1715981 26
1716023 88
1716224 0
1716348 52
1716396 128
1716774 195
1716783 0
1716791 47
1716807 48
1716841 65
1716966 0
1717262 22
1717308 0
1717567 0
1717617 0
1717623 49
1717660 0
1717669 16
1717687 144
1717722 0
1717804 1
1717919 99
1717923 10
1717968 30
1718028 0
1718085 0
1718100 33
1718146 107
1718181 159
1718197 133
1718211 105
1718364 24
1718430 110
1718593 0
1718644 16
1718667 0
1718676 0
1718747 8
1718882 58
1719065 55
1719128 0
1719218 12
1719309 48
1719335 0
1719460 0
1719473 0
1719718 0
1719789 0
1719852 0
1719866 21
1719968 0
1720020 0
1720046 0
1720074 0
1720119 0
1720146 1
1720151 0
1720192 3
1720245 0
1720321 0
1720378 0
1720407 0
1720425 0
1720521 0
1720552 0
1720572 0
1720581 0
1720599 20
1720631 0
1720653 0
1720718 0
1720724 0
1720757 0
1720800 0
1720936 0
1720971 0
1721088 0
1721141 0
1721210 0
1721306 0
1721365 0
1721444 0
1721509 0
1721555 4
1721561 95
1721614 0
1721684 0
1721687 0
1721717 106
1721800 16
1721903 0
1721964 1
1722243 16
1722281 0
1722287 37
1722308 0
1722471 0
1722480 0
1722516 0
1722617 0
1722675 0
1722780 48
1722937 0
1722956 0
1723076 63
1723110 109
1723257 0
1723305 744
1723367 0
1723374 5
1723417 55
1723425 47
1723472 66
1723533 0
1723587 3
1723650 0
1723767 0
1724001 0
1724131 156
1724141 67
1724226 108
1724325 39
1724445 345
1724491 18
1724576 1
1724722 0
1724860 0
1724967 0
1724991 11
1725043 12
1725111 49
1725143 0
1725189 370
1725221 33
1725381 47
1725385 166
1725404 16
1725434 3
1725558 5
1725698 34
1725709 24
1725804 1
1725840 0
1725993 0
1726034 7
1726062 187
1726065 61
1726077 53
1726113 21
1726116 49
1726205 16
1726268 0
1726414 0
1726535 1
1726542 2
1726703 0
1726809 0
1726874 187
1726920 12
1727044 0
1727142 0
1727197 0
1727394 1
1727396 30
1727415 1
1727473 0
1727511 0
1727548 0
1727591 0
1727772 1
1727786 0
1727818 82
1727836 0
1727863 0
1727867 44
1727901 8
1727949 0
1727981 0
1727987 0
1727991 1
1727998 0
1728050 0
1728116 0
1728169 0
1728177 0
1728228 280
1728231 9
1728346 0
1728359 80
1728367 26
1728379 0
1728403 0
1728433 39
1728459 46
1728513 0
1728538 0
1728554 2
1728556 26
1728579 339
1728650 0
1728653 0
1728672 0
1728674 0
1728677 88
1728755 13
1728792 0
1728796 0
1728829 0
1728888 0
1728929 0
1729023 0
1729078 0
1729166 63
1729193 1
1729265 12
1729285 21
1729364 66
1729484 24
1729490 7
1729574 109
1729583 0
1729634 0
1729701 28
1729724 28
1729762 0
1729810 0
1729824 22
1729947 0
1729999 0
1730015 0
1730024 0
1730026 0
1730044 0
1730174 0
1730193 33
1730196 0
1730226 8
1730280 0
1730296 0
1730350 17
1730424 0
1730470 0
1730501 0
1730525 0
1730529 0
1730539 0
1730642 128
1730664 5
1730692 34
1730756 0
1730918 0
1730967 73
1731031 0
1731114 0
1731221 82
1731246 0
1731288 0
1731321 0
1731361 0
1731372 0
1731392 0
1731404 0
1731439 0
1731473 0
1731482 1
1731520 19
1731554 19
1731638 0
1731650 19
1731675 0
1731694 0
1731707 0
1731730 27
1731775 0
1731784 0
1731790 0
1731878 2
1731890 11
1732181 0
1732187 0
1732307 0
1732321 0
1732357 0
1732419 0
1732452 0
1732548 41
1732597 0
1732707 59
1732774 0
1732791 100
1732897 0
1732931 0
1732939 0
1733054 0
1733117 114
1733129 0
1733187 0
1733261 56
1733378 30
1733441 0
1733557 148
1733562 0
1733567 0
1733570 0
1733580 0
1733590 0
1733597 3
1733653 31
1733735 125
1733796 0
1733826 72
1733849 0
1733878 0
1733922 1
1733994 0
1734115 0
1734442 0
1734615 31
1734745 0
1734822 0
1734890 29
1734902 0
1734908 10
1735009 0
1735035 0
1735047 85
1735084 1
1735095 75
1735112 23
1735154 1
1735244 13
1735291 0
1735300 0
1735320 5
1735347 114
1735427 0
1735442 54
1735486 10
1735509 0
1735521 21
1735534 0
1735544 72
1735602 194
1735631 0
1735704 258
1735722 14
1735739 240
1735799 0
1735892 0
1735922 550
1735964 22
1736001 103
1736004 83
1736010 30
1736168 10
1736210 0
1736278 26
1736340 0
1736349 137
1736420 0
1736527 0
1736534 0
1736594 0
1736654 0
1736663 0
1736699 0
1736720 0
1736744 0
1736752 0
1736762 0
1736869 0
1736912 0
1736933 0
1736937 0
1736975 0
1736996 0
1737050 0
1737059 0
1737074 0
1737134 0
1737159 0
1737204 0
1737215 0
1737273 0
1737290 0
1737294 0
1737324 0
1737350 0
1737392 0
1737422 0
1737440 0
1737474 0
1737489 0
1737520 0
1737533 0
1737571 0
1737629 0
1737737 0
1737749 0
1737772 0
1737785 0
1737846 0
1737866 0
1737944 0
1737952 0
1737966 0
1737989 0
1738007 0
1738044 0
1738070 0
1738117 0
1738178 0
1738193 0
1738229 0
1738253 0
1738280 0
1738397 0
1738407 0
1738553 0
1738571 0
1738588 0
1738625 0
1738627 0
1738682 0
1738687 0
1738735 0
1738742 0
1738800 0
1738863 0
1739016 0
1739034 0
1739107 0
1739147 0
1739181 0
1739250 0
1739303 0
1739452 0
1739566 0
1739625 0
1739665 13
1739708 0
1739736 14
1739800 0
1739810 27
1739818 0
1739828 13
1739979 38
1739994 108
1740081 0
1740103 0
1740337 19
1740382 8
1740493 64
1740715 50
1740739 0
1740762 0
1740791 12
1740936 23
1741173 51
1741186 9
1741269 0
1741305 0
1741348 0
1741382 0
1741543 0
1741597 0
1741710 0
1741859 0
1741867 0
1741904 0
1741971 0
1742028 0
1742091 0
1742135 0
1742218 0
1742227 50
1742315 10
1742401 0
1742441 0
1742474 0
1742508 0
1742578 0
1742737 0
1742797 0
1742827 0
1743075 0
1743097 0
1743205 0
1743284 0
1743307 0
1743334 0
1743355 0
1743474 0
1743481 0
1743604 0
1743623 0
1743721 0
1743746 0
1743752 0
1743845 24
1743866 0
1743956 231
1743998 6
1744064 0
1744083 203
1744184 51
1744249 259
1744305 0
1744382 0
1744390 0
1744578 54
1744620 0
1744622 16
1744692 26
1744711 249
1744739 569
1744790 53
1744828 20
1744872 3
1744894 29
1744903 8
1744974 0
1745003 132
1745006 73
1745056 0
1745080 0
1745151 0
1745163 11
1745353 0
1745391 0
1745404 0
1745520 29
1745538 0
1745562 0
1745627 0
1745682 80
1745782 90
1745814 102
1745959 38
1745963 50
1746206 56
1746303 1
1746339 167
1746452 0
1746550 106
1746552 38
1746562 0
1746570 61
1746662 0
1746771 0
1746794 4
1746959 0
1746970 150
1747070 48
1747144 0
1747154 0
1747183 0
1747386 16
1747459 323
1747599 116
1747616 2
1747618 0
1747624 0
1747631 0
1747679 66
1747693 41
1747748 0
1747865 0
1747916 0
1748006 0
1748264 0
1748378 0
1748480 0
1748483 0
1748579 0
1748714 0
1748732 0
1748771 0
1748801 0
1748820 0
1748867 0
1748962 0
1749002 0
1749101 0
1749212 0
1749261 0
1749272 0
1749416 0
1749520 0
1749566 0
1749679 0
1749689 0
1749728 0
1749766 0
1749815 0
1749830 0
1749872 0
1749897 0
1750034 0
1750064 0
1750079 0
1750091 0
1750106 0
1750118 0
1750153 0
1750172 0
1750268 0
1750300 0
1750364 0
1750635 0
1750658 0
1750886 0
1750895 0
1751246 47
1751298 0
1751337 129
1751446 0
1751462 0
1751517 0
1751545 2
1751584 0
1751614 0
1751619 0
1751663 0
1751748 0
1751809 0
1751821 0
1751833 0
1751917 0
1752001 0
1752007 0
1752115 28
1752139 0
1752142 0
1752178 0
1752203 0
1752211 0
1752268 0
1752295 0
1752349 0
1752364 0
1752433 65
1752460 0
1752469 0
1752478 0
1752480 150
1752508 253
1752510 152
1752529 0
1752600 38
1752610 0
1752640 0
1752679 0
1752873 3
1752915 37
1753052 0
1753119 79
1753406 0
1753441 7
1753451 0
1753552 340
1753578 0
1753685 160
1753701 0
1753726 9
1753825 0
1753876 69
1753906 238
1753954 40
1754046 93
1754098 228
1754127 181
1754196 76
1754289 1
1754411 0
1754528 27
1754675 0
1754776 0
1754817 6
1754850 0
1754902 0
1754924 0
1754940 0
1755081 134
1755083 53
1755126 0
1755229 27
1755262 80
1755298 0
1755342 0
1755366 3
1755393 10
1755439 0
1755501 0
1755527 0
1755549 0
1755574 0
1755649 5
1755730 0
1755737 18
1755820 0
1755933 0
1755942 0
1755969 0
1755979 0
1755989 0
1755992 0
1756000 0
1756076 3
1756105 0
1756147 0
1756171 0
1756213 42
1756294 0
1756428 0
1756522 87
1756526 27
1756630 101
1756693 0
1756713 5
1756892 84
1757014 4
1757090 13
1757124 0
1757255 38
1757276 0
1757388 50
1757404 0
1757437 140
1757452 19
1757537 29
1757585 63
1757607 100
1757707 0
1757748 0
1757795 0
1757889 0
1757995 0
1758116 0
1758134 0
1758151 17
1758180 30
1758196 0
1758273 151
1758348 0
1758371 32
1758458 0
1758464 0
1758476 175
1758517 133
1758558 2
1758596 0
1758611 0
1758615 1
1758666 0
1758686 2
1758723 0
1758732 0
1758740 0
1758766 0
1758795 0
1758797 0
1758829 0
1758911 0
1758984 0
1758990 0
1759039 0
1759081 0
1759085 0
1759345 2
1759376 18
1759390 44
1759421 0
1759430 4794
1759468 0
1759507 0
1759555 239
1759611 4
1759623 14
1759629 74
1759681 9
1759685 84
1759831 0
1759881 72
1759900 0
1759918 0
1759972 27
1760116 11
1760184 0
1760205 31
1760229 25
1760286 93
1760299 50
1760331 7
1760371 126
1760417 56
1760473 0
1760502 25
1760724 52
1760778 3
1760873 44
1760923 177
1760927 235
1760964 0
1760969 0
1760979 0
1760996 32
1761001 16
1761019 0
1761032 93
1761070 2
1761085 22
1761108 63
1761118 0
1761168 7
1761248 0
1761401 26
1761417 167
1761490 36
1761498 51
1761574 94
1761651 0
1761656 0
1761687 1
1761714 0
1761727 0
1761738 0
1761818 0
1761856 8
1761904 12
1761953 6
1761957 84
1761978 119
1762059 55
1762130 0
1762193 0
1762260 5
1762311 47
1762333 0
1762373 0
1762475 0
1762485 22
1762539 0
1762541 141
1762664 29
1762854 0
1762925 0
1762935 16
1762965 85
1763010 409
1763012 178
1763102 2
1763139 0
1763187 0
1763247 31
1763319 104
1763328 67
1763391 0
1763403 311
1763477 0
1763522 0
1763547 0
1763584 0
1763620 0
1763622 0
1763627 0
1763638 0
1763725 0
1763761 0
1763765 0
1763806 0
1763851 0
1763909 0
1763954 0
1764046 0
1764205 0
1764215 0
1764289 0
1764418 0
1764466 0
1764559 0
1764603 0
1764629 0
1764700 0
1764706 0
1764715 47
1764758 0
1764769 0
1764867 0
1765012 4
1765049 2
1765086 0
1765151 0
1765221 0
1765225 0
1765280 0
1765311 0
1765353 0
1765424 182
1765437 17
1765445 1
1765459 0
1765468 61
1765593 0
1765603 17
1765668 0
1765819 0
1765906 0
1765908 0
1765962 0
1766019 0
1766094 0
1766112 0
1766130 8
1766163 0
1766166 98
1766186 0
1766194 0
1766241 0
1766461 9
1766463 0
1766497 0
1766538 4
1766559 2
1766664 0
1766682 0
1766700 0
1766775 0
1766841 15
1766975 0
1766999 128
1767003 0
1767009 0
1767077 161
1767125 0
1767249 0
1767258 0
1767385 0
1767455 0
1767496 0
1767559 0
1767570 0
1767599 0
1767778 0
1768123 0
1768130 0
1768182 0
1768281 0
1768303 0
1768315 0
1768427 7
1768480 245
1768551 0
1768570 0
1768605 0
1768684 0
1768701 0
1768843 0
1768879 0
1769010 0
1769037 0
1769068 131
1769196 0
1769205 0
1769260 2
1769305 0
1769316 0
1769335 1
1769407 0
1769417 0
1769432 0
1769447 0
1769475 0
1769499 0
1769534 0
1769563 0
1769637 0
1769666 0
1769765 0
1769871 0
1769916 0
1769935 0
1769953 0
1770011 0
1770109 0
1770163 58
1770215 0
1770247 0
1770288 0
1770313 73
1770334 0
1770382 0
1770556 0
1770620 0
1770637 48
1770667 0
1770670 0
1770739 0
1770807 0
1770838 0
1770874 28
1770883 0
1770921 0
1771009 0
1771034 0
1771075 42
1771080 76
1771093 25
1771117 36
1771157 118
1771219 126
1771225 301
1771270 0
1771348 0
1771378 146
1771393 0
1771452 132
1771510 12
1771528 0
1771554 21
1771612 0
1771634 5
1771701 0
1771731 0
1771778 0
1771792 0
1771804 0
1771954 0
1772013 0
1772076 0
1772139 0
1772149 0
1772205 0
1772319 0
1772469 0
1772554 0
1772673 0
1772678 0
1772709 0
1772726 0
1772778 0
1772817 0
1772826 0
1772864 0
1772899 0
1772960 0
1773020 0
1773141 0
1773144 0
1773159 0
1773183 0
1773215 0
1773240 0
1773279 0
1773315 0
1773337 0
1773384 0
1773400 0
1773420 0
1773423 0
1773479 0
1773563 0
1773565 0
1773605 0
1773650 0
1773738 0
1773751 13
1773766 0
1773840 101
1773845 0
1773929 0
1774136 0
1774214 0
1774216 44
1774247 0
1774304 0
1774333 0
1774349 0
1774355 2
1774401 27
1774505 13
1774628 109
1774706 0
1774722 0
1774758 3
1774792 0
1774861 0
1774870 6
1774890 0
1774897 0
1774957 770
1775038 215
1775044 161
1775047 113
1775064 0
1775129 444
1775154 262
1775163 0
1775169 188
1775174 248
1775178 861
1775196 0
1775211 472
1775244 1
1775349 0
1775378 138
1775464 0
1775630 0
1775803 0
1775860 0
1775883 0
1775974 0
1775986 0
1776075 16
1776097 0
1776130 0
1776256 0
1776462 0
1776610 0
1776625 0
1776627 0
1776689 0
1776849 0
1776941 0
1777029 0
1777362 0
1777369 0
1777375 0
1777760 0
1778060 0
1778428 0
1778574 0
1778624 0
1779034 0
1779099 0
1779230 0
1779354 0
1779778 0
1779804 0
1779912 0
1779936 0
1779980 0
1780014 1
1780239 0
1780271 1
1780438 18
1780506 0
1780540 0
1780608 0
1780635 0
1780640 0
1780644 0
1780651 0
1780907 0
1781052 2
1781117 0
1781283 0
1781346 0
1781634 0
1781868 0
1782029 0
1782064 0
1782084 0
1782125 0
1782166 0
1782183 0
1782195 0
1782291 0
1782394 0
1782529 0
1782599 0
1782621 0
1782670 0
1782739 0
1782937 0
1782981 0
1783002 0
1783129 0
1783248 0
1783253 0
1783257 0
1783350 26
1783385 0
1783451 25
1783479 26
1783635 31
1783674 0
1783691 27
1783783 32
1783820 0
1783920 173
1783957 0
1783999 0
1784009 0
1784117 0
1784198 249
1784243 0
1784333 15
1784368 0
1784372 0
1784429 0
1784431 0
1784440 0
1784454 0
1784489 0
1784498 0
1784530 0
1784576 0
1784626 0
1784673 32
1784676 0
1784731 18
1784753 0
1784791 323
1784807 0
1784905 0
1784946 0
1784968 0
1784994 27
1785070 0
1785112 0
1785118 0
1785206 0
1785221 0
1785262 0
1785270 0
1785304 0
1785307 0
1785410 0
1785424 12
1785532 0
1785550 0
1785622 0
1785770 0
1785781 0
1785788 0
1785884 0
1785896 0
1785937 58
1785996 26
1786038 0
1786211 0
1786223 3
1786410 20
1786496 0
1786515 99
1786573 0
1786585 0
1786592 0
1786614 0
1786705 15
1786734 0
1786825 0
1786887 0
1786916 0
1786947 0
1786974 0
1787132 0
1787219 0
1787252 0
1787309 0
1787360 0
1787403 0
1787514 106
1787574 80
1787598 75
1787790 0
1787803 302
1787805 227
1787813 6
1787857 29
1787952 0
1788015 12
1788137 22
1788209 13
1788318 60
1788366 53
1788404 63
1788471 42
1788493 0
1788498 0
1788543 0
1788691 5
1788768 7
1788784 72
1788826 65
1788847 48
1788891 30
1789158 12
1789198 1
1789206 1
1789225 107
1789296 10
1789321 8
1789345 9
1789507 0
1789591 0
1789687 0
1789824 0
1789831 0
1789847 0
1789886 17
1789898 0
1789902 0
1789967 107
1790012 0
1790037 0
1790123 136
1790188 0
1790193 122
1790278 0
1790426 0
1790609 0
1790771 0
1790827 0
1790909 0
1791060 0
1791083 0
1791134 0
1791241 0
1791296 0
1791331 93
1791385 0
1791394 0
1791414 0
1791765 20
1791806 100
1791969 0
1792026 235
1792117 140
1792119 40
1792164 23
1792196 75
1792233 16
1792329 6
1792376 0
1792476 77
1792626 186
1792651 67
1792653 276
1792695 38
1792721 28
1792744 0
1792859 0
1792944 104
1793066 214
1793079 59
1793130 0
1793214 0
1793226 27
1793267 0
1793273 0
1793364 219
1793409 11
1793490 265
1793508 28
1793521 0
1793551 1
1793607 94
1793625 2
1793735 50
1793741 5
1793796 0
1793875 0
1793886 0
1793896 66
1793903 154
1793948 0
1793962 4
1794045 41
1794059 0
1794067 0
1794147 0
1794178 0
1794196 0
1794257 0
1794259 0
1794403 17
1794468 51
1794546 29
1794695 0
1794717 0
1794719 0
1794828 0
1794915 0
1794970 0
1795173 0
1795363 0
1795465 0
1795467 0
1795504 0
1795659 0
1795702 0
1795955 0
1795969 0
1796046 0
1796066 0
1796087 0
1796098 0
1796263 0
1796305 0
1796322 0
1796325 0
1796353 0
1796402 0
1796607 0
1796705 0
1796825 0
1796841 0
1796855 0
1796882 0
1796949 0
1797059 0
1797116 0
1797156 0
1797290 0
1797372 0
1797395 0
1797460 0
1797601 0
1797657 0
1797798 0
1797804 0
1797838 0
1797849 0
1797896 0
1797935 0
1797944 0
1798162 0
1798183 0
1798239 19
1798243 266
1798267 0
1798281 0
1798286 0
1798405 33
1798451 32
1798481 11
1798518 0
1798545 0
1798554 0
1798599 30
1798708 108
1798795 0
1798900 137
1798951 0
1799011 314
1799068 0
1799081 0
1799252 127
1799293 66
1799314 20
1799364 28
1799368 0
1799376 0
1799401 31
1799459 0
1799510 27
1799520 74
1799531 0
1799562 0
1799588 0
1799594 0
1799686 0
1799959 0
1799967 0
1799991 0
1800055 0
1800180 0
1800249 0
1800323 0
1800374 0
1800476 0
1800576 0
1800690 0
1800712 0
1800792 0
1800877 0
1800919 0
1800958 0
1800968 0
1800984 0
1800996 0
1801030 0
1801094 0
1801139 0
1801182 0
1801224 0
1801249 0
1801266 0
1801274 0
1801411 0
1801417 0
1801446 0
1801459 0
1801505 0
1801553 0
1801622 0
1801633 0
1801676 0
1801779 0
1801880 0
1801925 0
1802025 0
1802061 0
1802076 0
1802088 0
1802103 0
1802130 0
1802167 0
1802306 0
1802387 0
1802401 0
1802412 0
1802445 0
1802467 0
1802545 0
1802565 0
1802581 0
1802683 0
1802694 0
1802740 0
1802758 0
1802768 0
1802918 0
1803096 0
1803111 0
1803165 0
1803256 0
1803282 0
1803289 0
1803307 0
1803384 0
1803520 0
1803532 0
1803542 0
1803760 0
1803769 0
1803806 0
1803981 0
1804029 0
1804155 13
1804181 0
1804286 0
1804315 0
1804414 138
1804416 5
1804454 73
1804549 0
1804646 0
1804661 0
1804709 0
1804829 0
1804846 0
1804856 0
1804896 0
1805000 0
1805133 0
1805163 0
1805356 0
1805499 0
1805691 0
1805709 0
1805784 0
1805809 0
1805812 0
1805909 0
1805946 0
1805984 0
1805998 0
1806023 0
1806106 8
1806239 2
1806281 1
1806296 0
1806538 23
1806656 58
1806703 249
1806752 19
1807033 2
1807053 9
1807237 2
1807299 0
1807328 0
1807387 0
1807503 0
1807656 25
1807685 2
1807696 0
1807742 0
1807762 19
1807774 1
1807864 21
1807884 40
1808023 0
1808052 0
1808106 0
1808156 0
1808238 0
1808305 0
1808485 0
1808540 0
1808608 0
1808626 0
1808719 0
1808735 0
1808752 0
1808758 0
1808762 0
1808778 0
1808831 0
1809031 0
1809049 0
1809217 0
1809235 0
1809294 0
1809307 0
1809352 0
1809358 0
1809451 0
1809648 0
1809752 0
1809851 0
1809962 0
1810051 0
1810173 0
1810379 0
1810422 0
1810480 0
1810615 0
1810725 0
1810749 0
1810803 0
1810856 0
1810930 0
1810961 0
1811016 0
1811056 0
1811104 0
1811211 0
1811259 0
1811299 0
1811319 0
1811343 0
1811414 0
1811565 0
1811599 0
1811721 0
1811724 0
1811735 0
1811885 0
1811917 0
1812021 0
1812084 0
1812138 0
1812212 0
1812250 0
1812388 0
1812446 0
1812461 0
1812501 0
1812523 0
1812542 0
1812622 0
1812627 0
1812649 0
1812669 0
1812680 0
1812701 0
1812899 0
1812993 0
1813052 0
1813095 0
1813111 0
1813149 0
1813155 0
1813189 0
1813191 0
1813219 0
1813232 0
1813246 0
1813260 0
1813336 0
1813387 0
1813398 0
1813414 0
1813490 0
1813593 0
1813612 0
1813630 0
1813647 0
1813672 0
1813765 0
1813790 0
1813807 0
1813855 0
1813867 0
1813920 0
1813965 0
1813981 0
1814038 159
1814225 2
1814280 0
1814620 0
1814707 37
1814731 27
1814746 5
1814755 21
1814760 38
1814781 17
1814850 329
1814860 7
1814924 16
1815260 3
1815370 0
1815382 16
1815391 0
1815409 78
1815430 62
1815538 59
1815549 3
1815638 1
1815691 0
1815710 0
1815735 25
1815755 10
1815792 67
1815794 5
1815807 88
1815820 84
1815873 117
1815987 0
1816059 0
1816079 0
1816089 0
1816160 0
1816175 98
1816309 0
1816330 0
1816346 0
1816513 0
1816523 0
1816922 0
1816958 0
1817132 0
1817140 0
1817254 0
1817322 0
1817349 0
1817503 0
1817605 4
1817626 1
1817652 11
1817661 8
1817781 0
1817796 142
1817868 113
1817916 0
1817954 265
1818016 0
1818050 0
1818104 42
1818126 0
1818155 64
1818180 20
1818227 16
1818262 211
1818365 0
1818476 0
1818515 51
1818549 25
1818561 0
1818657 0
1818684 278
1818779 22
1818912 54
1818975 0
1819148 0
1819159 0
1819166 47
1819341 0
1819375 3
1819396 0
1819525 0
1819586 0
1819596 24
1819649 0
1819689 5
1819773 0
1819867 0
1819899 121
1819901 4
1819907 47
1819943 2
1819953 0
1820038 16
1820086 0
1820103 0
1820406 0
1820415 0
1820452 1
1820481 0
1820599 0
1820659 0
1820670 0
1820674 0
1820791 0
1821019 0
1821181 0
1821229 0
1821253 0
1821377 0
1821381 0
1821443 0
1821927 0
1821956 0
1821981 0
1821984 0
1822205 0
1822279 0
1822468 0
1822485 0
1822536 0
1822728 0
1822781 0
1822787 0
1822818 0
1822864 0
1822927 0
1822939 0
1822967 0
1823025 0
1823097 0
1823154 0
1823283 0
1823287 0
1823396 0
1823433 0
1823448 0
1823505 0
1823524 0
1823534 0
1823577 0
1823618 0
1823666 0
1823733 0
1823795 0
1823808 0
1823862 0
1823907 0
1823957 0
1824109 0
1824138 0
1824162 0
1824185 0
1824283 0
1824338 26
1824395 3
1824434 55
1824454 0
1824524 0
1824559 24
1824566 0
1824669 0
1824751 0
1824875 0
1824899 0
1824926 0
1824948 0
1825001 6
1825086 0
1825223 33
1825236 0
1825338 0
1825415 0
1825640 0
1825745 0
1825758 0
1825822 0
1825838 0
1825851 0
1825904 0
1825907 0
1825928 0
1825940 2
1825943 1
1825964 13
1826094 0
1826198 40
1826399 0
1826410 36
1826445 48
1826587 144
1826601 0
1826668 8
1826687 54
1826701 95
1826722 397
1826768 13
1826855 46
1827000 246
1827041 770
1827107 0
1827150 77
1827206 106
1827210 7
1827240 167
1827333 57
1827367 0
1827403 1
1827435 1
1827490 0
1827502 0
1827550 0
1827617 394
1827636 138
1827667 215
1827690 85
1827722 58
1827745 0
1827754 21
1827772 0
1827801 181
1827836 36
1827913 24
1827950 95
1827957 10
1827969 33
1827976 0
1828080 0
1828103 13
1828108 1
1828291 0
1828431 0
1828510 0
1828517 0
1828613 0
1828828 0
1828866 1
1829136 0
1829169 0
1829186 0
1829203 0
1829217 0
1829290 0
1829319 0
1829329 0
1829479 0
1829514 0
1829534 0
1829592 2
1829628 0
1829820 0
1829892 0
1829988 0
1830004 0
1830028 0
1830045 0
1830140 0
1830323 0
1830341 0
1830356 0
1830397 0
1830455 129
1830507 0
1830572 0
1830587 0
1830652 171
1830673 179
1830755 0
1830812 0
1830914 0
1830923 0
1831082 0
1831151 0
1831177 0
1831211 0
1831225 0
1831232 0
1831270 0
1831284 0
1831328 0
1831642 0
1831702 0
1831729 0
1831735 0
1831769 0
1831777 0
1831824 0
1831837 0
1831937 0
1831991 0
1832059 0
1832139 0
1832146 0
1832221 0
1832300 0
1832405 0
1832681 0
1832705 0
1832873 0
1832885 0
1832900 0
1832960 0
1832990 0
1833003 0
1833029 0
1833059 0
1833311 0
1833347 0
1833470 0
1833481 1
1833494 0
1833508 0
1833541 0
1833573 0
1833588 0
1833595 0
1833618 0
1833635 0
1833710 0
1833866 0
1834031 0
1834153 0
1834260 0
1834489 0
1834646 0
1834673 0
1834691 0
1834709 0
1834793 0
1834897 0
1835011 0
1835345 0
1835419 0
1835474 0
1835645 0
1835704 0
1835723 0
1835782 0
1835868 0
1835934 0
1836099 0
1836153 0
1836189 0
1836365 2
1836448 2
1836546 119
1836604 262
1836624 44
1836643 50
1836661 90
1836664 217
1836714 0
1836748 15
1836787 36
1836811 67
1836831 130
1836848 384
1836906 132
1836931 9
1836947 85
1836999 70
1837023 0
1837054 0
1837342 0
1837354 0
1837357 0
1837363 0
1837366 0
1837381 0
1837383 0
1837402 52
1837404 0
1837416 24
1837516 0
1837540 1
1837621 18
1837644 0
1837696 0
1837750 0
1837753 0
1837779 0
1837815 0
1837822 0
1837951 13
1838002 0
1838022 0
1838059 0
1838085 0
1838128 1
1838167 2
1838248 3
1838272 0
1838348 0
1838470 29
1838500 4
1838566 0
1838606 0
1838734 5
1838809 0
1838878 2
1839038 0
1839208 10
1839219 270
1839235 28
1839261 0
1839323 0
1839333 333
1839354 126
1839392 1
1839426 74
1839466 77
1839509 1
1839523 26
1839547 267
1839552 0
1839820 102
1839873 298
1839898 0
1839934 0
1839949 0
1839976 289
1840005 56
1840046 283
1840050 740
1840178 71
1840231 62
1840336 69
1840349 424
1840408 89
1840498 0
1840500 1423
1840511 38
1840545 37
1840573 0
1840600 27
1840639 0
1840654 43
1840656 1
1840737 0
1840778 88
1840828 238
1840984 0
1841005 23
1841029 0
1841152 0
1841161 11
1841164 62
1841188 1
1841252 0
1841350 31
1841361 175
1841436 0
1841542 47
1841550 0
1841570 0
1841605 27
1841652 197
1841655 115
1841679 0
1841850 0
1841868 10
1841896 119
1841899 90
1841921 30
1841940 23
1842155 0
1842289 0
1842377 11
1842387 103
1842391 0
1842393 3
1842408 0
1842426 83
1842448 0
1842460 0
1842462 0
1842476 0
1842512 0
1842568 0
1842572 0
1842622 0
1842649 0
1842833 0
1842889 13
1842899 0
1842974 507
1842995 67
1843344 71
1843370 111
1843457 45
1843553 287
1843575 38
1843591 235
1843632 20
1843645 2
1843653 0
1843677 74
1843687 1072
1843697 0
1843838 0
1843900 74
1843921 0
1844056 0
1844062 1
1844077 0
1844211 0
1844244 0
1844263 0
1844575 0
1844707 0
1844836 0
1844848 0
1844866 0
1844869 0
1844947 0
1845211 0
1845264 0
1845310 60
1845363 0
1845383 0
1845511 57
1845524 0
1845553 0
1845581 0
1845820 0
1845889 1
1845955 0
1846057 1
1846090 0
1846117 1
1846204 104
1846208 3
1846237 0
1846339 0
1846382 0
1846428 0
1846449 0
1846570 1
1846667 0
1846752 35
1846786 68
1846855 0
1846896 0
1846912 0
1846990 0
1847000 0
1847021 0
1847039 42
1847149 129
1847252 68
1847323 0
1847431 0
1847462 0
1847575 289
1847591 0
1847673 0
1847735 0
1847857 30
1848037 29
1848232 45
1848266 0
1848396 29
1848402 0
1848518 0
1848629 2
1848749 0
1848768 29
1848860 89
1848902 0
1848904 86
1848944 0
1848993 0
1849057 0
1849202 0
1849220 0
1849231 0
1849297 0
1849334 0
1849373 0
1849429 0
1849550 0
1849582 1
1849596 0
1849620 0
1849761 0
1849823 3
1849827 0
1849831 0
1849863 0
1849957 14
1849990 0
1850026 32
1850074 1
1850125 0
1850216 0
1850225 0
1850233 0
1850249 0
1850267 0
1850397 2
1850406 0
1850445 0
1850454 0
1850839 0
1850855 17
1850906 27
1850965 0
1850983 0
1851008 81
1851015 3
1851040 0
1851071 0
1851095 2
1851106 0
1851117 0
1851163 1
1851299 0
1851322 0
1851446 0
1851573 59
1851616 0
1851683 0
1851748 0
1851806 0
1851865 0
1851907 22
1851957 0
1851978 0
1852021 0
1852045 0
1852310 0
1852349 0
1852362 0
1852456 0
1852465 0
1852471 0
1852567 0
1852632 0
1852672 0
1852711 0
1852797 0
1852876 0
1852903 0
1852912 19
1852981 0
1853126 0
1853173 112
1853194 0
1853253 0
1853277 0
1853316 0
1853322 0
1853342 0
1853409 0
1853420 0
1853599 0
1853661 75
1853709 28
1853736 10
1853745 275
1853848 14
1853910 302
1853979 1
1854044 115
1854076 0
1854291 117
1854356 0
1854400 1
1854515 51
1854541 79
1854620 92
1854640 0
1854702 141
1854816 0
1854819 0
1854861 152
1854949 149
1855000 30
1855009 0
1855072 203
1855120 59
1855127 366
1855147 68
1855189 77
1855234 567
1855255 1
1855269 0
1855323 10
1855333 78
1855337 213
1855393 127
1855474 154
1855490 8
1855532 0
1855598 193
1855651 0
1855670 1
1855674 82
1855689 10
1855695 55
1855702 37
1855720 99
1855739 61
1855748 120
1855763 4
1855795 11
1855935 788
1855982 48
1856022 7
1856180 7
1856211 34
1856245 13
1856279 10
1856334 230
1856350 234
1856431 0
1856503 0
1856515 0
1856538 91
1856552 0
1856624 0
1856651 4
1856680 18
1856694 32
1856798 97
1856880 0
1856901 235
1857401 29
1857403 287
1857424 0
1857496 0
1857601 0
1857653 2
1857670 22
1857691 3
1857722 27
1857737 151
1857782 345
1857865 21
1857944 5
1857954 1
1858036 1
1858108 0
1858136 25
1858215 0
1858296 100
1858386 9
1858393 142
1858431 23
1858527 4
1858579 6
1858605 0
1858621 0
1858670 0
1858791 0
1858912 0
1858952 0
1859014 0
1859209 0
1859216 0
1859257 0
1859286 0
1859306 0
1859326 0
1859388 0
1859421 0
1859633 0
1859765 0
1859770 0
1859820 0
1859928 0
1859947 0
1859975 0
1859979 0
1859995 0
1860006 0
1860050 0
1860090 0
1860106 0
1860280 0
1860325 0
1860374 0
1860440 0
1860473 0
1860513 0
1860550 0
1860663 0
1860681 0
1860797 0
1860815 0
1860822 0
1860846 0
1860865 0
1860963 0
1861057 0
1861071 0
1861215 0
1861312 0
1861706 0
1861786 0
1861922 0
1861972 0
1862076 0
1862171 0
1862311 259
1862313 268
1862334 0
1862348 51
1862368 194
1862384 883
1862421 63
1862433 11
1862439 0
1862458 0
1862461 71
1862727 247
1862781 11
1862959 8
1863031 0
1863048 2
1863082 20
1863098 0
1863119 51
1863156 2
1863206 20
1863240 0
1863327 2
1863429 0
1863450 16
1863546 0
1863555 0
1863585 7
1863612 0
1863648 0
1863730 115
1863771 0
1863804 37
1863897 1
1863901 28
1863960 0
1864006 26
1864014 73
1864061 21
1864113 9
1864173 0
1864245 268
1864289 10
1864434 0
1864491 25
1864639 0
1864671 0
1864678 1
1864817 58
1864923 0
1864955 2
1865121 0
1865123 34
1865210 125
1865221 45
1865322 0
1865329 50
1865371 40
1865410 70
1865440 294
1865451 154
1865571 0
1865633 0
1865678 0
1865781 0
1865948 0
1865968 0
1865978 0
1866050 0
1866100 0
1866136 0
1866206 0
1866255 0
1866292 0
1866380 0
1866392 0
1866413 0
1866775 0
1867424 0
1867746 0
1867813 0
1867834 180
1867944 0
1868208 0
1868483 0
1868496 0
1868789 0
1868805 0
1868858 0
1868860 0
1868969 0
1869233 0
1869338 0
1869540 0
1869612 0
1869797 0
1870014 0
1870201 0
1870378 0
1870440 0
1870521 0
1871073 88
1871120 0
1871217 200
1871352 0
1871387 0
1871427 0
1871502 0
1871576 0
1871609 0
1871621 0
1871778 0
1871804 0
1871931 0
1871966 0
1871972 0
1872176 0
1872296 0
1872311 0
1872390 0
1872440 0
1872461 0
1872509 0
1872747 0
1873236 0
1873449 0
1873481 0
1873602 0
1873743 0
1873745 0
1873796 0
1874090 0
1874104 111
1874199 0
1874205 3
1874259 77
1874334 15
1874610 62
1874673 0
1874682 56
1874820 0
1874847 37
1874881 102
1874913 15
1875240 4
1875254 173
1875282 19
1875439 0
1875569 213
1875580 4
1875582 1
1875787 107
1875826 29
1875874 159
1875912 0
1876074 1
1876081 0
1876292 0
1876381 1
1876443 2
1877042 0
1877049 0
1877073 0
1877287 4
1877445 0
1877563 0
1877625 0
1877637 40
1877685 0
1877707 0
1877713 0
1877776 0
1877859 0
1878016 0
1878044 0
1878053 0
1878167 0
1878375 0
1878394 5
1878538 0
1878562 0
1878568 52
1878656 0
1879063 0
1879110 0
1879257 0
1879343 316
1879345 101
1879367 0
1879555 0
1879619 0
1879655 0
1879700 0
1879771 0
1879845 0
1879870 0
1879917 0
1879944 0
1879950 0
1880021 0
1880069 0
1880091 0
1880103 0
1880112 0
1880158 0
1880219 0
1880231 0
1880296 0
1880322 0
1880433 0
1880620 0
1880628 0
1880700 0
1880747 0
1880827 5
1880866 0
1880993 0
1881011 15
1881053 0
1881104 0
1881113 21
1881165 0
1881188 0
1881294 0
1881412 0
1881455 0
1881471 0
1881521 29
1881682 0
1881731 0
1881836 0
1881900 0
1881977 0
1881979 0
1882045 0
1882083 0
1882114 0
1882171 0
1882184 0
1882197 0
1882217 0
1882224 0
1882265 2
1882470 0
1882472 0
1882772 0
1882831 0
1882924 0
1883073 0
1883418 0
1883436 11
1883438 0
1883448 0
1883554 0
1883580 0
1883626 0
1883890 0
1883934 0
1883940 0
1884007 0
1884074 0
1884089 0
1884225 0
1884237 0
1884256 0
1884377 0
1884398 0
1884412 0
1884513 0
1884528 0
1884705 55
1884753 0
1884755 0
1884807 0
1884893 0
1884917 0
1884923 6
1885093 0
1885218 0
1885233 0
1885418 0
1885426 0
1885679 0
1885732 0
1885836 0
1885890 0
1885892 0
1885965 0
1886105 0
1886108 20
1886115 56
1886157 0
1886182 0
1886230 0
1886406 0
1886494 0
1886555 0
1886632 0
1886770 0
1886978 0
1887009 0
1887014 0
1887136 0
1887175 0
1887254 0
1887306 0
1887416 0
1887420 0
1887545 23
1887548 206
1887552 0
1887709 0
1887824 41
1887939 0
1888018 0
1888177 0
1888299 0
1888323 0
1888330 0
1888379 4
1888471 0
1888591 0
1888607 1
1888611 182
1888638 0
1888642 0
1888760 0
1888851 0
1888970 0
1888979 0
1889008 0
1889023 0
1889061 0
1889087 0
1889230 0
1889255 0
1889258 0
1889311 0
1889396 0
1889589 27
1889598 0
1889698 0
1889829 0
1889929 0
1890043 0
1890225 15
1890240 5
1890367 0
1890495 35
1890523 0
1890595 0
1890625 0
1890739 0
1890761 0
1890807 0
1890850 49
1890884 12
1890911 90
1891010 0
1891021 155
1891037 0
1891070 0
1891106 5
1891111 0
1891119 0
1891129 0
1891145 0
1891169 0
1891179 0
1891206 0
1891211 3
1891271 0
1891273 0
1891318 0
1891400 0
1891441 26
1891676 27
1891739 0
1891886 19
1891979 9
1891983 142
1892172 0
1892179 29
1892271 3
1892502 0
1892583 12
1892679 0
1892715 1
1892820 56
1892856 4
1892906 0
1892911 15
1892914 0
1892935 0
1893101 36
1893146 14
1893181 0
1893213 35
1893262 62
1893285 94
1893471 80
1893477 434
1893525 47
1893555 0
1893570 18
1893646 241
1893708 0
1893840 0
1893863 22
1893914 87
1893944 7
1893972 14
1894165 22
1894182 24
1894205 10
1894225 36
1894373 0
1894391 73
1894421 0
1894456 1
1894711 99
1894720 0
1894815 3
1894826 0
1894848 30
1895010 0
1895036 144
1895150 0
1895302 0
1895331 0
1895354 7
1895411 12
1895468 14
1895525 8
1895582 9
1895651 0
1895743 0
1895810 16
1895876 249
1895891 98
1895929 0
1895952 0
1895960 32
1896004 15
1896076 91
1896172 50
1896192 168
1896226 95
1896250 17
1896276 1
1896279 83
1896303 174
1896314 0
1896333 0
1896336 0
1896465 10
1896512 0
1896545 0
1896552 0
1896624 0
1896627 0
1896664 0
1896673 99
1896734 0
1896753 0
1896776 0
1896806 0
1896816 57
1896820 117
1896855 0
1896863 0
1896865 115
1896874 0
1896877 7
1896933 0
1896957 0
1896965 0
1896987 0
1897018 1
1897054 0
1897212 0
1897280 40
1897354 11
1897416 251
1897444 1
1897456 0
1897468 73
1897601 0
1897683 0
1897773 0
1897816 17
1897876 115
1898008 4
1898041 2
1898125 266
1898272 39
1898288 4
1898301 0
1898314 12
1898364 0
1898484 22
1898513 0
1898556 0
1898594 0
1898745 0
1898766 0
1898772 25
1898833 103
1898961 1
1898968 33
1899006 38
1899048 0
1899209 0
1899237 0
1899261 0
1899353 0
1899363 0
1899369 63
1899378 0
1899489 0
1899591 30
1899594 95
1899659 60
1899690 16
1899949 5
1899951 0
1900022 0
1900036 0
1900172 0
1900180 290
1900183 94
1900259 108
1900293 0
1900399 0
1900472 0
1900543 0
1900547 13257
1900614 14
1900634 1
1900721 151
1900772 34
1900805 11
1901070 0
1901164 6
1901169 11
1901181 43
1901416 0
1901429 0
1901467 0
1901483 0
1901668 0
1901736 0
1901777 40
1901782 0
1901792 0
1901843 0
1901960 0
1902022 0
1902088 0
1902117 0
1902134 0
1902149 2
1902198 0
1902283 0
1902381 0
1902511 32
1902568 3
1902646 0
1902808 0
1902862 0
1902977 0
1903009 58
1903019 0
1903048 0
1903174 0
1903527 0
1903558 0
1903758 55
1903809 0
1903843 0
1903923 0
1903972 0
1904157 4
1904376 0
1904385 0
1904418 0
1904428 20
1904465 13
1904507 0
1904555 0
1904564 0
1904630 0
1904686 0
1904699 0
1904746 0
1904816 36
1904819 23
1905041 0
1905070 0
1905089 0
1905168 146
1905200 0
1905257 341
1905278 23
1905297 20
1905316 0
1905470 0
1905493 225
1905526 24
1905767 0
1905771 40
1905860 76
1905867 0
1906093 9
1906140 0
1906175 45
1906184 3
1906240 35
1906273 0
1906290 0
1906298 0
1906306 0
1906308 0
1906352 0
1906365 0
1906466 103
1906486 6
1906513 0
1906526 20
1906550 3
1906617 0
1906764 0
1906777 0
1906828 0
1907202 0
1907209 0
1907230 0
1907260 0
1907286 114
1907307 0
1907318 0
1907510 14
1907515 7
1907566 7
1907571 176
1907733 0
1907741 0
1907756 0
1907895 0
1907953 66
1907995 0
1908038 0
1908062 0
1908077 0
1908220 0
1908475 0
1908481 0
1908495 0
1908543 0
1908581 0
1908745 0
1908900 0
1909019 11
1909029 0
1909243 0
1909400 0
1909490 0
1909556 0
1909630 0
1909677 12
1909685 0
1909706 0
1909964 0
1910121 0
1910125 0
1910132 41
1910136 3
1910162 0
1910216 0
1910276 0
1910283 0
1910424 0
1910437 0
1910441 0
1910504 0
1910528 0
1910676 0
1910678 0
1910700 0
1910717 0
1910813 0
1910891 0
1910937 0
1911119 0
1911224 1
1911235 0
1911339 0
1911402 29
1911490 0
1911524 0
1911540 0
1911559 0
1911653 0
1911685 0
1911692 0
1911843 0
1911869 0
1911971 43
1912006 0
1912041 135
1912067 0
1912129 0
1912140 65
1912154 0
1912237 31
1912318 0
1912378 0
1912393 0
1912429 1
1912589 0
1912622 0
1912646 238
1912663 65
1912836 0
1912894 0
1912929 0
1913041 79
1913087 0
1913135 15
1913189 123
1913195 30
1913265 53
1913269 41
1913546 0
1913588 140
1913707 0
1913733 0
1913993 0
1914000 0
1914011 0
1914018 0
1914097 0
1914112 0
1914136 0
1914258 0
1914352 0
1914361 0
1914367 0
1914403 0
1914407 0
1914683 0
1914774 0
1914824 0
1914830 0
1914849 0
1914919 17
1914944 0
1914957 0
1914981 105
1915012 0
1915094 0
1915147 0
1915166 0
1915232 0
1915255 0
1915283 0
1915294 15
1915383 0
1915391 18
1915421 0
1915436 42
1915490 1
1915661 0
1915701 34
1915729 0
1915823 0
1915832 285
1915860 127
1915892 0
1915900 0
1915911 17
1915915 0
1915936 0
1915943 0
1916050 0
1916136 19
1916139 9
1916255 0
1916530 0
1916558 10
1916564 0
1916574 0
1916619 0
1916670 0
1916679 51
1916844 0
1917029 0
1917062 38
1917415 21
1917442 344
1917467 32
1917539 0
1917579 0
1917593 0
1917623 5
1917741 0
1917746 85
1917799 36
1917971 162
1918127 0
1918148 9
1918235 7
1918282 0
1918391 0
1918422 0
1918467 0
1918654 0
1918731 0
1918744 0
1918819 0
1918828 0
1918841 0
1919142 0
1919349 0
1919479 0
1919536 0
1919667 0
1919696 0
1919754 3
1919813 14
1919886 0
1919889 0
1920019 0
1920038 30
1920078 65
1920178 0
1920203 0
1920251 24
1920387 3
1920571 54
1920644 0
1920655 2
1920759 0
1920782 0
1921104 0
1921181 20
1921261 0
1921412 0
1921444 12
1921472 0
1921474 0
1921487 0
1921493 0
1921568 0
1921616 0
1921634 0
1921729 0
1921758 0
1921866 0
1921881 0
1921910 0
1921919 0
1922029 0
1922154 0
1922211 0
1922422 0
1922518 0
1922559 0
1922638 0
1922679 0
1922721 46
1922809 25
1922837 0
1922858 0
1922877 0
1922951 0
1922959 0
1922971 0
1922986 0
1923038 3
1923176 0
1923333 64
1923398 0
1923645 45
1923687 3
1923698 0
1923734 154
1923852 0
1923920 0
1923947 0
1923976 0
1923996 0
1924072 0
1924119 0
1924132 0
1924168 0
1924200 0
1924214 0
1924257 0
1924305 0
1924351 0
1924399 0
1924473 0
1924557 0
1924569 0
1924597 0
1924604 0
1924613 0
1924756 0
1924766 0
1924777 0
1924969 0
1925103 0
1925160 0
1925179 0
1925221 0
1925229 0
1925260 0
1925278 0
1925342 0
1925356 0
1925470 0
1925532 0
1925564 0
1925607 3
1925626 0
1925646 0
1925680 0
1925718 0
1925762 0
1925768 0
1925780 0
1925954 0
1926029 0
1926151 0
1926232 0
1926286 0
1926307 0
1926336 0
1926555 17
1926581 2
1926609 89
1926664 0
1926759 0
1926811 0
1926836 0
1926969 76
1927072 0
1927074 0
1927135 0
1927152 50
1927158 0
1927260 0
1927455 0
1927463 0
1927503 0
1927532 0
1927548 50
1927579 179
1927583 464
1927587 147
1927715 0
1927938 0
1928019 21
1928060 8
1928069 31
1928096 0
1928135 2
1928153 0
1928261 47
1928330 73
1928354 2
1928426 0
1928515 0
1928563 0
1928571 0
1928583 0
1928586 0
1928595 0
1928625 0
1928680 0
1928693 0
1928789 0
1928807 0
1928846 0
1928873 0
1928915 0
1929029 47
1929056 6
1929121 12
1929132 17
1929141 94
1929155 56
1929180 34
1929238 120
1929240 185
1929249 0
1929320 8
1929345 121
1929410 0
1929491 30
1929537 24
1929582 0
1929591 573
1929693 14
1929759 93
1929811 101
1929888 0
1929893 159
1930007 0
1930119 0
1930163 0
1930234 7
1930273 0
1930282 15
1930375 52
1930401 0
1930596 0
1930684 87
1930789 65
1931089 0
1931143 11
1931212 157
1931284 26
1931340 0
1931381 14
1931444 0
1931456 287
1931458 388
1931481 0
1931498 0
1931529 0
1931543 0
1931565 0
1931584 0
1931640 0
1931683 0
1931722 114
1931749 301
1931761 0
1931772 0
1931862 2
1931865 25
1931880 18
1931894 4
1931915 89
1931929 0
1931939 72
1932052 10
1932194 0
1932200 90
1932236 157
1932285 35
1932365 0
1932440 43
1932521 75
1932608 137
1932658 13
1932669 18
1932695 0
1932740 0
1932753 1
1932796 58
1932834 0
1933084 0
1933100 64
1933148 139
1933156 58
1933307 28
1933313 342
1933349 37
1933401 0
1933497 0
1933522 0
1933536 31
1933637 0
1933722 23
1933724 426
1933728 364
1933753 0
1933894 0
1933925 9
1933930 0
1933934 0
1933940 0
1933956 0
1933964 0
1933973 0
1934019 0
1934022 0
1934029 0
1934035 0
1934037 13
1934044 0
1934093 113
1934168 211
1934176 57
1934180 0
1934187 0
1934230 12
1934301 109
1934307 0
1934370 0
1934410 0
1934433 46
1934440 48
1934491 0
1934611 0
1934651 338
1934663 103
1934708 0
1934721 3
1934770 12
1934811 0
1934864 121
1934867 238
1934886 81
1934899 0
1934910 0
1934965 0
1935005 42
1935097 0
1935145 0
1935206 21
1935309 0
1935331 0
1935343 0
1935464 29
1935667 1
1935821 570
1935849 7
1935855 0
1936015 132
1936070 64
1936113 2
1936172 80
1936205 51
1936242 23
1936391 0
1936398 72
1936452 3
1936608 0
1936633 0
1936659 0
1936705 0
1936812 0
1936885 0
1936903 0
1936909 0
1936982 0
1937046 0
1937064 0
1937079 0
1937104 0
1937168 0
1937235 0
1937272 0
1937367 0
1937499 61
1937530 27
1937644 12
1937676 2
1937687 0
1937739 65
1937791 173
1937842 9
1938039 9
1938055 0
1938157 30
1938179 16
1938193 0
1938229 19
1938240 67
1938314 0
1938333 133
1938410 20
1938434 0
1938512 42
1938541 164
1938580 0
1938616 0
1938628 0
1938706 0
1938990 0
1939063 0
1939077 0
1939190 0
1939282 0
1939385 0
1939421 0
1939500 0
1939506 0
1939582 0
1939609 0
1939621 0
1939675 0
1939719 0
1939769 0
1939813 0
1939818 0
1939842 0
1939873 0
1939927 0
1940115 0
1940125 0
1940222 0
1940331 0
1940379 0
1940455 0
1940486 0
1940520 0
1940671 0
1940905 0
1941095 0
1941195 0
1941225 0
1941236 0
1941572 0
1941705 0
1941744 0
1941753 0
1941768 0
1941777 0
1941806 0
1941818 0
1941820 0
1941830 0
1941834 0
1941839 0
1941850 0
1942135 55
1942191 0
1942354 0
1942363 35
1942591 78
1942618 0
1942636 39
1942651 30
1942816 0
1942858 0
1942870 0
1943069 19
1943114 6
1943272 0
1943284 0
1943340 0
1943459 0
1943571 0
1943624 0
1943669 0
1943905 0
1943963 0
1943981 62
1943984 56
1943990 0
1944132 0
1944147 0
1944155 0
1944239 0
1944377 0
1944439 155
1944532 329
1944583 21
1944686 2
1944917 12
1945235 0
1945351 162
1945414 0
1945490 75
1945533 0
1945545 348
1945851 0
1945891 0
1946064 0
1946223 0
1946272 26
1946331 8
1946383 0
1946468 18
1946501 0
1946510 29
1946522 21
1946540 0
1946573 0
1946633 0
1946689 0
1946703 0
1946744 15
1946757 0
1946761 66
1946773 0
1946845 62
1946875 0
1946927 0
1947026 0
1947056 73
1947095 11
1947102 0
1947130 0
1947149 0
1947169 0
1947192 42
1947218 0
1947285 3
1947485 0
1947542 0
1947648 0
1947654 0
1947707 75
1947925 53
1947960 135
1947999 235
1948023 543
1948032 365
1948035 71
1948324 109
1948362 19
1948428 10
1948498 117
1948617 0
1948635 1
1948678 57
1948749 0
1948758 15
1948803 85
1948869 41
1948908 402
1948923 73
1948968 0
1949142 275
1949170 17
1949232 0
1949396 0
1949569 0
1949618 179
1949744 24
1949771 16
1949834 136
1949927 31
1949975 0
1950057 126
1950102 54
1950108 24
1950132 2
1950188 47
1950326 59
1950350 0
1950401 58
1950474 784
1950587 0
1950605 0
1950630 39
1950633 116
1950642 3
1950658 24
1950664 124
1950677 0
1950750 69
1950773 101
1950800 0
1950820 25
1950887 0
1950903 0
1950936 0
1950963 69
1951042 0
1951071 91
1951213 0
1951222 76
1951263 131
1951342 0
1951416 4
1951500 205
1951528 0
1951587 0
1951680 0
1951722 0
1951732 0
1951741 0
1951762 2
1951824 35
1951930 0
1952060 47
1952168 0
1952348 0
1952368 120
1952372 174
1952506 18
1952542 0
1952809 0
1952812 0
1952864 477
1952992 15
1953073 0
1953091 0
1953139 15
1953210 56
1953256 47
1953279 208
1953331 0
1953345 376
1953655 39
1953778 150
1953818 0
1953878 19
1953898 165
1953901 136
1953922 0
1953944 0
1953958 62
1953982 12
1954018 0
1954021 72
1954106 0
1954149 0
1954184 0
1954186 0
1954215 0
1954236 0
1954287 0
1954430 117
1954450 0
1954544 40
1954580 92
1954794 0
1954824 0
1954877 0
1954910 0
1954912 0
1954918 0
1954934 0
1954999 0
1955004 1
1955006 0
1955012 0
1955066 0
1955144 0
1955190 0
1955192 20
1955223 9
1955254 0
1955287 0
1955295 0
1955307 0
1955331 0
1955530 0
1955580 0
1955693 4
1955724 75
1955813 81
1955825 5
1955972 335
1955984 0
1956090 173
1956111 0
1956285 0
1956333 0
1956368 0
1956444 0
1956474 0
1956502 0
1956518 0
1956567 0
1956575 0
1956635 1
1956670 0
1956692 29
1956756 0
1956780 0
1956786 0
1956808 0
1956827 0
1956888 0
1956974 0
1956986 1
1957034 0
1957147 5
1957160 7
1957367 38
1957369 74
1957378 4
1957411 0
1957522 4
1957560 0
1957631 0
1957643 0
1957676 82
1957715 0
1957793 19
1957908 0
1958025 0
1958028 12
1958063 0
1958089 0
1958109 147
1958151 72
1958165 47
1958201 0
1958238 178
1958268 78
1958295 0
1958355 6
1958420 0
1958559 0
1958637 67
1958660 226
1958778 115
1958859 0
1958910 0
1959006 13
1959099 60
1959190 48
1959244 0
1959391 34
1959478 0
1959484 0
1959547 0
1959563 16
1959572 0
1959646 23
1959659 8
1959803 191
1959842 0
1960122 1
1960264 47
1960319 0
1960413 40
1960439 75
1960511 0
1960569 21
1960604 21
1960614 0
1960657 0
1960666 0
1960715 1
1960719 195
1960735 57
1960754 0
1960783 16
1960872 0
1960967 467
1961035 0
1961093 0
1961119 197
1961170 12
1961198 0
1961231 32
1961283 0
1961292 55
1961426 46
1961538 7
1961553 22
1961595 0
1961630 27
1961719 0
1961773 0
1961799 0
1961832 0
1961874 0
1961888 13
1961899 0
1961968 0
1962035 35
1962077 23
1962164 13
1962176 0
1962255 0
1962280 8
1962289 0
1962304 8
1962330 29
1962391 10
1962394 0
1962435 0
1962475 18
1962481 190
1962556 182
1962581 112
1962616 55
1962629 0
1962688 18
1962746 0
1962820 161
1962859 32
1962865 0
1962907 23
1962957 1
1962979 14
1963033 0
1963147 138
1963207 38
1963216 0
1963255 6
1963384 417
1963495 1
1963504 38
1963530 34
1963615 51
1963711 0
1963792 181
1963819 0
1963846 345
1963852 195
1963894 12
1963924 3
1963969 170
1964050 2
1964090 2
1964232 42
1964236 73
1964283 4
1964304 34
1964334 12
1964661 27
1964676 271
1964688 299
1964727 0
1964811 22
1964906 0
1964956 0
1964997 50
1965081 98
1965276 66
1965432 2
1965462 0
1965540 0
1965584 84
1965608 93
1965706 0
1965911 5
1965936 0
1965956 0
1965984 0
1965996 0
1966002 35
1966020 0
1966087 75
1966174 64
1966268 36
1966274 78
1966310 0
1966430 0
1966441 89
1966447 37
1966468 97
1966537 9
1966547 3
1966549 107
1966646 67
1966686 47
1966836 1
1966927 15
1966947 0
1966968 0
1966978 0
1967043 119
1967047 13
1967056 0
1967071 0
1967106 0
1967122 1
1967166 21
1967213 218
1967257 0
1967278 0
1967286 32
1967296 10
1967327 22
1967435 4
1967482 0
1967501 26
1967525 2
1967579 0
1967657 15
1967661 8
1967672 0
1967690 0
1967692 1
1967751 714
1967808 0
1967850 0
1967891 0
1967928 297
1967984 25
1968028 0
1968112 310
1968114 116
1968135 131
1968141 0
1968255 0
1968311 12
1968374 0
1968518 68
1968530 5
1968545 12
1968560 34
1968658 0
1968689 362
1968725 336
1968767 32
1968801 20
1968870 0
1968908 0
1968953 97
1968959 538
1969033 190
1969049 0
1969094 299
1969134 42
1969183 57
1969271 602
1969444 0
1969463 147
1969541 209
1969544 174
1969583 124
1969598 0
1969619 89
1969646 0
1969713 0
1969723 0
1969784 28
1969921 0
1970068 0
1970182 1
1970258 50
1970269 0
1970275 0
1970309 17
1970354 0
1970381 0
1970388 0
1970414 0
1970426 71
1970436 0
1970545 73
1970629 182
1970666 62
1970702 0
1970816 264
1970885 442
1970888 357
1970913 97
1970962 0
1970990 0
1971111 0
1971145 361
1971181 96
1971202 32
1971238 0
1971381 53
1971385 84
1971404 0
1971462 53
1971491 8
1971503 0
1971514 76
1971606 33
1971646 0
1971657 0
1971728 0
1971740 0
1971785 0
1971855 75
1971978 0
1972004 19
1972050 0
1972126 60
1972216 55
1972262 60
1972294 85
1972430 0
1972450 0
1972516 26
1972687 0
1972707 175
1972741 38
1972748 17
1972927 0
1973201 2
1973359 13
1973622 2
1973675 177
1973843 318
1973851 0
1973879 836
1973899 0
1973985 20
1974063 75
1974093 0
1974128 30
1974188 0
1974664 0
1974731 46
1974733 408
1974788 61
1974872 131
1974885 1
1974927 349
1975080 60
1975156 0
1975172 158
1975328 1
1975402 0
1975472 532
1975527 0
1975596 149
1975705 0
1975712 29
1975736 104
1975818 0
1976065 0
1976166 0
1976179 60
1976183 498
1976225 67
1976259 69
1976356 295
1976667 33
1976679 0
1976721 376
1976723 191
1976763 8
1976794 0
1976903 21
1976991 214
1977059 41
1977080 318
1977233 17
1977283 1
1977329 36
1977380 2
1977403 0
1977440 50
1977470 3
1977473 79
1977500 16
1977554 0
1977630 5
1977632 0
1977674 0
1977694 0
1977729 9
1977787 0
1977799 0
1977835 75
1977841 21
1977886 0
1977942 0
1977965 51
1977972 72
1978003 8
1978132 0
1978148 0
1978155 0
1978252 0
1978270 0
1978286 0
1978289 80
1978297 0
1978302 0
1978305 0
1978347 0
1978381 0
1978405 0
1978426 38
1978471 99
1978474 0
1978518 17
1978597 152
1978814 143
1978816 24
1978837 0
1978844 56
1978846 8
1978858 0
1978980 53
1978984 251
1979027 27
1979049 29
1979064 0
1979137 0
1979192 73
1979220 0
1979338 3
1979384 5
1979405 38
1979473 0
1979503 0
1979529 0
1979712 10
1979750 0
1979755 0
1979763 0
1979928 0
1979972 0
1980023 4
1980053 0
1980059 28
1980130 0
1980184 0
1980197 0
1980419 24
1980434 87
1980478 0
1980543 0
1980675 39
1980762 0
1980923 0
1981040 1
1981042 6
1981051 0
1981145 0
1981212 0
1981410 0
1981509 0
1981549 0
1981602 21
1981615 0
1981658 1
1981686 0
1981758 0
1981777 0
1981915 0
1982253 41
1982345 15
1982390 0
1982412 0
1982450 0
1982467 0
1982490 0
1982531 0
1982534 0
1982583 0
1982588 0
1982595 0
1982610 0
1982616 0
1982621 0
1982631 0
1982649 0
1982694 0
1982705 0
1982709 0
1982718 0
1982723 0
1982741 0
1982751 0
1982768 0
1982772 0
1982801 0
1982816 0
1982847 0
1982858 0
1982886 3
1983330 1
1983360 0
1983369 2
1983404 0
1983407 7
1983442 0
1983485 0
1983500 0
1983521 0
1983548 0
1983608 0
1983610 0
1983659 0
1983668 0
1983734 0
1983866 0
1984007 104
1984010 0
1984031 0
1984040 0
1984066 14
1984143 18
1984185 4
1984268 66
1984315 10
1984357 22
1984494 45
1984561 0
1984731 0
1984761 4
1984813 5
1984850 0
1984875 148
1984879 1
1984905 0
1984914 0
1984925 5
1984980 227
1985013 28
1985035 2
1985040 18
1985082 77
1985179 31
1985190 24
1985202 5
1985214 0
1985223 267
1985257 0
1985316 142
1985322 323
1985367 2
1985406 107
1985412 74
1985433 21
1985568 198
1985625 11
1985729 0
1985745 9
1985823 0
1985853 0
1985908 0
1986007 0
1986083 3
1986164 50
1986179 10
1986196 0
1986221 0
1986242 0
1986287 0
1986308 0
1986419 80
1986439 0
1986461 0
1986549 0
1986588 464
1986592 221
1986660 10
1986666 8
1986694 0
1986787 0
1986818 73
1986825 0
1986855 0
1986874 0
1986883 167
1986930 0
1986947 57
1986992 0
1987011 31
1987194 1
1987247 0
1987293 0
1987321 0
1987362 0
1987412 0
1987418 30
1987516 0
1987523 0
1987551 0
1987629 0
1987633 0
1987671 0
1987699 0
1987776 105
1987779 88
1987818 25
1987824 29
1987926 99
1987928 48
1987949 10
1987962 61
1988037 9
1988050 4
1988056 9
1988065 0
1988084 6
1988187 30
1988211 12
1988238 816
1988252 7
1988266 31
1988438 28
1988460 52
1988469 95
1988556 154
1988559 45
1988677 19
1988681 25
1988731 0
1988853 131
1988884 144
1988981 42
1989104 14
1989114 105
1989126 0
1989164 78
1989168 75
1989269 186
1989424 138
1989426 168
1989476 15
1989500 0
1989507 0
1989564 0
1989756 68
1989834 0
1989866 9
1990023 0
1990069 0
1990176 27
1990209 7
1990328 59
1990392 35
1990482 30
1990609 0
1990735 0
1990978 0
1991080 223
1991082 361
1991455 0
1991482 47
1991563 9
1991572 0
1991905 69
1991932 0
1992220 0
1992229 0
1992250 0
1992318 29
1992393 2
1992524 1
1992547 0
1992610 38
1992664 20
1992707 15
1992768 5
1992896 2
1992930 1
1992970 307
1993007 13
1993053 165
1993176 189
1993199 0
1993254 0
1993265 27
1993291 757
1993293 140
1993366 98
1993372 278
1993402 217
1993443 0
1993452 150
1993521 35
1993567 208
1993638 0
1993790 109
1993847 0
1993902 36
1993975 1
1993977 532
1994069 0
1994081 254
1994138 0
1994195 0
1994259 0
1994366 0
1994373 131
1994383 4
1994428 95
1994666 100
1994681 0
1994744 0
1994876 75
1994910 194
1994940 138
1995039 0
1995133 250
1995163 45
1995259 465
1995345 93
1995417 13
1995475 111
1995488 0
1995625 9
1995694 1
1995816 0
1995876 0
1995983 0
1996030 0
1996042 0
1996049 1
1996176 36
1996273 167
1996304 137
1996426 0
1996476 19
1996480 20
1996598 52
1996601 115
1996688 85
1996697 42
1996719 24
1996891 31
1996905 9
1996919 816
1996946 17
1996970 31
1997073 13
1997092 0
1997101 5
1997107 1
1997120 9
1997195 75
1997208 11
1997229 44
1997231 92
1997333 35
1997339 23
1997378 98
1997381 123
1997482 23
1997716 69
1997781 100
1997935 149
1998157 33
1998233 0
1998483 29
1998617 2
1998689 6
1998715 37
1998820 18
1998838 33
1998903 0
1998922 0
1998927 44
1998955 103
1999068 78
1999126 5
1999128 0
1999139 11
1999143 95
1999217 2
1999223 0
1999308 16
1999369 0
1999390 0
1999416 0
1999540 218
1999548 2
1999557 290
1999580 0
1999596 71
1999645 22
1999686 0
1999698 0
1999701 0
1999725 45
1999780 110
1999870 10
1999978 5
2000026 161
2000047 0
2000049 90
2000055 0
2000061 0
2000063 0
2000135 119
2000158 4
2000171 0
2000193 0
2000297 0
2000310 0
2000392 3
2000431 14
2000506 304
2000547 0
2000620 282
2000688 47
2000753 63
2000765 1
2000797 99
2000865 0
2000872 4595
2000997 0
2001031 0
2001313 16
2001681 0
2001729 0
2001781 194
2001831 2
2001921 0
2001933 149
2001935 75
2002044 8
2002078 14
2002395 64
2002439 57
2002495 17
2002547 79
2002594 105
2002605 14
2002614 111
2002701 0
2002722 62
2002744 154
2002885 63
2002901 0
2002953 0
2003086 0
2003115 7
2003137 0
2003221 0
2003244 102
2003453 0
2003481 112
2003505 113
2003551 46
2003598 305
2003602 90
2003643 460
2003704 0
2003748 123
2003821 130
2003841 0
2003868 16
2004008 0
2004133 190
2004145 0
2004338 2
2004368 0
2004429 211
2004440 220
2004582 125
2004769 78
2004817 21
2004895 193
2004901 37
2004984 0
2005015 0
2005066 64
2005083 112
2005102 108
2005171 0
2005178 4
2005219 81
2005285 0
2005313 39
2005423 135
2005626 96
2005657 0
2005696 30
2005772 17
2005795 1
2005803 0
2005811 81
2005943 324
2006013 36
2006061 44
2006196 14
2006214 34
2006232 55
2006240 57
2006256 3
2006289 45
2006312 0
2006322 20
2006352 0
2006421 83
2006483 0
2006505 241
2006511 0
2006523 122
2006530 0
2006630 0
2006653 0
2006737 0
2006829 83
2006841 0
2006945 0
2006988 14
2007068 109
2007167 0
2007202 0
2007236 11
2007378 0
2007425 0
2007497 3
2007571 6
2007653 7
2007680 34
2007757 215
2007775 0
2007777 14
2007790 0
2007812 0
2007831 69
2007842 0
2007880 6
2007920 0
2007931 148
2007988 0
2008008 54
2008091 28
2008116 0
2008231 8
2008249 3
2008270 3
2008363 43
2008417 0
2008429 0
2008462 157
2008468 1
2008497 194
2008705 69
2008707 81
2008732 0
2008753 36
2008771 22
2008785 3
2008824 0
2008915 100
2008917 15
2008936 254
2008948 2
2008984 0
2009128 1
2009187 0
2009196 0
2009352 45
2009373 0
2009404 1
2009487 2
2009515 31
2009577 42
2009607 19
2009638 1
2009687 227
2009878 17
2009906 142
2009919 43
2010026 0
2010074 150
2010097 39
2010133 0
2010150 0
2010265 95
2010398 0
2010433 0
2010464 0
2010471 128
2010494 31
2010546 0
2010601 94
2010618 8
2010622 78
2010633 49
2010723 0
2010744 264
2010803 0
2010812 160
2010853 0
2010866 0
2010950 7
2010952 23
2010970 0
2011093 0
2011110 8
2011188 0
2011203 6
2011259 2
2011275 0
2011343 0
2011515 0
2011521 0
2011540 0
2011585 0
2011604 0
2011628 51
2011878 0
2011915 0
2011941 0
2011947 75
2011953 0
2011958 0
2011976 0
2011993 0
2012039 0
2012082 0
2012122 0
2012151 14
2012178 0
2012377 0
2012411 0
2012596 0
2012614 0
2012627 0
2012654 17
2012657 71
2012671 0
2012677 462
2012687 0
2012779 0
2012812 0
2012835 0
2012847 0
2013204 0
2013287 0
2013568 0
2013593 120
2013914 48
2014059 113
2014164 72
2014200 0
2014419 21
2014463 78
2014639 0
2014668 0
2014690 98
2014692 843
2014698 407
2014714 234
2014719 13
2014723 262
2014754 302
2014761 0
2014857 0
2014929 8
2014983 36
2015039 21
2015076 16
2015160 135
2015170 151
2015244 1553
2015260 0
2015438 1
2015534 27
2015540 27
2015671 13
2015698 3
2015717 13
2015765 62
2015863 88
2015866 204
2015870 85
2015878 0
2015975 81
2015984 251
2016058 0
2016110 48
2016461 213
2016519 0
2016533 21
2016725 266
2016761 372
2016810 1
2016839 137
2016932 24
2017058 0
2017286 1
2017374 136
2017415 79
2017555 0
2017568 1
2017588 103
2017636 0
2017690 0
2017736 0
2017776 5
2017807 14
2017815 0
2017868 0
2018028 105
2018052 0
2018162 0
2018233 0
2018303 0
2018341 0
2018352 0
2018453 0
2018584 0
2018619 0
2018690 0
2018775 0
2018888 0
2018973 0
2019046 0
2019250 0
2019316 0
2019324 3
2019641 0
2019667 0
2019721 0
2019799 0
2019835 0
2019860 0
2019875 0
2019917 7
2020032 2
2020059 0
2020099 0
2020115 0
2020155 0
2020262 3
2020514 0
2020562 0
2020568 0
2020571 0
2020618 0
2020666 0
2020702 0
2020768 0
2020989 0
2021024 0
2021108 0
2021177 0
2021249 0
2021272 0
2021342 0
2021402 0
2021448 0
2021451 0
2021465 0
2021485 0
2021512 0
2021530 0
2021541 0
2021678 0
2021700 0
2021765 0
2021802 0
2021816 30
2021818 46
2021874 0
2021969 0
2021981 0
2022053 0
2022183 0
2022209 0
2022223 0
2022227 0
2022376 0
2022479 0
2022723 0
2022749 26
2022851 0
2022868 0
2022909 0
2022959 0
2022977 0
2023430 82
2023459 47
2023473 0
2023501 0
2023514 0
2023579 0
2023588 1
2023714 49
2023773 0
2023906 0
2023939 20
2024060 0
2024180 18
2024268 0
2024296 0
2024327 66
2024348 0
2024483 1
2024486 31
2024563 0
2024573 0
2024587 2
2024591 0
2024675 54
2024694 0
2024701 0
2024761 0
2024811 147
2024876 168
2025045 141
2025056 0
2025078 0
2025091 83
2025120 1
2025130 0
2025142 0
2025169 0
2025176 0
2025185 134
2025187 0
2025317 0
2025342 86
2025346 107
2025433 0
2025446 0
2025514 134
2025589 16
2025630 0
2025718 4
2025750 177
2025754 176
2025760 12
2025957 54
2026003 98
2026099 6
2026257 14
2026307 0
2026329 0
2026351 0
2026396 0
2026462 423
2026491 7
2026660 74
2026715 11
2026735 438
2026743 0
2026774 7
2026835 139
2026922 0
2026962 34
2027003 25
2027207 48
2027243 296
2027249 129
2027290 0
2027329 63
2027362 0
2027400 0
2027446 0
2027537 0
2027552 403
2027554 8
2027573 12
2027823 0
2027833 0
2027889 1
2027924 0
2027969 6
2027986 138
2027989 80
2028059 163
2028108 0
2028169 0
2028226 54
2028253 0
2028311 15
2028331 3523
2028441 0
2028466 84
2028470 109
2028557 0
2028570 0
2028638 131
2028713 15
2028754 0
2028842 9
2028874 173
2028878 175
2028884 5
2029036 45
2029082 0
2029111 2
2029178 7
2029383 0
2029408 0
2029430 0
2029453 0
2029475 0
2029518 2
2029541 0
2029560 0
2029613 37
2029656 0
2029660 0
2029723 0
2029759 0
2029770 0
2029853 0
2029883 1
2029956 0
2029963 0
2030019 0
2030043 0
2030087 0
2030162 0
2030290 0
2030302 0
2030317 0
2030328 61
2030331 0
2030361 0
2030507 13
2030521 3
2030599 156
2030641 0
2030664 1
2030679 1
2030693 0
2030702 15
2030706 0
2030855 0
2030870 3
2030886 42
2030976 0
2031038 9
2031042 0
2031061 0
2031080 0
2031133 0
2031140 0
2031163 1
2031177 0
2031205 0
2031351 0
2031361 0
2031457 0
2031503 0
2031526 2
2031604 0
2031638 0
2031741 10
2031753 0
2031828 0
2031872 0
2031884 0
2031904 0
2031926 0
2031936 0
2031964 0
2031991 0
2032016 0
2032027 25
2032031 0
2032048 0
2032063 0
2032125 0
2032151 0
2032168 0
2032207 0
2032231 0
2032250 0
2032401 0
2032404 11
2032497 0
2032525 7
2032593 3
2032756 11
2032999 0
2033108 0
2033116 0
2033216 0
2033330 0
2033411 0
2033424 0
2033458 0
2033481 0
2033530 0
2033638 0
2033648 0
2033677 0
2033728 0
2033743 0
2033749 0
2033779 0
2033805 0
2033840 53
2033927 0
2033981 0
2033983 0
2034107 0
2034201 0
2034216 0
2034288 0
2034432 0
2034440 34
2034459 10
2034481 0
2034561 1
2034598 0
2034608 33
2034712 7
2034742 30
2034782 0
2034847 3
2034941 15
2034997 0
2035096 0
2035164 13
2035171 2
2035193 4
2035219 0
2035262 0
2035378 0
2035389 0
2035422 0
2035428 0
2035447 0
2035643 0
2035652 19
2035669 0
2035799 0
2035813 0
2035815 0
2035898 0
2036007 0
2036111 0
2036338 0
2036358 0
2036409 0
2036474 0
2036491 0
2036522 0
2036798 0
2037004 0
2037023 0
2037031 0
2037051 0
2037081 0
2037150 0
2037168 1
2037241 0
2037356 0
2037369 0
2037438 0
2037482 0
2037612 0
2037709 0
2037743 0
2037779 0
2037888 0
2037987 0
2038005 0
2038010 0
2038038 0
2038083 0
2038164 0
2038260 0
2038262 84
2038272 0
2038287 0
2038379 72
2038414 3
2038530 1
2038559 0
2038692 1
2038729 0
2038735 0
2038754 0
2038767 0
2038771 0
2038773 0
2038811 5
2038836 0
2038896 0
2038925 0
2038936 0
2038939 0
2038948 0
2038957 0
2039055 0
2039059 0
2039077 0
2039102 0
2039109 0
2039118 90
2039132 28
2039134 0
2039173 0
2039199 0
2039370 129
2039403 0
2039532 0
2039559 0
2039602 0
2039672 37
2039739 0
2039820 0
2039876 304
2039884 228
2039918 0
2039921 44
2039973 41
2040129 9
2040143 163
2040167 75
2040193 0
2040227 0
2040347 0
2040375 300
2040545 19
2040560 26
2040572 162
2040599 0
2040644 119
2040647 107
2040662 43
2040712 0
2040737 215
2040740 132
2040771 0
2040847 159
2040857 43
2040872 0
2040878 106
2040995 0
2041069 0
2041104 0
2041123 0
2041169 1
2041229 63
2041307 0
2041440 10
2041458 39
2041497 124
2041526 18
2041577 1
2041608 55
2041650 0
2041671 0
2041689 0
2041711 26
2041762 1
2041773 0
2041800 2
2041824 15
2041921 2
2041986 0
2041993 37
2042017 0
2042046 686
2042048 0
2042133 0
2042146 3
2042211 233
2042278 183
2042286 106
2042333 5
2042415 65
2042451 41
2042457 0
2042519 5
2042693 0
2042745 0
2042761 0
2042784 102
2042791 0
2042812 0
2042833 13
2042909 176
2042960 0
2042989 0
2043158 1
2043253 0
2043270 0
2043328 18
2043357 0
2043367 0
2043382 0
2043400 0
2043429 141
2043496 130
2043516 10
2043594 345
2043669 0
2043798 0
2043834 351
2043840 60
2044023 233
2044071 0
2044086 130
2044088 267
2044139 0
2044150 104
2044153 183
2044240 0
2044303 0
2044442 0
2044678 24
2044759 0
2044773 0
2044784 69
2044805 0
2044900 0
2044924 0
2045021 0
2045042 0
2045105 0
2045243 0
2045253 18
2045309 20
2045319 0
2045414 11
2045435 1
2045458 9
2045460 135
2045585 3
2045600 34
2045610 55
2045777 67
2045780 0
2045841 4
2045861 0
2045868 0
2046009 15
2046047 8
2046226 107
2046332 0
2046339 0
2046409 53
2046411 52
2046473 0
2046577 0
2046652 33
2046720 0
2046729 0
2046761 0
2046776 80
2046783 115
2046875 23
2046913 0
2046932 0
2047007 0
2047014 0
2047024 0
2047046 0
2047066 13
2047176 0
2047185 243
2047203 0
2047225 132
2047229 221
2047245 0
2047329 52
2047349 20
2047397 0
2047413 0
2047418 0
2047429 0
2047506 85
2047522 0
2047572 223
2047587 0
2047607 84
2047628 0
2047630 196
2047688 626
2047729 9
2047868 0
2047875 0
2047960 0
2048013 100
2048034 55
2048145 0
2048211 203
2048255 3
2048330 48
2048338 0
2048369 52
2048414 0
2048439 79
2048443 1
2048530 0
2048611 1641
2048686 218
2048774 286
2048815 177
2048851 1241
2048857 4
2048880 0
2048916 175
2049020 0
2049029 0
2049137 35
2049170 899
2049198 21
2049224 0
2049332 0
2049419 33
2049550 69
2049603 0
2049653 0
2049679 0
2049712 0
2049747 2
2049791 110
2049811 44
2049823 0
2049839 13
2049868 259
2049882 147
2049937 0
2049950 67
2049966 53
2050021 0
2050035 67
2050053 135
2050081 287
2050134 571
2050148 73
2050209 160
2050246 0
2050270 104
2050338 32
2050374 927
2050380 56
2050546 0
2050634 126
2050659 37
2050682 25
2050684 53
2050726 0
2050756 64
2050804 0
2050815 578
2050817 31
2050826 366
2050875 200
2050945 85
2051137 1
2051184 42
2051254 0
2051327 95
2051331 9
2051414 46
2051473 0
2051495 150
2051515 0
2051570 0
2051634 30
2051699 76
2051741 0
2051746 0
2051856 0
2051966 70
2051992 0
2052026 65
2052202 0
2052270 0
2052292 0
2052309 4
2052440 26
2052525 41
2052565 20
2052624 166
2052667 0
2052712 1
2052725 0
2052761 16
2052848 54
2052852 86
2052866 0
2052895 150
2052940 82
2052968 143
2052979 110
2052982 28
2053018 0
2053095 275
2053117 0
2053151 66
2053159 0
2053168 267
2053194 2
2053254 117
2053287 4
2053369 40
2053386 24
2053508 0
2053580 51
2053596 0
2053641 25
2053887 0
2053894 265
2053926 986
2053930 1194
2053940 54
2053982 6
2053984 283
2054032 121
2054048 53
2054062 1
2054103 49
2054118 2
2054158 104
2054172 1
2054227 0
2054240 0
2054283 0
2054311 128
2054331 31
2054350 8
2054416 67
2054533 24
2054571 0
2054661 20
2054754 128
2054762 0
2054796 19
2054873 0
2054958 96
2054977 77
2055064 29
2055068 675
2055070 265
2055205 32
2055221 126
2055270 12
2055364 31
2055386 77
2055460 8
2055469 0
2055484 35
2055524 0
2055534 70
2055558 0
2055592 0
2055615 0
2055622 37
2055640 19
2055672 0
2055682 166
2055775 81
2055790 115
2055821 0
2055855 26
2055925 20
2055940 48
2055947 5
2055959 44
2056065 0
2056137 0
2056169 258
2056208 0
2056270 87
2056347 0
2056351 0
2056353 0
2056366 0
2056373 0
2056382 232
2056399 0
2056466 108
2056534 0
2056558 134
2056619 0
2056650 78
2056699 0
2056740 2016
2056752 421
2056758 225
2056794 257
2056833 55
2056836 216
2056842 65
2056880 0
2056908 0
2057037 245
2057102 171
2057145 49
2057160 132
2057198 71
2057215 34
2057229 86
2057286 1
2057343 40
2057384 12
2057421 0
2057448 459
2057451 223
2057467 58
2057474 190
2057480 0
2057541 58
2057571 0
2057672 102
2057701 100
2057747 245
2057755 0
2057831 0
2058056 148
2058191 32
2058206 0
2058239 0
2058413 10
2058415 33
2058421 111
2058469 0
2058486 0
2058579 2
2058602 243
2058604 1094
2058609 20
2058625 31
2058645 0
2058725 0
2058866 3
2058877 0
2058893 0
2058992 0
2059013 0
2059121 0
2059137 0
2059149 45
2059182 0
2059237 1
2059272 0
2059285 0
2059310 0
2059313 0
2059328 0
2059335 0
2059339 0
2059341 0
2059372 17
2059472 0
2059549 0
2059608 44
2059621 78
2059662 48
2059731 0
2059793 25
2059856 490
2059862 42
2059910 47
2059972 267
2059976 86
2060091 20
2060166 23
2060177 40
2060223 0
2060280 0
2060330 90
2060375 114
2060406 231
2060462 0
2060534 230
2060585 345
2060631 0
2060723 0
2060732 73
2060840 173
2060889 23
2060924 9
2060950 5
2060972 0
2061056 242
2061144 0
2061163 0
2061179 0
2061184 0
2061204 59
2061246 26
2061504 0
2061550 41
2061594 0
2061873 0
2062041 0
2062097 0
2062150 133
2062317 0
2062381 20
2062415 114
2062490 45
2062614 0
2062642 0
2062717 0
2062760 113
2062810 56
2062866 1
2062960 71
2062997 2
2063191 5
2063227 235
2063293 16
2063423 43
2063566 315
2063658 1
2063749 262
2063758 64
2063790 79
2063798 0
2063821 0
2063850 0
2063866 0
2063959 201
2064008 11
2064149 64
2064214 53
2064217 255
2064258 0
2064298 301
2064442 677
2064460 158
2064468 339
2064495 0
2064556 299
2064601 71
2064618 31
2064667 0
2064689 0
2064710 16
2064770 82
2064787 1
2064798 52
2064846 0
2064861 106
2064873 21
2064919 66
2065143 0
2065206 72
2065361 0
2065449 131
2065661 0
2065744 76
2065903 27
2065940 21
2065947 0
2065972 145
2065996 142
2066056 0
2066236 82
2066242 57
2066278 0
2066416 5
2066498 87
2066535 147
2066650 0
2066667 151
2066708 15
2066756 2
2066922 4
2066960 0
2066967 6
2067075 1
2067093 58
2067124 0
2067163 0
2067327 6
2067347 0
2067417 0
2067501 120
2067551 32
2067611 0
2067675 11
2067727 0
2067738 0
2067760 0
2067807 18
2067890 0
2068014 0
2068159 6
2068319 51
2068360 0
2068389 8
2068436 0
2068456 0
2068490 0
2068497 11
2068519 0
2068563 2
2068599 17
2068630 32
2068812 471
2068895 88
2068908 93
2068950 122
2068962 0
2069010 6
2069066 59
2069136 0
2069167 0
2069204 0
2069261 0
2069264 0
2069317 0
2069334 0
2069379 0
2069426 0
2069450 0
2069461 0
2069469 0
2069583 0
2069587 0
2069593 0
2069614 0
2069652 79
2069732 0
2069750 0
2069814 1
2069837 0
2069934 0
2069961 0
2070108 0
2070160 0
2070235 0
2070271 0
2070418 29
2070430 20
2070437 0
2070503 14
2070530 31
2070623 2
2070645 37
2070665 0
2070768 2
2070825 1
2070895 5
2070903 0
2071151 0
2071211 6
2071286 0
2071349 118
2071466 65
2071482 0
2071544 3
2071571 4
2071735 0
2071894 15
2071917 0
2071942 156
2071948 0
2071960 0
2071979 0
2072045 0
2072085 0
2072092 0
2072162 0
2072179 0
2072240 0
2072333 0
2072364 380
2072477 0
2072504 162
2072507 0
2072516 0
2072519 5
2072526 1
2072533 0
2072616 0
2072651 0
2072715 0
2072771 0
2072807 0
2072855 0
2072953 0
2073069 0
2073095 0
2073142 0
2073231 0
2073249 0
2073297 0
2073372 0
2073379 0
2073397 0
2073455 0
2073508 0
2073612 0
2073634 0
2073767 0
2073769 0
2073829 28
2073866 0
2074004 92
2074030 2
2074068 0
2074175 0
2074198 0
2074224 0
2074288 0
2074304 34
2074307 0
2074435 0
2074484 9
2074540 6
2074596 1
2074643 217
2074704 1
2074711 0
2074718 2
2074739 29
2074758 0
2074762 40
2074793 72
2074802 0
2074820 3
2074851 3
2074951 0
2075028 0
2075033 0
2075072 0
2075087 0
2075125 0
2075156 0
2075212 0
2075312 0
2075413 0
2075516 0
2075596 42
2075618 4
2075647 0
2075667 68
2075709 126
2075849 124
2076007 0
2076110 0
2076144 0
2076147 0
2076204 0
2076206 0
2076213 0
2076222 0
2076236 0
2076461 0
2076732 0
2076816 0
2076918 0
2076927 0
2076986 0
2077026 0
2077135 0
2077195 0
2077217 0
2077272 0
2077299 0
2077319 0
2077325 0
2077403 0
2077451 0
2077483 0
2077512 0
2077535 0
2077557 0
2077567 0
2077584 0
2077739 0
2077774 0
2077785 0
2077806 0
2077861 0
2077863 0
2077945 0
2078067 0
2078088 0
2078124 0
2078186 0
2078190 0
2078214 0
2078217 0
2078229 0
2078282 0
2078288 0
2078300 0
2078337 0
2078378 0
2078565 0
2078567 0
2078586 0
2078629 0
2078649 0
2078686 0
2078700 8
2078746 61
2078757 0
2078776 32
2078865 149
2079051 136
2079190 5
2079230 30
2079249 0
2079277 43
2079307 12
2079317 57
2079482 204
2079545 0
2079571 0
2079587 17
2079641 83
2079707 140
2079755 0
2079790 10
2079818 37
2079950 38
2080011 0
2080064 25
2080176 15
2080281 96
2080418 329
2080457 5
2080473 0
2080581 0
2080634 0
2080661 104
2080677 0
2080694 0
2080702 0
2080710 66
2080748 6
2080753 72
2080852 103
2080902 29
2080936 0
2080954 0
2080995 58
2081014 36
2081050 39
2081087 2
2081147 15
2081149 35
2081188 0
2081266 192
2081329 66
2081332 123
2081401 154
2081432 16
2081614 1
2081638 127
2081644 210
2081680 334
2081726 27
2081764 0
2081781 211
2081827 122
2081968 57
2082031 24
2082096 5
2082118 0
2082277 127
2082311 17
2082385 0
2082388 0
2082448 37
2082490 124
2082502 0
2082517 0
2082526 0
2082553 75
2082592 0
2082667 0
2082818 0
2082833 0
2082836 0
2082851 0
2082868 0
2082876 0
2082889 0
2082937 0
2083115 0
2083124 0
2083354 0
2083395 0
2083426 0
2083613 2
2083649 0
2083711 0
2083884 0
2083901 0
2083907 0
2083934 0
2083958 0
2084098 0
2084118 0
2084145 0
2084147 21
2084192 0
2084253 0
2084288 0
2084315 0
2084385 0
2084437 24
2084453 0
2084461 0
2084479 0
2084496 0
2084520 0
2084530 0
2084536 22
2084540 0
2084547 38
2084630 0
2084636 0
2084688 179
2084757 0
2084818 0
2084856 0
2084914 0
2084946 0
2085159 0
2085318 0
2085507 0
2085757 0
2085801 0
2085854 0
2085884 0
2086023 0
2086036 0
2086073 0
2086119 0
2086286 0
2086323 0
2086363 0
2086470 0
2086503 0
2086554 0
2086566 0
2086713 0
2086740 0
2086894 0
2086932 0
2086994 0
2087013 0
2087032 352
2087035 73
2087139 4
2087159 155
2087162 503
2087282 6
2087319 52
2087350 510
2087378 12
2087451 283
2087501 250
2087512 107
2087542 181
2087595 659
2087621 360
2087769 110
2087906 2
2087912 1
2087923 1
2087925 6
2087934 48
2087942 0
2087972 26
2088015 2
2088086 0
2088096 0
2088183 0
2088214 0
2088333 0
2088522 0
2088549 0
2088558 19
2088611 16
2088773 0
2088909 0
2088927 0
2089121 5
2089259 89
2089334 6
2089559 2
2089566 82
2089642 209
2089774 95
2089928 69
2089973 0
2090026 0
2090113 0
2090152 0
2090239 46
2090261 135
2090294 0
2090303 1
2090434 0
2090461 518
2090517 134
2090814 0
2090932 12
2090953 0
2090985 4
2091096 113
2091118 142
2091144 0
2091228 0
2091506 347
2091700 36
2091767 191
2091822 0
2091850 3
2091857 0
2091878 45
2092070 0
2092106 168
2092108 46
2092124 2
2092208 0
2092224 59
2092233 2
2092241 82
2092362 665
2092403 100
2092477 209
2092545 1207
2092557 150
2092602 125
2092702 345
2093008 0
2093065 0
2093082 241
2093086 172
2093098 3
2093114 179
2093226 450
2093242 0
2093450 222
2093483 414
2093531 0
2093542 281
2093555 1
2093652 1553
2093664 10
2093684 36
2093700 147
2093708 16
2093718 108
2093724 13
2093732 85
2093740 60
2093764 492
2093801 292
2093876 63
2093879 197
2093913 0
2093984 158
2094161 1619
2094182 195
2094473 181
2094538 57
2094560 192
2094590 17
2094713 102
2094845 34
2095038 52
2095088 165
2095219 1
2095257 0
2095302 0
2095306 0
2095331 0
2095497 0
2095562 0
2095596 0
2095616 0
2095682 0
2095702 0
2095906 0
2095961 0
2095997 0
2096106 0
2096174 0
2096255 21
2096394 12
2096475 21
2096633 147
2096643 7
2096646 99
2096658 0
2096680 0
2096689 126
2096711 0
2096718 0
2096728 0
2096733 0
2096748 0
2096754 34
2096864 164
2097039 0
2097125 0
2097131 294
2097134 0
2097171 547
2097297 0
2097390 6476
2097586 131
2097668 0
2097682 0
2097760 0
2097824 0
2097918 0
2097933 103
2097985 0
2097997 155
2098005 206
2098022 29
2098207 0
2098792 48
2098836 25
2098859 23
2098893 0
2099031 0
2099163 17
2099197 0
2099209 0
2099522 0
2099582 9
2099663 110
2099667 299
2099680 61
2099692 52
2100120 150
2100169 66
2100334 0
2100526 151
2100717 0
2100823 319
2100839 0
2100987 0
2101012 0
2101182 39
2101192 16
2101228 0
2101525 0
2101541 0
2101618 0
2101646 0
2101652 0
2101665 0
2101773 0
2101835 0
2101872 0
2101952 0
2102018 0
2102076 0
2102102 0
2102533 0
2102590 0
2102669 0
2102708 0
2102720 0
2102791 0
2102811 0
2102856 0
2102876 0
2102962 0
2103003 0
2103087 0
2103091 0
2103094 0
2103099 0
2103185 4
2103242 94
2103268 70
2103593 37
2103626 0
2103682 2
2103798 32
2103848 47
2103852 222
2103920 169
2103968 39
2103998 0
2104067 0
2104087 246
2104101 91
2104110 364
2104114 197
2104119 19
2104220 4
2104285 0
2104319 156
2104552 10
2104790 0
2104890 0
2104900 0
2104907 0
2104917 89
2104921 0
2104966 0
2104973 328
2105013 72
2105185 0
2105515 64
2105573 329
2105651 209
2105667 147
2105784 1
2105804 331
2105806 192
2105901 0
2105969 270
2106032 58
2106050 0
2106071 2
2106081 0
2106094 0
2106127 1
2106162 50
2106205 17
2106221 447
2106253 32
2106350 28
2106392 52
2106426 0
2106445 50
2106506 0
2106540 13
2106558 46
2106565 3
2106702 38
2106737 143
2106912 0
2106975 317
2106989 76
2107101 0
2107119 510
2107148 111
2107199 7
2107254 46
2107284 0
2107360 5
2107386 4
2107435 138
2107467 23
2107497 0
2107715 93
2107723 157
2107792 30
2107875 0
2108147 0
2108227 66
2108244 102
2108258 8
2108324 230
2108326 105
2108333 0
2108402 156
2108405 50
2108431 0
2108460 113
2108520 33
2108671 10
2108703 0
2108739 0
2108887 36
2108906 4
2109082 13
2109096 0
2109109 97
2109111 142
2109117 0
2109138 315
2109221 44
2109223 71
2109237 3
2109254 0
2109284 0
2109359 0
2109393 0
2109468 21
2109526 0
2109767 2
2109846 0
2109883 106
2109925 50
2109952 0
2110006 0
2110008 43
2110054 0
2110079 4
2110105 0
2110166 678
2110277 59
2110368 181
2110384 129
2110504 26
2110830 52
2110997 75
2111026 0
2111044 20
2111080 0
2111087 1
2111148 226
2111242 141
2111276 415
2111278 221
2111375 0
2111409 68
2111523 178
2111576 64
2111580 227
2111622 30
2111730 234
2111832 131
2111838 585
2112060 148
2112134 12
2112318 0
2112428 88
2112482 121
2112496 44
2112503 29
2112534 97
2112582 39
2112599 45
2112628 0
2112770 146
2112831 0
2112910 2
2112992 0
2113022 0
2113031 0
2113056 887
2113139 9
2113386 0
2113419 0
2113503 0
2113538 0
2113555 0
2113571 0
2113612 0
2113623 0
2113636 0
2113646 0
2113656 0
2113688 14
2113785 0
2113794 42
2113812 150
2113816 35
2113899 49
2114021 0
2114126 0
2114133 1
2114168 7
2114256 0
2114549 0
2114568 0
2114575 17
2114615 0
2114658 0
2114745 56
2114887 81
2114967 70
2115152 0
2115224 12
2115433 77
2115448 18
2115474 36
2115562 0
2115612 56
2115694 151
2115752 45
2115771 26
2115800 57
2115953 0
2116013 0
2116265 79
2116271 44
2116278 0
2116304 0
2116368 1
2116408 0
2116463 185
2116474 38
2116551 0
2116571 0
2116706 126
2116718 71
2116841 0
2116925 44
2116952 68
2117008 0
2117246 0
2117310 104
2117361 32
2117433 19
2117435 178
2117476 138
2117516 5
2117672 150
2117674 225
2117730 47
2117819 0
2117828 119
2117871 0
2118012 0
2118143 163
2118243 0
2118371 32
2118442 44
2118444 0
2118462 117
2118506 44
2118664 75
2118716 0
2118783 38
2118827 6
2119031 0
2119046 0
2119065 23
2119094 119
2119286 14
2119309 1
2119332 223
2119416 0
2119433 0
2119444 58
2119589 0
2119689 123
2119707 16
2119725 43
2119740 0
2119813 0
2119825 0
2119832 0
2119869 85
2119955 171
2119982 62
2120081 84
2120105 28
2120159 49
2120225 0
2120298 2
2120310 40
2120339 29
2120388 0
2120417 7
2120487 0
2120568 0
2120599 0
2120636 10
2120644 57
2120695 17
2120739 18
2120754 0
2120796 26
2120810 24
2120919 24
2120927 0
2120957 0
2121007 63
2121069 145
2121094 0
2121126 0
2121135 48
2121342 2
2121361 21
2121409 3
2121439 220
2121469 32
2121543 0
2121567 0
2121603 6
2121610 0
2121676 1
2121682 116
2121729 25
2121752 0
2121872 164
2121888 5
2121924 114
2121991 0
2122073 2
2122079 145
2122131 0
2122219 0
2122406 89
2122561 0
2122668 232
2122670 811
2122744 0
2122988 26
2123004 32
2123010 15
2123157 118
2123161 58
2123173 82
2123216 0
2123234 25
2123316 220
2123320 429
2123323 474
2123342 157
2123375 332
2123558 157
2123561 15
2123595 0
2123609 55
2123653 49
2123797 18
2123834 149
2123879 26
2123892 91
2123910 1
2123942 75
2124001 2
2124100 0
2124125 185
2124144 75
2124270 96
2124341 6
2124540 20
2124566 17
2124697 0
2124750 0
2124810 84
2124901 78
2125038 69
2125089 105
2125092 8
2125102 14
2125107 0
2125116 0
2125126 23
2125131 16
2125204 21
2125216 25
2125247 12
2125320 94
2125322 117
2125329 91
2125402 44
2125412 0
2125450 235
2125550 212
2125573 0
2125622 0
2125692 50
2125736 179
2125770 440
2125784 166
2125842 15
2125870 101
2125903 4
2125987 5
2126114 292
2126190 92
2126235 0
2126312 0
2126357 63
2126370 23
2126432 86
2126546 0
2126618 239
2126745 104
2126811 71
2126819 149
2126828 2
2126939 64
2127038 396
2127051 321
2127178 0
2127204 94
2127329 362
2127414 55
2127517 15
2127547 13
2127608 183
2127614 25
2127636 12
2127649 0
2127655 0
2127674 22
2127719 0
2127750 0
2127914 19
2127958 25
2127965 71
2127984 0
2128140 0
2128195 601
2128204 0
2128219 131
2128419 0
2128493 0
2128570 0
2128592 105
2128620 0
2128684 14
2128704 0
2128716 0
2128741 0
2128777 0
2128869 0
2128930 113
2128946 8
2128960 0
2129015 0
2129063 0
2129142 20
2129226 59
2129233 43
2129274 103
2129292 0
2129301 0
2129315 52
2129372 182
2129598 0
2129620 71
2129687 0
2129719 0
2129836 59
2129858 168
2129908 0
2130002 41
2130121 25
2130153 0
2130178 171
2130184 21
2130202 10
2130229 0
2130256 0
2130293 7
2130325 0
2130464 47
2130493 64
2130511 0
2130549 0
2130732 0
2130823 249
2130827 490
2130942 34
2130993 0
2131021 1
2131210 1
2131232 18
2131258 21
2131361 147
2131369 8
2131444 0
2131493 0
2131676 27
2131724 33
2131894 220
2131974 0
2131995 182
2132071 35
2132096 69
2132117 60
2132166 0
2132221 4
2132246 0
2132371 9
2132479 326
2132506 54
2132605 40
2132645 32
2132755 24
2132765 32
2132779 257
2132836 9
2132851 264
2132908 84
2133032 0
2133075 27
2133111 42
2133120 107
2133192 0
2133217 1
2133325 6
2133328 42
2133406 148
2133474 17
2133484 53
2133599 0
2133692 41
2133708 49
2133742 215
2133981 0
2134162 6
2134186 0
2134193 42
2134219 30
2134285 0
2134298 0
2134331 0
2134338 0
2134360 0
2134449 0
2134483 0
2134544 13
2134595 67
2134756 0
2134795 15
2134847 229
2134849 94
2134866 161
2134902 0
2134951 145
2135017 237
2135045 0
2135076 285
2135119 62
2135127 0
2135168 8
2135227 20
2135264 38
2135314 73
2135335 111
2135464 424
2135483 0
2135500 19
2135512 15
2135544 62
2135563 145
2135566 122
2135591 32
2135605 83
2135638 59
2135719 45
2135799 2
2135867 58
2135888 18
2135916 327
2135969 0
2135976 0
2136003 0
2136021 52
2136029 0
2136037 44
2136070 0
2136115 7
2136150 39
2136176 59
2136268 73
2136283 0
2136290 41
2136364 728
2136368 263
2136377 185
2136391 297
2136395 359
2136520 0
2136571 10
2136599 0
2136611 0
2136618 0
2136634 0
2136727 23
2136809 0
2136887 0
2136949 20
2137002 66
2137063 2
2137097 0
2137139 46
2137351 127
2137360 221
2137371 0
2137398 103
2137414 0
2137467 28
2137491 155
2137520 0
2137529 62
2137531 12
2137537 0
2137544 0
2137597 0
2137612 20
2137685 0
2137695 63
2137702 108
2137713 40
2137748 22
2137772 72
2137805 0
2137835 107
2137898 59
2137979 192
2138008 15
2138063 3
2138095 81
2138175 0
2138199 84
2138202 0
2138215 0
2138249 89
2138272 0
2138288 8
2138308 0
2138316 8
2138349 113
2138351 0
2138370 105
2138445 0
2138668 0
2138752 0
2138918 0
2138978 16
2139044 12
2139046 561
2139133 0
2139155 0
2139170 174
2139293 0
2139327 0
2139336 56
2139580 0
2139638 315
2139699 0
2139825 0
2139852 84
2139950 14
2139978 10
2139993 10
2140000 16
2140002 35
2140115 7
2140146 0
2140227 529
2140255 438
2140257 33
2140355 108
2140424 0
2140435 6
2140456 0
2140474 66
2140702 29
2140712 59
2140791 81
2140813 0
2140819 47
2140899 63
2140903 857
2140938 211
2140951 0
2141023 186
2141073 490
2141222 119
2141652 357
2141682 0
2141827 0
2141839 0
2141887 1
2141900 0
2141918 0
2141923 0
2141926 0
2141938 26
2142007 3
2142071 149
2142101 0
2142135 0
2142177 240
2142183 0
2142199 114
2142306 22
2142371 0
2142376 115
2142389 0
2142394 45
2142464 0
2142512 0
2142531 0
2142653 125
2142665 73
2142705 0
2142934 5
2143006 0
2143080 25
2143116 0
2143153 67
2143161 0
2143386 0
2143456 60
2143490 205
2143524 93
2143536 26
2143557 89
2143586 130
2143614 0
2143673 39
2143704 23
2143738 203
2143799 0
2143863 6
2143884 0
2143892 22
2143966 0
2144006 30
2144024 3
2144103 0
2144147 0
2144205 111
2144252 9
2144268 0
2144304 3
2144326 0
2144366 0
2144376 0
2144430 47
2144440 148
2144466 1
2144571 75
2144644 25
2144664 3
2144816 0
2144907 0
2144928 0
2145083 0
2145215 11
2145228 262
2145246 14
2145255 2
2145292 62
2145441 44
2145487 74
2145515 61
2145712 396
2145753 21
2145882 65
2145951 17
2146089 0
2146109 40
2146246 0
2146284 148
2146302 9
2146427 59
2146454 2
2146496 51
2146514 9
2146733 2
2146837 10
2146844 0
2146857 0
2146897 0
2146921 16
2146983 276
2146998 1
2147093 67
2147190 32
2147197 0
2147211 53
2147263 0
2147391 1
2147479 0
2147569 0
2147576 0
2147599 0
2147639 221
2147644 227
2147655 113
2147901 45
2147926 5
2148012 0
2148038 33
2148179 0
2148209 23
2148238 69
2148332 77
2148409 96
2148428 56
2148457 24
2148503 249
2148518 0
2148589 45
2148613 17
2148618 1
2148882 85
2148936 0
2148952 0
2149007 285
2149047 11
2149050 1
2149099 1
2149108 290
2149145 0
2149176 1
2149203 0
2149214 63
2149219 4
2149229 0
2149242 0
2149297 0
2149352 0
2149406 26
2149472 578
2149483 64
2149527 0
2149550 0
2149603 499
2149607 82
2149635 0
2149711 0
2149718 0
2149756 160
2149786 0
2149829 19
2149841 0
2149946 40
2150015 0
2150068 3
2150171 162
2150192 60
2150232 0
2150290 0
2150407 13
2150559 434
2150587 150
2150594 5
2150615 1
2150766 59
2150797 138
2150821 457
2150827 111
2150905 23
2150924 354
2151028 142
2151036 1
2151046 0
2151103 0
2151145 0
2151212 566
2151262 200
2151277 52
2151327 177
2151338 7022
2151395 0
2151434 0
2151509 142
2151585 0
2151625 286
2151658 0
2151696 166
2151715 34
2151737 103
2151771 11
2151784 47
2151883 74
2151919 87
2151980 2
2151990 79
2152110 70
2152210 83
2152297 5
2152330 15
2152387 75
2152406 0
2152426 22
2152461 0
2152491 171
2152611 0
2152637 0
2152661 0
2152678 0
2152714 31
2152747 1
2152760 0
2152903 0
2152908 160
2152918 1
2152924 0
2152994 0
2153053 1
2153125 0
2153198 0
2153222 0
2153279 0
2153386 25
2153408 72
2153456 0
2153571 0
2153584 40
2153619 88
2153643 269
2153650 0
2153665 61
2153980 0
2154079 0
2154116 0
2154189 0
2154199 0
2154228 0
2154260 0
2154289 0
2154322 0
2154456 0
2154656 0
2154696 0
2154737 0
2154835 0
2154874 0
2154943 0
2155054 0
2155096 0
2155102 0
2155152 0
2155184 0
2155201 0
2155292 0
2155426 0
2155475 0
2155483 0
2155522 0
2155648 0
2155715 0
2155774 0
2155805 0
2155819 0
2155828 0
2155921 0
2155971 0
2156029 0
2156036 0
2156063 0
2156087 0
2156136 0
2156176 0
2156194 6
2156204 0
2156238 0
2156295 22
2156351 0
2156423 0
2156440 0
2156573 0
2156581 0
2156583 0
2156595 0
2156602 22
2156639 0
2156658 66
2156716 202
2156818 71
2156825 35
2156833 0
2156875 109
2156983 133
2157062 0
2157082 68
2157135 0
2157146 0
2157161 8
2157229 318
2157237 0
2157311 13
2157433 0
2157497 99
2157504 0
2157512 0
2157554 14
2157662 118
2157878 0
2157934 72
2157958 0
2157999 0
2158010 26
2158013 60
2158030 4
2158053 32
2158093 0
2158272 168
2158317 0
2158386 0
2158400 0
2158436 25
2158484 8
2158520 0
2158688 3
2158718 0
2158808 0
2158824 0
2158901 6
2158937 0
2159091 75
2159145 15
2159155 52
2159178 0
2159288 0
2159369 0
2159467 1
2159471 0
2159481 0
2159512 0
2159578 4
2159742 0
2159792 0
2159821 44
2159922 5
2159962 0
2160052 17
2160105 0
2160209 29
2160301 2
2160310 14
2160323 9
2160330 39
2160337 44
2160396 142
2160415 80
2160527 0
2160544 120
2160583 0
2160664 38
2160721 18
2160759 0
2160772 31
2160789 0
2160798 0
2160841 2
2160916 81
2160920 84
2160964 93
2160981 29
2161025 33
2161069 0
2161304 0
2161312 193
2161347 10
2161386 35
2161407 0
2161572 13
2161755 0
2161758 126
2161777 28
2161782 33
2161917 51
2162028 12
2162145 0
2162164 0
2162293 0
2162325 0
2162350 0
2162434 0
2162479 33
2162509 1
2162580 5
2162607 88
2162760 34
2162914 22
2162933 45
2162997 77
2163058 473
2163095 35
2163342 1
2163390 0
2163411 16
2163459 0
2163492 0
2163510 0
2163528 0
2163583 0
2163586 0
2163597 0
2163617 37
2163630 15
2163642 0
2163676 0
2163687 0
2163693 0
2163711 0
2163771 0
2163780 0
2163783 1
2163786 2
2163840 0
2163849 0
2163852 0
2163855 0
2163909 0
2163918 0
2163921 0
2163924 0
2163978 0
2163987 0
2163990 3
2163993 0
2164047 0
2164056 0
2164059 0
2164062 0
2164142 0
2164160 0
2164177 53
2164190 230
2164218 0
2164264 0
2164268 59
2164325 21
2164340 75
2164413 0
2164430 80
2164575 1
2164581 114
2164620 0
2164640 0
2164803 0
2164814 35
2164818 0
2164833 0
2164844 164
2164906 0
2164959 0
2164990 0
2165012 304
2165070 0
2165160 0
2165307 0
2165340 7
2165366 10
2165385 9
2165395 0
2165415 0
2165441 6
2165460 7
2165470 0
2165490 0
2165516 9
2165535 0
2165545 0
2165565 0
2165577 0
2165589 0
2165591 0
2165602 0
2165642 0
2165698 0
2165704 11
2165710 0
2165715 0
2165725 5
2165746 0
2165755 0
2165802 0
2165821 66
2165827 102
2165835 0
2165842 0
2165886 0
2165919 19
2165922 22
2165964 116
2166040 181
2166092 0
2166122 344
2166250 105
2166272 200
2166351 0
2166362 40
2166369 54
2166405 23
2166450 0
2166625 0
2166654 0
2166694 486
2166699 0
2166851 9
2166893 187
2167093 445
2167097 220
2167105 0
2167267 0
2167391 0
2167413 0
2167419 20
2167430 0
2167445 13
2167465 0
2167481 0
2167490 12
2167543 0
2167608 0
2167650 45
2167763 0
2167795 29
2167806 76
2167815 0
2167829 0
2167953 91
2168092 57
2168119 0
2168156 128
2168201 0
2168230 3
2168260 205
2168317 67
2168323 0
2168536 0
2168548 0
2168551 0
2168554 0
2168569 0
2168572 0
2168597 0
2168608 0
2168656 0
2168660 0
2168665 0
2168674 0
2168680 1
2168723 0
2168737 0
2168747 0
2168749 0
2168753 0
2168764 0
2168768 0
2168771 0
2168783 0
2168792 0
2168797 0
2168857 0
2168885 136
2168935 0
2168953 3
2168963 20
2168989 0
2169052 0
2169124 0
2169173 0
2169212 0
2169285 27
2169328 0
2169341 27
2169412 190
2169453 47
2169508 0
2169577 0
2169628 0
2169637 0
2169650 0
2169661 0
2169724 0
2169836 0
2169857 12
2169874 0
2169883 15
2169997 10
2170118 0
2170152 132
2170169 650
2170194 83
2170247 0
2170259 6
2170298 4
2170398 1
2170499 0
2170605 91
2170683 0
2170696 0
2170718 0
2170739 0
2170743 0
2170750 0
2170752 0
2170758 0
2170784 0
2170791 0
2170797 0
2170823 0
2170836 0
2170848 0
2170850 28
2170860 0
2170863 0
2170884 0
2170888 0
2170910 0
2170920 0
2170923 0
2170941 0
2170951 0
2170985 0
2171009 89
2171051 26
2171174 0
2171201 0
2171222 64
2171242 0
2171278 0
2171302 0
2171343 1
2171561 35
2171576 28
2171581 0
2171607 21
2171652 10
2171676 60
2171757 89
2171770 0
2172061 0
2172118 0
2172278 0
2172298 293
2172301 87
2172336 95
2172357 0
2172396 0
2172484 92
2172575 13
2172620 172
2172624 185
2172652 51
2172676 1
2172702 0
2172900 63
2173013 0
2173019 151
2173081 0
2173099 55
2173125 0
2173137 69
2173242 9
2173272 0
2173300 0
2173406 20
2173458 0
2173521 279
2173524 175
2173536 7
2173781 105
2173797 306
2173911 0
2174010 0
2174042 0
2174054 0
2174080 27
2174181 791
2174215 138
2174263 7
2174282 98
2174419 47
2174437 0
2174445 29
2174449 19
2174458 35
2174523 73
2174550 3
2174596 0
2174643 38
2174658 43
2174796 0
2174829 0
2174888 0
2174916 16
2175003 0
2175180 42
2175189 0
2175208 0
2175232 224
2175273 3
2175341 0
2175380 51
2175382 44
2175441 18
2175457 0
2175539 132
2175560 0
2175580 10
2175711 8
2175737 1
2175752 206
2175850 405
2175883 0
2175995 40
2176030 74
2176100 206
2176161 166
2176188 239
2176201 29
2176219 209
2176223 218
2176235 44
2176271 0
2176337 9
2176345 54
2176362 45
2176375 77
2176472 55
2176474 19
2176511 330
2176524 0
2176551 66
2176560 54
2176568 2
2176612 2
2176624 6
2176631 151
2176686 13
2176787 79
2176796 76
2176835 0
2176850 0
2176863 2
2176940 539
2176961 1
2177000 3
2177052 100
2177061 94
2177073 621
2177075 12936
2177086 0
2177122 34
2177130 153
2177133 1030
2177222 210
2177243 0
2177249 1
2177311 9
2177319 0
2177328 174
2177399 29
2177414 183
2177491 0
2177523 0
2177616 19
2177670 2
2177684 75
2177811 0
2177819 10
2177835 46
2177861 8
2177984 10
2178009 14
2178116 55
2178123 114
2178130 243
2178149 74
2178156 11
2178215 2
2178343 0
2178399 65
2178425 21
2178554 10
2178572 183
2178623 0
2178680 81
2178684 59
2178831 0
2178920 56
2178947 197
2178951 128
2178958 14
2179036 0
2179070 0
2179082 2
2179120 0
2179231 0
2179314 164
2179345 0
2179404 11
2179444 77
2179453 13
2179469 0
2179497 148
2179502 149
2179524 71
2179539 0
2179575 0
2179627 27
2179683 0
2179733 0
2179841 50
2179886 326
2179949 0
2179985 99
2179996 0
2180055 0
2180070 24
2180087 0
2180122 0
2180131 37
2180135 144
2180178 92
2180233 23
2180254 0
2180296 15
2180451 18
2180463 10
2180497 168
2180499 169
2180515 0
2180523 347
2180529 3
2180588 0
2180598 74
2180607 128
2180632 50
2180634 38
2180665 0
2180699 27
2180730 17
2180842 0
2181074 0
2181126 31
2181170 0
2181250 0
2181331 0
2181353 88
2181423 0
2181508 0
2181609 177
2181684 11
2181705 0
2181739 0
2181828 188
2181919 0
2182126 5
2182271 16
2182381 13
2182406 0
2182417 0
2182455 0
2182479 0
2182493 0
2182629 0
2182838 54
2183233 0
2183308 70
2183382 19
2183407 74
2183421 1
2183503 4
2183599 0
2183714 0
2183798 0
2183837 0
2183867 1
2183957 10
2183960 24
2184028 10
2184224 114
2184312 0
2184570 0
2184624 0
2184763 0
2184811 21
2184944 0
2185047 31
2185068 16
2185108 10
2185200 0
2185212 97
2185290 0
2185299 7
2185323 19
2185346 50
2185364 1
2185998 23
2186175 17
2186264 38
2186279 19
2186527 204
2186594 0
2186771 6
2186774 48
2186834 0
2186874 0
2187074 0
2187083 87
2187170 31
2187202 0
2187213 0
2187228 0
2187235 0
2187256 0
2187258 0
2187290 0
2187300 0
2187308 0
2187311 0
2187319 0
2187321 0
2187363 44
2187397 339
2187435 69
2187489 355
2187621 48
2187657 13
2187732 2
2187840 0
2187903 0
2187984 231
2188017 350
2188143 1
2188182 145
2188224 137
2188269 203
2188335 44
2188383 0
2188391 0
2188491 20
2188523 0
2188629 79
2188667 0
2188744 61
2188772 96
2188898 12
2188936 0
2188944 243
2188955 212
2188961 26
2189036 5
2189068 0
2189099 2
2189207 0
2189216 45
2189399 69
2189477 271
2189480 3
2189537 0
2189834 0
2189839 0
2189875 0
2189966 0
2190185 0
2190251 1
2190257 0
2190274 40
2190278 3
2190290 20
2190293 0
2190338 0
2190347 166
2190361 0
2190452 0
2190464 0
2190488 0
2190539 0
2190571 0
2190619 0
2190623 106
2190656 0
2190659 0
2190761 0
2190782 0
2190827 0
2190962 0
2190978 0
2191005 4
2191013 0
2191147 4
2191189 0
2191219 0
2191237 0
2191255 0
2191303 0
2191480 1
2191516 0
2191525 0
2191597 111
2191707 38
2191744 0
2191792 2
2191840 9
2191927 2
2191990 49
2192078 0
2192272 0
2192372 224
2192396 0
2192484 0
2192579 0
2192628 177
2192699 10
2192768 0
2193094 3
2193185 0
2193220 0
2193281 58
2193464 96
2193575 972
2193702 31
2194088 0
2194100 0
2194123 46
2194493 100
2194497 0
2194512 29
2194629 0
2194731 32
2194824 0
2195003 48
2195046 0
2195055 419
2195093 0
2195182 0
2195195 0
2195212 0
2195215 0
2195266 0
2195306 0
2195396 0
2195480 0
2195489 2
2195636 9
2195720 60
2195867 291
2195898 0
2195922 0
2195943 6
2195976 5
2196034 45
2196233 124
2196381 296
2196432 0
2196588 28
2196615 23
2196791 0
2196830 14
2196879 0
2196911 0
2196948 13
2196976 0
2196999 0
2197015 67
2197031 0
2197060 0
2197108 1
2197130 94
2197155 1
2197256 0
2197300 0
2197395 1
2197406 0
2197428 0
2197478 0
2197486 0
2197501 0
2197553 0
2197588 0
2197601 168
2197674 0
2197847 25
2197853 0
2197906 1
2198033 0
2198223 60
2198243 0
2198261 0
2198419 170
2198423 55
2198451 0
2198603 0
2198710 0
2198721 7
2198735 2
2198758 0
2198773 1
2198775 3
2198813 4
2198818 0
2198831 1
2198858 0
2198884 0
2198909 0
2198921 61
2198930 72
2198976 8
2199033 0
2199037 0
2199049 0
2199107 0
2199145 0
2199160 0
2199166 0
2199184 0
2199242 0
2199267 19
2199306 112
2199384 0
2199448 43
2199499 270
2199546 0
2199657 0
2199698 51
2199710 0
2199720 19
2199776 0
2199907 895
2199987 78
2199999 16
2200005 71
2200075 119
2200085 70
2200125 18
2200128 96
2200168 0
2200191 0
2200254 62
2200306 0
2200441 1
2200448 6
2200459 0
2200499 26
2200502 37
2200510 10
2200544 133
2200616 120
2200686 0
2200693 75
2200700 0
2200763 176
2200859 0
2200944 43
2201053 0
2201122 85
2201155 22
2201200 19
2201210 0
2201212 0
2201217 0
2201224 0
2201226 0
2201234 5
2201236 90
2201247 0
2201324 53
2201411 10
2201417 122
2201429 0
2201454 0
2201633 233
2201658 20
2201748 43
2201789 0
2201846 15
2201857 3
2201951 0
2201981 0
2201998 174
2202115 119
2202123 52
2202177 0
2202179 0
2202308 34
2202314 10
2202377 1
2202390 97
2202455 321
2202477 0
2202664 0
2202728 7
2202772 0
2202853 0
2202876 0
2202914 0
2202958 0
2202965 3
2202995 0
2203001 0
2203013 0
2203019 0
2203065 139
2203177 238
2203237 0
2203368 0
2203437 0
2203458 0
2203473 0
2203528 126
2203532 0
2203546 73
2203554 0
2203757 0
2203793 0
2203854 0
2203877 74
2203910 110
2203964 41
2203971 6
2204003 0
2204149 0
2204188 148
2204219 0
2204236 93
2204249 0
2204252 0
2204259 1
2204389 3
2204401 195
2204521 190
2204546 0
2204638 3
2204728 12
2204782 0
2204787 1921
2204827 0
2204832 6
2204844 4
2204922 34
2204936 169
2204940 0
2204989 25
2204995 16
2205029 0
2205049 18
2205085 35
2205106 0
2205142 9
2205178 57
2205208 125
2205238 101
2205266 32
2205278 44
2205281 7
2205436 86
2205447 0
2205532 19
2205555 0
2205560 0
2205563 0
2205567 0
2205576 0
2205583 0
2205599 41
2205661 0
2205704 0
2205753 0
2205811 55
2205822 0
2205948 0
2206036 0
2206096 0
2206144 0
2206238 0
2206249 0
2206284 0
2206450 0
2206585 0
2206639 4
2206648 14
2206778 0
2206846 22
2206916 5
2206994 156
2207006 17
2207019 0
2207042 0
2207050 0
2207058 0
2207074 0
2207076 0
2207084 0
2207096 0
2207102 0
2207114 0
2207123 0
2207129 0
2207132 0
2207138 0
2207252 11
2207263 0
2207486 0
2207488 0
2207493 0
2207496 0
2207504 0
2207511 0
2207518 0
2207520 0
2207538 0
2207542 0
2207569 0
2207576 0
2207601 0
2207704 0
2207838 51
2207842 112
2208136 0
2208275 0
2208360 116
2208362 93
2208529 13
2208609 6
2208741 35
2208841 0
2208863 0
2208892 163
2208942 44
2209017 109
2209050 284
2209071 102
2209080 1
2209170 33
2209173 12
2209179 0
2209287 112
2209320 164
2209615 16
2209730 0
2209871 1
2209975 70
2210072 0
2210090 0
2210185 0
2210197 19
2210227 0
2210245 0
2210279 0
2210297 62
2210317 14
2210323 31
2210503 49
2210653 23
2210721 269
2210724 45
2210898 0
2210922 57
2211271 0
2211330 0
2211447 25
2211483 0
2211506 175
2211510 279
2211531 490
2211582 3823
2211713 9
2211758 13
2211812 0
2212019 0
2212123 0
2212149 36
2212438 0
2212493 79
2212544 52
2212694 0
2212772 0
2212778 0
2212972 0
2213101 60
2213182 58
2213216 40
2213343 0
2213603 0
2213724 30
2213896 19
2213926 58
2213932 0
2213979 0
2213992 0
2214019 0
2214163 0
2214435 7
2214518 0
2214525 0
2214684 0
2215047 31
2215187 0
2215197 0
2215205 0
2215233 1
2215254 133
2215267 18
2215301 0
2215383 22
2215422 16
2215443 67
2215532 1
2215587 139
2215720 102
2215758 100
2215777 20
2216041 0
2216103 145
2216199 0
2216211 166
2216304 0
2216331 75
2216360 0
2216428 0
2216448 152
2216469 7
2216599 0
2216632 0
2216842 68
2216913 25
2216953 46
2217188 0
2217332 0
2217404 75
2217531 57
2217723 21
2217779 33
2217798 172
2217809 67
2217842 19
2217884 72
2217935 0
2217947 0
2218039 121
2218107 33
2218172 171
2218227 52
2218380 0
2218404 403
2218415 198
2218418 712
2218517 0
2218563 0
2218606 88
2218625 2
2218649 0
2218688 61
2218715 49
2218726 0
2218778 2
2218841 175
2218885 57
2218911 0
2219230 187
2219261 122
2219299 74
2219315 94
2219366 11
2219409 76
2219461 253
2219523 12
2219546 119
2219566 366
2219620 343
2219644 20
2219719 13
2219771 0
2219925 4
2220030 88
2220108 186
2220186 47
2220438 0
2220455 134
2220558 59
2220571 8
2220582 140
2220645 0
2220648 20
2220692 0
2220813 266
2220817 150
2220821 196
2220867 119
2221010 43
2221103 22
2221113 0
2221203 78
2221236 18
2221343 20
2221387 0
2221497 108
2221512 2
2221561 0
2221572 411
2221580 65
2221662 8
2221720 77
2221762 0
2221765 158
2221774 93
2221788 0
2221828 0
2221848 12
2221864 0
2221870 122
2221914 37
2221959 3
2222099 0
2222128 0
2222175 0
2222235 0
2222270 31
2222346 0
2222352 31
2222365 107
2222397 0
2222399 24
2222476 41
2222504 0
2222551 0
2222566 101
2222587 274
2222661 18
2222732 0
2222864 32
2222887 236
2222923 398
2222929 138
2222953 194
2223006 22
2223013 65
2223063 3
2223071 33
2223084 0
2223139 121
2223180 96
2223195 0
2223205 219
2223214 2
2223344 39
2223382 104
2223470 9
2223502 0
2223508 34
2223599 99
2223617 104
2223644 335
2223680 19
2223705 24
2223718 0
2223731 245
2223747 16
2223758 3
2223824 9
2223851 15
2223854 45
2223881 32
2223921 0
2223947 58
2224049 23
2224096 0
2224117 127
2224161 141
2224221 8
2224265 136
2224269 429
2224380 0
2224394 0
2224413 120
2224422 158
2224458 64
2224473 14
2224491 26
2224518 9
2224578 0
2224587 224
2224590 1
2224651 3
2224668 29
2224680 98
2224692 1
2224715 0
2224755 31
2224758 106
2224791 115
2224866 348
2225095 0
2225128 0
2225237 194
2225333 227
2225338 85
2225351 0
2225357 0
2225362 0
2225386 0
2225408 9
2225414 0
2225432 0
2225522 120
2225529 101
2225573 0
2225742 55
2225863 0
2225933 0
2226063 0
2226072 0
2226089 97
2226105 0
2226112 0
2226122 0
2226129 0
2226133 0
2226137 0
2226159 89
2226163 0
2226199 27
2226206 37
2226305 457
2226383 1
2226427 186
2226502 36
2226605 0
2226667 207
2226688 412
2227006 69
2227015 0
2227064 0
2227088 155
2227231 72
2227246 61
2227249 246
2227264 181
2227266 1
2227317 25
2227366 37
2227414 51
2227499 0
2227571 159
2227618 970
2227622 135
2227646 23
2227679 0
2227699 389
2227747 41
2227774 0
2227795 0
2227830 0
2227864 200
2227873 52
2227887 0
2227889 32
2227975 71
2227991 107
2227994 57
2228013 77
2228040 189
2228048 47
2228054 25
2228056 93
2228212 0
2228308 0
2228326 19
2228338 144
2228372 10
2228577 134
2228664 0
2228670 0
2228759 166
2228763 62
2228904 135
2228966 81
2229025 9
2229059 13
2229103 0
2229123 46
2229138 12
2229281 135
2229338 0
2229369 86
2229405 30
2229409 30
2229495 0
2229600 0
2229707 3
2229813 9
2229911 262
2229942 0
2229945 0
2229951 21
2229956 0
2229968 0
2229971 0
2229975 0
2229977 0
2229987 0
2229998 0
2230172 0
2230249 47
2230257 0
2230264 29
2230330 1
2230383 0
2230405 46
2230477 10
2230608 134
2230611 139
2230662 494
2230782 0
2230802 3
2230813 4
2230839 73
2230907 83
2230969 0
2230995 0
2231012 182
2231044 144
2231093 53
2231130 0
2231228 0
2231289 137
2231317 47
2231381 22
2231404 68
2231440 71
2231452 17
2231497 0
2231513 37
2231639 0
2231661 821
2231674 126
2231750 0
2231828 24
2231910 157
2231983 0
2232071 198
2232075 8
2232217 2
2232235 14
2232241 147
2232253 8
2232274 299
2232296 34
2232303 7
2232321 86
2232378 0
2232425 0
2232441 29
2232475 2
2232482 28
2232493 42
2232499 1
2232602 0
2232620 30
2232628 50
2232649 0
2232659 8
2232667 0
2232669 159
2232690 345
2232740 107
2232761 62
2232799 1
2232827 123
2232938 193
2233027 32
2233034 50
2233127 233
2233215 2
2233217 123
2233223 5
2233263 20
2233348 0
2233392 0
2233465 0
2233478 0
2233576 0
2233629 0
2233661 0
2233676 0
2233679 0
2233874 108
2233882 43
2233962 84
2234070 6
2234139 0
2234183 0
2234235 24
2234257 26
2234317 117
2234496 45
2234546 68
2234563 43
2234624 62
2234640 256
2234667 0
2234677 0
2234730 0
2234782 0
2234847 0
2234879 0
2234891 2
2234897 0
2234900 0
2234902 0
2234910 0
2234912 0
2234952 0
2234992 0
2235002 4
2235161 124
2235165 296
2235219 38
2235435 395
2235511 10
2235558 89
2235720 16
2235857 0
2235906 0
2235911 3
2235930 0
2236065 0
2236068 19
2236103 0
2236175 6
2236185 0
2236196 136
2236265 0
2236433 1
2236567 97
2236610 0
2236674 95
2236764 0
2236783 0
2236800 15
2236959 160
2236995 1
2237012 8
2237032 215
2237116 16
2237146 167
2237265 0
2237295 156
2237479 0
2237505 17
2237551 3
2237558 172
2237569 121
2237602 16
2237633 632
2237693 0
2237761 0
2237782 1
2237793 0
2237865 0
2237878 25
2237984 0
2237993 0
2237996 0
2238003 0
2238005 0
2238011 0
2238013 0
2238033 0
2238041 0
2238048 0
2238099 0
2238105 0
2238112 0
2238125 0
2238269 375
2238393 2
2238489 73
2238513 644
2238610 1
2238684 585
2238857 0
2238879 89
2238906 167
2238915 155
2238929 0
2238968 0
2238977 297
2238980 191
2239066 22
2239143 16
2239146 91
2239175 13
2239223 190
2239335 51
2239388 0
2239407 0
2239473 53
2239476 71
2239648 78
2239739 0
2239915 0
2240056 219
2240078 199
2240106 0
2240240 0
2240277 24
2240310 8
2240320 0
2240366 30
2240404 0
2240601 0
2240677 4
2240752 18
2240759 39
2240775 154
2241111 0
2241242 13
2241480 3
2241503 667
2241738 0
2241840 0
2241850 0
2241974 0
2241991 0
2242239 0
2242299 75
2242619 7
2242733 37
2242737 33
2242750 42
2242777 0
2242797 0
2242857 0
2242892 2
2242924 0
2242938 0
2242946 354
2242953 19
2242970 0
2243000 0
2243005 102
2243063 24
2243078 0
2243160 0
2243252 0
2243283 0
2243306 0
2243343 66
2243367 0
2243406 11
2243418 0
2243450 38
2243480 0
2243507 7
2243619 0
2243642 0
2243726 30
2243756 160
2243817 62
2243848 4
2243901 0
2243975 85
2244066 1
2244069 117
2244112 0
2244184 0
2244212 3
2244272 0
2244302 24
2244426 115
2244522 10
2244584 80
2244592 0
2244627 87
2244704 2
2244714 0
2244780 318
2244852 42
2244885 211
2244891 460
2244912 0
2244951 88
2245005 0
2245111 0
2245124 42
2245146 0
2245152 0
2245164 0
2245170 0
2245172 0
2245177 0
2245181 0
2245254 124
2245271 0
2245437 0
2245447 39
2245481 0
2245560 0
2245576 126
2245593 35
2245596 7
2245618 544
2245687 95
2245695 0
2245708 191
2245746 200
2245764 3
2245806 119
2245845 61
2245861 0
2245884 0
2245953 125
2245996 129
2246121 254
2246182 2
2246235 124
2246282 16
2246335 51
2246379 447
2246381 4
2246446 45
2246495 0
2246517 0
2246549 58
2246608 0
2246629 0
2246776 0
2246820 5
2246840 0
2246886 3
2246892 57
2246967 0
2246969 23
2247076 0
2247320 0
2247353 0
2247387 0
2247409 0
2247421 53
2247441 0
2247459 0
2247501 0
2247580 0
2247582 0
2247605 0
2247676 0
2247713 0
2247828 81
2247845 0
2247957 6
2248116 92
2248118 145
2248311 0
2248335 0
2248375 0
2248440 20
2248513 0
2248564 0
2248592 128
2248622 0
2248649 0
2248675 3
2248771 90
2248789 0
2248822 0
2248862 0
2248908 0
2249099 0
2249200 41
2249212 69
2249325 0
2249503 170
2249630 0
2249750 6
2249777 33
2249815 0
2249842 41
2249880 0
2249895 0
2250014 19
2250024 3
2250130 0
2250139 0
2250167 0
2250187 0
2250202 0
2250277 0
2250354 0
2250372 1
2250377 74
2250551 0
2250566 0
2250676 0
2250745 7
2250767 0
2250788 0
2250980 0
2250993 222
2251038 1
2251049 0
2251192 25
2251229 132
2251248 0
2251577 896
2251581 24
2251596 0
2251611 119
2251717 0
2251740 85
2251842 0
2251877 37
2251912 4
2251945 134
2252059 2
2252149 89
2252209 12
2252243 11
2252317 41
2252454 173
2252458 0
2252540 0
2252553 0
2252809 0
2252828 60
2252876 0
2252883 0
2252972 0
2253053 0
2253102 0
2253167 0
2253202 0
2253318 0
2253320 0
2253392 0
2253406 7
2253423 0
2253513 0
2253535 0
2253625 0
2253679 0
2253730 0
2253742 0
2253757 0
2253846 0
2253876 0
2253895 0
2253914 0
2254079 0
2254098 56
2254117 0
2254127 0
2254143 0
2254157 5
2254209 0
2254236 896
2254273 0
2254406 131
2254424 1
2254441 0
2254550 35
2254562 0
2254581 62
2254633 0
2254720 0
2254726 0
2254736 0
2254786 6
2254898 0
2254909 29
2254924 0
2254927 21
2254951 27
2255003 0
2255038 0
2255054 46
2255083 0
2255098 0
2255108 0
2255122 84
2255141 0
2255180 0
2255311 0
2255344 0
2255356 0
2255416 28
2255455 100
2255503 0
2255542 218
2255545 229
2255571 27
2255635 28
2255661 0
2255746 0
2255833 0
2255945 0
2256049 0
2256085 0
2256104 4
2256246 67
2256262 71
2256328 113
2256349 237
2256353 1
2256410 72
2256421 38
2256440 0
2256467 0
2256481 0
2256503 0
2256599 105
2256605 0
2256610 0
2256723 16
2256793 9
2256819 0
2256833 23
2256843 3
2256879 70
2256882 0
2256985 0
2257023 1
2257116 7
2257188 5
2257281 14
2257337 0
2257471 0
2257480 35
2257523 56
2257579 0
2257589 28
2257648 30
2257681 0
2257714 0
2257739 0
2257798 0
2257804 0
2257814 0
2257825 0
2257865 0
2257882 0
2257921 112
2258001 0
2258008 393
2258019 63
2258025 0
2258033 13
2258035 0
2258102 135
2258242 0
2258270 77
2258303 328
2258340 0
2258410 310
2258464 0
2258544 68
2258621 203
2258649 33
2258737 0
2258747 145
2258789 44
2258929 91
2259007 0
2259108 23
2259229 2
2259250 0
2259259 0
2259306 0
2259308 0
2259400 0
2259505 87
2259516 0
2259536 0
2259548 168
2259710 113
2259743 159
2259767 305
2259769 3
2259779 11
2259811 94
2259880 0
2259957 0
2259960 0
2260022 0
2260080 178
2260171 0
2260326 0
2260385 0
2260457 0
2260670 15
2260740 0
2261088 0
2261268 154
2261518 53
2261587 14
2261623 6
2261697 3
2261709 0
2261733 0
2261768 0
2261775 0
2261785 0
2261791 0
2261817 7
2261825 0
2261856 39
2261903 0
2262001 0
2262039 38
2262273 66
2262338 89
2262492 135
2262714 37
2262790 0
2263040 37
2263293 816
2263297 233
2263341 0
2263371 0
2263377 0
2263379 0
2263389 0
2263405 0
2263479 0
2263539 104
2263714 295
2263801 0
2263818 0
2263880 1
2263943 218
2264103 0
2264185 0
2264228 0
2264330 0
2264336 0
2264398 0
2264535 0
2264790 0
2264806 0
2264832 0
2264908 0
2264979 0
2265134 0
2265140 0
2265154 0
2265184 49
2265239 86
2265325 0
2265349 0
2265378 13
2265394 2
2265508 5
2265543 0
2265575 0
2265724 25
2265751 0
2265798 0
2265811 0
2265850 0
2265887 0
2265946 0
2266115 17
2266207 69
2266260 236
2266310 107
2266312 69
2266367 1
2266403 13
2266422 0
2266500 808
2266578 168
2266622 64
2266667 3
2266770 99
2266806 257
2266846 0
2266875 105
2266931 0
2267068 0
2267078 146
2267096 57
2267120 26
2267216 126
2267244 0
2267418 293
2267438 130
2267515 148
2267523 0
2267530 0
2267546 0
2267558 0
2267580 1019
2267641 224
2267674 457
2267684 707
2267871 2
2268032 72
2268154 82
2268217 0
2268236 0
2268253 0
2268264 17
2268269 0
2268351 29
2268363 0
2268375 0
2268414 0
2268436 0
2268444 0
2268450 0
2268454 0
2268484 0
2268487 0
2268548 0
2268556 0
2268564 3
2268576 0
2268594 0
2268600 89
2268629 0
2268645 0
2268652 35
2268659 4
2268674 0
2268677 4
2268694 0
2268702 11
2268760 0
2268869 0
2269012 0
2269169 505
2269171 75
2269195 1389
2269342 26
2269404 0
2269450 201
2269996 20
2270020 54
2270116 11
2270149 472
2270240 170
2270254 3
2270349 0
2270361 22
2270374 0
2270388 0
2270407 429
2270433 25
2270483 620
2270638 73
2270665 5
2270711 58
2270725 0
2270740 0
2270756 19
2270802 12
2270966 0
2271074 25
2271200 2
2271255 0
2271360 0
2271438 0
2271442 35
2271444 60
2271622 71
2271813 0
2271825 0
2271833 0
2271836 0
2271861 9
2271864 53
2271908 23
2272059 0
2272217 0
2272297 0
2272435 0
2272471 0
2272570 0
2272578 0
2272676 0
2272718 0
2272725 0
2273014 44
2273085 0
2273180 0
2273241 9
2273449 72
2273608 59
2273696 30
2274003 75
2274109 22
2274216 38
2274235 117
2274243 21
2274267 0
2274295 24
2274481 0
2274510 202
2274514 442
2274554 0
2274576 161
2274692 141
2274717 1
2274768 0
2274826 0
2274919 0
2275016 0
2275036 15
2275075 0
2275200 24
2275257 60
2275284 48
2275369 62
2275425 0
2275445 8
2275611 37
2275650 0
2275705 0
2275893 215
2275946 51
2275949 8
2276084 48
2276271 90
2276291 0
2276442 3
2276457 8
2276574 54
2276600 0
2276604 151
2276666 9
2276761 0
2276799 67
2276835 71
2276849 0
2276890 0
2276917 57
2276933 0
2277028 71
2277054 0
2277057 26
2277099 58
2277141 190
2277231 0
2277273 0
2277321 40
2277357 39
2277372 153
2277405 0
2277493 0
2277537 26
2277552 0
2277581 0
2277639 12
2278013 1
2278081 0
2278107 0
2278292 0
2278383 0
2278394 0
2278566 4
2278583 20
2278593 1
2278615 1
2278649 58
2278728 264
2278774 0
2278781 4
2278944 93
2278996 0
2279107 0
2279226 0
2279276 62
2279325 0
2279362 0
2279463 6
2279481 8
2279491 0
2279599 4
2279651 130
2279663 37
2279715 77
2279733 0
2279797 0
2279827 24
2279849 370
2279871 0
2279901 0
2280109 0
2280122 0
2280147 0
2280241 134
2280309 69
2280327 23
2280493 18
2280708 0
2280748 54
2280876 53
2280880 7
2280916 0
2280943 6
2280970 0
2281069 0
2281090 116
2281093 0
2281154 3
2281193 0
2281268 0
2281274 0
2281280 0
2281286 0
2281303 0
2281504 0
2281579 0
2281739 0
2281759 0
2281784 10
2281788 0
2281839 6
2281861 69
2281874 0
2282053 2
2282055 167
2282059 9
2282067 16
2282069 2
2282119 0
2282166 31
2282182 0
2282254 3
2282264 0
2282381 25
2282470 0
2282634 0
2282721 0
2282738 0
2282748 0
2282796 0
2282844 11
2282929 18
2282946 0
2283022 0
2283142 0
2283237 18
2283281 6
2283365 0
2283402 12
2283414 0
2283470 31
2283498 0
2283554 0
2283618 0
2283659 97
2283724 0
2283783 0
2283797 0
2283880 0
2283886 32
2283974 0
2283992 0
2284126 0
2284225 6
2284238 0
2284254 0
2284329 0
2284414 0
2284531 0
2284540 0
2284613 0
2284653 0
2284759 0
2284800 0
2284825 0
2284857 57
2284923 0
2285082 63
2285166 57
2285170 0
2285182 0
2285218 0
2285298 0
2285314 0
2285349 0
2285400 0
2285457 19
2285545 0
2285586 0
2285621 38
2285669 0
2285737 0
2285791 0
2285795 0
2285825 0
2285833 84
2285871 0
2285910 0
2285968 1
2286081 0
2286129 56
2286246 0
2286275 0
2286285 0
2286304 0
2286395 245
2286424 1
2286491 114
2286563 0
2286615 45
2286675 0
2286710 0
2286824 1
2286889 29
2286975 55
2287095 8
2287172 0
2287180 0
2287206 1
2287270 32
2287324 0
2287358 0
2287371 77
2287410 204
2287440 274
2287499 43
2287545 0
2287643 3
2287651 0
2287659 0
2287792 0
2287811 0
2287837 337
2287873 16
2287897 0
2288018 0
2288058 0
2288073 0
2288097 0
2288107 0
2288232 75
2288320 6
2288354 0
2288364 18
2288371 9
2288376 51
2288462 0
2288486 98
2288512 30
2288743 0
2288801 0
2288845 82
2288934 84
2288946 0
2288958 271
2289016 19
2289051 34
2289120 8295
2289141 0
2289179 0
2289241 199
2289252 31
2289283 0
2289304 31
2289306 29
2289373 0
2289391 13
2289485 0
2289507 27
2289577 0
2289600 7
2289612 1
2289628 0
2289794 0
2289926 0
2290001 0
2290007 0
2290013 0
2290015 0
2290019 0
2290071 0
2290118 0
2290127 0
2290137 0
2290174 0
2290319 0
2290452 0
2290555 0
2290596 0
2290703 20
2290778 0
2290793 100
2290829 64
2290831 0
2290859 0
2290885 0
2290961 131
2290985 49
2291032 0
2291099 50
2291190 6
2291202 0
2291257 0
2291339 116
2291427 2
2291473 22
2291556 44
2291577 105
2291638 0
2291725 22
2291776 56
2291791 116
2291818 363
2291957 13
2292036 0
2292081 0
2292182 0
2292200 0
2292319 0
2292488 0
2292542 0
2292697 0
2292709 0
2292743 0
2292841 0
2293113 0
2293122 0
2293163 15
2293227 0
2293234 0
2293239 0
2293243 0
2293406 0
2293583 0
2293704 0
2293897 0
2293914 0
2293983 0
2294002 0
2294014 0
2294062 0
2294078 0
2294089 0
2294289 0
2294352 0
2294382 0
2294532 0
2294687 0
2294723 0
2294791 0
2294793 0
2294820 0
2294926 0
2294956 0
2295414 6
2295634 0
2295921 0
2296049 0
2296065 0
2296080 0
2296253 0
2296258 0
2296271 0
2296315 0
2296426 0
2296452 0
2296580 0
2296627 0
2296674 0
2296873 0
2296891 0
2296893 0
2296940 0
2297036 0
2297129 0
2297172 0
2297186 0
2297261 0
2297309 0
2297709 0
2297715 0
2297739 0
2297789 0
2297854 0
2297874 0
2298252 0
2298284 0
2298310 0
2298537 0
2298998 0
2299079 0
2299148 0
2299179 0
2299249 0
2299434 0
2299555 0
2299570 0
2299579 0
2299687 0
2299780 1
2299789 0
2299848 0
2299990 0
2300026 0
2300174 0
2300284 0
2300317 0
2300355 0
2300411 0
2300436 0
2300450 0
2300462 8
2300500 0
2300643 0
2300676 0
2300678 0
2300784 0
2300834 0
2300887 0
2300889 0
2300916 0
2300971 0
2301089 0
2301206 0
2301504 3
2301724 0
2301782 0
2302011 0
2302107 0
2302139 0
2302155 0
2302170 0
2302343 0
2302348 0
2302361 0
2302405 0
2302517 0
2302532 0
2302542 0
2302545 22
2302587 0
2302769 0
2302980 0
2303003 2
2303259 8
2303270 0
2303310 0
2303320 0
2303453 0
2303699 0
2303751 0
2303757 0
2303781 0
2303831 0
2303869 0
2303918 0
2303960 0
2304239 0
2304294 0
2304312 0
2304484 0
2304525 0
2304563 0
2304588 0
2304594 0
2304616 0
2304640 0
2304655 0
2304738 0
2305014 0
2305252 0
2305318 0
2305503 0
2305624 0
2305639 0
2305648 0
2305756 0
2305849 2
2305858 0
2305917 0
2306059 0
2306095 0
2306217 0
2306353 0
2306386 0
2306424 0
2306472 0
2306502 0
2306528 0
2306566 0
2306630 0
2306650 0
2306709 0
2306716 0
2306987 2
2306990 0
2307000 0
2307010 20
2307013 31
2307086 6
2307117 1
2307152 0
2307206 79
2307253 0
2307294 27
2307429 59
2307531 20
2307561 18
2307656 164
2307682 0
2307723 0
2307767 0
2307776 0
2307805 0
2307813 0
2307866 0
2307914 0
2308045 0
2308110 0
2308114 0
2308313 0
2308319 0
2308387 0
2308441 0
2308450 0
2308498 0
2308505 0
2308524 0
2308548 0
2308567 0
2308675 0
2308711 0
2308904 0
2308940 0
2308978 0
2309287 0
2309337 0
2309360 0
2309377 2
2309400 2
2309534 25
2309614 0
2309653 37
2309729 0
2309961 2
2310059 0
2310114 113
2310225 0
2310402 52
2310514 1
2310531 26
2310541 44
2310649 18
2310914 96
2310920 168
2310997 0
2311017 76
2311075 0
2311082 15
2311186 0
2311297 73
2311352 57
2311603 89
2311624 238
2311667 20
2311799 0
2311909 33
2311964 178
2311984 14
2312024 0
2312108 47
2312137 13
2312228 179
2312245 43
2312474 71
2312523 0
2312555 0
2312591 448
2312617 96
2313027 66
2313074 279
2313114 119
2313124 160
2313135 144
2313236 219
2313250 211
2313268 28
2313284 53
2313308 3
2313334 521
2313360 0
2313521 24
2313558 56
2313610 0
2313630 66
2313634 122
2313667 0
2313677 0
2313749 77
2313836 137
2313840 170
2313952 41
2314060 41
2314130 0
2314271 1
2314296 0
2314355 27
2314480 0
2314533 0
2314601 13
2314707 224
2314738 0
2314761 180
2314767 45
2314872 0
2314894 460
2314896 253
2314946 221
2314949 88
2315089 0
2315115 163
2315127 0
2315144 70
2315157 0
2315163 0
2315436 55
2315455 33
2315541 64
2315588 10
2315642 0
2315657 49
2315717 6
2315771 39
2315852 58
2315927 280
2315969 0
2316010 0
2316058 0
2316112 0
2316127 0
2316327 0
2316430 1
2316645 3
2316678 1
2316682 0
2316714 10
2316749 22
2316784 61
2316805 18
2317048 32
2317076 54
2317097 0
2317166 0
2317347 94
2317368 12
2317404 86
2317416 15
2317452 4
2317573 0
2317575 59
2317632 0
2317641 25
2317681 4
2317702 0
2317710 0
2317761 0
2317785 0
2317854 0
2317944 0
2318048 0
2318132 0
2318253 0
2318334 7
2318354 0
2318426 0
2318468 0
2318813 3
2318994 0
2319035 0
2319085 0
2319099 0
2319241 0
2319255 0
2319267 0
2319300 0
2319406 25
2319444 32
2319452 1
2319498 7
2319642 0
2319735 0
2319846 46
2319991 2
2320185 0
2320242 0
2320275 241
2320278 200
2320443 67
2320529 20
2320538 0
2320584 0
2320677 0
2320702 34
2320764 0
2320809 0
2320819 14
2320824 0
2320836 0
2320851 0
2321045 0
2321163 81
2321262 160
2321272 3
2321439 1
2321729 122
2321767 0
2322040 0
2322049 0
2322056 0
2322130 0
2322151 0
2322400 111
2322522 0
2322540 112
2322561 66
2322565 33
2322585 10
2322605 0
2322711 70
2322949 25
2323098 136
2323159 0
2323280 185
2323331 68
2323367 62
2323406 28
2323430 0
2323514 64
2323523 428
2323736 0
2323773 0
2323790 0
2323824 85
2323862 66
2324009 0
2324018 0
2324160 70
2324288 5
2324384 451
2324463 126
2324574 318
2324606 50
2324648 0
2324668 172
2324868 24
2324908 38
2324912 29
2324948 2
2324982 39
2324994 0
2325046 0
2325065 0
2325101 18
2325104 0
2325133 0
[truncated: 362,999 more chars]
