# Supplementary material for: TRANSIT - A Software Tool for Himar1 TnSeq Analysis
Source: PLoS Comput Biol. 2015 Oct 8;11(10):e1004401. doi: 10.1371/journal.pcbi.1004401 (PMC4598096; doi:10.1371/journal.pcbi.1004401)
Supplement: S1 Data — Source Code for TRANSIT and TPP, and datasets used to obtain results. Please see the GitHub Repository https://github.com/mad-lab/transit to obtain the latest version of the software. (GZ) [file pcbi.1004401.s001.gz › transit_1.4.0/src/fileDisplay.py]

# Copyright 2015.
#   Michael A. DeJesus, Chaitra Ambadipudi, and  Thomas R. Ioerger.
#
#
#    This file is part of TRANSIT.
#
#    TRANSIT is free software: you can redistribute it and/or modify
#    it under the terms of the GNU General Public License as published by
#    the Free Software Foundation, either version 3 of the License.
#
#
#    TRANSIT is distributed in the hope that it will be useful,
#    but WITHOUT ANY WARRANTY; without even the implied warranty of
#    MERCHANTABILITY or FITNESS FOR A PARTICULAR PURPOSE.  See the
#    GNU General Public License for more details.
#
#    You should have received a copy of the GNU General Public License
#    along with TRANSIT.  If not, see <http://www.gnu.org/licenses/>.

import wx
import wx.xrc
import wx.lib.mixins.listctrl as listmix
import ntpath
import subprocess
import os
import sys
import trash

def fetch_name(filepath):
    return os.path.splitext(ntpath.basename(filepath))[0]


def ShowError(MSG=""):
        dial = wx.MessageDialog(None, MSG, 'Error',
            wx.OK | wx.ICON_ERROR)
        dial.ShowModal()

def sortColumn(item1, item2):
    try: 
        i1 = float(item1)
        i2 = float(item2)
    except ValueError:
        return cmp(item1, item2)
    else:
        return cmp(i1, i2)


########################################################################
class SortableListCtrl(wx.ListCtrl):

    #----------------------------------------------------------------------
    def __init__(self, parent, ID=wx.ID_ANY, pos=wx.DefaultPosition,
                 size=wx.DefaultSize, style=0):
        wx.ListCtrl.__init__(self, parent, ID, pos, size, style)


#########################################
#menu_titles = [ "Display Histogram",
#                "Display Tracks",]
#
#menu_title_by_id = {}
#for title in menu_titles:
#    menu_title_by_id[ wx.NewId() ] = title
#
##########################################


class ImgFrame(wx.Frame):

    def __init__(self, parent, filePath):
        wx.Frame.__init__ ( self, parent, id = wx.ID_ANY, title = "%s" % (filePath), pos = wx.DefaultPosition, size = wx.Size( 1019,740 ), style = wx.DEFAULT_FRAME_STYLE|wx.TAB_TRAVERSAL )
        self.SetSizeHintsSz( wx.DefaultSize, wx.DefaultSize )
        bSizer1 = wx.BoxSizer( wx.VERTICAL )
       
        self.m_bitmap1 = wx.StaticBitmap( self, wx.ID_ANY, wx.NullBitmap, wx.DefaultPosition, wx.DefaultSize, 0 )
        bSizer1.Add( self.m_bitmap1, 1, wx.ALL|wx.EXPAND, 5 )
        self.SetSizer( bSizer1 )
        self.Layout()
        self.Centre( wx.BOTH )

        img = wx.Image(filePath, wx.BITMAP_TYPE_ANY)
        self.m_bitmap1.SetBitmap(wx.BitmapFromImage(img))
        
        self.Refresh()
        self.Fit()
 


class FileFrame(wx.Frame, listmix.ColumnSorterMixin):
    #constructor
    def __init__(self, parent, filePath, method="Gumbel"):

        wx.Frame.__init__ ( self, parent, id = wx.ID_ANY, title = "%s - %s" % (method, ntpath.basename(filePath)), pos = wx.DefaultPosition, size = wx.Size( 1019,740 ), style = wx.DEFAULT_FRAME_STYLE|wx.TAB_TRAVERSAL )

        self.SetSizeHintsSz( wx.DefaultSize, wx.DefaultSize )

        bSizer1 = wx.BoxSizer( wx.VERTICAL )

        sbSizer1 = wx.StaticBoxSizer( wx.StaticBox( self, wx.ID_ANY, u"Stats" ), wx.HORIZONTAL )

        self.headerText1 = wx.StaticText( self, wx.ID_ANY, u" ", wx.DefaultPosition, wx.DefaultSize, 0 )
        self.headerText1.Wrap( -1 )
        sbSizer1.Add( self.headerText1, 0, wx.ALL, 5 )


        self.headerText2 = wx.StaticText( self, wx.ID_ANY, u" ", wx.DefaultPosition, wx.DefaultSize, 0 )
        self.headerText2.Wrap( -1 )
        sbSizer1.Add( self.headerText2, 0, wx.ALL, 5 )


        self.headerText3 = wx.StaticText( self, wx.ID_ANY, u" ", wx.DefaultPosition, wx.DefaultSize, 0 )
        self.headerText3.Wrap( -1 )
        sbSizer1.Add( self.headerText3, 0, wx.ALL, 5 )


        bSizer1.Add( sbSizer1, 0, wx.EXPAND, 5 )

        bSizer3 = wx.BoxSizer( wx.VERTICAL )

        #Get file path
        self.filePath = filePath

        # Check which method was used and assign settings
        self.index_data = 0
        if method == "Gumbel":
            self.list_data = SortableListCtrl(self, size=(-1,100),
                         style=wx.LC_REPORT
                         |wx.BORDER_SUNKEN
                         |wx.LC_SORT_ASCENDING
                         )
            self.initializeGumbel()
            self.populateGumbel(filePath)
            listmix.ColumnSorterMixin.__init__(self, len(self.itemDataMap[0]))
            menu_titles = ["Display in Track View",]
            self.menu_title_by_id = {}
            for title in menu_titles:
                self.menu_title_by_id[ wx.NewId() ] = title

            self.Bind(wx.EVT_LIST_COL_CLICK, self.OnColClick, self.list_data)
            self.Bind(wx.EVT_LIST_ITEM_RIGHT_CLICK, self.OnRightClick_gumbel, self.list_data)

        elif method == "HMM - Sites":
            self.list_data = wx.ListCtrl( self, wx.ID_ANY, wx.DefaultPosition, wx.DefaultSize, wx.LC_REPORT|wx.SUNKEN_BORDER )
            self.initializeHMMSites()
            self.populateHMMSites(filePath)

        elif method == "HMM - Genes":
            self.list_data = SortableListCtrl(self, size=(-1,100),
                         style=wx.LC_REPORT
                         |wx.BORDER_SUNKEN
                         |wx.LC_SORT_ASCENDING
                         )
            self.initializeHMMGenes()
            self.populateHMMGenes(filePath)
            listmix.ColumnSorterMixin.__init__(self, len(self.itemDataMap[0]))

            menu_titles = ["Display in Track View",]
            self.menu_title_by_id = {}
            for title in menu_titles:
                self.menu_title_by_id[ wx.NewId() ] = title

            self.Bind(wx.EVT_LIST_COL_CLICK, self.OnColClick, self.list_data)
            self.Bind(wx.EVT_LIST_ITEM_RIGHT_CLICK, self.OnRightClick_hmm_genes, self.list_data)

        elif method == "Resampling":
            try:
                self.list_data = SortableListCtrl(self, size=(-1,100),
                         style=wx.LC_REPORT
                         |wx.BORDER_SUNKEN
                         |wx.LC_SORT_ASCENDING
                         )
                self.initializeResampling()
                self.populateResampling(filePath)
                listmix.ColumnSorterMixin.__init__(self, len(self.itemDataMap[0]))

                menu_titles = [ "Display Histogram",
                "Display in Track View",]
                self.menu_title_by_id = {}
                for title in menu_titles:
                    self.menu_title_by_id[ wx.NewId() ] = title

                self.Bind(wx.EVT_LIST_COL_CLICK, self.OnColClick, self.list_data)
                self.Bind(wx.EVT_LIST_ITEM_ACTIVATED, self.OnDoubleClick_resampling, self.list_data)
                self.Bind(wx.EVT_LIST_ITEM_RIGHT_CLICK, self.OnRightClick_resampling, self.list_data)
            except Exception as e:
                print "Error", e


        #self.list_data = wx.ListCtrl( self, wx.ID_ANY, wx.DefaultPosition, wx.DefaultSize, wx.LC_REPORT|wx.SUNKEN_BORDER )
        #self.list_data = SortableListCtrl( self) #, wx.ID_ANY, wx.DefaultPosition, wx.DefaultSize, wx.LC_REPORT|wx.SUNKEN_BORDER )
        #self.Bind(wx.EVT_LIST_COL_CLICK, self.OnColClick, self.list_data)

        bSizer3.Add( self.list_data, 1, wx.ALL|wx.EXPAND, 5 )


        bSizer1.Add( bSizer3, 1, wx.EXPAND, 5 )


        self.SetSizer( bSizer1 )
        self.Layout()

        self.Centre( wx.BOTH )
 
        """
        self.index_data = 0
        if method == "Gumbel":
            self.initializeGumbel()
            self.populateGumbel(filePath)

        elif method == "HMM - Sites":
            self.initializeHMMSites()
            self.populateHMMSites(filePath)

        elif method == "HMM - Genes":
            self.initializeHMMGenes()
            self.populateHMMGenes(filePath)
            
        elif method == "Resampling":
            self.initializeResampling()
            self.populateResampling(filePath)
        """

            

    def initializeGumbel(self):
        self.list_data.InsertColumn(0, 'Orf', width=100)
        self.list_data.InsertColumn(1, 'Name', width=85)
        self.list_data.InsertColumn(2, 'Description', width=220)
        #self.list_data.InsertColumn(2, 'Description', width=wx.LIST_AUTOSIZE_USEHEADER)
        self.list_data.InsertColumn(3, 'k', width=75)
        self.list_data.InsertColumn(4, 'n', width=75)
        self.list_data.InsertColumn(5, 'r', width=75)
        self.list_data.InsertColumn(6, 's', width=75)
        self.list_data.InsertColumn(7, 'zbar', width=100)
        self.list_data.InsertColumn(8, 'Call', width=50)
    

    def populateGumbel(self, path):

        self.itemDataMap = {}
        ess=0; unc=0; non=0; short=0
        
        data = []
        for line in open(path):
            if line.startswith("#"): continue
            tmp = line.strip().split("\t")
            data.append([tmp[0].upper()]+tmp)
            
        data.sort()
        
        for tmp in data:
            if not tmp: continue
            if len(tmp) < 3: continue
            self.list_data.InsertStringItem(self.index_data, tmp[1])
            actual_data = [tmp[1]]
            for i,cell in enumerate(tmp[2:]):
                self.list_data.SetStringItem(self.index_data, i+1, cell)
                try:
                    actual_data.append(float(cell))
                except:
                    actual_data.append(cell)

            self.list_data.SetItemData(self.index_data, self.index_data)
            self.itemDataMap[self.index_data] = actual_data

            self.index_data+=1
            if tmp[-1] == "E": ess+=1
            if tmp[-1] == "U": unc+=1
            if tmp[-1] == "NE": non+=1
            if tmp[-1] == "S": short+=1

        text = """Results:
    Essentials: %s
    Uncertain: %s
    Non-Essential: %s
    Short: %s
        """ % (ess, unc, non, short)
        self.headerText1.SetLabel(text)

    def initializeHMMSites(self):
        self.list_data.InsertColumn(0, 'Location', width=100)
        self.list_data.InsertColumn(1, 'Read Count', width=85)
        self.list_data.InsertColumn(2, 'Probability - ES', width=120)
        self.list_data.InsertColumn(3, 'Probability - GD', width=120)
        self.list_data.InsertColumn(4, 'Probability - NE', width=120)
        self.list_data.InsertColumn(5, 'Probability - GA', width=120)
        self.list_data.InsertColumn(6, 'State', width=75)
        self.list_data.InsertColumn(7, 'Gene', width=75)


    def populateHMMSites(self, path):
        #self.itemDataMap = {}
        T = 0; es=0; gd=0; ne=0; ga=0;
        for line in open(path, "r"):
            if line.startswith("#"): continue
            tmp = line.split("\t")
            tmp[-1] = tmp[-1].strip()

            #print tmp

            if not tmp: continue        

            n = len(tmp)
            self.list_data.InsertStringItem(self.index_data, tmp[0])
            for i,cell in enumerate(tmp[1:]):
                self.list_data.SetStringItem(self.index_data, i+1, cell)
            #self.list_data.SetItemData(self.index_data, self.index_data)
            #self.itemDataMap[self.index_data] = tmp
            self.index_data+=1

            if len(tmp) < 5: continue
            if tmp[-2] == "ES": es+=1
            if tmp[-2] == "GD": gd+=1
            if tmp[-2] == "NE": ne+=1
            if tmp[-2] == "GA": ga+=1
            T+=1
            text = """Results:
    Essential: %1.1f%%
    Growth-Defect: %1.1f%%
    Non-Essential: %1.1f%%
    Growth-Advantage: %1.1f%%
        """ % (100.0*es/T, 100.0*gd/T, 100.0*ne/T, 100.0*ga/T)
        self.headerText1.SetLabel(text)
    


    def initializeHMMGenes(self):
        self.list_data.InsertColumn(0, 'Orf', width=100)
        self.list_data.InsertColumn(1, 'Name', width=85)
        self.list_data.InsertColumn(2, 'Description', width=140)
        self.list_data.InsertColumn(3, 'N', width=75)
        self.list_data.InsertColumn(4, 'n0', width=75)
        self.list_data.InsertColumn(5, 'n1', width=75)
        self.list_data.InsertColumn(6, 'n2', width=75)
        self.list_data.InsertColumn(7, 'n3', width=75)
        self.list_data.InsertColumn(8, 'Avg. Insertions', width=75)
        self.list_data.InsertColumn(9, 'Avg. Reads', width=75)
        self.list_data.InsertColumn(10, 'State Call', width=75)
        

    def populateHMMGenes(self, path):

        self.itemDataMap = {}
        es=0; gd=0; ne=0; ga=0;
        data=[]
        for line in open(path):
            if line.startswith("#"): continue
            tmp = line.strip().split("\t")
            data.append([tmp[0].upper()] + tmp)
            
        data.sort()
        for tmp in data:
            self.list_data.InsertStringItem(self.index_data, tmp[1])
            actual_data = [tmp[1]]
            for i,cell in enumerate(tmp[2:]):
                self.list_data.SetStringItem(self.index_data, i+1, cell)
                try:
                    actual_data.append(float(cell))
                except:
                    actual_data.append(cell)

            self.list_data.SetItemData(self.index_data, self.index_data)
            self.itemDataMap[self.index_data] = actual_data
            self.index_data+=1
            if len(tmp) < 5: continue
            if tmp[-1] == "ES": es+=1
            if tmp[-1] == "GD": gd+=1
            if tmp[-1] == "NE": ne+=1
            if tmp[-1] == "GA": ga+=1

        text = """Results:
    Essential: %s
    Growth-Defect: %s
    Non-Essential: %s
    Growth-Advantage: %s
        """ % (es, gd, ne, ga)
        self.headerText1.SetLabel(text)


    def initializeResampling(self):
        self.list_data.InsertColumn(0, 'Orf', width=100)
        self.list_data.InsertColumn(1, 'Name', width=85)
        self.list_data.InsertColumn(2, 'Description', width=140)
        self.list_data.InsertColumn(3, 'N', width=85)
        self.list_data.InsertColumn(4, 'TAs Hit', width=100)
        self.list_data.InsertColumn(5, 'Sum Read 1', width=100)
        self.list_data.InsertColumn(6, 'Sum Read 2', width=100)
        self.list_data.InsertColumn(7, 'Delta Sum', width=100)
        self.list_data.InsertColumn(8, 'log2 FC', width=100)
        self.list_data.InsertColumn(9, 'p-value', width=75)
        self.list_data.InsertColumn(10, 'q-value', width=75)


    def populateResampling(self, path):
        self.itemDataMap = {}
        de05=0; de01 = 0; count = 0;
        data=[]
        for line in open(path):
            if line.startswith("#"): continue
            tmp = line.strip().split("\t")
            data.append([tmp[0].upper()] + tmp)
            
        data.sort()
        
        for tmp in data:
            self.list_data.InsertStringItem(self.index_data, tmp[1])
            actual_data = [tmp[1]]
            for i,cell in enumerate(tmp[2:]):
                self.list_data.SetStringItem(self.index_data, i+1, cell)
                try:
                    actual_data.append(float(cell))
                except:
                    actual_data.append(cell)
                    
            self.list_data.SetItemData(self.index_data, self.index_data)
            self.itemDataMap[self.index_data] = actual_data
            self.index_data+=1
            if float(tmp[-1]) < 0.05: de05+=1
            if float(tmp[-1]) < 0.01: de01+=1
            count +=1
        
        text = """Results:
    Significant Hits (q<0.05): %s
    Significant Hits (q<0.01): %s
        """ % (de05, de01)
        self.headerText1.SetLabel(text)
        text2 = """         Notes:
            TAs Hit:   Number of TA sites with insertions combined across conditions.
            Sum Reads: Sum of read-counts normalized with the Non-Zero Mean normalization method.
            [Double click on a gene to display it's histogram, if available]"""
        self.headerText2.SetLabel(text2)


#----------------------------------------------------------------------
    # Used by the ColumnSorterMixin, see wx/lib/mixins/listctrl.py
    def GetListCtrl(self):
        return self.list_data
 
    #----------------------------------------------------------------------
    def OnColClick(self, event):
        #print "column clicked self:", self
        #print "column clicked event:", event
        #self.list_data.SortItems(sortColumn)
        event.Skip()
 
    ########
    def OnDoubleClick_resampling(self, event):

        
        filepath = os.path.join(ntpath.dirname(self.filePath), fetch_name(self.filePath))
        filename = os.path.join(filepath, event.GetText()+".png")
        if os.path.exists(filename):
            imgWindow = ImgFrame(None, filename)
            imgWindow.Show()
        else:
            ShowError(MSG="Error Displaying File. Histogram image not found. Make sure results were obtained with the histogram option turned on.")
            print "Error Displaying File. Histogram image does not exist."
        

    def OnRightClick_gumbel(self, event):

        self.list_item_clicked = right_click_context = event.GetText()
        menu = wx.Menu()
        for (id,title) in self.menu_title_by_id.items():
            ### 3. Launcher packs menu with Append. ###
            menu.Append( id, title )
            ### 4. Launcher registers menu handlers with EVT_MENU, on the menu. ###
            wx.EVT_MENU( menu, id, self.MenuSelection_gumbel )

        position = self.ScreenToClient(wx.GetMousePosition())
        self.PopupMenu( menu, position )
        menu.Destroy() # destroy to avoid mem leak


    def MenuSelection_gumbel( self, event ):
        # do something
        operation = self.menu_title_by_id[ event.GetId() ]
        target    = self.list_item_clicked
        parent = self.GetParent()

        if operation == "Display in Track View":
            parent.allViewFunc(None,target)
        else:
            print "Menu choice not recognized"


    def OnRightClick_hmm_genes(self, event):

        self.list_item_clicked = right_click_context = event.GetText()
        menu = wx.Menu()
        for (id,title) in self.menu_title_by_id.items():
            ### 3. Launcher packs menu with Append. ###
            menu.Append( id, title )
            ### 4. Launcher registers menu handlers with EVT_MENU, on the menu. ###
            wx.EVT_MENU( menu, id, self.MenuSelection_hmm_genes )

        position = self.ScreenToClient(wx.GetMousePosition())
        self.PopupMenu( menu, position )
        menu.Destroy() # destroy to avoid mem leak


    def MenuSelection_hmm_genes( self, event ):
        # do something
        operation = self.menu_title_by_id[ event.GetId() ]
        target    = self.list_item_clicked
        parent = self.GetParent()

        if operation == "Display in Track View":
            parent.allViewFunc(None,target)
        else:
            print "Menu choice not recognized"


    def OnRightClick_resampling(self, event):
        
        self.list_item_clicked = right_click_context = event.GetText()
        menu = wx.Menu()
        for (id,title) in self.menu_title_by_id.items():
            ### 3. Launcher packs menu with Append. ###
            menu.Append( id, title )
            ### 4. Launcher registers menu handlers with EVT_MENU, on the menu. ###
            wx.EVT_MENU( menu, id, self.MenuSelection_resampling )

        position = self.ScreenToClient(wx.GetMousePosition())
        self.PopupMenu( menu, position )
        menu.Destroy() # destroy to avoid mem leak


    def MenuSelection_resampling( self, event ):
        # do something
        operation = self.menu_title_by_id[ event.GetId() ]
        target    = self.list_item_clicked
        parent = self.GetParent()

        if operation == "Display in Track View":
            parent.allViewFunc(None,target)
        elif operation == "Display Histogram":
            filepath = os.path.join(ntpath.dirname(self.filePath), fetch_name(self.filePath))
            filename = os.path.join(filepath, target+".png")
            if os.path.exists(filename):
                imgWindow = ImgFrame(None, filename)
                imgWindow.Show()
            else:
                ShowError(MSG="Error Displaying File. Histogram image not found. Make sure results were obtained with the histogram option turned on.")
                print "Error Displaying File. Histogram image does not exist."

        else:
            print "Menu choice not recognized"
