# Supplementary material for: TRANSIT - A Software Tool for Himar1 TnSeq Analysis
Source: PLoS Comput Biol. 2015 Oct 8;11(10):e1004401. doi: 10.1371/journal.pcbi.1004401 (PMC4598096; doi:10.1371/journal.pcbi.1004401)
Supplement: S1 Data — Source Code for TRANSIT and TPP, and datasets used to obtain results. Please see the GitHub Repository https://github.com/mad-lab/transit to obtain the latest version of the software. (GZ) [file pcbi.1004401.s001.gz › transit_1.4.0/data/cholesterol_H37Rv_rep3.wig]

# from Griffin et al, (2011).  PLOS Pathogens, e1002251.
variableStep chrom=H37Rv
60 0
72 0
102 0
188 0
246 0
333 0
360 0
426 0
448 0
471 0
483 0
494 0
504 0
514 0
525 0
534 0
601 0
653 0
670 0
706 0
741 0
784 0
794 0
843 0
989 0
1092 0
1104 0
1267 0
1278 0
1345 0
1423 0
1522 0
1552 0
1635 0
1779 0
1782 0
1788 0
1847 0
1858 20
1921 0
2001 0
2012 0
2063 0
2104 0
2141 0
2232 0
2290 0
2315 0
2318 0
2333 0
2344 0
2363 0
2387 0
2404 0
2427 0
2479 0
2507 0
2537 0
2591 0
2648 0
2738 0
2774 0
2845 0
2920 0
3027 0
3056 0
3066 0
3070 0
3119 0
3131 0
3145 0
3222 0
3228 0
3277 0
3283 0
3329 0
3372 0
3379 0
3384 0
3396 0
3412 0
3425 0
3441 0
3467 0
3471 104
3513 0
3591 0
3682 0
3708 46
3728 0
3739 0
3770 0
3782 1
3796 0
3833 0
3925 0
3960 0
3967 0
3986 35
4011 0
4028 0
4094 0
4118 3
4121 1
4130 0
4158 0
4207 0
4217 0
4353 0
4664 0
4721 0
4789 0
4912 0
4961 0
4970 0
4989 0
4995 136
5066 121
5120 0
5128 0
5170 2
5230 0
5273 0
5287 0
5336 0
5364 0
5420 0
5439 0
5517 0
5547 0
5579 0
5586 0
5623 0
5631 0
5669 0
5687 0
5792 0
5977 0
5996 0
6055 0
6128 0
6230 0
6249 0
6286 0
6403 0
6490 0
6502 0
6526 0
6605 0
6612 0
6672 0
6729 0
6793 0
6809 0
6856 0
6944 0
6983 0
7067 0
7077 0
7093 0
7225 0
7265 0
7299 0
7383 0
7392 0
7470 0
7551 0
7578 0
7620 0
7686 0
7763 0
7767 0
7798 0
7865 0
7970 0
8031 0
8077 0
8099 0
8127 0
8219 0
8236 0
8288 0
8295 0
8338 0
8391 0
8394 0
8436 0
8486 0
8546 0
8786 0
8858 0
8874 0
8901 0
9030 0
9045 0
9100 0
9150 0
9165 0
9419 0
9465 0
9492 0
9503 0
9519 0
9526 0
9542 0
9564 0
9624 0
9776 2
9816 1
9850 0
9877 19
9894 0
9903 4
10023 0
10104 0
10277 0
10299 0
10414 0
10426 1
10583 0
10600 0
10608 0
10769 92
10826 620
10857 0
10876 0
10884 0
10892 0
10894 0
10907 0
10923 0
10953 0
11096 0
11119 0
11131 0
11176 0
11198 0
11207 193
11289 17
11301 0
11422 1
11444 0
11530 1
11556 31
11618 0
11659 0
11675 184
11679 473
11733 775
11739 1
11743 467
11749 0
11787 0
11848 0
12042 1
12054 1
12145 0
12250 185
12352 130
12466 18
12491 285
12512 0
12530 0
12621 50
12663 0
12750 0
12798 0
13025 566
13046 1
13079 0
13155 0
13168 0
13275 57
13309 0
13322 0
13325 403
13369 0
13459 0
13469 0
13486 0
13560 239
13567 115
13595 0
13608 0
13669 0
13686 0
13699 0
13772 0
13852 0
13903 0
14021 2
14059 67
14080 252
14088 0
14096 299
14177 1
14367 0
14421 0
14454 0
14621 0
14661 0
14665 257
14667 0
14677 0
14749 0
14758 1
14782 0
14813 1
14821 1
14872 0
14902 26
14938 0
14968 0
15023 0
15084 0
15114 0
15221 0
15245 0
15269 0
15304 0
15327 0
15366 0
15464 0
15515 0
15576 0
15591 1
15657 0
15773 0
15812 0
15927 0
16161 0
16184 0
16273 0
16433 0
16520 0
16535 0
16558 0
16683 0
16794 0
16851 0
16872 0
16926 0
17015 0
17176 0
17190 0
17205 0
17247 0
17313 0
17333 0
17439 0
17476 1
17483 0
17586 0
17862 0
17981 0
18010 0
18123 0
18140 0
18161 0
18215 0
18454 0
18488 0
18527 0
18666 0
18693 0
18725 0
18907 0
19038 0
19043 0
19081 0
19100 0
19107 0
19134 0
19138 0
19151 0
19179 0
19194 0
19226 0
19239 0
19259 0
19310 0
19453 0
19461 0
19582 2
19667 0
19693 0
19760 0
19771 0
19829 68
19838 0
19914 0
19935 0
19951 0
19963 23
19973 0
19984 0
20002 0
20037 0
20044 0
20092 0
20178 0
20211 0
20234 20
20266 0
20278 9
20345 68
20349 0
20376 0
20456 0
20497 123
20547 76
20650 0
20671 0
20680 0
20712 0
20756 0
20787 0
20859 1
20883 6
21041 0
21204 0
21210 2
21266 2
21359 0
21414 0
21477 0
21481 0
21548 0
21608 0
21777 0
22070 0
22092 0
22118 0
22144 3
22187 0
22195 0
22199 1
22202 0
22279 0
22314 0
22338 0
22454 0
22460 0
22578 0
22590 0
22625 0
22817 0
22836 0
22887 0
22932 0
23083 0
23099 0
23125 0
23153 0
23205 0
23330 0
23361 0
23381 1
23394 0
23413 28
23442 0
23512 0
23550 0
23582 0
23640 0
23663 0
23681 0
23723 0
23807 0
23856 0
23933 0
23947 0
24102 0
24136 0
24159 0
24174 0
24183 0
24207 0
24231 0
24237 0
24261 0
24282 0
24309 0
24318 0
24336 0
24351 0
24372 0
24384 0
24402 0
24447 0
24483 0
24492 0
24501 0
24534 0
24552 0
24564 0
24579 0
24621 0
24633 0
24657 0
24678 0
24696 0
24714 0
24732 0
24750 0
24768 0
24801 0
24819 0
24840 0
24909 0
24921 0
24924 0
24960 0
24986 0
25069 0
25099 0
25143 0
25168 40
25170 33
25252 0
25260 3
25438 26
25505 0
25528 0
25613 113
25616 184
25624 91
25730 210
25796 67
25832 0
25844 0
25906 0
25914 249
25960 0
25967 0
26040 252
26067 1
26141 961
26175 15
26183 123
26193 347
26197 1531
26261 0
26280 0
26290 0
26300 50
26377 332
26417 0
26622 1
26742 0
26780 0
26831 0
26838 0
26860 33
26873 0
26932 36
27213 186
27245 106
27252 280
27299 118
27354 42
27367 1
27399 0
27410 1277
27470 0
27482 0
27484 0
27518 0
27526 0
27528 0
27530 0
27534 0
27558 0
27566 0
27569 0
27578 0
27683 0
27703 0
27784 0
27906 0
27925 0
27994 0
28003 0
28005 0
28145 0
28208 0
28232 0
28263 0
28368 0
28455 80
28512 0
28661 4
28670 0
28679 0
28687 0
28705 501
28803 0
28914 0
28974 0
29010 187
29205 210
29270 83
29354 166
29403 185
29457 0
29516 0
29567 129
29587 0
29605 20
29620 0
29659 128
29667 228
29671 89
29776 41
29892 0
29920 0
29923 0
30009 0
30119 0
30195 0
30271 148
30449 85
30479 145
30679 16
30911 0
30968 2
31004 0
31066 86
31075 3
31149 57
31153 511
31223 0
31261 0
31323 0
31381 2
31410 0
31589 0
31597 0
31684 0
31701 0
31810 0
31825 26
31967 0
31978 0
32045 74
32051 0
32134 113
32163 0
32197 5288
32253 2
32403 0
32434 41
32493 214
32518 0
32673 4
32755 0
32777 185
32886 2
32910 43
32995 0
33023 0
33045 0
33058 173
33113 61
33152 0
33217 161
33355 0
33359 0
33449 0
33490 0
33533 0
33560 0
33650 0
33797 186
33805 0
33857 0
33861 206
33863 154
33901 0
33907 0
33927 0
33933 0
33942 0
34010 0
34028 0
34158 0
34163 0
34182 0
34207 0
34241 0
34313 0
34364 0
34367 7
34401 1
34418 94
34420 0
34504 0
34590 23
34679 689
34688 2
34743 0
34849 0
34874 37
34893 0
34937 0
34999 0
35021 0
35075 0
35079 0
35117 0
35119 0
35135 0
35160 0
35182 0
35203 0
35206 0
35213 0
35250 40
35261 0
35293 0
35304 0
35326 0
35343 0
35353 0
35388 0
35409 0
35422 0
35453 0
35480 0
35489 0
35570 42
35630 0
35703 109
35750 0
35781 5
35873 152
35910 185
36029 337
36191 260
36326 241
36356 151
36368 20
36428 0
36455 942
36515 73
36519 117
36606 0
36677 5
36734 16
36802 2
37093 225
37125 115
37184 0
37214 252
37224 0
37353 42
37361 3
37404 0
37512 0
37626 19
37666 97
37674 0
37752 0
37775 23
37784 519
37829 0
37944 135
37977 0
38003 185
38047 0
38065 96
38096 3
38133 0
38249 0
38363 87
38444 85
38517 285
38588 0
38846 2
38902 0
39125 0
39290 74
39312 1
39343 516
39845 135
39873 40
39878 0
39937 0
39941 3
39967 106
40011 0
40025 817
40141 185
40156 1
40200 0
40238 274
40326 0
40392 0
40474 113
40496 3
40543 13
40585 0
40849 6
40876 0
40930 0
40961 25
41179 62
41242 309
41248 108
41374 448
41427 34
41496 187
41593 0
41632 0
41718 1
41727 0
41910 455
41915 68
41986 0
42060 0
42083 0
42208 93
42276 117
42362 159
42434 30
42473 0
42493 0
42644 0
42713 19
42806 0
42852 32
42854 13
42881 26
43245 0
43421 0
43515 3
43547 449
43549 6
43634 0
43640 0
43642 0
43660 0
43698 0
43796 0
43838 0
43856 0
43865 0
43885 0
43902 0
43937 0
43944 0
43966 0
44069 0
44094 0
44100 0
44102 0
44145 0
44249 0
44261 0
44298 0
44302 0
44408 0
44600 0
44684 0
44720 0
44798 0
44849 0
44864 0
44869 0
44937 0
44952 0
44968 0
44984 0
44986 0
45017 0
45140 0
45167 0
45239 0
45315 0
45353 0
45401 0
45413 0
45464 0
45524 0
45563 0
45590 0
45623 0
45647 0
45649 0
45659 0
45665 0
45686 0
45731 0
45784 0
45804 0
45830 0
45841 0
45854 0
45920 0
46009 0
46014 0
46072 0
46087 0
46100 0
46164 0
46192 0
46271 0
46295 0
46320 0
46432 0
46469 261
46503 0
46515 0
46525 0
46532 0
46568 0
46576 0
46779 0
46959 0
47084 0
47097 0
47119 1
47220 0
47224 0
47301 0
47316 0
47363 0
47367 177
47391 0
47459 0
47577 0
47610 41
47682 0
47706 0
47907 5
48038 0
48079 0
48087 177
48104 13
48108 220
48203 0
48282 17
48388 0
48446 290
48450 143
48466 132
48481 0
48489 0
48514 262
48648 0
48654 13
48663 149
48691 0
48730 2
48765 52
48782 4
48870 0
48895 69
48954 0
48983 102
48991 0
49038 0
49290 262
49388 293
49553 0
49616 2
49656 66
49750 3
49934 54
49951 0
49973 0
50022 0
50097 0
50214 0
50265 0
50552 0
50641 0
50655 0
50691 0
50778 0
50781 0
50803 0
50955 0
50987 0
51012 0
51015 0
51018 0
51104 0
51125 0
51138 0
51146 1
51186 0
51297 0
51453 0
51519 0
51609 0
51611 1
51621 0
51675 0
51745 0
51765 0
51793 0
51804 12
51806 0
51838 146
51880 234
51892 0
51899 1
51907 388
51967 4
52123 27
52127 246
52129 5
52180 480
52189 0
52204 0
52366 146
52524 113
52541 409
52659 5
52706 111
52709 43
52746 0
52774 0
52797 381
52829 249
52837 0
52844 0
52873 45
52918 0
53033 0
53114 78
53152 479
53187 0
53242 184
53488 0
53634 0
53648 2
53702 232
53740 0
53809 0
53888 0
53977 0
53987 40
54091 239
54113 0
54128 0
54146 0
54173 0
54300 0
54560 0
54635 0
54638 0
54703 0
54752 0
54759 1
54869 0
54872 0
55025 0
55058 0
55081 0
55085 0
55104 0
55191 0
55232 0
55251 0
55288 0
55337 0
55354 0
55398 0
55421 0
55523 0
55560 104
55612 1
55642 0
55767 0
55796 95
55835 0
55995 0
56008 0
56011 0
56023 0
56031 0
56044 0
56057 0
56080 0
56131 107
56155 0
56157 0
56164 0
56185 62
56191 0
56207 0
56218 0
56228 0
56354 0
56402 0
56521 0
56539 0
56716 0
56822 0
56842 0
57043 1
57046 531
57050 220
57052 0
57157 0
57183 0
57278 0
57392 25
57510 0
57615 162
57702 0
57734 35
57878 2
57931 0
57956 111
57985 0
58049 110
58105 2
58191 0
58201 0
58247 0
58284 0
58339 0
58369 0
58460 0
58480 0
58522 0
58526 0
58703 0
58759 0
58822 0
58834 0
58919 0
59113 0
59175 0
59215 0
59242 0
59358 0
59374 0
59405 1
59481 0
59489 0
59584 0
59593 1
59641 0
59747 0
59839 0
59865 92
59986 280
60027 0
60071 0
60126 0
60135 206
60152 0
60162 1
60211 0
60236 0
60256 156
60273 0
60290 0
60334 10
60345 0
60357 0
60415 0
60453 0
60538 0
60550 0
60567 0
60591 0
60612 0
60699 0
60747 0
60750 0
60793 0
60819 0
60825 0
60885 0
61004 0
61310 0
61404 0
61434 0
61550 0
61556 0
61628 0
61817 0
61888 0
61989 0
62048 0
62070 0
62116 0
62161 0
62167 0
62197 0
62209 0
62310 0
62313 0
62327 0
62572 0
62733 0
62794 0
62828 0
62974 0
63194 107
63212 10
63241 0
63377 264
63379 298
63431 4
63467 0
63494 161
63501 1
63521 0
63576 9
63626 2
63756 0
63758 0
63788 0
63800 1
63802 2
63825 0
63863 155
63884 92
63887 131
63890 0
63908 109
63918 0
64023 0
64044 0
64073 0
64179 0
64181 0
64306 0
64347 0
64420 0
64440 0
64518 0
64552 0
64572 0
64581 0
64603 0
64688 0
64691 0
64708 0
64716 0
64800 0
64823 0
64914 0
64955 0
64986 1
65109 82
65125 0
65169 175
65226 71
65315 39
65323 0
65434 200
65500 6
65549 20
65551 14
65666 31
65692 78
65715 147
65758 60
65840 0
65933 0
65987 28
66035 226
66061 3
66065 341
66098 0
66233 0
66275 12
66364 0
66386 0
66410 0
66449 0
66511 0
66578 234
66652 0
66659 348
66692 0
66764 0
66787 0
67009 0
67071 1
67127 122
67136 0
67138 0
67156 0
67247 284
67290 0
67299 54
67316 0
67364 252
67898 36
67916 8858
67955 1
68150 326
68185 154
68222 0
68237 0
68246 4
68256 151
68276 0
68310 12
68321 32
68360 81
68377 344
68380 547
68387 0
68407 0
68444 0
68577 0
68594 0
68608 0
68726 0
68733 0
68737 1
68792 0
68861 3
68872 0
68894 1
69044 0
69085 0
69121 0
69170 0
69190 31
69281 0
69301 0
69316 0
69339 241
69367 110
69375 0
69422 0
69444 0
69589 50
69591 151
69625 0
69652 0
69657 101
69661 0
69675 0
69744 2
69792 1
69806 0
69823 0
69850 11
69928 0
69999 0
70021 0
70028 0
70030 91
70099 0
70102 1
70135 0
70177 0
70198 0
70204 125
70206 0
70390 0
70435 0
70453 66
70459 0
70534 0
70542 0
70570 1
70583 0
70699 0
70728 0
70744 81
70821 0
70843 0
70909 53
70933 0
70963 0
70988 0
71098 10
71143 2
71158 0
71266 0
71300 137
71399 0
71519 0
71557 0
71571 0
71588 263
71594 64
71637 0
71679 345
71681 382
71834 0
71922 17
72031 37
72049 0
72076 461
72089 0
72109 0
72121 0
72255 0
72333 0
72356 0
72359 0
72388 0
72506 0
72518 0
72612 0
72636 0
72654 0
72770 0
72826 0
72857 0
72923 0
72989 0
73031 0
73247 0
73349 0
73415 0
73494 0
73549 0
73604 0
73682 0
73799 0
73961 0
73987 0
74045 0
74095 0
74129 0
74177 0
74192 0
74224 0
74281 0
74313 0
74320 0
74342 0
74374 0
74447 0
74483 0
74562 0
74572 0
74578 0
74696 53
74722 0
74749 0
74761 0
74908 1
75047 0
75049 0
75103 0
75128 0
75142 0
75156 0
75189 127
75203 37
75242 0
75244 0
75253 0
75275 0
75286 0
75500 53
75613 413
75615 0
75808 0
75826 91
75862 57
75881 0
75983 29
76069 1
76097 47
76105 0
76198 232
76298 0
76715 0
76727 0
76889 0
77005 0
77055 0
77108 0
77192 0
77289 0
77385 102013
77422 0
77530 0
77641 0
77650 0
77838 0
77925 0
77955 95
78293 0
78364 0
78442 1
78463 0
78478 80
78567 33
78628 46
78662 0
78703 29
78706 0
78721 0
78733 44
78784 234
78921 0
79152 3
79256 185
79325 305
79365 55
79398 42
79427 82
79474 0
79485 0
79724 16
79787 105
79825 53
79894 2
79917 1058
80115 0
80143 0
80149 0
80228 52
80352 3
80385 0
80426 125
80521 38
80551 0
80612 0
80787 60
80832 0
81165 26
81179 0
81196 0
81216 1095
81220 194
81245 88
81374 344
81396 0
81445 0
81462 39
81552 0
81566 1
81576 0
81610 0
81671 0
81712 253
81715 39
81727 83
81735 0
81896 148
81919 0
81927 35
82004 0
82038 0
82361 8
82417 78
82504 0
82517 0
82585 0
82587 0
82666 13
82686 0
82765 0
82807 0
82826 0
82912 0
82996 0
83114 147
83141 75
83239 0
83326 19
83357 10
83403 1
83409 0
83566 1
83585 0
83738 173
83846 0
83940 0
83946 1
83966 66
83981 103
83992 541
84065 379
84081 274
84173 0
84233 0
84313 0
84353 140
84434 7
84493 74
84508 195
84520 0
84543 45
84559 0
84617 8
84742 0
84811 0
84833 126
84872 193
84918 45
84930 1
84952 84
84956 317
85010 330
85113 0
85135 0
85166 17
85178 40
85223 3
85276 385
85300 0
85575 187
85637 454
85720 0
85873 0
85915 0
85976 0
85986 0
86103 103
86135 67
86272 0
86280 2
86359 73
86378 0
86429 199
86436 0
86448 176
86486 0
86492 0
86509 0
86514 0
86527 0
86613 0
86621 0
86681 66
86698 0
86709 10
86835 0
86924 0
87124 0
87131 71
87276 0
87288 13
87309 0
87343 0
87433 0
87586 0
87605 162
87615 0
87631 0
87774 3
87875 104
87955 129
88015 0
88076 0
88232 797
88280 311
88299 0
88427 0
88439 0
88454 0
88604 1
88631 2
88665 0
88681 62
88732 1
88778 775
88954 1
88963 0
89271 166
89370 0
89383 397
89471 2
89478 0
89516 0
89523 0
89549 0
89593 126
89747 5
89797 255
89817 0
89885 3
89917 12
89982 0
89994 0
90015 0
90101 148
90240 4
90290 117
90321 53
90497 3
90587 0
90607 124
90619 1
90811 1
90935 3
90939 1
91072 0
91165 7
91216 0
91281 0
91291 0
91353 0
91937 0
92035 184
92134 44
92136 45
92155 0
92194 0
92196 235
92269 0
92278 215
92294 0
92334 0
92338 24
92393 82
92407 0
92638 0
92816 120
92857 211
92973 25
93199 0
93294 2
93434 0
93603 0
93773 51
94215 52
94244 0
94256 0
94269 18
94345 0
94428 0
94472 0
94485 0
94538 0
94564 1
94611 0
94776 1
94872 21
95042 0
95410 0
95445 0
95463 0
95549 0
95567 0
95594 0
95611 0
95636 0
95684 0
95727 0
95797 0
95840 0
96143 0
96188 0
96267 0
96319 0
96392 0
96458 0
96513 0
96566 0
96642 261
96647 0
96655 1
96688 0
96718 0
96872 0
96890 0
96912 0
96920 0
96936 0
96974 0
96980 114
97071 3
97102 0
97273 0
97285 0
97330 0
97335 0
97399 0
97470 0
97509 0
97581 183
97592 0
97623 0
97668 0
97688 0
97707 0
97718 0
97788 0
97823 0
97888 7
97893 3
98092 5
98152 1
98260 188
98297 0
98313 2
98330 0
98349 60
98379 118
98396 31
98437 0
98468 368
98552 1
98613 80
98692 15
98709 0
98751 0
98818 50
98836 0
98963 283
99023 0
99137 1
99151 0
99188 0
99322 53
99343 0
99444 0
99546 0
99609 0
99638 0
99732 350
99791 0
99848 32
99940 30
100020 6
100068 0
100176 227
100179 5
100206 2
100256 0
100310 0
100459 0
100505 0
100517 81
100629 40
100805 2
100887 0
100983 156
101082 47
101095 0
101123 68
101166 0
101194 0
101198 0
101246 0
101319 20
101331 0
101409 230
101643 27
101686 0
101697 0
101715 1
101850 0
101864 4
102093 0
102135 0
102231 38
102385 2
102456 0
102531 47
102612 22
102683 10
102809 0
102816 0
102889 0
103041 36
103052 0
103106 0
103214 0
103405 1
103534 3
103630 140
103809 0
103957 40
104034 7
104050 10
104092 12
104113 76
104157 17
104424 99
104464 0
104472 29
104491 128
104562 10
104587 47
104611 56
104806 79
104952 0
105089 0
105096 0
105112 0
105146 0
105177 0
105188 213
105198 0
105208 0
105249 0
105259 49
105288 33
105319 10
105329 91
105331 254
105416 731
105426 1
105507 1
105528 0
105586 0
105603 71
105732 204
105774 0
105808 42
105863 0
105871 0
105877 23
105908 0
105933 0
105939 0
105982 0
106017 2
106032 0
106038 0
106041 1
106050 0
106105 0
106154 0
106323 341
106355 0
106367 0
106483 0
106491 0
106535 0
106601 0
106667 240
106688 77
106742 1
106805 0
106807 0
106829 0
106836 0
106858 0
106906 0
106926 363
106929 0
106941 0
107024 0
107031 0
107033 0
107039 0
107106 20
107226 0
107245 4
107278 0
107288 2
107328 0
107436 0
107452 89
107456 259
107466 0
107553 0
107592 11
107696 0
107717 0
107735 78
107765 0
107795 0
107797 0
107858 19
107927 0
107947 0
108059 0
108129 0
108149 0
108179 0
108197 0
108272 0
108285 0
108344 0
108356 1
108393 13
108565 0
108586 0
108596 0
108692 0
108718 0
108807 0
108850 0
108854 175
108899 0
108952 5
108976 0
109024 0
109032 0
109070 0
109079 0
109104 0
109197 0
109215 52
109226 0
109244 0
109285 0
109292 0
109317 0
109410 74
109521 35
109822 0
109824 0
109916 2
110017 0
110040 0
110060 0
110074 0
110076 0
110094 0
110149 45
110199 0
110221 0
110315 76
110340 105
110424 0
110473 0
110574 0
110600 0
110711 0
110916 1
110929 0
110958 0
110970 0
111013 0
111083 0
111148 52
111211 0
111405 7
111528 0
111578 0
111726 92
111749 0
111822 0
111938 0
112087 0
112112 0
112173 0
112273 0
112324 0
112338 0
112502 0
112513 0
112703 0
112777 0
112906 0
112922 502
112926 28
112970 0
112992 0
113033 0
113095 0
113113 3
113133 80
113166 0
113174 0
113227 0
113395 0
113462 19
113517 98
113571 98
113580 38
113652 0
113675 45
113712 0
113827 0
113924 0
114033 0
114049 2
114229 0
114251 0
114285 15
114326 14233
114437 0
114512 0
114558 184
114589 0
114705 192
114850 0
114858 0
114903 99
114912 30
114926 4
115035 182
115078 1
115297 304
115305 0
115339 0
115418 0
115435 0
115461 324
115491 0
115563 45
115650 3
115702 0
115717 155
115753 2
115761 0
115816 0
115836 0
115858 0
115926 0
115934 3
115944 0
116075 0
116098 0
116152 122
116320 0
116364 0
116474 0
116649 0
116708 0
116733 170
116803 0
116847 0
116955 0
117014 0
117039 70
117168 1
117197 0
117213 98
117240 0
117247 0
117380 0
117504 0
117517 0
117537 0
117551 0
117622 411
117640 0
117648 0
117702 1
117731 0
117787 0
117861 0
117882 0
118006 0
118072 0
118109 0
118139 0
118150 0
118239 0
118313 0
118341 0
118447 0
118482 0
118500 0
118564 0
118687 0
118703 0
118761 0
118786 0
118817 0
118857 0
118892 0
118948 0
118969 0
118977 0
119092 0
119211 0
119213 0
119220 0
119240 0
119253 0
119301 0
119310 0
119355 0
119435 0
119447 0
119454 0
119530 0
119570 0
119634 0
119658 0
119730 59
119748 0
119916 0
119936 0
120045 57
120121 0
120256 680
120310 0
120410 0
120574 0
120626 227
120791 0
120882 0
120892 0
120902 26
120940 192
120989 2
121171 0
121181 0
121251 0
121291 25
121391 32
121397 93
121442 0
121500 101
121548 66
121766 228
121770 4
121856 44
121916 265
121950 4
122045 0
122104 82
122193 40
122211 0
122220 0
122231 0
122243 0
122304 0
122388 42
122444 0
122494 167
122542 169
122566 0
122596 114
122609 0
122643 0
122655 8
122696 3
122764 7
122834 33
122836 1
122992 35
123012 4
123049 0
123122 0
123221 0
123243 0
123346 362
123470 0
123493 0
123520 0
123522 53
123612 174
123671 0
123772 150
123829 3
123873 0
123896 354
123906 404
123910 249
123912 0
124145 10
124149 367
124152 0
124168 0
124219 0
124298 0
124327 0
124343 0
124362 0
124379 0
124390 0
124603 2
124722 0
124786 120
125015 113
125021 0
125292 19
125337 71
125371 0
125377 0
125469 42
125579 0
125592 0
125605 130
125620 0
125644 0
125659 226
125666 232
125823 0
125843 0
125940 0
126059 0
126098 265
126163 0
126431 0
126693 0
126812 0
126829 0
126963 112
127059 0
127096 0
127119 0
127157 0
127160 0
127181 0
127232 0
127335 0
127344 0
127392 219
127503 104
127731 0
127839 0
127853 0
128018 0
128025 0
128073 0
128109 31
128148 0
128154 0
128165 139
128305 0
128379 0
128389 0
128616 68
128697 57
128777 221
128820 0
128904 46
128983 0
129116 0
129184 0
129231 3
129269 0
129321 23
129396 0
129431 0
129496 269
129708 0
129789 0
129812 0
129827 0
129860 4
129888 101
129969 0
130019 46
130074 107
130107 525
130130 0
130263 0
130353 75
130491 0
130558 0
130564 0
130573 0
130587 74
130602 0
130616 37
130699 31
130708 28
130787 0
130929 35
131037 218
131140 5
131149 0
131158 0
131328 80
131341 0
131441 0
131497 0
131542 0
131553 0
131565 0
131640 0
131740 116
131776 0
131867 0
131894 0
131929 89
132047 27
132077 72
132137 0
132276 0
132284 0
132353 0
132374 0
132392 0
132401 0
132529 134
132563 44
132638 18
132668 0
132743 0
132752 1
132838 0
132870 97
132951 277
132975 254
133002 94
133019 484
133094 0
133136 244
133140 1694
133248 101
133278 0
133317 197
133374 143
133410 0
133427 160
133430 53
133603 0
133629 298
133635 3
133785 0
133833 31
133868 0
133915 0
134017 14
134056 153
134074 0
134089 128
134117 0
134213 0
134305 32
134332 0
134359 86
134393 188
134400 128
134431 126
134466 0
134469 1421
134506 39
134627 0
134655 411
134669 0
134917 0
134986 199
134991 161
135000 0
135044 244
135077 48
135134 110
135247 0
135367 0
135402 517
135463 0
135477 0
135483 2
135604 646
135635 115
135660 1
135676 1
135738 0
135774 0
135820 0
135824 0
135833 0
135894 0
135970 0
136005 0
136038 0
136089 0
136100 0
136159 41
136163 0
136212 0
136277 113
136370 1
136375 0
136379 0
136435 0
136457 0
136467 0
136491 0
136514 0
136593 3
136621 0
136646 0
136678 0
136712 0
136723 0
136748 0
136754 0
136766 0
136792 0
136855 0
136906 0
136921 0
136969 0
136991 0
137015 0
137043 0
137056 0
137068 0
137123 0
137151 0
137207 0
137215 0
137281 0
137293 0
137307 0
137353 0
137442 0
137483 0
137518 0
137587 0
137607 0
137613 0
137677 14
137681 0
137696 0
137704 0
137855 0
137907 0
137923 0
137985 0
138022 90
138026 84
138083 4
138100 0
138170 202
138215 0
138267 0
138416 0
138511 3
138582 78
138611 2
138616 1
138630 236
138636 0
138765 16
138797 196
138927 0
138999 0
139075 0
139119 55
139267 0
139356 0
139451 0
139511 0
139538 0
139561 1
139663 1
139878 0
139997 0
140106 0
140117 0
140169 0
140187 0
140213 0
140237 97
140268 0
140313 174
140344 0
140367 0
140406 18
140422 0
140436 0
140454 0
140488 30
140536 111
140567 2
140620 135
140721 99
140752 87
140887 0
140948 0
140999 0
141003 3
141066 307
141110 0
141160 0
141221 2
141275 0
141370 3
141396 97
141411 2
141465 0
141483 0
141596 0
141683 0
141695 0
141718 0
141768 0
141793 0
141811 0
141936 0
142027 1
142071 8
142166 0
142293 0
142300 0
142400 81
142426 0
142471 0
142573 0
142629 0
142690 0
142721 63
142741 0
142884 0
142952 0
143007 198
143010 0
143171 0
143191 19
143280 13
143366 0
143374 270
143376 262
143458 0
143509 0
143717 1
143719 33
143782 1
143925 613
143937 0
143946 28
143956 0
143967 0
144655 0
144700 0
144832 0
144834 1
144959 0
145028 0
145050 0
145193 0
145201 0
145220 0
145254 0
145403 0
145426 0
145624 0
145628 0
145645 0
145679 0
145742 0
145873 0
146022 0
146036 0
146055 0
146094 0
146189 0
146287 0
146300 0
146316 16
146349 0
146532 0
146685 0
146688 0
146792 32
146880 0
146932 0
147065 72
147191 0
147197 110
147245 0
147253 0
147302 0
147479 0
147518 0
147825 112
147828 80
147880 0
147883 0
147941 0
147950 0
147978 0
147987 0
148008 0
148095 226
148191 172
148195 72
148228 13
148244 0
148353 3854
148453 0
148468 0
148488 0
148569 234
148614 0
148621 0
148625 0
148703 0
148749 0
148752 2
148766 0
148781 0
148873 0
148886 0
148943 0
148962 0
149104 0
149151 0
149155 0
149187 0
149222 0
149306 0
149343 0
149393 0
149451 0
149467 1
149549 25
149592 0
149716 69
149791 3
149938 0
150286 0
150393 0
150432 0
150557 115
150633 0
150732 0
150872 37
150874 1
150994 0
151063 156
151073 0
151099 1
151120 12
151124 74
151142 0
151361 0
151487 137
151508 0
151794 0
151810 0
151831 38
151936 0
151945 15
152113 0
152176 13
152228 0
152455 0
152471 0
152552 0
152597 5
152624 0
152642 1
152713 0
152801 0
152810 0
152813 56
152840 0
152915 0
152954 0
153047 0
153156 0
153194 0
153354 0
153384 0
153413 0
153419 0
153428 0
153560 0
153563 0
153686 0
153713 0
153719 0
153869 0
153974 1
154031 0
154061 0
154125 190
154178 0
154231 0
154298 0
154341 0
154371 0
154386 0
154391 0
154415 0
154457 0
154514 0
154548 0
154590 0
154644 0
154693 0
154716 0
154740 0
154759 0
154771 0
154802 0
154847 0
154871 0
154946 0
154985 0
155123 0
155221 0
155339 0
155348 0
155441 0
155495 0
155516 0
155528 0
155593 0
155600 0
155621 2
155682 20
155731 0
155766 0
155774 0
155863 0
155962 203
155984 391
156088 0
156105 167
156186 127
156214 0
156239 54
156242 259
156283 0
156306 0
156308 82
156312 406
156400 0
156432 0
156444 0
156637 0
156672 0
156706 0
156738 4
156797 0
156832 0
156840 0
156948 1
157035 0
157053 0
157056 251
157142 0
157165 0
157185 209
157191 7
157221 1
157233 0
157284 7
157287 36
157326 72
157359 0
157434 0
157456 0
157492 0
157506 0
157525 0
157534 0
157600 0
157604 160
157607 2
157723 0
157817 1
157823 101
158078 0
158111 1
158145 0
158291 0
158421 0
158434 0
158637 0
158656 78
158675 0
158710 2
158761 0
158840 0
158931 0
158940 0
159045 0
159049 24
159082 154
159222 0
159257 0
159261 0
159513 119
159591 103
159665 3
159681 64
159692 0
159731 0
159837 0
160005 1
160112 0
160187 0
160214 0
160264 132
160301 39
160427 9
160433 567
160435 166
160546 133
160568 0
160639 98
160714 108
160793 1
160857 89
160941 48
160966 395
161244 126
161349 11
161382 653
161385 46
161446 0
161472 0
161607 0
161701 12
161722 0
161741 0
161756 607
161877 0
162011 43
162013 72
162211 16
162227 0
162280 15
162290 8
162356 0
162407 24
162455 231
162539 48
162645 74
162764 0
162791 172
162796 0
162845 0
162876 0
162943 0
162954 290
163046 0
163092 0
163152 0
163196 0
163262 70
163266 10
163285 34
163295 0
163300 0
163317 0
163327 0
163350 88
163403 0
163501 0
163524 47
163534 0
163568 21
163694 0
163732 141
163821 373
163874 17
163934 0
163954 4
163965 10
164002 0
164072 1
164098 0
164297 0
164353 2
164386 0
164397 20
164403 0
164414 564
164467 142
164478 320
164772 0
164806 87
164818 0
164830 33
164968 103
164986 0
165005 0
165067 0
165125 0
165130 64
165160 10
165282 8
165302 0
165434 308
165452 1
165495 70
165595 1
165674 224
165713 364
165824 0
165924 0
165972 201
166049 610
166052 847
166184 122
166240 0
166259 26
166301 591
166352 22
166520 192
166625 0
166675 12
166862 1
166929 51
166986 12
167048 0
167063 52
167065 11
167085 0
167092 0
167120 634
167147 43
167150 140
167161 0
167201 0
167213 0
167223 0
167252 0
167288 0
167298 0
167305 0
167307 339
167335 32
167398 0
167445 0
167549 0
167569 0
167839 23
168111 0
168158 53
168384 0
168449 45
168615 0
168635 0
168705 6
168777 186
168817 0
168989 0
169043 11
169157 263
169173 0
169208 325
169273 34
169305 125
169311 156
169316 0
169355 1
169380 129
169395 0
169440 1
169482 0
169500 0
169570 0
169580 0
169935 145
169947 9
169971 1003
169986 0
170033 0
170055 39
170075 0
170140 0
170201 0
170243 1
170359 180
170432 197
170450 201
170454 345
170480 198
170559 1
170599 0
170665 1
170689 3
170818 0
170963 0
171031 4
171033 0
171052 1
171135 0
171155 0
171177 0
171179 0
171184 0
171188 22
171193 0
171197 0
171201 115
171243 0
171271 0
171400 0
171488 0
171521 6
171593 0
171626 163
171656 18
171753 1
171792 0
171807 65
171812 116
171840 0
171957 12
171983 6
172237 43
172328 0
172398 0
172445 0
172457 2
172486 0
172490 455
172527 180
172562 0
172595 811
172625 455
172656 0
172781 643
172785 0
172936 0
172970 7
173141 8
173164 790
173166 555
173168 0
173176 147
173178 123
173195 64
173218 18
173230 0
173384 257
173426 0
173467 0
173547 623
173586 70
173625 49
173673 3
173682 35
173695 0
173715 148
173724 1
173832 610
173838 2
173958 207
174043 517
174114 67
174246 13
174469 0
174477 48
174488 49
174548 0
174621 0
174659 13
174704 0
174708 151
174717 0
174798 133
174800 0
174865 0
174896 0
174904 472
175040 0
175192 91
175205 0
175214 0
175224 130
175259 0
175322 63
175360 96
175385 130
175458 90
175502 2
175541 18
175620 10
175691 0
175697 0
175716 0
175748 3
175767 0
175792 0
175800 140
175850 0
175863 70
175976 0
175989 0
175995 0
176066 288
176078 101
176202 0
176234 137
176309 123
176397 1
176427 0
176464 54
176495 0
176541 0
176588 0
176666 0
176691 121
176780 0
176814 0
176840 0
177010 0
177046 48
177074 2
177102 2
177179 119
177192 0
177339 67
177343 2
177357 17
177511 259
177514 215
177572 274
177715 20
177728 0
177747 179
177775 0
177852 0
177868 1
178019 0
178045 2
178066 1
178083 0
178183 2692
178186 329
178233 0
178258 105
178278 0
178287 59
178298 0
178321 0
178348 0
178360 513
178375 0
178399 3
178407 22
178437 4
178449 256
178576 0
178641 190
178696 0
178698 790
178780 131
178794 0
178829 0
178851 0
178874 143
179023 0
179111 0
179150 0
179166 2
179184 44
179188 1
179225 0
179245 3
179256 11
179335 0
179342 0
179376 3
179453 0
179466 0
179472 9
179491 0
179551 6976
179611 23
179860 187
179872 0
179878 0
179893 0
180010 232
180013 21
180029 20
180031 94
180048 0
180053 13
180056 0
180091 116
180102 31
180154 0
180181 171
180193 110
180208 1
180235 4
180287 0
180396 3
180453 99
180535 87
180564 0
180584 134
180591 0
180608 34
180621 22
180769 81
180806 149
180845 70
180857 0
180951 81
180997 0
181022 307
181043 0
181121 182
181202 0
181219 0
181237 23
181273 0
181420 0
181496 0
181557 0
181597 0
181612 0
181632 0
181680 0
182102 0
182341 0
182436 0
182464 2
182525 0
182718 0
182735 0
182981 0
183019 0
183110 0
183119 0
183176 36
183221 295
183225 368
183234 0
183245 492
183345 0
183352 0
183405 6
183435 0
183444 0
183508 72
183535 62
183548 82
183559 0
183567 0
183586 0
183599 0
183614 76
183793 0
183914 0
183924 0
184051 3
184053 1
184196 0
184216 0
184306 0
184606 26
184628 0
184720 125
184726 91
185064 0
185082 2
185109 0
185381 0
185486 0
185861 0
185994 2
186024 0
186105 0
186143 0
186177 0
186300 0
186399 27
186416 0
186477 0
186508 0
186523 0
186549 0
186565 0
186601 0
186663 0
186706 7
186730 0
186773 0
186780 101
186813 0
186852 0
186869 0
186929 154
186935 200
186938 90
186971 0
187043 463
187049 1
187103 128
187121 134
187184 182
187194 264
187235 145
187268 0
187292 9
187460 0
187551 405
187557 507
187561 263
187568 0
187583 0
187598 487
187601 1
187694 152
187704 0
187710 51
187716 0
187730 23
187739 0
187763 189
187775 2
187833 39
187836 51
187854 0
187911 1
187963 247
187974 0
187992 15
188001 55
188013 591
188019 319
188028 0
188065 0
188082 0
188094 1
188122 0
188128 114
188131 36
188183 0
188191 33
188201 1
188216 0
188235 26
188267 58
188341 0
188367 0
188409 71
188443 0
188483 0
188548 82
188580 10
188642 182
188667 0
188765 4
188832 207
188868 44
188875 15
188918 0
188994 0
189022 0
189042 0
189061 174
189127 0
189157 0
189160 71
189212 50
189220 3
189238 0
189247 0
189310 0
189364 372
189367 102
189383 0
189385 10
189416 0
189445 0
189460 25
189466 0
189535 40
189547 20
189562 0
189569 1
189616 173
189665 0
189686 80
189730 2707
189760 0
189812 60
189875 0
189967 1
189981 0
189989 0
190004 248
190017 0
190127 30
190146 0
190180 403
190255 0
190267 40
190328 144
190496 0
190505 66
190508 64
190512 0
190516 0
190525 22
190542 142
190582 0
190594 2
190596 0
190611 0
190700 0
190787 201
190861 0
190894 0
191002 0
191060 0
191091 0
191113 0
191159 0
191206 81
191367 16
191418 0
191576 43
191771 42
191809 0
191852 0
191927 0
191932 0
191985 0
192058 0
192168 3
192277 0
192372 170
192419 0
192451 0
192453 0
192481 0
192545 1
192581 0
192681 16
192712 0
192920 0
193050 3
193076 115
193110 153
193231 130
193234 0
193256 0
193339 0
193370 4
193417 0
193434 71
193489 0
193503 0
193562 0
193570 0
193659 109
193739 0
193749 0
193797 0
193860 0
193862 0
193875 0
193878 0
194109 596
194206 0
194308 2
194310 56
194323 1
194425 174
194801 0
194906 0
194933 157
194940 0
194990 5
195030 0
195036 127
195053 34
195162 30
195244 0
195303 0
195482 0
195492 137
195560 679
195641 235
195658 426
195700 70
195758 380
195859 0
195894 0
195975 89
196045 0
196145 0
196172 18
196243 1
196259 6
196294 74
196316 0
196428 0
196458 186
196490 0
196577 0
196655 0
196669 0
196683 78
196700 1045
196723 33
196743 0
196756 0
196831 0
196888 275
197036 0
197057 132
197091 79
197392 66
197419 157
197518 0
197720 58
197813 550
197816 710
197860 0
198073 137
198200 4
198217 10769
198257 0
198278 744
198287 745
198377 104
198380 2
198386 0
198494 365
198527 0
198576 3
198598 90
198619 1
198631 7
198633 1
198729 88
198731 0
198754 73
198825 570
198887 7
198891 604
198934 0
198958 93
199085 39
199194 4
199350 26
199404 13
199406 68
199440 0
199460 860
199481 0
199488 70
199516 106
199525 464
199529 112
199555 0
199591 0
199603 323
199633 35
199645 0
199677 0
199679 339
199683 13
199779 8
199815 33
199842 124
199854 226
199873 0
199880 393
200002 30
200009 93
200011 84
200073 0
200097 1
200140 0
200162 61
200189 0
200206 0
200213 90
200421 1
200563 181
200702 263
200713 0
200810 2
200831 102
200902 1
200917 0
201021 103
201038 0
201055 0
201058 124
201104 71
201215 1
201243 27
201328 0
201337 328
201436 244
201471 350
201518 680
201521 3
201581 212
201594 113
201687 32
201838 5
201918 33
201921 58
201961 235
202084 331
202137 0
202238 0
202449 0
202467 191
202493 28
202596 1
202629 2
202653 192
202676 104
202746 0
202758 1193
202839 294
202865 0
202897 142
202937 12
202940 919
203030 1
203113 1
203128 0
203143 0
203318 0
203414 0
203424 450
203516 0
203529 20
203559 9
203595 0
203642 0
203655 64
203688 0
203726 0
203858 0
203910 15
203919 11
203944 0
203965 6
203992 2
204218 409
204227 224
204369 0
204506 7
204691 0
204728 103
204774 641
204802 180
204837 0
204866 233
204950 135
205028 17
205061 161
205087 0
205172 45
205212 2
205283 0
205298 0
205309 4
205312 816
205338 0
205348 5
205387 0
205408 4
205416 0
205434 281
205492 280
205552 673
205584 0
205588 270
205980 0
205988 1
206049 249
206062 0
206126 107
206179 79
206238 0
206269 417
206376 1896
206386 61
206400 75
206595 244
206622 0
206635 66
206665 185
206667 110
206710 73
206795 113
206807 0
207036 0
207107 0
207158 198
207216 647
207240 167
207275 0
207381 0
207420 93
207422 572
207597 562
207630 1
207673 0
207697 266
207724 384
207930 255
208010 47496
208091 98
208151 421
208207 0
208214 0
208222 0
208294 76
208313 9
208315 368
208431 0
208530 0
208605 0
208678 5
208726 0
208746 0
208793 208
208805 125
208827 63
208913 0
208920 0
208932 0
209173 0
209247 25
209328 308
209373 97
209400 0
209450 1
209459 0
209520 49
209574 442
209583 0
209604 287
209670 0
209704 26
209813 0
209873 0
209914 374
209935 287
209959 4
210011 8
210024 196
210103 285
210133 114
210217 2
210277 36
210380 3
210395 0
210406 7
210492 2
210498 44
210565 0
210596 128
210619 0
210628 78
210648 0
210742 3
210829 0
210859 0
210893 4
210938 0
211010 265
211112 0
211132 23
211186 0
211312 0
211324 0
211331 0
211339 21
211391 6
211449 0
211487 0
211510 0
211514 2
211560 0
211573 0
211589 0
211592 104
211635 0
211637 10
211720 0
211731 0
211797 121
211891 46
211915 0
211931 0
212104 0
212120 156
212278 381
212322 315
212428 0
212474 0
212519 121
212550 0
212568 0
212598 0
212614 70
212643 0
212646 951
212678 0
212746 0
212759 0
212914 0
212991 0
213124 0
213161 378
213210 0
213224 0
213275 0
213285 0
213287 54
213347 176
213366 1
213368 0
213474 0
213495 0
213553 0
213820 4
213848 307
213920 0
213947 0
214038 0
214075 1
214086 0
214093 0
214145 0
214223 54
214268 172
214317 300
214337 218
214382 0
214442 13
214466 301
214524 59
214591 40
214628 587
214743 0
214838 0
214850 349
214925 6
214956 1
215200 111
215275 0
215281 0
215318 140
215320 86
215362 48
215514 0
215557 0
215560 0
215574 0
215617 0
215760 3
215837 0
215895 1
215917 0
215926 0
215994 0
216020 41
216028 0
216076 0
216201 0
216231 1
216377 284
216455 0
216475 0
216501 0
216514 0
216622 0
216641 0
216869 0
216890 0
216944 0
217085 0
217101 271
217128 0
217297 0
217316 0
217343 0
217376 0
217389 0
217426 0
217433 251
217663 0
217742 0
217904 32
217928 0
217988 163
217990 0
218003 0
218056 0
218099 0
218101 0
218184 0
218219 0
218261 1
218289 0
218367 0
218385 36
218391 0
218430 0
218526 74
218540 57
218596 0
218610 0
218614 1
218618 0
218620 0
218622 0
218627 0
218629 0
218635 0
218642 0
218699 0
218784 0
218820 0
218981 0
219146 0
219148 163
219205 0
219297 54
219365 0
219417 0
219468 0
219491 0
219612 20
219677 0
219699 0
219708 0
219757 0
219799 38
219859 0
219876 0
219905 0
219915 0
219987 0
219997 0
220042 0
220053 0
220061 0
220066 0
220275 0
220286 0
220363 0
220371 0
220391 0
220461 0
220569 0
220634 0
220656 0
220685 0
220800 0
220872 0
221063 0
221071 0
221204 0
221237 0
221248 0
221470 0
221732 6
221777 266
221786 0
221799 0
221806 128
221815 261
221849 1
221868 1
221889 60
221910 28
221979 0
222212 4
222217 0
222228 53
222318 146
222381 60
222385 369
222428 0
222458 113
222481 200
222739 113
222771 58
222939 76
222983 0
223003 309
223009 722
223043 3372
223078 24
223158 0
223314 0
223351 170
223408 0
223482 0
223528 0
223563 1
223606 159
223644 86
223662 505
223907 0
224113 67
224135 175
224177 1
224350 680
224353 270
224398 513
224428 320
224572 252
224626 384
224662 272
224694 0
224714 0
224725 182
224755 165
224818 1
224859 0
224863 41
225015 110
225030 7
225054 113
225112 84
225114 122
225184 72
225274 0
225384 40
225390 0
225467 1
225481 58
225495 0
225503 14
225663 128
225842 46
225855 0
225908 1
225922 107
225950 0
226039 306
226125 28
226177 0
226185 0
226269 0
226351 0
226368 102
226387 243
226447 0
226461 76
226505 0
226585 0
226635 1
226653 0
226665 0
226668 0
226714 0
226731 0
226780 0
226828 0
226870 6
226911 0
226996 0
227011 55
227088 737
227100 378
227104 199
227112 0
227115 220
227140 0
227311 227
227314 14
227374 0
227562 177
227687 55
227803 32
227872 0
227904 67
227935 524
228027 28
228115 0
228165 190
228255 0
228331 78
228473 196
228561 0
228724 0
228830 105
228908 43
228948 0
229254 2
229285 0
229305 0
229347 0
229365 0
229376 0
229386 0
229420 164
229428 616
229431 31
229536 256
229545 42
229560 14
229570 0
229599 24
229722 359
229728 0
229854 425
229920 0
229956 384
229992 1
230082 30
230290 108
230388 3
230411 94
230450 7
230460 3
230584 0
230600 0
230603 0
230605 0
230628 0
230709 163
230783 0
231071 319
231196 85
231286 0
231383 0
231427 176
231464 209
231555 536
231589 4
231601 0
231608 1
231612 0
231614 0
231622 0
231626 135
231767 369
231773 33
231790 242
231801 93
231818 0
231896 24
232071 4
232360 0
232393 0
232450 0
232515 144
232540 0
232543 87
232582 0
232618 0
232678 59
232868 0
232941 0
233020 0
233149 295
233274 0
233277 0
233357 109
233479 0
233642 0
233701 0
233703 0
233761 16
233770 2
233854 0
233940 0
233953 87
233976 90
234109 0
234228 0
234325 0
234378 4
234403 0
234475 0
234512 0
234517 206
234589 0
234699 51
234749 0
234784 0
234834 19
234895 14
234904 181
234991 0
235057 0
235101 0
235144 0
235147 0
235212 0
235237 0
235253 0
235258 0
235291 0
235312 0
235347 0
235405 0
235473 0
235477 0
235562 0
235576 0
235673 0
235708 0
235831 0
235945 71
235981 0
235989 0
236017 115
236020 249
236034 0
236068 191
236093 0
236101 154
236257 44
236289 0
236360 0
236394 0
236423 0
236483 0
236673 100
236678 0
236692 0
236704 0
236771 3
236775 0
236922 0
236977 0
236987 0
237008 0
237034 102
237037 57
237390 0
237400 0
237482 0
237659 39
237697 0
237712 1034
237778 0
237893 1
237910 45
237995 0
238114 0
238122 2
238174 0
238217 10
238243 0
238299 0
238570 0
238573 0
238622 0
238648 0
238681 188
238780 0
238908 0
238933 0
238961 0
239000 0
239229 0
239301 0
239392 0
239447 0
239464 0
239590 0
239796 0
239856 0
239969 25
240264 0
240303 0
240403 0
240434 0
240523 0
240547 0
240731 0
240761 0
240817 0
240870 0
240943 0
241014 0
241026 0
241054 0
241058 0
241080 0
241114 0
241182 0
241210 0
241224 0
241318 0
241347 0
241501 32
241557 112
241691 259
241749 1
241922 47
241977 2
242214 0
242261 0
242273 0
242318 0
242346 0
242391 0
242414 0
242519 0
242539 0
242624 0
242807 0
242815 0
242868 0
243006 0
243056 1
243058 0
243086 0
243108 0
243125 0
243220 2
243226 0
243246 0
243255 1
243263 0
243317 73
243321 151
243352 168
243372 17
243866 0
243878 0
243895 208
243921 1
243945 114
244008 0
244026 0
244045 148
244111 159
244218 0
244243 0
244273 0
244485 2
244558 0
244622 0
244696 0
245165 0
245226 0
245296 0
245397 0
245408 0
245504 0
245809 0
245819 0
245826 0
245845 0
245979 0
246042 0
246085 0
246151 0
246231 0
246343 0
246384 0
246497 0
246516 0
246564 0
246615 0
246695 0
246882 0
246939 0
246987 0
247137 0
247188 0
247250 0
247271 0
247284 0
247290 0
247320 0
247329 0
247352 2
247450 150
247474 0
247527 1
247537 0
247670 0
247723 0
247993 10
248038 0
248053 306
248120 0
248160 0
248206 0
248213 0
248311 0
248391 0
248405 0
248581 0
248702 0
248733 0
248862 0
248868 0
248919 0
248942 1
248966 0
249111 0
249150 0
249281 145
249297 116
249436 7
249534 0
249610 0
249618 0
249726 27
249791 0
249924 108
249942 51
250004 77
250048 0
250106 0
250134 0
250260 0
250302 37
250439 63
250488 256
250494 0
250528 0
250582 49
250846 35
250939 0
251154 0
251190 51
251400 297
251628 3
251630 0
251666 0
251675 0
251690 0
251704 0
251730 0
251734 0
251741 0
251745 0
251762 0
251766 1
251811 0
251936 0
251989 0
252040 0
252127 0
252157 0
252174 0
252232 0
252388 0
252427 0
252439 0
252472 0
252483 0
252568 0
252571 0
252706 0
252771 0
252904 0
252949 0
253116 0
253195 0
253210 0
253463 0
253595 67
253600 0
253617 249
253650 97
253670 0
253800 126
253877 0
253891 6
254050 283
254333 0
254585 17
254704 59
254754 0
254767 0
254830 19
254845 0
254854 0
254872 0
254909 0
254911 22
254946 593
254978 138
254993 0
255070 0
255088 88
255114 1
255182 0
255219 98
255272 140
255294 67
255310 33
255325 1
255367 39
255381 0
255424 0
255563 0
255573 0
255636 99
255661 217
255697 18
255831 0
255934 283
255982 900
256018 213
256082 2
256148 195
256175 9
256177 0
256189 0
256208 0
256376 207
256379 103
256393 0
256421 5
256565 0
256634 0
256755 271
256757 22
256778 0
256886 0
256957 0
256964 0
256981 0
257066 36
257069 2
257151 67
257219 0
257234 0
257246 0
257298 0
257318 0
257336 56
257393 0
257547 88
257550 0
257559 438
257642 20
257666 0
257720 34
257722 0
257752 0
257802 0
257814 0
257820 0
257833 79
257846 1
257902 0
257925 5
257940 0
257991 0
258051 0
258234 33
258485 0
258531 253
258651 385
258681 0
258705 3
258747 2
258751 197
258873 86
258891 0
258918 0
258925 0
258952 0
259047 0
259055 33
259098 0
259192 0
259240 0
259248 0
259363 0
259533 0
259554 0
259608 0
259617 0
259657 0
259668 0
259703 0
259710 0
259760 0
259780 14
259794 0
259852 0
259908 0
259924 0
259934 0
259937 0
259973 0
260043 1
260049 0
260089 0
260157 50
260209 509
260247 0
260254 0
260302 0
260387 1
260455 19
260479 0
260503 0
260583 23
260587 0
260647 0
260649 0
260690 0
260702 2
260840 3
260866 0
260894 0
260963 0
261087 153
261123 94
261131 457
261133 224
261140 0
261230 0
261309 3
261431 103
261437 525
261458 178
261470 0
261511 3
261555 0
261577 0
261654 0
261888 125
262048 0
262169 0
262287 0
262344 3
262432 0
262452 82
262461 20
262492 0
262537 23
262543 0
262551 10
262632 292
262722 57
262800 82
262851 0
262867 0
262887 0
262889 0
262921 0
262934 0
262961 0
263026 16
263039 0
263098 116
263190 0
263214 0
263245 103
263261 121
263340 0
263383 0
263394 0
263574 0
263631 35
263640 0
263701 0
263857 0
263886 0
263926 0
264021 0
264038 104
264049 5
264055 1
264095 0
264103 0
264222 0
264241 0
264313 0
264427 23
264562 0
264582 27
264658 0
264674 0
264690 0
264729 0
264882 0
264890 112
264898 0
264943 81
264972 0
265117 166
265184 0
265197 0
265261 4
265287 0
265299 2
265315 4
265332 298
265343 0
265379 0
265412 0
265495 0
265506 0
265553 365
265785 0
265831 0
265975 1
265982 0
266015 1
266151 0
266184 74
266293 0
266302 0
266314 0
266401 0
266434 0
266449 0
266527 38
266572 51
266646 0
266660 0
266740 0
266829 0
266837 0
266841 0
266863 0
266948 0
267006 6
267080 0
267101 0
267141 0
267355 0
267409 62
267658 0
267681 2
267689 1
267742 1
267764 27
267825 0
267861 0
267864 0
267881 0
267951 0
267962 0
267968 0
268038 0
268074 0
268104 0
268155 0
268262 0
268380 0
268416 0
268447 0
268468 0
268527 0
268554 0
268639 36
268649 204
268654 0
268738 0
268804 0
268867 0
268876 0
268880 0
268959 0
268996 0
269015 0
269021 0
269083 0
269111 0
269128 0
269333 0
269345 0
269360 0
269436 0
269514 0
269575 0
269627 0
269724 0
269835 0
269876 437
269895 0
270009 0
270044 0
270272 0
270384 0
270437 0
270500 0
270528 0
270536 0
270608 0
270668 0
270713 0
270737 0
270740 0
270781 0
270785 0
270871 0
271046 0
271139 0
271173 0
271221 0
271280 0
271433 0
271452 0
271487 0
271491 0
271505 0
271542 0
271575 0
271758 0
271816 0
271873 0
271971 0
272016 0
272091 0
272094 0
272132 0
272184 0
272196 0
272232 0
272256 0
272264 0
272292 0
272331 0
272337 0
272370 0
272672 0
272728 0
272761 0
272763 0
272792 0
272812 0
272972 5
273041 2
273054 6
273240 0
273376 0
273412 0
273508 0
273574 0
273593 0
273775 0
273831 0
273847 0
273941 0
274039 0
274107 0
274174 0
274238 452
274307 431
274385 25
274390 168
274461 0
274474 0
274586 185
274606 69
274706 30
274853 0
274866 1
274914 0
274916 0
274918 0
274924 0
274935 0
274937 22
274939 0
274990 0
275107 586
275161 26
275181 197
275287 166
275317 0
275351 0
275638 24
275647 53
275665 52
275671 733
275737 364
275802 0
275857 0
275948 35
275952 394
275975 842
276012 2
276057 4
276091 49
276193 158
276242 0
276259 113
276289 2
276325 30
276337 340
276343 1
276365 0
276487 192
276507 108
276547 516
276550 343
276625 4
276661 0
276697 168
276709 0
276724 0
276805 198
276850 118
276886 0
276940 28
276950 0
276988 0
277021 0
277030 22
277202 0
277225 75
277326 172
277380 25
277464 0
277510 0
277541 0
277583 0
277702 311
277747 1
277762 2
277863 0
278011 259
278052 55
278076 0
278084 71
278118 681
278202 0
278304 0
278317 0
278430 289
278750 77
278861 406
278954 0
278975 64
278990 0
279068 104
279107 51
279110 3
279329 38
279377 4
279458 73
279527 0
279606 0
279644 0
279672 0
279711 0
279733 0
279903 58
279948 3
280103 0
280146 1
280258 0
280312 0
280321 0
280414 0
280476 0
280617 0
280626 291
280698 0
280701 0
280863 0
280892 0
280951 2
281035 0
281077 0
281096 21
281154 0
281196 0
281215 0
281284 2
281290 0
281308 8
281385 0
281406 0
281413 0
281464 128
281521 0
281546 0
281574 0
281617 0
281695 0
281724 0
281883 90
281891 0
282005 0
282064 0
282067 272
282253 52
282286 250
282415 24
282466 0
282544 0
282548 21
282589 0
282621 0
282650 205
282758 0
282850 0
282875 0
283039 0
283063 0
283082 0
283231 0
283314 0
283423 0
283614 0
283741 0
283750 0
283970 0
284107 0
284318 0
284388 0
284414 0
284768 0
284786 0
284846 0
285038 0
285074 0
285092 0
285175 0
285198 0
285256 0
285266 0
285291 0
285548 0
285634 0
285649 0
285787 0
285939 0
286165 0
286214 0
286531 0
286652 0
286658 0
286807 0
286899 0
286903 0
286909 0
286914 0
287111 2
287122 0
287159 353
287211 0
287307 0
287441 168
287599 0
287695 1
287785 0
287798 1
287810 0
287951 0
288080 0
288130 84
288199 0
288214 0
288350 0
288379 0
288384 4
288390 232
288394 0
288403 0
288439 0
288450 0
288508 0
288515 0
288575 0
288581 0
288584 0
288717 112
288722 0
288724 0
288758 0
288868 0
288940 0
289052 0
289075 0
289080 0
289092 0
289103 0
289140 64
289227 1
289339 25
289359 1
289365 2
289375 10
289473 0
289483 0
289503 12
289635 8
289655 1
289766 0
289813 0
289815 86
289829 0
289846 0
289859 0
289903 19
289954 0
289985 0
289995 0
290104 95
290154 0
290362 0
290388 0
290467 2
290491 0
290515 0
290601 0
290655 69
290741 0
290806 0
290951 1
291467 0
291516 0
291545 0
291703 0
291711 55
291817 0
291827 0
291920 0
292045 0
292071 24
292077 200
292083 0
292093 0
292098 0
292108 0
292121 60
292124 186
292185 10
292220 0
292264 1
292397 8
292435 0
292522 0
292620 0
292766 188
292803 83
292816 0
292856 0
292864 0
292887 3
293053 0
293086 0
293125 0
293132 0
293151 0
293182 0
293248 0
293508 40
293592 0
293608 0
293761 40
293792 21
293922 0
294057 0
294093 0
294297 0
294327 0
294342 0
294399 0
294428 0
294522 0
294528 39
294552 1
294669 0
294687 0
294776 0
294851 0
294945 0
295042 0
295178 0
295218 0
295251 0
295259 0
295594 0
295623 0
295674 18
295684 16
295699 0
295709 0
295723 69
295725 0
295736 4
295761 117
295775 0
295779 17
295796 0
295838 0
295856 74
295867 2
295890 203
295924 95
295953 0
295972 166
295986 0
296124 0
296309 0
296411 0
296444 0
296491 5
296499 0
296501 0
296533 153
296562 141
296572 0
296596 0
296625 0
296665 0
296686 0
296853 39
296859 0
296873 0
296893 0
296895 65
296933 0
296945 0
296972 0
296982 0
297075 0
297155 0
297231 6
297267 34
297281 58
297326 0
297344 270
297362 2
297390 7
297404 10
297472 38
297489 0
297508 0
297517 0
297533 0
297590 0
297726 0
297746 1
297815 0
297836 0
297932 0
297939 0
298027 54
298104 0
298117 0
298146 0
298159 0
298253 62
298261 0
298395 0
298480 0
298494 0
298540 0
298559 0
298746 0
298844 0
298855 0
298864 50
298906 0
298909 0
299049 0
299081 0
299130 1
299206 0
299229 1
299239 0
299280 0
299303 0
299326 0
299339 0
299350 0
299423 0
299463 316
299467 42
299502 0
299552 0
299616 0
299638 0
299678 0
299710 0
299770 0
299789 0
299882 0
299917 0
299944 0
300130 0
300235 0
300319 0
300427 7
300493 0
300548 128
300681 0
300702 0
300741 0
300771 0
300778 0
300803 0
300842 0
300886 0
300944 0
300976 0
301051 46
301144 0
301175 0
301177 14
301186 0
301234 0
301281 0
301291 0
301294 0
301306 0
301309 0
301312 0
301344 0
301347 2
301444 0
301459 0
301465 0
301480 0
301513 0
301657 94
301679 262
301694 46
301739 0
301793 0
301834 0
301855 35
302054 0
302066 0
302077 692
302080 522
302084 1
302109 162
302164 147
302174 32
302222 0
302261 26
302327 0
302552 0
302590 0
302656 322
302681 0
302710 39
302712 1
302738 0
302811 403
302840 0
302854 4
302871 74
303025 238
303049 246
303051 2
303090 0
303097 1
303125 262
303128 32
303199 68
303229 42
303280 0
303306 0
303363 0
303488 149
303540 0
303747 0
303751 0
303776 0
303790 0
303811 68
303988 518
304060 0
304154 0
304325 126
304494 0
304547 0
304597 0
304684 4
304795 0
304849 0
304897 0
304907 0
304925 0
305017 0
305060 345
305098 0
305119 207
305122 1
305266 342
305390 0
305406 0
305478 0
305498 31
305535 4
305548 0
305599 0
305753 9
305799 0
305807 0
305861 598
305906 651
306039 4
306173 0
306264 0
306341 0
306360 160
306681 0
306719 0
306816 60
306911 0
306935 13
307091 0
307130 1
307188 0
307261 1
307410 1
307473 0
307651 55
307750 0
307816 36
307834 77
307961 0
308075 0
308085 43
308091 5
308268 0
308282 0
308407 5
308549 0
308602 0
308617 0
308665 3
308674 0
308754 100
308775 0
308807 8
308816 0
308824 0
308909 175
308911 950
308922 23
308932 19
308934 0
309078 90
309120 3
309249 0
309295 0
309324 197
309331 0
309345 0
309383 69
309426 0
309494 86
309597 0
309630 0
309659 0
309673 0
309763 176
309848 91
309946 0
310071 0
310236 385
310276 0
310283 0
310295 0
310308 0
310322 2
310400 0
310540 0
310613 126
310630 0
310705 0
310740 0
310837 0
310903 23
311098 1
311136 0
311212 0
311312 0
311461 0
311517 0
311551 0
311604 0
311655 0
311664 0
311703 0
311739 0
311856 0
311925 0
311957 0
311987 0
312009 171
312081 0
312102 38
312124 0
312162 0
312227 0
312233 0
312259 0
312548 20
312625 0
312659 0
312670 0
312695 0
312730 0
312760 0
312766 122
312819 0
312835 0
312868 0
312919 427
313084 1
313141 0
313209 0
313245 0
313268 0
313291 0
313293 0
313314 0
313450 403
313488 0
313519 0
313540 130
313582 47
313584 3
313600 0
313776 0
313795 0
313918 0
313993 0
314168 0
314178 250
314205 0
314236 0
314270 0
314310 0
314410 0
314435 0
314478 643
314523 0
314616 0
314643 0
314840 3
314865 4
314879 48
314931 1846
314945 49
314997 0
315038 0
315073 0
315116 1
315131 0
315143 30
315178 159
315259 0
315291 400
315335 0
315369 8399
315423 1
315632 0
315907 58
315909 49
316012 51
316135 394
316149 0
316234 0
316260 117
316299 0
316381 0
316415 85
316447 0
316501 0
316566 8
316741 279
317091 551
317095 172
317141 0
317186 0
317313 2
317377 1
317381 38
317514 0
317526 0
317548 0
317562 88
317709 242
317828 214
317856 0
317931 0
317960 1
317970 526
317973 82
318145 100
318210 229
318357 0
318363 0
318435 188
318571 0
318734 54
318807 82
318825 0
318827 182
319267 0
319305 0
319443 494
319516 0
319530 170
319827 0
319905 1
320030 101
320109 55
320157 0
320271 1
320283 30
320326 966
320499 47
320523 2
320542 0
320626 0
320652 3
320658 250
320802 250
320856 34
320996 116
321033 0
321220 54
321226 0
321237 0
321259 0
321273 1
321290 0
321325 202
321361 96
321465 0
321605 2
321655 223
321853 1
322035 292
322123 615
322153 0
322435 1
322585 69
322614 0
322636 1
322675 76
322681 133
322689 209
322720 175
322724 74
322878 169
322888 0
322977 2
322997 67
323000 198
323007 76
323025 202
323053 64
323088 653
323100 0
323121 460
323238 49
323267 16
323280 50
323290 13
323307 25
323310 19
323312 485
323319 0
323357 60
323429 0
323504 0
323798 0
323896 0
323978 0
324029 172
324248 150
324398 54
324401 361
324425 261
324534 48
324555 76
324572 146
324630 319
324660 96
324714 34
324734 0
324874 0
324951 0
325056 11
325068 0
325283 0
325389 0
325507 23
325591 0
325656 30
325665 102
325763 1
325848 79
325908 2
325932 201
326057 0
326136 146
326140 277
326160 153
326197 54
326236 286
326247 39
326263 76
326267 46
326281 51
326336 85
326359 0
326366 116
326447 2
326624 0
326786 75
326808 0
326839 132
326870 0
326936 90
327015 0
327251 26
327357 1
327379 37
327390 0
327428 0
327476 0
327479 144
327609 74
327628 0
327755 227
327964 142
328000 0
328099 177
328106 48
328223 0
328249 0
328334 0
328363 84
328393 0
328433 1
328446 0
328449 236
328511 0
328530 0
328533 0
328543 0
328593 0
328648 0
328702 0
328903 0
328970 0
329080 0
329090 0
329104 0
329239 0
329265 0
329285 0
329329 11
329515 51
329527 57
329551 0
329602 1
329725 0
329730 0
329742 0
329745 0
329806 0
329823 0
329889 0
329933 0
329948 0
329961 0
330030 4
330036 0
330060 0
330080 0
330171 0
330174 187
330180 99
330362 1
330518 0
330738 0
330761 0
330860 174
330864 69
330875 0
330897 1
330934 0
331001 0
331029 0
331080 0
331386 0
331483 0
331489 325
331533 2
331636 19
331658 0
331686 0
331696 0
331704 99
331718 0
331722 1
331861 0
331893 1
331943 184
332017 58
332021 75
332083 0
332102 0
332129 2
332151 179
332177 267
332179 230
332198 0
332246 0
332327 0
332378 114
332384 0
332452 0
332666 0
332697 86
332709 0
332725 1
332758 0
332807 1
332819 1
332987 0
333011 138
333141 52
333213 275
333223 272
333231 2
333291 0
333347 1
333378 0
333385 1
333429 0
333438 90
333503 445
333651 0
333736 0
333746 0
333850 92
333905 46
333998 2
334370 33
334469 26
334498 0
334537 0
334576 0
334823 193
334885 0
334894 0
334969 0
334987 0
335207 0
335227 5
335678 10
335681 4
335906 0
335983 2
336051 16
336126 126
336280 0
336325 51
336382 175
336437 48
336451 272
336561 26
336763 0
336896 50
336947 0
337189 21
337222 0
337438 17
337700 116
337703 271
337715 0
337762 26
337771 0
338192 98
338209 167
338669 0
338746 0
338814 2
338889 155
339020 0
339043 0
339088 59
339147 73
339154 58
339181 0
339193 15
339206 16
339315 0
339321 0
339357 102
339363 24
339478 51
339503 0
339559 153
339580 148
339593 111
339655 0
339784 7
339826 21
339961 90
339977 82
340054 0
340056 51
340107 139
340168 79
340181 8
340192 0
340307 0
340338 0
340349 0
340525 27
340531 137
340614 0
340646 207
340696 0
340710 0
340716 29
340977 0
340985 182
341003 0
341015 32
341115 102
341247 1
341259 0
341331 0
341550 117
341578 0
341658 343
341666 0
341733 65
341795 0
341811 105
341836 0
341944 0
341963 100
341968 21
341979 0
341987 0
342003 0
342031 260
342082 0
342087 5
342097 108
342140 68
342215 0
342227 0
342286 0
342294 0
342480 0
342499 0
342514 0
342559 0
342627 0
342685 0
342735 0
342832 0
342952 0
342999 0
343333 0
343480 0
343591 0
343672 0
343800 0
343821 0
343974 0
343982 0
343991 0
344115 0
344293 0
344327 0
344367 0
344462 0
344830 0
344928 0
344956 0
344973 0
344976 0
345016 0
345048 0
345129 0
345145 0
345161 0
345186 0
345322 0
345332 0
345339 0
345407 0
345420 0
345425 0
345613 0
345630 0
345750 0
345767 0
345887 0
345944 0
345948 0
345953 0
345957 0
346128 0
346138 0
346141 0
346203 0
346317 0
346425 0
346543 0
346601 0
346688 0
346732 0
346766 0
346971 0
347159 0
347233 0
347363 0
347389 0
347462 0
347480 0
347520 0
347579 0
347645 0
347715 0
347732 0
347747 0
347767 0
347854 0
347924 0
348088 0
348106 0
348175 0
348199 0
348206 0
348218 0
348243 0
348252 0
348354 0
348373 0
348431 0
348448 0
348472 0
348492 0
348521 0
348541 0
348785 0
348857 0
348915 0
349059 0
349097 0
349226 0
349254 0
349283 0
349347 0
349540 0
349550 0
349728 0
349736 0
349879 0
349908 0
349912 0
349972 0
349988 0
350014 0
350055 0
350086 0
350098 0
350136 0
350157 2
350232 0
350263 0
350361 0
350403 0
350465 0
350527 0
350556 0
350568 0
350618 0
350676 0
350703 0
350803 0
350812 0
350816 0
350852 0
350914 0
351018 0
351067 0
351083 0
351101 0
351183 0
351215 0
351457 0
351474 0
351502 0
351524 0
351545 0
351767 0
351771 0
351804 0
351806 0
351863 0
351869 0
351898 0
351908 0
351985 0
351998 0
352052 0
352136 0
352146 162
352257 0
352259 0
352327 0
352343 0
352410 0
352450 0
352484 0
352526 0
352559 0
352713 0
352721 0
352776 0
352837 0
353034 0
353192 0
353295 0
353435 0
353450 0
353457 0
353505 0
353524 0
353583 0
353631 0
353714 0
353735 0
354154 0
354244 0
354251 0
354274 0
354292 0
354323 0
354388 0
354463 0
354674 0
354697 0
354914 0
354974 0
355114 0
355164 0
355338 0
355448 0
355472 0
355524 0
355536 0
355572 0
355852 0
355947 0
355958 0
355982 0
356022 0
356045 0
356164 0
356198 0
356210 0
356305 0
356416 0
356501 0
356513 0
356545 0
356606 0
356630 0
356818 4
356824 8
356908 84
356988 0
357050 99
357054 384
357067 0
357085 0
357126 0
357138 0
357152 0
357259 0
357273 4
357275 2
357290 0
357316 0
357340 39
357383 0
357391 0
357404 0
357451 58
357466 0
357478 0
357481 163
357517 0
357554 0
357799 0
357843 44
357942 0
358086 315
358124 0
358168 445
358189 0
358225 1
358306 66
358583 0
358609 0
358619 1
358631 0
358669 0
358672 0
358726 167
358730 8
358770 0
358864 0
358884 10
358954 0
358982 0
359107 0
359117 0
359124 0
359222 0
359532 0
359622 439
359630 0
359726 1
359759 246
359837 0
359849 0
359980 0
359988 0
360013 0
360020 0
360090 0
360100 0
360125 0
360137 136
360143 1
360188 36
360203 102
360205 303
360286 0
360310 1
360350 233
360402 0
360419 0
360490 0
360498 0
360517 0
360549 0
360557 101
360591 0
360602 1
360641 0
360656 0
360709 0
360726 47
360758 52
360767 1
360812 0
360831 0
360848 0
360865 0
360877 0
360899 81
360947 0
361055 0
361073 2
361085 8
361203 0
361210 123
361212 5
361227 147
361231 246
361251 58
361282 71
361477 4
361517 2
361592 418
362326 0
362517 26
362578 0
362590 0
362742 155
362746 141
362752 607
362782 0
362820 0
362935 0
363016 0
363130 162
363134 50
363169 430
363230 0
363236 58
363239 37
363251 386
363396 7
363404 0
363412 0
363435 1
363450 95
363527 82
363738 0
363776 3
363797 54
363804 0
363814 0
363836 406
363866 1056
363916 217
363932 0
364026 246
364144 239
364174 148
364201 104
364251 118
364255 41
364381 2
364421 0
364467 40
364509 0
364514 0
364524 0
364534 0
364567 49
364698 0
364741 95
364754 48
364758 53
364834 0
364941 277
365130 243
365178 59
365304 0
365565 0
365589 131
365693 50
365695 136
365762 0
365798 235
365865 21
365894 0
365918 3
366035 196
366077 2
366140 279
366151 0
366158 0
366188 152
366296 0
366304 90
366342 0
366400 2
366451 0
366481 24
366491 24
366541 64
366559 1
366734 0
366881 0
366887 0
366907 65
366967 114
367027 55
367052 0
367088 1
367157 0
367160 181
367345 3
367407 39
367436 0
367512 51
367580 0
367746 0
367809 0
367834 0
367840 0
367891 45
367921 39
367981 26
367999 10
368011 1
368066 1
368289 0
368387 0
368396 0
368417 0
368435 101
368447 100
368452 126
368482 0
368570 0
368722 150
368726 108
369083 0
369098 0
369131 0
369177 20
369191 0
369224 0
369235 1
369241 0
369259 0
369289 242
369329 0
369349 2
369383 0
369419 0
369443 0
369572 26
369659 0
369680 92
369710 0
369745 361
369753 8
369805 127
369863 4
369911 63
369973 260
370001 0
370036 0
370124 4
370190 0
370208 1
370262 166
370298 0
370301 0
370314 2
370365 0
370367 93
370371 0
370395 0
370416 0
370447 0
370477 0
370537 127
370616 0
370622 0
370838 0
370868 0
370933 0
370993 60
371025 0
371063 0
371113 37
371213 0
371281 300
371438 0
371498 0
371516 1
371535 0
371549 0
371562 0
371609 0
371640 0
371657 0
371687 0
371723 57
371735 0
371751 3
371765 0
371800 0
371811 122
371830 3
371890 0
371908 0
371921 0
371969 0
372027 0
372035 0
372299 0
372346 0
372406 1
372494 48
372554 0
372557 0
372566 0
372596 4
372608 0
372626 0
372664 226
372668 110
372764 196
372821 63
372881 136
372887 50
372929 0
372941 0
372981 0
372987 0
373013 0
373034 0
373075 0
373077 4
373107 83
373121 0
373253 0
373282 0
373301 0
373313 1
373317 0
373371 1
373373 61
373392 0
373510 0
373578 0
373644 0
373659 0
373674 0
373707 0
373739 0
373777 0
373794 0
373799 0
373887 0
373929 0
373967 32
373995 4
373999 1
374315 76
374318 0
374404 3
374419 1
374431 0
374460 0
374483 1
374513 41
374573 6
374591 0
374603 40
374607 12
374633 26
374663 31
374919 46
375029 2
375178 0
375251 822
375293 169
375436 0
375497 105
375505 10
375610 0
375665 273
375673 0
375718 0
375746 20
375757 1
375769 0
375772 157
375780 73
375805 0
375818 421
375844 0
375859 0
375890 1
375919 228
375944 68
376078 0
376140 0
376256 0
376389 0
376499 25
376544 0
376583 2
376610 0
376674 0
376825 7
376889 383
376926 0
376958 1
376970 69
377002 1
377064 68
377100 177
377107 177
377170 0
377217 15
377261 0
377297 68
377375 87
377381 0
377405 0
377477 0
377534 0
377546 121
377580 0
377695 0
377701 0
377723 0
377741 0
377827 0
377886 0
377944 3
377965 1
378105 147
378146 0
378158 0
378198 0
378222 0
378276 0
378278 0
378320 35
378332 0
378408 141
378585 0
378695 1
378724 0
378736 0
378778 0
378790 0
378850 0
378869 0
378946 0
378986 0
379003 0
379075 0
379081 0
379160 0
379171 0
379187 0
379224 99
379279 2
379281 0
379349 0
379416 0
379544 0
379703 0
379720 0
379770 0
379808 0
380037 0
380061 0
380076 0
380102 0
380229 3
380331 0
380432 0
380465 0
380490 47
380492 0
380509 0
380515 0
380535 0
380555 0
380559 30
380609 0
380627 0
380652 0
380684 0
380719 0
380902 0
380915 0
381069 112
381125 53
381141 0
381158 0
381207 2
381233 0
381411 0
381494 0
381795 0
381797 0
381907 93
381976 0
382031 0
382286 0
382459 0
382462 63
382468 119
382499 10
382709 138
382711 0
382751 176
382826 0
382874 3
382940 47
383372 9
383376 550
383378 80
383405 294
383411 249
383461 0
383548 222
383552 548
383593 1
383607 212
383896 46
383955 0
383974 61
384133 485
384265 2
384280 0
384301 1
384376 0
384445 0
384484 0
384512 0
384573 2
384653 65
384830 0
384846 33
384879 197
384894 0
384989 0
385073 0
385174 0
385218 82
385349 388
385359 10
385380 2
385420 122
385484 0
385616 51
385652 0
385743 0
385766 29
385788 64
385825 58
385892 0
385946 0
385976 78
385983 169
386074 0
386089 0
386230 0
386266 0
386293 63
386327 0
386466 0
386521 18
386559 0
386713 1
386800 20
386866 1
387091 0
387133 89
387181 125
387197 308
387358 0
387421 0
387490 0
387503 0
387598 325
387780 9
387814 0
387839 143
387846 249
387850 48
387854 1
387865 0
387875 0
387904 0
387908 0
387992 205
388093 31
388162 329
388170 0
388180 0
388204 42
388235 459
388357 201
388387 125
388440 14
388443 42
388482 0
388518 0
388539 47521
388570 534
388723 0
388970 0
389065 0
389092 0
389128 120
389148 23
389152 11
389168 113
389183 151
389247 0
389287 0
389313 0
389349 0
389361 0
389398 11
389430 0
389467 89
389528 0
389536 2
389763 0
389777 0
389804 0
389821 0
389891 0
389928 0
389973 0
389998 0
390219 195
390328 45
390369 115
390379 264
390432 0
390473 0
390581 0
390611 57
390687 0
390694 2
390817 0
390825 0
390889 24
390913 249
390979 0
390987 0
390995 0
391003 125
391162 0
391300 0
391303 0
391307 0
391329 2
391331 0
391372 0
391395 0
391473 67
391583 0
391586 0
391781 0
391795 0
391813 0
391821 0
391851 109
391877 0
391892 101
392058 72
392120 632
392141 374
392169 344
392171 312
392249 148
392261 0
392437 0
392516 8
392530 0
392546 4
392625 0
392638 0
392649 83
392661 1
392697 0
392726 0
392965 0
392996 376
393097 0
393182 0
393313 1
393316 0
393347 0
393382 0
393405 0
393419 0
393433 0
393477 0
393512 0
393532 0
393690 0
393770 0
393874 0
393876 60
393897 0
393930 0
393975 135
393993 0
394001 0
394062 0
394079 0
394091 0
394099 0
394166 1
394180 0
394243 0
394254 0
394373 0
394420 0
394438 0
394489 0
394542 0
394550 1
394661 98
394815 0
394859 0
394867 85
394941 0
394997 0
395013 0
395246 0
395288 26
395292 60
395348 0
395566 284
395570 463
395635 87
395696 0
395712 0
395903 0
395945 135
395951 50
396011 0
396095 0
396098 0
396155 0
396158 0
396169 0
396171 0
396274 0
396295 0
396340 0
396422 109
396460 106
396489 75
396511 1
396585 13
396656 0
396735 86
396751 28
396871 20
397009 0
397037 0
397173 0
397180 203
397215 84
397293 40
397390 0
397402 93
397433 0
397456 81
397459 421
397478 117
397490 60
397584 4
397678 2
397718 0
397827 1
397935 94
397968 0
397992 355
398193 2
398225 0
398241 0
398274 0
398337 0
398375 281
398443 109
398646 34
398657 0
398700 0
398742 0
398760 0
398763 0
398886 0
398991 0
399057 0
399064 0
399081 0
399156 0
399174 0
399180 0
399214 0
399237 0
399264 0
399278 0
399486 0
399491 0
399495 0
399536 0
399549 5
399564 0
400077 0
400096 0
400109 0
400128 0
400146 0
400155 0
400158 0
400167 0
400357 0
400477 0
400506 6
400524 1
400543 0
400567 100
400683 33
400732 212
401164 0
401265 217
401275 87
401317 182
401325 0
401372 66
401412 507
401416 827
401503 67
401572 51
401731 271
401822 0
401874 222
401883 0
401899 0
402060 0
402074 0
402090 0
402268 0
402348 0
402363 0
402400 0
402444 0
402459 0
402534 0
402616 0
402651 0
402702 0
402784 0
402792 0
402837 0
402888 0
402900 0
402919 0
403047 0
403408 2107
403420 0
403597 0
403642 0
403676 0
403688 0
403977 0
404001 0
404016 0
404106 0
404127 0
404316 0
404382 0
404412 0
404418 0
404448 0
404589 0
404599 0
404626 0
404692 0
404844 0
404962 0
405017 0
405118 0
405263 0
405272 0
405291 0
405336 0
405399 0
405442 0
405466 0
405567 0
405577 0
405579 0
405665 0
405750 0
405812 0
405861 121
405884 41
405936 2
405941 0
405971 2
406046 0
406110 0
406124 3
406130 617
406160 0
406201 0
406264 247
406637 55
406716 0
406743 0
406768 0
407006 16
407020 90
407109 0
407405 0
407422 0
407499 211
407544 0
407606 0
407629 0
407645 29
407792 0
407816 0
407831 0
407843 0
408065 7
408154 0
408326 0
408411 169
408476 108
408511 0
408527 0
408584 0
408595 0
408606 0
408632 0
408697 0
408738 0
409052 0
409131 5
409156 0
409171 0
409188 0
409208 0
409216 0
409242 0
409298 64
409373 1
409380 124
409469 0
409673 0
409781 2
409828 40
409832 6
409862 0
409940 0
409966 0
410054 0
410207 32
410230 0
410537 0
410547 9
410645 0
410687 0
410772 0
410788 0
410862 15
410879 5
410966 0
411001 2210
411004 65
411130 0
411166 118
411171 1
411356 0
411362 83
411418 32
411549 0
411662 2
411763 0
411775 0
411808 0
411820 1
411976 4
412116 80
412280 94
412289 0
412308 12
412372 0
412410 2
412412 321
412557 0
412682 0
412808 0
412826 1
412878 0
413502 56
413596 0
413643 0
413802 3
413836 7
413845 23
413903 321
413931 0
413967 0
414169 0
414368 181
414490 479
414499 0
414644 0
414691 0
414759 0
414791 44
414800 0
414824 2
414885 0
414893 0
414914 10
414933 0
414946 2
414966 35
414975 223
414980 2
415001 139
415034 2
415104 334
415175 6
415184 82
415238 0
415317 145
415393 0
415426 23
415476 1
415593 0
415616 0
415668 0
415710 0
415906 0
415932 1
416019 0
416092 0
416139 0
416146 0
416148 23
416187 0
416292 0
416300 0
416324 0
416403 0
416425 0
416443 0
416586 0
416595 0
416614 0
416649 162
416685 4
416700 0
416790 2
416854 0
416896 0
416913 0
416954 0
417038 1
417148 0
417226 0
417238 204
417350 427
417432 0
417449 0
417462 0
417474 0
417505 0
417530 0
417579 0
417620 0
417653 0
417669 0
417760 0
417859 0
417907 0
418033 0
418125 0
418241 0
418257 0
418310 0
418353 0
418419 0
418551 0
418634 0
418651 0
418666 0
418785 0
418795 1
418808 0
418811 0
418829 0
418839 204
418843 0
418859 0
418882 1
418902 0
418930 0
418944 0
418986 0
418988 385
419045 6
419142 0
419173 136
419339 116
419375 22
419559 0
419646 0
419703 0
419715 0
419794 0
419813 0
419817 0
420070 0
420090 0
420150 0
420167 0
420179 0
420195 0
420297 0
420603 0
420640 0
420938 0
420956 0
421077 0
421364 0
421386 0
421441 0
421511 0
421578 0
421755 0
421922 0
421927 0
422001 0
422076 0
422196 0
422222 0
422332 0
422365 0
422414 10
422485 0
422539 0
422628 0
422662 0
422817 0
422963 0
423114 0
423233 0
423283 0
423399 0
423498 0
423509 0
423577 4
423630 110
423688 0
423700 0
423728 187
423732 0
423786 0
423872 1
424031 0
424082 0
424133 0
424145 13
424155 0
424209 80
424247 36
424263 0
424270 866
424323 0
424603 0
424632 189
424653 368
424675 231
424710 3
424727 17
424773 0
424796 94
424829 0
424843 0
424853 4
424883 48
424961 0
424973 70
424977 3
425003 0
425050 4
425063 15
425153 61
425230 0
425349 0
425537 6
425567 328
425586 0
425726 279
425780 0
425811 27
425825 50
426148 707
426186 153
426287 136
426371 1
426401 150
426405 0
426416 121
426431 0
426551 63
426654 105
426718 0
427139 332
427143 0
427169 49
427188 0
427213 0
427245 0
427482 0
427517 19
427594 1
427741 0
427786 21
427821 0
427834 105
427908 22
427941 0
427986 0
427996 0
428024 18
428123 23
428138 210
428153 251
428163 0
428213 346
428273 328
428288 190
428313 0
428502 0
428553 0
428654 60
428671 0
428684 53
428688 14
428709 2
428714 84
428814 0
428842 2
428898 0
428982 2
429075 28
429108 0
429114 0
429178 1
429180 9
429208 0
429228 0
429252 0
429270 0
429334 65
429351 20
429420 0
429506 215
429536 0
429596 37
429614 0
429626 2
429630 0
429686 0
429960 0
430061 8
430078 0
430091 63
430095 15
430121 32
430219 326
430375 39
430389 0
430427 137
430507 0
430575 1
430789 0
430799 39
430867 145
430889 0
430903 4
430974 0
430998 0
431018 477
431078 224
431093 1
431151 18
431202 0
431438 143
431442 0
431468 2
431472 97
431493 157
431498 806
431712 33
431734 1
431800 0
431955 77
432095 299
432160 0
432169 0
432193 0
432246 0
432300 0
432348 0
432350 0
432360 0
432399 0
432425 40
432440 0
432485 0
432510 0
432519 0
432534 0
432603 0
432657 0
432663 0
432800 0
432830 9
432860 1
432892 0
432915 0
433019 16
433192 0
433222 0
433254 112
433326 0
433449 0
433499 1
433517 0
433529 104
433554 0
433574 44
433578 0
433589 19
433621 0
433679 19
433716 0
433812 0
433827 0
433848 0
434049 10
434219 103
434261 2
434365 398
434465 1
434633 52
434681 32
434690 0
434772 1
434831 2
434848 0
434937 0
434956 8
434993 5
435126 0
435161 0
435184 0
435404 52
435431 30
435580 0
435658 0
435701 0
435730 0
435790 0
435820 0
435904 0
435964 0
436010 0
436060 0
436066 0
436149 0
436243 0
436340 0
436360 0
436373 0
436409 0
436411 0
436433 0
436444 0
436565 0
436631 0
436672 0
436718 0
436797 0
436807 0
436829 170
436834 0
436863 0
436865 72
436943 0
436980 0
437026 0
437073 0
437109 0
437176 0
437200 0
437350 0
437401 0
437422 0
437472 0
437505 55
437641 97
437758 211
437782 74
437863 581
437996 324
438017 292
438047 0
438056 284
438079 31
438211 119
438285 342
438366 110
438385 0
438422 0
438450 0
438510 0
438517 77
438525 67
438531 2
438722 0
438778 43
438800 0
438921 255
438992 59
439237 0
439422 70
439431 0
439458 0
439485 0
439600 111
439696 290
439736 38
439763 525
439799 319
439832 12
439924 0
440004 0
440064 0
440220 0
440310 0
440396 0
440402 0
440604 0
440705 0
440730 0
440760 0
440780 0
440829 0
440955 0
440995 0
441206 2
441266 0
441274 0
441353 0
441368 0
441416 0
441458 0
441497 0
441525 0
441656 0
441695 0
441758 0
441986 0
442043 0
442056 0
442224 0
442238 0
442274 0
442293 0
442334 0
442381 48
442440 0
442462 0
442577 0
442656 0
442725 0
442758 0
442774 0
442836 0
442845 0
442914 0
443019 0
443033 0
443068 2
443127 316
443165 228
443275 52
443297 0
443307 0
443383 38
443436 20
443572 155
443578 495
443619 148
443698 0
443710 0
443724 0
443856 0
443889 0
443895 0
443914 29
443917 304
444052 180
444197 48
444213 39
444223 3
444242 0
444358 0
444506 0
444522 202
444532 0
444661 37
444956 0
444984 0
445252 0
445263 0
445270 0
445272 0
445283 0
445315 0
445390 0
445566 0
445607 103
445622 0
445630 0
445646 69
445662 244
445700 0
445786 376
445798 4
446147 155
446283 0
446304 1
446331 0
446365 18
446381 0
446442 0
446598 26
446656 0
446711 0
446824 0
446878 0
446998 0
447006 259
447074 255
447167 0
447178 0
447197 0
447308 0
447395 0
447448 0
447463 0
447600 0
447706 0
447718 0
447735 2
447746 0
447783 0
447796 47
447808 0
447838 0
447863 0
447947 0
447958 0
447980 0
447991 84
448071 0
448210 0
448242 0
448543 0
448551 0
448559 0
448604 0
448767 0
448828 170
448853 14
448866 0
448976 0
449030 0
449405 0
449611 54
449645 0
449740 0
449852 0
449861 0
449867 252
449888 113
450025 58
450140 96
450448 0
450458 0
450480 0
450497 0
450512 0
450536 0
450559 0
450635 0
450668 0
450696 0
450698 0
450719 32
450737 0
450773 0
450798 0
450884 0
450983 44574
450992 315
451079 62
451081 11
451147 0
451199 0
451379 0
451418 0
451492 43
451504 0
451622 0
451679 0
451762 329
451815 0
451864 0
451955 0
452058 0
452159 0
452259 0
452385 2
452467 0
452634 0
452678 0
452709 0
452738 0
453006 1
453045 174
453171 113
453188 0
453242 0
453246 1
453266 0
453298 0
453452 0
453504 115
453595 101
453624 3
453686 0
453717 0
453852 1
453904 0
454091 0
454136 0
454150 0
454167 58
454184 0
454218 287
454220 378
454259 0
454277 0
454408 133
454445 0
454473 0
454564 147
454899 116
454916 0
454945 0
455025 0
455308 399
455329 0
455384 40
455388 3
455450 0
455485 0
455493 0
455499 0
455530 0
455672 0
455726 0
455785 164
455921 0
455961 153
455963 4
455970 0
455986 64
456066 0
456139 10
456190 0
456269 25
456301 0
456342 0
456411 0
456436 2
456568 0
456578 0
456681 0
456735 0
456770 0
456776 0
456827 4
456894 399
456967 0
456998 16
457013 0
457032 18
457066 64
457159 0
457201 0
457208 0
457244 0
457354 0
457367 0
457393 121
457399 98
457476 0
457564 3
457645 41
457732 10
457842 0
457881 0
457903 0
457939 0
458002 0
458011 0
458024 0
458047 0
458065 0
458193 0
458222 0
458280 0
458283 0
458471 454
458623 0
458905 0
458918 0
459068 0
459105 0
459160 0
459182 0
459254 0
459323 0
459328 10
459506 0
459598 0
459791 0
459985 0
460030 0
460039 0
460087 0
460265 0
460492 0
460859 0
460861 0
460930 0
460990 0
461044 0
461076 0
461251 0
461512 0
461530 0
461689 0
461739 0
461856 0
461870 0
461949 0
461961 0
461990 0
462083 0
462121 167
462216 217
462247 0
462315 269
462390 88
462411 12345
462435 211
462437 139
462453 0
462657 503
462660 54
462672 14
462714 52
462902 0
462993 151
463008 300
463077 169
463107 0
463159 0
463179 0
463305 0
463352 0
463364 0
463382 0
463565 71
463593 38
463685 110
463729 61
463901 391
463929 0
464049 0
464295 0
464336 0
464416 0
464467 0
464710 2
464717 465
464736 0
464824 2
464902 76
464909 0
464929 2
464992 175
464995 96
465040 183
465083 483
465161 0
465318 0
465413 0
465419 3
465445 123
465479 3
465510 107
465643 0
465775 174
465798 0
465844 48
465855 0
465862 2
466020 106
466152 158
466284 0
466321 69
466333 1
466435 0
466491 1
466606 1
466662 0
466673 13
466699 0
466780 0
466789 0
466973 4
466998 35
467000 863
467091 0
467099 0
467255 0
467281 0
467308 21
467320 14
467374 88
467395 223
467428 82
467431 4
467541 0
467583 0
467596 0
467675 0
467700 49
467712 1
467787 0
467868 0
467955 0
467984 0
468005 0
468139 231
468143 17
468184 0
468215 0
468247 77
468256 0
468288 2
468296 491
468376 0
468503 77
468528 0
468874 104
468939 1
469069 132
469235 197
469482 1
469569 0
469597 0
469608 0
469644 0
469738 0
469839 0
469860 0
469915 0
469917 0
470130 0
470145 0
470151 0
470202 0
470208 1
470217 0
470311 0
470479 0
470537 0
470596 0
470611 0
470652 0
470704 0
470721 0
470791 0
470819 0
470901 0
470907 0
470928 0
470972 0
471209 0
471228 2
471314 0
471324 182
471414 0
471426 68
471465 0
471543 38
471612 0
471650 0
471680 31
471879 5
472036 0
472266 156
472305 56
472473 0
472540 139
472576 0
472673 131
472680 74
472705 13
472854 501
472893 41
472968 0
472992 4
473103 46
473213 153
473225 216
473579 0
473821 0
473831 358
474225 546
474265 0
474362 0
474385 1
474475 33
474592 36
474698 3
474764 56
474794 0
474841 200
474853 42
474964 0
475049 0
475070 67
475140 0
475227 0
475259 0
475325 36
475342 1
475369 0
475437 23
475448 0
475455 0
475583 3
475740 37
475800 73
475897 152
476053 75
476139 0
476182 0
476189 2
476212 0
476219 0
476246 0
476265 0
476314 192
476345 0
476425 0
476465 1
476483 0
476489 0
476545 0
476547 0
476584 0
476640 3
476680 34
476710 0
476767 39
476806 0
476959 0
477134 45
477324 62
477328 196
477366 11
477390 24
477393 124
477412 153
477445 50
477487 0
477505 178
477546 15
477565 53
477571 0
477655 0
477715 0
477784 0
477869 0
477979 1
477994 0
478018 0
478050 0
478082 0
478087 0
478123 0
478132 0
478152 0
478267 2
478567 1
478636 229
478681 0
478692 0
478710 0
478930 0
478990 9
479436 0
479497 355
479595 0
479691 0
479761 143
479777 0
479905 0
479935 0
480033 0
480236 177
480314 0
480336 96
480356 0
480430 0
480497 168
480568 51
480703 0
480719 0
480783 0
480947 26
480974 15
480998 115
481015 1
481141 0
481199 197
481366 239
481443 0
481511 0
481567 134
481599 119
481611 136
481630 0
481692 0
481702 29
481815 0
481845 0
481896 0
481976 0
482009 192
482012 0
482024 1
482036 0
482068 0
482167 0
482265 0
482273 30
482278 0
482286 0
482300 2
482366 145
482369 164
482411 0
482435 4
482487 0
482597 0
482643 0
482669 2
482671 3
482711 4
482822 287
482929 3778
482939 1
483073 0
483093 0
483106 0
483135 0
483166 0
483214 0
483265 179
483360 0
483386 11
483445 1
483487 0
483505 0
483615 50
483658 0
483708 0
483742 0
483753 0
483762 0
483787 0
483793 0
483815 46
483817 0
483951 0
483958 0
483985 0
483987 0
484049 0
484098 0
484100 0
484127 0
484131 87
484134 0
484139 0
484176 0
484199 0
484215 0
484251 0
484272 0
484279 97
484299 0
484365 233
484369 86
484386 53
484390 0
484401 28
484411 54
484435 0
484458 0
484475 0
484484 0
484486 0
484524 0
484534 0
484540 0
484561 0
484567 0
484571 0
484634 0
484650 0
484666 0
484693 0
484717 0
484723 0
484753 0
484810 0
484845 0
484854 0
484858 0
484863 0
484884 0
484894 0
484899 0
484928 0
484961 295
484985 0
485041 54
485067 105
485071 233
485100 0
485103 0
485108 1
485161 0
485182 0
485206 0
485218 0
485225 0
485257 0
485337 0
485340 0
485354 0
485368 0
485383 0
485397 0
485405 0
485416 0
485425 0
485440 0
485469 0
485511 0
485533 0
485542 0
485545 0
485577 0
485595 0
485610 0
485628 0
485643 0
485668 0
485693 0
485704 0
485718 0
485757 0
485782 1
485796 0
485825 0
485838 0
485846 0
485870 0
485910 0
485934 0
485940 0
485946 0
485961 0
485979 0
485993 0
486044 0
486093 1
486113 0
486146 0
486154 0
486209 0
486231 0
486234 0
486246 0
486293 0
486317 0
486333 0
486347 0
486360 0
486368 0
486394 0
486414 0
486432 0
486435 0
486444 0
486465 0
486468 0
486477 0
486487 0
486498 0
486560 0
486579 1
486594 0
486624 0
486651 0
486699 0
486719 0
486741 0
486788 0
486791 0
486828 0
486840 0
486843 0
486858 0
486925 0
486956 0
486963 0
486983 0
487050 0
487143 0
487161 0
487193 159
487429 21
487471 0
487662 0
487668 0
487678 0
487687 0
487747 0
487794 0
487843 0
488039 93
488329 1
488343 0
488379 0
488590 0
488620 272
488700 100
488798 266
488880 3
488903 104
488907 0
488915 0
488933 0
488981 883
488989 0
489005 0
489080 0
489141 0
489179 0
489210 0
489227 0
489234 0
489245 0
489254 0
489271 0
489279 0
489313 0
489321 0
489369 0
489386 0
489390 0
489399 0
489410 0
489442 0
489466 2
489531 1
489535 37
489543 0
489591 0
489617 0
489647 0
489679 0
489711 0
489732 0
489755 0
489759 0
489773 0
489823 0
489830 0
489839 0
489884 0
489888 0
489896 0
489937 57
489998 154
490027 0
490064 6
490143 109
490282 1
490350 91
490370 49
490389 342
490488 163
490536 0
490577 190
490657 1
490710 359
490758 3
490765 178
490771 37
490799 97
490804 0
490850 0
490974 161
491023 0
491071 0
491134 0
491195 0
491242 0
491245 4
491269 0
491299 0
491332 0
491364 29
491389 0
491414 0
491485 0
491672 0
491680 0
491708 0
491807 41
491836 0
491911 0
491936 0
491949 0
491981 0
492005 17
492059 0
492110 0
492274 0
492285 41
492315 0
492355 0
492359 59
492363 174
492408 0
492435 317
492490 0
492541 6
492580 0
492690 0
492719 279
492759 0
492831 1
492859 0
492868 0
492887 0
493077 0
493124 0
493138 0
493193 0
493239 0
493311 0
493356 0
493364 0
493414 0
493481 0
493589 0
493684 0
493700 166
493758 0
493779 1
493806 178
493856 1
494185 0
494246 0
494286 11
494321 0
494331 0
494358 0
494432 0
494556 128
494659 0
494665 0
494703 109
494733 0
494745 0
494783 20
494848 2
494852 21
495013 70
495063 0
495111 0
495134 0
495428 0
495540 0
495569 0
495622 0
495660 0
495693 0
495797 0
495875 0
496014 0
496082 0
496218 0
496227 0
496256 0
496269 0
496329 0
496395 0
496401 0
496424 0
496494 0
496518 0
496548 0
496614 0
496629 0
496818 0
496863 0
496892 0
496911 0
496926 0
497056 0
497324 0
497378 0
497474 0
497505 0
497513 0
497527 0
497652 0
497765 0
497885 0
498307 0
498357 0
498491 0
498509 0
498538 0
498652 0
498691 0
498812 0
498824 0
498839 0
498884 0
498914 0
499035 0
499057 0
499117 0
499180 0
499257 0
499263 0
499277 0
499291 0
499326 0
499372 0
499460 0
499626 0
499645 0
499661 0
499663 0
499674 0
499700 0
499706 135
499734 0
499794 25
499806 0
500064 981
500170 0
500303 105
500342 2
500364 17
500493 0
500539 0
500609 0
500676 0
500763 0
500788 0
500798 0
500854 0
500984 0
501029 0
501037 0
501052 0
501102 0
501161 0
501347 0
501545 0
501752 0
501801 0
501853 0
501898 0
501929 0
501950 0
501963 0
501988 0
502106 0
502259 0
502288 0
502328 0
502342 0
502386 0
502425 0
502454 0
502479 0
502502 0
502571 0
502709 0
502754 0
502759 0
502793 0
502800 0
502854 0
502872 0
502929 0
503056 0
503122 0
503161 0
503198 172
503211 293
503213 804
503242 0
503273 0
503287 173
503296 0
503302 68
503360 0
503378 0
503400 13
503412 0
503483 0
503570 0
503582 0
503603 0
503677 40
503739 0
503757 0
503764 0
503886 0
503973 0
504010 153
504128 0
504131 0
504184 156
504418 0
504471 0
504516 2
504555 1
504564 103
504589 0
504632 0
504654 0
504711 0
504734 0
504834 321
504863 0
504884 0
504906 0
504921 39
505039 1
505080 0
505104 0
505174 0
505192 0
505389 1
505404 0
505455 3
505475 0
505503 52
505587 5
505664 0
505722 62
505745 9
505760 0
506100 81
506148 238
506277 0
506335 0
506413 0
506417 0
506518 1
506562 172
506571 0
506580 0
506681 1
506687 129
506742 0
506799 32
506808 14
506820 0
506872 0
507051 1
507066 132
507089 0
507098 10
507138 38
507159 118
507356 0
507394 0
507466 0
507592 0
507604 0
507674 0
507692 0
507702 0
507810 0
507832 0
507944 0
507966 0
507984 0
508100 0
508108 0
508112 0
508232 0
508402 0
508427 0
508432 0
508466 0
508486 0
508578 0
508591 0
508601 0
508706 0
508955 0
509021 0
509037 0
509087 0
509126 0
509193 0
509348 0
509361 0
509387 0
509486 0
509519 0
509561 0
509615 0
509899 0
510009 0
510056 0
510074 0
510132 0
510164 0
510237 66
510248 0
510264 0
510322 0
510333 1
510378 36
510430 0
510442 405
510457 0
510516 59
510519 28
510580 5
510601 1
510637 190
510667 0
510715 2
510786 0
510797 0
511238 0
511254 160
511290 0
511397 125
511518 0
511686 69
511731 0
511781 0
511838 0
511868 0
511899 9
512186 181
512502 93
512582 0
512604 410
512821 47
513025 3
513137 245
513224 101
513300 18
513355 0
513499 0
513614 0
513700 0
513773 0
513837 32
514050 3
514236 0
514665 0
514680 0
514776 48
514803 0
514809 22
514967 0
514993 37
515204 0
515273 7
515321 21
515374 1
515550 1
515660 354
515847 1
515858 37
515862 1
515870 84
515879 0
516001 0
516009 0
516018 0
516073 124
516086 140
516183 146
516192 0
516198 0
516227 0
516230 0
516392 0
516409 0
516441 0
516447 0
516483 0
516669 5
516896 175
516903 223
516932 0
517007 0
517150 0
517181 312
517234 191
517247 379
517366 0
517421 0
517464 173
517474 0
517485 0
517495 0
517705 0
517760 0
517771 0
517804 2
517900 0
517924 0
517991 0
518051 0
518121 0
518200 0
518275 0
518355 0
518385 0
518404 0
518409 7
518424 0
518467 0
518622 0
518652 0
518671 0
518675 0
518691 0
518732 0
518901 0
518904 0
518965 0
519081 245
519107 0
519282 0
519316 0
519404 0
519410 0
519436 0
519439 0
519479 0
519491 0
519588 3
519599 0
519719 0
519731 0
519821 0
519850 0
519882 24
519917 0
519943 0
519962 133
520032 0
520049 0
520090 2
520224 84
520320 170
520452 0
520508 0
520524 71
520536 16
520566 69
520626 0
520678 0
520736 8578
520801 489
520804 41
520864 89
520957 0
520989 0
521010 195
521012 523
521072 14
521153 0
521206 0
521259 0
521346 255
521350 35
521368 1
521420 2
521452 0
521508 0
521610 91
521665 461
521702 0
521766 101
521768 228
521829 0
521845 202
521923 1
521977 329
521985 2
522008 0
522024 0
522066 0
522165 348
522174 3
522229 184
522231 707
522315 45
522348 213
522379 276
522490 0
522532 278
522534 214
522662 43
522692 2
522719 559
522748 2
522887 164
523023 93
523055 54
523369 14
523511 0
523537 0
523565 0
523817 364
523820 252
523945 121
524029 0
524114 2
524168 75
524247 209
524497 0
524582 22
524694 0
524705 0
524735 0
524766 0
524795 0
524806 0
524854 0
524932 0
524996 0
525032 0
525046 0
525049 0
525065 0
525116 0
525346 0
525358 0
525469 0
525473 0
525505 0
525657 0
525744 0
525771 0
525876 0
525949 0
526093 157
526129 142
526144 52
526264 84
526296 1
526350 0
526372 0
526475 56
526558 0
526594 0
526648 0
526762 178
526779 4
526928 0
527200 34
527297 174
527328 0
527369 0
527515 2
527518 311
527612 0
527627 0
527731 135
527747 0
527767 0
527785 145
527874 1038
527895 185
527907 0
527933 0
527996 0
528003 22
528022 0
528033 0
528171 437
528211 2
528287 1
528325 536
528402 0
528413 0
528419 0
528448 0
528541 0
528545 0
528626 0
528684 0
528800 0
528834 0
529177 0
529196 0
529208 0
529256 0
529333 0
529474 0
529551 0
529679 0
530051 0
530297 288
530302 0
530326 5
530392 245
530468 0
530475 0
530535 2
530660 0
530672 0
530707 83
530736 116
530752 80
530791 78
530818 74
530852 22
530873 259
530920 0
530939 2
530981 0
531166 0
531213 135
531363 0
531410 0
531467 0
531476 0
531497 32
531745 0
531787 1
531839 165
531876 0
531927 342
531987 148
531991 323
532046 20
532080 0
532134 0
532225 93
532253 0
532267 80
532303 35
532318 258
532322 115
532332 0
532383 211
532395 0
532504 50
532569 96
532571 35
532640 362
532666 50
532697 432
532726 162
532729 758
532743 134
532759 4
532803 0
532824 0
532888 0
532901 0
532909 0
532949 288
532977 241
532987 0
533005 0
533011 1
533120 0
533284 0
533400 0
533522 41
533543 0
533670 0
533743 63
533750 0
533777 161
533911 0
533933 324
533948 568
533951 0
534083 0
534221 138
534248 0
534255 0
534284 195
534308 2
534404 0
534409 0
534482 0
534500 0
534530 81
534572 54
534668 260
534742 8
534780 11
534799 0
534823 0
534898 36
534956 0
534992 2
535036 168
535039 230
535117 102
535136 165
535210 0
535258 0
535270 0
535297 0
535306 26
535344 55
535373 61
535408 0
535491 155
535513 318
535587 0
535617 0
535630 94
535648 0
535680 136
535690 270
535711 107
535731 68
535794 0
535999 70
536050 4
536061 307
536063 237
536102 0
536151 0
536227 760
536347 0
536421 0
536531 0
536552 1
536738 242
536745 22
536748 2
536756 3
536778 188
536819 0
536826 477
536844 24
536928 60
536962 0
537028 401
537132 99
537141 0
537150 0
537204 93
537341 0
537355 13
537385 0
537416 0
537431 0
537494 0
537520 17
537536 1
537575 223
537653 46
537784 20
537866 194
537891 134
537953 14
537965 0
538025 50
538037 1
538169 0
538229 19
538325 281
538406 398
538448 51
538481 209
538555 0
538572 0
538648 0
538711 0
538800 0
538846 0
538921 1
538958 0
539031 0
539053 0
539112 0
539142 0
539175 0
539237 0
539254 0
539289 0
539304 0
539352 0
539438 0
539475 0
539547 2
539656 0
539698 0
539732 0
539750 0
539756 0
539806 0
539859 0
539862 0
539886 1
539966 0
539971 0
540054 0
540099 0
540141 0
540163 0
540215 0
540232 0
540244 0
540248 0
540263 0
540275 0
540301 0
540357 0
540396 0
540430 83
540472 0
540512 0
540543 0
540596 0
540605 2
540608 193
540650 0
540667 0
540674 0
540681 0
540729 0
540738 0
540747 0
540763 0
540826 0
540836 0
540852 0
540855 0
540873 0
540900 0
540918 0
540950 0
540958 0
540997 0
541061 1
541080 0
541117 0
541146 0
541178 0
541181 0
541185 0
541212 0
541219 0
541222 0
541272 0
541360 0
541405 0
541461 0
541482 0
541485 0
541510 0
541514 0
541516 0
541563 0
541592 0
541595 0
541610 0
541643 0
541659 0
541705 0
541709 0
541747 0
541760 0
541801 0
541905 20
541949 0
541961 0
541995 0
542009 0
542015 212
542020 0
542024 0
542037 0
542059 0
542078 0
542085 0
542096 0
542107 16
542112 0
542127 37
542148 25
542278 1
542310 187
542328 185
542398 118
542581 222
542658 221
542718 41
542777 0
542795 0
542903 0
542954 138
542960 0
542973 0
542979 0
543027 0
543071 220
543084 3086
543108 309
543161 90
543173 217
543190 447
543233 16
543256 0
543297 0
543399 45
543474 0
543521 0
543577 49
543603 189
543645 40
543746 0
543858 2
543867 205
543869 389
544010 303
544031 0
544102 0
544129 88
544217 0
544271 0
544326 120
544406 0
544511 0
544732 1
544737 50
544924 76
544934 0
544956 217
545101 57
545125 0
545156 0
545183 2666
545189 333
545195 296
545202 12
545230 63
545236 10
545243 0
545359 0
545365 0
545376 1
545412 0
545437 0
545511 0
545526 0
545622 0
545631 0
545634 0
545647 0
545667 0
545708 0
545821 0
545828 0
545833 0
545877 0
545890 0
545956 0
546109 129
546310 3
546331 1
546350 0
546352 0
546409 23
546601 71
546677 0
546772 50
546803 428
546829 22
546860 0
546908 0
546966 0
546986 0
547036 167
547207 0
547244 25
547280 110
547297 56
547359 0
547438 18
547473 65
547481 6
547484 0
547491 0
547494 536
547497 0
547501 0
547504 128
547507 2
547511 0
547514 57
547522 0
547533 0
547543 0
547552 0
547561 124
547587 0
547607 0
547689 29
547692 2
547771 0
547787 0
547797 0
547824 0
547833 0
547864 0
547878 0
547917 0
547974 0
548145 0
548178 570
548223 20
548256 0
548313 3
548349 0
548357 0
548408 0
548449 0
548530 374
548634 0
548640 2
548678 52
548709 134
548739 0
548859 0
549027 0
549097 0
549222 0
549330 107
549393 160
549399 243
549420 194
549524 0
549566 60
549570 185
549631 0
549643 0
549646 0
549671 4
549720 0
549732 0
549780 35
550028 0
550056 50
550122 2
550272 623
550428 312
550617 17
550740 6
550775 0
550801 0
550824 2
550827 67
550923 4
550959 36
551004 0
551052 7
551061 0
551088 0
551139 286
551169 0
551177 1
551256 0
551327 0
551426 18
551594 0
551616 276
551687 0
551696 14
551704 2
551760 0
551777 0
551843 82
551996 0
552198 0
552211 28
552216 0
552227 4
552229 162
552233 390
552258 221
552273 180
552311 104
552320 1
552365 158
552491 0
552497 0
552500 497
552503 194
552545 249
552548 340
552570 53
552601 0
552606 0
552623 0
552659 0
552719 0
552732 0
552751 0
552848 0
552860 0
552879 0
552947 0
553000 0
553045 0
553086 0
553094 0
553138 0
553175 0
553190 0
553387 0
553439 0
553483 0
553499 0
553507 0
553526 0
553531 0
553551 0
553590 0
553721 0
553830 0
554078 0
554085 0
554158 1
554301 43
554314 0
554371 0
554385 0
554480 0
554487 45
554559 0
554583 0
554626 32
554640 56
554672 0
554700 0
554713 75
554737 109
554746 0
554855 6
554885 67
554901 0
555010 0
555025 0
555060 1
555115 0
555129 22
555171 77
555237 0
555371 0
555402 60
555414 187
555441 0
555477 0
555504 2
555508 39026
555600 4
555684 91
555731 85
555836 204
555840 60
555855 164
555861 216
555963 0
556052 426
556206 57
556264 0
556293 22
556318 0
556351 229
556428 248
556676 0
556911 231
556976 1
557010 0
557031 578
557158 0
557189 25
557202 14
557283 345
557301 0
557311 0
557435 0
557480 0
557514 0
557526 0
557614 0
557791 0
557842 0
557860 0
557946 0
558019 0
558210 0
558301 0
558349 0
558387 0
558439 0
558460 0
558592 0
558613 0
558619 0
558643 0
558688 0
558727 0
558811 1
558917 0
559076 125
559139 1
559146 0
559254 184
559419 0
559492 0
559571 0
559616 0
559672 0
559698 16
559744 0
559750 1
559760 2
559816 49
559840 0
559849 1
559852 0
559898 0
559909 0
559930 136
559964 0
559981 0
559993 0
560094 0
560140 0
560160 67
560188 0
560280 3
560323 0
560347 0
560354 0
560398 0
560400 0
560457 0
560498 3
560578 0
560591 32
560619 0
560659 12
560668 1
560677 77
560746 364
560827 0
560849 3
560882 0
560918 0
560927 1
560936 4
561017 0
561071 0
561272 0
561455 0
561602 0
561614 1
561665 0
561711 0
561773 0
561798 91
561952 32
562012 556
562091 0
562099 89
562103 288
562107 138
562160 282
562180 0
562197 250
562219 280
562251 39
562302 40
562305 52
562359 234
562361 94
562383 0
562403 68
562418 157
562434 2
562451 127
562464 305
562670 282
562717 8
562724 51
562841 2
562922 0
563049 0
563069 0
563102 0
563142 0
563237 0
563243 66
563278 0
563415 0
563448 1
563461 0
563464 15
563534 237
563550 0
563575 150
563751 0
563822 0
563848 0
563904 21
563923 0
564036 0
564181 0
564259 19
564385 176
564409 0
564457 0
564540 18
564711 452
564755 0
564908 30
564942 0
564958 0
564975 76
565009 253
565015 54
565168 157
565197 62
565261 13
565326 0
565365 0
565369 469
565380 279
565441 0
565479 0
565592 311
565621 128
565703 42
565754 293
565766 0
565776 0
565780 10
565792 27
565925 221
566039 8
566055 0
566072 0
566079 0
566113 1
566169 69
566210 151
566276 96
566394 3
566472 78
566501 0
566515 20
566547 32
566586 96
566588 15
566664 96
566718 45
566769 0
566828 458
566881 312
566962 1
566982 520
567100 0
567220 1
567262 61
567342 38
567778 75
567962 0
568042 0
568161 0
568307 0
568340 0
568386 0
568439 0
568457 0
568547 0
568567 0
568569 0
568635 0
568832 0
568984 3
569015 963
569114 0
569141 0
569220 146
569234 135
569341 0
569343 2
569367 9
569408 72
569437 3
569466 227
569484 0
569540 0
569736 446
569773 0
569818 0
569953 0
570039 771
570048 0
570062 31
570095 381
570147 0
570261 0
570372 266
570378 0
570433 493
570445 51
570481 0
570512 0
570525 0
570531 0
570580 0
570802 0
570823 0
570871 0
570962 0
571035 0
571061 0
571166 0
571343 0
571397 0
571466 0
571603 0
571611 0
571646 686
571687 139
571738 0
571747 0
571757 2
572037 500
572058 345
572082 19
572094 170
572240 255
572290 52
572382 409
572385 0
572396 0
572424 38
572451 0
572465 552
572577 0
572640 99
572652 1805
572676 106
572684 0
572744 37
572789 33
572820 151
572823 21
572838 281
572883 59
572947 0
573044 272
573047 4
573063 0
573075 0
573175 314
573178 303
573197 295
573356 0
573374 243
573457 0
573475 95
573744 0
573813 0
573816 0
573825 0
573840 0
573925 0
573987 0
573995 0
574059 0
574150 1
574163 0
574259 0
574288 0
574403 0
574452 0
574594 0
574695 0
574701 0
574717 9
574722 0
574814 0
574922 0
574961 0
575035 0
575075 0
575082 0
575117 0
575206 0
575217 0
575558 0
575714 0
575786 0
575789 0
575810 0
575944 0
576123 0
576129 0
576398 0
576668 0
576689 1
576726 0
576738 0
576853 51
577013 352
577015 2
577048 42
577060 0
577087 27
577157 0
577238 0
577283 67
577336 79
577394 81
577452 82
577498 103
577619 1
577723 16
577733 1
577831 0
577877 11
577884 105
578003 128
578097 132
578119 1
578133 0
578278 0
578291 37
578315 15
578338 0
578425 0
578577 0
578594 0
578677 0
578702 0
578747 0
578783 0
578846 0
578912 0
579068 0
579109 0
579113 0
579173 1
579258 0
579277 103
579313 0
579336 0
579568 4
579593 315
579719 27
579799 322
579819 101
579881 40
579998 0
580007 0
580025 0
580032 0
580053 0
580083 93
580170 0
580207 0
580410 1
580495 321
580607 1
580684 31
580761 33
580988 0
580996 720
581054 0
581100 454
581115 0
581298 712
581367 117
581438 0
581475 1
581490 0
581528 0
581785 0
581852 212
581876 365
581883 183
582003 0
582151 58
582312 531
582783 2
582795 0
582817 27
583041 181
583166 0
583188 0
583260 189
583347 67
583354 0
583378 0
583408 85
583421 50
583561 62
583571 0
583724 0
583864 65
583875 15
583899 0
583908 0
583986 0
584037 0
584055 0
584073 23
584091 116
584155 109
584354 0
584385 28
584500 0
584544 486
584552 0
584581 51
584691 0
584693 0
584870 0
585041 0
585169 27
585220 0
585274 0
585370 0
585406 0
585421 122
585425 42
585451 0
585466 0
585506 0
585523 0
585599 0
585644 0
585831 0
585896 0
586069 0
586098 3
586139 0
586230 56
586262 0
586320 703
586334 0
586372 90
586715 3
586809 0
587001 0
587049 0
587083 11
587089 0
587127 2
587199 0
587412 0
587499 0
587604 0
587695 0
587766 0
587773 0
587799 0
587866 0
588155 0
588164 0
588170 0
588194 0
588240 1
588273 0
588307 0
588367 6
588397 0
588415 167
588493 0
588530 58
588655 0
588689 132
588786 115
588835 133
588865 13
588915 0
589008 0
589168 43
589182 363
589351 0
589473 1
589700 106
589884 2
589903 23
590056 2
590112 0
590186 0
590218 0
590233 0
590393 0
590413 0
590429 0
590493 0
590635 0
590814 0
590841 0
590856 0
590958 0
590991 0
591004 0
591010 0
591019 156
591028 0
591042 276
591119 17
591143 0
591234 0
591330 0
591345 0
591435 0
591453 0
591459 0
591461 20
591485 0
591574 310
591617 285
591642 0
591717 206
591757 98
591765 0
591884 0
591960 2
592001 92
592089 0
592166 0
592181 0
592191 9
592223 0
592235 108
592290 541
592498 0
592533 0
592563 2
592572 0
592583 0
592617 23
592656 0
592685 158
592702 0
592726 0
592732 0
592748 0
592782 7
592796 0
592855 0
593088 190
593137 3
593384 486
593396 0
593457 204
593471 0
593490 0
593497 0
593524 0
593536 0
593589 29
593640 95
593651 0
593686 0
593745 0
593824 1
593826 36
593872 292
593905 176
593937 125
593941 10
593950 296
593959 89
594006 0
594040 64
594061 0
594094 21549
594097 354
594224 219
594271 5
594295 1
594457 0
594499 19
594607 0
594629 0
594646 0
594658 0
594709 0
594791 299
594803 228
594912 0
594971 0
594983 0
595065 0
595132 0
595145 0
595175 0
595259 1
595326 10
595333 3
595340 109
595398 18
595449 0
595462 114
595481 0
595488 0
595675 0
595687 0
595794 0
595836 0
595873 0
595880 0
595896 0
595975 0
596082 0
596104 0
596128 23
596137 0
596151 0
596366 0
596391 0
596397 0
596436 0
596445 0
596507 0
596585 0
596591 0
596607 0
596642 0
596649 0
596654 157
596658 98
596679 0
596682 216
596691 60
596708 0
596720 205
596730 126
596776 0
596845 567
596849 238
596945 8
596984 413
597019 0
597094 16
597139 0
597174 0
597320 1
597356 0
597435 0
597443 0
597496 187
597498 0
597528 0
597613 196
597625 170
597636 0
597655 264
597721 386
597777 99
597783 0
597827 55
597835 0
597845 94
597849 0
597997 0
598004 0
598021 0
598036 0
598066 1
598132 210
598159 35
598188 0
598238 0
598396 0
598408 39
598530 0
598536 121
598568 0
598578 0
598582 0
598596 0
598616 0
598655 0
598686 0
598689 0
598730 79
598755 0
598783 81
598842 0
598853 0
598860 0
598865 0
598905 0
598915 0
598921 0
598964 0
598973 0
598980 0
599020 0
599034 0
599040 0
599049 0
599090 54
599124 0
599152 0
599154 0
599172 37
599233 0
599391 10
599402 0
599434 2
599466 0
599485 0
599516 0
599561 0
599574 0
599583 0
599624 0
599649 0
599659 0
599713 0
599775 0
599793 0
599835 0
599871 3091
599886 303
599987 0
600103 0
600156 0
600308 269
600343 74
600345 189
600364 0
600376 12
600384 4
600389 0
600402 0
600410 0
600473 0
600506 0
600606 0
600613 0
600674 0
600699 0
600705 0
600714 0
600813 0
601036 0
601147 0
601166 0
601202 0
601294 0
601342 0
601370 0
601455 0
601606 0
601640 0
601686 0
601759 0
601841 0
601867 0
601871 0
602076 0
602125 0
602158 0
602240 0
602275 0
602287 0
602291 0
602308 0
602312 0
602392 0
602784 0
602833 0
602893 0
602952 0
603090 0
603225 0
603311 0
603358 0
603438 0
603580 0
603633 0
603698 0
603767 0
604062 0
604079 0
604196 0
604231 0
604269 0
604350 0
604514 1
604551 0
604585 131
604597 0
604617 0
604751 0
604771 0
604792 0
604796 0
605039 0
605061 0
605137 0
605172 0
605196 0
605223 0
605252 0
605277 0
605376 0
605430 0
605448 0
605477 0
605506 0
605522 0
605556 0
605566 0
605585 330
605621 3
605643 331
605664 0
605716 88
605743 0
605889 0
605974 54
606161 0
606293 167
606514 0
606517 0
606526 0
606716 0
606836 1
606865 3
606883 4
606902 0
606926 96
607042 19
607091 227
607523 2
607624 231
607634 103
607676 175
607684 0
607731 65
607771 507
607775 835
607862 75
607931 53
608060 3
608077 2
608083 0
608136 522
608197 5
608209 5
608227 188
608438 55
608462 82
608529 46
608539 133
608582 0
608594 0
608613 0
608635 0
608646 0
608704 0
608728 21
608745 28
608757 0
608781 219
608853 179
608894 278
608987 0
609031 185
609115 185
609156 239
609214 23
609256 30
609316 238
609448 291
609450 1
609562 1772
609604 18
609769 277
609792 0
609820 18
609904 241
609995 0
610009 2
610108 14
610120 0
610202 0
610206 378
610269 3
610290 0
610298 0
610326 0
610328 61
610449 0
610612 0
610667 9
610678 209
610833 129
610913 20
610936 800
610957 0
611080 108
611173 43
611218 0
611299 76
611331 0
611380 561
611389 217
611506 1
611552 0
611632 5
612069 6
612094 0
612114 157
612179 0
612192 237
612234 0
612254 2
612314 81
612347 0
612399 223
612555 41
612597 104
612673 248
612739 19
612758 0
612845 22
612895 0
612955 0
612988 0
612992 95
613046 0
613094 0
613128 0
613218 0
613269 0
613275 0
613285 0
613327 111
613332 83
613570 0
613627 12
613785 1
613811 3
613850 3
613884 92
613886 424
614044 283
614091 0
614099 64
614155 0
614235 42
614295 89
614327 64
614347 0
614402 212
614462 0
614525 1
614589 3
614594 0
614659 0
614684 580
614713 29
614788 161
614797 50
614827 0
614866 0
614920 0
614984 0
615030 0
615034 0
615160 0
615184 0
615202 0
615233 0
615300 0
615361 0
615471 0
615490 0
615532 0
615681 0
615807 0
615830 0
615888 0
615986 0
616059 0
616098 0
616276 0
616289 0
616383 0
616558 0
616589 0
616597 0
616703 0
616714 0
616778 0
616808 0
616913 0
617011 0
617171 0
617182 0
617284 0
617296 0
617338 0
617548 0
617610 0
617619 0
617914 0
618054 0
618372 0
618425 0
618512 0
618586 0
618755 0
618839 0
618861 0
618989 0
619034 0
619085 0
619133 0
619151 0
619280 0
619415 0
619738 0
619743 0
619927 0
620061 0
620067 0
620143 0
620159 0
620221 0
620290 0
620359 0
620398 0
620444 0
620532 0
620578 0
620624 0
620662 0
620713 0
620722 0
620820 0
620848 0
620951 0
621047 1
621093 0
621102 0
621105 107
621153 0
621176 176
621183 0
621258 24
621357 0
621564 38
621582 0
621666 18
621699 41
621725 0
621764 0
621775 0
622122 469
622132 134
622239 500
622275 38
622304 96
622306 489
622317 0
622343 0
622375 0
622383 0
622630 0
622662 97
622751 28
622798 0
622809 0
622852 216
622864 0
622964 26
622976 0
623051 64
623201 0
623215 0
623357 0
623441 8
623482 0
623557 0
623671 294
623861 129
623974 0
624191 1
624453 0
624507 43
624525 2
624575 0
624631 0
624697 0
624725 123
624884 54
624910 0
625005 453
625013 99
625101 0
625142 2
625350 111
625385 21
625419 1
625480 0
625489 701
625514 2
625563 2
625640 0
625748 0
625791 0
625916 0
625962 0
625969 0
626028 0
626034 0
626055 0
626259 0
626271 0
626456 122
626505 621
626553 117
626640 94
626661 0
626811 270
626853 0
627003 0
627037 0
627042 0
627306 0
627509 204
627605 106
627620 26
627773 0
627803 0
627854 0
627866 1
627896 0
628057 0
628116 128
628163 920
628299 76
628323 30
628530 2
628619 194
628694 41
628740 0
628755 0
628799 0
628944 180
628953 142
629095 57
629141 1
629151 0
629226 16
629278 229
629286 0
629341 0
629351 0
629493 35
629631 18
629829 296
629923 0
629936 2
629958 132
629964 176
629976 0
629986 333
630017 248
630167 1
630228 0
630314 5
630401 18
630486 0
630546 92
630672 0
630766 0
630784 1
630808 257
630826 80
630974 225
631103 0
631128 105
631670 63
631705 123
631806 0
631816 5
631902 0
631951 0
632217 0
632283 0
632407 19
632461 0
632551 0
632602 25
632616 75
632684 0
632817 416
632827 1
632925 0
632973 0
633013 0
633056 2
633088 0
633301 0
633328 0
633336 0
633374 0
633410 0
633429 0
633431 0
633581 0
633610 0
633681 0
633707 0
634034 0
634168 0
634200 0
634244 0
634296 0
634336 0
634417 297
634488 0
634506 0
634566 0
634852 0
634880 0
634884 0
634939 0
634972 0
635093 0
635131 0
635157 0
635169 0
635266 0
635397 0
635534 0
635574 0
635740 0
635829 0
635881 0
635883 0
635913 0
635936 35
635997 157
635999 128
636019 0
636142 0
636157 0
636194 2
636460 0
636487 0
636555 0
636640 0
636695 0
636732 329
636763 263
636767 0
636844 0
636959 31
636991 0
637041 0
637326 0
637332 0
637488 0
637511 0
637528 445
637551 34
637562 32
637600 175
637634 115
637744 131
637815 0
637869 0
637905 774
637926 0
637943 0
637981 90
637988 152
638210 0
638252 0
638255 205
638283 0
638342 471
638400 0
638445 0
638462 729
638465 441
638697 0
638929 51
638946 9
638950 128
638989 200
639013 0
639019 2
639057 0
639097 0
639301 0
639312 0
639361 0
639373 0
639424 0
639607 0
639613 0
639748 0
639841 0
639991 3
640022 2
640096 0
640162 0
640178 0
640319 0
640436 0
640563 0
640576 3
640837 35
640856 0
640868 0
640963 0
640983 82
641048 0
641097 0
641162 0
641463 487
641466 280
641521 138
641556 0
641633 0
641712 221
641745 66
641748 196
641789 0
641820 2
641823 0
641883 170
641914 0
641942 57
641972 127
642044 76
642122 0
642133 40
642159 80
642172 0
642219 1
642239 0
642396 118
642444 0
642533 16
642555 36
642565 116
642650 0
642731 1
642740 0
642779 0
642822 32
642858 0
642875 0
643100 0
643137 0
643222 0
643342 65
643411 3
643487 303
643588 0
643642 0
643755 0
643774 1
643808 0
643837 0
643873 0
643945 243
644083 0
644175 80
644380 0
644388 160
644482 0
644494 0
644512 0
644535 0
644643 0
644694 0
644735 0
644976 0
645110 0
645143 0
645161 0
645441 0
645454 151
645482 46
645517 0
645587 21
645693 173
645835 1
645857 498
645887 1815
645906 162
645988 6
646017 281
646052 0
646115 254
646157 0
646167 90
646270 228
646293 0
646475 0
646580 0
646622 0
646670 0
646765 0
646919 0
647148 0
647181 0
647224 0
647481 0
647544 0
647549 0
647670 0
647698 0
647819 0
647963 0
648021 0
648050 0
648068 0
648144 0
648147 0
648229 0
648253 0
648266 0
648286 0
648295 0
648336 0
648416 0
648495 0
648503 0
648615 0
648851 0
648879 0
648902 43
648935 0
649039 0
649062 0
649316 0
649340 0
649362 252
649422 0
649464 28
649559 0
649631 85
649670 119
649676 2
649688 109
649758 0
649772 0
649800 0
649888 0
650051 0
650116 0
650119 0
650166 0
650175 0
650216 0
650232 0
650238 0
650347 0
650364 0
650398 0
650408 0
650453 129
650543 72
650606 109
650621 167
650663 0
650694 0
650746 4
650755 0
650757 227
650891 29
650927 431
650986 0
651004 1
651017 36
651059 53
651131 0
651138 83
651214 2
651419 0
651464 1
651466 0
651468 0
651483 0
651485 0
651694 1
651715 45
651724 0
651755 0
651842 314
652010 0
652013 33
652118 0
652126 1
652187 18
652202 214
652223 7
652339 0
652380 0
652390 14
652466 0
652563 150
652567 21
652759 159
653053 0
653121 0
653149 0
653153 0
653293 0
653327 0
653445 0
653490 0
653510 0
653530 0
653537 0
653677 0
653708 0
653755 0
653776 84
653814 0
653839 5
653862 381
653932 0
654020 0
654026 0
654034 0
654101 0
654155 0
654244 0
654299 0
654352 0
654468 0
654497 62
654740 334
654750 0
654785 0
654875 1
654925 3
654977 359
654979 93
655322 0
655333 0
655411 257
655446 0
655498 0
655563 1
655592 429
655789 16
655796 0
655961 30
655984 0
656056 0
656077 235
656088 283
656128 0
656146 33
656244 0
656302 89
656353 48
656447 69
656486 0
656510 1
656554 441
656602 0
656632 5
656660 0
656727 0
656737 0
656780 0
656806 0
656827 0
656853 400
656938 145
656973 0
657016 557
657028 189
657034 86
657037 60
657070 15
657113 0
657148 299
657181 0
657205 32
657259 15
657307 0
657361 146
657394 0
657509 0
657549 1
657555 0
657733 46
657757 0
657765 222
657772 0
658064 0
658083 0
658096 14
658104 0
658144 0
658162 0
658205 0
658263 0
658272 22
658363 55
658374 1
658379 134
658386 152
658469 3
658552 0
658560 325
658603 60
658642 0
658735 507
658773 0
658834 0
659082 0
659100 17
659107 37
659211 2
659236 16
659332 17
659334 174
659338 63
659437 218
659564 0
659612 299
659814 0
659857 0
659922 22
660086 33
660216 0
660359 88
660407 0
660452 0
660518 0
660717 186
660879 0
660940 145
661049 174
661077 83
661111 357
661267 0
661417 84
661431 0
661465 0
661544 312
661553 171
661585 0
661614 0
661641 16
661655 0
661748 0
661794 0
661797 1
661964 12
662043 0
662051 87
662104 0
662134 0
662193 0
662244 0
662374 48
662447 36
662458 1
662579 0
662671 0
662678 0
662703 0
662727 114
662797 0
662911 0
662996 1
663047 0
663215 24
663257 0
663263 23
663285 1
663293 0
663312 0
663480 0
663488 0
663577 4
663622 50
663625 0
663824 0
663958 0
664001 0
664014 72
664099 0
664244 1
664304 0
664504 0
664711 0
664756 0
664852 346
664860 1
664919 296
664924 0
664973 0
665045 248
665133 407
665154 0
665211 0
665214 0
665261 74
665324 0
665338 0
665419 746
665435 90
665491 0
665543 122
665545 2
665580 165
665618 0
665670 1
665690 0
665792 0
665829 0
665852 0
665966 0
665972 0
666174 50
666200 47
666245 6
666260 0
666538 32
666548 251
666578 0
666668 0
666716 139
667028 0
667103 238
667135 0
667175 0
667199 0
667253 0
667267 0
667393 1
667472 594
667523 221
667550 0
667563 0
667571 245
667573 297
667676 9
667708 98
667716 0
667858 0
667900 1
667980 0
667997 0
668070 0
668087 66
668261 0
668280 155
668282 65
668418 62
668427 0
668439 304
668446 421
668460 207
668548 5
668589 13
668775 0
668835 62
668964 2
669153 0
669162 244
669186 0
669225 75
669417 99
669549 210
669600 0
669627 90
669730 0
669737 0
669769 0
669774 0
669810 0
669815 0
669825 0
669830 0
669888 311
669919 0
669960 33
670000 0
670028 215
670031 0
670127 0
670258 0
670283 0
670309 0
670599 0
670638 0
670650 0
670684 0
670691 83
670917 1
670994 4
670998 41
671038 0
671150 0
671184 72
671250 90
671274 0
671310 41
671403 145
671405 0
671542 1
671638 0
671646 12
671686 4
671703 62
671744 0
671787 0
671949 21
671997 220
672154 0
672179 70
672775 0
672923 5
672958 0
672982 1
673372 0
673588 51
673702 0
674177 32
674353 0
674605 2
674665 30
674698 0
674854 0
674899 0
675217 59
675286 0
675354 13
675400 0
675433 0
675440 16
675510 138
675620 0
675660 4
675735 0
675905 137
675975 1
675988 118
676042 0
676071 0
676084 139
676144 1
676158 0
676232 8
676247 127
676265 0
676378 0
676427 0
676460 0
676465 58
676522 0
676633 0
676764 1
676791 0
676877 27
676880 0
676919 1
676980 103
676984 0
677126 3
677158 0
677206 0
677261 203
677328 144
677348 173
677411 0
677506 0
677593 104
677600 58
677627 2
677650 0
677679 0
677681 16
677695 19
677698 0
677703 0
677707 0
677728 76
677798 4
677858 198
677860 27
677952 7
678002 0
678025 0
678033 1
678040 0
678054 0
678073 0
678183 0
678240 0
678327 4
678390 0
678555 114
678750 61
678765 0
678883 0
678885 810
678900 90
678940 46
679131 19
679157 0
679210 754
679217 7
679228 717
679319 1
679366 74
679398 0
679454 56
679478 160
679487 33
679493 0
679658 0
679661 0
679668 0
679681 0
679739 0
679802 21
679886 59
679895 0
679931 82
679949 0
679958 0
679988 0
680000 1
680051 265
680151 0
680201 0
680213 0
680242 0
680261 0
680312 0
680339 109
680435 113
680493 0
680505 0
680513 0
680558 203
680630 3
680645 0
680683 20
680761 0
680798 0
680831 0
680833 0
680888 0
680915 0
680939 62
680959 0
681025 23
681059 140
681073 0
681104 138
681110 244
681224 0
681248 0
681380 11
681558 1
681562 0
681650 432
681671 0
681699 0
681753 26
681776 1
681779 0
681788 242
681811 0
681886 21
681936 0
681942 0
681957 923
681964 2
681999 0
682145 63
682197 52
682251 0
682284 0
682332 2
682354 0
682386 0
682452 0
682523 0
682533 0
682556 0
682581 0
682657 0
682677 0
682686 0
682739 0
682753 0
682762 42
682779 0
682902 0
682940 0
683017 181
683083 0
683144 0
683187 0
683266 364
683325 726
683470 0
683532 0
683921 0
683951 11
683968 33
684049 0
684058 0
684172 0
684236 0
684277 0
684339 308
684347 54
684384 0
684469 27
684700 0
684762 101
684906 0
684920 0
684941 0
684954 23
684988 0
685004 0
685071 24
685104 207
685111 0
685156 0
685204 0
685217 0
685287 47
685359 2
685412 0
685608 1
685622 0
685687 0
685718 0
685775 0
685786 0
685924 206
685962 0
685976 0
686006 0
686102 0
686269 0
686370 11
686457 27
686486 2
686543 0
686564 41
686573 0
686663 5
686666 52
686672 5
686780 11
686813 0
686863 0
686909 0
686917 2
686961 0
686988 0
687013 0
687109 0
687144 0
687175 0
687341 0
687390 0
687416 0
687442 0
687478 0
687585 0
687634 0
687672 0
687688 0
687769 0
687776 0
687814 3
687820 0
687916 0
687952 38
687991 0
687995 17
688009 0
688052 0
688146 0
688210 0
688234 0
688261 4
688326 0
688350 0
688612 0
688696 316
688780 0
688857 27
688907 0
688935 0
688937 32
688958 0
688992 0
689010 0
689178 0
689182 0
689185 0
689226 0
689373 0
689448 0
689455 0
689464 0
689531 0
689573 43
689774 0
689804 95
689906 142
689926 28
689998 0
690162 19
690211 85
690254 49
690333 119
690368 177
690413 0
690492 25
690556 0
690621 0
690635 15
690641 0
690654 0
690678 6
690722 0
690771 0
690783 0
690803 0
690864 0
691153 3
691170 56
691364 82
691369 96
691425 48
691449 0
691452 0
691529 0
691554 0
691584 0
691620 0
691680 0
691713 0
691811 0
691829 0
691883 0
691932 2
691965 0
692047 0
692161 32
692206 61
692231 6
692266 0
692302 0
692373 0
692415 708
692510 14
692515 0
692652 0
692881 0
692890 10
692928 0
692954 108
692976 123
693019 0
693032 0
693176 0
693251 0
693315 46
693328 0
693354 0
693363 35
693391 146
693393 0
693414 202
693430 6
693498 1
693594 0
693626 1
693845 3
693854 0
694048 13
694055 0
694068 10
694133 95
694136 207
694264 0
694278 620
694339 50
694395 263
694422 1
694517 173
694644 348
694664 0
694674 3390
694699 52
694719 207
694803 86
694848 86
694876 0
694986 211
695022 143
695050 82
695127 0
695146 0
695223 20
695293 1
695378 0
695435 0
695471 0
695476 0
695488 0
695496 0
695555 61
695605 0
695669 2
695688 1
695695 0
695789 146
695794 30
695983 0
696027 0
696132 0
696161 2
696231 0
696326 3
696423 0
696703 3
696782 68
696914 0
696931 0
696935 0
696959 0
696972 0
697071 365
697082 0
697191 110
697269 0
697366 42
697400 198
697431 5
697507 0
697517 0
697578 0
697584 62
697636 0
697700 29
697708 0
697762 0
697806 0
697811 1
697856 0
697905 117
697915 0
697945 7
698362 0
698596 185
698683 0
698713 2
698816 46
699081 0
699147 14
699156 46
699186 0
699338 0
699441 0
699461 0
699499 2
699548 0
699565 0
699600 0
699803 0
699835 1
700063 0
700165 0
700198 0
700226 39
700262 1
700443 22
700866 148
700940 0
701068 0
701106 181
701155 1
701207 124
701348 131
701397 1
701417 55
701429 182
701481 141
701558 171
701592 0
701732 257
701817 212
701893 263
701900 304
701937 190
702133 91
702165 0
702218 144
702310 19
702343 77
702477 56
702513 0
702623 0
702757 0
702770 53
702791 0
703006 0
703209 0
703215 0
703229 0
703237 0
703240 0
703396 0
703463 230
703546 0
703597 0
703613 34
703665 0
703697 0
703732 0
703795 444
703926 0
703932 16
704069 0
704090 0
704144 0
704175 4
704210 0
704300 0
704366 22
704440 7
704509 0
704519 3
704704 0
704747 0
704802 10
704911 0
705098 287
705533 18
705716 92
705799 46
705824 0
705832 0
705875 19
705886 0
705895 84
705962 71
706011 0
706039 0
706062 0
706076 1
706091 396
706153 158
706178 443
706194 93
706203 3
706210 0
706255 4
706320 0
706460 0
706483 0
706565 80
706639 0
706804 87
706810 167
706931 13
706946 0
706949 69
707126 46
707196 15
707447 48
707770 767
707875 0
707996 0
708011 640
708074 182
708134 53
708704 411
708805 125
708873 81
709154 0
709202 71
709300 62
709312 0
709527 265
709585 417
709733 0
709750 0
709799 0
709919 0
709984 325
709991 3
710027 95
710071 15
710150 269
710157 0
710224 378
710323 520
710355 92
710420 0
710435 92
710454 137
710585 202
710606 2
710628 0
710729 0
710770 0
710790 76
710844 0
710910 220
710993 1
711300 4
711358 140
711385 0
711470 49
711476 363
711624 0
711830 0
711883 0
711905 0
711993 0
712140 0
712213 0
712219 0
712225 37
712346 0
712373 0
712411 0
712480 0
712513 0
712531 0
712576 1
712627 29
712674 0
712728 0
712773 0
712935 0
713145 0
713328 1
713620 0
713696 0
713748 0
713775 0
713891 0
713930 0
713946 1
714060 3
714078 0
714177 2
714290 449
714322 2
714481 0
714826 324
714961 1
715004 107
715024 0
715038 0
715119 0
715348 0
715385 0
715436 0
715541 0
715796 0
715940 178
715943 123
715972 0
715986 0
716033 2
716084 0
716231 0
716267 0
716298 0
716328 150
716360 1
716379 0
716386 0
716390 0
716393 0
716396 0
716398 0
716421 7
716499 0
716638 0
716775 86
716797 1
716910 0
716919 0
716952 7
716970 0
717057 73
717064 0
717116 0
717235 0
717346 0
717427 199
717447 0
717633 0
717711 3914
717718 144
717795 0
717802 71
717813 590
718001 0
718012 0
718020 0
718054 399
718060 0
718138 0
718228 0
718485 0
718790 53
719305 863
719521 0
719572 0
719947 177
719974 0
720026 90
720138 168
720354 233
720369 0
720405 134
720674 0
720715 1
720776 0
721079 3
721237 0
721316 0
721386 0
721398 0
721416 65
721559 0
721580 0
721868 0
721901 0
721946 0
721967 0
722009 0
722045 0
722060 0
722074 0
722108 0
722159 127
722672 0
722734 0
722856 213
722869 0
722976 0
722987 39
723077 167
723104 20
723155 307
723662 75
723790 2
723869 0
724064 2
724097 234
724127 55
724176 0
724215 219
724490 0
724535 35
724569 3
724783 74
724828 158
724901 0
724935 0
725049 0
725070 0
725227 0
725314 165
725337 0
725453 0
725503 0
725811 0
725851 0
726208 0
726240 0
726587 0
726755 0
726853 0
727159 97
727316 4
727861 0
727881 0
727900 0
728319 0
728359 72
728392 0
728402 0
728437 0
728540 1
728584 146
728604 0
728756 0
728818 91
728853 0
728863 0
728908 464
729004 0
729019 0
729108 0
729119 0
729227 445
729257 0
729259 120
729328 0
729339 0
729499 0
729508 169
729521 1
729525 253
729691 416
729694 212
729838 0
729859 0
729904 111
729933 22
729974 253
729988 218
730172 0
730174 27
730201 0
730366 0
730372 64
730420 384
730483 4
730539 5
730572 18
730595 178
730737 0
730839 0
730847 0
730888 0
730939 0
731014 4
731044 332
731101 1
731140 1
731171 33
731190 0
731212 0
731277 0
731305 3
731394 97
731443 0
731453 0
731482 0
731501 0
731529 0
731558 0
731596 0
731610 0
731623 0
731639 0
731646 0
731675 0
731698 0
731711 0
731723 0
731774 0
731778 0
731877 0
731912 0
731916 27
731923 0
731963 0
731969 0
731981 0
732011 0
732044 0
732077 0
732079 0
732106 0
732122 0
732189 0
732239 0
732251 0
732344 0
732346 0
732450 0
732480 0
732597 0
732639 0
732764 0
732767 0
732814 0
732819 0
732824 0
732842 0
732864 0
732873 0
732972 0
733020 0
733190 0
733239 0
733323 39
733327 148
733351 255
733478 0
733531 0
733652 241
733656 109
733712 142
733716 223
733719 0
733771 0
733943 0
734012 0
734033 0
734052 0
734058 0
734092 0
734120 0
734124 0
734259 0
734300 0
734401 0
734416 0
734425 0
734485 0
734559 0
734575 0
734625 0
734780 0
734806 0
734825 0
734968 0
735151 0
735208 0
735219 0
735267 0
735417 0
735448 0
735456 0
735489 67
735502 0
735511 0
735538 0
735577 0
735675 0
735726 0
735746 0
736081 0
736138 0
736222 50
736246 585
736278 80
736299 3
736323 0
736362 0
736383 0
736392 0
736401 0
736438 0
736482 0
736580 0
736633 0
736653 0
736662 0
736737 0
736912 0
737028 0
737067 0
737079 0
737130 0
737176 0
737225 0
737245 45
737269 0
737302 0
737338 0
737347 1
737356 50
737358 139
737459 0
737465 0
737586 183
737610 30
737668 80
737692 0
737715 0
737730 0
737778 0
737827 295
737875 4
737946 0
737967 0
738022 1
738034 1
738085 1
738140 170
738202 0
738274 69
738298 0
738331 0
738367 0
738376 1
738385 64
738466 32
738904 23
738950 0
738981 1
739063 2
739114 1
739146 112
739167 55
739185 87
739253 0
739260 176
739276 54
739313 0
739328 10
739360 152
739397 18
739415 42
739432 73
739462 34
739496 517
739676 40
739696 22
739727 2
739751 68
739892 36
739934 441
739987 73
740064 0
740081 0
740093 4
740144 33
740165 299
740168 286
740187 0
740213 551
740436 50
740462 0
740511 140
740534 104
740556 0
740853 51
740964 13
741090 2042
741093 68
741127 0
741152 0
741209 0
741266 0
741278 0
741329 0
741371 0
741524 0
741541 0
741617 0
741850 0
742085 0
742298 0
742453 0
742562 0
742580 0
742618 43
742641 0
742653 8
742661 22
742712 0
742734 3
742963 0
743031 428
743046 54
743106 6
743175 31
743229 0
743346 415
743367 762
743463 0
743505 206
743553 551
743847 0
743890 45
743919 0
744004 0
744024 0
744033 97
744073 334
744129 0
744189 0
744301 0
744426 5
744460 0
744609 0
744717 12
745155 1
745456 3
745539 2
745583 112
745589 0
745650 3
745659 0
745938 23
745978 0
746058 1237
746224 165
746334 3
746460 0
746598 0
746789 193
746987 53
747139 0
747246 949
747254 94
747824 0
747836 0
747943 0
748009 322
748047 206
748164 0
748235 0
748271 0
748357 0
748391 0
748420 0
748600 0
748670 0
748810 0
748821 0
749239 28
749279 0
749379 0
749447 0
749627 0
749634 0
749658 1
749667 0
749744 102
749759 0
749799 0
749955 152
749966 0
749977 0
749986 0
749988 0
750036 0
750073 651
750129 3
750137 0
750177 47
750243 0
750329 20
750408 319
750474 398
750528 0
750558 76
750602 0
750654 171
750666 30
750790 0
750837 0
750855 1
750930 648
750934 687
750936 0
750947 65
750954 0
751005 0
751182 0
751245 1
751247 0
751371 0
751523 0
751535 0
751614 0
751659 0
751705 0
751814 0
751880 0
751965 0
752023 0
752037 0
752110 0
752117 0
752268 0
752570 151
752594 44
752646 128
752658 222
752730 64
752763 182
752925 0
752985 0
753048 1
753071 548
753074 193
753210 178
753392 324
753445 504
753463 0
753511 119
753628 455
753641 1
753648 592
753654 426
753658 87
753705 0
753732 0
753747 333
753783 0
753796 0
753887 0
753949 0
754044 0
754047 115
754076 0
754084 0
754251 0
754295 0
754308 0
754332 0
754383 375
754388 0
754421 0
754476 0
754487 0
754528 7
754622 0
754783 129
754880 0
754930 0
754940 141
755080 8
755163 15
755231 140
755242 0
755249 48
755279 177
755311 173
755549 0
755571 39
755623 23
755741 109
755767 35
756023 153
756029 11
756103 0
756112 0
756122 210
756125 147
756197 28
756224 115
756361 0
756374 0
756426 0
756463 0
756494 0
756504 0
756507 0
756540 0
756554 0
756656 0
756662 0
756670 0
756685 0
756695 0
756707 0
756755 0
756842 412
756902 0
757059 117
757079 0
757097 7
757172 27
757223 89
757316 352
757325 60
757354 0
757361 0
757405 0
757527 0
757577 6
757622 0
757652 3
757748 229
757850 76
758093 0
758117 44
758123 71
758137 2
758150 0
758210 0
758244 72
758252 0
758369 3
758383 43
758498 0
758648 547
758670 0
758786 0
758823 7
758832 2
758836 3598
758908 3
758991 0
759336 0
759374 0
759410 0
759458 27
759522 0
759531 0
759545 0
759555 0
759581 0
759603 0
759644 0
759675 0
759729 0
759764 0
759839 0
759845 0
759875 0
759883 0
759914 0
760059 0
760173 0
760344 0
760620 0
760704 0
760728 0
760730 0
760818 0
760925 0
761226 0
761295 0
761334 0
761360 0
761376 0
761496 0
761520 0
761648 0
761757 0
761792 0
761796 0
761909 0
761979 0
762402 0
762533 0
762849 0
762867 0
762873 0
762933 0
762965 0
763023 0
763035 0
763095 0
763201 0
763323 0
763340 0
763343 0
763352 0
763367 0
763414 0
763442 0
763475 0
763486 0
763550 0
763562 0
763685 0
763715 0
763757 0
763769 0
763878 0
764090 0
764111 0
764120 0
764399 0
764639 0
764893 0
765125 0
765128 0
765164 0
765203 0
765318 0
765410 0
765479 0
765533 0
765614 0
765746 0
765826 0
765914 0
765983 0
766112 0
766130 0
766237 0
766240 0
766304 0
766485 0
766553 0
766598 0
766764 0
766793 0
767098 0
767152 0
767158 0
767168 0
767216 0
767231 0
767243 107
767246 0
767297 128
767303 0
767312 85
767318 275
767560 99
767565 1
767725 146
767772 148
767788 1
767925 16
767950 72
768000 1
768204 0
768219 170
768240 231
768249 542
768261 0
768325 0
768358 0
768369 0
768425 192
768501 0
768515 0
768642 6
768678 153
768763 0
768891 166
768924 0
768982 0
768991 0
769036 0
769051 0
769140 18281
769269 0
769278 26
769287 0
769344 762
769348 58
769356 40
769486 65
769530 0
769586 285
769591 18
769602 90
769641 0
769663 17
769685 83
769705 29
769780 214
769859 0
769951 706
769966 0
770170 0
770340 0
770570 1
770581 288
770601 0
770677 77
770717 37
770726 48
770728 89
770813 5
770858 0
770870 0
771005 111
771041 0
771102 0
771173 0
771274 0
771441 0
771461 0
771472 0
771492 0
771532 263
771605 108
771687 0
771700 32
771706 0
771727 175
771739 1
771756 0
771864 9
771886 245
771910 17
771912 0
771934 117
771961 72
772090 0
772285 0
772409 0
772456 0
772621 0
772687 14
772717 0
772772 17
772776 0
772918 0
773047 0
773102 0
773174 1
773360 0
773399 109
773415 338
773445 0
773477 0
773558 165
773633 0
774035 0
774059 0
774092 0
774168 0
774244 0
774369 0
774489 0
774710 0
774721 159
774937 1
775089 0
775186 0
775492 0
775572 12
775580 0
775747 0
775932 1
775996 0
776160 139
776200 0
776211 0
776412 64
776706 2
776724 0
776730 31
776770 0
776940 0
777047 0
777109 1
777189 0
777206 1
777222 185
777237 0
777249 0
777410 0
777489 0
777582 67
777585 2
777627 0
777651 35
777813 0
777874 0
777927 0
778038 3
778155 0
778304 88
778393 0
778499 82
778694 0
778709 0
778713 196
778733 27
778876 0
778953 0
778977 0
779065 0
779263 112
779422 181
779424 0
779458 0
779578 0
779604 2
779779 0
779796 227
779914 163
780007 0
780066 1314
780075 70
780142 1
780482 158
780554 0
780573 0
780582 0
780592 0
780853 50
780881 85
780933 0
780988 0
780997 27
781021 0
781066 84
781080 0
781120 0
781147 0
781224 0
781296 0
781309 129
781363 0
781390 0
781401 0
781474 0
781497 0
781546 0
781557 0
781610 0
781657 0
781671 0
781755 0
781842 0
781868 0
781908 0
781916 0
781985 0
782063 0
782186 0
782252 0
782393 0
782416 0
782445 0
782453 0
782457 64
782517 0
782587 0
782590 0
782598 0
782605 0
782727 0
782869 0
782926 0
783079 0
783095 0
783127 0
783184 0
783259 0
783328 0
783450 0
783478 0
783490 0
783513 0
783600 0
783606 0
783622 0
783943 0
783982 0
784072 0
784104 0
784117 0
784159 0
784177 0
784219 0
784351 0
784434 0
784468 0
784510 0
784531 0
784625 2
784647 0
784669 0
784718 0
784722 0
784730 29
784736 0
784750 0
784763 0
784788 0
784790 0
784797 0
784913 0
785006 0
785034 0
785055 0
785088 0
785214 0
785224 0
785486 0
785754 0
785805 0
785820 0
786009 100
786015 0
786108 0
786153 0
786161 12
786177 31
786227 0
786269 416
786286 172
786326 192
786441 0
786552 27
786578 0
786659 0
786908 0
787046 0
787056 0
787070 0
787096 304
787206 0
787235 0
787252 0
787338 76
787479 0
787500 74
787615 0
787640 0
787664 0
787685 0
787708 12
787774 0
787782 0
787818 0
787835 0
787905 0
787921 2
787939 0
788054 2
788099 32
788115 0
788174 0
788244 186
788260 0
788273 0
788314 85
788604 0
788647 0
788709 88
788716 0
788767 0
788927 0
788945 60
789032 0
789035 40
789141 2
789158 0
789169 62
789213 112
789282 22
789297 0
789418 2
789447 0
789454 0
789557 2
789658 0
789695 400
789908 56
789954 0
789969 61
790101 82
790105 73
790112 0
790195 4
790244 3
790412 5
790469 38
790577 234
790583 0
790589 0
790627 0
790642 0
790705 0
790779 0
790826 0
790987 0
790997 0
791167 0
791216 0
791284 132
791299 0
791432 94
791442 0
791451 0
791506 748
791509 0
791701 0
791763 0
791774 0
791841 0
791916 0
791963 44
791980 0
792038 0
792046 0
792098 0
792170 0
792222 0
792238 0
792251 0
792358 0
792413 0
792418 0
792508 0
792706 0
792725 0
792761 0
792805 0
792923 0
792955 0
792989 0
793102 0
793191 0
793223 0
793330 0
793360 0
793407 0
793511 0
793535 0
793565 0
793640 0
793722 0
793885 0
793939 0
793954 46
794010 0
794051 0
794158 0
794320 0
794337 0
794383 0
794405 0
794523 0
794568 2
794602 0
794614 0
794658 0
794686 0
794695 0
794727 0
794746 0
794782 0
794803 0
794851 0
794855 0
794861 0
794964 0
795008 0
795045 46
795130 6
795275 2
795671 0
795779 0
795781 0
795787 2
795829 0
795838 0
795919 0
795970 0
796045 0
796123 0
796131 0
796183 0
796190 0
796203 0
796335 0
796407 0
796429 0
796677 0
796721 0
796747 1
796824 28
796828 0
796857 0
796875 0
796895 0
796925 0
796929 0
796953 0
797140 0
797230 0
797273 0
797316 0
797358 0
797492 0
797517 0
797525 0
797548 0
797669 0
797693 0
797787 0
797876 0
797912 0
797920 0
797955 0
797982 0
798050 0
798073 0
798114 0
798134 0
798167 0
798195 0
798272 0
798281 229
798335 0
798448 179
798453 2
798595 0
798616 0
798661 114
798667 13
798772 70
798847 0
798879 0
799018 0
799144 0
799161 0
799183 0
799196 0
799228 1
799316 0
799330 87
799373 0
799413 0
799474 10
799512 0
799696 1
799799 394
799848 128
799894 0
799923 0
799939 0
799947 0
799977 0
799995 220
799998 1
800044 0
800073 2
800126 0
800193 0
800237 0
800359 0
800368 0
800383 0
800398 0
800454 0
800477 80
800523 0
800596 0
800611 0
800631 0
800654 0
800658 0
800790 0
800832 0
800844 0
800855 0
800876 0
800879 0
800915 0
800947 0
800949 0
800968 0
801016 0
801046 0
801091 0
801139 0
801156 0
801342 0
801357 0
801530 0
801623 0
801675 0
801748 0
801771 0
801848 0
801868 0
801932 0
802035 0
802089 0
802091 0
802193 0
802217 0
802330 0
802349 0
802433 0
802487 0
802523 0
802543 0
802580 0
802674 0
802701 0
802711 0
802777 0
802791 0
802816 0
802837 0
802890 0
802944 0
802986 0
803041 0
803055 0
803241 0
803268 0
803295 0
803368 0
803386 13
803402 0
803551 0
803662 0
803700 0
803703 0
803709 0
803716 0
803941 0
804018 0
804129 0
804195 0
804280 0
804348 0
804363 0
804372 0
804418 0
804442 0
804622 0
804637 0
804783 0
804824 0
804831 0
804838 0
804840 0
804888 0
805022 0
805124 0
805130 0
805203 0
805230 0
805262 0
805390 0
805400 0
805431 0
805502 0
805505 0
805654 0
805669 0
805697 0
805747 0
805770 0
805794 0
805803 0
805856 0
805881 0
805905 0
805945 0
806012 0
806014 0
806037 0
806160 0
806164 2
806274 0
806287 0
806292 0
806307 0
806334 138
806382 0
806413 0
806455 68
806630 0
806640 56
806734 51
806743 135
806787 3
806839 0
806849 0
806872 0
806885 10
806887 0
806932 134
807019 0
807079 2
807103 1
807112 0
807146 0
807182 19
807190 109
807322 102
807355 0
807472 0
807532 0
807541 0
807577 1
807595 0
807682 69
807715 1
807791 0
807841 0
808054 121
808114 0
808138 47
808144 475
808147 133
808184 0
808233 0
808318 123
808324 120
808391 107
808405 83
808539 0
808582 0
808611 0
808734 0
808806 0
808829 0
808855 0
808911 0
808950 1
809053 13
809096 0
809125 3
809136 1
809154 0
809179 0
809202 0
809232 0
809301 0
809421 0
809480 0
809544 0
809556 0
809606 0
809643 130
809716 23
809732 0
809772 0
809796 0
809881 297
809930 0
809954 0
810087 83
810108 0
810284 37
810306 0
810336 0
810343 0
810364 0
810413 45
810417 30
810428 0
810474 130
810478 71
810686 0
810726 0
810764 0
810829 1
810855 527
810870 0
810885 1
810943 138
810954 0
810972 38
811071 25
811112 0
811126 0
811134 2
811184 0
811204 0
811216 0
811259 0
811339 0
811371 0
811466 0
811528 0
811598 0
811705 0
811739 0
811789 0
811820 0
811839 0
811994 0
812029 0
812101 0
812143 0
812461 0
812489 0
812687 0
812726 0
812810 0
812827 0
812834 1
812865 0
812913 0
812967 0
813020 0
813036 0
813108 0
813146 0
813158 0
813171 0
813179 0
813237 0
813332 0
813363 0
813406 0
813412 0
813475 0
813495 0
813547 0
813580 0
813591 0
813607 0
813647 0
813680 0
813725 0
813841 0
813869 0
813890 0
813931 0
813935 0
814226 0
814243 0
814245 0
814249 0
814326 0
814360 0
814451 0
814455 0
814546 0
814568 0
814587 0
814641 0
814707 0
814726 0
814902 0
814978 15
814986 0
814988 0
815075 0
815188 0
815390 0
815409 0
815628 76
815718 0
815731 57
815772 178
815797 0
815817 0
815887 25
815970 0
815982 0
816089 0
816107 33
816110 80
816251 19
816373 0
816417 281
816479 3
816487 0
816572 60
816584 48
816798 0
816847 0
816929 0
816932 286
817072 0
817151 297
817195 0
817314 0
817323 0
817347 1
817355 0
817432 129
817532 0
817621 0
817670 46
817700 2
817762 1
817806 0
817879 166
817975 0
818065 99
818098 0
818170 37
818182 100
818199 0
818255 0
818393 0
818412 0
818453 121
818474 3
818522 0
818545 0
818607 0
818647 0
818685 63
818721 0
818828 0
818832 234
818862 0
818882 0
818895 16
818969 0
819054 0
819240 99
819273 0
819388 74
819633 243
819668 0
819676 1
819679 1
819685 0
819752 0
819791 0
819844 0
819865 0
819871 129
819887 0
820088 0
820102 0
820132 325
820243 78
820257 6
820263 1
820323 100
820354 1
820409 81
820508 4
820917 0
821043 0
821186 0
821339 0
821355 0
821391 225
821393 145
821405 0
821494 0
821539 0
821601 0
821798 5
821820 0
821921 0
821948 509
821978 288
822204 270
822280 0
822355 247
822378 2
822413 79
822415 700
822417 235
822515 3
822555 0
822606 5
822625 0
822812 0
822896 84
822902 987
823475 0
823592 0
823680 9
823726 228
823837 428
823867 161
824004 0
824059 120
824278 0
824362 825
824424 0
824460 53
824541 0
824643 325
824655 24
824692 5
824702 0
824710 0
824734 0
824796 0
824881 0
824977 0
825011 0
825014 0
825049 0
825151 0
825160 0
825164 0
825180 0
825230 0
825535 0
825565 0
825583 0
825615 0
825624 0
825646 0
825730 0
825757 0
825769 0
825796 0
825802 0
825901 0
825910 0
825927 0
825946 0
826029 0
826065 0
826105 2
826275 0
826377 0
826551 0
826581 0
826584 0
826665 24
826880 0
826889 0
826977 0
827164 0
827186 0
827216 0
827248 268
827344 0
827433 0
827468 0
827508 0
827525 2
827597 212
827627 0
827923 84
827945 220
827948 24
828023 3
828067 210
828112 147
828153 0
828218 0
828239 0
828385 0
828475 0
828537 0
828698 0
828859 0
828890 0
828903 2
828922 0
828935 244
829064 0
829166 0
829196 3
829218 145
829283 1
829360 42
829413 35
829424 35
829720 3
829752 42
829838 65
829893 0
829911 0
829965 0
829989 75
830384 0
830691 1
830714 1
830824 146
830907 0
830954 485
831064 46
831176 1
831242 0
831345 1
831368 64
831386 21
831433 301
831473 0
831485 0
831509 0
831527 171
831555 15
831557 3
831587 207
831610 119
831637 0
831678 176
831716 424
831718 1
831758 139
831869 74
831975 0
831998 8
832006 0
832046 21
832082 288
832147 0
832175 14
832238 95
832259 79
832341 155
832397 51
832413 82
832418 250
832510 49
832526 305
832682 506
832727 34
832811 0
832846 56
832950 3
832982 2
833164 0
833199 0
833239 95
833273 0
833340 0
833522 0
833531 0
833567 0
833613 448
833678 2
833738 0
833785 0
833887 189
833911 315
833914 127
833945 0
834161 7
834182 193
834186 86
834199 1
834327 0
834372 78
834524 0
834584 0
834613 0
834639 0
834670 35
834715 0
834817 0
834899 0
834908 0
834961 0
834964 0
835016 0
835060 46828
835129 2
835222 0
835270 75
835417 496
835426 0
835514 1
835621 1
835644 212
835802 0
835884 100
835959 7
836144 0
836260 52
836425 0
836620 0
836711 0
836849 0
836897 0
836981 369
837272 0
837397 0
837584 60
837710 0
838050 0
838149 0
838219 0
838363 0
838382 0
838389 0
838395 0
838412 0
838525 10
838534 118
838634 0
838667 94
838709 5
838909 0
839236 0
839329 37
839332 353
839542 0
839575 55
839629 320
840061 0
840283 22
840751 15
840760 0
840854 0
840934 0
840978 0
841150 144
841202 155
841212 148
841355 26
841544 75
841556 0
841568 39
841654 3
841672 15
841738 0
841843 0
841919 43
841929 0
841937 0
841995 920
842016 1
842021 575
842025 487
842043 41
842122 0
842150 20
842213 106
842234 85
842316 202
842348 33
842426 89
842788 0
842791 0
842809 0
843008 0
843084 0
843211 0
843243 0
843360 0
843372 0
843378 0
843435 0
843535 0
843553 0
843612 0
843667 0
843703 0
843755 0
843912 217
843966 0
844053 2
844257 10
844402 0
844422 103
844503 0
844578 0
844692 0
844728 107
844779 28
844944 1
844989 0
845029 82
845130 0
845250 65
845256 78
845266 0
845459 75
845550 0
845583 0
845627 0
845734 0
845846 64
845993 0
846001 0
846006 0
846009 0
846054 9
846093 0
846130 296
846133 229
846153 110
846211 2
846298 0
846342 0
846372 2
846417 120
846425 0
846510 381
846676 0
846699 0
846701 0
846710 0
846730 0
846746 0
846848 0
846932 0
846959 0
847149 0
847234 82
847308 113
847409 0
847431 252
847491 2
847552 166
847597 22
847645 0
847678 475
847716 45
847725 69
847856 0
847869 215
847873 184
847928 175
848053 0
848060 188
848086 0
848094 0
848100 0
848104 0
848141 0
848219 0
848235 0
848246 0
848310 0
848315 0
848329 0
848337 0
848373 0
848378 0
848408 0
848417 0
848480 0
848483 0
848516 0
848534 0
848591 0
848642 0
848651 0
848700 0
848708 0
848748 0
848774 2
848820 0
848906 0
848916 0
848918 0
848921 0
848927 0
848970 0
848984 0
848987 0
849019 0
849057 2
849074 0
849092 0
849194 0
849269 0
849284 0
849293 0
849332 0
849362 0
849428 0
849443 0
849454 0
849464 0
849467 0
849494 0
849577 302
849619 5
849639 0
849823 3
849966 14
849991 185
849999 0
850084 1
850088 151
850115 294
850244 0
850343 11
850345 322
850359 0
850369 0
850394 589
850410 35
850496 0
850625 22
850628 181
850678 0
850694 0
850705 0
850734 1
850860 118
850984 46
851055 1
851146 50
851241 2
851254 0
851439 38
851477 0
851544 0
851552 0
851576 0
851595 0
851749 0
851918 0
851959 0
852048 0
852072 0
852157 0
852195 0
852220 0
852256 0
852265 0
852328 0
852332 0
852359 13
852363 1
852427 0
852433 0
852600 0
852611 0
852639 0
852672 76
852674 0
852700 0
852775 0
852810 0
852886 0
852924 0
853181 0
853196 0
853218 0
853324 0
853519 0
853650 0
853954 0
854062 0
854174 0
854237 183
854278 0
854307 91
854338 0
854349 0
854377 0
854518 0
854690 108
854700 0
854718 0
854763 0
854790 0
854833 0
854835 2
854862 0
855009 3
855075 0
855120 0
855189 0
855303 0
855396 12
855429 0
855858 0
855871 0
855903 5
855917 0
855926 158
855959 0
855962 0
856021 8
856049 258
856115 0
856142 81
856235 0
856241 0
856346 1
856364 0
856407 2
856420 0
856460 0
856474 0
856606 0
856672 0
856683 0
856704 0
856756 0
856761 536
856794 0
856929 0
857169 0
857202 0
857248 0
857484 0
857496 224
857501 8
857532 68
857601 202
857723 0
857749 2
857811 0
857914 0
858020 0
858038 0
858064 1
858067 73
858168 0
858200 0
858279 0
858360 0
858389 68
858399 139
858475 0
858514 146
858679 0
858865 0
858952 0
859053 0
859084 0
859134 0
859174 0
859228 28
859278 0
859315 0
859332 152
859489 1
859492 3
859614 22
859662 0
859778 0
859824 0
859831 0
859866 1
859873 0
859958 0
859963 0
859993 1
859996 0
860002 0
860023 0
860029 0
860098 0
860127 112
860154 0
860180 10
860221 0
860410 0
860466 7
860502 580
860508 100
860525 0
860568 48
860603 31
860689 0
860696 0
860721 0
860757 0
860769 0
860825 1
860840 0
860859 0
860909 10
860935 11
860961 0
861109 0
861174 1
861255 19
861284 1
861420 24
861432 0
861442 0
861456 0
861625 74
861645 0
861732 0
861750 0
861827 0
861950 2
862012 0
862028 0
862163 0
862184 31
862233 0
862265 0
862292 0
862306 0
862343 0
862347 178
862366 0
862379 0
862383 0
862432 0
862456 0
862469 59
862542 0
862570 0
862615 0
862661 0
862685 255
862730 0
862733 56
862777 0
862790 0
862856 7
862868 261
862938 0
862981 0
863050 131
863222 0
863289 386
863291 0
863303 0
863324 0
863537 54
863711 40
863814 52
863860 1
864046 0
864106 0
864188 0
864246 39
864370 1
864387 0
864418 0
864425 0
864474 0
864487 2
864550 0
864562 1
864572 83
864599 0
864629 0
864668 0
864800 0
864806 0
864864 0
864953 0
865040 0
865141 0
865160 0
865251 0
865263 0
865273 0
865306 0
865352 0
865387 0
865404 0
865518 0
865571 0
865580 0
865597 0
865765 0
865815 0
865823 0
865852 0
865900 0
865948 0
865956 0
866036 0
866092 0
866212 6
866332 0
866386 0
866467 37
866506 0
866609 140
866670 0
866686 0
866695 40
866812 0
866847 0
866873 5
867010 0
867045 0
867145 0
867403 36
867441 0
867482 19
867579 141
867707 0
867786 0
867815 0
867848 0
867912 16
868018 0
868269 23
868279 0
868384 261
868452 100
868507 207
868553 160
868560 0
868563 81
868758 1
868769 71
868778 0
868892 246
869060 339
869081 19
869114 334
869126 78
869134 0
869233 0
869290 209
869336 2
869353 0
869373 0
869387 0
869430 0
869507 0
869627 424
869759 95
869774 0
869792 1
869859 55
869966 23
869969 5
869983 3
870038 0
870102 0
870114 0
870141 0
870170 0
870416 0
870548 0
870698 0
870903 0
870911 0
870933 0
871064 0
871097 0
871120 0
871128 0
871385 0
871399 0
871403 0
871424 203
871436 0
871539 21
871595 1
871599 0
871621 15
871638 534
871745 0
871840 0
872035 0
872037 220
872043 3
872066 0
872114 0
872160 0
872176 0
872207 10
872465 0
872514 2
872621 5
872633 0
872650 88
872673 0
872863 0
872960 0
873073 0
873158 0
873200 32
873226 90
873270 1
873292 71
873301 64
873331 0
873364 0
873384 0
873400 0
873454 0
873460 0
873543 0
873576 0
873655 0
873674 0
873682 0
873701 0
873708 0
873774 0
873833 0
873867 0
873880 0
873921 0
874009 0
874027 0
874107 0
874146 0
874171 0
874173 0
874176 0
874183 0
874202 0
874252 0
874323 248
874357 0
874365 0
874386 0
874454 0
874471 0
874503 0
874506 0
874533 0
874540 0
874558 0
874609 0
874700 0
874708 0
874713 0
874729 0
874743 0
874745 0
874765 0
874782 0
874843 2
874846 0
874891 0
874898 0
874927 0
874968 0
874984 0
875029 0
875095 0
875117 0
875177 0
875276 9
875284 0
875341 0
875467 0
875496 0
875519 70
875530 0
875545 118
875569 0
875603 0
875619 0
875647 0
875653 1
875662 0
875776 36
875792 186
875859 0
875892 0
876067 0
876073 0
876085 0
876094 0
876118 0
876163 0
876166 0
876277 0
876307 0
876320 35
876324 0
876343 0
876388 0
876418 9
876462 0
876827 0
876850 0
876899 0
876911 0
876920 0
876930 0
876983 0
877054 0
877083 0
877115 0
877268 0
877272 0
877426 131
877473 0
877574 94
877596 0
877649 0
877690 361
877749 228
877860 0
878033 0
878060 0
878096 0
878181 0
878335 0
878343 0
878440 0
878446 0
878459 0
878558 46
878560 287
878654 0
878720 0
878742 0
878755 0
878825 0
878836 0
878981 0
878997 0
879283 0
879308 0
879347 1
879354 0
879374 34
879431 0
879443 292
879473 83
879591 0
879652 12
879679 301
879772 0
879825 0
879848 54
879927 0
879951 0
880056 0
880219 6
880233 36
880240 158
880266 0
880275 295
880295 0
880328 0
880369 0
880393 0
880421 0
880633 0
880683 152
880687 1
880732 0
880859 45
880887 0
880906 49
880954 0
880991 0
881031 1
881038 26
881057 42
881064 92
881076 67
881145 2
881148 0
881152 103
881192 0
881210 0
881223 0
881276 0
881341 0
881358 0
881372 0
881438 0
881511 0
881564 0
881638 2
881717 139
881731 14
881812 0
881847 0
881866 37
881909 0
882159 0
882257 534
882263 0
882279 87
882343 2
882387 0
882398 1
882442 0
882624 0
882670 0
882879 0
882896 0
882919 0
882928 0
882980 0
883052 0
883055 0
883118 0
883201 0
883232 0
883261 0
883402 0
883493 13
883728 1
883764 64
883781 55
883851 0
883875 1
883910 0
884138 0
884150 146
884199 0
884223 0
884232 0
884281 0
884304 0
884376 677
884429 69
884438 0
884461 0
884491 7
884607 0
884631 111
884649 101
884652 382
884655 0
884677 0
884716 4
884745 79
884792 0
884858 0
884918 0
885168 0
885269 0
885284 111
885380 0
885491 0
885671 4
885685 0
885706 1
885728 0
885767 0
885789 0
885860 0
885894 0
885913 0
885970 145
885993 0
886029 0
886067 0
886083 11
886111 30
886140 0
886180 0
886232 0
886319 0
886400 3
886422 181
886557 38
886577 0
886602 0
886646 0
886653 0
886656 0
886666 0
886668 0
886697 1
886769 333
886805 1
886835 0
886839 0
886848 203
886890 0
886935 1
886944 0
887022 1
887031 0
887138 0
887140 0
887150 0
887165 0
887363 0
887391 0
887490 0
887557 0
887612 109
887663 0
887737 139
887791 227
887814 0
887872 0
887878 79
888072 116
888256 0
888320 119
888455 2
888572 120
888636 0
888674 0
888684 0
888708 0
888760 18
888901 2
888913 9
888944 0
889096 47
889193 137
889224 59
889346 0
889396 10
889400 12
889518 41
889521 55
889608 125
889617 54
889639 33
889811 4
889825 5
889839 628
889866 7
889890 3
889993 13
890012 0
890021 0
890027 0
890040 18
890115 160
890128 2
890149 14
890151 85
890253 18
890259 16
890298 81
890301 103
890418 164
890596 6
890626 0
890734 39
891010 57
891247 6
891300 3
891303 3492
891346 27
891367 0
891446 0
891453 22
891473 246
891506 15
891536 0
891569 0
891598 19
891704 0
891726 0
891737 0
891764 0
891902 0
891913 92
891958 0
891981 0
892023 0
892036 0
892095 0
892256 0
892299 0
892338 0
892495 0
892507 33
892516 0
892605 0
892715 0
892726 0
892744 5
893000 0
893279 340
893293 0
893305 29
893315 65
893417 0
893465 0
893633 68
893691 0
893707 0
893832 71
893870 0
894023 128
894153 0
894272 180
894350 55
894412 52
894422 0
894561 2
894569 0
894606 0
894617 93
894630 0
894644 168
894976 0
895083 48
895100 62
895125 0
895141 0
895148 0
895158 0
895178 0
895234 393
895239 0
895264 0
895279 1
895350 46
895356 0
895364 0
895431 36
895714 281
895718 16
895765 24
895769 39
895871 0
895901 0
895958 0
895988 0
896015 0
896147 0
896159 0
896272 0
896315 0
896372 0
896388 0
896412 0
896415 0
896500 0
896627 0
896676 0
896697 0
896961 0
896979 0
896981 0
897007 0
897093 0
897140 0
897149 0
897234 0
897257 0
897275 0
897308 0
897479 0
897565 0
897684 0
897747 0
897810 0
897834 0
898073 0
898206 0
898376 249
898385 17
898440 0
898478 132
898566 0
898692 0
898779 0
898781 0
898799 0
898836 0
898842 0
898870 0
898880 3
898884 0
898924 0
899028 0
899047 0
899118 0
899141 0
899183 0
899229 0
899237 0
899364 0
899458 1
899515 0
899593 0
899729 0
899819 0
899829 0
899890 0
899916 0
899938 0
899945 0
899961 48
899979 167
899989 0
900030 0
900033 297
900039 7
900155 0
900181 0
900221 84
900247 31
900328 13
900372 6
900433 16
900435 163
900493 117
900551 0
900588 0
900648 3
900694 0
900722 184
900783 0
900789 0
900812 0
900841 0
900882 0
900884 0
900921 0
900954 0
901036 0
901047 0
901100 1
901151 1
901155 0
901162 3
901175 0
901264 0
901366 4
901432 0
901456 0
901479 1
901487 109
901558 677
901629 115
901634 469
901760 2
901916 0
902047 0
902084 144
902118 0
902129 0
902264 0
902267 0
902276 0
902432 0
902738 0
902756 0
902772 0
902857 0
902881 0
902940 0
902948 0
902954 0
902974 0
902994 0
903101 0
903125 0
903152 0
903303 0
903380 0
903385 0
903456 0
903488 0
903566 0
903573 0
903597 0
903711 0
903718 0
903763 0
903772 0
903779 0
903917 0
903988 0
904076 0
904129 0
904214 0
904219 0
904334 0
904425 0
904445 0
904596 0
904746 0
904817 428
904830 0
904840 98
904906 74
904976 0
904982 0
905032 0
905069 0
905108 0
905121 0
905128 0
905155 0
905174 0
905216 0
905231 0
905242 0
905348 0
905405 0
905411 0
905533 0
905574 0
905680 0
905715 0
905819 0
905894 0
905942 0
905959 0
906009 0
906043 0
906051 0
906077 0
906285 0
906351 131
906391 59
906461 0
906665 0
906699 0
906738 0
906770 0
906856 0
906879 0
906957 0
907050 0
907110 0
907122 0
907132 0
907163 0
907174 0
907201 0
907225 0
907274 0
907293 0
907326 9
907339 0
907377 0
907414 147
907444 82
907540 24
907555 159
907575 0
907609 2
907647 96
907663 0
907711 39
907756 0
907865 161
907901 0
908029 0
908040 0
908049 0
908068 0
908125 640
908199 69
908403 4
908483 216
908525 74
908546 3
908572 0
908624 1
908650 0
908666 0
908895 0
908915 27
909017 180
909029 0
909035 0
909041 2
909071 62
909204 0
909218 0
909337 162
909366 0
909385 104
909440 0
909454 3
909464 193
909489 0
909500 0
909522 0
909593 32
909605 0
909675 0
909824 2
910003 13
910063 0
910074 0
910251 0
910327 0
910366 0
910380 0
910428 0
910437 0
910448 0
910538 0
910560 0
910621 0
910631 0
910733 0
910742 0
910842 63
910895 0
910901 62
910916 0
910982 13
910985 604
911005 0
911189 0
911386 73
911425 316
911449 0
911504 8
911512 197
911620 307
911700 1
911827 0
911925 0
912005 0
912161 0
912204 1
912232 0
912441 0
912506 0
912579 127
912615 0
912639 0
912650 0
912657 0
912677 0
912711 25
912723 246
912762 125
912765 77
912922 789
912941 229
912945 343
912956 0
913094 0
913154 174
913317 1022
913340 558
913420 4
913479 127
913500 9
913559 0
913631 368
913841 0
914035 59
914134 0
914164 1
914186 0
914204 195
914211 156
914237 0
914258 0
914338 95
914537 0
914622 17
914661 4
914829 49
914860 0
914862 9
914904 104
914960 29
914967 68
915083 23
915125 4
915191 5
915217 224
915322 174
915330 19
915374 485
915413 29
915425 204
915429 1
915588 0
915618 0
915697 92
915895 0
915910 4
915947 184
916011 1
916152 1
916228 0
916316 56
916334 2
916370 11
916434 103
916442 46
916537 0
916615 0
916675 188
916718 172
916740 0
916876 1
916964 502
917048 0
917064 0
917176 0
917178 2
917227 0
917245 0
917317 20
917351 70
917375 2
917480 491
917735 0
917769 0
917802 0
917901 0
917937 0
917953 0
917993 0
918040 0
918140 0
918207 0
918222 0
918266 0
918299 0
918343 0
918401 0
918506 0
918611 0
918614 0
918641 0
918689 0
918763 0
918773 0
918789 0
918791 8
918807 0
918973 484
919009 192
919054 33
919073 15
919203 0
919272 183
919336 62
919378 0
919384 0
919491 18
919562 0
919571 0
919586 0
919645 434
919654 171
919717 11
919719 128
919766 59
919814 38
919870 0
919952 0
920018 1
920060 0
920087 92
920175 0
920198 0
920207 811
920258 20
920331 0
920429 472
920459 0
920613 4
920616 228
920672 43
920680 37
920733 1
920742 2
920758 0
920770 70
920889 3
920939 19
921121 0
921129 2
921133 0
921144 0
921252 34
921277 0
921342 260
921363 97
921381 597
921393 276
921438 28
921441 350
921453 92
921493 5
921707 34
921721 3
921769 5
921855 175
921870 0
921893 111
921915 0
921918 0
921922 0
921927 287
921931 0
921937 0
921944 0
921974 16
922026 72
922069 3
922090 10
922119 0
922129 81
922306 66
922339 43
922523 212
922525 146
922587 0
922617 0
922651 447
922705 60
922735 91
922739 15
922770 15
922786 0
922807 0
922849 0
922873 98
922895 0
922964 111
922987 132
923003 1
923040 0
923083 3
923099 304
923124 0
923135 0
923164 0
923174 1
923325 0
923391 194
923411 261
923431 3
923466 0
923480 0
923569 94
923580 0
923709 924
923722 331
923839 0
923849 0
923855 0
923867 0
923869 0
923890 21
923923 0
923939 87
924011 0
924020 0
924044 0
924064 0
924071 0
924085 0
924130 0
924220 0
924232 0
924295 0
924303 0
924324 262
924328 4
924416 0
924652 0
924817 0
924831 194
924861 208
924957 385
924977 12
925034 1
925209 3518
925729 0
925756 0
925801 0
925837 0
926005 0
926116 0
926218 0
927094 0
927277 0
927421 0
927496 0
927608 0
927726 0
927733 376
927755 1
927775 2
927838 0
927890 0
927934 2
927944 2
927972 370
928004 0
928053 2
928094 0
928152 1
928359 32
928464 2
928526 0
928781 0
928814 0
928904 0
929090 0
929323 0
929399 156
929501 614
929504 4
929705 33
929742 33
929906 0
930122 160
930168 69
930226 15
930236 192
930301 116
930532 2
930537 190
930545 228
930547 84
930554 0
930707 0
930729 0
930754 0
930780 53
930879 68
931104 182
931121 1682
931252 0
931262 98
931273 0
931318 0
931329 0
931337 86
931351 1
931418 14
931490 267
931509 6
931515 49
931534 0
931595 421
931599 0
931738 246
931742 0
931752 226
931768 0
931824 0
931902 0
931929 0
931958 0
932048 98
932052 300
932073 5304
932091 0
932140 0
932152 23
932164 0
932186 162
932211 0
932237 0
932280 0
932420 120
932441 0
932466 68
932490 117
932529 376
932580 761
932646 0
932848 0
932903 96
933006 1
933091 0
933132 0
933147 0
933198 34
933200 61
933216 0
933241 182
933338 9
933388 0
933467 0
933479 111
933500 0
933573 8
933602 44
933611 63
933718 3
933742 78
933830 0
933874 105
933918 41
933951 0
933976 2
934040 0
934042 0
934048 0
934060 0
934069 0
934077 0
934086 0
934118 360
934124 0
934294 0
934457 98
934465 168
934853 0
934963 0
934999 100
935107 0
935182 55
935190 0
935413 289
935498 0
935500 0
935508 0
935519 0
935538 0
935601 11
935603 88
935613 16
935670 0
935682 0
935803 75
935873 3
935947 0
935956 53
935978 1
936015 0
936072 45
936220 4
936358 0
936387 0
936462 120
936797 1
936830 1
936937 0
936998 3
937050 0
937114 51
937205 267
937237 187
937468 0
937483 0
937533 8
937647 0
937675 6
937710 0
937947 0
937964 5
938064 50
938074 273
938118 0
938175 1
938235 0
938245 0
938250 36
938307 0
938383 177
938431 2
938568 0
938585 0
938652 0
938705 0
938707 42
938726 0
938775 0
938866 0
938907 0
938935 0
939044 12
939183 0
939233 0
939257 0
939271 0
939396 198
939445 28
939477 9
939551 303
939630 131
939689 50
939737 0
939749 38
939780 0
939793 0
939887 1
939944 1
939964 142
939985 0
940003 10
940019 0
940123 319
940162 0
940397 257
940403 210
940430 123
940457 77
940526 0
940549 0
940568 325
940570 371
940814 20
940845 0
940871 152
940922 0
941050 0
941132 0
941199 3
941235 0
941245 167
941307 0
941323 0
941418 0
941449 0
941454 86
941498 0
941545 34
941583 25
941666 39
941671 0
941740 4
941757 0
941810 65
941971 0
942097 0
942116 0
942134 0
942152 0
942159 0
942166 0
942170 0
942242 111
942329 0
942451 1
942690 127
942726 0
942806 0
942862 0
942872 0
942888 0
942904 0
942932 0
942963 206
942990 97
943087 0
943150 3
943239 0
943293 0
943405 0
943446 1
943449 29
943455 0
943516 4
943566 0
943635 145
943677 96
943679 0
943722 0
943752 0
943756 204
943807 0
943932 0
943999 422
944099 0
944170 0
944231 1
944254 81
944293 0
944300 0
944306 0
944308 0
944313 36
944315 0
944317 0
944392 0
944473 558
944477 0
944587 6
944590 3
944633 0
944841 1
944873 0
944906 101
944965 0
944986 0
945036 0
945053 59
945104 0
945126 0
945148 0
945180 0
945200 0
945236 0
945249 0
945256 29
945325 0
945342 38
945418 34
945445 0
945472 0
945575 0
945681 1
945685 15
945703 0
945781 104
945821 0
945895 1
945910 239
945922 356
945944 3
945989 0
946054 1
946070 0
946072 169
946140 87
946155 80
946167 0
946171 480
946189 0
946284 0
946428 0
946488 264
946525 158
946528 208
946585 0
946702 0
946725 2
946746 66
946794 0
946822 0
946903 306
947100 0
947109 15
947185 73
947189 0
947357 0
947391 0
947405 0
947438 0
947472 161
947491 0
947504 7
947556 0
947626 0
947642 59
947741 0
947773 2
947784 0
947987 2
948002 0
948108 2
948208 356
948364 2
948405 0
948481 77
948574 0
948585 0
948736 11
948762 0
948799 0
948819 0
948889 96
948923 0
948935 615
949014 44
949065 2
949068 123
949166 0
949176 0
949336 1
949569 9
949653 10
949692 2
949801 0
949851 0
949882 0
949923 0
950057 0
950166 2
950313 126
950535 0
950579 0
950597 200
950599 0
950601 2
950624 0
950645 0
950653 0
950823 0
950876 0
950907 0
950922 1
951003 0
951059 9
951063 154
951078 18
951130 0
951146 149
951171 0
951208 247
951212 165
951301 0
951387 0
951389 57
951459 0
951624 87
951682 0
951970 0
952025 2
952061 0
952089 8
952154 771
952213 0
952307 0
952316 4
952337 370
952439 0
952451 401
952531 221
952709 36
952756 21
952777 0
952897 44
952900 0
952975 296
953047 17
953073 0
953248 0
953265 15
953273 0
953283 0
953407 338
953474 0
953482 76
953554 0
953574 0
953728 0
953732 0
953910 0
953941 0
953967 0
953974 34
953983 18
954090 0
954133 1
954142 0
954309 0
954319 1
954425 2
954480 0
954513 0
954556 60
954565 556
954676 0
954723 0
954751 0
954851 44
954895 0
954933 0
954962 54
954999 15
955010 0
955019 203
955098 1
955475 0
955500 59
955584 1
955591 0
955632 0
955800 26
955828 80
956286 0
956392 0
956459 0
956543 1
956598 0
956762 0
956811 0
956906 0
956968 0
957148 0
957316 0
957337 0
957347 0
957378 0
957391 0
957666 0
957766 0
957894 38
957922 0
957996 61
958024 0
958105 0
958111 0
958348 0
958365 0
958371 0
958414 0
958448 0
958469 2
958505 3
958524 0
958566 1
958572 38
958586 0
958611 0
958647 80
958685 0
958742 0
958780 62
958804 0
958920 0
959013 0
959040 119
959139 0
959155 0
959283 106
959331 0
959341 0
959364 3
959482 0
959619 0
959679 0
959895 0
959946 0
959955 0
960036 11
960139 0
960152 47
960219 9
960272 6
960343 0
960441 0
960493 0
960572 0
960632 0
960655 0
960780 0
960867 0
960952 0
960956 0
960969 0
960980 0
961066 0
961238 135
961248 45
961340 0
961449 155
961455 0
961510 0
961535 0
961542 0
961728 0
961806 132
961845 61
961863 0
961923 0
962237 122
962294 100
962381 42
962591 0
962625 1
962700 4
962719 0
962798 0
962828 0
962848 300
962878 57
962917 66
962973 0
963023 194
963027 83
963111 30
963165 289
963204 0
963224 2
963231 69
963295 90
963330 0
963447 7
963449 0
963470 0
963553 0
963608 2
963623 0
963657 234
963793 633
964022 0
964074 74
964267 32
964292 1
964325 464
964401 1
964403 330
964756 0
964924 0
965043 0
965182 0
965345 0
965464 0
965475 0
965517 37
965535 395
965540 555
965544 180
965557 1
965565 36
965628 446
965667 18
965761 166
965792 0
965817 0
965845 23
965895 0
965897 0
965913 1
965916 0
965949 0
965960 0
965968 0
965984 0
966004 14
966007 478
966031 0
966074 137
966130 1734
966212 14
966266 0
966400 0
966604 0
966672 130
966716 0
966727 36
966870 5
966897 0
967008 189
967048 0
967096 0
967108 119
967184 242
967213 0
967276 61
967431 0
967594 1
967672 42
967712 54
967725 38
967733 0
967748 0
967759 115
967773 10
967806 0
967922 0
967976 172
968224 0
968234 0
968303 0
968418 78
968425 0
968666 2
968750 0
968825 0
968843 0
968993 0
969002 0
969095 0
969143 0
969254 70
969261 213
969316 44
969446 32
969453 0
969488 0
969551 0
969589 43
969623 1
969682 6
969684 155
969829 132
969863 0
969980 54
969985 79
970016 13
970060 145
970233 127
970237 1124
970285 89
970288 149
970294 0
970326 0
970415 0
970443 190
970446 360
970458 659
970462 128
970468 347
970579 56
970623 0
970632 192
970760 1
970814 0
970844 0
970923 0
970974 1
970998 0
971010 40
971013 0
971087 188
971130 0
971142 35
971149 42
971160 0
971385 0
971427 0
971490 0
971525 775
971608 0
971655 138
971678 0
971721 30
971854 57
971906 0
971949 498
971960 0
972038 45
972103 2
972117 53
972191 84
972314 681
972336 63
972455 0
972510 0
972525 0
972547 3
972663 70
972798 18
972975 92
973074 218
973099 89
973105 0
973315 72
973366 0
973394 0
973774 0
973814 178
973851 0
973999 0
974001 0
974043 0
974062 0
974073 0
974134 0
974140 0
974173 0
974211 0
974214 0
974353 0
974463 0
974590 50
974672 0
974680 0
974684 0
974723 0
974850 0
974890 0
974905 0
974978 0
974989 0
975000 0
975315 0
975354 2
975498 0
975545 0
975563 0
975599 0
975649 0
975672 0
975745 115
975758 0
975804 0
975849 63
975870 471
975986 0
976003 0
976044 0
976058 25
976133 0
976213 112
976228 12
976279 0
976315 35
976368 0
976483 5
976603 344
976620 89
976703 116
976710 0
976743 1
976750 259
976807 48
976816 77
976861 274
976887 0
976932 140
976941 0
977004 0
977052 0
977084 1
977147 0
977159 44
977288 175
977495 225
977515 75
977734 0
977776 111
977905 41
977907 33
977980 35
978048 1
978157 9
978173 153
978238 96
978297 176
978345 206
978439 371
978482 0
978497 0
978715 0
978741 0
978769 20
978831 13
978905 0
978923 35
979166 0
979629 1
979632 1
979775 0
979837 0
979869 2
979888 0
979906 0
979917 1
979949 100
980014 0
980056 0
980083 0
980105 96
980184 1
980195 0
980395 37
980507 0
980557 0
980671 0
980862 0
980983 0
981006 0
981151 0
981311 0
981324 0
981332 0
981342 0
981414 39
981425 68
981533 0
981558 0
981665 0
981689 0
981744 0
981806 0
981971 0
981974 0
982003 0
982241 0
982321 0
982331 0
982565 0
982575 0
982626 0
982672 0
982693 0
982703 0
982712 0
982724 0
982778 193
982825 78
982882 103
982890 0
982981 0
983092 2
983125 0
983131 0
983434 169
983442 0
983491 3
983664 0
983693 0
983734 0
983782 3
983790 333
983813 1215
983817 1
983920 32
983922 230
983960 0
984043 0
984046 0
984074 0
984146 0
984178 477
984247 0
984308 105
984346 19
984374 12
984389 288
984415 163
984480 0
984668 0
984803 0
984925 0
985045 0
985156 3
985218 113
985281 98
985452 51
985514 0
985622 0
985809 1
985825 329
985898 47
986029 0
986149 0
986226 0
986297 0
986316 0
986374 0
986411 0
986513 0
986518 46
986529 0
986543 0
986545 0
986597 0
986606 0
986614 0
986617 0
986646 0
986665 0
986735 0
986743 0
986802 0
986846 0
986901 0
986927 0
986991 0
986998 0
987015 84
987085 0
987116 0
987173 145
987177 0
987186 0
987239 0
987270 0
987304 0
987414 0
987453 0
987513 0
987555 0
987728 53
987760 0
987818 88
987920 4
987948 2
987977 0
988010 62
988013 1
988043 0
988102 0
988117 151
988147 0
988193 79
988238 1
988280 32
988287 558
988291 132
988346 51
988406 0
988476 0
988556 0
988595 0
988676 118
988698 60
988755 0
988807 76
988917 18
989038 0
989104 0
989356 0
989470 46
989497 83
989572 21
989733 143
989761 0
989807 0
989861 0
989897 0
989981 26
989990 38
990018 0
990089 0
990189 230
990291 0
990438 81
990518 0
990530 244
990626 0
990676 0
990744 35
990759 164
990774 35
990785 84
990818 14
990846 144
990868 357
990870 102
990872 215
990935 3
990982 493
991085 587
991110 82
991144 0
991176 9
991200 144
991210 82
991313 0
991336 8
991373 127
991496 149
991510 83
991635 384
991638 171
991698 0
991725 0
991772 30
991819 0
992072 132
992081 0
992189 0
992204 38
992248 0
992255 0
992285 0
992380 387
992558 0
992604 31
992742 422
992808 224
992882 42
992896 0
992916 96
992927 5423
992937 8
992939 12
992943 0
993002 0
993029 0
993040 70
993077 39
993144 0
993171 0
993216 0
993231 2
993233 0
993292 0
993310 0
993330 0
993339 0
993341 10
993434 0
993458 199
993476 106
993517 0
993526 146
993586 0
993649 0
993690 0
993702 0
993727 289
993748 0
993750 2
993777 0
993788 0
993790 0
993793 174
993804 0
993894 0
993918 0
993939 0
993955 0
993993 0
994000 0
994036 9
994042 0
994105 0
994129 0
994232 0
994262 1
994277 0
994380 0
994397 56
994431 0
994479 0
994489 0
994546 506
994548 0
994555 0
994557 64
994619 39
994643 0
994690 0
994712 0
994732 0
994763 0
994776 0
994964 0
994986 0
995060 0
995072 0
995124 0
995134 0
995136 185
995197 0
995214 0
995265 0
995270 0
995284 0
995299 5
995319 0
995345 0
995387 0
995417 0
995419 0
995446 0
995484 0
995500 0
995562 0
995680 0
995689 0
995710 0
995742 8
995800 0
995810 0
995867 0
995874 114
996033 0
996045 0
996105 0
996131 46
996177 197
996233 0
996239 29
996277 0
996307 0
996337 0
996365 0
996385 0
996391 0
996430 0
996442 0
996465 0
996510 0
996532 0
996563 0
996718 0
996791 0
996817 0
996984 0
996999 8
997036 258
997156 0
997165 0
997278 1
997481 187
997559 0
997571 1
997586 1
997640 0
997671 67
997700 13
997716 42
997721 0
997753 0
997837 546
997894 331
997900 8
997980 0
998112 14
998126 187
998150 0
998182 120
998215 0
998242 27
998265 216
998317 0
998488 47
998498 103
998692 0
998700 286
998722 0
998740 0
998768 0
998777 2
998816 118
998875 0
998885 275
998939 0
999057 8
999087 229
999134 51
999235 160
999297 0
999342 51
999347 98
999404 0
999411 1
999421 1
999423 0
999431 0
999445 0
999505 0
999636 0
999652 0
999682 0
999691 0
999739 0
999751 0
999768 0
999910 0
999913 0
1000000 0
1000006 0
1000036 0
1000044 0
1000073 0
1000105 0
1000256 0
1000346 0
1000405 0
1000414 0
1000534 0
1000555 0
1000573 0
1000588 0
1000720 0
1000729 0
1000744 0
1000754 0
1000765 0
1000794 0
1000806 22
1000809 0
1000940 0
1001147 0
1001174 0
1001295 780
1001309 21
1001346 112
1001581 0
1001595 0
1001605 0
1001645 0
1001751 0
1001837 0
1001928 46
1002021 0
1002144 3
1002225 0
1002231 0
1002269 0
1002342 1
1002415 0
1002428 0
1002442 5
1002451 14
1002751 3
1002760 0
1002810 29
1002820 212
1002878 0
1002922 0
1002936 48
1002950 0
1002979 0
1003063 0
1003084 0
1003378 0
1003384 0
1003393 0
1003501 0
1003520 0
1003539 0
1003589 0
1003615 18
1003621 0
1003650 7
1003661 183
1003790 1
1003832 1
1003872 0
1004057 0
1004085 1
1004256 0
1004272 0
1004281 0
1004365 108
1004368 332
1004389 186
1004397 566
1004502 18
1004864 0
1004880 0
1004926 0
1005251 0
1005323 0
1005379 0
1005422 0
1005435 0
1005498 0
1005516 0
1005528 0
1005752 0
1005811 0
1005835 0
1005860 0
1005890 0
1005902 0
1005937 0
1005982 0
1006240 0
1006299 0
1006335 0
1006452 0
1006473 0
1006573 0
1006694 0
1006721 0
1006759 0
1006768 1
1006807 0
1006844 0
1006882 5
1007079 0
1007236 0
1007272 0
1007401 161
1007470 0
1007551 135
1007596 0
1007639 0
1007651 30
1007759 0
1007768 69
1007881 0
1008004 90
1008077 10
1008088 0
1008111 144
1008139 34
1008171 0
1008191 365
1008193 473
1008195 110
1008215 0
1008277 22
1008302 240
1008417 42
1008582 0
1008599 35
1008779 0
1008818 0
1008842 125
1008936 0
1008960 0
1009088 94
1009173 86
1009231 85
1009235 89
1009307 0
1009318 0
1009445 0
1009459 0
1009709 0
1009723 0
1009730 0
1009802 8
1009989 21
1010001 0
1010060 75
1010081 0
1010090 0
1010141 1
1010144 0
1010201 0
1010281 0
1010354 0
1010362 0
1010383 0
1010406 0
1010536 0
1010561 0
1010572 0
1010607 0
1010623 0
1010640 0
1010697 0
1010713 0
1010730 178
1010760 0
1010766 0
1010853 0
1010876 0
1010961 0
1011014 0
1011060 159
1011105 15
1011162 62
1011168 0
1011187 0
1011210 0
1011357 0
1011367 0
1011390 35
1011486 0
1011498 0
1011510 0
1011534 0
1011685 0
1011696 0
1011699 0
1011725 0
1011811 0
1011861 347
1012225 0
1012268 0
1012298 100
1012391 0
1012424 113
1012876 0
1013034 0
1013090 0
1013246 0
1013317 168
1013374 2
1013497 0
1013517 0
1013527 97
1013537 145
1013566 0
1013577 0
1013586 95
1013656 0
1013708 0
1013731 123
1013757 0
1013786 193
1013798 2
1013810 21
1013877 0
1013906 0
1013951 75
1014122 0
1014143 0
1014182 0
1014214 0
1014252 124
1014313 1
1014336 1
1014343 2
1014405 119
1014453 0
1014497 0
1014553 0
1014594 0
1014629 57
1014646 0
1014676 0
1014700 1
1014789 3
1014858 0
1014894 0
1014944 0
1014972 1
1015025 0
1015076 11
1015144 0
1015149 1
1015350 213
1015385 106
1015403 0
1015409 0
1015412 0
1015482 0
1015527 0
1015536 56
1015623 56
1015631 63
1015705 0
1015845 0
1015858 0
1015866 0
1015923 0
1016014 52
1016103 0
1016169 0
1016220 0
1016223 2
1016533 0
1016536 34
1016572 0
1016581 17
1016683 0
1016744 0
1016752 0
1016797 13
1016813 2
1016870 0
1016905 0
1016976 0
1016995 0
1017040 0
1017140 0
1017177 21
1017220 0
1017309 0
1017334 0
1017377 25
1017419 0
1017476 0
1017497 0
1017531 0
1017570 0
1017578 0
1017584 0
1017590 0
1017605 0
1017678 0
1017697 0
1017788 0
1017824 0
1017926 0
1017937 0
1017997 12
1018001 0
1018030 0
1018061 0
1018097 0
1018104 0
1018106 0
1018124 0
1018159 0
1018227 0
1018238 0
1018253 0
1018271 0
1018278 0
1018290 75
1018446 0
1018460 0
1018523 14
1018543 0
1018568 0
1018664 0
1018700 398
1018824 319
1018934 0
1019022 0
1019129 82
1019133 17
1019253 86
1019332 147
1019466 0
1019478 27
1019513 198
1019517 6
1019606 163
1019631 1
1019822 0
1019875 124
1019934 0
1019965 0
1019971 18
1019976 16
1019979 20
1020006 0
1020059 53
1020093 131
1020103 0
1020150 0
1020235 0
1020349 189
1020479 0
1020481 0
1020554 157
1020580 0
1020598 0
1020869 194
1020875 92
1020911 0
1020924 0
1021115 1
1021196 47
1021255 0
1021283 0
1021312 0
1021345 0
1021384 0
1021445 1
1021459 0
1021524 0
1021577 0
1021648 0
1021692 0
1021696 7
1021717 2
1021719 0
1021728 0
1021733 0
1021775 0
1021803 0
1021868 0
1021873 0
1021915 0
1021984 0
1021988 0
1022086 0
1022140 0
1022207 0
1022276 39
1022304 0
1022315 242
1022341 0
1022407 2
1022416 1
1022422 0
1022438 180
1022465 85
1022503 68
1022518 0
1022573 98
1022593 0
1022600 203
1022609 0
1022673 0
1022755 0
1022783 0
1022908 155
1022999 193
1023073 140
1023080 19
1023204 0
1023211 0
1023279 43
1023322 0
1023331 0
1023334 2
1023376 0
1023458 0
1023480 0
1023544 0
1023590 98
1023634 298
1023694 0
1023739 0
1023749 23
1023751 0
1023753 0
1023837 0
1023874 0
1023915 0
1023924 0
1024091 2
1024139 0
1024300 0
1024345 47
1024348 298
1024372 117
1024378 228
1024405 2
1024519 0
1024572 0
1024693 0
1024710 2
1024768 58
1024844 0
1024855 58
1024862 0
1024914 35
1025095 247
1025141 731
1025171 0
1025188 186
1025200 2
1025215 3
1025227 0
1025357 0
1025373 0
1025385 0
1025409 0
1025417 278
1025424 0
1025457 0
1025466 84
1025569 0
1025624 0
1025687 0
1025718 0
1025737 0
1025750 37
1025810 0
1025817 0
1025843 0
1025879 1
1025915 115
1025930 0
1026176 0
1026245 0
1026341 0
1026392 0
1026435 0
1026517 0
1026531 0
1026587 0
1026703 94
1026796 13
1026838 0
1026884 192
1026900 0
1026973 0
1027073 64
1027083 0
1027093 0
1027148 0
1027155 0
1027266 60
1027289 387
1027324 0
1027595 49
1027611 163
1027702 350
1027796 36
1027868 0
1027889 144
1028186 20
1028224 0
1028340 393
1028481 0
1028498 7
1028633 0
1028775 0
1028822 191
1028942 0
1029090 0
1029102 9
1029151 0
1029217 0
1029267 15
1029347 0
1029514 39
1029534 0
1029546 0
1029554 0
1029593 2
1029615 0
1029627 0
1029723 0
1029730 0
1029823 7
1029922 0
1029946 1
1030080 49
1030128 0
1030171 0
1030227 38
1030231 54
1030273 632
1030330 0
1030392 0
1030546 0
1030555 147
1030597 179
1030622 115
1030722 1086
1030736 0
1030796 301
1030800 0
1030827 1
1030891 264
1030987 291
1031061 0
1031073 0
1031182 0
1031471 0
1031533 0
1031620 1996
1031664 0
1031674 21
1031728 0
1031764 0
1031844 1
1031877 0
1031897 0
1031903 0
1031963 149
1032083 0
1032143 1
1032162 0
1032164 270
1032210 0
1032236 0
1032239 21
1032245 0
1032281 238
1032294 0
1032377 0
1032430 16
1032442 39
1032528 0
1032633 40
1032640 0
1032723 2
1032749 0
1032769 0
1032885 281
1032915 236
1032956 15
1032992 35
1033054 0
1033060 0
1033107 0
1033228 0
1033256 232
1033269 0
1033278 0
1033301 0
1033383 0
1033458 0
1033489 9
1033518 0
1033563 0
1033778 209
1033798 0
1033804 55
1033940 170
1034032 0
1034123 0
1034153 0
1034320 332
1034619 0
1034665 0
1034725 308
1034736 2
1034839 0
1034844 2
1034853 3
1034892 0
1034931 0
1034974 0
1035143 0
1035181 0
1035216 0
1035307 0
1035311 480
1035336 0
1035382 42
1035500 11
1035532 0
1035583 1
1035632 72
1035715 22
1035718 4
1035800 526
1035824 0
1035837 0
1035845 46
1035866 0
1035916 255
1035953 73
1036059 0
1036164 32
1036225 20
1036305 0
1036364 0
1036410 90
1036525 2
1036603 0
1036617 0
1036674 0
1036695 27
1036718 344
1036847 0
1036849 187
1036913 3
1036915 5
1036935 0
1037039 0
1037064 0
1037135 0
1037254 357
1037266 24
1037335 32
1037339 0
1037347 0
1037376 42
1037412 0
1037426 0
1037456 120
1037578 380
1037585 0
1037716 0
1037779 388
1037921 56
1037966 110
1038025 0
1038092 0
1038138 24
1038165 6
1038181 0
1038218 63
1038344 156
1038346 358
1038360 0
1038383 35
1038403 126
1038433 0
1038467 441
1038469 153
1038509 0
1038526 67
1038575 0
1038596 78
1038709 119
1038719 0
1038748 56
1039008 0
1039128 0
1039204 165
1039234 141
1039274 3
1039322 110
1039326 324
1039337 177
1039376 292
1039382 117
1039440 0
1039457 0
1039498 38
1039513 0
1039595 1
1039606 0
1039615 0
1039673 0
1039766 0
1039826 21
1039864 0
1039871 0
1039891 13
1039932 46
1039944 0
1040003 1
1040046 1
1040056 0
1040064 0
1040084 0
1040105 76
1040126 0
1040150 543
1040170 79
1040292 37
1040318 174
1040347 0
1040450 0
1040472 0
1040496 76
1040502 0
1040595 0
1040634 170
1040639 221
1040813 424
1040825 0
1040846 39
1040852 159
1041019 0
1041125 0
1041176 38
1041199 133
1041249 174
1041252 0
1041386 400
1041440 68
1041463 0
1041492 0
1041498 0
1041540 0
1041695 0
1041784 0
1041791 247
1041854 1
1041923 0
1042044 177
1042109 54
1042132 0
1042170 0
1042234 1
1042246 35
1042285 0
1042298 194
1042340 4
1042436 244
1042453 0
1042488 0
1042514 57
1042574 155
1042653 111
1042706 1
1042853 3
1042855 0
1042911 3
1042918 295
1043039 0
1043054 0
1043060 17
1043237 336
1043360 4
1043488 50
1043536 33
1043539 70
1043615 107
1043675 57
1043809 118
1043886 0
1044032 504
1044068 0
1044115 363
1044246 4
1044351 0
1044381 0
1044386 0
1044495 2
1044571 0
1044635 245
1044686 0
1044703 0
1044725 0
1044734 0
1044752 213
1044815 303
1044863 2
1044891 100
1045004 40
1045064 0
1045073 0
1045091 340
1045127 10
1045164 13
1045321 0
1045364 93
1045377 41
1045389 0
1045642 0
1045656 0
1045692 0
1045830 0
1045851 0
1045890 1
1045951 0
1045959 35
1046022 5
1046030 113
1046079 3
1046095 177
1046124 38
1046190 0
1046219 0
1046229 0
1046232 16
1046300 0
1046403 0
1046417 0
1046512 0
1046621 0
1046673 143
1046856 3
1046863 2
1046943 0
1047013 0
1047033 0
1047092 0
1047107 0
1047147 0
1047193 0
1047224 0
1047232 0
1047238 0
1047264 0
1047300 0
1047339 2
1047420 128
1047466 77
1047547 0
1047588 0
1047663 0
1047733 0
1047822 0
1047844 0
1047855 0
1047869 0
1047886 0
1047890 0
1048005 0
1048175 0
1048232 0
1048255 0
1048290 239
1048323 0
1048427 0
1048478 51
1048581 0
1048597 16
1048666 0
1048708 37
1048715 0
1048733 0
1048766 0
1048831 0
1048889 0
1048891 0
1048978 0
1048994 1
1049024 0
1049043 0
1049135 0
1049407 0
1049439 0
1049468 0
1049524 0
1049727 121
1049771 0
1050116 0
1050152 0
1050165 0
1050206 0
1050234 0
1050248 0
1050257 0
1050340 0
1050344 43
1050594 0
1050678 58
1050971 135
1050978 0
1051002 0
1051015 0
1051063 0
1051089 0
1051108 0
1051151 0
1051317 2
1051323 0
1051347 0
1051380 0
1051416 35
1051446 0
1051498 0
1051510 0
1051567 16
1051793 310
1051822 204
1051977 0
1052057 0
1052095 0
1052149 0
1052260 420
1052264 38
1052379 448
1052448 250
1052479 5
1052517 4
1052570 0
1052607 0
1052618 1
1052636 177
1052730 129
1052764 0
1052803 33
1052819 0
1052870 0
1052889 309
1052920 86
1052960 0
1052979 0
1053083 252
1053178 0
1053201 0
1053234 192
1053336 326
1053458 0
1053491 0
1053567 6
1053889 108
1053912 510
1053914 1
1053970 0
1054093 0
1054111 0
1054173 0
1054220 0
1054239 0
1054246 0
1054409 0
1054473 0
1054721 0
1054752 0
1054775 18
1054817 0
1054819 0
1055006 0
1055025 0
1055052 0
1055117 0
1055182 0
1055220 0
1055305 0
1055312 0
1055514 0
1055637 0
1055667 0
1055709 0
1055868 0
1056089 0
1056165 0
1056183 0
1056320 0
1056418 0
1056522 0
1056531 0
1056652 0
1056696 79
1056745 371
1056749 0
1056783 0
1056787 66
1056904 0
1056961 1
1056986 0
1057027 3
1057037 0
1057210 3
1057250 24
1057309 0
1057321 86
1057323 32
1057337 111
1057354 201
1057370 242
1057411 60
1057452 604
1057468 0
1057530 32
1057647 26
1057699 0
1057722 0
1057754 0
1057826 0
1057847 0
1057925 0
1057968 0
1058035 2
1058059 0
1058065 0
1058209 26
1058245 64
1058400 0
1058431 0
1058548 0
1058586 0
1058641 0
1058696 0
1058710 0
1058730 0
1058789 0
1058810 0
1058833 0
1058842 0
1058938 0
1058941 0
1058977 0
1059001 0
1059005 0
1059045 0
1059094 0
1059145 0
1059181 0
1059231 0
1059295 0
1059363 0
1059376 64
1059397 0
1059450 0
1059457 0
1059484 0
1059517 0
1059557 0
1059570 0
1059588 0
1059622 0
1059683 0
1059696 0
1059808 0
1059875 0
1059900 0
1060038 0
1060174 0
1060207 0
1060365 0
1060453 155
1060521 0
1060607 0
1060666 391
1060679 0
1060838 0
1060852 0
1060854 2
1060900 0
1060948 1
1060970 0
1060982 0
1060995 169
1061008 0
1061050 0
1061064 0
1061270 1
1061412 0
1061472 0
1061488 0
1061511 1
1061551 22
1061559 42
1061606 0
1061672 0
1061715 0
1061721 0
1061740 0
1061757 2
1061824 0
1061867 0
1061883 49
1061921 3
1061925 0
1061939 0
1061979 0
1061995 0
1062062 0
1062144 0
1062168 0
1062242 0
1062248 0
1062261 0
1062264 0
1062268 0
1062300 0
1062346 0
1062409 0
1062693 0
1062771 0
1062818 0
1063156 0
1063220 0
1063304 0
1063494 0
1063506 0
1063562 0
1063589 0
1063656 0
1063733 0
1063872 0
1063886 0
1064049 0
1064066 96
1064098 352
1064115 210
1064117 31
1064154 7
1064188 12
1064206 0
1064315 1
1064417 0
1064464 27
1064493 0
1064538 0
1064782 4
1064784 5
1064868 2
1064955 0
1064972 0
1065016 0
1065064 0
1065133 0
1065144 0
1065154 0
1065181 111
1065233 1
1065241 0
1065280 0
1065315 0
1065417 0
1065440 34
1065458 0
1065467 0
1065492 60
1065508 0
1065600 0
1065637 73
1065646 0
1065655 0
1065664 0
1065673 0
1065694 37
1065697 247
1065772 0
1065784 0
1065793 0
1065826 0
1065903 0
1065982 226
1066036 0
1066221 0
1066530 0
1066583 0
1066598 0
1066735 0
1066754 0
1066778 0
1066792 0
1066893 0
1066958 0
1067034 0
1067075 0
1067092 0
1067175 0
1067183 0
1067288 101
1067352 0
1067388 0
1067443 2
1067482 2
1067491 0
1067549 0
1067580 0
1067607 0
1067610 0
1067646 0
1067669 0
1067682 0
1067854 0
1067891 0
1067969 0
1067992 0
1068006 0
1068033 0
1068123 0
1068195 27
1068201 0
1068256 0
1068275 0
1068524 0
1068535 0
1068597 0
1068673 0
1068743 0
1068756 0
1068758 0
1068766 0
1068803 0
1068877 0
1068910 0
1068976 0
1069141 0
1069164 0
1069192 0
1069234 0
1069289 0
1069349 0
1069490 0
1069496 0
1069742 0
1069744 0
1069868 85
1069894 271
1070192 0
1070247 130
1070279 52
1070390 0
1070513 0
1070570 174
1070636 78
1070708 0
1070741 1
1070992 0
1071016 0
1071204 80
1071206 5
1071254 0
1071260 476
1071328 20
1071333 0
1071342 919
1071547 0
1071625 0
1071691 0
1071708 0
1071741 0
1071881 0
1071902 47
1072184 0
1072269 0
1072462 0
1072845 0
1072893 0
1073033 41
1073052 0
1073250 30
1073271 188
1073293 0
1073304 0
1073310 0
1073315 0
1073320 0
1073339 202
1073488 0
1073521 10
1073678 0
1073755 0
1073781 89
1073812 0
1073824 259
1073910 34
1073926 0
1073955 25
1073957 130
1073970 5
1074111 0
1074117 0
1074137 0
1074146 0
1074192 1
1074245 10
1074392 124
1074444 0
1074477 110
1074483 35
1074489 0
1074576 121
1074582 0
1074620 0
1074651 2
1074689 0
1074734 0
1074791 121
1074897 0
1075023 0
1075036 22
1075048 127
1075121 0
1075135 0
1075241 9
1075275 243
1075283 8
1075298 2
1075381 0
1075425 27
1075457 4
1075523 2
1075573 62
1075586 3
1075632 0
1075727 1
1075760 8
1075992 0
1076145 25
1076154 0
1076431 0
1076462 0
1076473 9
1076520 46
1076631 79
1076783 136
1076827 1
1076899 1
1076951 0
1077073 0
1077121 163
1077160 123
1077224 0
1077234 58
1077429 0
1077468 0
1077560 85
1077617 0
1077663 104
1077678 18
1077702 0
1077738 0
1077761 308
1077848 112
1077918 0
1077942 0
1077963 78
1078077 0
1078372 143
1078410 6
1078422 0
1078460 117
1078533 186
1078539 395
1078608 0
1078842 47
1078872 61
1079029 153
1079188 2
1079223 1
1079357 0
1079376 0
1079385 12
1079954 421
1080011 1
1080289 0
1080502 0
1080562 71
1080568 1
1080667 207
1080748 586
1080782 0
1080817 19
1080885 0
1080912 63
1081021 0
1081084 0
1081251 0
1081315 0
1081328 17
1081334 0
1081370 706
1081418 76
1081450 0
1081483 0
1081525 46
1081620 210
1081645 0
1081719 144
1081729 304
1081755 53
1081776 0
1082088 0
1082091 164
1082343 0
1082407 0
1082468 1
1082565 0
1082588 1
1082699 0
1082734 0
1082777 0
1082828 0
1082954 0
1083000 0
1083088 0
1083158 48
1083205 98
1083276 0
1083542 0
1083566 0
1083619 0
1083659 0
1083662 0
1083674 0
1083732 0
1083789 0
1083810 0
1084069 0
1084161 0
1084207 0
1084243 2
1084258 0
1084518 0
1084567 0
1084597 0
1084753 0
1084774 0
1084887 0
1084912 19
1084975 0
1085034 0
1085179 0
1085193 0
1085262 0
1085457 0
1085512 0
1085578 0
1085653 0
1085723 0
1085733 0
1085871 0
1085897 0
1086065 0
1086081 0
1086102 0
1086117 0
1086213 0
1086231 0
1086248 0
1086360 0
1086402 0
1086503 0
1086627 0
1086644 0
1086713 0
1086786 0
1086983 0
1087116 0
1087221 0
1087308 0
1087358 0
1087390 158
1087413 0
1087436 0
1087466 148
1087489 20
1087604 0
1087745 0
1087830 0
1087856 65
1087872 0
1088000 2
1088027 27
1088051 4
1088068 0
1088083 195
1088165 0
1088209 0
1088217 0
1088240 155
1088578 80
1088691 83
1088742 0
1088811 0
1088959 106
1088980 0
1089025 0
1089310 75
1089344 3
1089418 0
1089439 0
1089564 157
1089583 476
1089655 0
1089784 20
1090015 0
1090078 8
1090093 269
1090147 76
1090169 4
1090224 167
1090238 0
1090243 0
1090315 208
1090330 0
1090432 0
1090544 10
1090556 2
1090631 2
1090810 0
1091013 3
1091215 0
1091422 0
1091497 0
1091533 0
1091699 0
1092059 0
1092214 0
1092348 0
1092367 42
1092384 57
1092396 3
1092512 0
1092530 144
1092536 9
1092545 7
1092598 0
1092715 0
1092795 0
1092805 0
1092977 0
1093004 228
1093010 123
1093095 0
1093097 148
1093106 66
1093138 27
1093166 0
1093232 48
1093370 0
1093404 142
1093662 59
1093780 37
1093960 2
1094100 96
1094120 44
1094145 29
1094175 4
1094327 1438
1094409 0
1094424 0
1094432 44
1094576 0
1094805 0
1094864 0
1094921 0
1095050 0
1095081 164
1095149 1
1095157 14
1095286 507
1095319 1
1095329 0
1095535 134
1095653 0
1095765 15
1095927 71
1096055 2
1096195 76
1096205 142
1096215 218
1096240 0
1096270 109
1096422 1631
1096504 0
1096519 0
1096527 4
1096690 13
1096744 0
1096768 302
1096894 24
1097113 72
1097117 7
1097240 0
1097349 38
1097363 63
1097407 235
1097416 0
1097420 150
1097482 114
1097489 172
1097560 0
1097637 0
1097661 0
1097738 0
1097753 0
1097760 0
1097805 0
1097936 0
1098004 0
1098190 0
1098239 0
1098263 0
1098271 0
1098334 0
1098403 0
1098518 0
1098555 0
1098563 0
1098590 0
1098744 0
1098882 0
1098986 21
1099020 147
1099032 131
1099085 315
1099094 1
1099097 4
1099113 0
1099138 0
1099174 0
1099198 0
1099222 0
1099255 0
1099267 0
1099284 0
1099301 0
1099391 0
1099712 0
1099773 0
1100010 0
1100255 0
1100393 0
1100418 0
1100493 1
1100495 608
1100807 0
1100925 204
1100962 0
1101026 48
1101190 261
1101200 87
1101214 129
1101221 1
1101300 0
1101363 103
1101415 0
1101441 1
1101444 0
1101530 237
1101539 65
1101666 0
1101768 0
1101773 0
1101784 0
1101800 105
1101817 140
1101832 0
1101879 0
1101946 0
1101978 0
1102009 0
1102021 0
1102111 0
1102126 0
1102129 0
1102237 0
1102270 0
1102291 0
1102308 0
1102342 0
1102351 0
1102393 0
1102401 0
1102411 0
1102417 37
1102449 0
1102458 4
1102476 395
1102527 0
1102541 205
1102566 0
1102576 60
1102620 13
1102622 0
1102648 0
1102670 0
1102678 0
1102685 0
1102739 0
1102785 0
1102809 0
1102828 0
1102839 0
1102871 0
1102924 0
1102940 0
1102987 0
1103010 0
1103060 0
1103068 0
1103105 0
1103129 0
1103141 0
1103168 69
1103258 0
1103273 0
1103312 0
1103323 0
1103357 0
1103365 0
1103370 0
1103375 0
1103387 0
1103419 0
1103437 0
1103452 0
1103464 0
1103498 0
1103577 0
1103662 0
1103681 0
1103683 254
1103743 0
1103789 0
1103800 0
1103855 0
1103879 0
1103905 0
1103917 0
1103929 0
1103950 0
1103972 0
1103999 0
1104040 39
1104052 0
1104091 30
1104117 0
1104136 0
1104158 0
1104185 0
1104187 0
1104218 0
1104228 0
1104230 0
1104271 0
1104290 0
1104312 0
1104314 1
1104332 0
1104379 0
1104394 0
1104436 0
1104489 0
1104531 0
1104596 0
1104610 0
1104619 0
1104653 0
1104668 0
1104694 0
1104704 0
1104710 0
1104716 0
1104755 0
1104763 0
1104836 0
1104847 0
1104877 1
1104920 0
1104925 0
1104947 0
1105021 0
1105049 2
1105053 18
1105113 0
1105144 0
1105222 0
1105247 0
1105257 0
1105314 0
1105320 0
1105338 0
1105341 0
1105349 0
1105383 0
1105391 0
1105438 0
1105473 1
1105475 0
1105492 0
1105499 1
1105518 0
1105565 0
1105578 0
1105591 0
1105602 0
1105694 0
1105717 0
1105755 0
1105758 0
1105765 0
1105799 0
1105820 0
1105848 0
1105908 0
1105979 0
1106079 0
1106113 0
1106140 0
1106147 0
1106164 0
1106175 0
1106208 0
1106238 0
1106256 0
1106260 0
1106284 0
1106306 0
1106340 0
1106355 0
1106360 0
1106364 0
1106386 0
1106406 0
1106420 0
1106475 0
1106505 0
1106513 0
1106534 1
1106649 1
1106696 0
1106701 0
1106777 84
1106877 216
1106896 14
1106996 102
1107021 0
1107070 721
1107223 0
1107271 1
1107298 0
1107313 6
1107394 0
1107421 0
1107428 7
1107433 286
1107488 0
1107493 66
1107538 39
1107605 4
1107626 0
1107755 0
1107901 0
1108058 0
1108111 0
1108128 4
1108160 0
1108347 288
1108488 970
1108494 58
1108533 0
1108541 43
1108556 0
1108565 14
1108638 301
1108698 0
1108738 76
1108894 167
1109016 0
1109026 826
1109259 0
1109288 0
1109291 0
1109331 0
1109397 0
1109466 0
1109766 0
1109797 0
1109836 0
1109911 0
1109929 0
1109936 0
1109960 0
1110094 0
1110136 0
1110190 1
1110204 419
1110300 0
1110315 0
1110330 827
1110428 0
1110466 0
1110528 23
1110710 217
1110911 5
1110926 360
1110997 94
1111188 309
1111276 0
1111352 387
1111394 0
1111577 325
1111837 68
1111924 0
1111931 0
1112107 0
1112170 222
1112221 0
1112291 33
1112301 382
1112415 46
1112514 0
1112582 295
1112780 53
1112784 519
1112927 0
1112933 0
1112939 1
1112945 0
1113074 3
1113175 0
1113200 0
1113209 0
1113288 0
1113311 156
1113411 0
1113419 174
1113458 128
1113494 35
1113502 0
1113516 0
1113530 0
1113553 0
1113576 0
1113589 890
1113596 0
1113731 0
1113737 51
1113787 0
1113799 0
1113806 0
1113849 150
1113873 1
1113876 35
1113945 2
1114056 2
1114075 0
1114110 35
1114129 0
1114149 1
1114174 0
1114191 0
1114276 0
1114303 23
1114387 191
1114460 0
1114580 76
1114598 0
1114714 0
1114722 44
1114758 0
1114924 0
1114936 0
1115032 0
1115190 0
1115220 70
1115291 2
1115339 2
1115357 16
1115403 0
1115477 0
1115606 0
1115718 0
1115807 30
1115853 41
1115879 77
1115998 592
1116296 1312
1116382 459
1116388 392
1116409 29
1116440 509
1116471 0
1116497 450
1116532 0
1116642 137
1116740 1038
1116808 0
1116811 711
1116856 92
1116964 169
1117058 283
1117139 0
1117172 0
1117225 0
1117318 0
1117414 18
1117506 0
1117514 0
1117613 208
1117681 4
1117720 0
1117761 18
1117800 53
1117886 104
1117943 0
1118021 1
1118034 95
1118161 83
1118168 0
1118256 0
1118269 63
1118312 280
1118336 0
1118391 8
1118501 0
1118537 0
1118594 0
1118601 0
1118657 0
1118666 0
1118714 0
1118735 0
1118760 0
1118774 0
1118885 0
1118942 0
1118996 0
1119107 0
1119119 0
1119149 0
1119206 0
1119266 0
1119641 0
1119678 0
1119707 0
1119764 0
1119874 0
1119934 0
1120009 0
1120249 0
1120310 0
1120359 196
1120540 11
1120728 44
1120759 0
1120788 67
1120826 0
1120877 11
1120890 0
1120897 205
1121006 0
1121114 0
1121530 0
1121547 4
1121657 1
1121726 68
1121801 161
1121852 21
1122071 0
1122113 265
1122142 206
1122167 48
1122196 0
1122223 0
1122240 0
1122380 0
1122457 0
1122459 0
1122472 0
1122512 0
1122662 0
1122668 0
1122675 0
1122828 0
1122840 0
1122896 0
1122976 0
1122995 0
1123014 0
1123128 0
1123153 0
1123255 0
1123264 0
1123356 0
1123358 0
1123514 24
1123577 186
1123590 26
1123709 58
1123721 105
1123728 2
1123760 0
1123847 0
1123868 0
1123891 0
1123945 37
1123966 0
1124007 0
1124053 0
1124125 392
1124131 1
1124155 0
1124169 0
1124199 0
1124221 165
1124290 0
1124295 0
1124335 93
1124377 0
1124407 0
1124470 54
1124473 50
1124522 0
1124553 1
1124577 0
1124710 0
1124818 5
1124821 67
1124851 272
1124877 0
1124923 199
1124943 2
1124959 0
1124965 31
1124999 0
1125040 39
1125079 0
1125247 0
1125310 43
1125358 2
1125415 190
1125475 0
1125486 0
1125534 0
1125639 0
1125655 0
1125708 0
1125733 0
1125991 0
1126033 0
1126100 0
1126192 0
1126249 0
1126274 0
1126300 0
1126327 0
1126474 0
1126496 0
1126498 0
1126519 0
1126560 0
1126630 0
1126642 0
1126654 0
1126721 0
1126885 0
1126930 0
1126936 0
1126947 0
1126969 0
1126990 0
1126993 0
1127017 426
1127139 34
1127260 216
1127383 427
1127448 95
1127472 0
1127646 0
1127660 0
1127719 506
1127761 0
1127773 35
1127775 0
1127857 48
1127864 2
1127901 0
1127943 0
1127974 0
1128013 73
1128043 2
1128045 272
1128059 0
1128063 87
1128104 0
1128145 0
1128277 346
1128330 0
1128369 0
1128488 0
1128809 0
1128909 0
1129003 0
1129006 0
1129060 0
1129151 0
1129417 0
1129477 1
1129522 0
1129560 102
1129567 0
1129573 0
1129683 0
1129700 0
1129776 0
1129789 0
1129803 0
1129849 0
1130143 2
1130239 0
1130272 0
1130291 0
1130321 0
1130331 0
1130600 0
1130634 0
1130678 0
1130743 0
1130819 0
1130859 0
1130912 0
1131071 0
1131148 20
1131205 82
1131269 7
1131308 0
1131328 59
1131394 302
1131455 0
1131459 0
1131470 0
1131475 0
1131568 0
1132023 0
1132113 0
1132125 0
1132156 2
1132192 0
1132266 0
1132357 22
1132393 0
1132457 0
1132564 0
1132689 0
1132709 0
1132730 0
1132811 0
1132822 0
1132830 0
1132870 58
1132891 0
1132919 0
1132962 0
1132966 0
1133257 144
1133334 0
1133380 0
1133446 0
1133506 0
1133530 0
1133661 0
1133681 0
1133706 0
1133749 0
1133801 0
1133851 0
1133859 0
1133922 0
1133960 0
1134284 0
1134322 3
1134355 0
1134404 0
1134414 0
1134462 0
1134476 0
1134526 0
1134568 0
1134592 307
1134645 0
1134669 0
1134703 0
1134708 0
1134719 35
1134759 513
1134786 32815
1134885 45
1134963 739
1135081 0
1135128 7
1135278 0
1135406 0
1135502 54
1135528 0
1135858 0
1135906 0
1135936 0
1135982 0
1135997 0
1136025 0
1136177 0
1136183 0
1136314 0
1136401 0
1136460 0
1136516 0
1136525 319
1136529 0
1136557 0
1136767 0
1136769 0
1136789 0
1136825 0
1136860 0
1136868 0
1136904 0
1136931 0
1137036 0
1137193 0
1137250 0
1137389 0
1137435 0
1137507 0
1137612 0
1137718 0
1137750 0
1137782 0
1137800 0
1137839 0
1137863 0
1137905 0
1137941 0
1138025 0
1138103 0
1138134 0
1138167 113
1138211 22
1138236 0
1138263 0
1138275 0
1138381 3
1138424 140
1138441 0
1138471 264
1138585 43
1138657 124
1138753 389
1138895 0
1138906 112
1138938 343
1138952 224
1138996 0
1139361 200
1139492 30
1139494 0
1139506 54
1139634 0
1140219 68
1140245 0
1140611 0
1140626 166
1140661 0
1140674 26
1140710 263
1140824 91
1141004 0
1141057 0
1141460 0
1141475 0
1141550 0
1141777 0
1141841 0
1141847 178
1141856 0
1141889 0
1141959 20
1142033 240
1142066 3
1142078 0
1142174 162
1142207 0
1142265 0
1142276 0
1142441 0
1142456 0
1142562 0
1142593 0
1142599 10
1142601 1
1142611 0
1142653 0
1142752 117
1142789 0
1142868 0
1143013 5
1143031 0
1143212 0
1143296 0
1143312 0
1143329 0
1143348 0
1143428 0
1143468 0
1143633 47
1143646 0
1143669 0
1143711 0
1143713 281
1143722 0
1143773 0
1143879 0
1143973 0
1143979 0
1144075 0
1144109 1
1144255 0
1144330 0
1144334 0
1144376 0
1144393 0
1144407 0
1144411 1
1144444 0
1144465 0
1144481 0
1144493 0
1144498 0
1144544 0
1144572 0
1144584 0
1144644 0
1144735 0
1144850 0
1144957 0
1144991 0
1145031 0
1145116 0
1145323 0
1145346 0
1145371 0
1145392 0
1145632 0
1145758 0
1145806 0
1145851 0
1145855 0
1146126 0
1146159 0
1146167 0
1146256 0
1146275 0
1146277 0
1146391 0
1146416 0
1146612 0
1146690 0
1146693 0
1146801 0
1146822 0
1146973 0
1147026 0
1147054 0
1147140 0
1147223 0
1147372 0
1147422 0
1147511 0
1147721 161
1147976 0
1147998 382
1148033 6
1148113 0
1148157 0
1148170 49
1148261 0
1148263 0
1148284 0
1148296 4
1148317 0
1148387 0
1148428 0
1148443 0
1148521 83
1148533 0
1148551 0
1148753 0
1148760 0
1148815 0
1148864 0
1148927 0
1149031 237
1149053 16
1149163 0
1149169 0
1149190 15
1149328 866
1149387 0
1149416 0
1149498 0
1149558 1
1149679 0
1149805 70
1150074 1
1150192 0
1150253 0
1150287 0
1150308 1
1150498 17
1150816 0
1150965 2
1151049 0
1151085 0
1151225 0
1151381 1
1151421 0
1151430 0
1151559 0
1151592 0
1151643 0
1151650 0
1151714 457
1151730 97
1151834 2
1151925 90
1151966 0
1151978 0
1152087 0
1152102 0
1152162 1
1152169 2
1152210 70
1152239 2
1152258 230
1152362 56
1152378 66
1152529 0
1152765 0
1152775 0
1153048 0
1153107 420
1153195 2
1153240 0
1153257 0
1153305 7
1153417 0
1153419 0
1153425 0
1153478 0
1153488 0
1153523 0
1153574 166
1153592 0
1153651 0
1153714 0
1153869 0
1153879 0
1154507 201
1154719 0
1154950 0
1155081 0
1155103 0
1155162 1
1155412 0
1155563 0
1155599 0
1155727 0
1155773 462
1155802 0
1155811 0
1155866 195
1155919 5
1156045 49
1156081 358
1156165 0
1156194 0
1156218 0
1156250 14
1156302 81
1156310 0
1156434 0
1156737 0
1156759 32
1156915 0
1157009 0
1157026 4
1157037 0
1157060 0
1157085 290
1157214 0
1157226 0
1157271 147
1157326 0
1157333 0
1157364 0
1157437 2
1157443 0
1157492 0
1157738 2
1157747 44
1157779 0
1157807 3
1157815 0
1157859 0
1157896 0
1157985 635
1158004 0
1158048 73
1158055 148
1158057 341
1158093 0
1158121 0
1158199 0
1158212 0
1158238 1
1158351 151
1158429 436
1158533 32
1158579 584
1158717 0
1158744 26
1158793 0
1158813 0
1158817 0
1158821 66
1158894 0
1158896 429
1158919 0
1159024 0
1159201 0
1159376 0
1159516 132
1159705 0
1159901 0
1159929 0
1160135 1
1160147 0
1160177 577
1160344 0
1160349 17
1160445 0
1160458 52
1160462 136
1160474 65
1160515 4
1160534 281
1160545 2
1160635 136
1160651 6
1160666 16
1160815 145
1160898 45
1160990 96
1161136 38
1161195 67
1161239 82
1161253 0
1161340 548
1161355 345
1161404 0
1161488 23
1161537 0
1161639 0
1161669 254
1161675 2
1161703 36
1161857 190
1161873 0
1161972 1
1162012 0
1162018 10
1162022 155
1162054 0
1162171 0
1162183 0
1162240 1
1162258 0
1162339 122
1162355 32
1162426 652
1162455 309
1162477 423
1162496 19
1162537 5
1162550 84
1162592 0
1162726 0
1162944 0
1163117 108
1163121 7
1163163 22
1163192 44
1163204 132
1163411 0
1163442 0
1163464 0
1163470 0
1163523 17
1163533 0
1163540 92
1163554 301
1163602 105
1163646 35
1163685 0
1163717 0
1163794 0
1163803 0
1163825 120
1163835 0
1163902 0
1164085 0
1164133 172
1164258 780
1164342 1
1164366 2
1164564 0
1164573 0
1164648 62
1164660 53
1164669 33
1164731 64
1164738 27
1164841 129
1164848 35
1164862 248
1164876 171
1164893 97
1164921 347
1164942 33
1165110 255
1165211 0
1165277 21
1165364 0
1165394 0
1165409 139
1165521 10
1165525 1
1165547 0
1165566 0
1165569 18
1165595 114
1165647 154
1165657 0
1165677 1
1165692 1
1165731 98
1165764 502
1165782 0
1165866 0
1165998 75
1166026 32
1166103 0
1166115 326
1166172 88
1166201 0
1166283 0
1166380 383
1166436 1
1166507 0
1166526 102
1166658 154
1166716 0
1166917 577
1166922 402
1166985 0
1166995 268
1167050 0
1167068 0
1167072 0
1167079 0
1167097 0
1167140 0
1167198 0
1167239 0
1167316 0
1167428 0
1167483 0
1167542 0
1167612 25
1167645 0
1167685 0
1167716 0
1167737 7
1167936 0
1167944 2
1168035 169
1168075 260
1168184 52
1168202 0
1168250 258
1168373 15
1168441 300
1168608 9696
1168683 152
1168705 0
1168836 121
1168926 126
1168934 793
1169038 318
1169288 195
1169291 0
1169301 5
1169320 44
1169330 34
1169350 5
1169358 38
1169440 64
1169567 0
1169609 0
1169681 15
1169753 32
1169766 0
1169865 49
1169903 43
1169905 124
1170005 0
1170194 0
1170266 60
1170302 0
1170312 0
1170459 41
1170569 2
1170668 149
1170709 18
1170738 33
1170779 1
1170808 25
1170849 375
1170905 0
1170924 0
1170962 16
1171059 193
1171101 16
1171111 1
1171113 0
1171125 115
1171136 223
1171197 1
1171279 36
1171296 132
1171433 0
1171471 74
1171611 169
1171662 85
1171689 0
1171765 0
1171772 0
1171896 0
1171983 0
1172065 0
1172073 0
1172083 0
1172088 0
1172104 0
1172111 0
1172321 0
1172327 0
1172359 0
1172365 0
1172369 0
1172384 48
1172422 0
1172461 1
1172603 39
1172729 89
1172846 0
1172848 0
1172854 2
1172858 8
1172886 0
1173173 0
1173232 0
1173352 75
1173414 0
1173581 0
1173637 0
1173674 0
1173697 2
1173710 154
1173712 58
1173769 0
1173840 0
1174003 0
1174065 0
1174219 0
1174264 0
1174342 43
1174420 0
1174544 1
1174570 0
1174741 0
1174840 3
1174880 3
1174951 34
1174975 0
1175057 0
1175069 0
1175085 0
1175112 51
1175166 292
1175311 0
1175369 3
1175375 25
1175379 254
1175427 0
1175490 0
1175508 0
1175517 214
1175525 24
1175531 576
1175537 10
1175548 0
1175594 0
1175603 0
1175649 0
1175705 42
1175831 0
1175879 0
1175972 292
1176012 319
1176094 134
1176108 0
1176110 0
1176183 69
1176209 0
1176253 0
1176338 0
1176371 2
1176388 0
1176399 115
1176409 0
1176420 0
1176483 37
1176535 63
1176553 0
1176610 0
1176753 44
1176828 0
1176838 0
1176848 178
1176921 0
1176983 63
1177062 0
1177090 0
1177141 0
1177193 0
1177279 72
1177326 0
1177337 0
1177376 0
1177403 0
1177430 0
1177549 204
1177587 12
1177604 246
1177640 0
1177657 12
1177671 30
1177700 0
1177742 1
1177760 41
1177763 0
1177772 419
1177775 222
1177869 0
1177905 0
1177994 24
1178015 0
1178106 0
1178121 0
1178132 119
1178135 120
1178201 88
1178222 0
1178273 44
1178279 0
1178324 5
1178390 11
1178442 0
1178512 52
1178713 0
1178754 100
1178768 0
1178849 4
1178868 0
1178870 0
1178877 0
1178935 68
1178951 0
1178969 0
1178972 0
1178993 0
1179006 0
1179017 0
1179040 0
1179048 0
1179053 0
1179065 0
1179074 0
1179092 0
1179099 0
1179107 0
1179121 0
1179137 0
1179155 20
1179159 0
1179169 0
1179203 0
1179209 0
1179222 0
1179344 57
1179404 7
1179550 14
1179678 857
1179702 86
1179804 275
1179810 938
1179886 173
1179954 218
1180076 0
1180170 2
1180292 0
1180314 3
1180355 270
1180425 1
1180431 200
1180443 73
1180510 0
1180526 200
1180557 0
1180575 0
1180628 0
1180669 0
1180677 187
1180687 3
1180789 0
1180800 79
1180804 66
1180863 0
1180921 0
1180956 6
1180993 34
1181088 1
1181102 0
1181165 0
1181233 0
1181244 0
1181247 0
1181270 0
1181272 0
1181325 0
1181393 0
1181398 5
1181432 0
1181536 34
1181540 0
1181872 99
1181875 6
1182036 16
1182119 1
1182141 0
1182247 0
1182274 0
1182289 0
1182384 0
1182485 0
1182570 0
1182616 0
1182700 0
1182877 0
1182901 0
1182986 0
1183088 0
1183234 0
1183453 1
1183501 0
1183616 140
1183760 0
1183840 0
1183879 3
1183934 0
1184002 0
1184089 0
1184139 37
1184166 0
1184181 23
1184258 0
1184290 1
1184424 0
1184522 32
1184559 191
1184573 0
1184594 3
1184596 79
1184799 154
1184850 0
1184891 0
1184905 1
1184995 16
1185081 0
1185199 0
1185447 20
1185879 4
1185904 0
1185917 269
1185944 0
1185987 0
1186121 0
1186250 0
1186374 0
1186443 354
1186463 0
1186465 24
1186556 0
1186559 62
1186696 90
1186738 0
1186852 150
1186869 395
1186905 0
1187037 20
1187048 0
1187109 31
1187112 316
1187197 0
1187307 61
1187334 124
1187363 0
1187440 0
1187499 0
1187568 0
1187603 0
1187635 0
1187647 231
1187735 0
1187897 1
1187924 0
1187927 358
1188040 0
1188152 24
1188262 197
1188334 0
1188391 194
1188422 43
1188738 0
1188912 0
1188990 0
1189083 0
1189090 120
1189160 37
1189221 0
1189230 41
1189308 25
1189868 1
1189965 0
1190018 153
1190165 104
1190240 1
1190364 0
1190449 0
1190453 0
1190465 0
1190469 0
1190518 0
1190520 0
1190566 0
1190693 35
1190703 0
1190725 67
1190758 47
1190801 0
1190873 0
1190882 0
1191035 0
1191230 0
1191242 0
1191592 1
1191689 0
1191742 145
1191889 151
1191964 164
1191983 24
1192141 47
1192181 0
1192215 0
1192273 0
1192307 0
1192344 0
1192373 0
1192379 0
1192394 0
1192411 0
1192418 0
1192447 2
1192460 0
1192511 157
1192628 95
1192659 0
1192671 119
1192733 0
1192820 0
1192907 153
1193210 142
1193232 0
1193243 218
1193249 244
1193344 1
1193405 100
1193816 0
1193822 143
1193848 12
1193892 0
1193978 3
1194014 0
1194134 0
1194222 0
1194317 88
1194370 1
1194584 195
1194596 0
1194648 2119
1194733 5
1194995 0
1195036 192
1195048 272
1195056 2
1195089 173
1195224 0
1195247 223
1195337 0
1195401 24
1195638 29
1195699 0
1195705 0
1195754 2
1195779 2
1195818 1
1195872 6
1196129 157
1196164 26
1196171 71
1196178 0
1196213 1
1196216 2
1196249 0
1196255 1
1196301 0
1196317 0
1196333 0
1196384 0
1196396 0
1196467 0
1196495 0
1196624 0
1196674 0
1196727 0
1196765 0
1196901 0
1197042 0
1197054 0
1197071 0
1197098 0
1197102 0
1197113 0
1197173 43
1197303 20
1197306 6
1197330 33
1197371 0
1197515 0
1197526 42
1197563 110
1197572 155
1197584 3
1197616 157
1197628 81
1197680 3
1197707 2
1197727 87
1197799 267
1197849 0
1197864 157
1197909 131
1197972 1
1198104 64
1198235 15
1198284 0
1198300 0
1198468 0
1198537 176
1198664 0
1198671 0
1198866 62
1198868 213
1199108 0
1199141 0
1199409 297
1199420 55
1199427 0
1199551 0
1199613 230
1199634 1131
1199687 655
1199696 164
1199774 77
1199803 0
1199840 0
1199867 114
1199918 0
1199942 0
1200092 70
1200106 46
1200117 0
1200210 163
1200212 103
1200254 103
1200306 0
1200393 0
1200419 0
1200460 0
1200490 0
1200508 0
1200560 168
1200568 0
1200578 0
1200607 0
1200612 0
1200664 53
1200747 0
1200786 0
1200796 0
1200800 0
1200876 48
1200898 68
1200968 0
1201036 0
1201070 0
1201127 0
1201151 0
1201173 0
1201196 0
1201224 0
1201254 0
1201281 0
1201372 0
1201395 0
1201418 56
1201485 278
1201554 0
1201637 0
1201658 0
1201734 190
1201755 29
1201784 0
1201822 1
1201938 0
1201978 7
1202019 0
1202041 0
1202098 0
1202101 42
1202130 16
1202158 0
1202188 483
1202220 0
1202268 0
1202290 0
1202318 5
1202353 158
1202377 1
1202419 123
1202617 1
1202656 0
1202803 0
1202868 0
1202966 211
1203060 0
1203067 0
1203109 1
1203137 0
1203146 0
1203156 0
1203255 14
1203260 42
1203270 12
1203280 1
1203343 0
1203421 0
1203457 0
1203493 0
1203523 0
1203555 0
1203574 0
1203588 0
1203625 0
1203629 0
1203696 0
1203703 0
1203787 0
1203802 0
1203808 0
1203911 0
1203930 0
1203981 0
1204133 0
1204175 434
1204232 0
1204359 0
1204397 0
1204419 0
1204451 0
1204498 0
1204545 0
1204561 0
1204605 0
1204618 0
1204684 0
1204691 3
1204811 1
1204881 0
1204925 0
1205182 0
1205231 0
1205235 0
1205301 2
1205305 32
1205314 0
1205331 0
1205368 0
1205431 0
1205512 0
1205515 0
1205538 0
1205650 0
1205789 0
1205831 0
1205875 0
1205917 0
1205926 0
1205937 0
1205973 4
1206000 0
1206027 0
1206029 0
1206107 0
1206237 0
1206282 0
1206381 0
1206465 471
1206467 0
1206477 329
1206479 213
1206485 418
1206598 0
1206788 0
1206792 20
1206803 0
1206839 0
1206910 0
1206928 0
1206976 92
1207042 218
1207045 196
1207138 0
1207201 0
1207335 0
1207427 0
1207454 0
1207483 0
1207647 0
1207665 36
1207690 7
1207710 0
1207795 0
1207884 16
1207927 0
1208020 0
1208023 0
1208060 0
1208112 0
1208282 0
1208293 0
1208368 198
1208398 0
1208423 0
1208446 0
1208473 0
1208493 0
1208629 26
1209073 0
1209111 0
1209313 0
1209577 0
1209581 10
1209647 0
1209655 0
1209784 0
1209832 0
1209867 0
1209874 0
1209895 24
1209964 0
1209994 0
1210132 0
1210222 0
1210264 0
1210357 0
1210535 790
1210548 0
1210581 81
1210590 69
1210631 2
1210640 0
1210698 0
1210745 0
1210760 0
1210766 0
1210841 0
1211066 0
1211173 2
1211189 1
1211223 0
1211276 0
1211334 0
1211351 0
1211372 8
1211401 0
1211439 37
1211499 0
1211505 0
1211553 113
1211570 2
1211612 163
1211743 463
1211818 6
1211980 0
1212128 0
1212170 0
1212385 53
1212446 48
1212597 42
1212600 32
1212605 207
1212685 15
1212726 0
1212761 129
1212765 27
1212770 0
1213143 4
1213161 0
1213563 0
1213593 6
1213861 2
1213945 7
1213948 170
1213965 0
1213991 1
1214055 0
1214092 10
1214117 84
1214238 0
1214243 102
1214265 1
1214280 0
1214358 0
1214367 0
1214376 0
1214382 0
1214390 0
1214399 0
1214401 0
1214424 0
1214435 0
1214465 0
1214475 0
1214477 0
1214479 0
1214481 0
1214490 0
1214492 0
1214500 0
1214519 0
1214563 0
1214587 0
1214668 0
1214696 0
1214945 0
1215013 0
1215024 0
1215054 94
1215066 0
1215141 0
1215187 0
1215209 265
1215211 0
1215246 0
1215270 0
1215405 6
1215419 72
1215435 6
1215556 0
1215616 0
1215659 0
1215665 203
1215681 0
1215695 177
1215875 4
1215968 54
1216052 132
1216103 32
1216191 0
1216279 14
1216301 0
1216346 29
1216414 0
1216463 199
1216652 335
1216663 0
1216727 149
1216889 77
1216915 3
1216918 149
1217039 40
1217082 0
1217137 0
1217238 1
1217299 1
1217305 268
1217392 0
1217541 0
1217551 7
1217731 0
1218146 0
1218205 0
1218352 0
1218370 0
1218381 12
1218508 25
1218532 0
1218562 0
1218760 0
1218785 0
1219028 0
1219035 0
1219133 0
1219142 0
1219161 84
1219188 0
1219215 161
1219249 148
1219274 0
1219417 0
1219479 0
1219483 0
1219515 0
1219519 0
1219642 0
1219657 0
1219675 0
1219727 0
1219729 0
1219789 0
1219818 0
1220025 0
1220029 0
1220106 0
1220120 0
1220158 0
1220174 3
1220281 0
1220294 0
1220408 3
1220419 73
1220438 0
1220492 127
1220498 5
1220525 160
1220564 0
1220572 0
1220606 0
1220680 0
1220727 0
1220754 0
1220757 0
1220982 0
1220997 0
1221096 0
1221290 0
1221300 0
1221664 0
1221728 0
1221776 0
1221816 0
1221878 0
1221938 0
1221947 0
1221953 0
1222067 0
1222230 0
1222307 0
1222379 0
1222394 0
1222418 0
1222430 0
1222459 0
1222558 0
1222574 0
1222652 0
1222707 0
1222784 57
1222817 0
1222831 0
1222850 0
1222979 0
1223005 0
1223015 68
1223112 50
1223187 0
1223236 0
1223392 0
1223426 322
1223494 0
1223547 51
1223614 80
1223837 2
1223864 194
1223875 0
1224373 0
1224418 0
1224432 0
1224477 0
1224562 1
1224564 0
1224690 0
1224696 0
1224714 2
1224738 0
1224805 0
1224839 0
1224888 0
1224890 0
1224988 0
1225012 58
1225045 0
1225099 0
1225218 96
1225248 0
1225258 0
1225430 3
1225440 0
1225516 0
1225593 0
1225733 0
1225787 0
1225905 0
1225990 0
1226017 0
1226032 0
1226044 0
1226074 0
1226089 1725
1226093 0
1226104 0
1226110 0
1226119 0
1226144 0
1226313 0
1226402 0
1226484 0
1226566 0
1226708 0
1226779 0
1226788 0
1226869 0
1226958 0
1227404 0
1227443 0
1227537 0
1227597 1
1227609 0
1227648 0
1227675 0
1227747 0
1227750 0
1227855 0
1227866 0
1227983 0
1228195 0
1228242 0
1228283 0
1228401 0
1228529 0
1228730 0
1228766 0
1228775 0
1228914 2
1228966 0
1229109 0
1229175 2
1229220 0
1229257 0
1229382 0
1229503 330
1229515 105
1229567 141
1229591 0
1229681 286
1229726 0
1229734 1
1229851 13
1229944 281
1229997 65
1230034 44
1230126 1
1230161 0
1230377 0
1230421 192
1230457 311
1230461 111
1230472 8
1230601 0
1230610 59
1230655 260
1230661 291
1230708 155
1230736 22
1230828 110
1230846 0
1230903 135
1230917 0
1230935 143
1230962 216
1230991 0
1231015 14
1231126 36
1231201 1
1231219 0
1231230 0
1231283 231
1231287 28
1231300 308
1231334 0
1231391 97
1231407 141
1231524 0
1231631 181
1231661 1
1231663 0
1231715 0
1231786 0
1231824 0
1231978 0
1232123 0
1232178 0
1232380 0
1232415 1
1232421 0
1232488 63
1232494 2
1232506 0
1232566 52
1232633 0
1232651 0
1232725 132
1232754 0
1232835 0
1232845 0
1232914 1
1232917 14
1232965 0
1232987 0
1233001 0
1233013 0
1233093 0
1233179 1
1233208 1
1233286 12
1233293 0
1233484 99
1233506 0
1233508 0
1233574 226
1233650 0
1233661 0
1233956 2
1233967 0
1234026 245
1234153 47
1234249 0
1234366 3
1234373 0
1234554 0
1234767 0
1234986 0
1235045 217
1235189 1
1235215 0
1235311 154
1235533 25
1235611 0
1235735 0
1235742 0
1235749 0
1236001 146
1236066 0
1236079 10
1236089 183
1236123 0
1236172 96
1236225 0
1236259 0
1236290 0
1236359 0
1236382 0
1236409 0
1236493 0
1236599 0
1236646 0
1236842 0
1237003 0
1237030 0
1237045 0
1237112 0
1237210 2
1237219 372
1237294 39
1237319 221
1237333 0
1237408 441
1237420 0
1237429 115
1237438 1
1237459 0
1237504 237
1237513 0
1237589 0
1237617 0
1237667 0
1237774 0
1237849 0
1237909 0
1237935 0
1238012 0
1238014 0
1238024 0
1238037 0
1238071 0
1238163 0
1238203 0
1238240 3
1238348 0
1238445 0
1238470 0
1238515 0
1238533 0
1238735 0
1238852 8
1239206 0
1239281 3
1239303 0
1239326 160
1239397 42
1239450 12
1239577 0
1239632 13
1239781 0
1239911 0
1239989 77
1239991 25
1240012 0
1240072 0
1240082 0
1240095 0
1240118 0
1240122 1
1240128 0
1240130 0
1240145 0
1240154 0
1240173 0
1240181 0
1240191 0
1240215 0
1240221 0
1240230 0
1240273 0
1240298 0
1240300 0
1240356 0
1240393 13
1240524 0
1240571 0
1240598 37
1240732 1
1240756 0
1240813 1
1240815 112
1240848 0
1240869 0
1240883 0
1240890 0
1240919 0
1240977 0
1240998 0
1241008 0
1241034 0
1241137 0
1241203 50
1241209 109
1241238 0
1241324 0
1241390 1283
1241414 0
1241475 0
1241571 87
1241593 102
1241602 0
1241619 0
1241739 92
1241780 0
1241823 71
1241954 0
1242011 0
1242107 115
1242134 62
1242171 167
1242214 94
1242389 0
1242463 198
1242652 83
1242681 147
1242689 1
1242691 153
1242799 70
1242862 0
1242910 3
1242926 0
1242966 0
1243102 0
1243358 0
1243382 126
1243478 0
1243548 0
1243618 169
1243659 50
1243757 0
1243797 89
1243904 0
1243956 3
1243989 0
1244034 85
1244037 0
1244253 0
1244278 0
1244364 1
1244538 0
1244547 0
1244566 0
1244592 0
1244689 0
1244695 0
1244701 0
1244771 0
1244789 0
1244834 0
1244878 0
1244886 0
1244901 2
1245009 0
1245136 0
1245170 0
1245213 0
1245420 0
1245423 0
1245475 0
1245522 0
1245657 0
1245720 0
1245834 0
1245840 0
1245871 0
1245946 0
1246145 0
1246149 47
1246496 0
1246569 0
1246592 0
1246615 0
1246729 0
1246760 82
1246953 0
1247023 91
1247087 0
1247091 0
1247116 0
1247282 0
1247289 0
1247361 29
1247394 270
1247498 0
1247646 0
1247655 248
1247733 6
1247811 0
1247850 0
1247901 0
1247989 0
1248121 1
1248163 3
1248214 0
1248242 0
1248277 0
1248396 0
1248569 0
1248645 130
1248662 0
1248758 34
1248842 142
1248854 27
1248886 0
1248888 0
1248919 0
1249034 0
1249061 0
1249107 0
1249126 0
1249183 0
1249211 0
1249239 0
1249294 0
1249331 0
1249350 0
1249399 0
1249421 0
1249502 0
1249536 0
1249564 0
1249598 0
1249620 0
1249694 0
1249918 0
1250038 0
1250126 0
1250281 0
1250295 0
1250373 0
1250599 0
1250685 0
1250775 0
1250801 0
1250836 0
1250871 0
1250902 0
1250915 0
1250947 0
1251009 0
1251214 0
1251236 0
1251322 0
1251395 0
1251421 0
1251425 93
1251487 0
1251515 1
1251612 0
1251618 0
1251667 22
1251707 0
1251761 0
1251825 0
1251852 0
1251855 0
1251903 0
1251910 0
1251948 0
1251977 0
1251987 0
1252025 0
1252039 0
1252115 0
1252156 0
1252160 0
1252276 0
1252312 0
1252338 25
1252379 0
1252419 0
1252485 0
1252501 0
1252541 5
1252553 0
1252577 0
1252601 0
1252637 0
1252924 0
1252983 284
1253034 0
1253037 0
1253039 0
1253099 0
1253150 0
1253252 0
1253262 0
1253321 0
1253363 0
1253539 0
1253633 0
1253638 0
1253669 0
1253696 0
1253876 0
1253994 0
1254032 1
1254047 0
1254094 0
1254125 0
1254133 0
1254311 0
1254339 0
1254398 0
1254409 0
1254460 0
1254497 0
1254504 0
1254514 0
1254522 0
1254577 0
1254617 1
1254629 2
1254696 0
1254745 0
1254871 0
1254891 0
1254972 1
1254994 0
1255060 0
1255068 0
1255087 0
1255197 0
1255413 0
1255467 0
1255491 0
1255528 0
1255538 0
1255597 0
1255677 2
1255728 0
1255815 0
1255953 0
1255957 0
1255987 0
1256023 0
1256026 0
1256291 0
1256300 0
1256507 0
1256657 0
1256694 0
1256741 0
1256810 0
1256853 2
1256981 0
1257071 0
1257081 0
1257146 0
1257149 0
1257199 0
1257272 0
1257297 0
1257311 60
1257317 16
1257463 0
1257484 0
1257556 0
1257592 37
1257614 0
1257679 0
1257775 0
1257833 0
1257955 0
1257999 1
1258001 16
1258218 0
1258409 0
1258508 0
1258522 2
1258525 0
1258542 0
1258639 8
1258669 0
1258678 0
1258715 46
1258719 29
1258762 2
1258939 0
1258949 0
1258981 0
1259053 0
1259068 0
1259257 0
1259398 0
1259463 0
1259479 0
1259612 0
1259713 0
1259761 0
1259794 0
1259819 0
1259851 0
1259916 0
1259959 0
1260028 0
1260165 0
1260346 0
1260389 0
1260504 0
1260582 0
1260607 0
1260619 0
1260658 0
1260772 0
1260891 0
1260963 0
1260970 0
1260976 0
1261045 0
1261109 0
1261126 0
1261129 0
1261197 0
1261235 0
1261249 0
1261316 0
1261332 0
1261540 0
1261581 0
1261609 0
1261723 2
1261828 0
1261862 32
1261931 0
1262016 0
1262060 0
1262111 0
1262137 1
1262156 109
1262273 0
1262301 0
1262430 44
1262556 0
1262673 18
1262697 4
1262727 64
1262762 249
1263087 0
1263288 0
1263306 0
1263357 0
1263408 0
1263451 0
1263468 0
1263481 1
1263488 0
1263540 0
1263668 0
1263710 172
1263763 114
1263839 144
1263877 0
1263901 21
1263914 1
1264015 93
1264201 0
1264337 80
1264380 0
1264454 634
1264462 162
1264491 0
1264498 0
1264567 0
1264591 0
1264614 289
1264795 0
1264831 67
1264945 66
1264998 77
1265314 29
1265357 83
1265476 136
1265497 0
1265561 7
1265589 0
1265596 2
1265629 7
1265709 377
1265722 0
1265920 192
1265980 0
1265998 0
1266128 1
1266135 0
1266268 56
1266309 1
1266478 35
1266488 333
1266492 2
1266624 223
1266648 0
1266689 0
1266758 88
1266788 1
1266836 0
1266853 0
1266867 16
1266919 0
1266978 0
1266981 9
1266991 0
1266998 1
1267032 2
1267041 0
1267085 43
1267109 0
1267124 0
1267191 0
1267249 0
1267263 1
1267318 180
1267359 2
1267494 0
1267610 0
1267668 0
1267804 31
1267867 0
1267931 0
1267971 0
1267992 0
1268019 37
1268081 715
1268438 60
1268440 1
1268542 0
1268575 62
1268607 35
1268620 135
1268641 0
1268683 4
1268698 0
1268716 1
1268784 49
1268821 0
1268916 4
1268983 0
1269021 258
1269036 467
1269049 70
1269088 0
1269099 0
1269135 0
1269220 0
1269316 72
1269387 1
1269454 73
1269569 685
1269647 2
1269697 0
1269948 1
1269964 14
1269970 211
1270017 0
1270055 88
1270193 90
1270217 0
1270226 0
1270311 104
1270383 304
1270421 3
1270449 237
1270576 0
1270728 0
1270731 136
1270740 645
1270761 0
1270794 122
1270822 59
1271019 2
1271142 1
1271155 109
1271175 0
1271229 3
1271355 14
1271427 1
1271487 187
1271572 344
1271621 0
1271643 238
1271816 0
1271826 2
1271857 143
1271906 1
1271966 2
1272093 0
1272112 13
1272179 180
1272192 0
1272200 0
1272235 0
1272245 0
1272318 22
1272322 89
1272347 362
1272352 66
1272361 74
1272638 0
1272723 96
1272921 0
1273054 31
1273081 0
1273094 2
1273136 0
1273160 0
1273167 58
1273191 0
1273325 0
1273346 0
1273360 0
1273419 76
1273431 161
1273517 0
1273561 0
1273675 443
1273716 149
1273769 1070
1273800 4
1273809 0
1273833 8
1273939 0
1274061 841
1274067 421
1274084 515
1274088 340
1274143 70
1274151 23
1274248 591
1274259 204
1274294 26
1274327 207
1274529 0
1274824 0
1274994 6
1275077 1
1275080 177
1275174 0
1275297 184
1275300 383
1275323 0
1275427 0
1275507 0
1275548 6
1275552 227
1275554 1093
1275558 70
1275561 0
1275572 59
1275576 144
1275657 101
1275680 72
1275685 613
1275848 295
1275926 0
1275964 273
1275966 208
1275981 162
1276004 211
1276018 2
1276029 0
1276127 0
1276185 0
1276352 0
1276360 24
1276396 0
1276497 16
1276522 0
1276544 0
1276592 0
1276621 0
1276637 208
1276653 0
1276676 126
1276704 161
1276741 0
1276774 40
1276798 0
1277037 40
1277064 46
1277220 0
1277271 345
1277419 134
1277618 82
1277676 41
1277709 6
1277768 0
1277826 2
1277841 119
1277844 0
1277866 1
1277870 3
1277982 133
1277997 0
1278027 0
1278114 25
1278180 0
1278281 291
1278449 32
1278470 309
1278498 87
1278515 182
1278529 266
1278543 41
1278550 143
1278653 20
1278660 74
1278722 31
1278731 95
1278743 72
1278818 0
1278897 116
1278905 1
1279054 281
1279070 0
1279171 139
1279262 0
1279445 106
1279456 28
1279460 128
1279517 9
1279567 6
1279628 435
1279641 199
1279645 0
1279652 248
1279674 0
1279819 0
1279835 0
1279943 0
1279994 6
1280058 0
1280071 0
1280090 2
1280156 76
1280160 127
1280215 0
1280232 103
1280322 0
1280346 33
1280350 208
1280358 3
1280416 627
1280478 0
1280614 8
1280649 0
1280669 0
1280715 0
1280735 0
1280834 0
1280857 1
1280898 0
1280954 0
1280964 78
1281035 22
1281047 148
1281075 112
1281084 124
1281111 217
1281136 0
1281147 75
1281168 0
1281185 0
1281373 0
1281417 22
1281466 0
1281503 232
1281540 129
1281568 95
1281574 273
1281663 7
1281747 0
1281786 0
1281844 140
1281846 0
1281863 0
1281870 0
1281891 310
1282018 0
1282029 0
1282140 55
1282216 0
1282294 2
1282455 0
1282483 0
1282494 0
1282527 145
1282529 148
1282594 0
1282662 0
1282670 0
1282726 16
1282786 845
1282790 4
1282803 0
1283001 264
1283017 1
1283031 70
1283057 108
1283167 30
1283321 0
1283438 0
1283575 0
1283646 0
1283652 0
1283965 0
1284001 21
1284218 0
1284293 23
1284339 0
1284353 0
1284425 4
1284509 148
1284551 6
1284611 0
1284787 0
1284796 22
1284800 399
1284876 19
1284901 441
1284942 0
1284953 546
1284959 307
1285036 0
1285050 0
1285131 0
1285169 0
1285211 0
1285253 0
1285259 0
1285265 0
1285304 0
1285331 0
1285380 0
1285400 0
1285470 0
1285520 0
1285568 0
1285587 0
1285639 0
1285649 0
1285725 0
1285751 0
1285754 0
1285894 0
1285902 0
1285956 0
1286022 0
1286177 0
1286201 0
1286252 76
1286285 0
1286307 0
1286340 0
1286347 0
1286358 0
1286374 0
1286391 0
1286413 245
1286443 0
1286454 0
1286463 1
1286487 3
1286557 0
1286568 178
1286579 2
1286581 8
1286705 36
1286813 121
1286847 1
1286941 2
1287018 0
1287063 227
1287084 720
1287105 0
1287112 31
1287177 0
1287257 0
1287336 339
1287428 30
1287463 152
1287544 950
1287589 0
1287619 0
1287661 132
1287667 207
1287688 0
1287694 24
1287721 0
1287802 0
1287898 118
1288009 203
1288018 158
1288102 1567
1288174 0
1288185 0
1288210 0
1288260 0
1288266 0
1288312 0
1288320 0
1288345 55
1288357 0
1288491 20
1288497 99
1288592 91
1288644 0
1288762 0
1288807 0
1288984 77
1289053 214
1289152 0
1289158 0
1289182 0
1289191 0
1289296 128
1289368 0
1289412 0
1289424 0
1289500 0
1289537 0
1289621 0
1289692 0
1289715 0
1289721 0
1289731 37
1289902 6
1289995 0
1290007 0
1290067 0
1290069 1
1290165 0
1290252 178
1290307 137
1290315 0
1290385 0
1290417 18
1290444 134
1290454 0
1290502 0
1290586 0
1290625 49
1290638 0
1290640 402
1290728 0
1290754 231
1290808 0
1290876 0
1290893 50
1290925 0
1290952 208
1290969 0
1291021 1
1291124 1
1291176 151
1291218 0
1291230 19
1291313 0
1291352 0
1291362 126
1291365 0
1291380 0
1291386 0
1291540 32
1291602 4
1291671 3
1291752 39
1291764 44
1291809 40
1291872 0
1291890 641
1291944 487
1292058 362
1292076 0
1292095 0
1292106 0
1292130 97
1292241 309
1292319 1
1292397 20
1292406 417
1292430 0
1292442 4
1292460 0
1292498 0
1292538 306
1292570 57
1292621 0
1292817 169
1292828 171
1292910 109
1292922 0
1292966 2
1292983 0
1293005 88
1293014 250
1293074 0
1293103 491
1293119 8
1293242 1
1293248 1
1293318 0
1293364 0
1293451 0
1293493 0
1293499 125
1293538 0
1293670 7
1293726 0
1293742 50
1293777 0
1293802 52
1293873 2
1293883 0
1293926 165
1293964 1
1293967 148
1294017 0
1294054 86
1294069 0
1294078 173
1294144 6
1294382 2
1294394 229
1294518 12
1294622 45
1294693 57
1294897 0
1295043 0
1295127 0
1295303 0
1295379 145
1295461 2
1295644 0
1295693 0
1295782 219
1295939 79
1296052 0
1296082 0
1296124 44
1296138 27
1296145 0
1296217 0
1296271 0
1296307 0
1296527 0
1296590 0
1296641 0
1296679 0
1296694 0
1296710 0
1296768 0
1296884 0
1296960 0
1296964 0
1297155 0
1297235 0
1297425 0
1297533 0
1297550 0
1297578 0
1297640 0
1297720 0
1297797 0
1297921 0
1298057 0
1298088 218
1298131 0
1298170 0
1298342 0
1298462 0
1298478 0
1298526 0
1298586 0
1298622 10
1298658 0
1298700 0
1298703 104
1298765 0
1298788 0
1298922 88
1298973 0
1299022 42
1299122 5
1299133 0
1299164 128
1299266 43
1299353 84
1299386 334
1299395 334
1299524 5
1299692 0
1299733 0
1299736 0
1299753 65
1299823 0
1299849 176
1299865 419
1299940 1
1300197 0
1300214 0
1300219 0
1300230 0
1300253 1
1300292 0
1300385 0
1300502 0
1300559 270
1300709 144
1300727 0
1300765 0
1300801 0
1300844 12
1300955 0
1300969 0
1301120 0
1301213 181
1301268 0
1301324 25
1301457 281
1301459 266
1301584 223
1301593 0
1301658 0
1301745 0
1301756 7
1301815 0
1301874 0
1301881 0
1301963 0
1301966 183
1301992 1
1302002 0
1302044 67
1302071 212
1302240 0
1302333 0
1302419 98
1302497 92
1302606 0
1302621 0
1302686 158
1302757 0
1302784 147
1302842 20
1302854 0
1302903 0
1302922 0
1302924 0
1302944 0
1302980 13
1303016 0
1303067 0
1303186 0
1303203 0
1303220 0
1303240 0
1303271 0
1303294 0
1303296 0
1303361 0
1303429 0
1303447 0
1303621 0
1303695 0
1303730 0
1303746 0
1303751 0
1303788 0
1303870 17
1304086 0
1304122 0
1304126 0
1304307 0
1304470 0
1304580 0
1304605 0
1304659 0
1304726 27
1304742 0
1304756 0
1304770 0
1304916 0
1304928 0
1305058 0
1305099 0
1305114 1
1305126 0
1305184 0
1305236 0
1305474 0
1305481 8
1305499 106
1305561 0
1305623 0
1305670 47
1305673 172
1305715 416
1305799 6
1305867 0
1305870 180
1305880 0
1305896 0
1305966 0
1306003 92
1306023 114
1306037 1
1306085 0
1306121 0
1306144 0
1306183 0
1306203 3
1306205 64
1306294 180
1306358 3
1306415 254
1306440 120
1306550 2
1306554 445
1306770 1
1306775 80
1306851 0
1306929 12
1306996 2
1307297 315
1307377 0
1307443 0
1307559 0
1307580 0
1307721 27
1307754 0
1307825 0
1307892 238
1307898 0
1308042 0
1308093 59
1308112 0
1308154 0
1308178 5
1308213 0
1308250 0
1308311 218
1308369 0
1308377 194
1308426 66
1308428 0
1308449 0
1308477 0
1308587 16
1308589 99
1308661 3
1308671 0
1308701 0
1308737 0
1308784 0
1308803 2
1308823 1
1308831 170
1308839 32
1308850 0
1308882 64
1308895 2
1308898 30
1308904 0
1308970 211
1308976 77
1309011 0
1309083 0
1309104 0
1309106 0
1309166 0
1309173 0
1309206 0
1309529 0
1309557 1
1309592 0
1309633 0
1309718 0
1309727 17
1309814 111
1309925 229
1309965 86
1310019 0
1310045 0
1310091 0
1310094 0
1310136 0
1310146 90
1310198 0
1310258 73
1310276 147
1310280 259
1310363 2
1310450 0
1310524 0
1310693 66
1310775 0
1310801 91
1310897 531
1310934 0
1311279 127
1311361 0
1311381 0
1311447 298
1311450 12
1311480 267
1311514 0
1311628 0
1311665 2
1311668 25
1311714 173
1311721 0
1311739 177
1311781 2
1311887 3
1312136 0
1312157 133
1312179 0
1312193 0
1312277 642
1312282 0
1312343 0
1312362 0
1312590 226
1312605 3
1312627 0
1312727 126
1312792 51
1312796 55
1312838 183
1312974 2
1313056 0
1313184 0
1313244 1
1313246 0
1313312 19
1313457 0
1313462 35
1313477 0
1313489 0
1313523 0
1313557 0
1313586 0
1313627 85
1313638 0
1313641 0
1313646 3
1313674 422
1313708 0
1313723 134
1313757 0
1313822 0
1313878 263
1313881 655
1313915 0
1314042 0
1314101 343
1314121 64
1314163 0
1314183 35
1314211 346
1314350 0
1314399 0
1314482 0
1314564 0
1314601 1082
1314697 0
1314718 96
1314915 0
1314967 0
1314981 82
1315016 0
1315089 175
1315106 16
1315170 0
1315189 0
1315300 0
1315394 0
1315446 0
1315503 9
1315567 0
1315574 667
1315704 0
1315841 0
1315892 0
1315914 641
1315993 0
1315996 173
1316047 0
1316068 0
1316093 0
1316116 0
1316158 271
1316305 0
1316522 122
1316554 135
1316696 0
1316791 0
1316859 0
1316867 22
1316871 0
1316878 95
1316900 3
1316989 625
1317096 0
1317109 450
1317133 0
1317215 0
1317236 0
1317441 0
1317559 705
1317579 131
1317797 4
1317847 17
1317875 0
1317910 0
1317924 0
1318072 0
1318090 0
1318280 0
1318306 2
1318486 236
1318540 274
1318556 156
1318648 0
1318699 137
1318768 0
1318816 863
1318899 0
1318963 281
1319115 0
1319238 135
1319265 127
1319291 0
1319398 447
1319463 0
1319505 0
1319581 0
1319593 0
1319602 0
1319619 0
1319649 0
1319768 0
1319830 0
1319889 130
1319891 585
1320060 1
1320173 5
1320175 0
1320190 0
1320200 24
1320230 0
1320277 0
1320293 135
1320325 493
1320329 0
1320347 0
1320366 0
1320376 93
1320408 0
1320605 0
1320642 0
1320659 208
1320751 11
1320754 41
1320760 0
1320817 0
1320906 0
1320909 128
1320946 0
1320956 268
1320959 0
1320966 0
1321029 76
1321125 0
1321130 0
1321161 0
1321227 0
1321245 2
1321252 0
1321260 327
1321268 479
1321283 5
1321289 342
1321304 582
1321385 0
1321488 0
1321551 0
1321684 0
1321692 0
1321742 0
1321777 0
1321810 0
1321837 0
1321840 0
1321891 0
1321904 0
1321913 0
1322064 0
1322084 0
1322098 0
1322184 0
1322190 0
1322246 0
1322259 0
1322270 0
1322279 0
1322571 0
1322591 0
1322595 0
1322657 0
1322705 0
1322743 0
1322753 0
1322909 0
1323089 0
1323160 0
1323189 0
1323202 0
1323250 0
1323277 0
1323438 0
1323517 0
1323742 0
1323752 0
1323844 0
1323867 0
1323881 0
1323911 0
1323914 0
1323925 0
1323993 0
1324007 0
1324034 0
1324113 0
1324148 0
1324260 0
1324347 0
1324494 0
1324526 0
1324533 0
1324559 6
1324665 373
1324734 0
1324779 251
1324792 0
1324835 1
1324907 82
1324950 14
1324977 5
1324984 0
1325005 1057
1325007 4
1325035 0
1325192 0
1325236 2
1325349 0
1325382 8
1325406 1
1325412 0
1325451 0
1325520 11
1325542 0
1325647 70
1325659 0
1325684 6
1325694 0
1325699 6
1325724 0
1325772 0
1325810 0
1325818 0
1325917 0
1326010 280
1326098 0
1326113 56
1326115 91
1326135 0
1326210 669
1326275 0
1326389 759
1326464 0
1326506 0
1326530 0
1326541 2
1326563 0
1326588 0
1326661 264
1326751 29
1326789 0
1326806 0
1326857 27
1326882 155
1326920 57
1327007 175
1327016 126
1327099 810
1327249 0
1327273 2
1327289 642
1327430 165
1327439 160
1327519 41
1327524 0
1327546 0
1327577 0
1327592 0
1327651 0
1327690 0
1327785 0
1327792 0
1327861 0
1327911 1
1328040 0
1328112 0
1328118 0
1328206 164
1328303 0
1328385 18
1328430 100
1328439 0
1328456 0
1328628 0
1328718 19
1328803 0
1328956 0
1328991 12
1329318 0
1329321 0
1329441 265
1329792 0
1329915 0
1329939 0
1330053 0
1330193 0
1330207 0
1330223 0
1330229 0
1330239 0
1330244 29
1330248 182
1330353 0
1330391 0
1330455 0
1330482 0
1330584 0
1330602 0
1330665 0
1330695 0
1330710 0
1330749 0
1330836 131
1330998 0
1331170 0
1331176 0
1331201 0
1331216 0
1331270 0
1331308 0
1331499 0
1331552 1
1331627 0
1331651 0
1331681 74
1331695 0
1331700 0
1331720 0
1331763 0
1331791 3
1331810 0
1331822 0
1331866 0
1331882 63
1331906 0
1331912 2
1332059 179
1332111 0
1332140 41
1332163 44
1332168 0
1332500 0
1332801 0
1332912 0
1332939 0
1332962 62
1332966 0
1332970 0
1332979 56
1333052 2
1333087 0
1333093 0
1333170 0
1333296 2
1333314 0
1333604 125
1333637 241
1333639 24
1333883 0
1333923 1
1333942 1
1334093 4
1334110 25
1334165 38
1334264 844
1334356 0
1334486 5
1334572 0
1334721 0
1334906 0
1334918 116
1334921 207
1334943 42
1334987 111
1335000 155
1335020 73
1335084 0
1335093 189
1335158 0
1335167 159
1335213 0
1335254 293
1335416 26
1335497 226
1335593 0
1335709 0
1335781 48
1335838 0
1335880 0
1336020 0
1336160 0
1336199 0
1336331 0
1336402 0
1336421 0
1336436 0
1336557 0
1336616 0
1336644 0
1336802 0
1336853 2
1336943 0
1337034 0
1337054 0
1337058 0
1337092 0
1337146 0
1337151 0
1337218 0
1337228 3
1337235 20
1337249 0
1337265 0
1337287 0
1337317 0
1337371 7
1337409 13
1337488 4
1337523 0
1337580 0
1337617 0
1337867 26
1337913 258
1337933 0
1337967 0
1338063 0
1338115 0
1338203 51
1338217 80
1338326 53
1338524 0
1338551 127
1338562 191
1338691 678
1338694 20
1338703 3
1338788 0
1338807 0
1338922 121
1338946 0
1338962 1
1339021 0
1339071 0
1339083 0
1339186 26
1339261 0
1339300 31
1339337 0
1339347 164
1339368 0
1339397 49
1339524 0
1339565 65
1339640 1
1339652 174
1339713 2
1339769 1
1339811 2
1340492 52
1340522 23
1340547 0
1340590 0
1340619 1
1340625 26
1340628 1
1340673 57
1340819 1
1340911 9
1340953 24
1340976 292
1340982 0
1341018 77
1341167 6
1341182 0
1341198 112
1341318 17
1341359 161
1341458 0
1341568 42
1341715 0
1341725 0
1341761 65
1341833 0
1342022 0
1342122 110
1342124 62
1342162 45
1342261 0
1342274 36
1342346 16
1342418 0
1342460 0
1342587 37
1342669 42
1342677 6
1342697 39
1342707 11
1342726 6
1342861 14
1342877 80
1342885 10
1342990 0
1343001 54
1343005 1
1343108 4
1343140 0
1343341 1
1343368 0
1343408 30
1343440 218
1343489 0
1343528 3
1343530 39
1343627 0
1343651 0
1343695 0
1343710 14
1343722 237
1343743 0
1343852 91
1343876 80
1343953 97
1344012 48
1344015 0
1344019 126
1344025 0
1344077 0
1344112 44
1344167 774
1344175 201
1344217 30
1344388 0
1344607 0
1344686 0
1344690 0
1344709 0
1344742 0
1344798 0
1344913 0
1344922 0
1344962 0
1345130 0
1345172 53
1345205 0
1345248 3
1345253 0
1345424 0
1345499 0
1345583 0
1345609 0
1345623 0
1345660 0
1345693 0
1345705 0
1345869 0
1345905 0
1345933 0
1345989 0
1346166 0
1346206 0
1346220 0
1346310 0
1346322 0
1346467 0
1346474 123
1346548 0
1346561 0
1346752 0
1346811 0
1346888 277
1346892 4
1346937 52
1347116 74
1347356 394
1347456 112
1347493 0
1347592 0
1347632 317
1347719 53
1347741 0
1347772 62
1347894 3
1347936 60
1348038 98
1348193 173
1348195 1
1348266 77
1348351 72
1348635 185
1348671 2
1348684 0
1348706 0
1348718 0
1348739 0
1348764 0
1348798 136
1348950 1
1348984 0
1349021 3
1349074 143
1349106 557
1349114 0
1349140 87
1349202 126
1349236 0
1349243 0
1349329 577
1349341 295
1349344 0
1349509 0
1349554 1
1349565 0
1349584 0
1349646 250
1349697 0
1349716 0
1349771 10
1349834 0
1349941 469
1350064 275
1350082 71
1350098 0
1350150 68
1350214 0
1350235 0
1350297 0
1350367 0
1350396 63
1350431 5
1350460 1
1350515 0
1350543 0
1350577 0
1350799 138
1350901 29
1350919 0
1350944 3
1351009 356
1351036 396
1351040 164
1351063 1033
1351072 166
1351075 70
1351084 0
1351123 0
1351148 0
1351171 0
1351182 128
1351240 0
1351267 0
1351356 0
1351533 0
1351734 1
1351739 0
1351745 0
1351772 0
1351885 174
1351910 156
1352215 0
1352472 0
1352636 0
1352727 0
1352757 0
1352780 0
1352828 0
1352853 0
1352920 0
1352931 0
1353043 0
1353050 0
1353072 0
1353078 0
1353139 0
1353175 207
1353230 0
1353352 1
1353410 0
1353505 0
1353588 0
1353597 315
1353627 0
1353694 298
1353762 0
1353770 0
1353787 0
1353883 37
1353974 235
1354029 3
1354067 247
1354176 0
1354186 0
1354217 0
1354350 0
1354379 0
1354461 0
1354464 0
1354468 35
1354499 0
1354517 1
1354544 360
1354566 0
1354592 0
1354655 0
1354679 0
1354780 111
1354785 0
1354799 0
1354837 0
1354846 0
1354860 0
1354936 0
1354972 96
1354978 0
1355008 119
1355106 0
1355126 37
1355189 0
1355278 22
1355285 0
1355363 287
1355368 0
1355399 0
1355494 39
1355513 0
1355575 0
1355579 8
1355602 10
1355618 20
1355633 0
1355661 0
1355673 0
1355780 6
1355824 0
1355864 0
1355870 0
1355896 0
1355947 0
1355966 0
1355992 0
1356019 163
1356045 0
1356085 50
1356130 1
1356132 0
1356154 15
1356175 0
1356193 106
1356197 27
1356223 1
1356228 0
1356293 0
1356330 0
1356354 0
1356436 2
1356459 37
1356546 0
1356559 0
1356573 0
1356610 2
1356643 0
1356654 41
1356691 0
1356816 1
1357048 2
1357058 0
1357144 0
1357393 0
1357422 146
1357457 0
1357468 0
1357512 0
1357644 108
1357662 0
1357676 0
1357760 0
1357777 0
1357796 0
1357844 0
1357912 47
1358105 21
1358339 236
1358507 0
1358538 0
1358540 146
1358571 0
1358619 0
1358662 0
1358723 145
1358813 0
1358882 0
1358889 0
1358900 3
1358969 2
1359009 0
1359146 0
1359203 0
1359231 0
1359249 0
1359288 0
1359310 0
1359383 0
1359451 0
1359456 1
1359462 65
1359473 0
1359482 40
1359497 0
1359515 0
1359524 0
1359547 0
1359617 30
1359637 17
1359668 4
1359692 32
1359712 0
1359749 121
1359799 4
1359848 61
1359995 23
1360055 7
1360081 0
1360108 0
1360120 0
1360126 44
1360156 1
1360215 0
1360336 3
1360422 0
1360507 0
1360659 0
1360784 17
1360837 0
1360983 0
1360990 0
1361003 0
1361059 0
1361268 0
1361377 2
1361530 4
1361542 0
1361570 0
1361611 3
1361635 1
1361704 0
1361792 173
1361847 0
1362077 0
1362154 3
1362327 1
1362477 0
1362566 60
1362772 278
1362805 0
1362841 7
1362849 0
1362892 99
1362968 0
1362978 0
1362994 10
1363072 0
1363090 34
1363370 0
1363373 0
1363379 0
1363504 126
1363577 26
1363711 54
1363746 375
1363756 482
1363814 136
1363863 459
1363880 0
1363952 0
1364025 0
1364088 77
1364188 335
1364268 0
1364318 196
1364338 0
1364344 0
1364353 0
1364376 30
1364378 0
1364387 44
1364395 0
1364405 0
1364445 0
1364491 169
1364520 0
1364624 0
1364698 0
1364710 0
1364763 0
1364791 0
1364819 0
1364888 0
1364899 6
1364941 0
1365043 0
1365086 1
1365090 2
1365098 0
1365127 0
1365189 423
1365221 0
1365260 11
1365297 83
1365308 0
1365322 0
1365648 0
1365688 117
1365806 0
1365880 357
1365883 189
1365919 83
1366109 0
1366323 0
1366406 0
1366432 0
1366488 0
1366664 0
1366860 0
1366912 0
1366941 0
1367029 0
1367046 0
1367089 0
1367104 0
1367220 0
1367259 0
1367323 0
1367377 0
1367397 0
1367452 0
1367459 0
1367589 0
1367614 0
1367677 0
1367716 0
1367807 0
1367856 92
1367892 36
1368192 75
1368238 10
1368285 241
1368459 0
1368474 1
1368588 82
1368726 22
1368737 0
1368929 124
1369054 187
1369432 252
1369487 4
1369528 583
1369577 189
1369615 0
1369654 0
1369736 0
1369793 18
1370056 0
1370064 0
1370096 0
1370128 0
1370206 0
1370409 3
1370455 0
1370529 205
1370559 131
1370566 0
1370694 188
1370859 0
1370871 2403
1371020 131
1371039 151
1371071 45
1371151 98
1371173 0
1371225 210
1371231 146
1371423 0
1371471 0
1371507 138
1371532 124
1371543 0
1371619 0
1371700 111
1371703 1
1371778 175
1371854 0
1371903 0
1372264 0
1372350 0
1372409 0
1372442 0
1372457 0
1372547 0
1372564 0
1372616 0
1372634 0
1372771 0
1372863 0
1372884 0
1372935 0
1372949 0
1373049 34
1373072 0
1373377 0
1373397 1
1373410 73
1373428 128
1373483 0
1373491 106
1373566 2
1373617 0
1373692 22
1373836 0
1373910 0
1373915 232
1373919 0
1373982 111
1374017 0
1374051 1
1374084 102
1374129 152
1374232 497
1374242 280
1374267 195
1374277 2
1374281 0
1374319 1
1374443 4
1374503 306
1374611 5
1374656 217
1374709 0
1374734 0
1374833 77
1374914 53
1374918 4308
1374939 706
1375021 0
1375033 188
1375156 0
1375763 0
1375842 0
1375992 0
1375998 195
1376146 35
1376180 0
1376225 120
1376231 71
1376238 0
1376261 442
1376312 0
1376462 0
1376470 165
1376474 51
1376489 74
1376492 48
1376513 0
1376534 0
1376539 293
1376549 104
1376579 0
1376594 0
1376621 0
1376633 0
1376645 78
1376657 0
1376672 0
1376838 41
1376896 1
1376910 36
1376981 0
1377093 1
1377102 394
1377129 0
1377133 0
1377323 0
1377375 0
1377435 107
1377442 113
1377546 0
1377567 33
1377610 0
1377635 0
1377756 0
1377781 0
1377907 0
1377953 0
1377973 0
1377976 0
1377992 0
1378008 0
1378012 0
1378078 0
1378092 0
1378116 33
1378198 0
1378219 0
1378233 0
1378255 0
1378407 181
1378414 0
1378493 245
1378529 0
1378539 196
1378664 26
1378709 0
1378736 0
1378753 0
1378802 56
1378971 0
1379053 19
1379065 0
1379079 0
1379140 0
1379164 0
1379237 0
1379252 147
1379308 0
1379335 116
1379337 374
1379344 0
1379347 0
1379371 0
1379392 0
1379472 0
1379522 568
1379656 0
1379707 0
1379876 1
1379909 0
1380011 0
1380119 26
1380159 0
1380275 20
1380305 0
1380405 41
1380496 0
1380511 0
1380598 0
1380624 0
1380677 0
1380720 0
1380790 0
1380827 0
1380848 0
1380886 0
1380936 0
1380945 0
1380953 0
1381238 0
1381251 0
1381300 0
1381308 219
1381350 2
1381385 142
1381522 179
1381541 0
1381569 141
1381624 0
1381638 38
1381644 39
1381652 0
1381702 0
1381720 0
1381765 0
1381799 0
1381863 2
1381884 107
1381943 695
1381973 54
1381989 0
1382018 0
1382066 0
1382100 0
1382116 0
1382195 0
1382249 0
1382314 0
1382363 0
1382404 1
1382424 0
1382456 103
1382471 295
1382498 50
1382541 119
1382554 0
1382647 0
1382669 0
1382708 0
1382758 0
1382785 0
1382888 1
1382894 0
1382924 83
1383088 0
1383100 0
1383112 1
1383125 673
1383171 0
1383196 0
1383221 0
1383242 0
1383267 0
1383789 0
1384032 0
1384277 0
1384419 0
1384565 17
1384642 0
1384655 6
1384677 138
1384739 0
1384776 158
1384848 493
1384874 62
1384886 372
1384964 11
1385024 0
1385036 14
1385385 0
1385507 139
1385558 0
1385592 78
1385732 0
1385832 49
1385915 44
1386027 0
1386118 130
1386120 0
1386239 57
1386268 143
1386418 0
1386493 123
1386537 50
1386593 15
1386670 220
1386797 0
1386836 0
1387007 149
1387028 0
1387101 0
1387170 3
1387172 50
1387206 0
1387220 109
1387553 19
1387813 0
1387850 0
1387885 0
1387986 0
1388040 0
1388133 55
1388165 44
1388334 0
1388343 0
1388366 137
1388411 1
1388416 172
1388437 0
1388479 0
1388633 177
1388663 0
1388670 0
1388679 0
1388686 0
1388713 79
1388776 25
1388788 6
1388849 0
1388861 7
1388913 0
1388959 341
1388988 161
1389080 158
1389131 0
1389158 0
1389198 142
1389244 0
1389256 0
1389260 52
1389266 0
1389272 0
1389281 1
1389298 0
1389489 0
1389568 0
1389679 0
1389682 0
1389745 0
1389885 0
1389898 0
1390014 0
1390156 0
1390162 0
1390183 0
1390204 0
1390426 0
1390654 0
1390720 0
1390759 0
1390765 0
1390816 0
1390960 0
1390978 0
1391044 0
1391290 0
1391314 0
1391386 0
1391548 0
1391559 0
1391605 0
1391687 0
1391695 0
1391719 0
1391761 0
1391888 0
1391917 0
1391998 0
1392112 0
1392193 0
1392342 0
1392355 0
1392511 0
1392559 0
1392642 0
1392741 0
1392887 0
1392934 0
1392997 0
1393041 0
1393080 114
1393143 0
1393150 0
1393195 1
1393218 0
1393277 49
1393334 17
1393399 273
1393428 2
1393514 405
1393587 0
1393686 3
1393704 4
1393758 0
1393810 1405
1393833 0
1394014 83
1394049 0
1394079 30
1394105 0
1394155 0
1394178 343
1394184 0
1394192 0
1394215 0
1394291 0
1394324 189
1394335 0
1394365 132
1394377 0
1394437 127
1394456 0
1394550 48
1394573 0
1394752 122
1394768 144
1394846 95
1394904 0
1394913 23
1394929 0
1395014 0
1395064 0
1395191 73
1395239 128
1395296 0
1395353 107
1395492 0
1395516 0
1395602 0
1395703 139
1395712 17
1395888 0
1395914 3
1395916 0
1395927 200
1396070 0
1396076 480
1396143 0
1396297 185
1396314 0
1396371 0
1396416 18
1396427 1
1396434 0
1396469 31
1396523 304
1396591 2
1396728 0
1396870 0
1396920 272
1396959 127
1396993 0
1397072 46
1397200 54
1397337 481
1397386 0
1397428 0
1397502 131
1397556 9
1397642 0
1397671 0
1397775 0
1397784 6
1397850 0
1397859 95
1397919 0
1397978 0
1397988 0
1397990 0
1398048 0
1398084 0
1398093 0
1398099 0
1398140 0
1398206 0
1398243 123
1398379 0
1398542 0
1398642 34
1398665 0
1398687 0
1398714 0
1398795 0
1398809 0
1398861 0
1398930 23
1399002 23
1399021 2
1399081 0
1399142 0
1399173 0
1399212 130
1399297 0
1399384 10
1399441 135
1399445 49
1399464 1
1399468 1
1399564 0
1399793 0
1399907 23
1399933 21
1399954 0
1399985 0
1400066 0
1400083 0
1400095 0
1400279 168
1400288 96
1400318 0
1400333 30
1400395 475
1400400 68
1400448 0
1400528 29
1400591 0
1400620 0
1400647 0
1400660 208
1400670 0
1400875 0
1400925 0
1400938 0
1400942 0
1400969 3
1400973 205
1401024 7
1401073 0
1401088 0
1401212 103
1401364 2
1401383 0
1401487 0
1401507 0
1401510 0
1401565 0
1401596 0
1401625 0
1401784 0
1401799 0
1401811 0
1401881 0
1401897 0
1401909 0
1401940 0
1401976 0
1402000 0
1402009 0
1402087 0
1402089 0
1402099 0
1402165 0
1402189 0
1402193 0
1402334 0
1402342 0
1402405 0
1402421 0
1402441 0
1402525 0
1402582 0
1402633 0
1402693 0
1402702 0
1402807 0
1402964 79
1403050 0
1403193 0
1403226 93
1403232 0
1403305 1
1403330 0
1403345 0
1403377 0
1403429 105
1403621 0
1403651 0
1403848 0
1403905 0
1403953 0
1404017 6
1404140 38
1404175 34
1404380 43
1404384 0
1404464 8
1404467 0
1404473 0
1404533 44
1404592 0
1404608 0
1404614 1
1404630 0
1404633 0
1404805 0
1404898 0
1404918 0
1404943 37
1404962 1
1405062 1
1405176 0
1405367 0
1405596 0
1405600 69
1405618 196
1405702 1
1405747 1
1405865 0
1406002 0
1406078 0
1406096 74
1406271 0
1406297 0
1406333 72
1406340 100
1406344 118
1406346 83
1406367 10
1406452 31
1406494 0
1406508 431
1406592 140
1406625 52
1406669 2
1406714 125
1406812 0
1406878 1
1406904 0
1407017 0
1407054 0
1407138 403
1407260 29
1407344 181
1407359 0
1407373 0
1407469 0
1407678 3
1407810 0
1407824 0
1407970 168
1408103 0
1408129 0
1408140 0
1408160 0
1408172 0
1408184 0
1408278 0
1408291 0
1408312 0
1408319 0
1408365 0
1408404 0
1408412 0
1408536 0
1408547 78
1408573 0
1408600 0
1408695 0
1408769 0
1408791 0
1408819 1
1408837 0
1408864 519
1408901 67
1408933 0
1409014 0
1409038 63
1409090 0
1409113 0
1409167 220
1409206 216
1409227 87
1409303 0
1409353 0
1409432 0
1409438 10
1409454 0
1409485 0
1409499 12
1409536 0
1409545 0
1409590 0
1409686 0
1409734 0
1409755 98
1409801 0
1409855 0
1409866 84
1409901 1
1410067 2
1410070 388
1410302 104
1410317 0
1410378 0
1410383 3
1410419 3
1410439 0
1410524 16
1410566 0
1410707 60
1410918 0
1410973 69
1410982 0
1411092 0
1411110 0
1411228 0
1411278 0
1411319 0
1411334 170
1411343 84
1411366 0
1411417 0
1411428 102
1411437 0
1411533 1
1411580 0
1411634 0
1411736 0
1411882 1
1411959 0
1412089 295
1412093 1
1412109 0
1412119 2
1412332 1
1412352 675
1412367 0
1412522 0
1412579 0
1412606 395
1412673 8
1412814 0
1413085 116
1413101 248
1413209 168
1413227 0
1413236 132
1413342 0
1413354 0
1413358 0
1413366 0
1413370 0
1413401 0
1413532 21
1413643 0
1413668 0
1413735 0
1413753 0
1413938 0
1414024 0
1414113 136
1414165 1
1414178 41
1414300 323
1414345 0
1414360 318
1414379 365
1414381 7
1414506 82
1414514 1
1414548 0
1414629 0
1414714 0
1414717 21
1414760 2
1414834 115
1414940 48
1415056 746
1415197 0
1415245 1
1415260 0
1415265 26
1415299 217
1415325 0
1415380 0
1415596 0
1415749 0
1415794 1
1415877 0
1415894 0
1415949 0
1416033 0
1416051 0
1416069 0
1416077 0
1416132 0
1416141 0
1416160 0
1416182 1
1416332 164
1416388 1
1416446 0
1416476 0
1416665 0
1416701 218
1416704 427
1416740 0
1416825 0
1416847 0
1417046 0
1417107 1
1417116 0
1417124 66
1417134 0
1417183 0
1417198 0
1417231 178
1417281 0
1417338 0
1417385 72
1417396 0
1417411 153
1417432 8
1417465 0
1417529 74
1417747 0
1417783 0
1417911 34
1417975 0
1417992 1
1418012 36
1418029 3
1418073 0
1418199 2
1418217 258
1418244 212
1418380 0
1418427 75
1418433 0
1418522 0
1418540 0
1418562 2
1418580 0
1418604 0
1418673 25
1418680 114
1418739 0
1418787 1
1418823 0
1418838 51
1418938 0
1419003 43
1419015 0
1419043 0
1419286 0
1419339 0
1419369 395
1419386 0
1419396 0
1419414 108
1419463 0
1419496 66
1419602 126
1419704 0
1419780 72
1419787 2
1419962 0
1419980 51
1419992 142
1420019 42
1420032 0
1420275 0
1420288 0
1420297 0
1420387 0
1420411 0
1420429 0
1420432 0
1420544 0
1420556 0
1420610 0
1420679 0
1420738 0
1420794 42
1420797 0
1420828 0
1420858 0
1420914 0
1420925 0
1420966 0
1420977 0
1421036 0
1421089 0
1421127 0
1421227 16
1421272 23
1421319 156
1421353 0
1421428 0
1421493 0
1421509 26
1421559 0
1421565 0
1421797 0
1421917 0
1422072 0
1422308 0
1422357 0
1422409 0
1422415 0
1422466 0
1422494 0
1422567 0
1422599 0
1422677 0
1422734 0
1422756 0
1422792 0
1422843 0
1422859 0
1422894 0
1422940 0
1422964 0
1423020 0
1423024 0
1423049 0
1423093 0
1423212 0
1423265 0
1423378 0
1423407 0
1423533 0
1423541 0
1423821 0
1423886 0
1423953 0
1423955 0
1424013 0
1424055 287
1424082 0
1424104 0
1424122 0
1424159 0
1424192 0
1424205 0
1424463 0
1424494 0
1424598 0
1424831 0
1424873 0
1424889 0
1425032 0
1425099 0
1425233 0
1425291 0
1425336 0
1425344 0
1425360 0
1425404 0
1425439 1
1425510 0
1425700 5
1425715 0
1425767 0
1425845 0
1425858 0
1425892 15
1425931 0
1425956 58
1425982 245
1426050 53
1426074 22
1426085 0
1426089 400
1426116 26
1426222 54
1426341 0
1426375 0
1426414 0
1426459 36
1426506 70
1426520 0
1426551 0
1426724 0
1426839 0
1426849 0
1426868 0
1426899 0
1426960 77
1427039 190
1427180 13
1427196 171
1427245 54
1427254 34
1427320 278
1427444 1
1427561 0
1427657 0
1427669 0
1427954 0
1427963 47
1428013 0
1428060 0
1428132 58
1428226 0
1428420 0
1428591 0
1428839 0
1428897 0
1429069 0
1429075 0
1429206 0
1429326 0
1429378 0
1429395 0
1429652 0
1429664 0
1429677 0
1429729 0
1429778 0
1429914 0
1429991 0
1430034 0
1430080 216
1430094 0
1430130 0
1430248 148
1430252 0
1430290 31
1430368 0
1430407 0
1430425 0
1430489 0
1430505 0
1430655 0
1430668 6
1430691 0
1430709 0
1430724 0
1430767 0
1430797 0
1430911 71
1431025 36
1431029 13
1431073 26
1431145 26
1431185 0
1431277 43
1431299 123
1431332 46
1431460 178
1431591 363
1431635 0
1431693 0
1431769 0
1431889 0
1431927 84
1432008 1
1432119 0
1432224 0
1432251 0
1432314 0
1432338 224
1432422 91
1432566 176
1432612 0
1432702 0
1432729 0
1432765 0
1432782 0
1432832 0
1432861 2
1432974 9
1433022 55
1433272 0
1433302 68
1433321 110
1433324 0
1433340 0
1433463 0
1433488 31
1433543 0
1433610 56
1433614 0
1433785 0
1433819 114
1433919 0
1434098 5
1434196 0
1434207 0
1434216 0
1434277 113
1434341 0
1434371 0
1434390 3
1434456 0
1434507 0
1434523 28
1434544 0
1434586 29
1434851 0
1434955 1
1435055 59
1435062 0
1435090 0
1435133 421
1435186 0
1435366 64
1435459 0
1435594 7
1435596 0
1435735 0
1435766 0
1435769 0
1435821 5
1435852 2
1435945 0
1436007 0
1436013 140
1436021 67
1436037 0
1436096 0
1436114 97
1436152 0
1436174 4
1436229 79
1436265 0
1436351 0
1436374 0
1436377 1
1436404 0
1436489 16
1436563 0
1436612 2
1436744 0
1436797 0
1436853 0
1436908 0
1436921 0
1436932 5
1436973 0
1437047 38
1437083 0
1437107 0
1437148 0
1437249 0
1437260 0
1437287 0
1437307 0
1437332 0
1437342 0
1437363 14
1437388 0
1437450 0
1437681 0
1437813 2
1437834 62
1437888 0
1437906 0
1437916 0
1437922 0
1437926 0
1437938 0
1437947 0
1437954 0
1438017 0
1438223 0
1438229 0
1438292 0
1438339 0
1438509 0
1438587 0
1438623 0
1438751 0
1438899 0
1438917 0
1438977 0
1438982 0
1439054 0
1439126 0
1439132 0
1439189 0
1439238 0
1439495 0
1439534 0
1439582 0
1439627 0
1439652 0
1439692 0
1439791 0
1439889 0
1439906 0
1439946 0
1439960 0
1440071 0
1440085 0
1440150 0
1440175 0
1440250 0
1440306 0
1440329 0
1440351 0
1440508 0
1440599 0
1440653 0
1440678 0
1440685 0
1440702 0
1440724 0
1440749 0
1440819 454
1440829 0
1440914 196
1440936 0
1440997 0
1441040 522
1441068 232
1441080 0
1441102 28
1441116 0
1441155 0
1441240 48
1441288 0
1441408 12
1441426 0
1441494 4600
1441513 3
1441561 273
1441647 4629
1441666 55
1441714 0
1441730 0
1441732 0
1441740 0
1441793 298
1441802 1
1441815 66
1441832 169
1441873 2
1441876 0
1441939 3
1441960 69
1441972 66
1442095 36
1442191 2
1442200 1
1442254 0
1442266 0
1442269 0
1442336 0
1442375 169
1442392 100
1442418 98
1442448 0
1442458 10
1442543 0
1442716 0
1442729 57
1442731 3
1442760 96
1442884 0
1442924 1
1442944 152
1443024 0
1443052 0
1443110 200
1443118 0
1443185 0
1443250 0
1443265 0
1443397 0
1443432 112
1443483 0
1443536 0
1443566 88
1443695 17
1443783 0
1443816 469
1443834 0
1443951 11
1443974 0
1443991 0
1444064 283
1444152 193
1444168 31
1444183 174
1444185 5
1444235 208
1444239 91
1444298 755
1444315 12
1444329 44
1444385 72
1444419 399
1444520 123
1444536 0
1444601 643
1444637 3
1444850 0
1444854 37
1444862 50
1444905 34
1444930 11
1444940 47
1444944 75
1444963 111
1445023 0
1445077 0
1445159 0
1445186 268
1445235 0
1445237 0
1445304 0
1445329 24
1445391 0
1445428 217
1445500 0
1445515 355
1445527 0
1445780 81
1445921 166
1445935 34
1445941 0
1446085 1
1446123 30
1446163 135
1446179 3
1446245 0
1446257 0
1446303 0
1446317 0
1446365 7
1446511 0
1446519 0
1446609 0
1446642 0
1446675 0
1446684 0
1446693 0
1446712 0
1446798 0
1446871 0
1446874 0
1446961 0
1446973 0
1447116 0
1447132 0
1447210 0
1447300 0
1447302 0
1447321 0
1447324 0
1447363 0
1447390 0
1447403 0
1447573 0
1447625 0
1447657 0
1447660 0
1447669 0
1447731 0
1447752 0
1447852 0
1447876 0
1447888 0
1447952 0
1448047 0
1448072 0
1448075 0
1448139 0
1448232 0
1448263 0
1448339 0
1448360 0
1448426 0
1448581 0
1448656 0
1448731 0
1448814 0
1448842 0
1448867 0
1448967 0
1448984 0
1449021 0
1449069 0
1449081 0
1449124 0
1449164 0
1449197 0
1449240 0
1449246 0
1449264 0
1449292 0
1449403 0
1449409 0
1449602 0
1449683 0
1449700 0
1449759 0
1449870 0
1449906 0
1449942 0
1449978 0
1450050 0
1450144 0
1450171 0
1450185 0
1450198 0
1450284 0
1450336 0
1450360 0
1450388 0
1450392 0
1450437 0
1450440 0
1450675 0
1450696 0
1450751 0
1450810 0
1450831 0
1450981 0
1451003 0
1451040 0
1451116 0
1451190 0
1451247 0
1451251 0
1451306 0
1451318 0
1451327 0
1451535 0
1451546 0
1451574 0
1451670 0
1451686 0
1451748 0
1451766 11
1451777 2
1452108 0
1452157 0
1452229 0
1452344 0
1452358 0
1452501 0
1452511 0
1452533 0
1452592 0
1452608 0
1452753 0
1452776 0
1452827 0
1452887 0
1452931 0
1452945 0
1452994 0
1453030 548
1453034 40
1453048 0
1453088 0
1453169 20
1453212 0
1453224 0
1453239 0
1453350 0
1453380 0
1453880 0
1453889 0
1453909 0
1453933 0
1453937 0
1453957 0
1454155 0
1454187 0
1454382 0
1454537 0
1454548 0
1454611 0
1454837 0
1454862 0
1454888 0
1454940 0
1454956 0
1455067 0
1455084 0
1455187 0
1455222 0
1455237 0
1455258 0
1455295 0
1455355 0
1455403 2
1455412 5
1455440 0
1455464 0
1455885 0
1455887 0
1455894 0
1455957 0
1456048 0
1456088 0
1456113 0
1456166 0
1456211 0
1456232 0
1456382 0
1456406 0
1456425 0
1456467 0
1456665 0
1456725 0
1456744 0
1456749 0
1456790 0
1456896 0
1457034 0
1457081 0
1457104 0
1457112 0
1457198 0
1457232 0
1457289 0
1457415 0
1457619 0
1457656 0
1457669 0
1457743 0
1457751 0
1457795 0
1457800 0
1457979 0
1458062 0
1458177 0
1458209 0
1458301 1
1458361 0
1458427 0
1458481 0
1458513 0
1458607 0
1458766 0
1458825 0
1458908 0
1458973 0
1458976 0
1459144 0
1459160 0
1459229 0
1459269 0
1459345 0
1459395 0
1459486 133
1459489 15
1459507 0
1459525 111
1459537 41
1459540 0
1459550 111
1459560 174
1459571 0
1459624 0
1459653 193
1459661 16
1459695 1
1459995 0
1460038 0
1460066 0
1460195 0
1460309 0
1460379 0
1460574 0
1460582 0
1460634 0
1460670 0
1460684 0
1460699 0
1460862 0
1460955 0
1460994 0
1460997 0
1461010 0
1461017 0
1461038 0
1461056 0
1461119 0
1461140 0
1461149 0
1461234 0
1461254 0
1461275 0
1461288 0
1461312 0
1461316 0
1461506 0
1461573 0
1461644 0
1461834 0
1461854 0
1461888 0
1461905 0
1461919 0
1462102 0
1462240 0
1462322 0
1462338 0
1462381 0
1462468 0
1462506 0
1462612 0
1462681 0
1462729 0
1462850 0
1463042 0
1463046 0
1463075 0
1463135 0
1463152 0
1463192 0
1463211 0
1463227 0
1463279 0
1463283 0
1463308 0
1463323 0
1463520 0
1463560 0
1463608 0
1463841 0
1463843 0
1463869 0
1463883 0
1463918 0
1463978 0
1464011 0
1464052 0
1464068 0
1464116 0
1464134 0
1464198 0
1464245 0
1464382 0
1464425 0
1464435 0
1464639 0
1464820 0
1464875 0
1464879 0
1464906 0
1465019 0
1465045 0
1465157 0
1465168 0
1465232 0
1465246 0
1465259 0
1465262 0
1465322 0
1465353 0
1465439 0
1465508 0
1465541 0
1465592 0
1465600 0
1465610 0
1465756 0
1465799 0
1465810 42
1465815 0
1465840 0
1465846 0
1465911 0
1466204 0
1466321 0
1466410 0
1466422 0
1466520 0
1466554 0
1466619 0
1466708 0
1466798 0
1466816 0
1466871 0
1466969 0
1467008 0
1467028 0
1467043 0
1467094 0
1467108 0
1467222 0
1467368 0
1467678 0
1467757 0
1467845 0
1467853 0
1467877 0
1467888 0
1467921 0
1468034 0
1468039 0
1468122 0
1468125 20
1468172 1
1468243 0
1468294 72
1468336 43
1468405 0
1468458 1
1468511 0
1468520 8
1468604 0
1468662 22
1468860 381
1468979 0
1468997 155
1469013 0
1469177 639
1469330 21
1469488 82
1469554 0
1469575 2
1469630 0
1469672 20
1469685 335
1469728 0
1469771 0
1469785 0
1469896 22
1469899 2
1469911 0
1469933 322
1469964 0
1469966 393
1470010 25
1470146 17
1470186 10
1470225 0
1470227 357
1470263 12
1470306 6
1470309 9
1470358 0
1470490 0
1470564 0
1470695 0
1470712 0
1470757 0
1470866 0
1471019 0
1471067 0
1471069 0
1471084 0
1471176 0
1471250 0
1471495 0
1471515 0
1471567 0
1471575 0
1471590 0
1471596 53
1471600 0
1471642 0
1471645 0
1471707 0
1471739 0
1471800 0
1471806 0
1471810 0
1471897 0
1471935 0
1471958 0
1471991 0
1472011 0
1472014 0
1472021 0
1472060 0
1472086 0
1472113 0
1472131 0
1472172 0
1472187 0
1472209 0
1472273 0
1472322 0
1472348 0
1472367 0
1472370 0
1472374 0
1472398 0
1472407 0
1472418 0
1472456 0
1472477 0
1472488 0
1472493 0
1472522 0
1472541 0
1472583 0
1472625 0
1472629 0
1472637 0
1472649 0
1472660 0
1472663 0
1472697 0
1472701 0
1472709 0
1472713 0
1472729 0
1472743 0
1472795 0
1472820 0
1472850 0
1472856 0
1472927 0
1472972 0
1473049 0
1473072 0
1473084 0
1473110 0
1473122 0
1473182 0
1473185 0
1473214 0
1473231 0
1473262 0
1473283 0
1473336 0
1473344 0
1473350 0
1473382 0
1473419 0
1473443 0
1473576 0
1473599 0
1473611 0
1473636 0
1473661 0
1473669 0
1473729 0
1473807 0
1473821 0
1473823 0
1473825 0
1473865 0
1473871 0
1473902 0
1473928 0
1473945 0
1473953 0
1473984 0
1473997 0
1474032 0
1474061 0
1474079 0
1474102 0
1474105 0
1474119 0
1474167 0
1474173 0
1474177 0
1474194 0
1474202 0
1474205 0
1474228 0
1474252 0
1474270 0
1474367 0
1474381 0
1474406 0
1474426 0
1474440 0
1474474 0
1474500 0
1474528 0
1474559 0
1474589 0
1474614 0
1474646 0
1474652 0
1474673 0
1474676 0
1474681 0
1474715 0
1474743 0
1474752 0
1474785 0
1474805 0
1474852 0
1474880 0
1474883 0
1474913 0
1474918 0
1474977 0
1475055 0
1475140 0
1475160 0
1475182 0
1475190 0
1475224 0
1475227 0
1475301 0
1475304 0
1475333 0
1475339 0
1475352 0
1475371 0
1475383 0
1475403 0
1475423 0
1475472 0
1475494 0
1475521 0
1475528 0
1475538 0
1475545 0
1475549 0
1475555 0
1475580 0
1475606 0
1475670 0
1475673 0
1475709 0
1475711 0
1475743 0
1475756 0
1475783 0
1475793 0
1475806 0
1475810 0
1475812 0
1475821 0
1475826 0
1475846 0
1475871 0
1475897 0
1475917 0
1475923 0
1475936 0
1475973 0
1475983 0
1475996 0
1476007 0
1476012 0
1476066 0
1476080 0
1476091 0
1476115 0
1476135 0
1476140 0
1476160 0
1476167 0
1476221 0
1476252 0
1476282 0
1476326 0
1476333 0
1476344 0
1476372 0
1476458 0
1476481 0
1476508 0
1476548 0
1476551 0
1476615 0
1476634 0
1476651 0
1476700 0
1476728 0
1476750 0
1476759 0
1476773 0
1476789 0
1476855 0
1476894 0
1476900 0
1476953 0
1476974 0
1476997 0
1477014 0
1477031 0
1477048 0
1477054 1
1477056 0
1477087 0
1477113 0
1477216 0
1477348 0
1477366 0
1477392 193
1477462 4
1477534 730
1477590 317
1477607 0
1477621 479
1477661 0
1477701 35
1477880 0
1477964 140
1478082 21
1478129 29
1478402 0
1478415 0
1478507 0
1478784 7
1478872 4674
1479021 90
1479093 169
1479130 152
1479200 273
1479204 41
1479276 0
1479413 8
1479517 0
1479586 0
1479931 186
1480135 93
1480254 43
1480262 139
1480282 89
1480343 2
1480502 447
1480506 0
1480522 2
1480532 713
1480540 0
1480612 23
1480681 0
1480733 0
1480838 0
1480895 31
1481011 490
1481087 2
1481191 0
1481440 2
1481713 0
1481770 90
1481777 291
1481821 37
1481898 43
1481905 0
1481936 61
1481950 0
1481967 14
1481986 91
1481998 229
1482017 0
1482045 0
1482145 1
1482172 0
1482179 80
1482209 0
1482254 64
1482261 333
1482289 58
1482330 276
1482332 58
1482358 0
1482410 0
1482515 208
1482539 267
1482580 0
1482673 0
1482746 0
1482806 66
1482859 0
1482898 0
1483042 0
1483063 187
1483228 56
1483279 13
1483306 0
1483324 12
1483339 0
1483488 0
1483528 1
1483648 0
1483655 86
1483713 4
1483736 76
1483741 27
1483807 96
1483895 119
1483906 11
1483925 1
1484002 229
1484070 622
1484074 21
1484126 0
1484231 228
1484250 151
1484275 415
1484295 15
1484321 231
1484397 94
1484417 1115
1484527 48
1484551 0
1484651 58
1484672 2
1484786 0
1484912 0
1484935 0
1484945 0
1484970 0
1485075 49
1485082 142
1485117 3
1485155 0
1485169 0
1485276 2440
1485314 116
1485413 0
1485523 0
1485659 86
1485696 0
1485718 0
1485729 0
1485779 0
1485845 67
1485851 15
1485882 2
1485951 473
1485997 142
1486230 0
1486243 0
1486249 173
1486260 80
1486282 694
1486381 18
1486430 102
1486667 0
1486832 0
1486928 339
1487015 289
1487029 0
1487071 0
1487087 6
1487390 0
1487436 0
1487463 0
1487495 0
1487734 0
1488070 8
1488106 1
1488122 0
1488155 0
1488216 0
1488651 0
1488684 0
1488987 0
1489480 2
1489550 0
1489706 4
1489725 0
1489781 1
1489954 0
1489994 0
1490008 0
1490018 0
1490024 0
1490031 0
1490118 18
1490241 0
1490257 0
1490304 0
1490367 0
1490374 0
1490421 0
1490441 0
1490469 0
1490628 0
1490641 0
1490739 0
1490757 0
1490790 0
1490799 0
1490820 0
1491051 0
1491056 0
1491060 0
1491113 0
1491120 0
1491134 0
1491177 0
1491225 0
1491378 0
1491381 0
1491396 0
1491451 0
1491471 0
1491501 0
1491540 0
1491612 0
1491688 0
1491723 0
1491764 0
1491901 0
1492002 0
1492038 0
1492056 0
1492132 0
1492186 0
1492197 0
1492237 0
1492354 0
1492414 0
1492435 0
1492449 0
1492477 0
1492517 0
1492594 0
1492637 0
1492674 0
1492676 0
1492709 0
1492753 0
1492771 0
1492816 0
1492825 0
1492951 0
1492968 0
1493020 0
1493026 0
1493059 0
1493201 0
1493236 0
1493272 0
1493284 0
1493308 0
1493480 0
1493501 0
1493602 0
1493670 0
1493722 0
1493803 0
1493910 0
1493958 0
1494003 0
1494012 0
1494220 0
1494235 0
1494331 0
1494333 0
1494438 166
1494474 0
1494483 310
1494486 0
1494550 0
1494555 221
1494584 0
1494601 156
1494635 8
1494828 2
1494849 0
1494874 0
1494906 7
1494928 0
1494944 148
1494948 0
1495032 3
1495035 1
1495047 0
1495064 0
1495092 0
1495210 0
1495223 0
1495253 0
1495299 0
1495374 17
1495538 3
1495590 0
1496124 0
1496206 0
1496319 0
1496346 1
1496389 0
1496402 0
1496426 0
1496475 0
1496500 0
1496562 0
1496598 1
1496635 0
1496651 0
1496656 134
1496703 0
1496715 96
1496718 0
1496790 0
1496861 0
1496977 1
1497008 0
1497030 0
1497081 56
1497181 0
1497196 0
1497304 0
1497314 0
1497366 0
1497623 139
1497820 139
1497954 0
1498005 0
1498088 0
1498124 0
1498131 0
1498143 45
1498193 0
1498243 1
1498313 0
1498382 0
1498416 0
1498482 0
1498670 0
1498716 0
1498837 266
1498902 0
1499014 131
1499085 0
1499175 0
1499329 0
1499336 0
1499493 126
1499516 20
1499525 0
1499541 8
1499598 11
1499684 1
1499720 0
1499808 407
1499812 148
1499830 0
1499879 61
1499955 0
1500001 0
1500003 492
1500185 0
1500213 2
1500231 0
1500241 0
1500270 30
1500381 0
1500480 208
1500621 0
1500649 0
1500693 56
1500784 0
1500793 264
1500817 0
1500867 0
1500977 0
1501220 0
1501315 0
1501347 0
1501350 1
1501523 31
1501550 67
1501641 0
1501836 33
1501873 0
1501992 0
1502099 0
1502140 388
1502197 135
1502257 0
1502294 81
1502449 0
1502581 0
1502590 0
1502598 363
1502649 0
1502665 219
1502787 167
1502824 22
1502865 16
1502899 146
1502926 248
1502937 0
1502974 136
1503014 173
1503022 0
1503076 178
1503116 92
1503180 0
1503217 0
1503261 2
1503286 33
1503403 1
1503676 0
1503739 0
1503753 55
1503841 266
1503847 17
1503877 0
1503941 37
1504027 19
1504040 252
1504042 115
1504084 5
1504097 13
1504111 0
1504202 0
1504291 120
1504309 8
1504317 0
1504355 887
1504402 108
1504506 116
1504633 170
1504643 172
1504673 92
1504790 0
1504831 10
1504868 0
1504899 3
1504969 0
1505001 0
1505024 0
1505074 0
1505177 0
1505194 0
1505204 0
1505342 0
1505367 0
1505421 0
1505456 0
1505579 0
1505616 0
1505629 0
1505636 0
1505713 0
1505748 0
1505784 0
1505794 0
1505815 0
1505888 186
1505928 0
1505943 0
1505960 0
1505975 0
1505997 0
1506031 0
1506066 0
1506196 0
1506232 0
1506280 0
1506309 0
1506363 0
1506368 0
1506445 0
1506447 0
1506554 0
1506579 0
1506624 0
1506701 0
1506736 0
1506742 110
1506913 0
1506947 0
1507009 0
1507018 0
1507099 0
1507160 0
1507187 0
1507204 0
1507292 0
1507336 0
1507356 0
1507408 0
1507481 0
1507658 0
1507867 0
1508050 165
1508071 0
1508123 2
1508185 234
1508332 0
1508341 0
1508398 0
1508416 0
1508464 0
1508585 0
1508594 0
1508598 0
1508607 0
1508615 0
1508618 0
1508678 0
1508727 0
1508745 0
1508751 0
1508790 0
1508914 0
1508934 0
1508949 2
1508977 0
1508984 1
1508988 0
1508996 0
1509006 0
1509009 0
1509020 184
1509063 0
1509174 47
1509274 11
1509390 2
1509411 0
1509426 139
1509543 0
1509615 0
1509632 23
1509658 128
1509669 0
1509754 52
1509781 0
1509879 0
1509887 205
1510043 83
1510061 0
1510074 0
1510205 77
1510297 367
1510315 25
1510330 0
1510338 362
1510427 110
1510484 0
1510738 22
1510988 0
1511031 0
1511136 0
1511146 0
1511157 0
1511252 3
1511367 0
1511428 0
1511457 0
1511486 0
1511682 22
1511719 0
1511848 0
1511974 0
1512004 0
1512162 0
1512232 0
1512247 0
1512250 0
1512280 0
1512282 0
1512292 0
1512337 0
1512394 0
1512478 0
1512522 0
1512534 0
1512555 0
1512619 0
1512638 27
1512643 96
1512654 65
1512712 0
1512721 0
1512762 0
1512840 0
1512852 0
1512892 0
1512907 0
1512936 0
1512976 0
1513021 0
1513260 0
1513262 0
1513312 0
1513375 0
1513437 0
1513444 0
1513521 0
1513595 0
1513656 0
1513730 0
1513755 0
1513912 0
1514253 0
1514319 0
1514376 0
1514468 0
1514472 0
1514544 0
1514645 0
1514662 0
1514714 0
1514748 0
1514764 0
1514901 0
1514932 0
1514939 0
1515046 0
1515065 0
1515093 0
1515115 0
1515169 0
1515252 0
1515257 0
1515390 0
1515410 0
1515442 0
1515461 0
1515555 0
1515639 0
1515672 0
1515831 0
1515856 0
1515880 0
1515937 0
1516009 0
1516168 0
1516189 0
1516210 0
1516335 0
1516469 0
1516555 0
1516615 0
1516643 0
1516871 0
1516924 0
1517055 0
1517094 0
1517360 0
1517389 0
1517439 0
1517449 0
1517479 66
1517484 2
1517522 15
1517526 0
1517552 0
1517556 0
1517853 0
1517934 0
1517953 0
1517978 0
1518029 0
1518038 0
1518075 0
1518150 0
1518179 2
1518187 0
1518230 0
1518255 0
1518317 0
1518349 3
1518380 0
1518455 2
1518459 0
1518511 335
1518524 0
1518530 0
1518542 0
1518714 7
1518750 40
1518762 2
1518810 0
1518919 0
1518948 60
1519050 0
1519104 486
1519132 85
1519144 18
1519151 0
1519166 0
1519193 0
1519235 0
1519342 0
1519494 0
1519534 0
1519650 0
1519665 0
1519744 43
1519751 0
1519762 111
1519819 0
1519825 75
1519884 0
1519890 0
1519992 52
1520011 0
1520032 0
1520047 0
1520123 0
1520140 0
1520179 0
1520182 0
1520241 0
1520299 0
1520317 0
1520325 0
1520327 0
1520349 0
1520400 0
1520404 4
1520535 0
1520613 0
1520737 0
1520752 0
1520756 0
1520784 0
1520800 1
1520808 0
1520862 2
1520961 0
1520994 0
1521073 0
1521188 2
1521226 0
1521297 0
1521332 21
1521384 0
1521405 0
1521478 122
1521505 0
1521542 77
1521598 0
1521629 0
1521658 0
1521717 0
1521739 48
1521757 0
1521761 11
1521826 0
1521886 0
1521903 0
1521915 0
1521929 0
1522087 0
1522113 0
1522204 0
1522284 0
1522316 0
1522425 0
1522441 0
1522464 0
1522512 0
1522545 0
1522583 1559
1522624 0
1522710 0
1522754 0
1522784 0
1522799 0
1522827 0
1523019 0
1523043 0
1523085 0
1523097 0
1523120 0
1523283 1
1523320 2
1523364 0
1523400 0
1523411 0
1523435 0
1523492 0
1523512 0
1523668 0
1523712 0
1523827 0
1523830 11
1523853 167
1523898 0
1523946 0
1524077 0
1524142 0
1524183 0
1524198 0
1524224 10
1524227 34
1524311 86
1524317 0
1524367 1
1524370 0
1524440 1
1524467 0
1524506 0
1524524 0
1524538 0
1524565 0
1524596 86
1524601 0
1524619 2
1524622 0
1524624 0
1524648 0
1524652 0
1524686 0
1524760 0
1524800 117
1524804 19
1524815 0
1524838 445
1524934 25
1524938 0
1525002 0
1525026 0
1525038 0
1525097 0
1525101 0
1525115 0
1525122 0
1525150 0
1525172 0
1525175 0
1525187 0
1525237 87
1525245 0
1525279 36
1525294 0
1525352 0
1525398 374
1525418 0
1525552 3
1525623 247
1525652 1
1525911 93
1525996 2
1526050 18
1526106 0
1526135 6
1526149 0
1526192 0
1526318 0
1526356 0
1526363 0
1526378 0
1526381 0
1526385 32
1526433 22
1526474 0
1526500 0
1526534 0
1526554 0
1526575 0
1526593 0
1526597 86
1526604 0
1526653 0
1526670 0
1526755 32
1526922 0
1526933 0
1526955 29
1526997 0
1527013 0
1527094 0
1527265 76
1527290 273
1527325 0
1527348 397
1527385 0
1527423 0
1527470 0
1527504 12
1527508 26
1527627 127
1527670 434
1527699 1
1527780 0
1527897 0
1527963 59
1527970 18
1528081 0
1528104 0
1528114 0
1528127 0
1528250 204
1528299 0
1528321 0
1528328 0
1528347 0
1528355 0
1528362 0
1528405 0
1528421 4
1528466 0
1528504 0
1528546 0
1528704 1
1528707 0
1528874 1
1528909 0
1528940 0
1528965 0
1529082 0
1529115 0
1529128 0
1529161 77
1529164 0
1529169 0
1529180 196
1529204 190
1529265 20
1529276 0
1529291 0
1529301 0
1529331 0
1529347 0
1529388 0
1529511 0
1529606 1
1529628 0
1529662 0
1529716 0
1529753 0
1529855 15
1529934 0
1529998 0
1530026 30
1530063 63
1530089 0
1530135 2
1530223 108
1530271 80
1530351 347
1530370 0
1530381 36
1530417 0
1530575 0
1530609 0
1530618 0
1530652 0
1530666 0
1530696 3
1530736 3
1530759 1
1530839 2
1530859 0
1530870 136
1530948 0
1531003 0
1531064 0
1531083 45
1531097 0
1531178 1365
1531218 0
1531248 143
1531318 0
1531330 0
1531335 75
1531493 0
1531544 4
1531592 294
1531600 1
1531777 63
1531825 39
1531914 8285
1531930 0
1531961 10
1532092 18
1532110 1
1532204 1
1532337 373
1532340 5
1532413 111
1532444 0
1532470 61
1532474 324
1532505 76
1532529 0
1532551 0
1533170 0
1533212 0
1533268 0
1533329 139
1533341 0
1533416 57
1533457 0
1533584 51
1533613 0
1533639 0
1533658 0
1533662 2
1533716 0
1533764 0
1533794 0
1533798 0
1533810 0
1533816 0
1533820 0
1533833 0
1533890 0
1533939 0
1533949 0
1533996 0
1534046 0
1534052 0
1534098 39
1534192 70
1534195 2
1534232 0
1534264 0
1534348 0
1534360 464
1534362 0
1534430 0
1534478 0
1534596 207
1534613 0
1534638 1
1535019 114
1535090 0
1535154 765
1535163 4
1535172 0
1535199 2
1535399 0
1535412 0
1535435 0
1535447 0
1535460 190
1535486 0
1535565 0
1535572 27
1535684 0
1535890 4
1535986 10
1536081 11
1536133 0
1536211 0
1536284 0
1536333 0
1536430 7
1536491 0
1536601 18
1536668 0
1536761 0
1536818 0
1536883 85
1536891 0
1536932 0
1536955 0
1536963 0
1536967 83
1537080 0
1537100 0
1537111 0
1537164 0
1537193 0
1537331 0
1537358 0
1537369 0
1537409 1
1537430 23
1537457 126
1537511 0
1537594 0
1537659 116
1537671 0
1537723 0
1537736 1
1537784 0
1537819 0
1537838 0
1537882 0
1538082 159
1538139 135
1538248 15
1538250 275
1538273 172
1538275 60
1538397 0
1538406 75
1538519 35
1538604 0
1538611 1
1538643 0
1538666 2
1538788 2
1538822 0
1538850 0
1538871 0
1538912 3
1538933 67
1538951 0
1538973 0
1539012 0
1539019 59
1539086 0
1539160 123
1539222 151
1539234 68
1539335 0
1539359 2
1539396 79
1539438 41
1539503 0
1539513 85
1539531 1
1539586 0
1539642 383
1539650 283
1539690 0
1539770 45
1539939 21
1539976 139
1540050 45
1540089 273
1540146 0
1540206 106
1540299 20
1540335 0
1540591 1
1540599 0
1540649 0
1540679 221
1540729 0
1540759 0
1540800 1
1540860 298
1540900 0
1540961 193
1540967 0
1540973 0
1540991 0
1541005 3
1541261 3
1541416 99
1541437 73
1541467 149
1541630 154
1541634 5626
1541657 0
1541803 22
1541863 0
1542025 114
1542028 76
1542067 11
1542073 13
1542175 80
1542177 16
1542198 3
1542211 151
1542286 14
1542299 0
1542305 0
1542314 0
1542333 14
1542436 1
1542460 5
1542487 598
1542501 9
1542515 2
1542687 31
1542709 53
1542718 103
1542805 45
1542808 49
1542926 22
1542930 1
1542980 0
1543102 83
1543133 159
1543230 71
1543354 2
1543452 5
1543467 0
1543560 103
1543605 0
1543631 0
1543710 0
1543759 0
1543825 0
1543839 0
1543947 0
1544010 26845
1544026 2
1544064 0
1544066 0
1544119 0
1544130 0
1544143 0
1544147 0
1544224 0
1544241 2
1544365 0
1544381 0
1544384 0
1544461 0
1544480 0
1544488 0
1544508 0
1544697 0
1544790 0
1544824 0
1544961 0
1545041 0
1545152 1
1545212 0
1545318 0
1545386 0
1545427 0
1545567 0
1545577 0
1545613 0
1545674 0
1545714 1481
1545729 0
1545735 0
1545742 0
1545873 0
1545880 4
1545891 0
1546048 23
1546113 50
1546260 230
1546342 195
1546352 0
1546390 123
1546442 1
1546556 34
1546610 69
1546619 93
1546637 95
1546660 2
1546669 22
1546719 0
1546759 60
1546806 57
1546906 4
1546909 257
1546975 0
1547032 0
1547059 0
1547099 0
1547108 147
1547118 1
1547137 0
1547201 0
1547217 146
1547270 2
1547342 196
1547351 56
1547395 93
1547429 199
1547445 6
1547521 0
1547525 0
1547542 0
1547561 0
1547570 0
1547576 0
1547586 0
1547682 59
1547691 63
1547800 0
1547809 5
1547878 5
1547955 4
1547971 43
1547974 79
1548029 0
1548083 0
1548192 202
1548306 32
1548345 90
1548412 0
1548510 0
1548537 446
1548557 203
1548702 279
1548705 437
1548766 575
1548779 30
1548790 0
1548870 72
1548893 215
1548897 379
1549135 12
1549192 0
1549268 16
1549339 197
1549442 1
1549463 0
1549476 74
1549529 0
1549961 119
1549970 0
1550003 0
1550087 0
1550114 0
1550120 0
1550271 0
1550510 463
1550580 145
1550639 0
1550677 0
1550723 8
1550780 44
1550826 389
1550849 0
1550881 0
1550898 0
1551015 2
1551033 0
1551189 3
1551206 630
1551208 37
1551229 216
1551240 118
1551281 0
1551288 0
1551328 411
1551331 0
1551421 374
1551425 310
1551523 0
1551634 0
1551665 0
1551721 113
1551756 24
1551792 0
1551852 267
1551910 287
1552045 1
1552197 0
1552240 135
1552308 76
1552506 41
1552527 0
1552529 0
1552584 0
1552610 1
1552752 0
1552769 0
1552860 0
1552870 0
1552915 0
1553020 0
1553140 0
1553385 0
1553422 0
1553429 0
1553479 0
1553504 0
1553824 0
1553899 0
1553914 0
1553953 0
1553961 0
1553973 0
1553980 0
1554173 0
1554218 0
1554243 0
1554273 0
1554298 0
1554386 0
1554434 0
1554686 0
1554919 0
1554931 0
1554995 0
1555231 0
1555663 0
1555723 0
1555750 0
1555803 0
1555871 0
1555945 0
1555984 0
1556082 0
1556109 0
1556211 0
1556478 0
1556533 0
1556543 0
1556564 0
1556705 0
1556793 0
1557015 0
1557054 0
1557099 0
1557182 0
1557247 0
1557293 0
1557297 0
1557331 0
1557422 0
1557446 0
1557657 0
1557662 0
1557746 0
1557896 0
1558103 0
1558172 0
1558415 0
1558590 0
1558680 0
1558682 0
1558730 0
1558736 0
1558745 0
1558843 0
1558856 0
1558866 0
1558946 0
1558967 0
1559006 0
1559029 0
1559216 0
1559270 0
1559294 0
1559327 0
1559351 0
1559373 0
1559462 0
1559464 0
1559572 0
1559630 0
1559654 0
1559686 0
1559700 0
1559904 0
1559993 0
1560142 0
1560257 0
1560287 0
1560369 0
1560590 0
1560646 0
1560760 0
1560820 0
1560851 0
1561252 0
1561267 2
1561293 0
1561372 0
1561391 0
1561397 0
1561404 0
1561413 132
1561565 0
1561637 277
1561719 241
1561727 0
1561752 59
1561768 0
1561785 156
1561823 49
1561886 10
1561979 124
1562063 185
1562076 0
1562089 9
1562136 77
1562192 170
1562234 120
1562398 0
1562483 0
1562492 12
1562498 0
1562612 1
1562643 113
1562656 0
1562672 0
1562727 69
1562745 0
1562778 31
1562790 6
1562824 6
1562966 57
1562994 160
1563235 0
1563389 0
1563438 0
1563487 2
1563582 0
1563698 1
1563708 0
1563804 0
1563848 0
1563871 0
1563895 0
1563926 0
1564264 0
1564310 0
1564320 0
1564605 0
1564751 0
1564829 0
1564886 0
1564966 0
1564990 0
1565041 0
1565048 0
1565052 0
1565070 0
1565098 0
1565177 0
1565243 0
1565258 0
1565291 0
1565294 0
1565324 0
1565423 0
1565452 0
1565472 0
1565475 0
1565504 0
1565700 0
1565911 0
1566005 0
1566034 0
1566076 0
1566107 0
1566148 0
1566166 0
1566267 0
1566499 0
1566528 0
1566567 0
1566588 0
1566604 0
1566652 0
1566688 27
1566695 0
1566719 0
1566787 0
1566789 0
1566798 0
1566802 0
1566806 0
1566823 0
1566848 0
1566925 0
1567013 0
1567071 0
1567245 0
1567347 0
1567379 0
1567386 0
1567415 0
1567448 0
1567638 0
1567713 0
1567785 0
1567796 0
1567835 0
1567882 0
1567938 0
1567956 0
1567987 0
1568034 39
1568110 0
1568125 142
1568158 3
1568212 0
1568215 35
1568287 0
1568395 72
1568410 0
1568416 0
1568446 0
1568470 81
1568536 8
1568559 147
1568698 0
1568737 0
1568791 0
1568842 0
1568978 0
1569159 0
1569313 3
1569337 33
1569364 460
1569406 1
1569422 0
1569434 0
1569442 156
1569496 124
1569574 0
1569608 400
1569657 0
1569774 20
1569829 0
1569950 0
1569969 77
1570107 0
1570178 1
1570243 0
1570350 0
1570354 202
1570374 145
1570508 0
1570646 0
1570696 492
1570725 348
1570743 14
1570779 48
1570847 0
1570980 294
1571012 0
1571035 0
1571057 18
1571089 44
1571265 0
1571279 0
1571358 0
1571374 0
1571496 0
1571540 0
1571551 20
1571564 0
1571712 154
1571727 13
1571832 0
1571954 291
1572001 0
1572043 116
1572064 0
1572079 0
1572128 0
1572286 25
1572333 2
1572503 42
1572759 0
1572831 0
1572888 0
1572918 147
1573122 0
1573448 49
1573598 1
1573673 231
1573692 0
1573882 0
1573912 0
1573925 0
1573927 0
1573941 0
1573947 0
1573949 0
1573958 0
1573960 0
1574006 0
1574021 0
1574024 1
1574082 194
1574222 0
1574229 0
1574236 0
1574272 0
1574307 42
1574325 0
1574609 109
1574611 1
1574748 0
1574767 55
1574774 0
1574779 0
1574851 0
1574935 0
1574964 12
1574970 0
1575004 0
1575142 0
1575241 0
1575427 0
1575451 12
1575550 112
1575553 0
1575595 404
1575628 0
1575654 53
1575749 0
1575779 0
1575815 0
1575820 0
1575835 0
1575843 0
1575855 0
1575910 0
1575919 38
1575988 0
1576018 0
1576036 0
1576120 0
1576219 0
1576256 0
1576405 23
1576429 0
1576531 0
1576579 0
1576662 0
1576710 0
1576734 0
1576796 0
1576802 0
1576807 351
1576864 0
1576873 0
1577021 0
1577279 0
1577281 31
1577446 0
1577469 0
1577505 0
1577520 0
1577526 0
1577530 1
1577546 0
1577587 0
1577649 0
1577698 0
1577740 0
1577859 0
1577881 0
1577956 0
1577988 0
1578058 0
1578109 0
1578127 0
1578208 0
1578243 0
1578387 0
1578456 0
1578491 0
1578576 0
1578616 0
1578696 0
1578763 0
1578796 0
1578920 0
1578932 0
1579026 0
1579049 0
1579538 0
1579552 0
1579571 0
1579578 0
1579587 108
1579594 2
1579621 271
1579626 713
1579656 0
1579728 0
1579749 121
1579764 0
1579822 0
1579863 250
1579920 0
1579950 0
1580092 36
1580234 1
1580284 0
1580300 0
1580346 5
1580412 129
1580455 2
1580481 0
1580483 0
1580490 0
1580494 0
1580521 0
1580536 0
1580549 5
1580589 0
1580606 0
1580676 0
1580755 0
1580770 0
1580779 0
1580865 0
1581059 0
1581071 0
1581075 45
1581105 154
1581173 0
1581203 190
1581275 0
1581296 83
1581311 0
1581410 213
1581467 0
1581474 188
1581671 5
1581783 0
1581893 30
1581963 0
1581986 497
1582046 609
1582060 0
1582071 0
1582076 0
1582089 0
1582094 0
1582102 0
1582106 0
1582154 12
1582427 0
1582608 0
1582610 0
1582659 0
1582663 0
1582677 0
1582695 0
1582785 0
1582887 0
1583109 94
1583181 0
1583197 0
1583238 0
1583278 15
1583366 88
1583389 24
1583495 0
1583498 25
1583767 12
1583785 148
1583864 0
1583904 0
1584029 22
1584149 4
1584194 144
1584212 0
1584271 361
1584326 0
1584354 0
1584432 0
1584495 378
1584516 0
1584536 0
1584551 0
1584617 0
1584716 0
1584751 0
1584769 0
1584825 0
1584886 0
1584932 0
1585117 0
1585154 0
1585193 0
1585229 0
1585254 0
1585275 0
1585439 0
1585446 0
1585506 0
1585570 0
1585671 0
1585897 0
1585961 0
1586038 0
1586070 0
1586102 0
1586211 190
1586300 120
1586342 0
1586352 0
1586376 0
1586466 0
1586573 0
1586588 0
1586615 0
1586713 0
1586721 1
1586727 27
1586737 0
1586813 0
1586821 0
1587066 0
1587077 3
1587105 2
1587218 92
1587278 0
1587300 0
1587343 0
1587413 0
1587497 0
1587594 0
1587606 0
1587650 0
1587652 0
1587696 0
1587719 0
1587739 0
1587943 1
1587967 0
1588008 0
1588065 0
1588094 1
1588148 0
1588185 0
1588431 4
1588482 24
1588494 44
1588555 0
1588659 0
1588724 0
1588793 0
1588960 0
1589129 0
1589140 0
1589153 1
1589225 0
1589354 59
1589411 123
1589438 511
1589449 43
1589719 0
1589730 301
1589888 2
1589967 0
1590022 0
1590216 0
1590280 0
1590317 0
1590339 0
1590385 4
1590389 0
1590447 0
1590550 0
1590562 0
1590619 0
1590652 0
1590714 0
1591081 0
1591093 0
1591288 0
1591342 0
1591397 0
1591417 0
1591454 0
1591510 0
1591573 0
1591944 0
1591960 0
1591981 0
1592062 0
1592205 0
1592213 0
1592238 0
1592352 0
1592467 0
1592504 0
1592536 0
1592588 0
1592627 0
1592665 140
1592733 0
1592755 0
1592850 48
1592876 13
1592975 19
1592977 19
1592999 0
1593020 2
1593140 1
1593148 94
1593171 0
1593206 0
1593243 3
1593323 338
1593398 0
1593473 35
1593515 204
1593581 73
1593597 156
1593777 0
1593966 0
1593976 0
1594030 92
1594035 25
1594039 304
1594060 0
1594102 0
1594135 1
1594161 0
1594177 0
1594199 0
1594288 211
1594330 0
1594348 0
1594399 20
1594429 1
1594441 0
1594524 0
1594564 0
1594590 0
1594972 0
1595374 0
1595433 0
1595520 0
1595530 0
1595545 0
1595591 0
1595610 0
1595654 0
1595682 0
1595710 0
1595751 0
1595758 0
1595913 0
1595993 0
1596026 0
1596043 0
1596080 0
1596105 1
1596137 0
1596196 0
1596321 0
1596400 0
1596463 0
1596470 0
1596543 0
1596654 0
1596696 130
1596709 0
1596729 0
1596750 3
1596752 15
1596773 0
1596782 0
1596923 1
1596959 129
1596964 0
1597078 0
1597105 0
1597170 0
1597485 0
1597617 0
1597762 0
1597770 0
1597863 0
1598058 0
1598076 0
1598095 0
1598101 0
1598155 0
1598664 0
1598774 0
1598784 0
1598814 0
1598841 0
1598852 0
1598881 0
1598894 0
1598935 0
1599085 0
1599128 0
1599173 0
1599179 2
1599197 0
1599209 0
1599212 3
1599242 65
1599309 0
1599356 0
1599422 0
1599440 0
1599536 0
1599549 306
1599551 0
1599596 0
1599646 1
1599654 0
1599717 5
1599766 0
1599979 69
1600205 12
1600318 0
1600374 0
1600398 0
1600480 26
1600484 63
1600611 0
1600677 0
1600756 173
1600758 95
1600835 52
1600837 802
1600839 225
1600921 0
1600930 90
1601035 5
1601041 70
1601050 0
1601052 0
1601060 0
1601084 1
1601183 0
1601418 1
1601429 0
1601438 0
1601440 97
1601585 0
1601672 0
1601689 241
1601726 6
1601752 0
1601776 6
1601849 0
1601858 0
1601885 0
1601907 0
1601934 0
1601958 0
1601970 0
1601975 3
1602041 0
1602079 0
1602160 0
1602164 205
1602221 0
1602228 0
1602244 0
1602286 0
1602322 91
1602368 0
1602411 34
1602418 10
1602514 16
1602595 0
1602670 0
1602728 41
1602730 0
1602760 44
1602913 155
1602922 44
1603018 0
1603392 0
1603442 0
1603504 1
1603532 0
1603805 0
1603849 0
1603922 1
1603933 0
1603998 60
1604064 4
1604184 0
1604218 0
1604293 0
1604344 0
1604353 1
1604402 0
1604431 0
1604494 0
1604509 0
1604524 0
1604641 0
1604670 0
1604685 0
1604717 0
1604735 0
1604744 0
1604807 179
1604814 0
1604831 0
1604853 2
1604922 75
1604995 165
1605061 41
1605075 0
1605118 43
1605144 0
1605214 194
1605319 0
1605396 0
1605436 0
1605456 96
1605470 15
1605713 0
1605817 146
1605857 0
1605921 0
1605929 0
1605941 0
1605960 0
1605970 1
1606018 0
1606043 0
1606144 178
1606155 0
1606216 6
1606241 0
1606312 0
1606314 61
1606338 45
1606349 0
1606385 298
1606484 0
1606501 39
1606624 22
1606644 155
1606773 0
1606788 1
1606797 76
1606812 0
1606821 0
1606839 0
1606887 2
1606917 0
1607071 1
1607130 0
1607181 0
1607196 3
1607208 0
1607235 0
1607276 0
1607280 38
1607283 145
1607298 0
1607301 0
1607333 0
1607373 0
1607375 38
1607423 0
1607487 0
1607502 0
1607572 0
1607653 0
1607667 2
1607706 0
1607741 0
1607808 0
1607885 0
1607893 0
1607948 0
1607968 2
1607970 0
1607990 0
1608038 41
1608045 104
1608180 0
1608203 0
1608212 0
1608221 0
1608242 2
1608303 0
1608332 0
1608437 0
1608481 0
1608533 0
1608648 16
1608725 0
1608738 181
1608845 6
1608920 0
1608957 0
1609154 2
1609158 3
1609169 67
1609295 0
1609298 1
1609412 0
1609529 0
1609706 0
1609748 74
1610074 0
1610144 0
1610146 0
1610398 0
1610533 0
1610638 0
1610674 0
1610683 0
1610872 0
1610923 0
1610944 0
1611055 0
1611084 0
1611145 0
1611169 0
1611223 0
1611296 0
1611319 0
1611353 0
1611390 302
1611457 0
1611507 183
1611533 0
1611558 134
1611621 0
1611625 117
1611856 0
1611952 0
1611962 0
1611983 39
1612015 10
1612061 0
1612079 138
1612109 183
1612173 26
1612202 0
1612205 179
1612247 2
1612292 0
1612537 0
1612561 0
1612567 0
1612582 0
1612588 0
1612609 88
1612624 0
1612630 0
1612651 0
1612728 141
1612792 0
1612829 163
1612870 11
1612876 63
1612878 5
1612909 2
1612959 84
1612973 0
1613008 0
1613014 0
1613056 3
1613141 0
1613212 37
1613243 3
1613266 2
1613289 0
1613320 0
1613358 0
1613368 0
1613729 0
1613742 0
1613865 0
1613992 0
1614012 0
1614056 0
1614067 0
1614147 0
1614150 0
1614258 0
1614276 0
1614324 165
1614354 0
1614433 0
1614830 0
1614857 0
1614891 0
1614926 0
1614933 0
1615118 0
1615149 0
1615234 0
1615314 0
1615331 0
1615393 0
1615467 0
1615496 0
1615530 0
1615583 0
1615615 0
1615666 0
1615669 0
1615704 0
1615759 0
1615798 0
1615800 0
1615846 0
1615879 0
1615956 0
1616039 0
1616074 0
1616190 0
1616206 0
1616347 0
1616366 2
1616374 0
1616386 0
1616394 28
1616467 0
1616506 0
1616569 0
1616717 0
1616765 86
1616802 17
1616865 9
1616882 23
1616886 0
1617018 207
1617049 174
1617063 2
1617135 11
1617279 0
1617288 10
1617317 0
1617419 440
1617426 59
1617461 0
1617467 182
1617475 229
1617509 352
1617623 97
1617693 32
1617783 0
1617824 81
1617829 0
1617892 0
1617895 0
1617925 0
1618013 0
1618062 253
1618068 0
1618082 0
1618109 0
1618124 0
1618193 21
1618364 0
1618463 0
1618465 10
1618586 0
1618700 488
1618749 0
1618889 26
1618994 0
1619057 2
1619091 23
1619158 0
1619183 0
1619425 406
1619445 0
1619500 90
1619512 0
1619609 0
1619667 130
1619695 119
1619739 22
1619758 174
1619765 0
1619778 147
1619800 248
1619802 414
1619924 1
1619957 0
1620072 0
1620085 0
1620103 124
1620115 85
1620190 66
1620211 477
1620246 66
1620375 37
1620400 87
1620412 0
1620452 0
1620553 33
1620601 117
1620613 0
1620631 3
1620770 0
1620779 199
1620818 0
1620871 1
1621009 9
1621051 5
1621121 0
1621136 2
1621147 485
1621273 0
1621294 0
1621384 55
1621460 0
1621609 0
1621628 0
1621651 43
1621791 107
1621865 0
1622089 0
1622148 52
1622208 0
1622460 0
1622682 0
1622708 6
1622735 0
1622848 0
1622910 0
1622931 0
1623002 0
1623125 0
1623157 0
1623175 0
1623257 195
1623399 0
1623481 1
1623568 0
1623698 21
1623715 0
1623792 0
1623842 0
1623998 0
1624090 0
1624237 0
1624303 0
1624400 0
1624427 0
1624448 20
1624461 0
1624497 0
1624535 0
1624550 0
1624631 10
1624715 0
1624727 0
1624830 26
1624872 0
1624880 0
1624946 0
1625035 0
1625151 0
1625171 2
1625270 0
1625419 0
1625483 0
1625494 0
1625626 121
1625662 21
1625881 0
1625909 0
1625927 0
1626019 0
1626199 0
1626202 0
1626249 23
1626262 84
1626343 0
1626441 0
1626541 0
1626718 0
1626814 0
1626897 0
1626921 0
1627001 0
1627189 0
1627227 1
1627242 0
1627317 0
1627347 0
1627356 0
1627536 0
1627557 0
1627582 0
1627639 0
1627896 0
1628033 0
1628084 1
1628102 61
1628152 0
1628191 0
1628308 0
1628314 0
1628488 0
1628608 0
1628740 0
1628791 0
1628821 0
1628908 0
1628923 0
1628970 0
1629388 0
1629511 0
1629520 0
1629589 0
1629685 0
1629691 0
1629748 0
1629916 0
1629928 0
1630030 0
1630104 0
1630147 0
1630169 0
1630241 34
1630274 0
1630282 0
1630306 0
1630318 0
1630344 261
1630392 2
1630406 695
1630444 1
1630456 228
1630584 0
1630639 176
1630700 2
1630724 0
1631003 0
1631459 0
1631468 0
1631763 16
1631927 0
1631984 0
1632215 0
1632233 0
1632260 0
1632269 0
1632287 0
1632443 0
1632704 1
1632890 0
1632932 0
1633049 24
1633142 0
1633187 0
1633244 0
1633280 0
1633382 0
1633541 0
1633700 152
1633876 0
1633910 0
1634069 0
1634368 22
1634388 7
1634443 234
1634580 225
1634681 171
1634727 0
1634767 0
1634770 121
1634792 0
1634822 0
1634849 8
1634916 0
1634965 0
1634974 0
1634986 54
1634989 0
1635023 0
1635070 0
1635095 0
1635105 0
1635147 0
1635268 0
1635381 0
1635437 0
1635449 0
1635511 0
1635552 0
1635629 0
1635641 0
1635713 0
1635770 0
1635827 0
1635890 0
1636001 518
1636118 0
1636130 320
1636285 0
1636489 79
1636546 38
1636657 0
1637125 0
1637143 0
1637302 143
1637478 1
1637512 0
1637671 0
1637970 27
1637990 9
1638045 197
1638149 94
1638212 3
1638283 121
1638329 0
1638369 16
1638372 98
1638409 385
1638667 0
1638690 137
1638775 219
1638960 99
1639090 65
1639120 445
1639174 234
1639187 0
1639268 0
1639417 158
1639644 325
1639670 0
1639675 0
1639753 0
1639873 245
1639947 40
1639974 0
1640011 2
1640083 1
1640251 67
1640265 48
1640269 55
1640307 0
1640374 0
1640438 0
1640472 408
1640509 0
1640527 125
1640616 358
1640666 0
1640834 166
1640865 3
1640875 43
1640910 0
1640971 94
1640975 225
1641022 760
1641087 0
1641105 23
1641234 3
1641352 3
1641482 105
1641541 0
1641561 0
1641607 0
1641620 0
1641630 0
1641746 0
1641771 0
1641859 0
1641977 0
1642057 0
1642115 0
1642177 0
1642266 0
1642314 0
1642418 1
1642433 112
1642442 317
1642445 26
1642594 0
1642671 0
1642744 0
1642804 0
1642833 0
1642992 0
1643018 0
1643206 0
1643397 0
1643470 0
1643500 0
1643739 0
1643857 0
1643898 0
1643929 0
1643974 0
1644051 1
1644189 0
1644199 0
1644206 0
1644210 0
1644228 0
1644379 316
1644477 0
1644487 159
1644621 0
1644663 0
1644679 0
1644720 0
1644774 0
1644996 0
1645008 0
1645066 0
1645110 0
1645251 0
1645298 0
1645307 0
1645419 0
1645461 0
1645594 0
1645681 0
1645719 0
1645723 0
1645729 0
1645744 0
1645764 0
1646054 0
1646120 0
1646149 3
1646172 50
1646209 72
1646223 0
1646278 0
1646501 0
1646543 0
1646626 0
1646729 0
1646799 0
1646928 3
1647082 0
1647088 0
1647289 0
1647358 0
1647398 0
1647401 0
1647410 0
1647421 0
1647437 0
1647439 0
1647479 0
1647485 0
1647495 0
1647519 0
1647532 0
1647540 0
1647545 0
1647561 0
1647564 0
1647582 0
1647609 0
1647613 0
1647655 0
1647724 0
1647733 0
1647737 0
1647863 0
1647957 0
1647981 0
1648035 0
1648093 0
1648159 0
1648162 0
1648240 0
1648276 0
1648295 0
1648336 0
1648351 0
1648392 0
1648456 0
1648488 0
1648511 0
1648515 0
1648573 0
1648648 0
1648708 0
1648762 0
1648792 0
1648801 0
1648837 0
1648903 0
1648936 0
1649026 0
1649197 0
1649274 0
1649296 0
1649302 0
1649380 0
1649473 0
1649702 0
1649737 0
1649739 0
1649788 0
1649881 0
1649922 0
1649942 0
1649997 0
1650222 0
1650303 0
1650305 0
1650546 0
1650563 0
1650643 0
1650733 0
1650875 0
1650899 0
1650922 0
1650998 0
1651206 0
1651301 0
1651343 0
1651361 0
1651376 0
1651454 0
1651484 0
1651611 0
1651740 0
1651768 0
1651839 0
1651974 0
1652016 0
1652213 0
1652247 0
1652266 0
1652334 0
1652366 0
1652412 0
1652464 0
1652593 0
1652697 0
1652792 0
1652816 0
1652867 0
1652951 0
1653009 0
1653105 0
1653140 0
1653226 3
1653342 0
1653626 0
1653797 0
1653905 119
1653932 87
1653968 0
1654039 3
1654166 0
1654196 0
1654211 0
1654268 0
1654391 0
1654397 0
1654421 0
1654491 81
1654556 0
1654584 84
1654661 0
1654720 15
1654751 176
1654782 0
1654799 140
1654811 36
1654890 1
1655087 260
1655147 179
1655327 0
1655414 0
1655442 0
1655492 221
1655567 1
1655577 0
1655610 123
1655707 0
1655868 30
1655902 0
1655912 0
1656139 0
1656419 0
1656462 58
1656537 0
1656646 67
1656700 0
1656745 2
1656757 21
1656762 0
1656798 0
1656820 0
1656828 7
1656871 0
1656912 0
1656985 0
1657066 0
1657117 0
1657164 24
1657176 0
1657504 0
1657535 0
1657633 99
1657675 0
1657758 85
1657799 0
1657982 0
1658012 0
1658168 0
1658176 0
1658268 0
1658284 0
1658665 0
1658689 88
1658890 0
1658934 86
1658969 0
1659007 16
1659049 1
1659097 86
1659295 1
1659324 0
1659375 0
1659442 0
1659685 1
1659799 0
1659858 0
1659926 0
1659940 0
1660057 0
1660097 198
1660203 0
1660210 0
1660227 0
1660267 18
1660364 0
1660376 26
1660394 141
1660405 204
1660464 89
1660618 36
1660667 0
1660748 0
1660766 0
1660821 0
1660835 0
1660857 0
1661019 0
1661058 0
1661098 28
1661135 0
1661170 0
1661243 0
1661297 0
1661354 1
1661397 0
1661418 65
1661468 0
1661688 117
1661752 3
1661841 0
1661848 0
1661859 0
1662147 1
1662243 118
1662258 0
1662287 1
1662304 0
1662347 49
1662352 247
1662376 0
1662435 0
1662452 0
1662486 0
1662494 131
1662686 0
1662750 0
1662769 0
1662793 0
1662986 37
1663006 0
1663119 0
1663125 0
1663230 0
1663246 0
1663270 0
1663273 0
1663382 0
1663394 0
1663418 0
1663545 0
1663591 0
1663636 0
1663654 0
1663697 0
1663699 0
1663719 0
1663730 0
1663804 0
1663837 0
1663978 0
1663996 0
1664083 0
1664156 0
1664177 0
1664242 0
1664272 0
1664297 0
1664328 0
1664357 0
1664419 0
1664431 0
1664452 0
1664476 0
1664479 0
1664586 0
1664808 0
1664866 0
1664872 0
1664964 0
1664980 0
1665037 0
1665077 0
1665088 0
1665202 0
1665339 0
1665454 0
1665493 0
1665500 0
1665583 0
1665604 0
1665771 0
1665811 0
1665839 0
1665934 0
1665950 0
1665973 0
1665982 0
1666040 0
1666108 0
1666114 0
1666169 0
1666180 100
1666216 0
1666249 0
1666456 0
1666492 0
1666504 0
1666516 0
1666762 0
1666776 0
1666799 0
1666850 0
1666860 0
1666881 0
1666891 0
1666908 0
1666973 0
1667081 0
1667100 0
1667211 0
1667295 0
1667359 0
1667383 0
1667442 0
1667522 0
1667541 0
1667846 0
1667898 0
1667946 0
1668001 0
1668022 0
1668061 0
1668154 0
1668190 0
1668205 0
1668262 0
1668276 0
1668295 0
1668382 0
1668394 0
1668403 16
1668406 58
1668582 0
1668758 46
1668797 145
1668890 65
1668941 610
1668998 12
1669031 263
1669126 12
1669139 45
1669203 0
1669322 0
1669441 0
1669637 0
1669783 0
1669853 0
1669860 0
1669907 0
1669940 0
1669945 0
1669954 0
1670013 0
1670051 0
1670201 0
1670267 0
1670567 0
1670605 0
1671213 0
1671278 0
1671312 0
1671317 137
1671376 461
1671408 0
1671438 0
1671473 0
1671597 0
1671806 0
1671879 0
1671895 0
1672052 0
1672118 0
1672211 0
1672247 0
1672274 0
1672347 0
1672382 121
1672416 75
1672458 0
1672545 0
1672587 0
1672593 0
1672623 0
1672657 0
1672833 0
1672883 137
1673115 0
1673202 197
1673212 148
1673216 1
1673226 47
1673244 0
1673255 133
1673341 59
1673383 179
1673397 0
1673428 289
1673480 0
1673499 0
1673663 0
1673711 0
1673846 0
1673852 0
1673896 0
1673992 0
1674006 0
1674054 0
1674130 0
1674132 0
1674171 0
1674237 0
1674284 0
1674538 0
1674574 0
1674580 0
1674673 0
1674745 0
1674780 0
1674976 0
1675009 0
1675097 0
1675149 0
1675168 0
1675187 0
1675236 0
1675244 0
1675263 0
1675267 0
1675280 0
1675344 0
1675362 0
1675420 0
1675434 0
1675575 0
1675593 0
1675626 0
1675697 0
1675775 0
1675813 0
1675839 0
1675885 0
1675914 0
1675922 0
1675924 0
1676012 0
1676304 46
1676366 0
1676387 12
1676420 143
1676492 1
1676762 1
1676797 1
1676847 0
1676896 0
1676929 150
1676934 12
1676964 0
1677053 0
1677204 24
1677373 109
1677523 45
1677525 233
1677531 115
1677676 171
1677709 2
1677724 206
1677987 0
1678004 0
1678135 0
1678222 0
1678228 2
1678274 65
1678443 0
1678473 0
1678487 0
1678540 62
1678579 154
1678586 0
1678641 53
1678652 1
1678786 158
1678836 267
1678906 425
1678930 1
1679014 1
1679060 63
1679103 0
1679106 0
1679190 0
1679216 0
1679280 0
1679316 0
1679400 0
1679431 0
1679433 0
1679468 0
1679481 0
1679526 0
1679529 0
1679541 0
1679557 0
1679622 0
1679624 0
1679642 12
1679684 0
1679719 0
1679746 0
1679763 0
1679772 0
1679774 92
1679812 0
1679870 0
1679877 1
1679885 0
1679908 0
1679956 0
1680002 0
1680037 0
1680068 0
1680092 0
1680156 112
1680160 0
1680189 0
1680227 0
1680242 0
1680283 0
1680342 0
1680498 14
1680507 163
1680595 13
1680669 1
1680718 45
1680721 125
1680840 0
1680930 398
1680948 0
1680964 124
1680988 191
1681004 0
1681015 0
1681038 20
1681065 88
1681130 193
1681206 75
1681242 81
1681272 0
1681287 261
1681307 22
1681322 7
1681348 0
1681354 0
1681464 219
1681622 0
1681630 1
1681658 240
1681738 149
1681838 0
1681844 0
1681921 0
1681979 0
1681996 42
1682059 98
1682061 0
1682080 0
1682086 0
1682089 0
1682093 84
1682130 0
1682170 0
1682188 73
1682249 0
1682294 0
1682331 93
1682580 1
1682622 82
1682892 5
1683007 134
1683088 0
1683277 0
1683507 88
1683567 0
1683613 197
1683825 0
1683885 46
1684002 34
1684055 0
1684131 0
1684186 0
1684188 148
1684227 0
1684275 0
1684287 24
1684317 0
1684356 0
1684425 0
1684584 0
1684680 304
1684686 0
1684731 0
1684779 0
1684824 0
1684848 0
1684903 0
1684937 47
1685030 0
1685271 289
1685274 209
1685460 0
1685575 0
1685648 8
1685727 443
1685753 29
1685769 3
1685818 37
1686150 205
1686243 0
1686255 0
1686290 0
1686297 0
1686385 0
1686396 78
1686440 4
1686466 0
1686496 77
1686502 25
1686597 282
1686615 0
1686712 1
1686756 0
1686807 127
1686874 0
1687207 1
1687247 138
1687568 287
1687857 0
1687866 0
1687870 0
1687875 0
1687882 0
1687886 123
1687890 0
1687928 91
1688106 319
1688265 12
1688286 1
1688463 0
1688642 271
1688718 84
1688776 0
1688823 1
1688860 3
1688932 0
1688944 0
1688961 0
1688969 0
1689126 0
1689171 0
1689201 0
1689228 42
1689241 0
1689304 371
1689345 218
1689376 0
1689415 168
1689484 0
1689540 0
1689565 36
1689619 0
1689662 75
1689694 0
1689711 0
1689721 419
1689739 0
1689751 59
1689833 0
1689847 0
1689868 17
1689958 0
1689988 200
1690097 0
1690114 0
1690166 0
1690221 1
1690330 216
1690367 5
1690377 0
1690400 0
1690427 0
1690620 102
1690675 65
1690689 38
1690801 222
1690817 146
1690822 0
1690866 0
1690873 24
1690877 384
1690892 3
1690907 0
1691037 0
1691154 42
1691165 83
1691196 0
1691199 0
1691261 0
1691305 0
1691336 0
1691340 4
1691398 0
1691408 0
1691427 0
1691456 0
1691464 0
1691470 0
1691475 0
1691506 0
1691520 0
1691534 0
1691554 0
1691557 0
1691579 0
1691640 0
1691679 0
1691696 0
1691700 0
1691722 0
1691735 0
1691743 0
1691756 0
1691769 0
1691880 0
1691886 0
1691900 0
1691916 0
1691946 109
1691959 0
1691969 124
1692019 0
1692026 0
1692042 0
1692109 1
1692126 0
1692140 0
1692152 0
1692173 0
1692191 0
1692210 0
1692295 0
1692312 0
1692315 0
1692336 0
1692362 0
1692386 0
1692402 184
1692406 52
1692468 0
1692521 0
1692534 0
1692565 3
1692612 0
1692634 0
1692648 0
1692664 0
1692667 0
1692691 0
1692709 0
1692735 0
1692767 0
1692775 0
1692798 0
1692810 0
1692849 0
1692870 486
1692922 0
1692997 0
1693025 0
1693038 0
1693073 0
1693079 0
1693211 0
1693224 0
1693227 0
1693273 0
1693286 0
1693319 0
1693368 0
1693398 0
1693403 0
1693410 0
1693423 0
1693450 0
1693467 0
1693517 0
1693541 33
1693553 0
1693560 0
1693582 0
1693584 0
1693617 0
1693626 0
1693634 0
1693700 0
1693715 0
1693725 0
1693760 0
1693767 0
1693782 0
1693837 110
1693845 0
1693875 0
1693889 0
1693900 0
1693919 0
1693961 0
1693975 25
1693991 111
1694050 208
1694086 0
1694138 2
1694174 0
1694191 36
1694193 52
1694245 0
1694248 37
1694255 0
1694258 80
1694345 0
1694356 2
1694370 0
1694407 0
1694422 0
1694438 0
1694463 0
1694465 0
1694546 0
1694651 8
1694750 1
1694794 7
1694835 0
1694883 0
1694897 40
1694908 267
1694929 261
1694983 198
1695027 0
1695086 240
1695110 26
1695242 0
1695255 0
1695274 25
1695284 0
1695335 0
1695337 0
1695339 0
1695371 1
1695412 0
1695422 0
1695458 0
1695461 0
1695476 0
1695484 0
1695494 0
1695532 0
1695572 0
1695586 0
1695643 0
1695660 0
1695675 0
1695688 0
1695699 0
1695732 2
1695800 0
1695834 1
1695867 0
1695888 0
1695891 0
1695929 0
1695957 0
1695977 0
1695986 0
1696016 0
1696039 0
1696058 1
1696061 0
1696094 0
1696110 0
1696210 0
1696227 0
1696229 281
1696246 0
1696294 1
1696340 0
1696366 61
1696370 0
1696378 0
1696388 0
1696399 0
1696528 51
1696531 0
1696626 129
1696628 0
1696718 19
1696722 13
1696740 0
1696749 0
1696774 0
1696828 0
1696830 0
1696839 0
1696848 0
1696862 0
1696873 0
1696902 0
1696929 0
1696988 0
1696995 0
1697026 0
1697034 0
1697054 0
1697069 0
1697100 0
1697151 0
1697162 0
1697216 0
1697258 0
1697267 0
1697317 0
1697319 0
1697334 0
1697373 0
1697387 0
1697391 0
1697439 0
1697444 0
1697451 0
1697504 0
1697511 0
1697591 0
1697607 0
1697609 0
1697625 0
1697644 0
1697741 322
1697761 0
1697770 113
1697817 49
1697849 0
1697881 0
1697889 0
1697933 23
1697983 0
1698007 0
1698030 195
1698051 3
1698096 268
1698105 169
1698161 126
1698208 53
1698252 0
1698266 3
1698269 308
1698331 0
1698338 56
1698363 179
1698375 0
1698485 0
1698521 0
1698555 0
1698558 70
1698628 0
1698662 95
1698668 0
1698735 0
1698748 0
1698817 3
1698895 0
1698925 0
1698989 0
1699056 226
1699073 0
1699202 344
1699217 0
1699230 37
1699274 0
1699290 0
1699295 115
1699335 0
1699346 0
1699359 2
1699404 296
1699429 0
1699466 0
1699497 188
1699515 100
1699685 0
1699726 92
1699796 161
1699826 29
1699911 67
1699919 108
1699938 191
1699952 0
1699968 0
1699992 115
1700004 0
1700078 0
1700091 0
1700153 0
1700157 8
1700163 0
1700185 0
1700226 0
1700229 0
1700274 0
1700325 0
1700423 2
1700580 0
1700663 0
1700692 0
1700713 0
1700717 0
1700725 0
1700742 0
1700805 0
1700853 0
1700927 0
1700955 0
1700997 0
1701040 302
1701051 0
1701080 0
1701091 243
1701149 5
1701158 76
1701178 0
1701235 116
1701267 84
1701298 42
1701360 50
1701381 25
1701442 118
1701454 1
1701473 0
1701494 0
1701596 609
1701612 472
1701662 103
1701672 72
1701698 2
1701731 156
1701811 518
1701895 414
1702028 0
1702058 67
1702100 0
1702293 166
1702333 44
1702379 247
1702383 163
1702441 10
1702722 45
1702863 0
1702937 7
1702999 0
1703009 1211
1703012 38
1703119 154
1703149 46
1703212 21
1703254 275
1703320 197
1703449 616
1703515 46
1703530 87
1703548 458
1703554 1
1703572 99
1703584 1
1703601 0
1703694 0
1703710 745
1703712 47
1703746 0
1703758 322
1703890 0
1703911 278
1704141 0
1704181 0
1704345 0
1704453 0
1704528 0
1704621 0
1704684 0
1704789 0
1704886 0
1704891 0
1704893 0
1704964 0
1705029 0
1705118 0
1705214 0
1705454 11
1705479 0
1705525 0
1705643 0
1705699 0
1705808 0
1705853 1
1705859 0
1705876 0
1705880 199
1705891 0
1705913 0
1706035 0
1706053 0
1706093 88
1706188 184
1706269 0
1706290 0
1706381 0
1706411 0
1706441 0
1706476 0
1706501 0
1706566 0
1706606 0
1706644 0
1706676 1
1706724 82
1706771 0
1706869 0
1706878 21
1706992 16
1707047 0
1707069 0
1707093 53
1707118 0
1707201 0
1707279 0
1707314 0
1707386 0
1707407 0
1707455 4
1707493 0
1707914 36
1707977 3
1708016 0
1708034 1
1708147 0
1708216 4
1708238 0
1708265 0
1708355 0
1708367 2
1708478 0
1708571 0
1708643 350
1708663 6
1708665 0
1708753 0
1708781 0
1708788 0
1708793 0
1708804 0
1708829 0
1708835 0
1708854 127
1708857 262
1709022 0
1709064 65
1709199 53
1709205 0
1709211 0
1709226 0
1709256 0
1709299 0
1709495 65
1709505 0
1709527 0
1709550 47
1709589 0
1709612 0
1709626 0
1709672 402
1709697 0
1709719 0
1709754 67
1709937 0
1709948 211
1710076 0
1710090 0
1710149 165
1710243 0
1710247 0
1710470 0
1710601 58
1710682 0
1710689 0
1710695 0
1710701 0
1710713 0
1710813 48
1710897 0
1710986 0
1711033 0
1711049 0
1711064 0
1711167 251
1711175 84
1711187 0
1711277 124
1711304 238
1711338 139
1711343 48
1711397 36
1711505 0
1711523 0
1711554 104
1711562 181
1711625 131
1711645 32
1711661 0
1711734 66
1711881 38
1711941 0
1711964 159
1712006 0
1712035 0
1712044 3
1712066 124
1712076 305
1712096 0
1712160 92
1712234 96
1712295 0
1712382 0
1712389 0
1712438 0
1712440 0
1712454 0
1712471 21
1712504 0
1712530 0
1712538 0
1712544 0
1712637 0
1712692 2
1712805 0
1712812 56
1712821 1
1712868 0
1712898 0
1712908 0
1712911 0
1712920 0
1712971 0
1713002 276
1713077 13
1713108 0
1713147 8
1713191 0
1713287 9
1713298 0
1713320 9
1713322 20
1713359 77
1713439 140
1713553 28
1713588 80
1713715 1
1713741 0
1713828 212
1714018 0
1714051 50
1714106 54
1714231 0
1714254 350
1714262 0
1714301 0
1714321 53
1714374 46
1714392 0
1714437 1
1714457 0
1714828 13
1714871 137
1714873 38
1714920 0
1714943 0
1714946 0
1714991 0
1715015 0
1715021 0
1715034 0
1715054 0
1715061 0
1715063 0
1715108 0
1715113 0
1715143 0
1715154 0
1715157 28
1715167 0
1715201 0
1715224 0
1715257 3
1715316 0
1715585 0
1715667 12
1715696 0
1715788 0
1715821 64
1715904 4
1715981 94
1716023 77
1716224 1
1716348 0
1716396 98
1716774 128
1716783 0
1716791 8
1716807 434
1716841 0
1716966 0
1717262 0
1717308 0
1717567 0
1717617 0
1717623 256
1717660 0
1717669 0
1717687 68
1717722 0
1717804 0
1717919 0
1717923 22
1717968 41
1718028 0
1718085 0
1718100 61
1718146 77
1718181 39
1718197 71
1718211 1
1718364 34
1718430 407
1718593 0
1718644 19
1718667 0
1718676 0
1718747 36
1718882 0
1719065 1
1719128 0
1719218 447
1719309 98
1719335 4
1719460 0
1719473 0
1719718 0
1719789 0
1719852 0
1719866 82
1719968 0
1720020 0
1720046 0
1720074 0
1720119 0
1720146 0
1720151 0
1720192 187
1720245 0
1720321 0
1720378 0
1720407 0
1720425 0
1720521 0
1720552 0
1720572 0
1720581 0
1720599 34
1720631 0
1720653 0
1720718 0
1720724 0
1720757 0
1720800 0
1720936 0
1720971 0
1721088 0
1721141 0
1721210 0
1721306 0
1721365 0
1721444 0
1721509 0
1721555 0
1721561 10
1721614 0
1721684 0
1721687 0
1721717 75
1721800 2
1721903 0
1721964 0
1722243 0
1722281 0
1722287 222
1722308 0
1722471 0
1722480 0
1722516 2
1722617 0
1722675 0
1722780 7
1722937 0
1722956 55
1723076 0
1723110 323
1723257 0
1723305 182
1723367 0
1723374 5
1723417 274
1723425 212
1723472 0
1723533 0
1723587 0
1723650 0
1723767 0
1724001 0
1724131 497
1724141 0
1724226 14
1724325 3
1724445 55
1724491 0
1724576 12
1724722 0
1724860 0
1724967 1
1724991 101
1725043 0
1725111 17
1725143 0
1725189 215
1725221 3
1725381 165
1725385 309
1725404 2
1725434 0
1725558 0
1725698 125
1725709 317
1725804 0
1725840 0
1725993 0
1726034 2
1726062 143
1726065 33
1726077 15
1726113 54
1726116 230
1726205 5
1726268 0
1726414 0
1726535 0
1726542 0
1726703 0
1726809 0
1726874 293
1726920 107
1727044 0
1727142 59
1727197 0
1727394 60
1727396 7
1727415 0
1727473 0
1727511 0
1727548 0
1727591 0
1727772 0
1727786 0
1727818 0
1727836 0
1727863 0
1727867 0
1727901 0
1727949 0
1727981 0
1727987 20
1727991 136
1727998 0
1728050 0
1728116 0
1728169 0
1728177 0
1728228 2
1728231 10
1728346 0
1728359 0
1728367 0
1728379 0
1728403 0
1728433 0
1728459 272
1728513 0
1728538 0
1728554 355
1728556 19
1728579 151
1728650 0
1728653 0
1728672 0
1728674 0
1728677 0
1728755 0
1728792 0
1728796 0
1728829 0
1728888 0
1728929 0
1729023 0
1729078 1
1729166 156
1729193 4
1729265 59
1729285 136
1729364 34
1729484 0
1729490 21
1729574 335
1729583 0
1729634 0
1729701 0
1729724 266
1729762 0
1729810 0
1729824 1
1729947 0
1729999 0
1730015 0
1730024 0
1730026 0
1730044 0
1730174 0
1730193 44
1730196 0
1730226 3
1730280 0
1730296 0
1730350 0
1730424 0
1730470 0
1730501 0
1730525 0
1730529 0
1730539 5
1730642 3
1730664 0
1730692 2
1730756 0
1730918 0
1730967 0
1731031 0
1731114 0
1731221 0
1731246 0
1731288 0
1731321 0
1731361 0
1731372 0
1731392 0
1731404 0
1731439 0
1731473 0
1731482 0
1731520 0
1731554 184
1731638 0
1731650 0
1731675 0
1731694 0
1731707 0
1731730 49
1731775 0
1731784 0
1731790 0
1731878 209
1731890 0
1732181 0
1732187 0
1732307 0
1732321 0
1732357 0
1732419 0
1732452 0
1732548 2
1732597 0
1732707 0
1732774 94
1732791 184
1732897 0
1732931 0
1732939 0
1733054 0
1733117 112
1733129 0
1733187 0
1733261 2
1733378 1
1733441 0
1733557 58
1733562 0
1733567 0
1733570 0
1733580 0
1733590 0
1733597 6
1733653 0
1733735 29
1733796 0
1733826 34
1733849 0
1733878 0
1733922 0
1733994 0
1734115 0
1734442 0
1734615 8
1734745 0
1734822 0
1734890 272
1734902 11
1734908 1
1735009 0
1735035 17
1735047 4
1735084 128
1735095 24
1735112 246
1735154 68
1735244 2
1735291 0
1735300 0
1735320 0
1735347 251
1735427 0
1735442 3
1735486 0
1735509 0
1735521 4
1735534 0
1735544 97
1735602 597
1735631 0
1735704 138
1735722 53
1735739 212
1735799 0
1735892 0
1735922 817
1735964 123
1736001 426
1736004 24
1736010 194
1736168 3
1736210 0
1736278 0
1736340 31
1736349 176
1736420 0
1736527 0
1736534 0
1736594 0
1736654 0
1736663 0
1736699 0
1736720 0
1736744 0
1736752 0
1736762 0
1736869 0
1736912 0
1736933 0
1736937 0
1736975 0
1736996 0
1737050 0
1737059 0
1737074 0
1737134 0
1737159 0
1737204 0
1737215 0
1737273 0
1737290 0
1737294 0
1737324 0
1737350 0
1737392 0
1737422 0
1737440 0
1737474 0
1737489 0
1737520 0
1737533 0
1737571 0
1737629 0
1737737 0
1737749 0
1737772 0
1737785 0
1737846 0
1737866 0
1737944 0
1737952 0
1737966 0
1737989 0
1738007 0
1738044 0
1738070 0
1738117 0
1738178 0
1738193 0
1738229 0
1738253 0
1738280 0
1738397 0
1738407 0
1738553 0
1738571 0
1738588 0
1738625 0
1738627 0
1738682 0
1738687 0
1738735 0
1738742 0
1738800 0
1738863 0
1739016 0
1739034 0
1739107 0
1739147 0
1739181 0
1739250 0
1739303 0
1739452 0
1739566 0
1739625 0
1739665 14
1739708 0
1739736 9
1739800 68
1739810 208
1739818 0
1739828 0
1739979 0
1739994 9
1740081 188
1740103 0
1740337 4
1740382 0
1740493 221
1740715 0
1740739 0
1740762 0
1740791 2
1740936 122
1741173 0
1741186 0
1741269 0
1741305 0
1741348 0
1741382 0
1741543 0
1741597 0
1741710 0
1741859 0
1741867 0
1741904 0
1741971 0
1742028 0
1742091 0
1742135 0
1742218 4
1742227 0
1742315 0
1742401 0
1742441 0
1742474 0
1742508 0
1742578 0
1742737 0
1742797 0
1742827 0
1743075 0
1743097 0
1743205 0
1743284 0
1743307 0
1743334 0
1743355 0
1743474 0
1743481 0
1743604 0
1743623 0
1743721 0
1743746 0
1743752 0
1743845 548
1743866 27
1743956 102
1743998 28
1744064 0
1744083 188
1744184 1
1744249 296
1744305 0
1744382 0
1744390 0
1744578 185
1744620 0
1744622 9
1744692 0
1744711 104
1744739 473
1744790 1
1744828 15
1744872 0
1744894 0
1744903 0
1744974 0
1745003 3
1745006 100
1745056 0
1745080 8
1745151 0
1745163 1
1745353 0
1745391 0
1745404 64
1745520 5
1745538 0
1745562 0
1745627 0
1745682 472
1745782 36
1745814 541
1745959 2
1745963 40
1746206 2
1746303 1
1746339 35
1746452 0
1746550 163
1746552 0
1746562 1
1746570 1
1746662 0
1746771 0
1746794 96
1746959 0
1746970 0
1747070 0
1747144 0
1747154 0
1747183 0
1747386 0
1747459 511
1747599 7
1747616 53
1747618 0
1747624 0
1747631 0
1747679 2
1747693 0
1747748 0
1747865 0
1747916 0
1748006 0
1748264 0
1748378 0
1748480 0
1748483 0
1748579 0
1748714 0
1748732 0
1748771 0
1748801 0
1748820 0
1748867 0
1748962 0
1749002 0
1749101 0
1749212 0
1749261 0
1749272 0
1749416 0
1749520 0
1749566 0
1749679 0
1749689 0
1749728 0
1749766 0
1749815 0
1749830 0
1749872 0
1749897 0
1750034 0
1750064 0
1750079 0
1750091 0
1750106 0
1750118 0
1750153 0
1750172 0
1750268 0
1750300 0
1750364 0
1750635 0
1750658 0
1750886 0
1750895 0
1751246 114
1751298 0
1751337 15
1751446 0
1751462 0
1751517 7
1751545 0
1751584 0
1751614 0
1751619 0
1751663 0
1751748 0
1751809 8
1751821 0
1751833 0
1751917 0
1752001 0
1752007 0
1752115 0
1752139 0
1752142 0
1752178 0
1752203 0
1752211 0
1752268 0
1752295 0
1752349 0
1752364 0
1752433 1
1752460 0
1752469 0
1752478 7
1752480 1
1752508 105
1752510 3
1752529 0
1752600 1
1752610 0
1752640 0
1752679 0
1752873 0
1752915 179
1753052 0
1753119 153
1753406 0
1753441 1
1753451 0
1753552 931
1753578 0
1753685 5
1753701 18
1753726 25
1753825 0
1753876 353
1753906 66
1753954 185
1754046 23
1754098 257
1754127 57
1754196 72
1754289 294
1754411 0
1754528 0
1754675 28
1754776 0
1754817 0
1754850 0
1754902 0
1754924 0
1754940 0
1755081 4
1755083 97
1755126 0
1755229 42
1755262 4
1755298 68
1755342 0
1755366 0
1755393 71
1755439 0
1755501 0
1755527 0
1755549 0
1755574 0
1755649 12
1755730 0
1755737 0
1755820 0
1755933 0
1755942 0
1755969 0
1755979 0
1755989 0
1755992 0
1756000 0
1756076 372
1756105 271
1756147 91
1756171 0
1756213 0
1756294 0
1756428 0
1756522 0
1756526 0
1756630 606
1756693 116
1756713 1
1756892 95
1757014 0
1757090 0
1757124 0
1757255 52
1757276 0
1757388 117
1757404 0
1757437 323
1757452 0
1757537 1
1757585 0
1757607 14
1757707 0
1757748 0
1757795 0
1757889 0
1757995 0
1758116 0
1758134 0
1758151 46
1758180 207
1758196 0
1758273 119
1758348 0
1758371 283
1758458 0
1758464 0
1758476 68
1758517 143
1758558 0
1758596 0
1758611 0
1758615 0
1758666 0
1758686 0
1758723 0
1758732 0
1758740 0
1758766 0
1758795 0
1758797 0
1758829 0
1758911 0
1758984 0
1758990 0
1759039 0
1759081 0
1759085 0
1759345 0
1759376 10
1759390 0
1759421 0
1759430 7306
1759468 0
1759507 0
1759555 919
1759611 23
1759623 1
1759629 38
1759681 0
1759685 9
1759831 0
1759881 114
1759900 0
1759918 0
1759972 68
1760116 0
1760184 0
1760205 0
1760229 4
1760286 579
1760299 106
1760331 0
1760371 261
1760417 111
1760473 0
1760502 83
1760724 131
1760778 51
1760873 47
1760923 120
1760927 145
1760964 0
1760969 0
1760979 0
1760996 32
1761001 83
1761019 0
1761032 2
1761070 0
1761085 19
1761108 118
1761118 0
1761168 0
1761248 0
1761401 1
1761417 136
1761490 27
1761498 3
1761574 635
1761651 0
1761656 0
1761687 0
1761714 1
1761727 0
1761738 0
1761818 0
1761856 0
1761904 0
1761953 287
1761957 72
1761978 25
1762059 47
1762130 0
1762193 0
1762260 0
1762311 1
1762333 0
1762373 0
1762475 0
1762485 0
1762539 1
1762541 128
1762664 154
1762854 0
1762925 0
1762935 8
1762965 272
1763010 504
1763012 111
1763102 43
1763139 0
1763187 164
1763247 0
1763319 42
1763328 49
1763391 0
1763403 328
1763477 0
1763522 0
1763547 0
1763584 0
1763620 0
1763622 0
1763627 0
1763638 0
1763725 0
1763761 0
1763765 0
1763806 0
1763851 0
1763909 0
1763954 0
1764046 0
1764205 0
1764215 0
1764289 0
1764418 0
1764466 0
1764559 0
1764603 0
1764629 0
1764700 0
1764706 0
1764715 299
1764758 0
1764769 0
1764867 0
1765012 0
1765049 63
1765086 10
1765151 0
1765221 0
1765225 0
1765280 0
1765311 0
1765353 0
1765424 9
1765437 0
1765445 3
1765459 0
1765468 3
1765593 0
1765603 0
1765668 0
1765819 0
1765906 0
1765908 0
1765962 0
1766019 0
1766094 0
1766112 0
1766130 0
1766163 0
1766166 2
1766186 0
1766194 0
1766241 0
1766461 0
1766463 0
1766497 0
1766538 0
1766559 19
1766664 0
1766682 0
1766700 0
1766775 0
1766841 1
1766975 0
1766999 12
1767003 0
1767009 0
1767077 124
1767125 0
1767249 0
1767258 0
1767385 0
1767455 0
1767496 0
1767559 0
1767570 0
1767599 0
1767778 0
1768123 0
1768130 48
1768182 0
1768281 0
1768303 0
1768315 0
1768427 0
1768480 347
1768551 0
1768570 0
1768605 0
1768684 77
1768701 0
1768843 0
1768879 0
1769010 0
1769037 38
1769068 120
1769196 0
1769205 0
1769260 0
1769305 0
1769316 0
1769335 0
1769407 0
1769417 0
1769432 0
1769447 0
1769475 0
1769499 0
1769534 0
1769563 0
1769637 0
1769666 0
1769765 0
1769871 0
1769916 0
1769935 0
1769953 0
1770011 0
1770109 0
1770163 0
1770215 0
1770247 0
1770288 0
1770313 31
1770334 0
1770382 0
1770556 0
1770620 0
1770637 102
1770667 0
1770670 11
1770739 0
1770807 0
1770838 0
1770874 0
1770883 0
1770921 0
1771009 171
1771034 0
1771075 0
1771080 0
1771093 0
1771117 4
1771157 39
1771219 207
1771225 997
1771270 0
1771348 0
1771378 180
1771393 0
1771452 0
1771510 104
1771528 0
1771554 32
1771612 0
1771634 125
1771701 0
1771731 0
1771778 0
1771792 0
1771804 0
1771954 0
1772013 0
1772076 0
1772139 0
1772149 0
1772205 0
1772319 0
1772469 0
1772554 0
1772673 0
1772678 0
1772709 0
1772726 0
1772778 0
1772817 0
1772826 0
1772864 0
1772899 0
1772960 0
1773020 0
1773141 0
1773144 0
1773159 0
1773183 0
1773215 0
1773240 0
1773279 0
1773315 0
1773337 0
1773384 0
1773400 0
1773420 0
1773423 0
1773479 0
1773563 0
1773565 0
1773605 0
1773650 0
1773738 0
1773751 0
1773766 0
1773840 3
1773845 0
1773929 0
1774136 0
1774214 0
1774216 117
1774247 0
1774304 23
1774333 0
1774349 0
1774355 0
1774401 0
1774505 1
1774628 169
1774706 0
1774722 0
1774758 0
1774792 0
1774861 0
1774870 141
1774890 0
1774897 0
1774957 1357
1775038 3
1775044 435
1775047 189
1775064 0
1775129 454
1775154 261
1775163 0
1775169 7
1775174 28
1775178 146
1775196 0
1775211 4
1775244 45
1775349 0
1775378 159
1775464 0
1775630 0
1775803 0
1775860 0
1775883 0
1775974 0
1775986 0
1776075 0
1776097 0
1776130 0
1776256 0
1776462 0
1776610 0
1776625 0
1776627 0
1776689 0
1776849 0
1776941 0
1777029 0
1777362 0
1777369 0
1777375 0
1777760 0
1778060 0
1778428 0
1778574 0
1778624 0
1779034 24
1779099 0
1779230 0
1779354 0
1779778 0
1779804 0
1779912 0
1779936 0
1779980 0
1780014 0
1780239 0
1780271 0
1780438 0
1780506 0
1780540 0
1780608 0
1780635 0
1780640 0
1780644 0
1780651 0
1780907 0
1781052 161
1781117 0
1781283 0
1781346 0
1781634 0
1781868 0
1782029 0
1782064 0
1782084 0
1782125 0
1782166 0
1782183 0
1782195 0
1782291 0
1782394 0
1782529 0
1782599 0
1782621 0
1782670 0
1782739 0
1782937 0
1782981 0
1783002 0
1783129 0
1783248 0
1783253 0
1783257 0
1783350 0
1783385 0
1783451 0
1783479 289
1783635 173
1783674 0
1783691 0
1783783 28
1783820 0
1783920 130
1783957 2
1783999 0
1784009 0
1784117 0
1784198 22
1784243 2
1784333 0
1784368 0
1784372 0
1784429 0
1784431 0
1784440 0
1784454 0
1784489 0
1784498 0
1784530 0
1784576 0
1784626 0
1784673 84
1784676 0
1784731 22
1784753 0
1784791 2
1784807 0
1784905 0
1784946 0
1784968 0
1784994 0
1785070 0
1785112 0
1785118 0
1785206 60
1785221 0
1785262 0
1785270 0
1785304 0
1785307 0
1785410 0
1785424 3
1785532 0
1785550 0
1785622 0
1785770 112
1785781 0
1785788 0
1785884 0
1785896 0
1785937 7
1785996 0
1786038 0
1786211 0
1786223 0
1786410 60
1786496 0
1786515 597
1786573 0
1786585 0
1786592 0
1786614 0
1786705 79
1786734 0
1786825 0
1786887 0
1786916 0
1786947 0
1786974 0
1787132 0
1787219 0
1787252 0
1787309 0
1787360 0
1787403 0
1787514 54
1787574 1
1787598 52
1787790 0
1787803 171
1787805 27
1787813 2
1787857 3
1787952 0
1788015 0
1788137 2
1788209 0
1788318 7
1788366 3
1788404 121
1788471 698
1788493 0
1788498 0
1788543 0
1788691 34
1788768 5
1788784 13
1788826 11
1788847 78
1788891 23
1789158 95
1789198 0
1789206 28
1789225 122
1789296 16
1789321 40
1789345 63
1789507 0
1789591 0
1789687 0
1789824 0
1789831 0
1789847 0
1789886 0
1789898 0
1789902 0
1789967 3
1790012 2
1790037 0
1790123 2
1790188 0
1790193 3
1790278 0
1790426 0
1790609 0
1790771 0
1790827 0
1790909 0
1791060 0
1791083 0
1791134 0
1791241 0
1791296 0
1791331 212
1791385 0
1791394 0
1791414 0
1791765 4
1791806 2
1791969 0
1792026 482
1792117 73
1792119 0
1792164 1
1792196 72
1792233 122
1792329 56
1792376 0
1792476 2
1792626 71
1792651 52
1792653 448
1792695 23
1792721 0
1792744 0
1792859 0
1792944 38
1793066 78
1793079 5
1793130 0
1793214 0
1793226 106
1793267 0
1793273 82
1793364 22
1793409 42
1793490 769
1793508 286
1793521 0
1793551 0
1793607 1
1793625 2
1793735 0
1793741 74
1793796 18
1793875 0
1793886 0
1793896 0
1793903 1
1793948 0
1793962 252
1794045 3
1794059 0
1794067 0
1794147 0
1794178 0
1794196 0
1794257 0
1794259 0
1794403 161
1794468 7
1794546 0
1794695 53
1794717 0
1794719 0
1794828 0
1794915 0
1794970 0
1795173 0
1795363 0
1795465 0
1795467 0
1795504 0
1795659 0
1795702 0
1795955 0
1795969 0
1796046 0
1796066 0
1796087 0
1796098 0
1796263 0
1796305 0
1796322 0
1796325 0
1796353 0
1796402 0
1796607 0
1796705 0
1796825 0
1796841 0
1796855 0
1796882 0
1796949 0
1797059 0
1797116 0
1797156 0
1797290 0
1797372 0
1797395 0
1797460 0
1797601 0
1797657 0
1797798 0
1797804 0
1797838 0
1797849 0
1797896 0
1797935 0
1797944 0
1798162 0
1798183 0
1798239 19
1798243 233
1798267 0
1798281 0
1798286 0
1798405 16
1798451 6
1798481 0
1798518 0
1798545 0
1798554 0
1798599 1
1798708 326
1798795 0
1798900 202
1798951 0
1799011 30
1799068 0
1799081 0
1799252 385
1799293 0
1799314 0
1799364 84
1799368 0
1799376 0
1799401 246
1799459 0
1799510 222
1799520 0
1799531 0
1799562 0
1799588 0
1799594 0
1799686 0
1799959 0
1799967 0
1799991 0
1800055 0
1800180 0
1800249 0
1800323 0
1800374 0
1800476 0
1800576 0
1800690 0
1800712 0
1800792 0
1800877 0
1800919 0
1800958 0
1800968 0
1800984 0
1800996 0
1801030 0
1801094 0
1801139 0
1801182 0
1801224 0
1801249 0
1801266 0
1801274 0
1801411 0
1801417 0
1801446 0
1801459 0
1801505 0
1801553 0
1801622 0
1801633 0
1801676 0
1801779 0
1801880 0
1801925 0
1802025 0
1802061 0
1802076 0
1802088 0
1802103 0
1802130 0
1802167 0
1802306 0
1802387 0
1802401 0
1802412 0
1802445 0
1802467 0
1802545 0
1802565 0
1802581 0
1802683 0
1802694 0
1802740 0
1802758 0
1802768 0
1802918 0
1803096 0
1803111 0
1803165 0
1803256 0
1803282 0
1803289 0
1803307 0
1803384 0
1803520 0
1803532 0
1803542 0
1803760 0
1803769 0
1803806 0
1803981 0
1804029 3
1804155 224
1804181 0
1804286 0
1804315 0
1804414 53
1804416 0
1804454 0
1804549 0
1804646 0
1804661 0
1804709 0
1804829 0
1804846 3
1804856 0
1804896 0
1805000 0
1805133 0
1805163 0
1805356 0
1805499 0
1805691 0
1805709 0
1805784 0
1805809 0
1805812 0
1805909 0
1805946 0
1805984 0
1805998 53
1806023 0
1806106 0
1806239 1
1806281 0
1806296 0
1806538 59
1806656 0
1806703 398
1806752 4
1807033 103
1807053 0
1807237 0
1807299 0
1807328 0
1807387 110
1807503 0
1807656 0
1807685 0
1807696 0
1807742 0
1807762 86
1807774 6
1807864 0
1807884 92
1808023 0
1808052 0
1808106 0
1808156 0
1808238 0
1808305 0
1808485 0
1808540 0
1808608 0
1808626 0
1808719 0
1808735 0
1808752 0
1808758 0
1808762 0
1808778 0
1808831 0
1809031 0
1809049 0
1809217 0
1809235 0
1809294 0
1809307 0
1809352 0
1809358 0
1809451 0
1809648 0
1809752 0
1809851 0
1809962 0
1810051 0
1810173 0
1810379 0
1810422 0
1810480 0
1810615 0
1810725 0
1810749 0
1810803 0
1810856 0
1810930 0
1810961 0
1811016 0
1811056 0
1811104 0
1811211 0
1811259 0
1811299 0
1811319 0
1811343 0
1811414 0
1811565 0
1811599 0
1811721 0
1811724 0
1811735 0
1811885 0
1811917 0
1812021 0
1812084 0
1812138 0
1812212 0
1812250 0
1812388 0
1812446 0
1812461 0
1812501 0
1812523 0
1812542 0
1812622 0
1812627 0
1812649 0
1812669 0
1812680 0
1812701 0
1812899 0
1812993 0
1813052 0
1813095 0
1813111 0
1813149 0
1813155 0
1813189 0
1813191 0
1813219 0
1813232 0
1813246 0
1813260 0
1813336 0
1813387 0
1813398 0
1813414 0
1813490 0
1813593 0
1813612 0
1813630 0
1813647 0
1813672 0
1813765 0
1813790 0
1813807 0
1813855 0
1813867 0
1813920 0
1813965 0
1813981 0
1814038 100
1814225 1046
1814280 0
1814620 0
1814707 108
1814731 14
1814746 33
1814755 0
1814760 70
1814781 0
1814850 460
1814860 0
1814924 0
1815260 208
1815370 0
1815382 98
1815391 0
1815409 0
1815430 81
1815538 0
1815549 2
1815638 72
1815691 0
1815710 0
1815735 32
1815755 554
1815792 134
1815794 50
1815807 160
1815820 3
1815873 5
1815987 0
1816059 0
1816079 0
1816089 0
1816160 0
1816175 2
1816309 0
1816330 0
1816346 0
1816513 0
1816523 0
1816922 0
1816958 0
1817132 0
1817140 0
1817254 0
1817322 0
1817349 0
1817503 0
1817605 3
1817626 0
1817652 42
1817661 0
1817781 0
1817796 71
1817868 336
1817916 0
1817954 76
1818016 0
1818050 41
1818104 7
1818126 0
1818155 0
1818180 0
1818227 3
1818262 380
1818365 0
1818476 0
1818515 1
1818549 127
1818561 0
1818657 0
1818684 159
1818779 0
1818912 74
1818975 0
1819148 0
1819159 0
1819166 0
1819341 0
1819375 0
1819396 0
1819525 0
1819586 0
1819596 0
1819649 0
1819689 0
1819773 0
1819867 0
1819899 0
1819901 0
1819907 196
1819943 87
1819953 0
1820038 1
1820086 0
1820103 0
1820406 0
1820415 0
1820452 0
1820481 0
1820599 0
1820659 0
1820670 0
1820674 0
1820791 0
1821019 0
1821181 0
1821229 0
1821253 0
1821377 0
1821381 0
1821443 0
1821927 0
1821956 0
1821981 0
1821984 0
1822205 0
1822279 0
1822468 0
1822485 0
1822536 0
1822728 0
1822781 0
1822787 0
1822818 0
1822864 0
1822927 0
1822939 0
1822967 0
1823025 0
1823097 0
1823154 0
1823283 0
1823287 0
1823396 0
1823433 0
1823448 0
1823505 0
1823524 0
1823534 0
1823577 0
1823618 0
1823666 0
1823733 0
1823795 0
1823808 0
1823862 0
1823907 0
1823957 0
1824109 0
1824138 40
1824162 0
1824185 0
1824283 0
1824338 2
1824395 0
1824434 0
1824454 0
1824524 0
1824559 1
1824566 0
1824669 0
1824751 0
1824875 0
1824899 0
1824926 0
1824948 0
1825001 0
1825086 0
1825223 1
1825236 0
1825338 0
1825415 0
1825640 0
1825745 0
1825758 0
1825822 0
1825838 0
1825851 0
1825904 0
1825907 0
1825928 0
1825940 4
1825943 0
1825964 0
1826094 11
1826198 6
1826399 0
1826410 466
1826445 0
1826587 299
1826601 0
1826668 69
1826687 49
1826701 43
1826722 160
1826768 157
1826855 407
1827000 314
1827041 679
1827107 0
1827150 13
1827206 9
1827210 0
1827240 167
1827333 129
1827367 0
1827403 0
1827435 38
1827490 0
1827502 0
1827550 0
1827617 6
1827636 458
1827667 286
1827690 79
1827722 129
1827745 0
1827754 0
1827772 0
1827801 321
1827836 107
1827913 259
1827950 127
1827957 5
1827969 0
1827976 0
1828080 0
1828103 0
1828108 0
1828291 0
1828431 0
1828510 1
1828517 0
1828613 0
1828828 0
1828866 0
1829136 0
1829169 92
1829186 0
1829203 0
1829217 0
1829290 0
1829319 0
1829329 0
1829479 0
1829514 0
1829534 0
1829592 0
1829628 1
1829820 0
1829892 0
1829988 39
1830004 0
1830028 0
1830045 5
1830140 0
1830323 0
1830341 0
1830356 0
1830397 0
1830455 0
1830507 0
1830572 0
1830587 0
1830652 512
1830673 110
1830755 0
1830812 0
1830914 0
1830923 0
1831082 0
1831151 0
1831177 0
1831211 0
1831225 0
1831232 0
1831270 0
1831284 0
1831328 0
1831642 0
1831702 0
1831729 0
1831735 0
1831769 0
1831777 0
1831824 0
1831837 0
1831937 0
1831991 0
1832059 0
1832139 0
1832146 0
1832221 0
1832300 0
1832405 0
1832681 0
1832705 0
1832873 0
1832885 0
1832900 0
1832960 0
1832990 0
1833003 0
1833029 0
1833059 0
1833311 0
1833347 0
1833470 0
1833481 0
1833494 0
1833508 0
1833541 0
1833573 0
1833588 0
1833595 0
1833618 0
1833635 0
1833710 0
1833866 0
1834031 0
1834153 0
1834260 0
1834489 0
1834646 0
1834673 0
1834691 0
1834709 0
1834793 0
1834897 0
1835011 0
1835345 0
1835419 0
1835474 0
1835645 0
1835704 0
1835723 0
1835782 0
1835868 0
1835934 0
1836099 0
1836153 0
1836189 0
1836365 71
1836448 0
1836546 2
1836604 285
1836624 139
1836643 1
1836661 167
1836664 75
1836714 0
1836748 0
1836787 5
1836811 229
1836831 17
1836848 389
1836906 459
1836931 56
1836947 1
1836999 22
1837023 0
1837054 64
1837342 0
1837354 0
1837357 0
1837363 0
1837366 0
1837381 0
1837383 0
1837402 1
1837404 0
1837416 0
1837516 28
1837540 0
1837621 0
1837644 1
1837696 0
1837750 31
1837753 0
1837779 0
1837815 0
1837822 1
1837951 0
1838002 41
1838022 0
1838059 0
1838085 0
1838128 34
1838167 0
1838248 2
1838272 0
1838348 0
1838470 0
1838500 0
1838566 1
1838606 0
1838734 6
1838809 0
1838878 0
1839038 0
1839208 119
1839219 265
1839235 20
1839261 0
1839323 0
1839333 241
1839354 55
1839392 0
1839426 43
1839466 13
1839509 229
1839523 2
1839547 5
1839552 0
1839820 13
1839873 54
1839898 0
1839934 0
1839949 2
1839976 269
1840005 52
1840046 32
1840050 1435
1840178 1
1840231 4
1840336 1
1840349 127
1840408 192
1840498 0
1840500 668
1840511 138
1840545 37
1840573 75
1840600 2
1840639 0
1840654 106
1840656 54
1840737 0
1840778 235
1840828 36
1840984 0
1841005 0
1841029 53
1841152 52
1841161 0
1841164 112
1841188 1
1841252 12
1841350 2
1841361 438
1841436 119
1841542 24
1841550 0
1841570 0
1841605 46
1841652 7
1841655 179
1841679 0
1841850 0
1841868 1
1841896 2
1841899 103
1841921 0
1841940 3
1842155 0
1842289 0
1842377 196
1842387 290
1842391 0
1842393 0
1842408 0
1842426 13
1842448 0
1842460 0
1842462 0
1842476 0
1842512 0
1842568 0
1842572 0
1842622 0
1842649 0
1842833 0
1842889 0
1842899 0
1842974 1910
1842995 0
1843344 0
1843370 73
1843457 45
1843553 98
1843575 0
1843591 168
1843632 2
1843645 0
1843653 0
1843677 74
1843687 1006
1843697 0
1843838 0
1843900 79
1843921 0
1844056 2
1844062 1
1844077 0
1844211 0
1844244 0
1844263 0
1844575 0
1844707 0
1844836 0
1844848 0
1844866 0
1844869 0
1844947 0
1845211 0
1845264 0
1845310 0
1845363 0
1845383 0
1845511 2
1845524 0
1845553 0
1845581 0
1845820 7
1845889 0
1845955 0
1846057 167
1846090 0
1846117 11
1846204 115
1846208 0
1846237 0
1846339 0
1846382 13
1846428 0
1846449 0
1846570 0
1846667 0
1846752 33
1846786 1
1846855 0
1846896 0
1846912 0
1846990 0
1847000 0
1847021 0
1847039 66
1847149 275
1847252 75
1847323 56
1847431 0
1847462 0
1847575 464
1847591 0
1847673 0
1847735 0
1847857 0
1848037 21
1848232 329
1848266 0
1848396 28
1848402 0
1848518 0
1848629 88
1848749 0
1848768 0
1848860 0
1848902 0
1848904 94
1848944 0
1848993 0
1849057 0
1849202 0
1849220 37
1849231 0
1849297 0
1849334 0
1849373 0
1849429 0
1849550 0
1849582 0
1849596 0
1849620 0
1849761 0
1849823 0
1849827 0
1849831 0
1849863 0
1849957 0
1849990 0
1850026 0
1850074 26
1850125 0
1850216 0
1850225 0
1850233 0
1850249 0
1850267 0
1850397 11
1850406 0
1850445 0
1850454 0
1850839 0
1850855 155
1850906 2
1850965 0
1850983 0
1851008 209
1851015 0
1851040 0
1851071 134
1851095 0
1851106 0
1851117 0
1851163 0
1851299 0
1851322 0
1851446 0
1851573 0
1851616 0
1851683 0
1851748 0
1851806 0
1851865 0
1851907 125
1851957 0
1851978 0
1852021 0
1852045 0
1852310 0
1852349 0
1852362 0
1852456 0
1852465 0
1852471 0
1852567 0
1852632 0
1852672 0
1852711 0
1852797 0
1852876 0
1852903 0
1852912 0
1852981 0
1853126 0
1853173 138
1853194 0
1853253 0
1853277 0
1853316 0
1853322 0
1853342 0
1853409 0
1853420 0
1853599 0
1853661 402
1853709 73
1853736 0
1853745 129
1853848 45
1853910 465
1853979 1
1854044 141
1854076 0
1854291 177
1854356 0
1854400 30
1854515 145
1854541 37
1854620 148
1854640 0
1854702 181
1854816 0
1854819 0
1854861 314
1854949 166
1855000 525
1855009 0
1855072 14
1855120 15
1855127 10
1855147 168
1855189 168
1855234 1038
1855255 207
1855269 134
1855323 0
1855333 95
1855337 349
1855393 1
1855474 1
1855490 0
1855532 0
1855598 250
1855651 64
1855670 0
1855674 0
1855689 365
1855695 2
1855702 287
1855720 146
1855739 194
1855748 4
1855763 40
1855795 14
1855935 1055
1855982 0
1856022 0
1856180 1
1856211 0
1856245 0
1856279 0
1856334 0
1856350 228
1856431 0
1856503 42
1856515 0
1856538 1
1856552 0
1856624 70
1856651 2
1856680 38
1856694 253
1856798 274
1856880 0
1856901 132
1857401 97
1857403 18
1857424 0
1857496 0
1857601 0
1857653 0
1857670 0
1857691 0
1857722 171
1857737 282
1857782 578
1857865 3
1857944 49
1857954 0
1858036 38
1858108 0
1858136 2
1858215 0
1858296 213
1858386 0
1858393 153
1858431 0
1858527 3
1858579 5
1858605 0
1858621 0
1858670 0
1858791 0
1858912 0
1858952 0
1859014 0
1859209 0
1859216 0
1859257 0
1859286 0
1859306 0
1859326 0
1859388 0
1859421 0
1859633 0
1859765 0
1859770 0
1859820 0
1859928 0
1859947 0
1859975 0
1859979 0
1859995 0
1860006 0
1860050 0
1860090 0
1860106 0
1860280 0
1860325 0
1860374 0
1860440 0
1860473 0
1860513 0
1860550 0
1860663 0
1860681 0
1860797 0
1860815 0
1860822 0
1860846 0
1860865 0
1860963 0
1861057 0
1861071 0
1861215 0
1861312 0
1861706 0
1861786 0
1861922 0
1861972 0
1862076 0
1862171 0
1862311 353
1862313 75
1862334 0
1862348 107
1862368 317
1862384 879
1862421 42
1862433 0
1862439 0
1862458 0
1862461 77
1862727 355
1862781 0
1862959 0
1863031 0
1863048 0
1863082 33
1863098 0
1863119 13
1863156 90
1863206 73
1863240 0
1863327 0
1863429 0
1863450 0
1863546 0
1863555 0
1863585 64
1863612 0
1863648 0
1863730 54
1863771 0
1863804 23
1863897 0
1863901 6
1863960 59
1864006 112
1864014 73
1864061 61
1864113 0
1864173 0
1864245 1
1864289 23
1864434 0
1864491 168
1864639 0
1864671 0
1864678 0
1864817 37
1864923 0
1864955 0
1865121 0
1865123 39
1865210 588
1865221 119
1865322 0
1865329 448
1865371 2
1865410 51
1865440 129
1865451 404
1865571 0
1865633 0
1865678 0
1865781 0
1865948 0
1865968 0
1865978 0
1866050 0
1866100 0
1866136 0
1866206 0
1866255 0
1866292 0
1866380 0
1866392 0
1866413 0
1866775 0
1867424 0
1867746 0
1867813 0
1867834 38
1867944 0
1868208 0
1868483 0
1868496 0
1868789 0
1868805 0
1868858 0
1868860 0
1868969 0
1869233 0
1869338 0
1869540 0
1869612 0
1869797 0
1870014 0
1870201 0
1870378 0
1870440 0
1870521 0
1871073 2
1871120 0
1871217 59
1871352 0
1871387 0
1871427 0
1871502 0
1871576 0
1871609 0
1871621 0
1871778 0
1871804 0
1871931 0
1871966 0
1871972 0
1872176 0
1872296 0
1872311 0
1872390 0
1872440 0
1872461 0
1872509 0
1872747 0
1873236 0
1873449 0
1873481 0
1873602 0
1873743 0
1873745 0
1873796 0
1874090 5
1874104 370
1874199 0
1874205 30
1874259 0
1874334 0
1874610 44
1874673 1
1874682 97
1874820 0
1874847 32
1874881 2
1874913 0
1875240 0
1875254 120
1875282 0
1875439 0
1875569 41
1875580 11
1875582 2
1875787 0
1875826 2
1875874 235
1875912 0
1876074 0
1876081 2
1876292 0
1876381 37
1876443 5
1877042 0
1877049 0
1877073 0
1877287 0
1877445 0
1877563 0
1877625 0
1877637 0
1877685 0
1877707 0
1877713 0
1877776 0
1877859 0
1878016 0
1878044 0
1878053 0
1878167 0
1878375 0
1878394 281
1878538 0
1878562 0
1878568 0
1878656 0
1879063 0
1879110 0
1879257 0
1879343 190
1879345 71
1879367 0
1879555 0
1879619 0
1879655 0
1879700 0
1879771 0
1879845 0
1879870 0
1879917 0
1879944 0
1879950 0
1880021 0
1880069 0
1880091 0
1880103 0
1880112 0
1880158 0
1880219 0
1880231 0
1880296 0
1880322 0
1880433 0
1880620 0
1880628 0
1880700 0
1880747 0
1880827 0
1880866 0
1880993 0
1881011 3
1881053 0
1881104 0
1881113 1
1881165 0
1881188 0
1881294 0
1881412 0
1881455 0
1881471 0
1881521 0
1881682 0
1881731 0
1881836 0
1881900 0
1881977 7
1881979 0
1882045 0
1882083 0
1882114 0
1882171 0
1882184 0
1882197 0
1882217 0
1882224 0
1882265 0
1882470 0
1882472 0
1882772 0
1882831 0
1882924 0
1883073 0
1883418 0
1883436 9
1883438 0
1883448 0
1883554 0
1883580 0
1883626 0
1883890 0
1883934 0
1883940 0
1884007 0
1884074 0
1884089 0
1884225 0
1884237 0
1884256 0
1884377 140
1884398 0
1884412 0
1884513 0
1884528 0
1884705 0
1884753 0
1884755 0
1884807 0
1884893 0
1884917 0
1884923 0
1885093 0
1885218 0
1885233 0
1885418 0
1885426 0
1885679 0
1885732 0
1885836 0
1885890 0
1885892 0
1885965 0
1886105 0
1886108 0
1886115 8
1886157 0
1886182 0
1886230 0
1886406 0
1886494 0
1886555 0
1886632 0
1886770 0
1886978 0
1887009 0
1887014 0
1887136 0
1887175 0
1887254 1
1887306 0
1887416 0
1887420 0
1887545 0
1887548 1
1887552 70
1887709 0
1887824 27
1887939 0
1888018 0
1888177 0
1888299 0
1888323 0
1888330 0
1888379 0
1888471 0
1888591 0
1888607 0
1888611 44
1888638 0
1888642 0
1888760 0
1888851 0
1888970 0
1888979 0
1889008 0
1889023 0
1889061 1
1889087 0
1889230 0
1889255 0
1889258 0
1889311 0
1889396 0
1889589 11
1889598 0
1889698 62
1889829 0
1889929 0
1890043 0
1890225 0
1890240 0
1890367 0
1890495 0
1890523 0
1890595 0
1890625 0
1890739 0
1890761 0
1890807 0
1890850 0
1890884 0
1890911 239
1891010 0
1891021 125
1891037 0
1891070 0
1891106 0
1891111 0
1891119 0
1891129 0
1891145 0
1891169 0
1891179 0
1891206 0
1891211 30
1891271 0
1891273 0
1891318 0
1891400 0
1891441 0
1891676 2
1891739 0
1891886 0
1891979 1
1891983 187
1892172 0
1892179 36
1892271 0
1892502 0
1892583 23
1892679 0
1892715 0
1892820 1
1892856 2
1892906 0
1892911 0
1892914 0
1892935 0
1893101 244
1893146 0
1893181 0
1893213 260
1893262 4
1893285 188
1893471 19
1893477 391
1893525 3
1893555 0
1893570 37
1893646 222
1893708 1
1893840 0
1893863 3
1893914 2
1893944 0
1893972 24
1894165 1
1894182 0
1894205 0
1894225 31
1894373 0
1894391 76
1894421 0
1894456 92
1894711 299
1894720 0
1894815 0
1894826 0
1894848 14
1895010 0
1895036 69
1895150 0
1895302 0
1895331 0
1895354 4
1895411 45
1895468 48
1895525 33
1895582 41
1895651 0
1895743 15
1895810 0
1895876 209
1895891 0
1895929 0
1895952 39
1895960 14
1896004 21
1896076 2
1896172 0
1896192 1
1896226 61
1896250 7
1896276 0
1896279 206
1896303 87
1896314 0
1896333 2
1896336 0
1896465 15
1896512 0
1896545 0
1896552 0
1896624 0
1896627 0
1896664 0
1896673 49
1896734 0
1896753 0
1896776 0
1896806 0
1896816 226
1896820 0
1896855 0
1896863 0
1896865 60
1896874 0
1896877 0
1896933 0
1896957 0
1896965 0
1896987 0
1897018 51
1897054 0
1897212 0
1897280 0
1897354 0
1897416 22
1897444 1
1897456 0
1897468 1
1897601 0
1897683 0
1897773 0
1897816 34
1897876 0
1898008 0
1898041 0
1898125 143
1898272 0
1898288 0
1898301 0
1898314 1
1898364 0
1898484 1
1898513 0
1898556 0
1898594 0
1898745 0
1898766 29
1898772 0
1898833 0
1898961 61
1898968 0
1899006 159
1899048 0
1899209 0
1899237 0
1899261 0
1899353 0
1899363 0
1899369 37
1899378 0
1899489 0
1899591 55
1899594 108
1899659 1
1899690 76
1899949 8
1899951 0
1900022 0
1900036 0
1900172 0
1900180 301
1900183 0
1900259 125
1900293 0
1900399 0
1900472 0
1900543 0
1900547 21801
1900614 0
1900634 0
1900721 62
1900772 52
1900805 69
1901070 1
1901164 0
1901169 0
1901181 75
1901416 0
1901429 0
1901467 0
1901483 0
1901668 0
1901736 0
1901777 285
1901782 0
1901792 2
1901843 0
1901960 0
1902022 0
1902088 0
1902117 0
1902134 0
1902149 0
1902198 0
1902283 0
1902381 0
1902511 150
1902568 0
1902646 0
1902808 0
1902862 0
1902977 0
1903009 10
1903019 0
1903048 0
1903174 0
1903527 0
1903558 0
1903758 0
1903809 0
1903843 0
1903923 0
1903972 0
1904157 3
1904376 0
1904385 0
1904418 0
1904428 2
1904465 0
1904507 0
1904555 49
1904564 0
1904630 0
1904686 0
1904699 0
1904746 0
1904816 341
1904819 0
1905041 0
1905070 0
1905089 0
1905168 47
1905200 0
1905257 358
1905278 0
1905297 30
1905316 36
1905470 0
1905493 302
1905526 314
1905767 0
1905771 38
1905860 0
1905867 0
1906093 1
1906140 19
1906175 99
1906184 1
1906240 1
1906273 0
1906290 0
1906298 0
1906306 0
1906308 0
1906352 0
1906365 0
1906466 1
1906486 0
1906513 0
1906526 67
1906550 0
1906617 0
1906764 0
1906777 0
1906828 0
1907202 10
1907209 1
1907230 0
1907260 0
1907286 3
1907307 0
1907318 0
1907510 89
1907515 9
1907566 92
1907571 59
1907733 0
1907741 0
1907756 0
1907895 0
1907953 1
1907995 0
1908038 0
1908062 0
1908077 91
1908220 0
1908475 0
1908481 0
1908495 0
1908543 0
1908581 0
1908745 0
1908900 0
1909019 52
1909029 0
1909243 0
1909400 0
1909490 0
1909556 0
1909630 0
1909677 3
1909685 0
1909706 0
1909964 0
1910121 0
1910125 0
1910132 1
1910136 76
1910162 0
1910216 0
1910276 0
1910283 0
1910424 0
1910437 0
1910441 0
1910504 0
1910528 0
1910676 0
1910678 0
1910700 0
1910717 0
1910813 0
1910891 0
1910937 0
1911119 0
1911224 81
1911235 0
1911339 0
1911402 256
1911490 0
1911524 0
1911540 0
1911559 0
1911653 0
1911685 0
1911692 0
1911843 0
1911869 0
1911971 0
1912006 0
1912041 202
1912067 0
1912129 0
1912140 0
1912154 0
1912237 265
1912318 0
1912378 0
1912393 0
1912429 0
1912589 0
1912622 90
1912646 62
1912663 3
1912836 0
1912894 0
1912929 0
1913041 40
1913087 0
1913135 15
1913189 296
1913195 0
1913265 91
1913269 0
1913546 0
1913588 25
1913707 0
1913733 0
1913993 0
1914000 0
1914011 0
1914018 0
1914097 0
1914112 0
1914136 0
1914258 0
1914352 0
1914361 0
1914367 0
1914403 0
1914407 0
1914683 0
1914774 0
1914824 0
1914830 0
1914849 0
1914919 35
1914944 0
1914957 0
1914981 2
1915012 69
1915094 0
1915147 1
1915166 0
1915232 0
1915255 0
1915283 0
1915294 0
1915383 0
1915391 0
1915421 0
1915436 0
1915490 0
1915661 0
1915701 94
1915729 0
1915823 0
1915832 26
1915860 1
1915892 0
1915900 0
1915911 0
1915915 0
1915936 0
1915943 0
1916050 0
1916136 0
1916139 0
1916255 2
1916530 0
1916558 0
1916564 0
1916574 0
1916619 0
1916670 0
1916679 0
1916844 0
1917029 0
1917062 0
1917415 52
1917442 733
1917467 132
1917539 0
1917579 6
1917593 0
1917623 35
1917741 0
1917746 79
1917799 0
1917971 2
1918127 0
1918148 0
1918235 1
1918282 0
1918391 118
1918422 0
1918467 0
1918654 0
1918731 0
1918744 0
1918819 0
1918828 0
1918841 0
1919142 0
1919349 0
1919479 0
1919536 0
1919667 0
1919696 0
1919754 0
1919813 0
1919886 0
1919889 0
1920019 0
1920038 104
1920078 0
1920178 0
1920203 0
1920251 0
1920387 0
1920571 0
1920644 0
1920655 2
1920759 0
1920782 0
1921104 0
1921181 75
1921261 0
1921412 4
1921444 0
1921472 2
1921474 0
1921487 0
1921493 0
1921568 0
1921616 0
1921634 0
1921729 0
1921758 0
1921866 0
1921881 0
1921910 0
1921919 0
1922029 0
1922154 0
1922211 0
1922422 0
1922518 0
1922559 0
1922638 0
1922679 0
1922721 83
1922809 6
1922837 0
1922858 0
1922877 0
1922951 0
1922959 0
1922971 0
1922986 0
1923038 0
1923176 0
1923333 3
1923398 0
1923645 181
1923687 354
1923698 0
1923734 18
1923852 0
1923920 0
1923947 0
1923976 0
1923996 0
1924072 0
1924119 0
1924132 0
1924168 0
1924200 0
1924214 0
1924257 0
1924305 0
1924351 0
1924399 0
1924473 0
1924557 0
1924569 0
1924597 0
1924604 0
1924613 0
1924756 0
1924766 0
1924777 0
1924969 0
1925103 0
1925160 0
1925179 0
1925221 0
1925229 0
1925260 0
1925278 0
1925342 0
1925356 0
1925470 0
1925532 0
1925564 0
1925607 0
1925626 0
1925646 0
1925680 0
1925718 0
1925762 0
1925768 0
1925780 7
1925954 0
1926029 0
1926151 0
1926232 0
1926286 0
1926307 0
1926336 0
1926555 0
1926581 44
1926609 0
1926664 80
1926759 0
1926811 0
1926836 0
1926969 310
1927072 0
1927074 0
1927135 175
1927152 0
1927158 0
1927260 0
1927455 0
1927463 0
1927503 36
1927532 0
1927548 147
1927579 150
1927583 624
1927587 62
1927715 90
1927938 0
1928019 144
1928060 0
1928069 1
1928096 86
1928135 0
1928153 0
1928261 156
1928330 2
1928354 31
1928426 0
1928515 0
1928563 0
1928571 0
1928583 0
1928586 0
1928595 0
1928625 0
1928680 0
1928693 0
1928789 0
1928807 0
1928846 1
1928873 0
1928915 0
1929029 118
1929056 0
1929121 0
1929132 321
1929141 217
1929155 1
1929180 117
1929238 56
1929240 347
1929249 0
1929320 230
1929345 88
1929410 0
1929491 37
1929537 9
1929582 0
1929591 145
1929693 0
1929759 317
1929811 84
1929888 0
1929893 87
1930007 0
1930119 0
1930163 88
1930234 2
1930273 0
1930282 1
1930375 1
1930401 0
1930596 0
1930684 136
1930789 74
1931089 25
1931143 99
1931212 106
1931284 0
1931340 19
1931381 69
1931444 2
1931456 450
1931458 312
1931481 0
1931498 0
1931529 0
1931543 0
1931565 0
1931584 0
1931640 0
1931683 0
1931722 0
1931749 136
1931761 0
1931772 0
1931862 41
1931865 9
1931880 0
1931894 216
1931915 3
1931929 0
1931939 359
1932052 0
1932194 0
1932200 2
1932236 443
1932285 41
1932365 0
1932440 1
1932521 13
1932608 86
1932658 0
1932669 0
1932695 0
1932740 0
1932753 0
1932796 45
1932834 0
1933084 0
1933100 208
1933148 108
1933156 80
1933307 220
1933313 56
1933349 0
1933401 40
1933497 0
1933522 0
1933536 186
1933637 0
1933722 0
1933724 105
1933728 166
1933753 126
1933894 0
1933925 26
1933930 0
1933934 0
1933940 0
1933956 0
1933964 0
1933973 0
1934019 0
1934022 0
1934029 0
1934035 0
1934037 0
1934044 0
1934093 0
1934168 156
1934176 1
1934180 0
1934187 0
1934230 61
1934301 49
1934307 0
1934370 0
1934410 0
1934433 0
1934440 16
1934491 0
1934611 0
1934651 288
1934663 805
1934708 0
1934721 0
1934770 0
1934811 95
1934864 140
1934867 3
1934886 1
1934899 0
1934910 0
1934965 0
1935005 2
1935097 0
1935145 10
1935206 1
1935309 0
1935331 0
1935343 0
1935464 17
1935667 0
1935821 438
1935849 0
1935855 0
1936015 193
1936070 213
1936113 155
1936172 0
1936205 1
1936242 0
1936391 0
1936398 39
1936452 0
1936608 0
1936633 0
1936659 0
1936705 0
1936812 0
1936885 0
1936903 0
1936909 0
1936982 0
1937046 0
1937064 0
1937079 0
1937104 0
1937168 0
1937235 0
1937272 0
1937367 0
1937499 1
1937530 0
1937644 0
1937676 0
1937687 0
1937739 48
1937791 136
1937842 168
1938039 0
1938055 52
1938157 2
1938179 0
1938193 0
1938229 2
1938240 54
1938314 0
1938333 4
1938410 61
1938434 0
1938512 162
1938541 22
1938580 215
1938616 0
1938628 0
1938706 0
1938990 0
1939063 0
1939077 0
1939190 0
1939282 0
1939385 0
1939421 0
1939500 0
1939506 0
1939582 0
1939609 0
1939621 0
1939675 0
1939719 0
1939769 0
1939813 0
1939818 0
1939842 0
1939873 0
1939927 0
1940115 0
1940125 0
1940222 0
1940331 0
1940379 0
1940455 0
1940486 0
1940520 0
1940671 0
1940905 0
1941095 0
1941195 0
1941225 0
1941236 0
1941572 0
1941705 0
1941744 0
1941753 0
1941768 0
1941777 0
1941806 0
1941818 0
1941820 0
1941830 0
1941834 0
1941839 0
1941850 0
1942135 1
1942191 0
1942354 0
1942363 2
1942591 88
1942618 0
1942636 207
1942651 41
1942816 0
1942858 0
1942870 0
1943069 0
1943114 169
1943272 0
1943284 0
1943340 0
1943459 0
1943571 0
1943624 0
1943669 0
1943905 0
1943963 0
1943981 17
1943984 187
1943990 0
1944132 0
1944147 0
1944155 0
1944239 0
1944377 0
1944439 199
1944532 107
1944583 19
1944686 1
1944917 50
1945235 159
1945351 128
1945414 0
1945490 6
1945533 0
1945545 448
1945851 0
1945891 0
1946064 0
1946223 0
1946272 2
1946331 0
1946383 0
1946468 0
1946501 0
1946510 133
1946522 331
1946540 0
1946573 0
1946633 0
1946689 0
1946703 0
1946744 0
1946757 0
1946761 130
1946773 1
1946845 1
1946875 0
1946927 0
1947026 0
1947056 229
1947095 0
1947102 0
1947130 32
1947149 201
1947169 70
1947192 0
1947218 0
1947285 170
1947485 0
1947542 0
1947648 0
1947654 0
1947707 73
1947925 116
1947960 22
1947999 180
1948023 265
1948032 398
1948035 51
1948324 77
1948362 0
1948428 1
1948498 139
1948617 0
1948635 113
1948678 1
1948749 0
1948758 1
1948803 138
1948869 71
1948908 300
1948923 245
1948968 0
1949142 123
1949170 199
1949232 0
1949396 0
1949569 0
1949618 2
1949744 61
1949771 23
1949834 112
1949927 2
1949975 0
1950057 21
1950102 53
1950108 2
1950132 2
1950188 77
1950326 221
1950350 0
1950401 1
1950474 536
1950587 0
1950605 0
1950630 161
1950633 0
1950642 0
1950658 31
1950664 200
1950677 0
1950750 47
1950773 44
1950800 0
1950820 0
1950887 0
1950903 0
1950936 68
1950963 411
1951042 0
1951071 95
1951213 0
1951222 239
1951263 427
1951342 0
1951416 58
1951500 65
1951528 0
1951587 0
1951680 0
1951722 0
1951732 26
1951741 0
1951762 2
1951824 0
1951930 1
1952060 10
1952168 2
1952348 0
1952368 3
1952372 266
1952506 6
1952542 0
1952809 0
1952812 0
1952864 183
1952992 0
1953073 0
1953091 0
1953139 0
1953210 3
1953256 0
1953279 454
1953331 162
1953345 185
1953655 0
1953778 185
1953818 0
1953878 0
1953898 73
1953901 166
1953922 0
1953944 0
1953958 1
1953982 1
1954018 0
1954021 0
1954106 0
1954149 0
1954184 0
1954186 0
1954215 0
1954236 0
1954287 0
1954430 131
1954450 0
1954544 0
1954580 53
1954794 0
1954824 0
1954877 0
1954910 0
1954912 0
1954918 0
1954934 0
1954999 0
1955004 0
1955006 1
1955012 0
1955066 0
1955144 0
1955190 0
1955192 1
1955223 0
1955254 0
1955287 0
1955295 2
1955307 0
1955331 0
1955530 0
1955580 0
1955693 11
1955724 163
1955813 0
1955825 84
1955972 216
1955984 0
1956090 87
1956111 0
1956285 0
1956333 0
1956368 0
1956444 0
1956474 0
1956502 0
1956518 0
1956567 0
1956575 0
1956635 0
1956670 0
1956692 61
1956756 0
1956780 0
1956786 0
1956808 0
1956827 0
1956888 0
1956974 0
1956986 2
1957034 0
1957147 0
1957160 0
1957367 111
1957369 84
1957378 0
1957411 0
1957522 34
1957560 0
1957631 0
1957643 0
1957676 136
1957715 0
1957793 150
1957908 0
1958025 6
1958028 1
1958063 0
1958089 107
1958109 152
1958151 44
1958165 232
1958201 0
1958238 46
1958268 30
1958295 0
1958355 8
1958420 0
1958559 0
1958637 117
1958660 114
1958778 4
1958859 0
1958910 0
1959006 1
1959099 0
1959190 46
1959244 0
1959391 60
1959478 0
1959484 14
1959547 0
1959563 0
1959572 40
1959646 4
1959659 120
1959803 114
1959842 0
1960122 85
1960264 23
1960319 0
1960413 65
1960439 24
1960511 0
1960569 34
1960604 102
1960614 0
1960657 0
1960666 0
1960715 0
1960719 310
1960735 1
1960754 0
1960783 0
1960872 0
1960967 267
1961035 1
1961093 0
1961119 272
1961170 5
1961198 0
1961231 0
1961283 0
1961292 0
1961426 0
1961538 0
1961553 0
1961595 0
1961630 24
1961719 0
1961773 0
1961799 0
1961832 41
1961874 0
1961888 0
1961899 1
1961968 0
1962035 2
1962077 4
1962164 152
1962176 0
1962255 0
1962280 164
1962289 0
1962304 0
1962330 0
1962391 2
1962394 0
1962435 0
1962475 18
1962481 344
1962556 276
1962581 0
1962616 0
1962629 0
1962688 22
1962746 0
1962820 112
1962859 1
1962865 0
1962907 4
1962957 30
1962979 90
1963033 0
1963147 178
1963207 101
1963216 0
1963255 0
1963384 143
1963495 1
1963504 22
1963530 609
1963615 102
1963711 0
1963792 15
1963819 105
1963846 203
1963852 4
1963894 0
1963924 0
1963969 3
1964050 81
1964090 2
1964232 0
1964236 3
1964283 0
1964304 2
1964334 49
1964661 0
1964676 378
1964688 370
1964727 0
1964811 0
1964906 3
1964956 0
1964997 80
1965081 0
1965276 48
1965432 0
1965462 0
1965540 0
1965584 22
1965608 0
1965706 1
1965911 0
1965936 0
1965956 0
1965984 0
1965996 0
1966002 27
1966020 0
1966087 0
1966174 288
1966268 0
1966274 41
1966310 0
1966430 0
1966441 1
1966447 0
1966468 15
1966537 0
1966547 0
1966549 91
1966646 85
1966686 90
1966836 2
1966927 66
1966947 0
1966968 0
1966978 0
1967043 1
1967047 0
1967056 0
1967071 0
1967106 0
1967122 1
1967166 1
1967213 143
1967257 0
1967278 0
1967286 4
1967296 0
1967327 96
1967435 0
1967482 9
1967501 193
1967525 0
1967579 0
1967657 2
1967661 0
1967672 10
1967690 0
1967692 0
1967751 2047
1967808 0
1967850 0
1967891 1
1967928 267
1967984 1
1968028 0
1968112 350
1968114 15
1968135 276
1968141 0
1968255 0
1968311 45
1968374 0
1968518 37
1968530 1
1968545 746
1968560 0
1968658 0
1968689 492
1968725 85
1968767 50
1968801 19
1968870 0
1968908 2
1968953 101
1968959 689
1969033 20
1969049 0
1969094 409
1969134 146
1969183 43
1969271 304
1969444 0
1969463 1
1969541 44
1969544 246
1969583 2
1969598 0
1969619 24
1969646 0
1969713 0
1969723 0
1969784 284
1969921 0
1970068 0
1970182 3
1970258 16
1970269 0
1970275 0
1970309 53
1970354 0
1970381 346
1970388 0
1970414 3
1970426 0
1970436 0
1970545 84
1970629 396
1970666 0
1970702 0
1970816 1
1970885 671
1970888 144
1970913 83
1970962 9
1970990 71
1971111 0
1971145 508
1971181 144
1971202 162
1971238 0
1971381 420
1971385 55
1971404 0
1971462 105
1971491 20
1971503 0
1971514 4
1971606 147
1971646 0
1971657 0
1971728 87
1971740 0
1971785 0
1971855 2
1971978 0
1972004 1
1972050 0
1972126 0
1972216 78
1972262 0
1972294 0
1972430 51
1972450 0
1972516 1
1972687 0
1972707 441
1972741 14
1972748 0
1972927 0
1973201 0
1973359 69
1973622 1
1973675 1
1973843 505
1973851 0
1973879 405
1973899 0
1973985 0
1974063 88
1974093 0
1974128 2
1974188 0
1974664 0
1974731 0
1974733 600
1974788 2
1974872 1
1974885 6
1974927 179
1975080 2
1975156 0
1975172 79
1975328 0
1975402 40
1975472 1387
1975527 0
1975596 161
1975705 5
1975712 77
1975736 56
1975818 1
1976065 0
1976166 0
1976179 2
1976183 308
1976225 248
1976259 39
1976356 432
1976667 123
1976679 0
1976721 31
1976723 119
1976763 0
1976794 0
1976903 11
1976991 129
1977059 218
1977080 78
1977233 36
1977283 0
1977329 55
1977380 0
1977403 0
1977440 55
1977470 1
1977473 27
1977500 37
1977554 0
1977630 0
1977632 0
1977674 0
1977694 0
1977729 267
1977787 0
1977799 0
1977835 0
1977841 200
1977886 121
1977942 0
1977965 2
1977972 107
1978003 1
1978132 0
1978148 0
1978155 0
1978252 4
1978270 0
1978286 0
1978289 6
1978297 0
1978302 0
1978305 0
1978347 0
1978381 1
1978405 0
1978426 292
1978471 0
1978474 0
1978518 0
1978597 36
1978814 197
1978816 5
1978837 2
1978844 0
1978846 0
1978858 0
1978980 116
1978984 32
1979027 187
1979049 7
1979064 0
1979137 0
1979192 121
1979220 0
1979338 0
1979384 226
1979405 1
1979473 0
1979503 0
1979529 0
1979712 0
1979750 1
1979755 0
1979763 0
1979928 0
1979972 0
1980023 8
1980053 0
1980059 0
1980130 0
1980184 0
1980197 0
1980419 1
1980434 0
1980478 0
1980543 0
1980675 0
1980762 8
1980923 0
1981040 22
1981042 12
1981051 0
1981145 76
1981212 0
1981410 0
1981509 0
1981549 0
1981602 0
1981615 0
1981658 0
1981686 0
1981758 0
1981777 0
1981915 0
1982253 1
1982345 3
1982390 0
1982412 0
1982450 4
1982467 0
1982490 0
1982531 0
1982534 0
1982583 0
1982588 0
1982595 0
1982610 0
1982616 28
1982621 0
1982631 0
1982649 0
1982694 0
1982705 0
1982709 0
1982718 0
1982723 0
1982741 0
1982751 0
1982768 0
1982772 0
1982801 0
1982816 0
1982847 0
1982858 0
1982886 0
1983330 46
1983360 0
1983369 0
1983404 19
1983407 51
1983442 0
1983485 0
1983500 0
1983521 0
1983548 0
1983608 0
1983610 0
1983659 0
1983668 0
1983734 0
1983866 0
1984007 77
1984010 0
1984031 0
1984040 0
1984066 0
1984143 0
1984185 81
1984268 16
1984315 1
1984357 172
1984494 2
1984561 0
1984731 0
1984761 17
1984813 0
1984850 11
1984875 214
1984879 0
1984905 0
1984914 0
1984925 1
1984980 2
1985013 1
1985035 174
1985040 112
1985082 95
1985179 0
1985190 0
1985202 0
1985214 0
1985223 109
1985257 0
1985316 411
1985322 429
1985367 31
1985406 33
1985412 1
1985433 0
1985568 6
1985625 1
1985729 0
1985745 0
1985823 0
1985853 0
1985908 0
1986007 0
1986083 0
1986164 45
1986179 68
1986196 0
1986221 0
1986242 0
1986287 0
1986308 0
1986419 38
1986439 0
1986461 0
1986549 0
1986588 397
1986592 127
1986660 0
1986666 24
1986694 0
1986787 0
1986818 0
1986825 0
1986855 0
1986874 0
1986883 15
1986930 0
1986947 0
1986992 0
1987011 0
1987194 0
1987247 0
1987293 0
1987321 0
1987362 2
1987412 0
1987418 0
1987516 0
1987523 0
1987551 0
1987629 0
1987633 0
1987671 0
1987699 0
1987776 94
1987779 73
1987818 9
1987824 20
1987926 74
1987928 9
1987949 10
1987962 137
1988037 15
1988050 0
1988056 0
1988065 0
1988084 9
1988187 1
1988211 8
1988238 658
1988252 7
1988266 6
1988438 30
1988460 52
1988469 117
1988556 38
1988559 37
1988677 20
1988681 13
1988731 0
1988853 70
1988884 188
1988981 64
1989104 4
1989114 12
1989126 0
1989164 0
1989168 8
1989269 3
1989424 60
1989426 195
1989476 98
1989500 0
1989507 0
1989564 0
1989756 81
1989834 0
1989866 0
1990023 0
1990069 0
1990176 1
1990209 56
1990328 167
1990392 27
1990482 41
1990609 0
1990735 0
1990978 0
1991080 106
1991082 70
1991455 0
1991482 31
1991563 26
1991572 0
1991905 123
1991932 0
1992220 0
1992229 0
1992250 0
1992318 1
1992393 0
1992524 0
1992547 101
1992610 2
1992664 78
1992707 69
1992768 265
1992896 0
1992930 0
1992970 320
1993007 319
1993053 275
1993176 102
1993199 0
1993254 0
1993265 0
1993291 1614
1993293 328
1993366 216
1993372 80
1993402 196
1993443 0
1993452 52
1993521 0
1993567 3
1993638 0
1993790 292
1993847 0
1993902 1
1993975 68
1993977 485
1994069 0
1994081 29
1994138 0
1994195 0
1994259 0
1994366 0
1994373 59
1994383 0
1994428 0
1994666 40
1994681 0
1994744 0
1994876 384
1994910 228
1994940 99
1995039 0
1995133 135
1995163 140
1995259 575
1995345 375
1995417 567
1995475 124
1995488 0
1995625 0
1995694 0
1995816 0
1995876 0
1995983 0
1996030 0
1996042 0
1996049 0
1996176 46
1996273 149
1996304 77
1996426 1
1996476 15
1996480 13
1996598 45
1996601 42
1996688 116
1996697 42
1996719 25
1996891 5
1996905 7
1996919 623
1996946 7
1996970 3
1997073 13
1997092 0
1997101 0
1997107 0
1997120 17
1997195 167
1997208 3
1997229 8
1997231 106
1997333 11
1997339 11
1997378 89
1997381 98
1997482 32
1997716 0
1997781 1
1997935 26
1998157 99
1998233 0
1998483 29
1998617 0
1998689 0
1998715 99
1998820 93
1998838 0
1998903 86
1998922 0
1998927 61
1998955 61
1999068 1
1999126 0
1999128 64
1999139 40
1999143 91
1999217 0
1999223 0
1999308 92
1999369 22
1999390 0
1999416 0
1999540 2
1999548 2
1999557 259
1999580 0
1999596 173
1999645 0
1999686 0
1999698 0
1999701 0
1999725 230
1999780 95
1999870 0
1999978 94
2000026 7
2000047 0
2000049 2
2000055 0
2000061 8
2000063 0
2000135 102
2000158 41
2000171 0
2000193 0
2000297 0
2000310 0
2000392 0
2000431 0
2000506 84
2000547 0
2000620 250
2000688 4
2000753 215
2000765 52
2000797 20
2000865 0
2000872 2978
2000997 2
2001031 0
2001313 113
2001681 0
2001729 34
2001781 140
2001831 83
2001921 1
2001933 17
2001935 173
2002044 0
2002078 2
2002395 194
2002439 188
2002495 93
2002547 201
2002594 260
2002605 276
2002614 92
2002701 80
2002722 3
2002744 89
2002885 155
2002901 0
2002953 0
2003086 0
2003115 75
2003137 0
2003221 0
2003244 225
2003453 0
2003481 0
2003505 67
2003551 2
2003598 272
2003602 0
2003643 182
2003704 0
2003748 75
2003821 340
2003841 4
2003868 67
2004008 0
2004133 252
2004145 0
2004338 2
2004368 39
2004429 569
2004440 169
2004582 24
2004769 118
2004817 1071
2004895 303
2004901 46
2004984 0
2005015 0
2005066 93
2005083 42
2005102 217
2005171 0
2005178 2
2005219 61
2005285 0
2005313 118
2005423 11
2005626 377
2005657 0
2005696 0
2005772 0
2005795 0
2005803 0
2005811 125
2005943 7
2006013 3
2006061 1
2006196 2
2006214 261
2006232 16
2006240 0
2006256 0
2006289 35
2006312 0
2006322 21
2006352 0
2006421 62
2006483 0
2006505 2
2006511 0
2006523 1
2006530 0
2006630 0
2006653 0
2006737 0
2006829 129
2006841 0
2006945 0
2006988 0
2007068 2
2007167 0
2007202 0
2007236 0
2007378 0
2007425 0
2007497 0
2007571 0
2007653 0
2007680 0
2007757 39
2007775 0
2007777 0
2007790 0
2007812 0
2007831 75
2007842 0
2007880 0
2007920 0
2007931 81
2007988 0
2008008 9
2008091 7
2008116 0
2008231 0
2008249 0
2008270 27
2008363 1
2008417 0
2008429 45
2008462 244
2008468 0
2008497 194
2008705 0
2008707 7
2008732 0
2008753 91
2008771 99
2008785 0
2008824 0
2008915 83
2008917 0
2008936 98
2008948 0
2008984 0
2009128 0
2009187 0
2009196 0
2009352 4
2009373 0
2009404 3
2009487 0
2009515 1
2009577 0
2009607 0
2009638 1
2009687 112
2009878 2
2009906 277
2009919 0
2010026 0
2010074 4
2010097 0
2010133 0
2010150 0
2010265 114
2010398 1
2010433 0
2010464 0
2010471 0
2010494 0
2010546 0
2010601 1
2010618 0
2010622 79
2010633 0
2010723 0
2010744 2
2010803 0
2010812 3
2010853 0
2010866 48
2010950 0
2010952 1
2010970 0
2011093 0
2011110 16
2011188 0
2011203 1
2011259 1
2011275 0
2011343 0
2011515 0
2011521 0
2011540 0
2011585 0
2011604 0
2011628 1
2011878 0
2011915 0
2011941 0
2011947 0
2011953 0
2011958 0
2011976 0
2011993 0
2012039 0
2012082 0
2012122 15
2012151 0
2012178 0
2012377 0
2012411 0
2012596 0
2012614 0
2012627 25
2012654 0
2012657 108
2012671 0
2012677 883
2012687 80
2012779 0
2012812 0
2012835 0
2012847 0
2013204 0
2013287 0
2013568 0
2013593 105
2013914 0
2014059 411
2014164 2
2014200 0
2014419 74
2014463 0
2014639 0
2014668 0
2014690 116
2014692 1619
2014698 376
2014714 234
2014719 325
2014723 482
2014754 142
2014761 32
2014857 0
2014929 0
2014983 0
2015039 11
2015076 39
2015160 314
2015170 265
2015244 3959
2015260 22
2015438 0
2015534 67
2015540 2
2015671 0
2015698 0
2015717 0
2015765 330
2015863 5
2015866 521
2015870 6
2015878 0
2015975 17
2015984 41
2016058 0
2016110 2
2016461 189
2016519 0
2016533 10
2016725 309
2016761 213
2016810 0
2016839 27
2016932 1
2017058 0
2017286 0
2017374 133
2017415 255
2017555 0
2017568 0
2017588 76
2017636 0
2017690 0
2017736 0
2017776 0
2017807 0
2017815 0
2017868 0
2018028 302
2018052 0
2018162 0
2018233 0
2018303 0
2018341 0
2018352 0
2018453 0
2018584 0
2018619 0
2018690 0
2018775 0
2018888 0
2018973 0
2019046 0
2019250 0
2019316 0
2019324 0
2019641 0
2019667 0
2019721 0
2019799 0
2019835 0
2019860 0
2019875 0
2019917 0
2020032 0
2020059 0
2020099 0
2020115 0
2020155 0
2020262 0
2020514 0
2020562 0
2020568 0
2020571 0
2020618 0
2020666 0
2020702 0
2020768 0
2020989 0
2021024 0
2021108 0
2021177 0
2021249 0
2021272 0
2021342 0
2021402 1
2021448 0
2021451 0
2021465 0
2021485 0
2021512 0
2021530 0
2021541 0
2021678 0
2021700 0
2021765 0
2021802 0
2021816 38
2021818 1
2021874 0
2021969 0
2021981 0
2022053 0
2022183 0
2022209 2
2022223 0
2022227 0
2022376 0
2022479 0
2022723 0
2022749 0
2022851 0
2022868 0
2022909 0
2022959 0
2022977 0
2023430 7
2023459 2
2023473 0
2023501 0
2023514 0
2023579 0
2023588 83
2023714 0
2023773 0
2023906 0
2023939 0
2024060 0
2024180 1
2024268 0
2024296 0
2024327 6
2024348 0
2024483 0
2024486 27
2024563 0
2024573 0
2024587 0
2024591 0
2024675 0
2024694 0
2024701 91
2024761 0
2024811 139
2024876 80
2025045 0
2025056 0
2025078 0
2025091 35
2025120 151
2025130 0
2025142 0
2025169 0
2025176 0
2025185 79
2025187 3
2025317 0
2025342 74
2025346 188
2025433 0
2025446 0
2025514 29
2025589 24
2025630 0
2025718 1
2025750 68
2025754 145
2025760 1
2025957 0
2026003 222
2026099 0
2026257 0
2026307 0
2026329 0
2026351 0
2026396 0
2026462 479
2026491 0
2026660 22
2026715 2
2026735 382
2026743 0
2026774 0
2026835 6
2026922 0
2026962 195
2027003 2
2027207 31
2027243 72
2027249 75
2027290 0
2027329 20
2027362 0
2027400 0
2027446 34
2027537 2
2027552 97
2027554 1
2027573 3
2027823 0
2027833 0
2027889 2
2027924 0
2027969 104
2027986 2
2027989 54
2028059 69
2028108 0
2028169 0
2028226 0
2028253 16
2028311 2
2028331 2348
2028441 0
2028466 78
2028470 172
2028557 0
2028570 0
2028638 24
2028713 23
2028754 0
2028842 2
2028874 78
2028878 140
2028884 0
2029036 0
2029082 23
2029111 0
2029178 0
2029383 0
2029408 0
2029430 0
2029453 0
2029475 0
2029518 0
2029541 0
2029560 0
2029613 0
2029656 0
2029660 0
2029723 0
2029759 0
2029770 0
2029853 0
2029883 0
2029956 0
2029963 0
2030019 0
2030043 0
2030087 0
2030162 0
2030290 0
2030302 0
2030317 1
2030328 1
2030331 0
2030361 1
2030507 2
2030521 0
2030599 50
2030641 0
2030664 0
2030679 0
2030693 0
2030702 0
2030706 0
2030855 0
2030870 0
2030886 95
2030976 0
2031038 0
2031042 0
2031061 0
2031080 0
2031133 0
2031140 0
2031163 0
2031177 0
2031205 0
2031351 0
2031361 0
2031457 0
2031503 0
2031526 0
2031604 11
2031638 0
2031741 0
2031753 0
2031828 0
2031872 0
2031884 0
2031904 0
2031926 0
2031936 0
2031964 0
2031991 0
2032016 0
2032027 0
2032031 0
2032048 0
2032063 0
2032125 0
2032151 0
2032168 0
2032207 0
2032231 0
2032250 0
2032401 18
2032404 0
2032497 0
2032525 0
2032593 173
2032756 0
2032999 0
2033108 1
2033116 0
2033216 0
2033330 0
2033411 0
2033424 0
2033458 0
2033481 0
2033530 0
2033638 0
2033648 0
2033677 0
2033728 0
2033743 0
2033749 0
2033779 0
2033805 0
2033840 3
2033927 0
2033981 0
2033983 13
2034107 0
2034201 0
2034216 0
2034288 0
2034432 0
2034440 121
2034459 64
2034481 0
2034561 33
2034598 0
2034608 0
2034712 0
2034742 49
2034782 0
2034847 0
2034941 0
2034997 0
2035096 0
2035164 0
2035171 0
2035193 0
2035219 0
2035262 0
2035378 0
2035389 0
2035422 0
2035428 0
2035447 0
2035643 0
2035652 0
2035669 0
2035799 0
2035813 0
2035815 0
2035898 0
2036007 0
2036111 0
2036338 0
2036358 0
2036409 0
2036474 0
2036491 0
2036522 0
2036798 0
2037004 0
2037023 0
2037031 0
2037051 0
2037081 0
2037150 0
2037168 0
2037241 0
2037356 0
2037369 0
2037438 0
2037482 0
2037612 0
2037709 0
2037743 0
2037779 0
2037888 0
2037987 0
2038005 0
2038010 0
2038038 0
2038083 0
2038164 0
2038260 0
2038262 0
2038272 0
2038287 0
2038379 1
2038414 0
2038530 85
2038559 5
2038692 50
2038729 0
2038735 0
2038754 0
2038767 0
2038771 0
2038773 0
2038811 0
2038836 0
2038896 0
2038925 0
2038936 0
2038939 0
2038948 0
2038957 0
2039055 0
2039059 0
2039077 0
2039102 0
2039109 0
2039118 161
2039132 0
2039134 0
2039173 72
2039199 0
2039370 1
2039403 0
2039532 0
2039559 0
2039602 0
2039672 183
2039739 0
2039820 0
2039876 348
2039884 253
2039918 0
2039921 444
2039973 2
2040129 132
2040143 47
2040167 18
2040193 1
2040227 0
2040347 0
2040375 4
2040545 1
2040560 1
2040572 2
2040599 0
2040644 10
2040647 10
2040662 1
2040712 0
2040737 100
2040740 594
2040771 0
2040847 169
2040857 0
2040872 0
2040878 127
2040995 0
2041069 0
2041104 0
2041123 0
2041169 86
2041229 0
2041307 0
2041440 0
2041458 86
2041497 210
2041526 0
2041577 58
2041608 1
2041650 0
2041671 0
2041689 0
2041711 0
2041762 3
2041773 0
2041800 213
2041824 42
2041921 0
2041986 0
2041993 23
2042017 0
2042046 937
2042048 128
2042133 0
2042146 36
2042211 139
2042278 109
2042286 0
2042333 0
2042415 232
2042451 0
2042457 0
2042519 1
2042693 0
2042745 0
2042761 0
2042784 167
2042791 0
2042812 0
2042833 0
2042909 144
2042960 0
2042989 0
2043158 0
2043253 0
2043270 2
2043328 0
2043357 0
2043367 0
2043382 0
2043400 4
2043429 268
2043496 74
2043516 307
2043594 120
2043669 1
2043798 0
2043834 146
2043840 7
2044023 75
2044071 0
2044086 529
2044088 177
2044139 0
2044150 200
2044153 300
2044240 5
2044303 0
2044442 0
2044678 2
2044759 0
2044773 0
2044784 17
2044805 0
2044900 38
2044924 0
2045021 0
2045042 0
2045105 0
2045243 0
2045253 56
2045309 0
2045319 37
2045414 75
2045435 24
2045458 4
2045460 102
2045585 15
2045600 57
2045610 5
2045777 11
2045780 0
2045841 0
2045861 0
2045868 0
2046009 109
2046047 0
2046226 8
2046332 114
2046339 0
2046409 86
2046411 86
2046473 0
2046577 0
2046652 2
2046720 0
2046729 0
2046761 0
2046776 0
2046783 32
2046875 0
2046913 2
2046932 0
2047007 0
2047014 0
2047024 0
2047046 0
2047066 0
2047176 0
2047185 541
2047203 0
2047225 160
2047229 83
2047245 0
2047329 0
2047349 122
2047397 0
2047413 60
2047418 0
2047429 0
2047506 1
2047522 0
2047572 51
2047587 0
2047607 0
2047628 0
2047630 132
2047688 649
2047729 363
2047868 0
2047875 0
2047960 0
2048013 135
2048034 112
2048145 0
2048211 1
2048255 0
2048330 0
2048338 0
2048369 276
2048414 0
2048439 10
2048443 2
2048530 0
2048611 4129
2048686 177
2048774 92
2048815 939
2048851 1393
2048857 219
2048880 0
2048916 92
2049020 0
2049029 0
2049137 29
2049170 798
2049198 0
2049224 0
2049332 0
2049419 45
2049550 165
2049603 0
2049653 0
2049679 0
2049712 0
2049747 84
2049791 13
2049811 309
2049823 1
2049839 32
2049868 151
2049882 0
2049937 0
2049950 229
2049966 178
2050021 0
2050035 1
2050053 118
2050081 627
2050134 472
2050148 336
2050209 23
2050246 0
2050270 66
2050338 44
2050374 227
2050380 208
2050546 1
2050634 81
2050659 138
2050682 3
2050684 59
2050726 0
2050756 182
2050804 0
2050815 1142
2050817 339
2050826 201
2050875 616
2050945 259
2051137 0
2051184 56
2051254 0
2051327 164
2051331 6
2051414 0
2051473 0
2051495 426
2051515 0
2051570 0
2051634 29
2051699 305
2051741 0
2051746 0
2051856 0
2051966 143
2051992 0
2052026 236
2052202 0
2052270 0
2052292 0
2052309 0
2052440 148
2052525 0
2052565 0
2052624 0
2052667 0
2052712 0
2052725 0
2052761 1
2052848 0
2052852 0
2052866 0
2052895 96
2052940 0
2052968 31
2052979 57
2052982 38
2053018 0
2053095 351
2053117 0
2053151 0
2053159 0
2053168 81
2053194 0
2053254 12
2053287 0
2053369 107
2053386 10
2053508 0
2053580 32
2053596 0
2053641 3
2053887 120
2053894 293
2053926 427
2053930 831
2053940 43
2053982 3
2053984 337
2054032 131
2054048 355
2054062 0
2054103 0
2054118 0
2054158 17
2054172 0
2054227 0
2054240 0
2054283 0
2054311 396
2054331 0
2054350 277
2054416 3
2054533 334
2054571 0
2054661 55
2054754 87
2054762 0
2054796 19
2054873 0
2054958 135
2054977 42
2055064 60
2055068 730
2055070 216
2055205 137
2055221 0
2055270 0
2055364 88
2055386 103
2055460 0
2055469 0
2055484 0
2055524 0
2055534 3
2055558 0
2055592 0
2055615 0
2055622 1
2055640 0
2055672 0
2055682 47
2055775 223
2055790 2
2055821 0
2055855 55
2055925 71
2055940 0
2055947 101
2055959 1
2056065 0
2056137 0
2056169 397
2056208 0
2056270 285
2056347 0
2056351 73
2056353 0
2056366 0
2056373 0
2056382 194
2056399 0
2056466 183
2056534 0
2056558 2
2056619 0
2056650 0
2056699 0
2056740 629
2056752 541
2056758 894
2056794 182
2056833 210
2056836 473
2056842 38
2056880 0
2056908 10
2057037 3
2057102 139
2057145 48
2057160 167
2057198 0
2057215 1
2057229 1
2057286 0
2057343 5
2057384 12
2057421 0
2057448 249
2057451 49
2057467 1
2057474 1221
2057480 0
2057541 0
2057571 0
2057672 262
2057701 109
2057747 92
2057755 0
2057831 0
2058056 54
2058191 3
2058206 0
2058239 0
2058413 1
2058415 1
2058421 151
2058469 0
2058486 0
2058579 97
2058602 60
2058604 283
2058609 0
2058625 0
2058645 0
2058725 0
2058866 10
2058877 0
2058893 0
2058992 0
2059013 0
2059121 0
2059137 0
2059149 75
2059182 0
2059237 0
2059272 0
2059285 0
2059310 0
2059313 28
2059328 0
2059335 0
2059339 0
2059341 0
2059372 0
2059472 0
2059549 0
2059608 12
2059621 149
2059662 15
2059731 0
2059793 17
2059856 229
2059862 135
2059910 0
2059972 3
2059976 2
2060091 0
2060166 0
2060177 3
2060223 0
2060280 0
2060330 109
2060375 9
2060406 599
2060462 50
2060534 247
2060585 36
2060631 0
2060723 0
2060732 1
2060840 201
2060889 0
2060924 0
2060950 0
2060972 42
2061056 399
2061144 0
2061163 0
2061179 40
2061184 0
2061204 1
2061246 0
2061504 0
2061550 0
2061594 0
2061873 5
2062041 0
2062097 0
2062150 191
2062317 0
2062381 2
2062415 47
2062490 113
2062614 0
2062642 0
2062717 0
2062760 238
2062810 67
2062866 37
2062960 0
2062997 176
2063191 0
2063227 490
2063293 359
2063423 43
2063566 1
2063658 157
2063749 333
2063758 103
2063790 1
2063798 0
2063821 100
2063850 0
2063866 0
2063959 183
2064008 0
2064149 388
2064214 40
2064217 356
2064258 0
2064298 301
2064442 1286
2064460 107
2064468 551
2064495 0
2064556 96
2064601 0
2064618 78
2064667 0
2064689 1
2064710 34
2064770 117
2064787 0
2064798 154
2064846 0
2064861 141
2064873 0
2064919 28
2065143 28
2065206 1
2065361 70
2065449 28
2065661 0
2065744 2
2065903 15
2065940 81
2065947 0
2065972 76
2065996 155
2066056 0
2066236 453
2066242 20
2066278 0
2066416 0
2066498 121
2066535 11
2066650 0
2066667 1
2066708 0
2066756 0
2066922 0
2066960 0
2066967 9
2067075 0
2067093 36
2067124 0
2067163 0
2067327 73
2067347 0
2067417 0
2067501 74
2067551 0
2067611 49
2067675 0
2067727 0
2067738 0
2067760 0
2067807 53
2067890 0
2068014 0
2068159 0
2068319 2
2068360 0
2068389 0
2068436 0
2068456 0
2068490 0
2068497 0
2068519 116
2068563 0
2068599 0
2068630 1
2068812 567
2068895 1
2068908 1
2068950 116
2068962 0
2069010 14
2069066 16
2069136 0
2069167 0
2069204 0
2069261 0
2069264 0
2069317 0
2069334 0
2069379 0
2069426 0
2069450 0
2069461 0
2069469 0
2069583 0
2069587 0
2069593 0
2069614 0
2069652 2
2069732 0
2069750 0
2069814 92
2069837 0
2069934 0
2069961 0
2070108 0
2070160 74
2070235 0
2070271 0
2070418 0
2070430 24
2070437 2
2070503 0
2070530 0
2070623 91
2070645 11
2070665 0
2070768 5
2070825 85
2070895 26
2070903 0
2071151 0
2071211 0
2071286 94
2071349 424
2071466 94
2071482 0
2071544 0
2071571 7
2071735 0
2071894 2
2071917 0
2071942 6
2071948 0
2071960 0
2071979 0
2072045 0
2072085 0
2072092 0
2072162 0
2072179 0
2072240 0
2072333 0
2072364 27
2072477 0
2072504 73
2072507 0
2072516 0
2072519 36
2072526 0
2072533 0
2072616 0
2072651 0
2072715 0
2072771 0
2072807 0
2072855 0
2072953 0
2073069 0
2073095 0
2073142 0
2073231 0
2073249 0
2073297 0
2073372 0
2073379 0
2073397 0
2073455 0
2073508 0
2073612 0
2073634 0
2073767 0
2073769 0
2073829 2
2073866 0
2074004 4
2074030 0
2074068 0
2074175 0
2074198 0
2074224 0
2074288 1
2074304 1
2074307 0
2074435 69
2074484 0
2074540 0
2074596 0
2074643 74
2074704 0
2074711 0
2074718 157
2074739 1
2074758 0
2074762 3
2074793 211
2074802 0
2074820 0
2074851 0
2074951 0
2075028 0
2075033 0
2075072 0
2075087 0
2075125 0
2075156 0
2075212 0
2075312 0
2075413 0
2075516 0
2075596 0
2075618 86
2075647 0
2075667 178
2075709 98
2075849 3
2076007 0
2076110 0
2076144 0
2076147 0
2076204 0
2076206 0
2076213 0
2076222 0
2076236 0
2076461 0
2076732 0
2076816 0
2076918 0
2076927 0
2076986 0
2077026 0
2077135 0
2077195 0
2077217 0
2077272 0
2077299 0
2077319 0
2077325 0
2077403 0
2077451 0
2077483 0
2077512 0
2077535 0
2077557 0
2077567 0
2077584 0
2077739 0
2077774 0
2077785 0
2077806 0
2077861 0
2077863 0
2077945 0
2078067 0
2078088 0
2078124 0
2078186 0
2078190 0
2078214 0
2078217 0
2078229 0
2078282 0
2078288 0
2078300 0
2078337 0
2078378 0
2078565 0
2078567 0
2078586 0
2078629 0
2078649 0
2078686 0
2078700 21
2078746 199
2078757 27
2078776 3
2078865 84
2079051 2
2079190 2
2079230 21
2079249 0
2079277 0
2079307 0
2079317 230
2079482 4
2079545 0
2079571 0
2079587 113
2079641 371
2079707 226
2079755 0
2079790 0
2079818 142
2079950 1
2080011 0
2080064 63
2080176 0
2080281 100
2080418 226
2080457 45
2080473 0
2080581 0
2080634 0
2080661 3
2080677 0
2080694 0
2080702 0
2080710 59
2080748 0
2080753 251
2080852 62
2080902 0
2080936 0
2080954 0
2080995 93
2081014 243
2081050 0
2081087 137
2081147 4
2081149 503
2081188 0
2081266 253
2081329 112
2081332 107
2081401 9
2081432 4
2081614 2
2081638 60
2081644 103
2081680 469
2081726 0
2081764 0
2081781 1
2081827 69
2081968 40
2082031 90
2082096 0
2082118 0
2082277 415
2082311 0
2082385 1
2082388 9
2082448 1
2082490 80
2082502 1
2082517 0
2082526 0
2082553 42
2082592 0
2082667 0
2082818 0
2082833 0
2082836 0
2082851 0
2082868 0
2082876 0
2082889 0
2082937 0
2083115 3
2083124 0
2083354 0
2083395 0
2083426 0
2083613 0
2083649 0
2083711 0
2083884 0
2083901 0
2083907 0
2083934 0
2083958 0
2084098 0
2084118 0
2084145 0
2084147 0
2084192 0
2084253 1
2084288 0
2084315 0
2084385 0
2084437 0
2084453 0
2084461 0
2084479 0
2084496 0
2084520 0
2084530 0
2084536 0
2084540 0
2084547 0
2084630 0
2084636 0
2084688 5
2084757 0
2084818 0
2084856 0
2084914 0
2084946 0
2085159 0
2085318 0
2085507 0
2085757 0
2085801 0
2085854 0
2085884 0
2086023 0
2086036 0
2086073 0
2086119 0
2086286 0
2086323 0
2086363 0
2086470 0
2086503 0
2086554 0
2086566 0
2086713 0
2086740 0
2086894 0
2086932 0
2086994 0
2087013 0
2087032 175
2087035 109
2087139 0
2087159 131
2087162 666
2087282 46
2087319 32
2087350 218
2087378 1
2087451 116
2087501 471
2087512 74
2087542 170
2087595 488
2087621 475
2087769 21
2087906 0
2087912 101
2087923 0
2087925 0
2087934 0
2087942 0
2087972 4
2088015 97
2088086 17
2088096 0
2088183 0
2088214 0
2088333 0
2088522 0
2088549 0
2088558 0
2088611 1
2088773 106
2088909 0
2088927 0
2089121 24
2089259 43
2089334 0
2089559 0
2089566 267
2089642 44
2089774 1
2089928 25
2089973 0
2090026 0
2090113 0
2090152 0
2090239 15
2090261 218
2090294 0
2090303 0
2090434 0
2090461 758
2090517 275
2090814 0
2090932 245
2090953 0
2090985 1
2091096 27
2091118 143
2091144 36
2091228 0
2091506 359
2091700 0
2091767 464
2091822 0
2091850 0
2091857 0
2091878 103
2092070 0
2092106 400
2092108 86
2092124 0
2092208 0
2092224 82
2092233 153
2092241 24
2092362 492
2092403 60
2092477 649
2092545 2009
2092557 111
2092602 3
2092702 269
2093008 0
2093065 0
2093082 140
2093086 204
2093098 0
2093114 227
2093226 760
2093242 0
2093450 104
2093483 473
2093531 0
2093542 799
2093555 0
2093652 1109
2093664 0
2093684 46
2093700 545
2093708 70
2093718 526
2093724 38
2093732 70
2093740 14
2093764 336
2093801 197
2093876 42
2093879 108
2093913 0
2093984 245
2094161 3287
2094182 299
2094473 39
2094538 276
2094560 129
2094590 0
2094713 13
2094845 236
2095038 62
2095088 325
2095219 278
2095257 0
2095302 0
2095306 0
2095331 0
2095497 0
2095562 0
2095596 0
2095616 0
2095682 0
2095702 0
2095906 0
2095961 0
2095997 0
2096106 0
2096174 0
2096255 0
2096394 9
2096475 146
2096633 2
2096643 53
2096646 121
2096658 0
2096680 0
2096689 200
2096711 0
2096718 0
2096728 32
2096733 0
2096748 0
2096754 2
2096864 185
2097039 0
2097125 0
2097131 429
2097134 0
2097171 836
2097297 0
2097390 9127
2097586 328
2097668 0
2097682 0
2097760 0
2097824 0
2097918 0
2097933 0
2097985 0
2097997 5
2098005 226
2098022 0
2098207 0
2098792 1
2098836 2
2098859 8
2098893 0
2099031 0
2099163 15
2099197 0
2099209 0
2099522 0
2099582 0
2099663 0
2099667 229
2099680 3
2099692 53
2100120 93
2100169 0
2100334 0
2100526 6
2100717 0
2100823 360
2100839 0
2100987 0
2101012 0
2101182 0
2101192 1
2101228 0
2101525 0
2101541 0
2101618 68
2101646 0
2101652 0
2101665 0
2101773 0
2101835 0
2101872 0
2101952 0
2102018 0
2102076 0
2102102 0
2102533 0
2102590 0
2102669 0
2102708 0
2102720 0
2102791 0
2102811 0
2102856 0
2102876 0
2102962 0
2103003 0
2103087 0
2103091 0
2103094 0
2103099 0
2103185 6
2103242 68
2103268 377
2103593 0
2103626 0
2103682 215
2103798 30
2103848 0
2103852 492
2103920 359
2103968 158
2103998 0
2104067 0
2104087 0
2104101 22
2104110 795
2104114 644
2104119 0
2104220 9
2104285 172
2104319 103
2104552 2
2104790 0
2104890 146
2104900 0
2104907 0
2104917 1
2104921 75
2104966 33
2104973 19
2105013 1
2105185 0
2105515 59
2105573 211
2105651 0
2105667 191
2105784 0
2105804 556
2105806 55
2105901 0
2105969 275
2106032 15
2106050 0
2106071 0
2106081 0
2106094 0
2106127 11
2106162 8
2106205 0
2106221 23
2106253 18
2106350 10
2106392 9
2106426 60
2106445 106
2106506 0
2106540 0
2106558 70
2106565 0
2106702 188
2106737 55
2106912 3
2106975 178
2106989 1
2107101 0
2107119 534
2107148 0
2107199 1
2107254 3
2107284 85
2107360 82
2107386 0
2107435 95
2107467 105
2107497 0
2107715 2
2107723 79
2107792 0
2107875 0
2108147 14
2108227 0
2108244 0
2108258 2
2108324 440
2108326 110
2108333 0
2108402 53
2108405 1
2108431 0
2108460 4
2108520 2
2108671 0
2108703 0
2108739 0
2108887 59
2108906 0
2109082 39
2109096 0
2109109 31
2109111 42
2109117 0
2109138 5
2109221 2
2109223 71
2109237 2
2109254 0
2109284 0
2109359 0
2109393 0
2109468 0
2109526 0
2109767 1
2109846 0
2109883 3
2109925 145
2109952 265
2110006 141
2110008 1
2110054 0
2110079 204
2110105 0
2110166 566
2110277 41
2110368 220
2110384 73
2110504 97
2110830 264
2110997 0
2111026 0
2111044 72
2111080 0
2111087 0
2111148 226
2111242 2
2111276 321
2111278 282
2111375 0
2111409 29
2111523 4
2111576 17
2111580 41
2111622 0
2111730 151
2111832 687
2111838 707
2112060 143
2112134 339
2112318 0
2112428 216
2112482 179
2112496 0
2112503 0
2112534 84
2112582 1
2112599 0
2112628 0
2112770 335
2112831 0
2112910 10
2112992 0
2113022 0
2113031 0
2113056 125
2113139 0
2113386 0
2113419 0
2113503 0
2113538 0
2113555 0
2113571 0
2113612 0
2113623 0
2113636 0
2113646 0
2113656 0
2113688 0
2113785 0
2113794 2
2113812 84
2113816 387
2113899 12
2114021 0
2114126 0
2114133 2
2114168 0
2114256 0
2114549 0
2114568 0
2114575 0
2114615 0
2114658 0
2114745 44
2114887 65
2114967 40
2115152 0
2115224 172
2115433 14
2115448 93
2115474 53
2115562 0
2115612 43
2115694 1
2115752 114
2115771 0
2115800 21
2115953 0
2116013 67
2116265 205
2116271 0
2116278 0
2116304 146
2116368 55
2116408 0
2116463 296
2116474 469
2116551 0
2116571 0
2116706 1
2116718 156
2116841 11
2116925 17
2116952 0
2117008 0
2117246 0
2117310 0
2117361 49
2117433 0
2117435 58
2117476 106
2117516 0
2117672 206
2117674 24
2117730 244
2117819 0
2117828 88
2117871 0
2118012 0
2118143 38
2118243 0
2118371 2
2118442 19
2118444 0
2118462 125
2118506 53
2118664 27
2118716 0
2118783 37
2118827 0
2119031 0
2119046 0
2119065 31
2119094 12
2119286 0
2119309 1
2119332 123
2119416 0
2119433 0
2119444 1
2119589 1
2119689 3
2119707 0
2119725 0
2119740 0
2119813 0
2119825 0
2119832 0
2119869 55
2119955 345
2119982 33
2120081 107
2120105 0
2120159 29
2120225 92
2120298 10
2120310 4
2120339 106
2120388 0
2120417 2
2120487 0
2120568 0
2120599 0
2120636 1
2120644 142
2120695 2
2120739 0
2120754 0
2120796 1
2120810 0
2120919 0
2120927 0
2120957 0
2121007 104
2121069 2
2121094 0
2121126 0
2121135 4
2121342 39
2121361 133
2121409 0
2121439 475
2121469 0
2121543 34
2121567 23
2121603 0
2121610 0
2121676 18
2121682 188
2121729 0
2121752 0
2121872 425
2121888 0
2121924 321
2121991 0
2122073 0
2122079 151
2122131 0
2122219 0
2122406 183
2122561 0
2122668 356
2122670 560
2122744 0
2122988 2
2123004 2
2123010 6
2123157 423
2123161 250
2123173 60
2123216 0
2123234 82
2123316 96
2123320 119
2123323 232
2123342 363
2123375 235
2123558 254
2123561 0
2123595 0
2123609 70
2123653 119
2123797 270
2123834 27
2123879 242
2123892 1
2123910 177
2123942 202
2124001 2
2124100 0
2124125 2
2124144 778
2124270 0
2124341 85
2124540 51
2124566 216
2124697 264
2124750 66
2124810 29
2124901 314
2125038 164
2125089 1
2125092 2
2125102 54
2125107 137
2125116 0
2125126 0
2125131 0
2125204 121
2125216 337
2125247 17
2125320 182
2125322 124
2125329 239
2125402 0
2125412 2
2125450 2
2125550 48
2125573 47
2125622 0
2125692 156
2125736 70
2125770 565
2125784 0
2125842 0
2125870 102
2125903 0
2125987 113
2126114 57
2126190 140
2126235 0
2126312 15
2126357 0
2126370 21
2126432 0
2126546 92
2126618 506
2126745 90
2126811 290
2126819 141
2126828 0
2126939 68
2127038 305
2127051 349
2127178 0
2127204 136
2127329 375
2127414 106
2127517 168
2127547 2
2127608 58
2127614 181
2127636 0
2127649 0
2127655 1
2127674 2
2127719 0
2127750 0
2127914 2
2127958 249
2127965 14
2127984 0
2128140 0
2128195 969
2128204 0
2128219 2
2128419 0
2128493 127
2128570 0
2128592 2
2128620 0
2128684 4
2128704 0
2128716 0
2128741 0
2128777 17
2128869 0
2128930 34
2128946 143
2128960 0
2129015 0
2129063 20
2129142 29
2129226 135
2129233 0
2129274 0
2129292 0
2129301 0
2129315 0
2129372 65
2129598 0
2129620 71
2129687 0
2129719 0
2129836 50
2129858 4
2129908 0
2130002 0
2130121 33
2130153 0
2130178 114
2130184 1
2130202 339
2130229 0
2130256 0
2130293 0
2130325 0
2130464 0
2130493 103
2130511 0
2130549 0
2130732 1
2130823 257
2130827 815
2130942 1
2130993 0
2131021 0
2131210 37
2131232 3
2131258 4
2131361 43
2131369 139
2131444 0
2131493 0
2131676 148
2131724 321
2131894 36
2131974 0
2131995 32
2132071 0
2132096 0
2132117 221
2132166 0
2132221 0
2132246 0
2132371 83
2132479 140
2132506 26
2132605 10
2132645 1
2132755 60
2132765 286
2132779 822
2132836 510
2132851 96
2132908 0
2133032 0
2133075 10
2133111 221
2133120 217
2133192 0
2133217 3
2133325 97
2133328 15
2133406 236
2133474 0
2133484 1
2133599 0
2133692 4
2133708 0
2133742 4
2133981 0
2134162 164
2134186 0
2134193 8
2134219 278
2134285 0
2134298 0
2134331 0
2134338 14
2134360 0
2134449 0
2134483 0
2134544 0
2134595 231
2134756 0
2134795 334
2134847 3
2134849 49
2134866 196
2134902 0
2134951 30
2135017 181
2135045 6
2135076 183
2135119 0
2135127 0
2135168 0
2135227 21
2135264 0
2135314 53
2135335 321
2135464 237
2135483 0
2135500 229
2135512 2061
2135544 248
2135563 32
2135566 343
2135591 0
2135605 2
2135638 1
2135719 125
2135799 572
2135867 62
2135888 273
2135916 250
2135969 0
2135976 0
2136003 0
2136021 85
2136029 0
2136037 0
2136070 0
2136115 0
2136150 0
2136176 4
2136268 0
2136283 0
2136290 1
2136364 384
2136368 591
2136377 19
2136391 211
2136395 182
2136520 0
2136571 0
2136599 0
2136611 0
2136618 0
2136634 0
2136727 18
2136809 0
2136887 0
2136949 10
2137002 78
2137063 0
2137097 0
2137139 29
2137351 23
2137360 127
2137371 0
2137398 0
2137414 0
2137467 0
2137491 74
2137520 0
2137529 79
2137531 0
2137537 0
2137544 0
2137597 0
2137612 0
2137685 0
2137695 0
2137702 100
2137713 0
2137748 0
2137772 0
2137805 0
2137835 96
2137898 50
2137979 215
2138008 0
2138063 2
2138095 44
2138175 0
2138199 94
2138202 0
2138215 0
2138249 4
2138272 0
2138288 0
2138308 0
2138316 0
2138349 86
2138351 0
2138370 31
2138445 21
2138668 0
2138752 0
2138918 0
2138978 0
2139044 5
2139046 219
2139133 0
2139155 1
2139170 113
2139293 0
2139327 0
2139336 159
2139580 31
2139638 292
2139699 0
2139825 0
2139852 48
2139950 1
2139978 0
2139993 0
2140000 0
2140002 34
2140115 0
2140146 0
2140227 586
2140255 296
2140257 0
2140355 149
2140424 0
2140435 0
2140456 0
2140474 148
2140702 0
2140712 0
2140791 67
2140813 0
2140819 26
2140899 3
2140903 429
2140938 406
2140951 0
2141023 5
2141073 470
2141222 0
2141652 190
2141682 0
2141827 0
2141839 0
2141887 2
2141900 0
2141918 0
2141923 0
2141926 0
2141938 0
2142007 15
2142071 2
2142101 0
2142135 0
2142177 816
2142183 0
2142199 2
2142306 1
2142371 0
2142376 41
2142389 0
2142394 0
2142464 0
2142512 80
2142531 0
2142653 25
2142665 1
2142705 2
2142934 318
2143006 0
2143080 0
2143116 0
2143153 80
2143161 0
2143386 33
2143456 76
2143490 6
2143524 10
2143536 1
2143557 24
2143586 297
2143614 0
2143673 47
2143704 0
2143738 21
2143799 0
2143863 43
2143884 0
2143892 102
2143966 0
2144006 0
2144024 26
2144103 0
2144147 1
2144205 281
2144252 0
2144268 0
2144304 0
2144326 0
2144366 0
2144376 0
2144430 13
2144440 54
2144466 0
2144571 191
2144644 0
2144664 77
2144816 0
2144907 0
2144928 0
2145083 12
2145215 203
2145228 35
2145246 0
2145255 0
2145292 47
2145441 184
2145487 78
2145515 109
2145712 514
2145753 0
2145882 55
2145951 0
2146089 0
2146109 2
2146246 0
2146284 9
2146302 27
2146427 0
2146454 0
2146496 54
2146514 31
2146733 0
2146837 25
2146844 0
2146857 0
2146897 0
2146921 173
2146983 185
2146998 0
2147093 84
2147190 11
2147197 0
2147211 11
2147263 0
2147391 0
2147479 192
2147569 0
2147576 0
2147599 0
2147639 46
2147644 13
2147655 0
2147901 4
2147926 24
2148012 0
2148038 83
2148179 0
2148209 50
2148238 112
2148332 72
2148409 0
2148428 2
2148457 0
2148503 146
2148518 0
2148589 3
2148613 0
2148618 137
2148882 209
2148936 0
2148952 15
2149007 2
2149047 1
2149050 25
2149099 0
2149108 576
2149145 0
2149176 245
2149203 5
2149214 158
2149219 0
2149229 41
2149242 0
2149297 3
2149352 0
2149406 45
2149472 1067
2149483 1
2149527 0
2149550 0
2149603 36
2149607 174
2149635 0
2149711 0
2149718 0
2149756 27
2149786 0
2149829 198
2149841 0
2149946 4
2150015 0
2150068 40
2150171 2
2150192 0
2150232 0
2150290 0
2150407 0
2150559 15
2150587 445
2150594 0
2150615 37
2150766 3
2150797 4
2150821 387
2150827 171
2150905 62
2150924 157
2151028 270
2151036 0
2151046 0
2151103 0
2151145 0
2151212 947
2151262 326
2151277 19
2151327 106
2151338 9972
2151395 0
2151434 0
2151509 246
2151585 0
2151625 178
2151658 1
2151696 277
2151715 0
2151737 118
2151771 2
2151784 81
2151883 0
2151919 146
2151980 0
2151990 20
2152110 8
2152210 0
2152297 0
2152330 83
2152387 173
2152406 0
2152426 0
2152461 0
2152491 0
2152611 0
2152637 0
2152661 0
2152678 0
2152714 13
2152747 0
2152760 0
2152903 100
2152908 246
2152918 4
2152924 0
2152994 0
2153053 0
2153125 1
2153198 0
2153222 23
2153279 0
2153386 47
2153408 181
2153456 0
2153571 0
2153584 0
2153619 0
2153643 0
2153650 0
2153665 75
2153980 0
2154079 0
2154116 0
2154189 0
2154199 0
2154228 0
2154260 0
2154289 0
2154322 0
2154456 0
2154656 0
2154696 0
2154737 0
2154835 0
2154874 0
2154943 0
2155054 0
2155096 0
2155102 0
2155152 0
2155184 0
2155201 0
2155292 0
2155426 0
2155475 0
2155483 0
2155522 0
2155648 0
2155715 0
2155774 0
2155805 0
2155819 0
2155828 0
2155921 0
2155971 0
2156029 0
2156036 0
2156063 0
2156087 0
2156136 0
2156176 0
2156194 0
2156204 0
2156238 2
2156295 1
2156351 0
2156423 0
2156440 0
2156573 0
2156581 0
2156583 0
2156595 0
2156602 11
2156639 0
2156658 82
2156716 70
2156818 71
2156825 22
2156833 0
2156875 71
2156983 290
2157062 0
2157082 136
2157135 47
2157146 0
2157161 0
2157229 80
2157237 70
2157311 216
2157433 0
2157497 54
2157504 14
2157512 0
2157554 20
2157662 4
2157878 0
2157934 0
2157958 0
2157999 2
2158010 0
2158013 69
2158030 89
2158053 216
2158093 0
2158272 137
2158317 0
2158386 0
2158400 0
2158436 68
2158484 155
2158520 0
2158688 317
2158718 357
2158808 0
2158824 106
2158901 0
2158937 47
2159091 107
2159145 1
2159155 91
2159178 0
2159288 0
2159369 0
2159467 2
2159471 0
2159481 0
2159512 0
2159578 14
2159742 0
2159792 0
2159821 0
2159922 2
2159962 0
2160052 0
2160105 0
2160209 1
2160301 0
2160310 48
2160323 3
2160330 245
2160337 20
2160396 83
2160415 2
2160527 0
2160544 252
2160583 0
2160664 0
2160721 0
2160759 0
2160772 0
2160789 0
2160798 0
2160841 0
2160916 5
2160920 188
2160964 0
2160981 60
2161025 50
2161069 0
2161304 0
2161312 12
2161347 0
2161386 0
2161407 0
2161572 0
2161755 0
2161758 90
2161777 75
2161782 290
2161917 324
2162028 64
2162145 0
2162164 0
2162293 0
2162325 0
2162350 0
2162434 45
2162479 55
2162509 5
2162580 0
2162607 93
2162760 191
2162914 0
2162933 3
2162997 87
2163058 500
2163095 185
2163342 0
2163390 0
2163411 0
2163459 0
2163492 0
2163510 0
2163528 0
2163583 0
2163586 0
2163597 0
2163617 0
2163630 1
2163642 0
2163676 0
2163687 0
2163693 0
2163711 0
2163771 0
2163780 0
2163783 0
2163786 0
2163840 0
2163849 0
2163852 0
2163855 0
2163909 0
2163918 0
2163921 0
2163924 0
2163978 0
2163987 0
2163990 0
2163993 0
2164047 0
2164056 0
2164059 0
2164062 0
2164142 0
2164160 0
2164177 0
2164190 68
2164218 0
2164264 0
2164268 79
2164325 1
2164340 165
2164413 0
2164430 543
2164575 0
2164581 0
2164620 0
2164640 0
2164803 0
2164814 0
2164818 0
2164833 0
2164844 2
2164906 0
2164959 0
2164990 1
2165012 797
2165070 0
2165160 0
2165307 0
2165340 0
2165366 3
2165385 5
2165395 56
2165415 0
2165441 2
2165460 6
2165470 41
2165490 0
2165516 2
2165535 6
2165545 80
2165565 0
2165577 0
2165589 0
2165591 0
2165602 0
2165642 0
2165698 0
2165704 0
2165710 0
2165715 0
2165725 0
2165746 0
2165755 0
2165802 0
2165821 1
2165827 88
2165835 0
2165842 0
2165886 0
2165919 0
2165922 0
2165964 2
2166040 6
2166092 0
2166122 170
2166250 4
2166272 234
2166351 0
2166362 53
2166369 1
2166405 26
2166450 0
2166625 0
2166654 0
2166694 560
2166699 0
2166851 26
2166893 694
2167093 67
2167097 90
2167105 0
2167267 0
2167391 0
2167413 0
2167419 68
2167430 0
2167445 0
2167465 0
2167481 0
2167490 0
2167543 0
2167608 0
2167650 2
2167763 0
2167795 10
2167806 2
2167815 0
2167829 0
2167953 74
2168092 2
2168119 0
2168156 93
2168201 0
2168230 0
2168260 100
2168317 238
2168323 0
2168536 0
2168548 0
2168551 0
2168554 0
2168569 0
2168572 0
2168597 0
2168608 0
2168656 0
2168660 0
2168665 0
2168674 0
2168680 21
2168723 0
2168737 0
2168747 0
2168749 0
2168753 0
2168764 0
2168768 0
2168771 0
2168783 0
2168792 0
2168797 2
2168857 0
2168885 5
2168935 0
2168953 0
2168963 121
2168989 0
2169052 131
2169124 0
2169173 0
2169212 0
2169285 17
2169328 0
2169341 0
2169412 6
2169453 0
2169508 0
2169577 0
2169628 0
2169637 0
2169650 0
2169661 0
2169724 0
2169836 0
2169857 144
2169874 0
2169883 0
2169997 1
2170118 0
2170152 10
2170169 738
2170194 62
2170247 0
2170259 26
2170298 0
2170398 0
2170499 0
2170605 134
2170683 0
2170696 0
2170718 0
2170739 0
2170743 0
2170750 0
2170752 0
2170758 0
2170784 0
2170791 0
2170797 114
2170823 0
2170836 0
2170848 0
2170850 0
2170860 0
2170863 0
2170884 0
2170888 0
2170910 0
2170920 0
2170923 0
2170941 0
2170951 0
2170985 0
2171009 1
2171051 45
2171174 0
2171201 0
2171222 4
2171242 60
2171278 4
2171302 45
2171343 0
2171561 0
2171576 0
2171581 29
2171607 0
2171652 86
2171676 22
2171757 37
2171770 0
2172061 0
2172118 0
2172278 0
2172298 122
2172301 188
2172336 0
2172357 2
2172396 0
2172484 0
2172575 2
2172620 233
2172624 236
2172652 0
2172676 0
2172702 0
2172900 0
2173013 0
2173019 105
2173081 0
2173099 0
2173125 0
2173137 200
2173242 1
2173272 0
2173300 0
2173406 0
2173458 0
2173521 169
2173524 60
2173536 23
2173781 78
2173797 551
2173911 0
2174010 0
2174042 0
2174054 0
2174080 0
2174181 1984
2174215 98
2174263 0
2174282 49
2174419 300
2174437 0
2174445 8
2174449 22
2174458 20
2174523 79
2174550 247
2174596 0
2174643 0
2174658 0
2174796 62
2174829 0
2174888 60
2174916 0
2175003 0
2175180 117
2175189 0
2175208 0
2175232 2
2175273 0
2175341 0
2175380 181
2175382 0
2175441 1
2175457 0
2175539 108
2175560 0
2175580 216
2175711 0
2175737 1
2175752 12
2175850 203
2175883 0
2175995 0
2176030 100
2176100 8
2176161 193
2176188 2
2176201 2
2176219 200
2176223 246
2176235 18
2176271 0
2176337 0
2176345 3
2176362 54
2176375 126
2176472 239
2176474 0
2176511 306
2176524 0
2176551 143
2176560 21
2176568 0
2176612 53
2176624 0
2176631 90
2176686 9
2176787 26
2176796 65
2176835 43
2176850 0
2176863 0
2176940 724
2176961 0
2177000 215
2177052 37
2177061 342
2177073 861
2177075 15424
2177086 0
2177122 0
2177130 89
2177133 1192
2177222 252
2177243 0
2177249 0
2177311 0
2177319 0
2177328 245
2177399 0
2177414 0
2177491 0
2177523 7
2177616 0
2177670 64
2177684 7
2177811 0
2177819 0
2177835 0
2177861 0
2177984 55
2178009 1
2178116 114
2178123 127
2178130 0
2178149 0
2178156 0
2178215 0
2178343 0
2178399 600
2178425 3
2178554 0
2178572 63
2178623 0
2178680 156
2178684 88
2178831 0
2178920 172
2178947 33
2178951 114
2178958 18
2179036 127
2179070 0
2179082 0
2179120 0
2179231 0
2179314 8
2179345 0
2179404 23
2179444 60
2179453 3
2179469 38
2179497 3
2179502 165
2179524 4
2179539 0
2179575 0
2179627 0
2179683 0
2179733 0
2179841 464
2179886 688
2179949 142
2179985 94
2179996 0
2180055 0
2180070 0
2180087 0
2180122 0
2180131 135
2180135 93
2180178 1
2180233 0
2180254 0
2180296 45
2180451 0
2180463 6
2180497 10
2180499 587
2180515 0
2180523 184
2180529 163
2180588 0
2180598 26
2180607 0
2180632 37
2180634 2
2180665 0
2180699 0
2180730 45
2180842 0
2181074 0
2181126 38
2181170 0
2181250 0
2181331 0
2181353 2
2181423 0
2181508 0
2181609 7
2181684 0
2181705 0
2181739 0
2181828 538
2181919 0
2182126 83
2182271 0
2182381 49
2182406 0
2182417 0
2182455 0
2182479 0
2182493 0
2182629 0
2182838 5
2183233 0
2183308 48
2183382 126
2183407 204
2183421 106
2183503 0
2183599 0
2183714 0
2183798 0
2183837 46
2183867 124
2183957 15
2183960 0
2184028 0
2184224 222
2184312 0
2184570 14
2184624 0
2184763 0
2184811 1
2184944 0
2185047 273
2185068 0
2185108 0
2185200 0
2185212 0
2185290 0
2185299 67
2185323 3
2185346 4
2185364 0
2185998 0
2186175 148
2186264 0
2186279 1
2186527 320
2186594 0
2186771 27
2186774 5
2186834 103
2186874 0
2187074 0
2187083 21
2187170 3
2187202 0
2187213 0
2187228 0
2187235 0
2187256 0
2187258 0
2187290 0
2187300 0
2187308 0
2187311 0
2187319 0
2187321 0
2187363 0
2187397 435
2187435 275
2187489 656
2187621 34
2187657 0
2187732 0
2187840 0
2187903 0
2187984 7
2188017 507
2188143 76
2188182 379
2188224 15
2188269 3
2188335 23
2188383 7
2188391 0
2188491 2
2188523 0
2188629 0
2188667 0
2188744 1
2188772 3
2188898 0
2188936 0
2188944 536
2188955 66
2188961 24
2189036 257
2189068 0
2189099 155
2189207 0
2189216 1
2189399 74
2189477 183
2189480 0
2189537 0
2189834 0
2189839 0
2189875 0
2189966 0
2190185 0
2190251 4
2190257 0
2190274 113
2190278 1
2190290 0
2190293 144
2190338 0
2190347 192
2190361 0
2190452 0
2190464 0
2190488 0
2190539 0
2190571 0
2190619 0
2190623 2
2190656 14
2190659 0
2190761 0
2190782 0
2190827 0
2190962 0
2190978 0
2191005 149
2191013 0
2191147 20
2191189 0
2191219 0
2191237 0
2191255 0
2191303 0
2191480 0
2191516 0
2191525 0
2191597 81
2191707 22
2191744 0
2191792 0
2191840 170
2191927 0
2191990 0
2192078 0
2192272 0
2192372 44
2192396 0
2192484 0
2192579 0
2192628 290
2192699 324
2192768 0
2193094 10
2193185 207
2193220 0
2193281 0
2193464 40
2193575 798
2193702 114
2194088 0
2194100 0
2194123 502
2194493 1
2194497 0
2194512 175
2194629 0
2194731 0
2194824 0
2195003 2
2195046 0
2195055 364
2195093 0
2195182 0
2195195 0
2195212 0
2195215 0
2195266 0
2195306 12
2195396 0
2195480 0
2195489 183
2195636 207
2195720 65
2195867 55
2195898 0
2195922 0
2195943 15
2195976 26
2196034 55
2196233 114
2196381 320
2196432 0
2196588 48
2196615 58
2196791 27
2196830 0
2196879 0
2196911 0
2196948 4
2196976 0
2196999 0
2197015 187
2197031 0
2197060 3
2197108 1
2197130 0
2197155 21
2197256 0
2197300 0
2197395 0
2197406 0
2197428 0
2197478 0
2197486 0
2197501 0
2197553 0
2197588 0
2197601 16
2197674 0
2197847 0
2197853 64
2197906 2
2198033 29
2198223 140
2198243 0
2198261 0
2198419 99
2198423 29
2198451 0
2198603 0
2198710 0
2198721 10
2198735 2
2198758 2
2198773 7
2198775 1
2198813 0
2198818 0
2198831 0
2198858 0
2198884 0
2198909 0
2198921 0
2198930 0
2198976 0
2199033 0
2199037 0
2199049 0
2199107 0
2199145 0
2199160 0
2199166 0
2199184 0
2199242 0
2199267 4
2199306 32
2199384 0
2199448 140
2199499 388
2199546 0
2199657 0
2199698 0
2199710 0
2199720 298
2199776 0
2199907 1276
2199987 93
2199999 25
2200005 110
2200075 12
2200085 53
2200125 0
2200128 78
2200168 0
2200191 52
2200254 2
2200306 0
2200441 0
2200448 0
2200459 0
2200499 0
2200502 0
2200510 0
2200544 311
2200616 13
2200686 0
2200693 26
2200700 0
2200763 48
2200859 0
2200944 229
2201053 0
2201122 223
2201155 104
2201200 1
2201210 0
2201212 0
2201217 0
2201224 0
2201226 0
2201234 212
2201236 0
2201247 0
2201324 124
2201411 0
2201417 2
2201429 0
2201454 26
2201633 157
2201658 0
2201748 38
2201789 0
2201846 0
2201857 17
2201951 0
2201981 0
2201998 142
2202115 142
2202123 0
2202177 0
2202179 0
2202308 35
2202314 0
2202377 5
2202390 76
2202455 560
2202477 0
2202664 0
2202728 0
2202772 0
2202853 0
2202876 140
2202914 0
2202958 0
2202965 0
2202995 0
2203001 0
2203013 0
2203019 0
2203065 323
2203177 202
2203237 0
2203368 0
2203437 0
2203458 0
2203473 0
2203528 3
2203532 0
2203546 7
2203554 0
2203757 0
2203793 0
2203854 0
2203877 1
2203910 358
2203964 33
2203971 0
2204003 0
2204149 0
2204188 45
2204219 0
2204236 3
2204249 0
2204252 0
2204259 0
2204389 1
2204401 3
2204521 51
2204546 0
2204638 0
2204728 0
2204782 0
2204787 2911
2204827 0
2204832 279
2204844 2
2204922 0
2204936 3
2204940 0
2204989 0
2204995 36
2205029 0
2205049 54
2205085 63
2205106 0
2205142 103
2205178 102
2205208 111
2205238 68
2205266 0
2205278 0
2205281 0
2205436 0
2205447 0
2205532 27
2205555 0
2205560 0
2205563 0
2205567 0
2205576 0
2205583 0
2205599 0
2205661 0
2205704 0
2205753 0
2205811 0
2205822 0
2205948 0
2206036 0
2206096 0
2206144 0
2206238 0
2206249 0
2206284 0
2206450 0
2206585 0
2206639 1
2206648 0
2206778 0
2206846 0
2206916 72
2206994 720
2207006 0
2207019 0
2207042 0
2207050 0
2207058 0
2207074 0
2207076 0
2207084 0
2207096 0
2207102 0
2207114 0
2207123 0
2207129 0
2207132 0
2207138 0
2207252 120
2207263 0
2207486 0
2207488 0
2207493 0
2207496 0
2207504 0
2207511 0
2207518 0
2207520 0
2207538 1
2207542 0
2207569 0
2207576 0
2207601 0
2207704 0
2207838 0
2207842 227
2208136 0
2208275 0
2208360 35
2208362 0
2208529 0
2208609 0
2208741 242
2208841 0
2208863 0
2208892 139
2208942 122
2209017 3
2209050 172
2209071 9
2209080 0
2209170 0
2209173 14
2209179 0
2209287 141
2209320 1
2209615 22
2209730 0
2209871 0
2209975 83
2210072 0
2210090 35
2210185 0
2210197 0
2210227 0
2210245 0
2210279 2
2210297 0
2210317 0
2210323 78
2210503 116
2210653 1
2210721 433
2210724 11
2210898 0
2210922 0
2211271 29
2211330 0
2211447 0
2211483 0
2211506 745
2211510 254
2211531 569
2211582 4772
2211713 0
2211758 0
2211812 0
2212019 0
2212123 0
2212149 0
2212438 0
2212493 69
2212544 332
2212694 0
2212772 0
2212778 0
2212972 0
2213101 30
2213182 27
2213216 0
2213343 248
2213603 0
2213724 0
2213896 0
2213926 50
2213932 0
2213979 0
2213992 0
2214019 0
2214163 0
2214435 0
2214518 0
2214525 0
2214684 0
2215047 46
2215187 57
2215197 0
2215205 0
2215233 0
2215254 138
2215267 182
2215301 0
2215383 0
2215422 312
2215443 303
2215532 188
2215587 1
2215720 86
2215758 180
2215777 0
2216041 170
2216103 123
2216199 0
2216211 181
2216304 0
2216331 74
2216360 0
2216428 0
2216448 46
2216469 0
2216599 0
2216632 0
2216842 37
2216913 171
2216953 0
2217188 0
2217332 0
2217404 74
2217531 54
2217723 9
2217779 137
2217798 209
2217809 138
2217842 154
2217884 67
2217935 0
2217947 0
2218039 118
2218107 1
2218172 42
2218227 200
2218380 0
2218404 780
2218415 22
2218418 244
2218517 0
2218563 0
2218606 29
2218625 2
2218649 0
2218688 34
2218715 2
2218726 0
2218778 20
2218841 95
2218885 5
2218911 0
2219230 444
2219261 220
2219299 0
2219315 119
2219366 0
2219409 0
2219461 123
2219523 36
2219546 205
2219566 280
2219620 434
2219644 1
2219719 0
2219771 0
2219925 106
2220030 479
2220108 111
2220186 168
2220438 0
2220455 1
2220558 57
2220571 0
2220582 288
2220645 0
2220648 2
2220692 0
2220813 90
2220817 5
2220821 31
2220867 176
2221010 44
2221103 3
2221113 0
2221203 17
2221236 307
2221343 0
2221387 0
2221497 284
2221512 1
2221561 0
2221572 52
2221580 38
2221662 24
2221720 2
2221762 129
2221765 360
2221774 39
2221788 0
2221828 0
2221848 231
2221864 0
2221870 67
2221914 0
2221959 0
2222099 0
2222128 0
2222175 0
2222235 0
2222270 127
2222346 0
2222352 1
2222365 59
2222397 0
2222399 101
2222476 2
2222504 0
2222551 0
2222566 44
2222587 409
2222661 0
2222732 0
2222864 0
2222887 206
2222923 1
2222929 186
2222953 577
2223006 32
2223013 2
2223063 4
2223071 0
2223084 0
2223139 294
2223180 35
2223195 0
2223205 113
2223214 0
2223344 131
2223382 253
2223470 0
2223502 0
2223508 0
2223599 453
2223617 33
2223644 109
2223680 552
2223705 0
2223718 0
2223731 95
2223747 0
2223758 0
2223824 116
2223851 0
2223854 263
2223881 2
2223921 0
2223947 381
2224049 2
2224096 0
2224117 110
2224161 50
2224221 1
2224265 181
2224269 244
2224380 0
2224394 0
2224413 154
2224422 44
2224458 24
2224473 0
2224491 2
2224518 17
2224578 0
2224587 441
2224590 1
2224651 111
2224668 262
2224680 107
2224692 119
2224715 2
2224755 36
2224758 139
2224791 6
2224866 127
2225095 0
2225128 0
2225237 209
2225333 212
2225338 0
2225351 0
2225357 0
2225362 0
2225386 0
2225408 0
2225414 0
2225432 0
2225522 29
2225529 2
2225573 82
2225742 0
2225863 0
2225933 0
2226063 15
2226072 0
2226089 749
2226105 0
2226112 0
2226122 0
2226129 0
2226133 0
2226137 0
2226159 541
2226163 13
2226199 0
2226206 39
2226305 460
2226383 0
2226427 0
2226502 1
2226605 0
2226667 303
2226688 229
2227006 29
2227015 0
2227064 0
2227088 210
2227231 73
2227246 135
2227249 237
2227264 26
2227266 0
2227317 0
2227366 43
2227414 79
2227499 0
2227571 327
2227618 52
2227622 155
2227646 1
2227679 0
2227699 11
2227747 514
2227774 0
2227795 0
2227830 0
2227864 45
2227873 2
2227887 0
2227889 0
2227975 44
2227991 0
2227994 14
2228013 1
2228040 16
2228048 152
2228054 3
2228056 61
2228212 3
2228308 0
2228326 1
2228338 81
2228372 0
2228577 92
2228664 8
2228670 0
2228759 32
2228763 17
2228904 19
2228966 0
2229025 0
2229059 0
2229103 0
2229123 140
2229138 2
2229281 11
2229338 0
2229369 0
2229405 76
2229409 0
2229495 0
2229600 0
2229707 97
2229813 0
2229911 597
2229942 0
2229945 0
2229951 129
2229956 0
2229968 0
2229971 0
2229975 0
2229977 0
2229987 0
2229998 0
2230172 0
2230249 68
2230257 0
2230264 9
2230330 147
2230383 51
2230405 0
2230477 1
2230608 51
2230611 596
2230662 684
2230782 0
2230802 0
2230813 0
2230839 0
2230907 35
2230969 0
2230995 0
2231012 61
2231044 56
2231093 104
2231130 0
2231228 0
2231289 1
2231317 1
2231381 6
2231404 44
2231440 1
2231452 0
2231497 0
2231513 0
2231639 0
2231661 879
2231674 202
2231750 0
2231828 22
2231910 125
2231983 0
2232071 77
2232075 1
2232217 69
2232235 1
2232241 163
2232253 0
2232274 497
2232296 8
2232303 0
2232321 109
2232378 18
2232425 0
2232441 0
2232475 0
2232482 1
2232493 21
2232499 26
2232602 0
2232620 1
2232628 191
2232649 0
2232659 0
2232667 0
2232669 154
2232690 29
2232740 39
2232761 0
2232799 44
2232827 77
2232938 331
2233027 3
2233034 0
2233127 174
2233215 0
2233217 125
2233223 0
2233263 303
2233348 0
2233392 0
2233465 0
2233478 0
2233576 0
2233629 0
2233661 0
2233676 0
2233679 0
2233874 157
2233882 158
2233962 2
2234070 44
2234139 0
2234183 6
2234235 79
2234257 51
2234317 123
2234496 4
2234546 116
2234563 2
2234624 384
2234640 534
2234667 0
2234677 0
2234730 0
2234782 0
2234847 0
2234879 0
2234891 56
2234897 0
2234900 0
2234902 0
2234910 0
2234912 0
2234952 12
2234992 0
2235002 0
2235161 102
2235165 121
2235219 79
2235435 268
2235511 0
2235558 6
2235720 2
2235857 0
2235906 0
2235911 33
2235930 0
2236065 176
2236068 162
2236103 0
2236175 3
2236185 0
2236196 27
2236265 0
2236433 0
2236567 4
2236610 0
2236674 1
2236764 0
2236783 0
2236800 132
2236959 95
2236995 1
2237012 0
2237032 7
2237116 315
2237146 8
2237265 0
2237295 88
2237479 0
2237505 0
2237551 138
2237558 259
2237569 132
2237602 21
2237633 1567
2237693 0
2237761 0
2237782 14
2237793 0
2237865 0
2237878 103
2237984 0
2237993 0
2237996 0
2238003 0
2238005 0
2238011 0
2238013 0
2238033 0
2238041 0
2238048 0
2238099 0
2238105 0
2238112 0
2238125 0
2238269 90
2238393 11
2238489 0
2238513 1191
2238610 0
2238684 32
2238857 0
2238879 28
2238906 50
2238915 2
2238929 0
2238968 0
2238977 202
2238980 39
2239066 0
2239143 0
2239146 5
2239175 90
2239223 0
2239335 0
2239388 0
2239407 0
2239473 280
2239476 8
2239648 11
2239739 0
2239915 0
2240056 318
2240078 36
2240106 0
2240240 0
2240277 0
2240310 0
2240320 0
2240366 1
2240404 6
2240601 0
2240677 464
2240752 0
2240759 7
2240775 2
2241111 0
2241242 0
2241480 5
2241503 447
2241738 0
2241840 0
2241850 0
2241974 0
2241991 23
2242239 0
2242299 63
2242619 36
2242733 96
2242737 73
2242750 0
2242777 0
2242797 0
2242857 0
2242892 171
2242924 0
2242938 0
2242946 345
2242953 0
2242970 0
2243000 7
2243005 8
2243063 0
2243078 0
2243160 0
2243252 0
2243283 0
2243306 0
2243343 120
2243367 0
2243406 3
2243418 0
2243450 0
2243480 0
2243507 31
2243619 0
2243642 0
2243726 1
2243756 429
2243817 0
2243848 1
2243901 0
2243975 140
2244066 1
2244069 0
2244112 0
2244184 0
2244212 85
2244272 0
2244302 0
2244426 18
2244522 113
2244584 40
2244592 0
2244627 179
2244704 31
2244714 48
2244780 633
2244852 95
2244885 103
2244891 373
2244912 0
2244951 1
2245005 0
2245111 0
2245124 0
2245146 0
2245152 0
2245164 0
2245170 0
2245172 0
2245177 0
2245181 0
2245254 172
2245271 0
2245437 0
2245447 124
2245481 0
2245560 0
2245576 174
2245593 38
2245596 0
2245618 155
2245687 83
2245695 0
2245708 294
2245746 162
2245764 2
2245806 183
2245845 3
2245861 0
2245884 0
2245953 291
2245996 223
2246121 293
2246182 68
2246235 256
2246282 0
2246335 29
2246379 332
2246381 240
2246446 0
2246495 10
2246517 0
2246549 1
2246608 0
2246629 0
2246776 0
2246820 0
2246840 0
2246886 249
2246892 1
2246967 9
2246969 288
2247076 0
2247320 0
2247353 0
2247387 0
2247409 0
2247421 0
2247441 0
2247459 0
2247501 0
2247580 0
2247582 0
2247605 0
2247676 52
2247713 0
2247828 1
2247845 0
2247957 129
2248116 97
2248118 241
2248311 0
2248335 0
2248375 0
2248440 0
2248513 0
2248564 0
2248592 592
2248622 47
2248649 0
2248675 0
2248771 16
2248789 0
2248822 0
2248862 0
2248908 0
2249099 1
2249200 0
2249212 0
2249325 0
2249503 22
2249630 0
2249750 0
2249777 2
2249815 0
2249842 181
2249880 0
2249895 0
2250014 1
2250024 1
2250130 0
2250139 16
2250167 0
2250187 0
2250202 0
2250277 0
2250354 0
2250372 167
2250377 56
2250551 0
2250566 0
2250676 0
2250745 5
2250767 13
2250788 0
2250980 0
2250993 256
2251038 0
2251049 0
2251192 1
2251229 285
2251248 0
2251577 1096
2251581 0
2251596 0
2251611 1
2251717 0
2251740 0
2251842 0
2251877 324
2251912 201
2251945 1
2252059 89
2252149 169
2252209 0
2252243 72
2252317 205
2252454 522
2252458 0
2252540 0
2252553 0
2252809 0
2252828 221
2252876 0
2252883 0
2252972 88
2253053 0
2253102 0
2253167 0
2253202 0
2253318 0
2253320 0
2253392 0
2253406 1
2253423 0
2253513 0
2253535 0
2253625 0
2253679 0
2253730 0
2253742 0
2253757 0
2253846 0
2253876 0
2253895 0
2253914 0
2254079 0
2254098 0
2254117 0
2254127 0
2254143 0
2254157 0
2254209 0
2254236 260
2254273 0
2254406 20
2254424 101
2254441 0
2254550 19
2254562 0
2254581 153
2254633 0
2254720 0
2254726 0
2254736 0
2254786 132
2254898 0
2254909 2
2254924 0
2254927 2
2254951 0
2255003 0
2255038 0
2255054 126
2255083 0
2255098 0
2255108 0
2255122 146
2255141 0
2255180 0
2255311 2
2255344 0
2255356 0
2255416 53
2255455 274
2255503 0
2255542 178
2255545 325
2255571 0
2255635 75
2255661 0
2255746 0
2255833 0
2255945 0
2256049 0
2256085 0
2256104 0
2256246 97
2256262 50
2256328 284
2256349 99
2256353 1
2256410 60
2256421 173
2256440 0
2256467 0
2256481 0
2256503 0
2256599 116
2256605 0
2256610 0
2256723 0
2256793 218
2256819 0
2256833 0
2256843 60
2256879 2
2256882 0
2256985 0
2257023 78
2257116 1
2257188 55
2257281 157
2257337 0
2257471 0
2257480 0
2257523 83
2257579 0
2257589 2
2257648 0
2257681 0
2257714 0
2257739 0
2257798 0
2257804 0
2257814 0
2257825 0
2257865 0
2257882 0
2257921 0
2258001 0
2258008 450
2258019 157
2258025 0
2258033 59
2258035 0
2258102 74
2258242 0
2258270 417
2258303 147
2258340 0
2258410 21
2258464 0
2258544 53
2258621 351
2258649 6
2258737 0
2258747 145
2258789 76
2258929 5
2259007 0
2259108 0
2259229 132
2259250 0
2259259 63
2259306 0
2259308 0
2259400 0
2259505 191
2259516 0
2259536 0
2259548 263
2259710 0
2259743 92
2259767 9
2259769 0
2259779 9
2259811 590
2259880 0
2259957 0
2259960 0
2260022 0
2260080 98
2260171 0
2260326 0
2260385 0
2260457 0
2260670 0
2260740 0
2261088 0
2261268 16
2261518 36
2261587 0
2261623 12
2261697 4
2261709 0
2261733 0
2261768 0
2261775 0
2261785 0
2261791 61
2261817 21
2261825 0
2261856 158
2261903 0
2262001 0
2262039 173
2262273 0
2262338 0
2262492 25
2262714 107
2262790 0
2263040 29
2263293 367
2263297 38
2263341 0
2263371 0
2263377 0
2263379 0
2263389 0
2263405 0
2263479 0
2263539 0
2263714 460
2263801 0
2263818 0
2263880 1
2263943 181
2264103 0
2264185 0
2264228 0
2264330 0
2264336 0
2264398 0
2264535 0
2264790 0
2264806 0
2264832 0
2264908 0
2264979 0
2265134 0
2265140 0
2265154 0
2265184 0
2265239 108
2265325 0
2265349 0
2265378 0
2265394 0
2265508 0
2265543 0
2265575 0
2265724 0
2265751 0
2265798 0
2265811 0
2265850 0
2265887 0
2265946 0
2266115 0
2266207 336
2266260 129
2266310 291
2266312 3
2266367 51
2266403 0
2266422 0
2266500 810
2266578 4
2266622 4
2266667 0
2266770 0
2266806 101
2266846 413
2266875 98
2266931 0
2267068 0
2267078 48
2267096 30
2267120 147
2267216 66
2267244 0
2267418 95
2267438 748
2267515 209
2267523 0
2267530 0
2267546 0
2267558 24
2267580 901
2267641 267
2267674 297
2267684 769
2267871 21
2268032 23
2268154 0
2268217 0
2268236 0
2268253 0
2268264 3
2268269 0
2268351 68
2268363 0
2268375 0
2268414 0
2268436 0
2268444 0
2268450 0
2268454 0
2268484 0
2268487 116
2268548 0
2268556 0
2268564 0
2268576 0
2268594 0
2268600 0
2268629 0
2268645 0
2268652 0
2268659 1
2268674 0
2268677 0
2268694 0
2268702 0
2268760 0
2268869 0
2269012 0
2269169 515
2269171 123
2269195 2138
2269342 13
2269404 0
2269450 266
2269996 1
2270020 170
2270116 31
2270149 75
2270240 30
2270254 40
2270349 4
2270361 0
2270374 0
2270388 19
2270407 56
2270433 193
2270483 258
2270638 201
2270665 46
2270711 0
2270725 0
2270740 40
2270756 0
2270802 36
2270966 0
2271074 119
2271200 0
2271255 0
2271360 0
2271438 43
2271442 4
2271444 31
2271622 39
2271813 0
2271825 0
2271833 0
2271836 0
2271861 0
2271864 73
2271908 36
2272059 0
2272217 0
2272297 0
2272435 0
2272471 0
2272570 0
2272578 0
2272676 0
2272718 0
2272725 0
2273014 32
2273085 0
2273180 0
2273241 239
2273449 62
2273608 2
2273696 7
2274003 0
2274109 71
2274216 151
2274235 291
2274243 78
2274267 0
2274295 0
2274481 0
2274510 274
2274514 640
2274554 0
2274576 336
2274692 122
2274717 0
2274768 2
2274826 0
2274919 0
2275016 0
2275036 0
2275075 0
2275200 0
2275257 66
2275284 0
2275369 2
2275425 0
2275445 2
2275611 121
2275650 0
2275705 0
2275893 117
2275946 0
2275949 0
2276084 2
2276271 0
2276291 0
2276442 0
2276457 0
2276574 90
2276600 1
2276604 95
2276666 0
2276761 1
2276799 9
2276835 93
2276849 0
2276890 0
2276917 217
2276933 0
2277028 167
2277054 184
2277057 298
2277099 0
2277141 53
2277231 0
2277273 0
2277321 301
2277357 216
2277372 71
2277405 0
2277493 0
2277537 22
2277552 0
2277581 0
2277639 121
2278013 21
2278081 0
2278107 0
2278292 0
2278383 0
2278394 0
2278566 0
2278583 1
2278593 35
2278615 46
2278649 23
2278728 106
2278774 0
2278781 0
2278944 179
2278996 0
2279107 0
2279226 0
2279276 41
2279325 0
2279362 0
2279463 27
2279481 0
2279491 0
2279599 0
2279651 0
2279663 26
2279715 7
2279733 0
2279797 0
2279827 0
2279849 42
2279871 0
2279901 0
2280109 0
2280122 0
2280147 0
2280241 3
2280309 61
2280327 0
2280493 0
2280708 0
2280748 161
2280876 0
2280880 1
2280916 0
2280943 2
2280970 0
2281069 0
2281090 187
2281093 0
2281154 410
2281193 0
2281268 0
2281274 0
2281280 0
2281286 0
2281303 0
2281504 0
2281579 0
2281739 0
2281759 0
2281784 99
2281788 97
2281839 3
2281861 1
2281874 0
2282053 207
2282055 435
2282059 1
2282067 183
2282069 0
2282119 0
2282166 1
2282182 0
2282254 0
2282264 0
2282381 12
2282470 0
2282634 0
2282721 0
2282738 0
2282748 0
2282796 0
2282844 0
2282929 31
2282946 28
2283022 0
2283142 0
2283237 0
2283281 1
2283365 0
2283402 9
2283414 0
2283470 0
2283498 0
2283554 0
2283618 0
2283659 1
2283724 0
2283783 0
2283797 0
2283880 0
2283886 2
2283974 0
2283992 0
2284126 0
2284225 0
2284238 0
2284254 0
2284329 0
2284414 0
2284531 0
2284540 0
2284613 0
2284653 0
2284759 0
2284800 0
2284825 0
2284857 4
2284923 1
2285082 0
2285166 0
2285170 0
2285182 0
2285218 0
2285298 0
2285314 0
2285349 0
2285400 0
2285457 52
2285545 0
2285586 0
2285621 0
2285669 0
2285737 0
2285791 0
2285795 0
2285825 0
2285833 35
2285871 0
2285910 0
2285968 5
2286081 0
2286129 0
2286246 0
2286275 0
2286285 0
2286304 0
2286395 0
2286424 1
2286491 37
2286563 0
2286615 2
2286675 0
2286710 0
2286824 0
2286889 0
2286975 48
2287095 0
2287172 0
2287180 0
2287206 0
2287270 2
2287324 0
2287358 0
2287371 0
2287410 7
2287440 63
2287499 47
2287545 0
2287643 36
2287651 0
2287659 0
2287792 0
2287811 0
2287837 84
2287873 0
2287897 0
2288018 0
2288058 0
2288073 0
2288097 0
2288107 0
2288232 1
2288320 0
2288354 0
2288364 0
2288371 295
2288376 294
2288462 0
2288486 235
2288512 73
2288743 0
2288801 0
2288845 1
2288934 211
2288946 0
2288958 408
2289016 112
2289051 29
2289120 13123
2289141 0
2289179 0
2289241 144
2289252 0
2289283 0
2289304 11
2289306 83
2289373 0
2289391 0
2289485 0
2289507 0
2289577 0
2289600 0
2289612 84
2289628 0
2289794 0
2289926 0
2290001 0
2290007 0
2290013 0
2290015 2
2290019 87
2290071 0
2290118 0
2290127 0
2290137 0
2290174 0
2290319 0
2290452 0
2290555 0
2290596 0
2290703 364
2290778 0
2290793 7
2290829 2
2290831 0
2290859 0
2290885 0
2290961 134
2290985 1
2291032 0
2291099 14
2291190 2
2291202 0
2291257 0
2291339 4
2291427 0
2291473 96
2291556 249
2291577 120
2291638 0
2291725 31
2291776 39
2291791 134
2291818 127
2291957 60
2292036 0
2292081 0
2292182 0
2292200 0
2292319 0
2292488 0
2292542 0
2292697 0
2292709 0
2292743 0
2292841 0
2293113 0
2293122 0
2293163 0
2293227 0
2293234 0
2293239 0
2293243 0
2293406 0
2293583 0
2293704 0
2293897 0
2293914 0
2293983 0
2294002 0
2294014 0
2294062 0
2294078 0
2294089 0
2294289 0
2294352 0
2294382 0
2294532 48
2294687 0
2294723 0
2294791 0
2294793 0
2294820 0
2294926 0
2294956 0
2295414 0
2295634 0
2295921 31
2296049 0
2296065 0
2296080 0
2296253 0
2296258 0
2296271 0
2296315 0
2296426 0
2296452 0
2296580 0
2296627 0
2296674 1
2296873 0
2296891 0
2296893 0
2296940 0
2297036 0
2297129 0
2297172 0
2297186 0
2297261 0
2297309 0
2297709 0
2297715 0
2297739 0
2297789 0
2297854 0
2297874 0
2298252 0
2298284 0
2298310 0
2298537 0
2298998 0
2299079 0
2299148 0
2299179 0
2299249 0
2299434 0
2299555 0
2299570 0
2299579 0
2299687 0
2299780 0
2299789 0
2299848 0
2299990 0
2300026 0
2300174 0
2300284 0
2300317 0
2300355 0
2300411 0
2300436 0
2300450 0
2300462 0
2300500 0
2300643 0
2300676 0
2300678 0
2300784 0
2300834 0
2300887 0
2300889 0
2300916 0
2300971 0
2301089 0
2301206 0
2301504 0
2301724 0
2301782 0
2302011 29
2302107 0
2302139 0
2302155 0
2302170 0
2302343 0
2302348 0
2302361 0
2302405 0
2302517 0
2302532 0
2302542 0
2302545 1
2302587 0
2302769 0
2302980 0
2303003 1
2303259 0
2303270 0
2303310 0
2303320 0
2303453 0
2303699 0
2303751 0
2303757 0
2303781 0
2303831 0
2303869 0
2303918 0
2303960 0
2304239 0
2304294 0
2304312 0
2304484 0
2304525 0
2304563 0
2304588 0
2304594 0
2304616 0
2304640 0
2304655 0
2304738 0
2305014 0
2305252 0
2305318 0
2305503 0
2305624 0
2305639 0
2305648 0
2305756 0
2305849 0
2305858 0
2305917 0
2306059 0
2306095 0
2306217 0
2306353 0
2306386 0
2306424 0
2306472 0
2306502 0
2306528 0
2306566 0
2306630 0
2306650 0
2306709 0
2306716 0
2306987 0
2306990 0
2307000 195
2307010 1
2307013 87
2307086 0
2307117 0
2307152 0
2307206 296
2307253 0
2307294 55
2307429 1
2307531 77
2307561 0
2307656 167
2307682 0
2307723 1
2307767 0
2307776 0
2307805 0
2307813 0
2307866 0
2307914 0
2308045 0
2308110 0
2308114 0
2308313 0
2308319 0
2308387 0
2308441 0
2308450 0
2308498 0
2308505 0
2308524 0
2308548 0
2308567 0
2308675 0
2308711 0
2308904 0
2308940 0
2308978 0
2309287 3
2309337 101
2309360 0
2309377 292
2309400 0
2309534 0
2309614 0
2309653 0
2309729 0
2309961 31
2310059 0
2310114 492
2310225 0
2310402 300
2310514 0
2310531 1
2310541 0
2310649 223
2310914 149
2310920 23
2310997 0
2311017 44
2311075 57
2311082 0
2311186 0
2311297 31
2311352 61
2311603 84
2311624 226
2311667 54
2311799 0
2311909 0
2311964 211
2311984 67
2312024 0
2312108 80
2312137 0
2312228 15
2312245 0
2312474 50
2312523 0
2312555 0
2312591 896
2312617 0
2313027 92
2313074 235
2313114 82
2313124 327
2313135 94
2313236 434
2313250 439
2313268 12
2313284 11
2313308 12
2313334 696
2313360 96
2313521 1
2313558 0
2313610 0
2313630 78
2313634 766
2313667 0
2313677 0
2313749 338
2313836 639
2313840 5
2313952 0
2314060 115
2314130 0
2314271 24
2314296 0
2314355 0
2314480 0
2314533 0
2314601 0
2314707 98
2314738 0
2314761 529
2314767 207
2314872 0
2314894 73
2314896 527
2314946 83
2314949 1
2315089 0
2315115 0
2315127 60
2315144 0
2315157 0
2315163 0
2315436 0
2315455 5
2315541 2
2315588 0
2315642 0
2315657 21
2315717 90
2315771 2
2315852 185
2315927 261
2315969 0
2316010 0
2316058 0
2316112 0
2316127 0
2316327 0
2316430 89
2316645 0
2316678 0
2316682 106
2316714 0
2316749 37
2316784 0
2316805 0
2317048 0
2317076 0
2317097 12
2317166 0
2317347 0
2317368 0
2317404 317
2317416 32
2317452 0
2317573 22
2317575 0
2317632 0
2317641 146
2317681 0
2317702 41
2317710 0
2317761 0
2317785 0
2317854 0
2317944 0
2318048 0
2318132 0
2318253 0
2318334 0
2318354 0
2318426 0
2318468 0
2318813 0
2318994 0
2319035 0
2319085 0
2319099 0
2319241 0
2319255 0
2319267 0
2319300 0
2319406 75
2319444 47
2319452 37
2319498 0
2319642 0
2319735 0
2319846 206
2319991 0
2320185 0
2320242 0
2320275 164
2320278 496
2320443 26
2320529 26
2320538 0
2320584 0
2320677 0
2320702 1
2320764 0
2320809 0
2320819 281
2320824 0
2320836 0
2320851 0
2321045 0
2321163 519
2321262 204
2321272 32
2321439 18
2321729 753
2321767 0
2322040 0
2322049 0
2322056 0
2322130 0
2322151 0
2322400 0
2322522 0
2322540 22
2322561 14
2322565 371
2322585 35
2322605 0
2322711 217
2322949 0
2323098 483
2323159 0
2323280 101
2323331 315
2323367 0
2323406 17
2323430 7
2323514 186
2323523 1518
2323736 0
2323773 0
2323790 8
2323824 27
2323862 141
2324009 0
2324018 0
2324160 188
2324288 1
2324384 524
2324463 209
2324574 548
2324606 0
2324648 0
2324668 4
2324868 124
2324908 38
2324912 72
2324948 50
2324982 36
2324994 0
2325046 0
2325065 0
2325101 7
2325104 0
2325133 1
2325179 0
2325207 1
2325222 0
2325232 0
2325254 0
2325272 93
2325280 0
2325283 0
2325331 0
2325383 0
2325392 2
2325475 23
2325490 0
2325584 0
2325615 0
2325628 0
2325696 0
2325713 0
2325730 0
2325733 88
2325812 0
2325827 0
2325887 113
2325953 0
2325992 405
2326043 1
2326224 0
2326310 9
2326317 8
2326386 37
2326388 126
2326393 0
2326484 426
2326589 0
2326625 891
2326646 66
2326771 423
2326814 187
2326817 319
2326892 1
2326907 4
2326930 13
2326937 183
2326976 0
2327030 110
2327070 138
2327119 0
2327269 478
2327314 0
2327335 130
2327388 0
2327499 0
2327551 0
2327578 0
2327595 0
2327705 1
2327711 0
2327725 0
2327772 0
2327820 37
2327855 0
2327896 0
2327913 0
2327941 0
2327948 0
2327998 0
2328124 0
2328232 0
2328256 304
2328258 208
2328262 419
2328272 0
2328353 0
2328372 0
2328433 0
2328444 0
2328543 0
2328618 0
2328648 0
2328667 0
2328718 42
2328883 0
2328933 89
2328967 0
2329053 0
2329070 0
2329092 0
2329199 0
2329415 0
2329539 0
2329606 281
2329803 35
2329906 0
2329943 200
2330023 0
2330058 28
2330063 0
2330176 0
2330306 63
2330424 295
2330500 53
2330506 21312
2330620 1
2330685 0
2330799 25
2330801 61
2330934 0
2330937 90
2330973 1
2330985 0
2331013 73
2331022 2
2331111 1
2331250 0
2331302 0
2331314 0
2331428 388
2331432 257
2331508 307
2331536 0
2331805 16
2331873 0
2331876 228
2331897 600
2331912 108
2331933 0
2331942 385
2332125 283
2332129 172
2332171 1
2332188 0
2332221 150
2332243 1
2332316 48
2332392 1
2332403 57
2332598 529
2332602 21
2332742 296
2332745 408
2332788 0
2332817 126
2332884 0
2332900 2
2332909 0
2332958 160
2332993 55
2333018 0
2333030 52
2333058 0
2333086 0
2333129 135
2333201 646
2333212 15
2333324 0
2333374 0
2333389 59
2333422 0
2333437 36
2333493 142
2333562 132
2333614 0
2333669 1
2333749 0
2333872 4
2333908 81
2333962 63
2334004 81
2334011 134
2334015 145
2334039 0
2334091 0
2334230 0
2334246 0
2334296 14
2334359 0
2334387 0
2334393 0
2334447 0
2334454 47
2334568 159
2334577 0
2334606 103
2334629 0
2334727 0
2334790 0
2334978 0
2334980 44
2335028 61
2335034 2
2335054 0
2335107 0
2335178 0
2335354 0
2335371 0
2335493 64
2335890 0
2335901 0
2335949 1
2336196 0
2336216 0
2336258 0
2336278 0
2336288 0
2336326 13
2336335 0
2336361 0
2336363 58
2336375 0
2336398 0
2336419 0
2336530 0
2336557 0
2336588 0
2336620 0
2336688 0
2336735 39
2336799 2
2336867 0
2336884 0
2336930 0
2336970 0
2337074 20
2337077 71
2337080 24
2337144 8
2337231 8
2337283 0
2337382 0
2337431 0
2337563 110
2337585 81
2337636 74
2337702 33
2337715 1
2337754 0
2337771 1
2337806 0
2337969 0
2338004 1
2338043 0
2338046 0
2338066 0
2338094 1
2338172 0
2338178 0
2338322 0
2338393 6
2338430 0
2338441 87
2338548 171
2338595 0
2338606 1025
2338617 28
2338802 33
2338810 0
2338869 0
2338875 0
2338913 0
2338935 0
2339003 0
2339082 0
2339170 184
2339244 3
2339299 92
2339430 285
2339449 15
2339527 0
2339544 0
2339586 0
2339634 0
2339926 0
2339987 0
2340012 0
2340102 499
2340177 0
2340255 3
[truncated: 357,571 more chars]
