# Supplementary material for: TRANSIT - A Software Tool for Himar1 TnSeq Analysis
Source: PLoS Comput Biol. 2015 Oct 8;11(10):e1004401. doi: 10.1371/journal.pcbi.1004401 (PMC4598096; doi:10.1371/journal.pcbi.1004401)
Supplement: S1 Data — Source Code for TRANSIT and TPP, and datasets used to obtain results. Please see the GitHub Repository https://github.com/mad-lab/transit to obtain the latest version of the software. (GZ) [file pcbi.1004401.s001.gz › transit_1.4.0/src/MH_tools.py]

# Copyright 2015. 
#   Michael A. DeJesus, Chaitra Ambadipudi, and  Thomas R. Ioerger.
#                       
#
#    This file is part of TRANSIT.
#
#    TRANSIT is free software: you can redistribute it and/or modify
#    it under the terms of the GNU General Public License as published by
#    the Free Software Foundation, either version 3 of the License.
#    
#
#    TRANSIT is distributed in the hope that it will be useful,
#    but WITHOUT ANY WARRANTY; without even the implied warranty of
#    MERCHANTABILITY or FITNESS FOR A PARTICULAR PURPOSE.  See the
#    GNU General Public License for more details.
#
#    You should have received a copy of the GNU General Public License
#    along with TRANSIT.  If not, see <http://www.gnu.org/licenses/>.

import sys
import math
import random
import scipy.stats
import numpy


PROPOSAL_VARIANCE = 0.01
SAMPLE_SIZE = 10000
MINIMUM_READ = 2
LANES =[1]
BURNIN = 1
TRIM = 1
VERBOSE = False
PHI_START = 0.3
ALPHA = 1
BETA = 1
ALPHA_w = 600
BETA_w = 3400
w1 = 0.15
w0 = 1 - w1
mu_c = 0
sigma_c = PROPOSAL_VARIANCE
acctot = 0.0


Kn = 0.1
MEAN_DOMAIN_SPAN = 300
cache_nn = {}
def sigmoid(d,n):
	if d == 0: return(0.00)
	f = 1./(1.+math.exp(Kn*(MEAN_DOMAIN_SPAN-d)))
	if n in cache_nn: return f/cache_nn[n]
	tot = 0
	N = int(n+1)
	for i in range(1,N): tot += 1.0/(1.0+math.exp(Kn*(MEAN_DOMAIN_SPAN-i)))
	cache_nn[n] = tot
	return f/tot

def classify(n,r,p):
	q = 1-p; B = 1/math.log(1/p); u = math.log(n*q,1/p);
	pval = 1 - scipy.stats.gumbel_r.cdf(r,u,B)
	if pval < 0.05: return(1)
	else: return(0)


def regress(X,Y):
	N = len(X)
	xbar = numpy.average(X)
	ybar = numpy.average(Y)
	xybar = numpy.average([X[i]*Y[i] for i in range(N)])
	x2bar = numpy.average([X[i]*X[i] for i in range(N)])
	B = (xybar - xbar*ybar)/(x2bar - xbar*xbar)
	A0 = ybar - B*xbar

	yfit = [ A0 + B *X[i] for i in range(N)]
	yres = [Y[i] - (A0 + B *X[i]) for i in range(N)]
	var = sum([math.pow(yres[i],2) for i in range(N) ])/(N-2)
	std = math.sqrt(var)

	return(B, A0, std)

def getR1(n):
	"""Small Correction term. Defaults to 0.000016."""
	return(0.000016)

def getR2(n):
	"""Small Correction term. Defaults to 0.00006."""
	return(0.00006)

def getE1(n):
	"""Small Correction term. Defaults to 0.01."""
	return(0.01)
	
def getE2(n):
	"""Small Correction term. Defaults to 0.01."""
	return(0.01)

def getGamma():
	"""Euler-Mascheroni constant ~ 0.577215664901"""
	return(0.5772156649015328606)
	


def ExpectedRuns(n,p):
	"""ER_n =  log(1/p)(nq) + gamma/ln(1/p) -1/2 + r1(n) + E1(n) (Schilling, 1990)"""
	q = 1-p
	gamma = getGamma(); r1 = getR1(n); E1 = getE1(n)
	A = math.log(n*q,1.0/p)
	B = gamma/math.log(1.0/p)
	ER = A + B -0.5 + r1 + E1
	return( ER )

def good_orf(n, s):
	return (n >= 3 and s >= 150)


def hash_genes(path):
    hash = {}
    for line in open(path):
        if line.startswith("#"): continue
        tmp = line.strip().split("\t")
        start, end = int(tmp[1]), int(tmp[2])
        for i in range(start,end+1):
            if i not in hash:
                hash[i] = tmp[8]
    return hash


def getCoords(path):
    rv2coord = {}
    for line in open(path):
        if line.startswith("#"): continue
        tmp = line.strip().split("\t")
        #print tmp
        rv2coord[tmp[8]] = (int(tmp[1]), int(tmp[2]))
    return(rv2coord)


def fdr_post_prob(Z_raw, ALPHA=0.05):
    Z = numpy.sort(Z_raw)[::-1]
    W = 1 - Z
    N = len(Z)
    
    INDEX = range(3, N+1)
    count = 0
    for i in INDEX:
        count +=1
        wi = 1 - Z[i-1]
        ai_n = (ALPHA*i)/N
        mean_wi = numpy.average(W[0:i-2])
        delta_w = wi - mean_wi
        #if count < 30: print i, wi, ai_n, delta_w
        if delta_w > ai_n:
            ess_threshold = Z[i-1]
            #print "i", i
            break
    
    noness_threshold = -100
    count = 0
    INDEX = range(0, N+1)
    INDEX.sort(reverse=True)
    for i in INDEX:
        wi = Z[N-i+1]
        ai_n = (ALPHA*i)/N
        mean_wi = numpy.average(Z[N-i+1:])
        delta_w = Z[N-i+1] - mean_wi
        count +=1
        #print count
        #if count < 20:
        #   print i, wi, ai_n, mean_wi, delta_w, N-i+1, N-1, W[N-i-1], W[i-1]

        if ai_n > delta_w:
        #   print i, wi, ai_n, mean_wi, delta_w, N-i+1, N-1, W[N-i-1], W[i-1]
            break
        noness_threshold = Z[N-i]

    return(ess_threshold, noness_threshold)


def read_IGV_file(PATH):
	#Chromosome  Start   End Feature reads   TAs
	orf_to_reads = {}
	for line in open(PATH,"r"):
		if line.startswith("#"): continue
		if line.upper().startswith("CHROMOSOME"): continue
		tmp = line.split()
		if tmp[3] in orf_to_reads:
			orf_to_reads[tmp[3]].append( ( int(tmp[1]) , int(tmp[4]) ) )
		else:
			orf_to_reads[tmp[3]] = [ ( int(tmp[1]) , int(tmp[4]) ) ]
	return(orf_to_reads)

def read_WIG_file(path, prot_path):
    hash = hash_genes(prot_path)
    orf2coords = getCoords(prot_path)
    orf_to_reads = dict([(orf,[]) for orf in orf2coords])

    for line in open(path):
        if line.startswith("#"): continue
        if line.startswith("variableStep"): continue
        if line.startswith("location"): continue
        
        tmp = line.split()
        pos = int(tmp[0])
        read = int(tmp[1])
        orf = hash.get(pos, "non_coding")
        if orf == "non_coding": continue
        orf_to_reads[orf].append((pos, read))
    return(orf_to_reads)

def read_TRASH_file(PATH, L, M, NC = False, BS = False, MID = False):
    orf_to_reads = {}
    min_read = M; lanes = L;
    orf = ""; raw_data = [];
    for line in open(PATH, "r"):
        if line.startswith("#"): continue
        if line.startswith("\n"): continue
        tmp = line.split()
        if not line.startswith(" "):
            if raw_data and orf != "non-coding":
                #print orf, name, raw_data
                orf_to_reads[orf] = raw_data
            elif orf == "non-coding" and NC:
                orf_to_reads["non_coding_%d" % count] = raw_data
                count +=1
            if len(tmp) > 1:
                orf = tmp[0]; name = tmp[1]; raw_data = [];
            else:
                orf = tmp[0]; name = "-"; raw_data = [];
            continue
        if tmp[1] != "TA": continue
        start = int(tmp[0])
        if tmp[2].startswith("()") or tmp[2].startswith("|"): pos = 0.00
        else:
            #print orf, tmp, tmp[2]
            pos = float(tmp[2][1:-1])
        row = [map(int,x.split()) for x in line[:-2].strip().split("|")[1:]]
        #print row
        read = 0
        for i in lanes:
            if not BS:
                read += sum(row[i-1])
            else:
                if row[i-1][0] > 0 and row[i-1][1] > 0:
                    read += sum(row[i-1])

        raw_data.append( (start, read) )
    if orf == "non-coding" and NC:
        orf_to_reads["non_coding_%d" % count] = raw_data 

    return(orf_to_reads)


def get_orf_data(reads, min_read, mid=False, prot="", bad=set()):
    G = len([orf for orf in reads if orf not in bad]); g = 0;
    K = numpy.zeros(G); N = numpy.zeros(G); R = numpy.zeros(G);
    S = numpy.zeros(G); T = numpy.zeros(G); ORF = [];

    rv2coords = {}
    if mid and prot !="": rv2coords = getCoords(prot)

    for orf in sorted(reads):
        if orf in bad: continue
        run = [0,0,0]; maxrun = [0,0,0]; k = 0; n = 0; s = 0;
        start = rv2coords.get(orf,[0,0])[0]; end = rv2coords.get(orf,[0,0])[1]; length = end-start
        cutstart = start + int(0.05*length)
        cutend = end - int(0.05*length)
        for pos, rd in reads[orf]:
            n += 1
            if mid and prot:
                if not (cutstart < pos < cutend):
                    rd = 0; n -= 1;

            if rd < min_read:
                run[0] +=1
                if run[0] == 1:	run[1] = pos
                run[2] = pos
            else:
                k += 1
                maxrun = max(run,maxrun)
                run = [0,0,0]
        maxrun = max(run, maxrun)
        r = maxrun[0]
        if r > 0: s = maxrun[2] + 2  - maxrun[1]
        else: s = 0
        t = 0
        if reads[orf]:
            t = max(reads[orf])[0] + 2  - min(reads[orf])[0]
        K[g]=k; N[g]=n; R[g]=r; S[g]=s; T[g]=t;
        ORF.append(orf)
        g+=1
    return((ORF,K,N,R,S,T))


def get_orf_data_transit(orf2reads, orf2pos, orf2info, min_read, repchoice="Sum", bad=set()):
    G = len([orf for orf in orf2reads if orf not in bad]); g = 0;
    K = numpy.zeros(G); N = numpy.zeros(G); R = numpy.zeros(G);
    S = numpy.zeros(G); T = numpy.zeros(G); ORF = [];

    for orf in sorted(orf2reads):
        if orf in bad: continue
        run = [0,0,0]; maxrun = [0,0,0]; k = 0; n = 0; s = 0;
        start = orf2info.get(orf,[0,0,0,0])[2]; end = orf2info.get(orf,[0,0,0,0])[3]; length = end-start
        for i,rdrow in enumerate(orf2reads[orf]):
            pos = orf2pos[orf][i]
            if repchoice == "Sum":
                rd = numpy.sum(rdrow)
            elif repchoice == "Mean":
                rd = numpy.mean(rdrow)
            else:
                rd = rdrow[0]
 
            n += 1
            if rd < min_read:
                run[0] +=1
                if run[0] == 1: run[1] = pos
                run[2] = pos
            else:
                k += 1
                maxrun = max(run,maxrun)
                run = [0,0,0]
        maxrun = max(run, maxrun)
        r = maxrun[0]
        if r > 0: s = maxrun[2] + 2  - maxrun[1]
        else: s = 0
        t = 0
        if orf2reads[orf]:
            t = max(orf2pos[orf]) + 2  - min(orf2pos[orf])

        K[g]=k; N[g]=n; R[g]=r; S[g]=s; T[g]=t;
        ORF.append(orf)
        g+=1
    return((ORF,K,N,R,S,T))


	
def F_non(p, N, R):
	q = 1.0 - p
	total = numpy.log(scipy.stats.beta.pdf(p,ALPHA,BETA))
	mu = numpy.log(N*q) / numpy.log(1/p)
	sigma = 1/math.log(1/p);
	total+= numpy.sum(numpy.log(scipy.stats.gumbel_r.pdf(R, mu, sigma)))
	return(total)
	

def sample_Z_old(p, w1, N, R, S, T, mu_s, sigma_s, mu_r, sigma_r):
	G = len(N); h1 = numpy.zeros(G)
	q = 1-p
	mu = numpy.log(N*q) / numpy.log(1/p)
	sigma = 1/math.log(1/p);
	h0 = ((scipy.stats.gumbel_r.pdf(R,mu,sigma)) * scipy.stats.norm.pdf(S, mu_s*R, sigma_s)  * (1-w1))
	for g in xrange(G):
		h1[g] = sigmoid(S[g], T[g]) * scipy.stats.norm.pdf(R[g], mu_r*S[g], sigma_r) * w1
	p_z1 = h1/(h0+h1)
	new_Z = scipy.stats.binom.rvs(1, p_z1, size=G)
	return(new_Z)	


def sample_Z(p, w1, N, R, S, T, mu_s, sigma_s, SIG):
    G = len(N); h1 = numpy.zeros(G)
    q = 1-p
    mu = numpy.log(N*q) / numpy.log(1/p)
    sigma = 1/math.log(1/p);
    h0 = ((scipy.stats.gumbel_r.pdf(R,mu,sigma)) * scipy.stats.norm.pdf(S, mu_s*R, sigma_s)  * (1-w1))
    #print SIG
    h1 = SIG * w1
    p_z1 = h1/(h0+h1)
    new_Z = scipy.stats.binom.rvs(1, p_z1, size=G)
    return(new_Z)


def useMsg():
	print """
Usage: python MH.py -f <FILE> <Optional flags>"
	-f <text> :=\tIGV-Formatted File With Reads. Required.
	-s <int> :=\tSample Size. Optional. Default: -s 1000
	-b <int> :=\tBurn-in Size. Optional. Default: -b 100
	-t <int> :=\tTrim number. Optional. Default: -t 1
	-m <int> :=\tMinimum read count to consider as insertion. Optional. Default: -m 2
	-v :=\t\tVerbose. Prints sample of parameters. Optional. Default: NOT verbose 
	-p <float> :=\tPhi-0 starting value. Optional. Default: -p 0.5
	"""
	sys.exit()
