# Supplementary material for: TRANSIT - A Software Tool for Himar1 TnSeq Analysis
Source: PLoS Comput Biol. 2015 Oct 8;11(10):e1004401. doi: 10.1371/journal.pcbi.1004401 (PMC4598096; doi:10.1371/journal.pcbi.1004401)
Supplement: S1 Data — Source Code for TRANSIT and TPP, and datasets used to obtain results. Please see the GitHub Repository https://github.com/mad-lab/transit to obtain the latest version of the software. (GZ) [file pcbi.1004401.s001.gz › transit_1.4.0/data/resampling_results_glyc_chol.dat]

#Resampling
#Command: python ignoreNTerm=5.0 ctrlString=/pacific/home/mdejesus/transit/tutorial/glycerol_reads_rep1.wig,/pacific/home/mdejesus/transit/tutorial/glycerol_reads_rep2.wig pubmsg=<bound method Publisher.sendMessage of <wx.lib.pubsub.core.publisher.Publisher instance at 0x3984290>> expString=/pacific/home/mdejesus/transit/tutorial/cholesterol_reads_rep1.wig,/pacific/home/mdejesus/transit/tutorial/…
#Control Samples: /pacific/home/mdejesus/transit/tutorial/glycerol_reads_rep1.wig, /pacific/home/mdejesus/transit/tutorial/glycerol_reads_rep2.wig
#Experimental Samples: /pacific/home/mdejesus/transit/tutorial/cholesterol_reads_rep1.wig, /pacific/home/mdejesus/transit/tutorial/cholesterol_reads_rep2.wig, /pacific/home/mdejesus/transit/tutorial/cholesterol_reads_rep3.wig
#Normalization factors: 1.0946	0.8477	1.1728	1.1715	0.8330
#Orf	%Name	Description	N	TAs Hit	Avg Rd 1	Avg Rd 2	Delta Rd	p-value	p-adj
Rv0001	dnaA	chromosomal replication initiation protein	29	0	0.0	0.0	0.0	1.00000	1.00000
Rv0002	dnaN	DNA polymerase III subunit beta	27	0	0.0	0.0	0.0	1.00000	1.00000
Rv0003	recF	recombination protein F	33	14	528.0	790.2	262.2	0.54850	1.00000
Rv0004	-	hypothetical protein Rv0004	5	0	0.0	0.0	0.0	1.00000	1.00000
Rv0005	gyrB	DNA gyrase subunit B	38	0	0.0	0.0	0.0	1.00000	1.00000
Rv0006	gyrA	DNA gyrase subunit A	42	0	0.0	0.0	0.0	1.00000	1.00000
Rv0007	-	POSSIBLE CONSERVED MEMBRANE PROTEIN	10	4	151.4	512.5	361.1	0.38460	1.00000
Rv0008c	-	POSSIBLE MEMBRANE PROTEIN	4	3	759.1	671.5	-87.6	0.86220	1.00000
Rv0009	ppiA	PROBABLE IRON-REGULATED PEPTIDYL-PROLYL CIS-TRANS ISOMERASE A PPIA (PPIase A) (ROTAMASE A)	6	6	600.9	138.9	-462.0	0.06530	1.00000
Rv0010c	-	PROBABLE CONSERVED MEMBRANE PROTEIN	10	7	1532.0	1473.2	-58.7	0.95920	1.00000
Rv0011c	-	putative septation inhibitor protein	3	0	0.0	0.0	0.0	1.00000	1.00000
Rv0012	-	PROBABLE CONSERVED MEMBRANE PROTEIN	14	10	2408.5	869.3	-1539.1	0.10750	1.00000
Rv0013	trpG	para-aminobenzoate synthase component II	13	1	0.0	43.4	43.4	1.00000	1.00000
Rv0014c	pknB	TRANSMEMBRANE SERINE/THREONINE-PROTEIN KINASE B PKNB (PROTEIN KINASE B) (STPK B)	22	0	0.0	0.0	0.0	1.00000	1.00000
Rv0015c	pknA	TRANSMEMBRANE SERINE/THREONINE-PROTEIN KINASE A PKNA (PROTEIN KINASE A) (STPK A)	13	0	0.0	0.0	0.0	1.00000	1.00000
Rv0016c	pbpA	PROBABLE PENICILLIN-BINDING PROTEIN PBPA	34	13	424.1	320.2	-103.9	0.69610	1.00000
Rv0017c	rodA	PROBABLE CELL DIVISION PROTEIN RODA	23	14	976.1	1096.9	120.7	0.85680	1.00000
Rv0018c	ppp	POSSIBLE SERINE/THREONINE PHOSPHATASE PPP	23	8	321.8	295.3	-26.6	0.90680	1.00000
Rv0019c	-	hypothetical protein Rv0019c	12	7	1395.3	374.7	-1020.6	0.11080	1.00000
Rv0020c	TB39.8	hypothetical protein Rv0020c	50	7	386.5	398.4	11.9	0.96460	1.00000
Rv0021c	-	hypothetical protein Rv0021c	18	17	4961.1	9692.8	4731.7	0.30080	1.00000
Rv0022c	whiB5	PROBABLE TRANSCRIPTIONAL REGULATORY PROTEIN WHIB-LIKE WHIB5	8	8	2968.1	3364.2	396.2	0.86060	1.00000
Rv0023	-	POSSIBLE TRANSCRIPTIONAL REGULATORY PROTEIN	12	0	0.0	0.0	0.0	1.00000	1.00000
Rv0024	-	PUTATIVE SECRETED PROTEIN P60-RELATED PROTEIN	11	9	2037.0	2298.2	261.3	0.85800	1.00000
Rv0025	-	hypothetical protein Rv0025	7	7	538.4	1656.4	1118.0	0.06200	1.00000
Rv0026	-	hypothetical protein Rv0026	12	8	1775.8	1606.3	-169.4	0.87740	1.00000
Rv0027	-	hypothetical protein Rv0027	5	3	192.2	40.3	-151.9	0.28480	1.00000
Rv0028	-	hypothetical protein Rv0028	4	3	258.9	337.7	78.8	0.71980	1.00000
Rv0029	-	hypothetical protein Rv0029	17	14	2395.3	9879.4	7484.2	0.15840	1.00000
Rv0030	-	hypothetical protein Rv0030	5	1	110.2	65.7	-44.5	0.70160	1.00000
Rv0031	-	POSSIBLE REMNANT OF A TRANSPOSASE	1	0	0.0	0.0	0.0	1.00000	1.00000
Rv0032	bioF2	POSSIBLE 8-AMINO-7-OXONONANOATE SYNTHASE BIOF2 (AONS) (8-AMINO-7-KETOPELARGONATE SYNTHASE) (7-KETO-8-AMINO-PELARGONIC ACID SYNTHETASE) (7-KAP SYNTHETASE) (L-ALANINE--PIMELYL CoA LIGASE)	50	27	6587.6	10150.6	3562.9	0.47600	1.00000
Rv0033	acpA	PROBABLE ACYL CARRIER PROTEIN ACPA (ACP)	3	3	464.3	673.2	208.9	0.56610	1.00000
Rv0034	-	hypothetical protein Rv0034	5	5	854.4	1200.1	345.7	0.64810	1.00000
Rv0035	fadD34	PROBABLE FATTY-ACID-CoA LIGASE FADD34 (FATTY-ACID-CoA SYNTHETASE) (FATTY-ACID-CoA SYNTHASE)	24	22	5328.3	5424.3	95.9	0.98480	1.00000
Rv0036c	-	hypothetical protein Rv0036c	4	4	2462.9	1480.5	-982.4	0.47510	1.00000
Rv0037c	-	PROBABLE CONSERVED INTEGRAL MEMBRANE PROTEIN	17	15	2754.9	4533.2	1778.3	0.49160	1.00000
Rv0038	-	hypothetical protein Rv0038	7	6	1710.1	2519.1	809.0	0.54670	1.00000
Rv0039c	-	POSSIBLE CONSERVED TRANSMEMBRANE PROTEIN	4	2	1050.1	1520.6	470.5	0.60380	1.00000
Rv0040c	mtc28	SECRETED PROLINE RICH PROTEIN MTC28 (PROLINE RICH 28 KDA ANTIGEN)	8	6	343.3	1039.6	696.3	0.12980	1.00000
Rv0041	leuS	leucyl-tRNA synthetase	66	0	0.0	0.0	0.0	1.00000	1.00000
Rv0042c	-	POSSIBLE TRANSCRIPTIONAL REGULATORY PROTEIN (PROBABLY MARR-FAMILY)	5	4	275.9	177.8	-98.2	0.60980	1.00000
Rv0043c	-	PROBABLE TRANSCRIPTIONAL REGULATORY PROTEIN (PROBABLY GNTR-FAMILY)	7	6	743.9	325.5	-418.4	0.24360	1.00000
Rv0044c	-	POSSIBLE OXIDOREDUCTASE	19	17	3986.6	3248.0	-738.6	0.75320	1.00000
Rv0045c	-	POSSIBLE HYDROLASE	6	6	1384.3	1311.7	-72.6	0.93990	1.00000
Rv0046c	ino1	MYO-INOSITOL-1-PHOSPHATE SYNTHASE INO1 (Inositol 1-phosphate synthetase) (D-glucose 6-phosphate cycloaldolase) (Glucose 6-phosphate cyclase) (Glucocycloaldolase)	15	0	0.0	0.0	0.0	1.00000	1.00000
Rv0047c	-	hypothetical protein Rv0047c	7	3	828.1	162.6	-665.5	0.20470	1.00000
Rv0048c	-	POSSIBLE MEMBRANE PROTEIN	14	13	4989.1	4855.4	-133.7	0.97210	1.00000
Rv0049	-	hypothetical protein Rv0049	6	5	651.1	1561.2	910.1	0.21280	1.00000
Rv0050	ponA1	PROBABLE BIFUNCTIONAL PENICILLIN-BINDING PROTEIN 1A/1B PONA1 (MUREIN POLYMERASE) (PBP1): PENICILLIN-INSENSITIVE TRANSGLYCOSYLASE (PEPTIDOGLYCAN TGASE) + PENICILLIN-SENSITIVE TRANSPEPTIDASE (DD-TRANSPEPTIDASE)	33	13	409.6	969.5	559.9	0.24210	1.00000
Rv0051	-	PROBABLE CONSERVED TRANSMEMBRANE PROTEIN	33	22	3437.4	2962.2	-475.2	0.82200	1.00000
Rv0052	-	hypothetical protein Rv0052	6	5	1158.1	720.2	-437.9	0.46880	1.00000
Rv0053	rpsF	30S ribosomal protein S6	5	0	0.0	0.0	0.0	1.00000	1.00000
Rv0054	ssb	single-strand DNA-binding protein	5	0	0.0	0.0	0.0	1.00000	1.00000
Rv0055	rpsR	30S ribosomal protein S18	4	1	45.8	0.0	-45.8	1.00000	1.00000
Rv0056	rplI	50S ribosomal protein L9	7	5	236.2	98.2	-138.0	0.29730	1.00000
Rv0057	-	hypothetical protein Rv0057	15	7	919.4	1366.9	447.5	0.53420	1.00000
Rv0058	dnaB	replicative DNA helicase	36	0	0.0	0.0	0.0	1.00000	1.00000
Rv0059	-	hypothetical protein Rv0059	16	13	3178.1	3078.7	-99.5	0.96330	1.00000
Rv0060	-	hypothetical protein Rv0060	21	0	0.0	0.0	0.0	1.00000	1.00000
Rv0061	-	hypothetical protein Rv0061	6	4	654.2	930.7	276.6	0.64010	1.00000
Rv0062	celA1	POSSIBLE CELLULASE CELA1 (ENDOGLUCANASE) (ENDO-1,4-BETA-GLUCANASE) (FI-CMCASE) (CARBOXYMETHYL CELLULASE)	19	18	3348.5	2996.7	-351.8	0.89240	1.00000
Rv0063	-	POSSIBLE OXIDOREDUCTASE	21	17	5077.9	20588.2	15510.2	0.23380	1.00000
Rv0064	-	hypothetical protein Rv0064	64	42	4628.0	5405.4	777.4	0.87230	1.00000
Rv0065	-	hypothetical protein Rv0065	7	4	569.4	1091.1	521.8	0.41840	1.00000
Rv0066c	icd2	PROBABLE ISOCITRATE DEHYDROGENASE	33	1	10.2	0.0	-10.2	1.00000	1.00000
Rv0067c	-	POSSIBLE TRANSCRIPTIONAL REGULATORY PROTEIN (POSSIBLY TETR-FAMILY)	11	4	50.9	111.8	60.9	0.52820	1.00000
Rv0068	-	short chain dehydrogenase	11	8	1439.6	2574.4	1134.8	0.52930	1.00000
Rv0069c	sdaA	PROBABLE L-SERINE DEHYDRATASE SDAA (L-SERINE DEAMINASE) (SDH) (L-SD)	11	7	2595.0	162399.8	159804.8	0.23460	1.00000
Rv0070c	glyA2	PROBABLE SERINE HYDROXYMETHYLTRANSFERASE GLYA2 (SERINE METHYLASE 2) (SHMT 2)	16	13	1809.2	2056.5	247.3	0.84680	1.00000
Rv0071	-	POSSIBLE MATURASE	8	6	3134.2	4332.5	1198.3	0.62740	1.00000
Rv0072	-	PROBABLE GLUTAMINE-TRANSPORT TRANSMEMBRANE PROTEIN ABC TRANSPORTER	16	13	3623.4	4169.3	545.9	0.83300	1.00000
Rv0073	-	PROBABLE GLUTAMINE-TRANSPORT ATP-BINDING PROTEIN ABC TRANSPORTER	13	13	2309.3	2324.8	15.5	0.99170	1.00000
Rv0074	-	hypothetical protein Rv0074	14	11	1090.5	1280.8	190.3	0.81450	1.00000
Rv0075	-	PROBABLE AMINOTRANSFERASE	22	19	4208.0	5526.2	1318.2	0.71220	1.00000
Rv0076c	-	PROBABLE MEMBRANE PROTEIN	3	3	444.6	706.5	261.9	0.58310	1.00000
Rv0077c	-	PROBABLE OXIDOREDUCTASE	11	8	954.4	824.2	-130.2	0.82000	1.00000
Rv0078	-	PROBABLE TRANSCRIPTIONAL REGULATORY PROTEIN	7	3	120.0	65.6	-54.4	0.57270	1.00000
Rv0078A	-	hypothetical protein Rv0078A	9	8	1366.8	890.1	-476.7	0.52430	1.00000
Rv0079	-	hypothetical protein Rv0079	13	11	3322.7	3493.6	170.9	0.94520	1.00000
Rv0080	-	hypothetical protein Rv0080	3	3	1522.5	1984.4	461.8	0.74910	1.00000
Rv0081	-	PROBABLE TRANSCRIPTIONAL REGULATORY PROTEIN	5	4	1571.7	1528.0	-43.7	0.96220	1.00000
Rv0082	-	PROBABLE OXIDOREDUCTASE	7	4	1013.2	962.2	-51.0	0.93840	1.00000
Rv0083	-	PROBABLE OXIDOREDUCTASE	20	16	3734.4	2638.1	-1096.3	0.58480	1.00000
Rv0084	hycD	POSSIBLE FORMATE HYDROGENLYASE HYCD (FHL)	7	6	863.3	662.6	-200.7	0.71440	1.00000
Rv0085	hycP	POSSIBLE HYDROGENASE HYCP	3	1	210.6	118.7	-91.9	0.50710	1.00000
Rv0086	hycQ	POSSIBLE HYDROGENASE HYCQ	14	10	417.4	600.3	182.9	0.60790	1.00000
Rv0087	hycE	POSSIBLE FORMATE HYDROGENASE HYCE (FHL)	22	8	767.1	508.9	-258.1	0.56630	1.00000
Rv0088	-	hypothetical protein Rv0088	11	3	266.7	431.7	165.0	0.59930	1.00000
Rv0089	-	POSSIBLE METHYLTRANSFERASE/METHYLASE	9	8	931.3	1108.3	177.1	0.81970	1.00000
Rv0090	-	POSSIBLE MEMBRANE PROTEIN	12	9	1425.3	1319.3	-106.0	0.90780	1.00000
Rv0091	mtn	PROBABLE BIFUNCTIONAL MTA/SAH NUCLEOSIDASE MTN: 5'-METHYLTHIOADENOSINE NUCLEOSIDASE (METHYLTHIOADENOSINE METHYLTHIORIBOHYDROLASE) + S-ADENOSYLHOMOCYSTEINE NUCLEOSIDASE (S-ADENOSYL-L-HOMOCYSTEINE HOMOCYSTEINYLRIBOHYDROLASE)	11	9	3418.4	2671.0	-747.3	0.72140	1.00000
Rv0092	ctpA	PROBABLE CATION TRANSPORTER P-TYPE ATPASE A CTPA	27	23	4160.3	2477.0	-1683.3	0.34060	1.00000
Rv0093c	-	PROBABLE CONSERVED MEMBRANE PROTEIN	7	5	225.4	227.8	2.4	0.99160	1.00000
Rv0094c	-	hypothetical protein Rv0094c	0	0	0.0	0.0	0.0	1.00000	1.00000
Rv0095c	-	hypothetical protein Rv0095c	6	1	418.3	530.3	112.0	0.69420	1.00000
Rv0096	PPE1	PPE FAMILY PROTEIN	30	24	3633.5	3838.6	205.1	0.93330	1.00000
Rv0097	-	POSSIBLE OXIDOREDUCTASE	24	16	2929.0	1979.5	-949.5	0.56140	1.00000
Rv0098	-	hypothetical protein Rv0098	10	8	380.7	853.6	472.9	0.28780	1.00000
Rv0099	fadD10	acyl-CoA synthetase	30	13	1122.6	1340.1	217.5	0.78920	1.00000
Rv0100	-	hypothetical protein Rv0100	3	2	411.3	269.0	-142.3	0.66540	1.00000
Rv0101	nrp	PROBABLE PEPTIDE SYNTHETASE NRP (PEPTIDE SYNTHASE)	103	62	11688.6	32655.7	20967.1	0.31690	1.00000
Rv0102	-	PROBABLE CONSERVED INTEGRAL MEMBRANE PROTEIN	38	0	0.0	0.0	0.0	1.00000	1.00000
Rv0103c	ctpB	PROBABLE CATION-TRANSPORTER P-TYPE ATPASE B CTPB	28	24	5735.4	6209.9	474.5	0.92080	1.00000
Rv0104	-	hypothetical protein Rv0104	25	20	5178.4	4335.6	-842.9	0.81090	1.00000
Rv0105c	rpmB	50S ribosomal protein L28	5	3	535.0	1021.9	486.9	0.44770	1.00000
Rv0106	-	hypothetical protein Rv0106	10	8	1110.2	914.0	-196.3	0.78240	1.00000
Rv0107c	ctpI	PROBABLE CATION-TRANSPORTER ATPASE I CTPI	59	32	6199.9	7071.0	871.2	0.86160	1.00000
Rv0108c	-	hypothetical protein Rv0108c	2	2	482.4	543.6	61.2	0.88320	1.00000
Rv0109	PE_PGRS1	PE-PGRS FAMILY PROTEIN	25	13	566.7	955.4	388.7	0.39170	1.00000
Rv0110	-	PROBABLE CONSERVED INTEGRAL MEMBRANE PROTEIN	13	11	6684.9	7792.7	1107.8	0.81370	1.00000
Rv0111	-	POSSIBLE TRANSMEMBRANE ACYLTRANSFERASE	40	29	4895.1	14988.7	10093.6	0.00720	0.42247
Rv0112	gca	POSSIBLE GDP-MANNOSE 4,6-DEHYDRATASE GCA (GDP-D-MANNOSE DEHYDRATASE)	29	10	381.5	447.6	66.1	0.85350	1.00000
Rv0113	gmhA	PROBABLE SEDOHEPTULOSE-7-PHOSPHATE ISOMERASE GMHA (PHOSPHOHEPTOSE ISOMERASE)	12	4	734.8	500.7	-234.1	0.75460	1.00000
Rv0114	gmhB	POSSIBLE D-ALPHA,BETA-D-HEPTOSE-1,7-BIPHOSPHATE PHOSPHATASE GMHB (D-GLYCERO-D-MANNO-HEPTOSE 7-PHOSPHATE KINASE)	9	8	964.5	1271.7	307.2	0.71050	1.00000
Rv0115	hddA	POSSIBLE D-ALPHA-D-HEPTOSE-7-PHOSPHATE KINASE HDDA	17	16	3240.4	2735.8	-504.6	0.80790	1.00000
Rv0116c	-	POSSIBLE CONSERVED MEMBRANE PROTEIN	15	15	2122.0	2410.3	288.3	0.86930	1.00000
Rv0117	oxyS	OXIDATIVE STRESS RESPONSE REGULATORY PROTEIN OXYS	16	9	875.2	660.0	-215.2	0.70770	1.00000
Rv0118c	oxcA	putative oxalyl-CoA decarboxylase	25	13	1896.4	1971.2	74.8	0.95330	1.00000
Rv0119	fadD7	acyl-CoA synthetase	13	1	1.1	4.3	3.3	0.69680	1.00000
Rv0120c	fusA2	elongation factor G	25	12	1043.5	958.1	-85.3	0.90370	1.00000
Rv0121c	-	hypothetical protein Rv0121c	10	6	895.3	740.0	-155.3	0.78870	1.00000
Rv0122	-	hypothetical protein Rv0122	9	6	517.7	582.2	64.5	0.92140	1.00000
Rv0123	-	hypothetical protein Rv0123	7	0	0.0	0.0	0.0	1.00000	1.00000
Rv0124	PE_PGRS2	PE-PGRS FAMILY PROTEIN	11	7	1185.1	525.1	-660.0	0.19740	1.00000
Rv0125	pepA	PROBABLE SERINE PROTEASE PEPA (SERINE PROTEINASE) (MTB32A)	9	8	912.9	924.8	11.9	0.98600	1.00000
Rv0126	treS	TREHALOSE SYNTHASE TRES	29	15	171.8	392.5	220.7	0.33900	1.00000
Rv0127	-	hypothetical protein Rv0127	28	0	0.0	0.0	0.0	1.00000	1.00000
Rv0128	-	PROBABLE CONSERVED TRANSMEMBRANE PROTEIN	17	17	4400.4	3532.3	-868.1	0.75740	1.00000
Rv0129c	fbpC	SECRETED ANTIGEN 85-C FBPC (85C) (ANTIGEN 85 COMPLEX C) (AG58C) (MYCOLYL TRANSFERASE 85C) (FIBRONECTIN-BINDING PROTEIN C)	27	13	704.2	5457.4	4753.2	0.00600	0.36831
Rv0130	-	hypothetical protein Rv0130	3	3	189.1	200.2	11.1	0.94310	1.00000
Rv0131c	fadE1	PROBABLE ACYL-CoA DEHYDROGENASE FADE1	17	15	2011.0	1236.5	-774.5	0.43120	1.00000
Rv0132c	fgd2	PUTATIVE F420-DEPENDENT GLUCOSE-6-PHOSPHATE DEHYDROGENASE FGD2	14	11	3267.3	4581.8	1314.5	0.59340	1.00000
Rv0133	-	PROBABLE ACETYLTRANSFERASE	6	6	2992.1	3043.1	51.0	0.97970	1.00000
Rv0134	ephF	POSSIBLE EPOXIDE HYDROLASE EPHF (EPOXIDE HYDRATASE) (ARENE-OXIDE HYDRATASE)	11	11	3382.9	1769.7	-1613.2	0.30040	1.00000
Rv0135c	-	POSSIBLE TRANSCRIPTIONAL REGULATORY PROTEIN	11	6	1801.3	571.2	-1230.1	0.15290	1.00000
Rv0136	cyp138	PROBABLE CYTOCHROME P450 138 CYP138	22	18	4202.8	3930.6	-272.1	0.92350	1.00000
Rv0137c	msrA	methionine sulfoxide reductase A	11	8	1208.4	752.6	-455.8	0.46870	1.00000
Rv0138	-	hypothetical protein Rv0138	6	6	4039.4	3560.9	-478.4	0.84480	1.00000
Rv0139	-	POSSIBLE OXIDOREDUCTASE	12	11	6580.7	6024.8	-555.9	0.90440	1.00000
Rv0140	-	hypothetical protein Rv0140	14	10	3289.5	4464.7	1175.2	0.64010	1.00000
Rv0141c	-	hypothetical protein Rv0141c	8	5	1011.9	1315.8	303.9	0.73500	1.00000
Rv0142	-	hypothetical protein Rv0142	5	4	925.2	439.4	-485.8	0.29230	1.00000
Rv0143c	-	PROBABLE CONSERVED TRANSMEMBRANE PROTEIN	25	19	3372.2	6830.5	3458.2	0.27300	1.00000
Rv0144	-	PROBABLE TRANSCRIPTIONAL REGULATORY PROTEIN (POSSIBLY TETR-FAMILY)	14	12	3682.5	3724.0	41.4	0.98670	1.00000
Rv0145	-	hypothetical protein Rv0145	14	11	2846.1	1674.1	-1172.0	0.37590	1.00000
Rv0146	-	hypothetical protein Rv0146	15	12	4516.9	5330.5	813.6	0.81270	1.00000
Rv0147	-	PROBABLE ALDEHYDE DEHYDROGENASE (NAD+) DEPENDENT	23	21	11584.1	7073.1	-4511.0	0.39040	1.00000
Rv0148	-	PROBABLE SHORT-CHAIN TYPE DEHYDROGENASE/REDUCTASE	15	15	3396.2	3515.5	119.3	0.96220	1.00000
Rv0149	-	POSSIBLE QUINONE OXIDOREDUCTASE (NADPH:QUINONE OXIDOREDUCTASE) (ZETA-CRYSTALLIN)	19	15	1659.2	2592.1	932.9	0.47530	1.00000
Rv0150c	-	hypothetical protein Rv0150c	4	3	62.8	104.3	41.5	0.94520	1.00000
Rv0151c	PE1	PE FAMILY PROTEIN	40	34	8695.4	15082.6	6387.2	0.38690	1.00000
Rv0152c	PE2	PE FAMILY PROTEIN	35	30	7869.4	16333.6	8464.2	0.38430	1.00000
Rv0153c	ptbB	PHOSPHOTYROSINE PROTEIN PHOSPHATASE PTPB (PROTEIN-TYROSINE-PHOSPHATASE) (PTPase)	11	6	338.6	110.6	-228.0	0.26520	1.00000
Rv0154c	fadE2	PROBABLE ACYL-CoA DEHYDROGENASE FADE2	11	8	529.1	202.1	-327.0	0.17240	1.00000
Rv0155	pntAa	PROBABLE NAD(P) TRANSHYDROGENASE (SUBUNIT ALPHA) PNTAA	10	7	666.0	307.5	-358.6	0.27520	1.00000
Rv0156	pntAb	PROBABLE NAD(P) TRANSHYDROGENASE (SUBUNIT ALPHA) PNTAB	0	0	0.0	0.0	0.0	1.00000	1.00000
Rv0157	pntB	PROBABLE NAD(P) TRANSHYDROGENASE (SUBUNIT BETA) PNTB	10	6	279.5	117.9	-161.6	0.26850	1.00000
Rv0158	-	PROBABLE TRANSCRIPTIONAL REGULATORY PROTEIN (POSSIBLY TETR-FAMILY)	15	14	2671.1	4695.7	2024.6	0.27050	1.00000
Rv0159c	PE3	PE FAMILY PROTEIN	48	43	15356.9	14231.2	-1125.7	0.96100	1.00000
Rv0160c	PE4	PE FAMILY PROTEIN	41	34	12401.6	13811.4	1409.8	0.87690	1.00000
Rv0161	-	POSSIBLE OXIDOREDUCTASE	16	11	409.4	778.5	369.2	0.31680	1.00000
Rv0162c	adhE1	PROBABLE ZINC-TYPE ALCOHOL DEHYDROGENASE (E SUBUNIT) ADHE	15	9	1057.5	951.4	-106.1	0.86560	1.00000
Rv0163	-	hypothetical protein Rv0163	9	9	1096.4	911.6	-184.8	0.78460	1.00000
Rv0164	TB18.5	hypothetical protein Rv0164	8	1	386.8	433.0	46.3	0.90180	1.00000
Rv0165c	-	POSSIBLE TRANSCRIPTIONAL REGULATORY PROTEIN (PROBABLY GNTR-FAMILY)	6	5	1033.9	733.3	-300.6	0.58650	1.00000
Rv0166	fadD5	acyl-CoA synthetase	23	19	7799.6	6709.8	-1089.8	0.85310	1.00000
Rv0167	yrbE1A	CONSERVED HYPOTHETICAL INTEGRAL MEMBRANE PROTEIN YRBE1A	6	5	204.6	1656.0	1451.4	0.01380	0.71104
Rv0168	yrbE1B	CONSERVED HYPOTHETICAL INTEGRAL MEMBRANE PROTEIN YRBE1B	13	12	5001.5	47429.0	42427.5	0.03030	1.00000
Rv0169	mce1A	MCE-FAMILY PROTEIN MCE1A	33	28	9566.2	19011.4	9445.2	0.11470	1.00000
Rv0170	mce1B	MCE-FAMILY PROTEIN MCE1B	16	15	1629.0	5359.1	3730.0	0.01000	0.54658
Rv0171	mce1C	MCE-FAMILY PROTEIN MCE1C	23	22	3584.3	9637.9	6053.6	0.04190	1.00000
Rv0172	mce1D	MCE-FAMILY PROTEIN MCE1D	31	28	4578.0	10299.7	5721.7	0.10740	1.00000
Rv0173	lprK	POSSIBLE MCE-FAMILY LIPOPROTEIN LPRK (MCE-FAMILY LIPOPROTEIN MCE1E)	15	12	4424.6	8863.3	4438.7	0.17520	1.00000
Rv0174	mce1F	MCE-FAMILY PROTEIN MCE1F	28	23	10804.7	20587.7	9782.9	0.18850	1.00000
Rv0175	-	PROBABLE CONSERVED MCE ASSOCIATED MEMBRANE PROTEIN	9	7	4331.0	7090.6	2759.6	0.40700	1.00000
Rv0176	-	PROBABLE CONSERVED MCE ASSOCIATED TRANSMEMBRANE PROTEIN	15	12	4859.1	97938.6	93079.5	0.14270	1.00000
Rv0177	-	PROBABLE CONSERVED MCE ASSOCIATED PROTEIN	11	9	1987.4	3935.6	1948.2	0.31210	1.00000
Rv0178	-	PROBABLE CONSERVED MCE ASSOCIATED MEMBRANE PROTEIN	11	9	2220.9	4550.8	2329.9	0.22720	1.00000
Rv0179c	lprO	POSSIBLE LIPOPROTEIN LPRO	22	21	4281.2	4582.8	301.6	0.93810	1.00000
Rv0180c	-	PROBABLE CONSERVED TRANSMEMBRANE PROTEIN	27	18	1985.8	2025.4	39.7	0.98130	1.00000
Rv0181c	-	hypothetical protein Rv0181c	14	10	782.5	2142.2	1359.6	0.23880	1.00000
Rv0182c	sigG	RNA polymerase factor sigma-70	19	18	3595.9	2689.1	-906.8	0.64960	1.00000
Rv0183	-	POSSIBLE LYSOPHOSPHOLIPASE	14	14	4721.8	5116.7	394.9	0.90910	1.00000
Rv0184	-	hypothetical protein Rv0184	11	6	1531.9	749.7	-782.1	0.39470	1.00000
Rv0185	-	hypothetical protein Rv0185	9	3	1673.3	1066.8	-606.5	0.51130	1.00000
Rv0186	bglS	PROBABLE BETA-GLUCOSIDASE BGLS (GENTIOBIASE) (CELLOBIASE) (BETA-D-GLUCOSIDE GLUCOHYDROLASE)	32	17	2494.4	1772.8	-721.6	0.59000	1.00000
Rv0187	-	PROBABLE O-METHYLTRANSFERASE	7	5	504.6	737.6	233.0	0.59680	1.00000
Rv0188	-	PROBABLE CONSERVED TRANSMEMBRANE PROTEIN	8	6	346.6	158.6	-188.0	0.31520	1.00000
Rv0189c	ilvD	dihydroxy-acid dehydratase	18	0	0.0	0.0	0.0	1.00000	1.00000
Rv0190	-	hypothetical protein Rv0190	3	3	369.0	123.7	-245.3	0.75530	1.00000
Rv0191	-	PROBABLE CONSERVED INTEGRAL MEMBRANE PROTEIN	17	15	10842.6	14134.2	3291.6	0.68470	1.00000
Rv0192	-	hypothetical protein Rv0192	11	11	4884.0	5222.9	338.9	0.94310	1.00000
Rv0192A	-	CONSERVED SECRETED PROTEIN	2	2	916.5	652.8	-263.7	0.77660	1.00000
Rv0193c	-	hypothetical protein Rv0193c	32	29	5775.1	6077.9	302.8	0.97310	1.00000
Rv0194	-	PROBABLE DRUGS-TRANSPORT TRANSMEMBRANE ATP-BINDING PROTEIN ABC TRANSPORTER	48	42	17442.3	16635.3	-807.0	0.98790	1.00000
Rv0195	-	POSSIBLE TWO COMPONENT TRANSCRIPTIONAL REGULATORY PROTEIN (PROBABLY LUXR-FAMILY)	6	6	2370.3	2157.8	-212.5	0.88400	1.00000
Rv0196	-	POSSIBLE TRANSCRIPTIONAL REGULATORY PROTEIN	7	7	1501.3	1457.8	-43.5	0.96300	1.00000
Rv0197	-	POSSIBLE OXIDOREDUCTASE	31	20	2625.4	2633.4	8.0	0.99770	1.00000
Rv0198c	-	PROBABLE ZINC METALLOPROTEASE	39	19	1634.9	3298.3	1663.3	0.16400	1.00000
Rv0199	-	PROBABLE CONSERVED MEMBRANE PROTEIN	12	7	1027.4	512.5	-515.0	0.32970	1.00000
Rv0200	-	POSSIBLE CONSERVED TRANSMEMBRANE PROTEIN	7	4	254.0	2564.8	2310.8	0.07620	1.00000
Rv0201c	-	hypothetical protein Rv0201c	7	7	240.5	158.9	-81.7	0.63340	1.00000
Rv0202c	mmpL11	PROBABLE CONSERVED TRANSMEMBRANE TRANSPORT PROTEIN MMPL11	36	18	1440.0	395.4	-1044.5	0.04040	1.00000
Rv0203	-	POSSIBLE EXPORTED PROTEIN	3	3	972.7	905.4	-67.3	0.91330	1.00000
Rv0204c	-	PROBABLE CONSERVED TRANSMEMBRANE PROTEIN	19	9	233.4	135.6	-97.8	0.58290	1.00000
Rv0205	-	PROBABLE CONSERVED TRANSMEMBRANE PROTEIN	12	7	1523.7	1695.5	171.8	0.87810	1.00000
Rv0206c	mmpL3	POSSIBLE CONSERVED TRANSMEMBRANE TRANSPORT PROTEIN MMPL3	27	1	55.9	19.9	-36.0	1.00000	1.00000
Rv0207c	-	hypothetical protein Rv0207c	9	7	918.4	741.8	-176.5	0.77780	1.00000
Rv0208c	trmB	tRNA (guanine-N(7))-methyltransferase	10	2	19.6	0.0	-19.6	0.46700	1.00000
Rv0209	-	hypothetical protein Rv0209	14	11	1830.2	1300.3	-529.9	0.59990	1.00000
Rv0210	-	hypothetical protein Rv0210	12	8	3628.9	2639.7	-989.3	0.63150	1.00000
Rv0211	pckA	phosphoenolpyruvate carboxykinase	22	0	0.0	0.0	0.0	1.00000	1.00000
Rv0212c	nadR	POSSIBLE TRANSCRIPTIONAL REGULATORY PROTEIN NADR (PROBABLY ASNC-FAMILY)	6	6	1010.0	1769.9	759.9	0.45850	1.00000
Rv0213c	-	POSSIBLE METHYLTRANSFERASE (METHYLASE)	30	25	5779.5	5932.0	152.5	0.97980	1.00000
Rv0214	fadD4	acyl-CoA synthetase	31	23	5461.3	4141.4	-1320.0	0.67880	1.00000
Rv0215c	fadE3	PROBABLE ACYL-CoA DEHYDROGENASE FADE3	14	12	2881.6	2497.8	-383.9	0.82950	1.00000
Rv0216	-	hypothetical protein Rv0216	19	11	512.5	189.2	-323.4	0.15460	1.00000
Rv0217c	lipW	POSSIBLE ESTERASE LIPW	19	15	2097.3	2319.6	222.3	0.88210	1.00000
Rv0218	-	PROBABLE CONSERVED TRANSMEMBRANE PROTEIN	18	14	4601.8	5050.9	449.0	0.90110	1.00000
Rv0219	-	PROBABLE CONSERVED TRANSMEMBRANE PROTEIN	11	7	1607.5	1507.8	-99.7	0.92940	1.00000
Rv0220	lipC	PROBABLE ESTERASE LIPC	22	12	1782.6	1470.9	-311.7	0.78130	1.00000
Rv0221	-	hypothetical protein Rv0221	25	18	4720.7	3660.2	-1060.4	0.70840	1.00000
Rv0222	echA1	enoyl-CoA hydratase	8	5	427.8	823.5	395.7	0.44620	1.00000
Rv0223c	-	PROBABLE ALDEHYDE DEHYDROGENASE	22	12	1700.8	1175.3	-525.5	0.57440	1.00000
Rv0224c	-	POSSIBLE METHYLTRANSFERASE (METHYLASE)	14	0	0.0	0.0	0.0	1.00000	1.00000
Rv0225	-	POSSIBLE CONSERVED PROTEIN	20	1	0.0	15.2	15.2	1.00000	1.00000
Rv0226c	-	PROBABLE CONSERVED TRANSMEMBRANE PROTEIN	23	0	0.0	0.0	0.0	1.00000	1.00000
Rv0227c	-	PROBABLE CONSERVED MEMBRANE PROTEIN	21	0	0.0	0.0	0.0	1.00000	1.00000
Rv0228	-	PROBABLE INTEGRAL MEMBRANE ACYLTRANSFERASE	13	0	0.0	0.0	0.0	1.00000	1.00000
Rv0229c	-	POSSIBLE CONSERVED MEMBRANE PROTEIN	16	9	2275.8	2632.2	356.4	0.82730	1.00000
Rv0230c	php	PROBABLE PHOSPHOTRIESTERASE PHP (PARATHION HYDROLASE) (PTE) (ARYLDIALKYLPHOSPHATASE) (PARAOXONASE) (A-ESTERASE) (ARYLTRIPHOSPHATASE) (PARAOXON HYDROLASE)	13	11	7485.3	5427.2	-2058.0	0.60900	1.00000
Rv0231	fadE4	PROBABLE ACYL-CoA DEHYDROGENASE FADE4	33	32	6306.9	8220.4	1913.4	0.78230	1.00000
Rv0232	-	PROBABLE TRANSCRIPTIONAL REGULATORY PROTEIN (PROBABLY TETR/ACRR-FAMILY)	9	9	2953.5	3557.6	604.1	0.77620	1.00000
Rv0233	nrdB	ribonucleotide-diphosphate reductase subunit beta	11	11	2773.7	3624.4	850.7	0.71430	1.00000
Rv0234c	gabD1	succinic semialdehyde dehydrogenase	19	11	1019.3	1371.9	352.6	0.67250	1.00000
Rv0235c	-	PROBABLE CONSERVED TRANSMEMBRANE PROTEIN	22	13	1142.5	1042.0	-100.5	0.90180	1.00000
Rv0236A	-	SMALL SECRETED PROTEIN	2	0	0.0	0.0	0.0	1.00000	1.00000
Rv0236c	-	PROBABLE CONSERVED TRANSMEMBRANE PROTEIN	34	0	0.0	0.0	0.0	1.00000	1.00000
Rv0237	lpqI	PROBABLE CONSERVED LIPOPROTEIN LPQI	12	6	620.9	946.3	325.5	0.60590	1.00000
Rv0238	-	POSSIBLE TRANSCRIPTIONAL REGULATORY PROTEIN (PROBABLY TETR-FAMILY)	11	1	205.3	234.0	28.7	0.70570	1.00000
Rv0239	-	hypothetical protein Rv0239	2	2	536.5	1049.5	512.9	0.47290	1.00000
Rv0240	-	hypothetical protein Rv0240	6	6	659.8	330.7	-329.1	0.39890	1.00000
Rv0241c	-	hypothetical protein Rv0241c	13	6	156.2	288.8	132.6	0.43590	1.00000
Rv0242c	fabG	3-ketoacyl-(acyl-carrier-protein) reductase	11	5	11.9	90.0	78.2	0.37610	1.00000
Rv0243	fadA2	acetyl-CoA acetyltransferase	18	14	491.7	662.4	170.7	0.67040	1.00000
Rv0244c	fadE5	PROBABLE ACYL-CoA DEHYDROGENASE FADE5	21	17	2583.6	308.8	-2274.8	0.00020	0.03325
Rv0245	-	POSSIBLE OXIDOREDUCTASE	4	4	150.5	9.4	-141.1	0.05130	1.00000
Rv0246	-	PROBABLE CONSERVED INTEGRAL MEMBRANE PROTEIN	29	21	1841.7	1361.3	-480.4	0.62900	1.00000
Rv0247c	-	fumarate reductase iron-sulfur subunit	9	3	0.0	208.7	208.7	0.09390	1.00000
Rv0248c	sdhA	succinate dehydrogenase flavoprotein subunit	33	15	380.2	1107.5	727.3	0.15740	1.00000
Rv0249c	-	PROBABLE SUCCINATE DEHYDROGENASE	22	14	152.9	1029.2	876.2	0.03090	1.00000
Rv0250c	-	hypothetical protein Rv0250c	3	2	148.2	166.3	18.1	0.89020	1.00000
Rv0251c	hsp	HEAT SHOCK PROTEIN HSP (HEAT-STRESS-INDUCED RIBOSOME-BINDING PROTEIN A)	5	5	279.0	451.8	172.9	0.46740	1.00000
Rv0252	nirB	PROBABLE NITRITE REDUCTASE	38	27	5814.0	7140.6	1326.6	0.76190	1.00000
Rv0253	nirD	PROBABLE NITRITE REDUCTASE	6	5	365.4	323.8	-41.6	0.86870	1.00000
Rv0254c	cobU	PROBABLE BIFUNCTIONAL COBALAMIN BIOSYNTHESIS PROTEIN COBU: COBINAMIDE KINASE + COBINAMIDE PHOSPHATE GUANYLYLTRANSFERASE	5	4	1692.8	1627.3	-65.6	0.95410	1.00000
Rv0255c	cobQ1	cobyric acid synthase	13	11	1903.3	662.4	-1240.9	0.08990	1.00000
Rv0256c	PPE2	PPE FAMILY PROTEIN	31	27	3784.9	5086.1	1301.1	0.65430	1.00000
Rv0257	-	hypothetical protein Rv0257	3	3	432.0	426.4	-5.6	0.98700	1.00000
Rv0258c	-	hypothetical protein Rv0258c	6	2	314.8	627.0	312.3	0.26640	1.00000
Rv0259c	-	hypothetical protein Rv0259c	7	4	662.9	377.6	-285.3	0.41820	1.00000
Rv0260c	-	bifunctional uroporphyrinogen-III synthetase/response regulator domain protein	18	7	660.0	530.6	-129.4	0.75250	1.00000
Rv0261c	narK3	PROBABLE INTEGRAL MEMBRANE NITRITE EXTRUSION PROTEIN NARK3 (NITRITE FACILITATOR)	22	12	1636.9	1838.7	201.8	0.88410	1.00000
Rv0262c	aac	AMINOGLYCOSIDE 2'-N-ACETYLTRANSFERASE AAC (AAC(2')-IC)	6	4	230.0	788.8	558.7	0.42960	1.00000
Rv0263c	-	hypothetical protein Rv0263c	15	10	3112.3	22407.8	19295.5	0.07640	1.00000
Rv0264c	-	hypothetical protein Rv0264c	9	8	2440.3	1961.6	-478.7	0.74010	1.00000
Rv0265c	-	PROBABLE PERIPLASMIC IRON-TRANSPORT LIPOPROTEIN	9	8	3061.9	2692.8	-369.1	0.85300	1.00000
Rv0266c	oplA	PROBABLE 5-OXOPROLINASE OPLA (5-OXO-L-PROLINASE) (PYROGLUTAMASE) (5-OPASE)	38	31	17212.7	12387.0	-4825.7	0.64600	1.00000
Rv0267	narU	PROBABLE INTEGRAL MEMBRANE NITRITE EXTRUSION PROTEIN NARU (NITRITE FACILITATOR)	11	11	3762.5	3630.0	-132.5	0.95900	1.00000
Rv0268c	-	hypothetical protein Rv0268c	12	11	4687.5	4399.2	-288.3	0.94030	1.00000
Rv0269c	-	hypothetical protein Rv0269c	10	8	2270.5	2778.3	507.9	0.77010	1.00000
Rv0270	fadD2	acyl-CoA synthetase	21	19	5038.2	4758.1	-280.2	0.94780	1.00000
Rv0271c	fadE6	PROBABLE ACYL-CoA DEHYDROGENASE FADE6	25	20	3541.8	4312.8	771.0	0.77150	1.00000
Rv0272c	-	hypothetical protein Rv0272c	15	10	1160.2	456.2	-704.0	0.14070	1.00000
Rv0273c	-	POSSIBLE TRANSCRIPTIONAL REGULATORY PROTEIN	15	8	912.5	744.3	-168.2	0.79360	1.00000
Rv0274	-	hypothetical protein Rv0274	8	5	1342.4	1298.0	-44.4	0.96270	1.00000
Rv0275c	-	POSSIBLE TRANSCRIPTIONAL REGULATORY PROTEIN (POSSIBLY TETR-FAMILY)	7	4	413.0	907.8	494.8	0.31120	1.00000
Rv0276	-	hypothetical protein Rv0276	17	15	2986.1	4119.2	1133.1	0.61950	1.00000
Rv0277c	-	hypothetical protein Rv0277c	5	3	406.3	745.1	338.8	0.44680	1.00000
Rv0278c	PE_PGRS3	PE-PGRS FAMILY PROTEIN	23	13	1704.7	1710.6	5.8	0.99520	1.00000
Rv0279c	PE_PGRS4	PE-PGRS FAMILY PROTEIN	16	15	2547.3	2464.9	-82.4	0.96560	1.00000
Rv0280	PPE3	PPE FAMILY PROTEIN	26	23	6491.9	5088.7	-1403.1	0.73620	1.00000
Rv0281	-	hypothetical protein Rv0281	12	11	2797.3	1822.6	-974.7	0.48010	1.00000
Rv0282	-	hypothetical protein Rv0282	19	0	0.0	0.0	0.0	1.00000	1.00000
Rv0283	-	POSSIBLE CONSERVED MEMBRANE PROTEIN	22	0	0.0	0.0	0.0	1.00000	1.00000
Rv0284	-	POSSIBLE CONSERVED MEMBRANE PROTEIN	57	0	0.0	0.0	0.0	1.00000	1.00000
Rv0285	PE5	PE FAMILY PROTEIN	5	0	0.0	0.0	0.0	1.00000	1.00000
Rv0286	PPE4	PPE FAMILY PROTEIN	28	1	0.0	5.2	5.2	0.06660	1.00000
Rv0287	esxG	ESAT-6 LIKE PROTEIN ESXG (CONSERVED HYPOTHETICAL PROTEIN TB9.8)	3	0	0.0	0.0	0.0	1.00000	1.00000
Rv0288	esxH	LOW MOLECULAR WEIGHT PROTEIN ANTIGEN 7 ESXH (10 kDa ANTIGEN) (CFP-7) (PROTEIN TB10.4)	7	0	0.0	0.0	0.0	1.00000	1.00000
Rv0289	-	hypothetical protein Rv0289	13	0	0.0	0.0	0.0	1.00000	1.00000
Rv0290	-	PROBABLE CONSERVED TRANSMEMBRANE PROTEIN	18	0	0.0	0.0	0.0	1.00000	1.00000
Rv0291	mycP3	PROBABLE MEMBRANE-ANCHORED MYCOSIN MYCP3 (SERINE PROTEASE) (SUBTILISIN-LIKE PROTEASE) (SUBTILASE-LIKE) (MYCOSIN-3)	12	0	0.0	0.0	0.0	1.00000	1.00000
Rv0292	-	PROBABLE CONSERVED TRANSMEMBRANE PROTEIN	17	2	446.8	213.9	-232.9	0.43420	1.00000
Rv0293c	-	hypothetical protein Rv0293c	26	16	3175.1	2678.1	-497.0	0.80120	1.00000
Rv0294	tam	PROBABLE TRANS-ACONITATE METHYLTRANSFERASE TAM	13	9	1264.7	779.2	-485.4	0.47710	1.00000
Rv0295c	-	hypothetical protein Rv0295c	7	5	1544.7	513.3	-1031.4	0.19630	1.00000
Rv0296c	-	PROBABLE SULFATASE	42	28	4410.3	3183.1	-1227.2	0.61100	1.00000
Rv0297	PE_PGRS5	PE-PGRS FAMILY PROTEIN	14	7	1968.2	2247.5	279.3	0.84910	1.00000
Rv0298	-	hypothetical protein Rv0298	5	4	835.6	1109.3	273.6	0.67360	1.00000
Rv0299	-	hypothetical protein Rv0299	2	1	397.2	336.7	-60.5	0.90000	1.00000
Rv0300	-	hypothetical protein Rv0300	4	4	1775.1	3087.3	1312.2	0.40450	1.00000
Rv0301	-	hypothetical protein Rv0301	7	7	1652.8	2165.5	512.7	0.68160	1.00000
Rv0302	-	PROBABLE TRANSCRIPTIONAL REGULATORY PROTEIN (PROBABLY TETR/ACRR-FAMILY)	8	7	2577.1	2386.4	-190.7	0.90840	1.00000
Rv0303	-	PROBABLE DEHYDROGENASE/REDUCTASE	12	12	3771.4	2542.6	-1228.8	0.52000	1.00000
Rv0304c	PPE5	PPE FAMILY PROTEIN	119	85	15463.4	13807.0	-1656.3	0.96800	1.00000
Rv0305c	PPE6	PPE FAMILY PROTEIN	52	32	6140.3	6265.7	125.4	0.98680	1.00000
Rv0306	-	PUTATIVE OXIDOREDUCTASE	6	5	781.6	338.5	-443.1	0.27290	1.00000
Rv0307c	-	hypothetical protein Rv0307c	8	6	1191.5	1421.5	230.1	0.79170	1.00000
Rv0308	-	PROBABLE CONSERVED INTEGRAL MEMBRANE PROTEIN	15	9	751.9	920.1	168.2	0.76120	1.00000
Rv0309	-	POSSIBLE CONSERVED EXPORTED PROTEIN	11	7	304.9	909.9	605.0	0.12080	1.00000
Rv0310c	-	hypothetical protein Rv0310c	12	7	299.0	181.3	-117.7	0.49390	1.00000
Rv0311	-	hypothetical protein Rv0311	15	8	1238.5	1206.5	-32.0	0.97300	1.00000
Rv0312	-	CONSERVED HYPOTHETICAL PROLINE AND THREONINE RICH PROTEIN	19	8	1106.4	914.1	-192.3	0.80200	1.00000
Rv0313	-	hypothetical protein Rv0313	4	4	1954.6	905.1	-1049.5	0.32570	1.00000
Rv0314c	-	POSSIBLE CONSERVED MEMBRANE PROTEIN	7	6	3371.9	3518.2	146.2	0.95090	1.00000
Rv0315	-	POSSIBLE BETA-1,3-GLUCANASE PRECURSOR	8	7	750.6	1369.0	618.4	0.40320	1.00000
Rv0316	-	POSSIBLE MUCONOLACTONE ISOMERASE	8	6	849.7	1205.3	355.6	0.58620	1.00000
Rv0317c	glpQ2	POSSIBLE GLYCEROPHOSPHORYL DIESTER PHOSPHODIESTERASE GLPQ2 (GLYCEROPHOSPHODIESTER PHOSPHODIESTERASE)	13	12	3292.8	4461.2	1168.4	0.63730	1.00000
Rv0318c	-	PROBABLE CONSERVED INTEGRAL MEMBRANE PROTEIN	6	6	852.8	863.1	10.4	0.98510	1.00000
Rv0319	pcp	pyrrolidone-carboxylate peptidase	7	5	1278.7	1368.1	89.4	0.94340	1.00000
Rv0320	-	POSSIBLE CONSERVED EXPORTED PROTEIN	12	11	4574.0	4692.2	118.2	0.97660	1.00000
Rv0321	dcd	deoxycytidine triphosphate deaminase	4	3	458.2	29.3	-428.9	0.07080	1.00000
Rv0322	udgA	PROBABLE UDP-GLUCOSE 6-DEHYDROGENASE UDGA (UDP-GLC DEHYDROGENASE) (UDP-GLCDH) (UDPGDH)	21	14	2259.4	1861.8	-397.6	0.77550	1.00000
Rv0323c	-	hypothetical protein Rv0323c	11	6	1071.6	818.4	-253.2	0.69130	1.00000
Rv0324	-	POSSIBLE TRANSCRIPTIONAL REGULATORY PROTEIN (POSSIBLY ARSR-FAMILY)	11	6	377.2	434.7	57.5	0.84280	1.00000
Rv0325	-	hypothetical protein Rv0325	6	6	3597.5	4639.2	1041.6	0.74120	1.00000
Rv0326	-	hypothetical protein Rv0326	9	5	969.3	692.0	-277.2	0.74420	1.00000
Rv0327c	cyp135A1	POSSIBLE CYTOCHROME P450 135A1 CYP135A1	21	10	2463.7	2346.5	-117.2	0.94360	1.00000
Rv0328	-	POSSIBLE TRANSCRIPTIONAL REGULATORY PROTEIN (POSSIBLY TETR/ACRR-FAMILY)	11	7	1553.3	430.1	-1123.2	0.14780	1.00000
Rv0329c	-	hypothetical protein Rv0329c	8	4	1233.0	1206.3	-26.7	0.97790	1.00000
Rv0330c	-	hypothetical protein Rv0330c	9	8	3483.1	3180.1	-303.0	0.89520	1.00000
Rv0331	-	POSSIBLE DEHYDROGENASE/REDUCTASE	18	15	1927.1	2588.0	660.9	0.64490	1.00000
Rv0332	-	hypothetical protein Rv0332	8	7	2967.8	1806.0	-1161.8	0.41030	1.00000
Rv0333	-	hypothetical protein Rv0333	4	3	913.1	1381.0	467.9	0.56440	1.00000
Rv0334	rmlA	ALPHA-D-GLUCOSE-1-PHOSPHATE THYMIDYLYLTRANSFERASE RMLA (DTDP-GLUCOSE SYNTHASE) (DTDP-GLUCOSE PYROPHOSPHORYLASE)	15	0	0.0	0.0	0.0	1.00000	1.00000
Rv0335c	PE6	PE FAMILY PROTEIN	1	0	0.0	0.0	0.0	1.00000	1.00000
Rv0336	-	CONSERVED 13E12 REPEAT FAMILY PROTEIN	1	0	0.0	0.0	0.0	1.00000	1.00000
Rv0337c	aspC	aminotransferase AlaT	20	0	0.0	0.0	0.0	1.00000	1.00000
Rv0338c	-	PROBABLE IRON-SULFUR-BINDING REDUCTASE	35	1	82.6	3461.4	3378.8	0.06860	1.00000
Rv0339c	-	POSSIBLE TRANSCRIPTIONAL REGULATORY PROTEIN	26	19	2828.0	3119.1	291.1	0.88270	1.00000
Rv0340	-	hypothetical protein Rv0340	4	1	40.9	168.3	127.4	0.30510	1.00000
Rv0341	iniB	ISONIAZID INDUCTIBLE GENE PROTEIN INIB	15	7	1058.0	525.5	-532.5	0.33490	1.00000
Rv0342	iniA	ISONIAZID INDUCTIBLE GENE PROTEIN INIA	24	20	7648.4	8042.4	394.0	0.93870	1.00000
Rv0343	iniC	ISONIAZID INDUCTIBLE GENE PROTEIN INIC	10	8	1735.8	1412.1	-323.7	0.77210	1.00000
Rv0344c	lpqJ	PROBABLE LIPOPROTEIN LPQJ	10	8	2651.7	1921.3	-730.4	0.62190	1.00000
Rv0345	-	hypothetical protein Rv0345	7	6	1398.1	1856.9	458.9	0.65460	1.00000
Rv0346c	ansP2	POSSIBLE L-ASPARAGINE PERMEASE ANSP2 (L-ASPARAGINE TRANSPORT PROTEIN)	26	17	1056.0	638.1	-417.8	0.49560	1.00000
Rv0347	-	PROBABLE CONSERVED MEMBRANE PROTEIN	15	0	0.0	0.0	0.0	1.00000	1.00000
Rv0348	-	POSSIBLE TRANSCRIPTIONAL REGULATORY PROTEIN	16	5	171.4	279.4	108.0	0.71290	1.00000
Rv0349	-	hypothetical protein Rv0349	8	8	523.3	1439.0	915.6	0.17310	1.00000
Rv0350	dnaK	molecular chaperone DnaK	17	0	0.0	0.0	0.0	1.00000	1.00000
Rv0351	grpE	PROBABLE GRPE PROTEIN (HSP-70 COFACTOR)	9	0	0.0	0.0	0.0	1.00000	1.00000
Rv0352	dnaJ1	PROBABLE CHAPERONE PROTEIN DNAJ1	12	1	254.7	87.8	-166.9	0.70150	1.00000
Rv0353	hspR	PROBABLE HEAT SHOCK PROTEIN TRANSCRIPTIONAL REPRESSOR HSPR (MERR FAMILY)	6	5	1531.9	493.1	-1038.8	0.10750	1.00000
Rv0354c	PPE7	PPE FAMILY PROTEIN	4	4	1796.0	1609.2	-186.8	0.87020	1.00000
Rv0355c	PPE8	PPE FAMILY PROTEIN	149	114	30948.9	30045.4	-903.5	0.99990	1.00000
Rv0356c	-	hypothetical protein Rv0356c	8	7	2580.1	1459.9	-1120.1	0.45690	1.00000
Rv0357c	purA	adenylosuccinate synthetase	23	0	0.0	0.0	0.0	1.00000	1.00000
Rv0358	-	hypothetical protein Rv0358	11	0	0.0	0.0	0.0	1.00000	1.00000
Rv0359	-	PROBABLE CONSERVED INTEGRAL MEMBRANE PROTEIN	10	10	8347.6	5535.9	-2811.7	0.51770	1.00000
Rv0360c	-	hypothetical protein Rv0360c	8	6	1078.1	1340.9	262.8	0.74480	1.00000
Rv0361	-	PROBABLE CONSERVED MEMBRANE PROTEIN	8	5	378.6	1511.0	1132.4	0.06380	1.00000
Rv0362	mgtE	POSSIBLE Mg2+ TRANSPORT TRANSMEMBRANE PROTEIN MGTE	14	12	3583.0	5.9	-3577.1	0.00000	0.00000
Rv0363c	fba	fructose-bisphosphate aldolase	14	0	0.0	0.0	0.0	1.00000	1.00000
Rv0364	-	POSSIBLE CONSERVED TRANSMEMBRANE PROTEIN	12	1	41.5	52.8	11.2	1.00000	1.00000
Rv0365c	-	hypothetical protein Rv0365c	19	15	5724.0	3898.9	-1825.0	0.52590	1.00000
Rv0366c	-	hypothetical protein Rv0366c	5	4	1209.4	716.0	-493.4	0.50190	1.00000
Rv0367c	-	hypothetical protein Rv0367c	2	2	308.7	78.6	-230.2	0.47520	1.00000
Rv0368c	-	hypothetical protein Rv0368c	17	13	4462.0	3448.0	-1014.0	0.70160	1.00000
Rv0369c	-	POSSIBLE MEMBRANE OXIDOREDUCTASE	7	4	427.3	516.3	89.0	0.81610	1.00000
Rv0370c	-	POSSIBLE OXIDOREDUCTASE	19	9	686.8	481.2	-205.6	0.62160	1.00000
Rv0371c	-	hypothetical protein Rv0371c	6	2	56.9	29.3	-27.6	0.72730	1.00000
Rv0372c	-	hypothetical protein Rv0372c	6	2	421.4	218.9	-202.5	0.42430	1.00000
Rv0373c	-	PROBABLE CARBON MONOXYDE DEHYDROGENASE (LARGE CHAIN)	37	18	2449.0	66326.7	63877.7	0.20100	1.00000
Rv0374c	-	PROBABLE CARBON MONOXYDE DEHYDROGENASE (SMALL CHAIN)	4	3	118.0	52.8	-65.2	0.42840	1.00000
Rv0375c	-	PROBABLE CARBON MONOXYDE DEHYDROGENASE (MEDIUM CHAIN)	8	5	350.0	432.3	82.3	0.76900	1.00000
Rv0376c	-	hypothetical protein Rv0376c	18	11	3081.3	2931.8	-149.5	0.93730	1.00000
Rv0377	-	PROBABLE TRANSCRIPTIONAL REGULATORY PROTEIN (PROBABLY LYSR-FAMILY)	8	4	701.7	1645.3	943.6	0.16810	1.00000
Rv0378	-	CONSERVED HYPOTHETICAL GLYCINE RICH PROTEIN	3	1	333.4	339.5	6.0	1.00000	1.00000
Rv0379	secE2	POSSIBLE PROTEIN TRANSPORT PROTEIN SECE2	2	1	86.5	40.0	-46.5	1.00000	1.00000
Rv0380c	-	POSSIBLE RNA METHYLTRANSFERASE (RNA METHYLASE)	10	4	69.2	135.2	66.0	0.65350	1.00000
Rv0381c	-	hypothetical protein Rv0381c	17	14	3851.3	1151.8	-2699.5	0.03050	1.00000
Rv0382c	pyrE	orotate phosphoribosyltransferase	12	0	0.0	0.0	0.0	1.00000	1.00000
Rv0383c	-	POSSIBLE CONSERVED SECRETED PROTEIN	8	0	0.0	0.0	0.0	1.00000	1.00000
Rv0384c	clpB	PROBABLE ENDOPEPTIDASE ATP BINDING PROTEIN (CHAIN B) CLPB (CLPB PROTEIN) (HEAT SHOCK PROTEIN F84.1)	21	0	0.0	0.0	0.0	1.00000	1.00000
Rv0385	-	hypothetical protein Rv0385	19	17	4843.1	46008.6	41165.5	0.11640	1.00000
Rv0386	-	PROBABLE TRANSCRIPTIONAL REGULATORY PROTEIN (PROBABLY LUXR/UHPA-FAMILY)	41	31	9383.7	8204.9	-1178.8	0.89040	1.00000
Rv0387c	-	hypothetical protein Rv0387c	11	10	3512.6	2241.0	-1271.5	0.64430	1.00000
Rv0388c	PPE9	PPE FAMILY PROTEIN	8	8	642.9	958.3	315.3	0.57390	1.00000
Rv0389	purT	phosphoribosylglycinamide formyltransferase 2	7	6	1934.3	721.8	-1212.5	0.29880	1.00000
Rv0390	-	hypothetical protein Rv0390	6	3	296.0	0.0	-296.0	0.01500	0.73551
Rv0391	metZ	O-succinylhomoserine sulfhydrylase	20	9	819.7	51.2	-768.5	0.00990	0.54658
Rv0392c	ndhA	PROBABLE MEMBRANE NADH DEHYDROGENASE NDHA	15	11	1722.6	2684.0	961.4	0.45150	1.00000
Rv0393	-	CONSERVED 13E12 REPEAT FAMILY PROTEIN	10	9	3960.5	4028.7	68.3	0.98200	1.00000
Rv0394c	-	POSSIBLE SECRETED PROTEIN	9	6	1144.4	2440.7	1296.2	0.34510	1.00000
Rv0395	-	hypothetical protein Rv0395	6	5	337.2	367.7	30.5	0.90560	1.00000
Rv0396	-	hypothetical protein Rv0396	4	2	293.0	478.9	185.9	0.51830	1.00000
Rv0397	-	CONSERVED 13E12 REPEAT FAMILY PROTEIN	3	2	694.5	420.0	-274.5	0.48250	1.00000
Rv0398c	-	POSSIBLE SECRETED PROTEIN	4	2	75.7	128.6	52.9	0.51850	1.00000
Rv0399c	lpqK	POSSIBLE CONSERVED LIPOPROTEIN LPQK	23	12	1816.6	2323.9	507.3	0.72670	1.00000
Rv0400c	fadE7	ACYL-CoA DEHYDROGENASE FADE7	10	7	539.5	913.7	374.2	0.50770	1.00000
Rv0401	-	PROBABLE CONSERVED TRANSMEMBRANE PROTEIN	3	2	297.5	317.6	20.1	1.00000	1.00000
Rv0402c	mmpL1	PROBABLE CONSERVED TRANSMEMBRANE TRANSPORT PROTEIN MMPL1	48	38	5334.4	12779.0	7444.7	0.19590	1.00000
Rv0403c	mmpS1	PROBABLE CONSERVED MEMBRANE PROTEIN MMPS1	7	5	323.1	836.0	512.9	0.20990	1.00000
Rv0404	fadD30	acyl-CoA synthetase	80	25	2394.6	3725.7	1331.1	0.47050	1.00000
Rv0405	pks6	PROBABLE MEMBRANE BOUND POLYKETIDE SYNTHASE PKS6	103	42	8962.8	11172.1	2209.4	0.73770	1.00000
Rv0406c	-	BETA LACTAMASE LIKE PROTEIN	13	12	4578.0	4076.6	-501.4	0.86880	1.00000
Rv0407	fgd1	PROBABLE F420-DEPENDENT GLUCOSE-6-PHOSPHATE DEHYDROGENASE FGD1	18	15	2528.7	1030.5	-1498.2	0.16790	1.00000
Rv0408	pta	phosphate acetyltransferase	38	23	3490.3	3816.0	325.6	0.89470	1.00000
Rv0409	ackA	acetate kinase	16	11	827.0	1568.0	741.0	0.35990	1.00000
Rv0410c	pknG	SERINE/THREONINE-PROTEIN KINASE PKNG (PROTEIN KINASE G) (STPK G)	29	0	0.0	0.0	0.0	1.00000	1.00000
Rv0411c	glnH	PROBABLE GLUTAMINE-BINDING LIPOPROTEIN GLNH (GLNBP)	8	0	0.0	0.0	0.0	1.00000	1.00000
Rv0412c	-	POSSIBLE CONSERVED MEMBRANE PROTEIN	21	0	0.0	0.0	0.0	1.00000	1.00000
Rv0413	mutT3	POSSIBLE MUTATOR PROTEIN MUTT3 (7,8-DIHYDRO-8-OXOGUANINE-TRIPHOSPHATASE) (8-OXO-DGTPASE) (DGTP PYROPHOSPHOHYDROLASE)	5	4	2425.2	2766.8	341.6	0.83130	1.00000
Rv0414c	thiE	thiamine-phosphate pyrophosphorylase	9	0	0.0	0.0	0.0	1.00000	1.00000
Rv0415	thiO	POSSIBLE THIAMINE BIOSYNTHESIS OXIDOREDUCTASE THIO	11	0	0.0	0.0	0.0	1.00000	1.00000
Rv0416	thiS	sulfur carrier protein ThiS	4	0	0.0	0.0	0.0	1.00000	1.00000
Rv0417	thiG	thiazole synthase	14	0	0.0	0.0	0.0	1.00000	1.00000
Rv0418	lpqL	PROBABLE LIPOPROTEIN AMINOPEPTIDASE LPQL	27	21	3234.4	3106.2	-128.2	0.95040	1.00000
Rv0419	lpqM	POSSIBLE LIPOPROTEIN PEPTIDASE LPQM	18	15	2452.8	4065.1	1612.3	0.41300	1.00000
Rv0420c	-	POSSIBLE TRANSMEMBRANE PROTEIN	7	7	1093.1	1656.2	563.1	0.54110	1.00000
Rv0421c	-	hypothetical protein Rv0421c	8	2	121.3	46.9	-74.4	0.66320	1.00000
Rv0422c	thiD	phosphomethylpyrimidine kinase	14	0	0.0	0.0	0.0	1.00000	1.00000
Rv0423c	thiC	thiamine biosynthesis protein ThiC	19	0	0.0	0.0	0.0	1.00000	1.00000
Rv0424c	-	hypothetical protein Rv0424c	8	7	2812.2	1774.7	-1037.5	0.49560	1.00000
Rv0425c	ctpH	POSSIBLE METAL CATION TRANSPORTING P-TYPE ATPASE CTPH	35	23	5025.8	4873.9	-151.9	0.96910	1.00000
Rv0426c	-	POSSIBLE TRANSMEMBRANE PROTEIN	2	2	390.0	894.8	504.8	0.25240	1.00000
Rv0427c	xthA	PROBABLE EXODEOXYRIBONUCLEASE III PROTEIN XTHA (EXONUCLEASE III) (EXO III) (AP ENDONUCLEASE VI)	13	9	1015.8	858.0	-157.8	0.80260	1.00000
Rv0428c	-	hypothetical protein Rv0428c	12	7	2753.8	3303.2	549.5	0.80230	1.00000
Rv0429c	def	peptide deformylase	8	0	0.0	0.0	0.0	1.00000	1.00000
Rv0430	-	hypothetical protein Rv0430	3	0	0.0	0.0	0.0	1.00000	1.00000
Rv0431	-	PUTATIVE TUBERCULIN RELATED PEPTIDE	9	1	0.0	3.5	3.5	1.00000	1.00000
Rv0432	sodC	PROBABLE PERIPLASMIC SUPEROXIDE DISMUTASE	12	11	1245.2	1533.0	287.8	0.74580	1.00000
Rv0433	-	hypothetical protein Rv0433	22	18	6247.3	19273.2	13025.9	0.28310	1.00000
Rv0434	-	hypothetical protein Rv0434	13	11	2903.4	3236.8	333.4	0.86960	1.00000
Rv0435c	-	PUTATIVE CONSERVED ATPASE	21	18	8402.2	6074.6	-2327.6	0.62930	1.00000
Rv0436c	pssA	PROBABLE CDP-DIACYLGLYCEROL--SERINE O-PHOSPHATIDYLTRANSFERASE PSSA (PS SYNTHASE) (PHOSPHATIDYLSERINE SYNTHASE)	16	6	82.9	258.7	175.8	0.14440	1.00000
Rv0437c	psd	phosphatidylserine decarboxylase	8	4	27.1	129.0	101.8	0.19860	1.00000
Rv0438c	moeA2	PROBABLE MOLYBDOPTERIN BIOSYNTHESIS PROTEIN MOEA2	13	10	2308.2	2645.8	337.7	0.85500	1.00000
Rv0439c	-	short chain dehydrogenase	18	14	3236.2	6127.2	2891.0	0.28520	1.00000
Rv0440	groEL	chaperonin GroEL	11	0	0.0	0.0	0.0	1.00000	1.00000
Rv0441c	-	hypothetical protein Rv0441c	7	7	755.3	633.1	-122.2	0.80530	1.00000
Rv0442c	PPE10	PPE FAMILY PROTEIN	22	16	3989.9	3837.8	-152.1	0.95880	1.00000
Rv0443	-	hypothetical protein Rv0443	12	10	6617.1	6087.2	-529.9	0.90310	1.00000
Rv0444c	-	hypothetical protein Rv0444c	7	5	521.0	219.1	-301.9	0.49750	1.00000
Rv0445c	sigK	RNA polymerase sigma factor SigK	10	8	6019.4	4290.4	-1729.0	0.60660	1.00000
Rv0446c	-	POSSIBLE CONSERVED TRANSMEMBRANE PROTEIN	15	13	2650.6	2796.1	145.6	0.93760	1.00000
Rv0447c	ufaA1	PROBABLE CYCLOPROPANE-FATTY-ACYL-PHOSPHOLIPID SYNTHASE UFAA1 (CYCLOPROPANE FATTY ACID SYNTHASE) (CFA SYNTHASE)	25	22	8028.0	7660.9	-367.1	0.96440	1.00000
Rv0448c	-	hypothetical protein Rv0448c	13	13	3988.6	4148.1	159.5	0.96000	1.00000
Rv0449c	-	hypothetical protein Rv0449c	23	19	6527.5	4814.5	-1713.1	0.70320	1.00000
Rv0450c	mmpL4	PROBABLE CONSERVED TRANSMEMBRANE TRANSPORT PROTEIN MMPL4	77	38	5376.0	1021.2	-4354.8	0.00080	0.09120
Rv0451c	mmpS4	PROBABLE CONSERVED MEMBRANE PROTEIN MMPS4	14	3	164.8	1.2	-163.6	0.23120	1.00000
Rv0452	-	POSSIBLE TRANSCRIPTIONAL REGULATORY PROTEIN	9	9	2777.8	2558.7	-219.1	0.89800	1.00000
Rv0453	PPE11	PPE FAMILY PROTEIN	21	16	3453.7	4382.1	928.5	0.72300	1.00000
Rv0454	-	hypothetical protein Rv0454	6	6	1984.8	746.3	-1238.5	0.15490	1.00000
Rv0455c	-	hypothetical protein Rv0455c	10	0	0.0	0.0	0.0	1.00000	1.00000
Rv0456A	-	hypothetical protein Rv0456A	4	3	1052.5	656.0	-396.5	0.53870	1.00000
Rv0456c	echA2	enoyl-CoA hydratase	9	8	831.4	403.6	-427.8	0.32940	1.00000
Rv0457c	-	PROBABLE PEPTIDASE	34	22	8353.2	6255.8	-2097.5	0.65930	1.00000
Rv0458	-	PROBABLE ALDEHYDE DEHYDROGENASE	18	16	1172.4	3582.4	2410.0	0.02980	1.00000
Rv0459	-	hypothetical protein Rv0459	5	4	208.0	465.3	257.3	0.43780	1.00000
Rv0460	-	CONSERVED HYDROPHOBIC PROTEIN	2	1	14.2	108.2	94.0	0.09960	1.00000
Rv0461	-	PROBABLE TRANSMEMBRANE PROTEIN	15	14	6855.6	7767.2	911.6	0.87480	1.00000
Rv0462	lpd	dihydrolipoamide dehydrogenase	25	0	0.0	0.0	0.0	1.00000	1.00000
Rv0463	-	PROBABLE CONSERVED MEMBRANE PROTEIN	3	2	244.4	74.7	-169.7	0.24750	1.00000
Rv0464c	-	hypothetical protein Rv0464c	14	11	606.4	1080.4	474.0	0.34980	1.00000
Rv0465c	-	PROBABLE TRANSCRIPTIONAL REGULATORY PROTEIN	24	21	9816.4	107666.0	97849.6	0.23940	1.00000
Rv0466	-	hypothetical protein Rv0466	8	7	1337.5	1962.5	625.1	0.57860	1.00000
Rv0467	icl	isocitrate lyase	18	4	67.0	0.0	-67.0	0.11030	1.00000
Rv0468	fadB2	3-hydroxybutyryl-CoA dehydrogenase	10	8	839.4	480.2	-359.2	0.37700	1.00000
Rv0469	umaA	POSSIBLE MYCOLIC ACID SYNTHASE UMAA	21	18	1753.0	1357.0	-396.0	0.74390	1.00000
Rv0470A	-	hypothetical protein Rv0470A	11	10	5973.1	5451.8	-521.3	0.90360	1.00000
Rv0470c	pcaA	MYCOLIC ACID SYNTHASE PCAA (CYCLOPROPANE SYNTHASE)	10	10	784.4	410.6	-373.7	0.36760	1.00000
Rv0471c	-	hypothetical protein Rv0471c	12	11	4891.7	4312.2	-579.5	0.86030	1.00000
Rv0472c	-	PROBABLE TRANSCRIPTIONAL REGULATORY PROTEIN (POSSIBLY TETR-FAMILY)	9	8	171.7	251.3	79.6	0.72660	1.00000
Rv0473	-	POSSIBLE CONSERVED TRANSMEMBRANE PROTEIN	14	12	3013.8	2075.3	-938.5	0.57900	1.00000
Rv0474	-	PROBABLE TRANSCRIPTIONAL REGULATORY PROTEIN	7	7	3067.8	2439.9	-627.9	0.72720	1.00000
Rv0475	hbhA	IRON-REGULATED HEPARIN BINDING HEMAGGLUTININ HBHA (ADHESIN)	9	7	930.9	886.1	-44.8	0.94550	1.00000
Rv0476	-	POSSIBLE CONSERVED TRANSMEMBRANE PROTEIN	5	5	748.1	818.0	69.9	0.89800	1.00000
Rv0477	-	POSSIBLE CONSERVED SECRETED PROTEIN	5	4	1997.8	3226.5	1228.7	0.43490	1.00000
Rv0478	deoC	deoxyribose-phosphate aldolase	3	3	504.0	491.8	-12.1	0.96930	1.00000
Rv0479c	-	PROBABLE CONSERVED MEMBRANE PROTEIN	12	1	77.1	50.4	-26.8	1.00000	1.00000
Rv0480c	-	POSSIBLE AMIDOHYDROLASE	14	13	6786.8	5413.9	-1372.9	0.76350	1.00000
Rv0481c	-	hypothetical protein Rv0481c	11	9	7647.8	7579.4	-68.4	0.99160	1.00000
Rv0482	murB	UDP-N-acetylenolpyruvoylglucosamine reductase	10	0	0.0	0.0	0.0	1.00000	1.00000
Rv0483	lprQ	PROBABLE CONSERVED LIPOPROTEIN LPRQ	24	22	15354.7	12954.6	-2400.2	0.82270	1.00000
Rv0484c	-	PROBABLE SHORT-CHAIN TYPE OXIDOREDUCTASE	8	7	3967.2	2949.5	-1017.6	0.64270	1.00000
Rv0485	-	POSSIBLE TRANSCRIPTIONAL REGULATORY PROTEIN	21	17	2562.4	37.6	-2524.8	0.00000	0.00000
Rv0486	-	MANNOSYLTRANSFERASE	11	1	5.2	46.5	41.3	0.90010	1.00000
Rv0487	-	hypothetical protein Rv0487	9	9	3870.5	1921.8	-1948.8	0.36830	1.00000
Rv0488	-	PROBABLE CONSERVED INTEGRAL MEMBRANE PROTEIN	9	9	1104.5	1773.8	669.3	0.44740	1.00000
Rv0489	gpm1	phosphoglyceromutase	11	0	0.0	0.0	0.0	1.00000	1.00000
Rv0490	senX3	PUTATIVE TWO COMPONENT SENSOR HISTIDINE KINASE SENX3	16	10	2356.1	2913.0	556.9	0.77280	1.00000
Rv0491	regX3	TWO COMPONENT SENSORY TRANSDUCTION PROTEIN REGX3 (TRANSCRIPTIONAL REGULATORY PROTEIN) (PROBABLY LUXR-FAMILY)	8	6	3261.8	4934.4	1672.7	0.50230	1.00000
Rv0492A	-	hypothetical protein Rv0492A	4	4	1380.8	603.6	-777.2	0.24170	1.00000
Rv0492c	-	PROBABLE OXIDOREDUCTASE GMC-TYPE	14	11	3615.0	3618.8	3.8	0.99900	1.00000
Rv0493c	-	hypothetical protein Rv0493c	16	13	2747.1	2837.2	90.1	0.96090	1.00000
Rv0494	-	PROBABLE TRANSCRIPTIONAL REGULATORY PROTEIN (PROBABLY GNTR-FAMILY)	6	6	434.9	329.5	-105.4	0.80230	1.00000
Rv0495c	-	hypothetical protein Rv0495c	11	9	909.6	58.5	-851.0	0.01710	0.79336
Rv0496	-	hypothetical protein Rv0496	8	5	376.8	560.7	183.9	0.60490	1.00000
Rv0497	-	PROBABLE CONSERVED TRANSMEMBRANE PROTEIN	12	4	9.3	367.8	358.5	0.03140	1.00000
Rv0498	-	hypothetical protein Rv0498	11	9	3049.9	1643.8	-1406.1	0.32880	1.00000
Rv0499	-	hypothetical protein Rv0499	5	5	1258.7	469.7	-789.0	0.13630	1.00000
Rv0500	proC	pyrroline-5-carboxylate reductase	11	0	0.0	0.0	0.0	1.00000	1.00000
Rv0500A	-	hypothetical protein Rv0500A	3	2	53.4	107.9	54.5	1.00000	1.00000
Rv0500B	-	hypothetical protein Rv0500B	1	1	123.3	41.0	-82.3	0.40180	1.00000
Rv0501	galE2	POSSIBLE UDP-GLUCOSE 4-EPIMERASE GALE2 (GALACTOWALDENASE) (UDP-GALACTOSE 4-EPIMERASE) (URIDINE DIPHOSPHATE GALACTOSE 4-EPIMERASE) (URIDINE DIPHOSPHO-GALACTOSE 4-EPIMERASE)	23	17	3207.8	3401.2	193.3	0.93930	1.00000
Rv0502	-	hypothetical protein Rv0502	16	10	1776.0	1562.0	-214.0	0.85160	1.00000
Rv0503c	cmaA2	CYCLOPROPANE-FATTY-ACYL-PHOSPHOLIPID SYNTHASE 2 CMAA2 (CYCLOPROPANE FATTY ACID SYNTHASE) (CFA SYNTHASE) (CYCLOPROPANE MYCOLIC ACID SYNTHASE 2) (MYCOLIC ACID TRANS-CYCLOPROPANE SYNTHETASE)	19	19	8263.4	41075.2	32811.8	0.33730	1.00000
Rv0504c	-	hypothetical protein Rv0504c	8	1	50.3	0.8	-49.5	1.00000	1.00000
Rv0505c	serB1	POSSIBLE PHOSPHOSERINE PHOSPHATASE SERB1 (PSP) (O-PHOSPHOSERINE PHOSPHOHYDROLASE) (PSPASE)	19	3	399.0	57.8	-341.2	0.73500	1.00000
Rv0506	mmpS2	PROBABLE CONSERVED MEMBRANE PROTEIN MMPS2	8	8	2786.8	3217.4	430.6	0.82570	1.00000
Rv0507	mmpL2	PROBABLE CONSERVED TRANSMEMBRANE TRANSPORT PROTEIN MMPL2	79	43	6783.8	14567.7	7783.9	0.24120	1.00000
Rv0508	-	hypothetical protein Rv0508	6	4	1535.8	1437.9	-97.9	0.91960	1.00000
Rv0509	hemA	glutamyl-tRNA reductase	19	0	0.0	0.0	0.0	1.00000	1.00000
Rv0510	hemC	porphobilinogen deaminase	10	0	0.0	0.0	0.0	1.00000	1.00000
Rv0511	hemD	PROBABLE UROPORPHYRIN-III C-METHYLTRANSFERASE HEMD (UROPORPHYRINOGEN III METHYLASE) (UROGEN III METHYLASE) (SUMT) (UROGEN III METHYLASE) (UROM)	16	0	0.0	0.0	0.0	1.00000	1.00000
Rv0512	hemB	delta-aminolevulinic acid dehydratase	18	0	0.0	0.0	0.0	1.00000	1.00000
Rv0513	-	POSSIBLE CONSERVED TRANSMEMBRANE PROTEIN	6	4	1260.7	1086.6	-174.1	0.83860	1.00000
Rv0514	-	POSSIBLE TRANSMEMBRANE PROTEIN	1	1	1032.3	767.4	-264.9	0.58940	1.00000
Rv0515	-	CONSERVED 13E12 REPEAT FAMILY PROTEIN	1	0	0.0	0.0	0.0	1.00000	1.00000
Rv0516c	-	hypothetical protein Rv0516c	7	7	1287.6	2045.5	757.9	0.55830	1.00000
Rv0517	-	POSSIBLE MEMBRANE ACYLTRANSFERASE	17	17	7189.0	11197.3	4008.4	0.44310	1.00000
Rv0518	-	POSSIBLE EXPORTED PROTEIN	10	9	1189.8	1247.2	57.4	0.94740	1.00000
Rv0519c	-	POSSIBLE CONSERVED MEMBRANE PROTEIN	8	7	2649.2	2552.0	-97.3	0.95530	1.00000
Rv0520	-	POSSIBLE METHYLTRANSFERASE/METHYLASE (FRAGMENT)	4	4	773.3	1195.8	422.5	0.50880	1.00000
Rv0521	-	POSSIBLE METHYLTRANSFERASE/METHYLASE (FRAGMENT)	4	4	1011.4	846.8	-164.6	0.79300	1.00000
Rv0522	gabP	PROBABLE GABA PERMEASE GABP (4-AMINO BUTYRATE TRANSPORT CARRIER) (GAMA-AMINOBUTYRATE PERMEASE)	19	16	4283.2	4134.2	-149.0	0.96400	1.00000
Rv0523c	-	hypothetical protein Rv0523c	8	7	2189.3	2018.0	-171.3	0.91740	1.00000
Rv0524	hemL	glutamate-1-semialdehyde aminotransferase	20	0	0.0	0.0	0.0	1.00000	1.00000
Rv0525	-	hypothetical protein Rv0525	9	0	0.0	0.0	0.0	1.00000	1.00000
Rv0526	-	POSSIBLE THIOREDOXIN PROTEIN (THIOL-DISULFIDE INTERCHANGE PROTEIN)	7	0	0.0	0.0	0.0	1.00000	1.00000
Rv0527	ccdA	POSSIBLE CYTOCHROME C-TYPE BIOGENESIS PROTEIN CCDA	5	0	0.0	0.0	0.0	1.00000	1.00000
Rv0528	-	PROBABLE CONSERVED TRANSMEMBRANE PROTEIN	15	0	0.0	0.0	0.0	1.00000	1.00000
Rv0529	ccsA	POSSIBLE CYTOCHROME C-TYPE BIOGENESIS PROTEIN CCSA	15	0	0.0	0.0	0.0	1.00000	1.00000
Rv0530	-	hypothetical protein Rv0530	16	14	4140.7	2992.4	-1148.3	0.62250	1.00000
Rv0531	-	POSSIBLE CONSERVED MEMBRANE PROTEIN	3	1	5.0	45.7	40.8	1.00000	1.00000
Rv0532	PE_PGRS6	PE-PGRS FAMILY PROTEIN	14	9	1238.1	1626.7	388.6	0.66340	1.00000
Rv0533c	fabH	3-oxoacyl-(acyl carrier protein) synthase III	14	11	2561.1	3623.9	1062.8	0.59530	1.00000
Rv0534c	menA	1,4-dihydroxy-2-naphthoate octaprenyltransferase	11	0	0.0	0.0	0.0	1.00000	1.00000
Rv0535	pnp	5'-methylthioadenosine phosphorylase	9	6	1548.9	2847.3	1298.4	0.37980	1.00000
Rv0536	galE3	PROBABLE UDP-GLUCOSE 4-EPIMERASE GALE3 (GALACTOWALDENASE) (UDP-GALACTOSE 4-EPIMERASE) (URIDINE DIPHOSPHATE GALACTOSE 4-EPIMERASE) (URIDINE DIPHOSPHO-GALACTOSE 4-EPIMERASE)	12	10	2354.9	3785.4	1430.5	0.50520	1.00000
Rv0537c	-	PROBABLE INTEGRAL MEMBRANE PROTEIN	18	15	4861.4	4364.9	-496.5	0.89580	1.00000
Rv0538	-	POSSIBLE CONSERVED MEMBRANE PROTEIN	14	13	4051.3	2498.7	-1552.6	0.41950	1.00000
Rv0539	-	PROBABLE DOLICHYL-PHOSPHATE SUGAR SYNTHASE (DOLICHOL-PHOSPHATE SUGAR SYNTHETASE) (DOLICHOL-PHOSPHATE SUGAR TRANSFERASE) (SUGAR PHOSPHORYLDOLICHOL SYNTHASE)	6	3	277.2	460.2	183.0	0.41710	1.00000
Rv0540	-	hypothetical protein Rv0540	10	6	704.6	1662.8	958.2	0.20630	1.00000
Rv0541c	-	PROBABLE CONSERVED INTEGRAL MEMBRANE PROTEIN	17	0	0.0	0.0	0.0	1.00000	1.00000
Rv0542c	menE	O-succinylbenzoic acid--CoA ligase	14	0	0.0	0.0	0.0	1.00000	1.00000
Rv0543c	-	hypothetical protein Rv0543c	2	0	0.0	0.0	0.0	1.00000	1.00000
Rv0544c	-	POSSIBLE CONSERVED TRANSMEMBRANE PROTEIN	6	5	1621.2	508.6	-1112.6	0.19020	1.00000
Rv0545c	pitA	PROBABLE LOW-AFFINITY INORGANIC PHOSPHATE TRANSPORTER INTEGRAL MEMBRANE PROTEIN PITA	14	10	1238.8	1542.5	303.7	0.74460	1.00000
Rv0546c	-	hypothetical protein Rv0546c	7	6	2674.6	2954.2	279.6	0.89610	1.00000
Rv0547c	-	short chain dehydrogenase	10	7	1453.9	5248.1	3794.2	0.02340	0.97899
Rv0548c	menB	naphthoate synthase	10	0	0.0	0.0	0.0	1.00000	1.00000
Rv0549c	-	hypothetical protein Rv0549c	4	4	592.6	365.8	-226.8	0.50920	1.00000
Rv0550c	-	hypothetical protein Rv0550c	3	1	1288.3	1031.4	-257.0	0.89490	1.00000
Rv0551c	fadD8	acyl-CoA synthetase	28	25	5652.0	5592.4	-59.7	0.99470	1.00000
Rv0552	-	hypothetical protein Rv0552	18	14	2075.1	2794.1	719.0	0.64210	1.00000
Rv0553	menC	O-succinylbenzoate synthase	7	0	0.0	0.0	0.0	1.00000	1.00000
Rv0554	bpoC	POSSIBLE PEROXIDASE BPOC (NON-HAEM PEROXIDASE)	13	12	6327.7	7616.8	1289.1	0.78240	1.00000
Rv0555	menD	2-succinyl-6-hydroxy-2,4-cyclohexadiene-1-carboxylic acid synthase/2-oxoglutarate decarboxylase	15	0	0.0	0.0	0.0	1.00000	1.00000
Rv0556	-	PROBABLE CONSERVED TRANSMEMBRANE PROTEIN	12	1	0.0	3.5	3.5	1.00000	1.00000
Rv0557	pimB	MANNOSYLTRANSFERASE PIMB	13	5	314.6	623.1	308.4	0.37550	1.00000
Rv0558	ubiE	ubiquinone/menaquinone biosynthesis methyltransferase	13	0	0.0	0.0	0.0	1.00000	1.00000
Rv0559c	-	POSSIBLE CONSERVED SECRETED PROTEIN	6	6	967.0	1337.5	370.4	0.60600	1.00000
Rv0560c	-	POSSIBLE BENZOQUINONE METHYLTRANSFERASE (METHYLASE)	12	11	1469.9	1486.3	16.4	0.98650	1.00000
Rv0561c	-	POSSIBLE OXIDOREDUCTASE	18	14	2236.2	2751.6	515.4	0.73960	1.00000
Rv0562	grcC1	PROBABLE POLYPRENYL-DIPHOSPHATE SYNTHASE GRCC1 (POLYPRENYL PYROPHOSPHATE SYNTHETASE)	13	0	0.0	0.0	0.0	1.00000	1.00000
Rv0563	htpX	heat shock protein HtpX	11	1	98.4	57.5	-40.9	0.89960	1.00000
Rv0564c	gpsA	NAD(P)H-dependent glycerol-3-phosphate dehydrogenase	11	9	1849.2	2824.9	975.6	0.49290	1.00000
Rv0565c	-	PROBABLE MONOOXYGENASE	34	26	6661.7	8599.4	1937.6	0.78000	1.00000
Rv0566c	-	nucleotide-binding protein	4	2	269.8	585.5	315.7	0.27930	1.00000
Rv0567	-	PROBABLE METHYLTRANSFERASE/METHYLASE	16	13	4360.5	4057.1	-303.3	0.91950	1.00000
Rv0568	cyp135B1	POSSIBLE CYTOCHROME P450 135B1 CYP135B1	12	9	2696.7	1757.7	-939.1	0.52050	1.00000
Rv0569	-	hypothetical protein Rv0569	3	3	2056.8	1909.9	-146.9	0.91360	1.00000
Rv0570	nrdZ	PROBABLE RIBONUCLEOSIDE-DIPHOSPHATE REDUCTASE (LARGE SUBUNIT) NRDZ (RIBONUCLEOTIDE REDUCTASE)	34	26	4314.6	3089.6	-1225.0	0.59780	1.00000
Rv0571c	-	hypothetical protein Rv0571c	12	10	1246.3	1153.6	-92.7	0.91570	1.00000
Rv0572c	-	hypothetical protein Rv0572c	7	7	2447.0	1692.5	-754.5	0.64300	1.00000
Rv0573c	-	nicotinate phosphoribosyltransferase	14	10	1341.8	2275.6	933.8	0.35100	1.00000
Rv0574c	-	hypothetical protein Rv0574c	19	14	3036.1	5133.1	2097.0	0.34840	1.00000
Rv0575c	-	hypothetical protein Rv0575c	11	9	2444.1	2406.1	-38.0	0.97930	1.00000
Rv0576	-	PROBABLE TRANSCRIPTIONAL REGULATORY PROTEIN (POSSIBLY ARSR-FAMILY)	18	13	559.3	1201.4	642.1	0.21940	1.00000
Rv0577	TB27.3	hypothetical protein Rv0577	12	10	1595.8	2560.8	965.0	0.48850	1.00000
Rv0578c	PE_PGRS7	PE-PGRS FAMILY PROTEIN	23	11	1199.3	962.9	-236.4	0.73030	1.00000
Rv0579	-	hypothetical protein Rv0579	11	8	1138.5	1052.5	-85.9	0.88850	1.00000
Rv0580c	-	hypothetical protein Rv0580c	7	5	1197.5	1073.4	-124.1	0.86800	1.00000
Rv0581	-	hypothetical protein Rv0581	4	4	529.8	713.6	183.8	0.63810	1.00000
Rv0582	-	hypothetical protein Rv0582	9	4	241.8	227.1	-14.7	0.95040	1.00000
Rv0583c	lpqN	PROBABLE CONSERVED LIPOPROTEIN LPQN	7	7	2419.6	3009.9	590.3	0.76510	1.00000
Rv0584	-	POSSIBLE CONSERVED EXPORTED PROTEIN	56	45	6484.5	6496.0	11.5	0.99900	1.00000
Rv0585c	-	PROBABLE CONSERVED INTEGRAL MEMBRANE PROTEIN	34	18	2886.8	3228.9	342.1	0.86270	1.00000
Rv0586	-	PROBABLE TRANSCRIPTIONAL REGULATORY PROTEIN (GNTR-FAMILY)	10	6	231.1	537.4	306.3	0.24380	1.00000
Rv0587	yrbE2A	CONSERVED HYPOTHETICAL INTEGRAL MEMBRANE PROTEIN YRBE2A	11	5	772.1	514.0	-258.1	0.56470	1.00000
Rv0588	yrbE2B	CONSERVED HYPOTHETICAL INTEGRAL MEMBRANE PROTEIN YRBE2B	13	9	513.3	481.4	-32.0	0.93100	1.00000
Rv0589	mce2A	MCE-FAMILY PROTEIN MCE2A	23	13	1477.9	1137.6	-340.2	0.68520	1.00000
Rv0590	mce2B	MCE-FAMILY PROTEIN MCE2B	9	8	694.8	803.5	108.7	0.84670	1.00000
Rv0590A	-	MCE-FAMILY RELATED PROTEIN	7	4	337.8	291.8	-46.0	0.85540	1.00000
Rv0591	mce2C	MCE-FAMILY PROTEIN MCE2C	21	20	2321.2	2489.7	168.5	0.92190	1.00000
Rv0592	mce2D	MCE-FAMILY PROTEIN MCE2D	27	19	1806.2	1621.0	-185.1	0.87020	1.00000
Rv0593	lprL	POSSIBLE MCE-FAMILY LIPOPROTEIN LPRL (MCE-FAMILY LIPOPROTEIN MCE2E)	17	14	2657.5	4170.1	1512.6	0.47160	1.00000
Rv0594	mce2F	MCE-FAMILY PROTEIN MCE2F	28	25	7640.4	15301.3	7660.9	0.24510	1.00000
Rv0595c	-	hypothetical protein Rv0595c	6	6	2101.3	2483.8	382.4	0.81390	1.00000
Rv0596c	-	hypothetical protein Rv0596c	4	1	0.0	39.5	39.5	0.40360	1.00000
Rv0597c	-	hypothetical protein Rv0597c	11	8	3107.5	2650.5	-457.0	0.81000	1.00000
Rv0598c	-	hypothetical protein Rv0598c	7	5	795.6	1248.5	453.0	0.52930	1.00000
Rv0599c	-	hypothetical protein Rv0599c	6	5	290.3	288.0	-2.3	0.99120	1.00000
Rv0600c	-	PROBABLE TWO COMPONENT SENSOR KINASE -SECOND PART	2	1	50.0	80.9	30.8	0.60600	1.00000
Rv0601c	-	PROBABLE TWO COMPONENT SENSOR KINASE -FIRST PART	4	3	700.1	666.4	-33.7	0.94110	1.00000
Rv0602c	tcrA	PROBABLE TWO COMPONENT DNA BINDING TRANSCRIPTIONAL REGULATORY PROTEIN TCRA	11	8	1186.4	646.0	-540.4	0.36460	1.00000
Rv0603	-	POSSIBLE EXPORTED PROTEIN	1	1	13.6	0.0	-13.6	1.00000	1.00000
Rv0604	lpqO	PROBABLE CONSERVED LIPOPROTEIN LPQO	5	4	1947.5	1036.9	-910.6	0.37790	1.00000
Rv0605	-	POSSIBLE RESOLVASE	8	8	2327.7	3558.0	1230.2	0.49950	1.00000
Rv0606	-	POSSIBLE TRANSPOSASE (FRAGMENT)	8	6	549.2	1199.2	650.0	0.21120	1.00000
Rv0607	-	hypothetical protein Rv0607	1	1	33.9	65.6	31.7	0.69050	1.00000
Rv0608	-	hypothetical protein Rv0608	2	1	187.3	198.6	11.3	0.90300	1.00000
Rv0609	-	hypothetical protein Rv0609	7	5	1106.2	846.0	-260.1	0.75700	1.00000
Rv0609A	-	hypothetical protein Rv0609A	2	1	286.4	72.0	-214.4	0.39750	1.00000
Rv0610c	-	hypothetical protein Rv0610c	7	6	1614.4	810.9	-803.5	0.35690	1.00000
Rv0611c	-	hypothetical protein Rv0611c	12	10	1782.5	2556.7	774.2	0.57710	1.00000
Rv0612	-	hypothetical protein Rv0612	6	6	695.1	594.7	-100.4	0.81120	1.00000
Rv0613c	-	hypothetical protein Rv0613c	16	15	6164.0	6552.1	388.1	0.93570	1.00000
Rv0614	-	hypothetical protein Rv0614	13	11	4363.7	3812.7	-551.0	0.86840	1.00000
Rv0615	-	PROBABLE INTEGRAL MEMBRANE PROTEIN	3	2	936.2	715.9	-220.3	0.70030	1.00000
Rv0616c	-	hypothetical protein Rv0616c	5	3	1556.6	1005.0	-551.6	0.53920	1.00000
Rv0617	-	hypothetical protein Rv0617	3	2	927.8	655.6	-272.2	0.57870	1.00000
Rv0618	galTa	PROBABLE GALACTOSE-1-PHOSPHATE URIDYLYLTRANSFERASE GALTA	6	5	498.5	223.8	-274.7	0.54400	1.00000
Rv0619	galTb	PROBABLE GALACTOSE-1-PHOSPHATE URIDYLYLTRANSFERASE GALTB	12	8	700.3	352.5	-347.8	0.32310	1.00000
Rv0620	galK	galactokinase	7	2	368.7	19.6	-349.1	0.19580	1.00000
Rv0621	-	POSSIBLE MEMBRANE PROTEIN	9	5	1706.1	1683.9	-22.2	0.98750	1.00000
Rv0622	-	POSSIBLE MEMBRANE PROTEIN	11	7	328.8	724.7	396.0	0.32730	1.00000
Rv0623	-	hypothetical protein Rv0623	2	0	0.0	0.0	0.0	1.00000	1.00000
Rv0624	-	hypothetical protein Rv0624	6	5	951.2	766.3	-184.9	0.76050	1.00000
Rv0625c	-	PROBABLE CONSERVED TRANSMEMBRANE PROTEIN	10	8	1601.4	12383.4	10782.0	0.16580	1.00000
Rv0626	-	hypothetical protein Rv0626	4	3	492.1	788.4	296.2	0.59700	1.00000
Rv0627	-	hypothetical protein Rv0627	1	0	0.0	0.0	0.0	1.00000	1.00000
Rv0628c	-	hypothetical protein Rv0628c	3	2	813.8	2319.1	1505.3	0.20680	1.00000
Rv0629c	recD	PROBABLE EXONUCLEASE V (ALPHA CHAIN) RECD (EXODEOXYRIBONUCLEASE V ALPHA CHAIN) (EXODEOXYRIBONUCLEASE V POLYPEPTIDE)	15	10	1856.4	1212.2	-644.2	0.51660	1.00000
Rv0630c	recB	PROBABLE EXONUCLEASE V (BETA CHAIN) RECB (EXODEOXYRIBONUCLEASE V BETA CHAIN)(EXODEOXYRIBONUCLEASE V POLYPEPTIDE) (CHI-SPECIFIC ENDONUCLEASE)	31	22	3904.2	4486.8	582.5	0.84700	1.00000
Rv0631c	recC	PROBABLE EXONUCLEASE V (GAMMA CHAIN) RECC (EXODEOXYRIBONUCLEASE V GAMMA CHAIN)(EXODEOXYRIBONUCLEASE V POLYPEPTIDE)	17	12	1975.3	1417.2	-558.0	0.64580	1.00000
Rv0632c	echA3	enoyl-CoA hydratase	10	6	1796.0	2481.1	685.1	0.62300	1.00000
Rv0633c	-	POSSIBLE EXPORTED PROTEIN	12	10	3747.3	5374.4	1627.0	0.59180	1.00000
Rv0634A	-	hypothetical protein Rv0634A	6	3	300.6	417.7	117.1	0.64490	1.00000
Rv0634B	rpmG	50S ribosomal protein L33	3	0	0.0	0.0	0.0	1.00000	1.00000
Rv0634c	-	POSSIBLE GLYOXALASE II (HYDROXYACYLGLUTATHIONE HYDROLASE) (GLX II)	12	11	2266.8	2199.2	-67.6	0.96570	1.00000
Rv0635	-	hypothetical protein Rv0635	14	0	0.0	0.0	0.0	1.00000	1.00000
Rv0636	-	hypothetical protein Rv0636	6	0	0.0	0.0	0.0	1.00000	1.00000
Rv0637	-	hypothetical protein Rv0637	6	0	0.0	0.0	0.0	1.00000	1.00000
Rv0638	secE	preprotein translocase subunit SecE	9	0	0.0	0.0	0.0	1.00000	1.00000
Rv0639	nusG	transcription antitermination protein NusG	11	0	0.0	0.0	0.0	1.00000	1.00000
Rv0640	rplK	50S ribosomal protein L11	5	0	0.0	0.0	0.0	1.00000	1.00000
Rv0641	rplA	50S ribosomal protein L1	6	0	0.0	0.0	0.0	1.00000	1.00000
Rv0642c	mmaA4	METHOXY MYCOLIC ACID SYNTHASE 4 MMAA4 (METHYL MYCOLIC ACID SYNTHASE 4) (MMA4) (HYDROXY MYCOLIC ACID SYNTHASE)	16	5	243.3	18.7	-224.6	0.19410	1.00000
Rv0643c	mmaA3	METHOXY MYCOLIC ACID SYNTHASE 3 MMAA3 (METHYL MYCOLIC ACID SYNTHASE 3) (MMA3) (HYDROXY MYCOLIC ACID SYNTHASE)	19	17	3849.5	3277.2	-572.3	0.81080	1.00000
Rv0644c	mmaA2	METHOXY MYCOLIC ACID SYNTHASE 2 MMAA2 (METHYL MYCOLIC ACID SYNTHASE 2) (MMA2) (HYDROXY MYCOLIC ACID SYNTHASE)	9	8	3706.1	1976.2	-1729.8	0.27670	1.00000
Rv0645c	mmaA1	METHOXY MYCOLIC ACID SYNTHASE 1 MMAA1 (METHYL MYCOLIC ACID SYNTHASE 1) (MMA1) (HYDROXY MYCOLIC ACID SYNTHASE)	15	15	8711.1	5384.8	-3326.4	0.42070	1.00000
Rv0646c	lipG	PROBABLE LIPASE/ESTERASE LIPG	9	9	3339.9	6251.5	2911.6	0.42740	1.00000
Rv0647c	-	hypothetical protein Rv0647c	11	0	0.0	0.0	0.0	1.00000	1.00000
Rv0648	-	ALPHA-MANNOSIDASE	35	28	12410.3	10313.2	-2097.1	0.80330	1.00000
Rv0649	fabD2	POSSIBLE MALONYL COA-ACYL CARRIER PROTEIN TRANSACYLASE FABD2 (MCT)	4	2	458.2	466.4	8.2	0.97390	1.00000
Rv0650	-	POSSIBLE SUGAR KINASE	5	4	2762.8	2283.8	-479.1	0.79220	1.00000
Rv0651	rplJ	50S ribosomal protein L10	5	0	0.0	0.0	0.0	1.00000	1.00000
Rv0652	rplL	50S ribosomal protein L7/L12	0	0	0.0	0.0	0.0	1.00000	1.00000
Rv0653c	-	POSSIBLE TRANSCRIPTIONAL REGULATORY PROTEIN (PROBABLY TETR-FAMILY)	10	6	605.0	480.8	-124.2	0.74580	1.00000
Rv0654	-	PROBABLE DIOXYGENASE	25	20	7906.5	8386.8	480.3	0.93570	1.00000
Rv0655	mkl	POSSIBLE RIBONUCLEOTIDE-TRANSPORT ATP-BINDING PROTEIN ABC TRANSPORTER MKL	11	7	1251.2	172.4	-1078.8	0.04140	1.00000
Rv0656c	-	hypothetical protein Rv0656c	4	4	1322.7	3088.8	1766.1	0.16230	1.00000
Rv0657c	-	hypothetical protein Rv0657c	1	1	182.0	187.0	5.0	1.00000	1.00000
Rv0658c	-	PROBABLE CONSERVED INTEGRAL MEMBRANE PROTEIN	14	11	1298.0	885.3	-412.6	0.58270	1.00000
Rv0659c	-	hypothetical protein Rv0659c	4	3	1233.3	789.8	-443.6	0.55590	1.00000
Rv0660c	-	hypothetical protein Rv0660c	2	2	459.8	122.3	-337.5	0.72830	1.00000
Rv0661c	-	hypothetical protein Rv0661c	4	4	1184.6	965.3	-219.4	0.78180	1.00000
Rv0662c	-	hypothetical protein Rv0662c	4	4	640.0	1122.4	482.4	0.44500	1.00000
Rv0663	atsD	POSSIBLE ARYLSULFATASE ATSD (ARYL-SULFATE SULPHOHYDROLASE) (ARYLSULPHATASE)	43	25	2464.2	5130.3	2666.1	0.10610	1.00000
Rv0664	-	hypothetical protein Rv0664	3	2	641.5	1109.8	468.3	0.46110	1.00000
Rv0665	-	hypothetical protein Rv0665	5	4	226.3	5185.0	4958.7	0.11760	1.00000
Rv0666	-	POSSIBLE MEMBRANE PROTEIN	0	0	0.0	0.0	0.0	1.00000	1.00000
Rv0667	rpoB	DNA-directed RNA polymerase subunit beta	32	0	0.0	0.0	0.0	1.00000	1.00000
Rv0668	rpoC	DNA-directed RNA polymerase subunit beta'	35	0	0.0	0.0	0.0	1.00000	1.00000
Rv0669c	-	POSSIBLE HYDROLASE	32	30	8951.4	73009.1	64057.7	0.21660	1.00000
Rv0670	end	endonuclease IV	5	4	1817.2	2003.1	185.9	0.93280	1.00000
Rv0671	lpqP	POSSIBLE CONSERVED LIPOPROTEIN LPQP	12	10	1431.4	1237.5	-194.0	0.83140	1.00000
Rv0672	fadE8	PROBABLE ACYL-CoA DEHYDROGENASE FADE8	23	18	1636.4	2846.7	1210.2	0.31800	1.00000
Rv0673	echA4	enoyl-CoA hydratase	8	6	1626.2	919.8	-706.4	0.52820	1.00000
Rv0674	-	hypothetical protein Rv0674	6	2	294.0	275.4	-18.5	0.91470	1.00000
Rv0675	echA5	enoyl-CoA hydratase	4	2	34.7	6.7	-28.0	0.46570	1.00000
Rv0676c	mmpL5	PROBABLE CONSERVED TRANSMEMBRANE TRANSPORT PROTEIN MMPL5	31	25	3984.3	1780.7	-2203.6	0.11610	1.00000
Rv0677c	mmpS5	POSSIBLE CONSERVED MEMBRANE PROTEIN MMPS5	6	5	564.9	378.3	-186.5	0.62480	1.00000
Rv0678	-	hypothetical protein Rv0678	5	4	1664.2	1576.9	-87.3	0.93590	1.00000
Rv0679c	-	CONSERVED HYPOTHETICAL THREONINE RICH PROTEIN	6	4	509.9	1187.8	677.9	0.22520	1.00000
Rv0680c	-	PROBABLE CONSERVED TRANSMEMBRANE PROTEIN	3	3	334.3	2605.7	2271.4	0.13350	1.00000
Rv0681	-	PROBABLE TRANSCRIPTIONAL REGULATORY PROTEIN (POSSIBLY TETR-FAMILY)	11	9	1448.8	1616.1	167.3	0.86420	1.00000
Rv0682	rpsL	30S ribosomal protein S12	7	0	0.0	0.0	0.0	1.00000	1.00000
Rv0683	rpsG	30S ribosomal protein S7	4	0	0.0	0.0	0.0	1.00000	1.00000
Rv0684	fusA1	elongation factor G	29	0	0.0	0.0	0.0	1.00000	1.00000
Rv0685	tuf	elongation factor Tu	11	0	0.0	0.0	0.0	1.00000	1.00000
Rv0686	-	PROBABLE MEMBRANE PROTEIN	8	8	3845.1	1913.6	-1931.5	0.41370	1.00000
Rv0687	fabG	3-ketoacyl-(acyl-carrier-protein) reductase	15	7	555.6	801.8	246.2	0.63690	1.00000
Rv0688	-	PUTATIVE FERREDOXIN REDUCTASE	17	11	1396.1	1416.6	20.5	0.98160	1.00000
Rv0689c	-	hypothetical protein Rv0689c	3	2	151.1	374.2	223.1	0.40640	1.00000
Rv0690c	-	hypothetical protein Rv0690c	17	14	2439.9	2120.8	-319.1	0.83460	1.00000
Rv0691c	-	PROBABLE TRANSCRIPTIONAL REGULATORY PROTEIN	9	7	765.9	2632.0	1866.1	0.13030	1.00000
Rv0692	-	hypothetical protein Rv0692	6	5	546.7	47.2	-499.5	0.13450	1.00000
Rv0693	pqqE	PROBABLE COENZYME PQQ SYNTHESIS PROTEIN E PQQE (COENZYME PQQ SYNTHESIS PROTEIN III)	17	9	664.8	35.2	-629.6	0.00620	0.37482
Rv0694	lldD1	POSSIBLE L-LACTATE DEHYDROGENASE (CYTOCHROME) LLDD1	16	8	1431.0	59.4	-1371.6	0.00170	0.14746
Rv0695	-	hypothetical protein Rv0695	10	7	1311.6	166.9	-1144.7	0.08860	1.00000
Rv0696	-	PROBABLE MEMBRANE SUGAR TRANSFERASE	23	12	4744.7	127.9	-4616.8	0.02610	1.00000
Rv0697	-	PROBABLE DEHYDROGENASE	25	4	499.4	276.3	-223.1	0.48220	1.00000
Rv0698	-	hypothetical protein Rv0698	11	6	185.2	180.0	-5.3	0.97700	1.00000
Rv0699	-	hypothetical protein Rv0699	2	2	187.6	448.6	261.0	0.54220	1.00000
Rv0700	rpsJ	30S ribosomal protein S10	6	0	0.0	0.0	0.0	1.00000	1.00000
Rv0701	rplC	50S ribosomal protein L3	15	0	0.0	0.0	0.0	1.00000	1.00000
Rv0702	rplD	50S ribosomal protein L4	11	0	0.0	0.0	0.0	1.00000	1.00000
Rv0703	rplW	50S ribosomal protein L23	4	0	0.0	0.0	0.0	1.00000	1.00000
Rv0704	rplB	50S ribosomal protein L2	16	0	0.0	0.0	0.0	1.00000	1.00000
Rv0705	rpsS	30S ribosomal protein S19	2	0	0.0	0.0	0.0	1.00000	1.00000
Rv0706	rplV	50S ribosomal protein L22	4	0	0.0	0.0	0.0	1.00000	1.00000
Rv0707	rpsC	30S ribosomal protein S3	14	0	0.0	0.0	0.0	1.00000	1.00000
Rv0708	rplP	50S ribosomal protein L16	8	0	0.0	0.0	0.0	1.00000	1.00000
Rv0709	rpmC	50S ribosomal protein L29	4	0	0.0	0.0	0.0	1.00000	1.00000
Rv0710	rpsQ	30S ribosomal protein S17	9	0	0.0	0.0	0.0	1.00000	1.00000
Rv0711	atsA	POSSIBLE ARYLSULFATASE ATSA (ARYL-SULFATE SULPHOHYDROLASE) (ARYLSULPHATASE)	42	33	6255.3	6458.0	202.7	0.98210	1.00000
Rv0712	-	hypothetical protein Rv0712	18	11	719.8	200.2	-519.6	0.14120	1.00000
Rv0713	-	PROBABLE CONSERVED TRANSMEMBRANE PROTEIN	16	12	3680.5	3036.0	-644.5	0.77510	1.00000
Rv0714	rplN	50S ribosomal protein L14	4	0	0.0	0.0	0.0	1.00000	1.00000
Rv0715	rplX	50S ribosomal protein L24	5	0	0.0	0.0	0.0	1.00000	1.00000
Rv0716	rplE	50S ribosomal protein L5	4	0	0.0	0.0	0.0	1.00000	1.00000
Rv0717	rpsN	30S ribosomal protein S14	2	0	0.0	0.0	0.0	1.00000	1.00000
Rv0718	rpsH	30S ribosomal protein S8	9	0	0.0	0.0	0.0	1.00000	1.00000
Rv0719	rplF	50S ribosomal protein L6	12	0	0.0	0.0	0.0	1.00000	1.00000
Rv0720	rplR	50S ribosomal protein L18	4	0	0.0	0.0	0.0	1.00000	1.00000
Rv0721	rpsE	30S ribosomal protein S5	9	0	0.0	0.0	0.0	1.00000	1.00000
Rv0722	rpmD	50S ribosomal protein L30	1	1	30.5	0.0	-30.5	1.00000	1.00000
Rv0723	rplO	50S ribosomal protein L15	2	0	0.0	0.0	0.0	1.00000	1.00000
Rv0724	sppA	POSSIBLE PROTEASE IV SPPA (ENDOPEPTIDASE IV) (SIGNAL PEPTIDE PEPTIDASE)	28	24	2874.9	3943.8	1068.8	0.64310	1.00000
Rv0724A	-	hypothetical protein Rv0724A	5	4	1027.9	397.2	-630.7	0.36740	1.00000
Rv0725c	-	hypothetical protein Rv0725c	14	9	1947.8	1463.5	-484.3	0.66810	1.00000
Rv0726c	-	hypothetical protein Rv0726c	14	11	987.2	1245.4	258.2	0.72970	1.00000
Rv0727c	fucA	L-fuculose-phosphate aldolase	10	10	2540.9	2266.8	-274.1	0.87140	1.00000
Rv0728c	serA2	POSSIBLE D-3-PHOSPHOGLYCERATE DEHYDROGENASE SERA2 (PHOSPHOGLYCERATE DEHYDROGENASE) (PGDH)	8	4	752.6	835.6	83.0	0.87420	1.00000
Rv0729	xylB	POSSIBLE D-XYLULOSE KINASE XYLB (XYLULOKINASE) (XYLULOSE KINASE)	17	15	7414.0	6085.4	-1328.7	0.77480	1.00000
Rv0730	-	hypothetical protein Rv0730	1	0	0.0	0.0	0.0	1.00000	1.00000
Rv0731c	-	hypothetical protein Rv0731c	9	8	2858.9	4116.3	1257.3	0.56790	1.00000
Rv0732	secY	preprotein translocase subunit SecY	26	0	0.0	0.0	0.0	1.00000	1.00000
Rv0733	adk	adenylate kinase	5	0	0.0	0.0	0.0	1.00000	1.00000
Rv0734	mapA	methionine aminopeptidase	8	5	371.8	955.9	584.1	0.26060	1.00000
Rv0735	sigL	RNA polymerase sigma factor SigL	6	6	2383.3	2683.2	299.9	0.86080	1.00000
Rv0736	-	PROBABLE CONSERVED MEMBRANE PROTEIN	6	0	0.0	0.0	0.0	1.00000	1.00000
Rv0737	-	POSSIBLE TRANSCRIPTIONAL REGULATORY PROTEIN	4	4	175.2	462.3	287.1	0.24170	1.00000
Rv0738	-	hypothetical protein Rv0738	1	1	7.6	8.2	0.6	1.00000	1.00000
Rv0739	-	hypothetical protein Rv0739	17	16	5689.2	6568.3	879.1	0.84590	1.00000
Rv0740	-	hypothetical protein Rv0740	7	5	581.1	781.7	200.6	0.70490	1.00000
Rv0741	-	PROBABLE TRANSPOSASE (FRAGMENT)	3	2	243.2	555.3	312.1	0.74590	1.00000
Rv0742	PE_PGRS8	PE-PGRS FAMILY PROTEIN	5	3	339.0	281.9	-57.1	0.88440	1.00000
Rv0743c	-	hypothetical protein Rv0743c	8	7	3380.2	2532.7	-847.5	0.68370	1.00000
Rv0744c	-	POSSIBLE TRANSCRIPTIONAL REGULATORY PROTEIN	9	4	374.7	99.5	-275.2	0.52800	1.00000
Rv0745	-	hypothetical protein Rv0745	7	6	1161.9	1723.2	561.3	0.60210	1.00000
Rv0746	PE_PGRS9	PE-PGRS FAMILY PROTEIN	14	7	1170.7	1039.4	-131.3	0.86110	1.00000
Rv0747	PE_PGRS10	PE-PGRS FAMILY PROTEIN	12	8	3034.5	2388.2	-646.3	0.70610	1.00000
Rv0748	-	hypothetical protein Rv0748	2	2	488.7	376.7	-112.0	0.68130	1.00000
Rv0749	-	hypothetical protein Rv0749	3	3	933.8	423.8	-510.0	0.28960	1.00000
Rv0749A	-	hypothetical protein Rv0749A	1	1	77.1	144.2	67.1	0.70340	1.00000
Rv0750	-	hypothetical protein Rv0750	1	0	0.0	0.0	0.0	1.00000	1.00000
Rv0751c	mmsB	PROBABLE 3-HYDROXYISOBUTYRATE DEHYDROGENASE MMSB (HIBADH)	6	4	317.7	363.6	45.9	0.86440	1.00000
Rv0752c	fadE9	PROBABLE ACYL-CoA DEHYDROGENASE FADE9	14	10	1385.9	955.1	-430.8	0.57940	1.00000
Rv0753c	mmsA	PROBABLE METHYLMALONATE-SEMIALDEHYDE DEHYDROGENASE MMSA (METHYLMALONIC ACID SEMIALDEHYDE DEHYDROGENASE) (MMSDH)	18	15	2252.0	2085.7	-166.3	0.92040	1.00000
Rv0754	PE_PGRS11	PE-PGRS FAMILY PROTEIN	27	19	8075.3	5611.1	-2464.2	0.57430	1.00000
Rv0755A	-	PUTATIVE TRANSPOSASE (FRAGMENT)	5	4	651.6	867.8	216.3	0.73370	1.00000
Rv0755c	PPE12	PPE FAMILY PROTEIN	50	12	2335.2	1160.6	-1174.6	0.31470	1.00000
Rv0756c	-	hypothetical protein Rv0756c	6	6	2335.4	948.6	-1386.9	0.13860	1.00000
Rv0757	phoP	POSSIBLE TWO COMPONENT SYSTEM RESPONSE TRANSCRIPTIONAL POSITIVE REGULATOR PHOP	10	2	95.8	24.6	-71.2	1.00000	1.00000
Rv0758	phoR	POSSIBLE TWO COMPONENT SYSTEM RESPONSE SENSOR KINASE MEMBRANE ASSOCIATED PHOR	16	10	434.9	82.0	-352.8	0.13590	1.00000
Rv0759c	-	hypothetical protein Rv0759c	2	2	0.0	18.7	18.7	0.46860	1.00000
Rv0760c	-	hypothetical protein Rv0760c	5	4	291.3	121.5	-169.8	0.32830	1.00000
Rv0761c	adhB	POSSIBLE ZINC-CONTAINING ALCOHOL DEHYDROGENASE NAD DEPENDENT ADHB	12	8	3146.8	134.9	-3011.9	0.00030	0.04275
Rv0762c	-	hypothetical protein Rv0762c	12	10	1032.0	1021.9	-10.1	0.98760	1.00000
Rv0763c	-	POSSIBLE FERREDOXIN	1	1	1.1	0.0	-1.1	1.00000	1.00000
Rv0764c	cyp51	CYTOCHROME P450 51 CYP51 (CYPL1) (P450-L1A1) (STEROL 14-ALPHA DEMETHYLASE) (LANOSTEROL 14-ALPHA DEMETHYLASE) (P450-14DM)	16	12	1238.8	2819.5	1580.7	0.20770	1.00000
Rv0765c	-	short chain dehydrogenase	9	5	707.5	655.0	-52.6	0.91790	1.00000
Rv0766c	cyp123	PROBABLE CYTOCHROME P450 123 CYP123	23	13	852.2	903.5	51.4	0.92600	1.00000
Rv0767c	-	hypothetical protein Rv0767c	11	9	3610.1	2487.3	-1122.7	0.57390	1.00000
Rv0768	aldA	PROBABLE ALDEHYDE DEHYDROGENASE NAD DEPENDENT ALDA (ALDEHYDE DEHYDROGENASE	22	11	872.3	788.9	-83.4	0.88340	1.00000
Rv0769	-	short chain dehydrogenase	16	11	1275.6	1647.6	372.0	0.68710	1.00000
Rv0770	-	PROBABLE DEHYDROGENASE/REDUCTASE	7	7	405.1	540.8	135.7	0.65350	1.00000
Rv0771	-	POSSIBLE 4-CARBOXYMUCONOLACTONE DECARBOXYLASE (CMD)	9	6	520.5	493.4	-27.1	0.94000	1.00000
Rv0772	purD	phosphoribosylamine--glycine ligase	20	0	0.0	0.0	0.0	1.00000	1.00000
Rv0773c	ggtA	PROBABLE BIFUNCTIONAL ACYLASE GGTA: CEPHALOSPORIN ACYLASE (GL-7ACA ACYLASE) + GAMMA-GLUTAMYLTRANSPEPTIDASE (GGT)	19	13	1177.7	1340.9	163.2	0.84140	1.00000
Rv0774c	-	PROBABLE CONSERVED EXPORTED PROTEIN	9	6	560.2	969.4	409.3	0.59040	1.00000
Rv0775	-	hypothetical protein Rv0775	9	9	3510.9	3148.9	-362.0	0.88120	1.00000
Rv0776c	-	hypothetical protein Rv0776c	14	12	3365.2	3975.7	610.4	0.80800	1.00000
Rv0777	purB	adenylosuccinate lyase	14	0	0.0	0.0	0.0	1.00000	1.00000
Rv0778	cyp126	POSSIBLE CYTOCHROME P450 126 CYP126	17	13	1990.8	2014.7	23.9	0.98760	1.00000
Rv0779c	-	POSSIBLE CONSERVED TRANSMEMBRANE PROTEIN	6	5	195.5	318.5	123.0	0.63400	1.00000
Rv0780	hemH	phosphoribosylaminoimidazole-succinocarboxamide synthase	23	0	0.0	0.0	0.0	1.00000	1.00000
Rv0781	ptrBa	PROBABLE PROTEASE II PTRBA	24	6	279.4	549.4	270.1	0.50030	1.00000
Rv0782	ptrBb	PROBABLE PROTEASE II PTRBB	38	17	1771.9	1290.5	-481.4	0.61970	1.00000
Rv0783c	emrB	POSSIBLE MULTIDRUG RESISTANCE INTEGRAL MEMBRANE EFFLUX PROTEIN EMRB	23	10	1643.4	2131.5	488.2	0.69130	1.00000
Rv0784	-	hypothetical protein Rv0784	8	4	93.0	80.9	-12.2	0.81980	1.00000
Rv0785	-	putative FAD-binding dehydrogenase	30	18	3077.2	4842.0	1764.8	0.44940	1.00000
Rv0786c	-	hypothetical protein Rv0786c	11	5	1124.5	765.0	-359.5	0.60010	1.00000
Rv0787	-	hypothetical protein Rv0787	14	13	3676.5	2466.2	-1210.3	0.55490	1.00000
Rv0787A	-	phosphoribosylformylglycinamidine synthase subunit PurS	2	0	0.0	0.0	0.0	1.00000	1.00000
Rv0788	purQ	phosphoribosylformylglycinamidine synthase subunit I	11	0	0.0	0.0	0.0	1.00000	1.00000
Rv0789c	-	hypothetical protein Rv0789c	7	7	551.5	567.8	16.2	0.97000	1.00000
Rv0790c	-	hypothetical protein Rv0790c	20	14	4779.2	5132.7	353.5	0.92110	1.00000
Rv0791c	-	hypothetical protein Rv0791c	12	9	1488.7	1479.8	-8.9	0.99350	1.00000
Rv0792c	-	PROBABLE TRANSCRIPTIONAL REGULATORY PROTEIN (PROBABLY GNTR-FAMILY)	17	12	2374.4	2452.2	77.8	0.96260	1.00000
Rv0793	-	hypothetical protein Rv0793	8	7	1339.8	1506.7	166.9	0.87030	1.00000
Rv0794c	-	PROBABLE OXIDOREDUCTASE	15	8	1829.5	1886.4	56.9	0.96360	1.00000
Rv0795	-	PUTATIVE TRANSPOSASE FOR INSERTION SEQUENCE ELEMENT IS6110 (FRAGMENT)	0	0	0.0	0.0	0.0	1.00000	1.00000
Rv0796	-	PUTATIVE TRANSPOSASE FOR INSERTION SEQUENCE ELEMENT IS6110	1	0	0.0	0.0	0.0	1.00000	1.00000
Rv0797	-	IS1547 transposase	0	0	0.0	0.0	0.0	1.00000	1.00000
Rv0798c	cfp29	29 KDa ANTIGEN CFP29	14	6	267.5	362.1	94.6	0.70870	1.00000
Rv0799c	-	hypothetical protein Rv0799c	9	4	395.8	695.2	299.5	0.53960	1.00000
Rv0800	pepC	putative aminopeptidase 2	13	10	2084.7	1835.4	-249.3	0.84680	1.00000
Rv0801	-	hypothetical protein Rv0801	0	0	0.0	0.0	0.0	1.00000	1.00000
Rv0802c	-	hypothetical protein Rv0802c	15	9	605.0	1239.6	634.6	0.30420	1.00000
Rv0803	purL	phosphoribosylformylglycinamidine synthase II	32	0	0.0	0.0	0.0	1.00000	1.00000
Rv0804	-	hypothetical protein Rv0804	6	4	1767.1	1104.0	-663.1	0.51760	1.00000
Rv0805	-	hypothetical protein Rv0805	15	10	820.6	131.1	-689.5	0.04050	1.00000
Rv0806c	cpsY	POSSIBLE UDP-GLUCOSE-4-EPIMERASE CPSY (GALACTOWALDENASE) (UDP-GALACTOSE-4-EPIMERASE) (URIDINE DIPHOSPHATE GALACTOSE-4-EPIMERASE) (URIDINE DIPHOSPHO-GALACTOSE-4-EPIMERASE)	41	32	11106.2	4652.3	-6453.9	0.06040	1.00000
Rv0807	-	hypothetical protein Rv0807	2	1	177.5	138.8	-38.7	0.80130	1.00000
Rv0808	purF	amidophosphoribosyltransferase	25	0	0.0	0.0	0.0	1.00000	1.00000
Rv0809	purM	phosphoribosylaminoimidazole synthetase	11	0	0.0	0.0	0.0	1.00000	1.00000
Rv0810c	-	hypothetical protein Rv0810c	4	0	0.0	0.0	0.0	1.00000	1.00000
Rv0811c	-	hypothetical protein Rv0811c	15	0	0.0	0.0	0.0	1.00000	1.00000
Rv0812	-	4-amino-4-deoxychorismate lyase	15	0	0.0	0.0	0.0	1.00000	1.00000
Rv0813c	-	hypothetical protein Rv0813c	13	13	3155.0	2344.8	-810.2	0.65770	1.00000
Rv0814c	sseC2	CONSERVED HYPOTHETICAL PROTEIN SSEC2	0	0	0.0	0.0	0.0	1.00000	1.00000
Rv0815c	cysA2	PROBABLE THIOSULFATE SULFURTRANSFERASE CYSA2 (RHODANESE-LIKE PROTEIN) (THIOSULFATE CYANIDE TRANSSULFURASE) (THIOSULFATE THIOTRANSFERASE)	4	4	365.0	100.8	-264.2	0.24920	1.00000
Rv0816c	thiX	PROBABLE THIOREDOXIN THIX	3	3	280.1	108.6	-171.6	0.39820	1.00000
Rv0817c	-	PROBABLE CONSERVED EXPORTED PROTEIN	14	0	0.0	0.0	0.0	1.00000	1.00000
Rv0818	-	TRANSCRIPTIONAL REGULATORY PROTEIN	8	7	2314.9	2111.9	-203.0	0.89400	1.00000
Rv0819	-	hypothetical protein Rv0819	10	4	0.0	429.0	429.0	0.00070	0.08464
Rv0820	phoT	PROBABLE PHOSPHATE-TRANSPORT ATP-BINDING PROTEIN ABC TRANSPORTER PHOT	10	9	3411.2	19934.9	16523.7	0.01780	0.79800
Rv0821c	phoY2	PROBABLE PHOSPHATE-TRANSPORT SYSTEM TRANSCRIPTIONAL REGULATORY PROTEIN PHOY2	5	4	330.7	534.7	204.0	0.68210	1.00000
Rv0822c	-	hypothetical protein Rv0822c	27	24	5499.9	8037.3	2537.4	0.54910	1.00000
Rv0823c	-	POSSIBLE TRANSCRIPTIONAL REGULATORY PROTEIN	17	14	3519.3	3549.3	30.0	0.98830	1.00000
Rv0824c	desA1	PROBABLE ACYL-	18	0	0.0	0.0	0.0	1.00000	1.00000
Rv0825c	-	hypothetical protein Rv0825c	10	9	2177.3	3192.3	1015.0	0.60550	1.00000
Rv0826	-	hypothetical protein Rv0826	18	15	4195.2	5169.0	973.8	0.75920	1.00000
Rv0827c	-	PROBABLE TRANSCRIPTIONAL REGULATORY PROTEIN	3	3	92.9	236.1	143.2	0.21400	1.00000
Rv0828c	-	POSSIBLE DEAMINASE	10	10	3996.0	4605.5	609.5	0.86690	1.00000
Rv0829	-	POSSIBLE TRANSPOSASE (FRAGMENT)	1	1	94.0	83.4	-10.6	0.82790	1.00000
Rv0830	-	hypothetical protein Rv0830	18	15	4944.6	5541.1	596.5	0.88730	1.00000
Rv0831c	-	hypothetical protein Rv0831c	18	16	1867.1	3360.8	1493.7	0.30370	1.00000
Rv0832	PE_PGRS12	PE-PGRS FAMILY PROTEIN	3	3	443.5	7954.0	7510.5	0.13290	1.00000
Rv0833	PE_PGRS13	PE-PGRS FAMILY PROTEIN	11	3	110.1	119.5	9.5	0.94670	1.00000
Rv0834c	PE_PGRS14	PE-PGRS FAMILY PROTEIN	24	20	4159.4	3241.5	-917.9	0.71120	1.00000
Rv0835	lpqQ	POSSIBLE LIPOPROTEIN LPQQ	14	11	3366.5	5680.2	2313.7	0.44750	1.00000
Rv0836c	-	hypothetical protein Rv0836c	8	7	2458.0	3098.1	640.1	0.73190	1.00000
Rv0837c	-	hypothetical protein Rv0837c	22	20	4149.1	3834.0	-315.2	0.92060	1.00000
Rv0838	lpqR	PROBABLE CONSERVED LIPOPROTEIN LPQR	7	5	1367.5	1682.7	315.2	0.74750	1.00000
Rv0839	-	hypothetical protein Rv0839	10	9	2103.2	1517.7	-585.5	0.61840	1.00000
Rv0840c	pip	PROBABLE PROLINE IMINOPEPTIDASE PIP (PROLYL AMINOPEPTIDASE) (PAP)	8	6	1912.6	2370.7	458.0	0.75020	1.00000
Rv0841	-	PROBABLE CONSERVED TRANSMEMBRANE PROTEIN	3	2	139.9	143.2	3.3	1.00000	1.00000
Rv0842	-	PROBABLE CONSERVED INTEGRAL MEMBRANE PROTEIN	21	13	1484.1	909.9	-574.1	0.44580	1.00000
Rv0843	-	PROBABLE DEHYDROGENASE	17	14	2763.0	4338.9	1575.9	0.45870	1.00000
Rv0844c	narL	POSSIBLE NITRATE/NITRITE RESPONSE TRANSCRIPTIONAL REGULATORY PROTEIN NARL	9	8	2645.8	1771.1	-874.7	0.53460	1.00000
Rv0845	-	POSSIBLE TWO COMPONENT SENSOR KINASE	23	17	1281.7	1644.4	362.7	0.69520	1.00000
Rv0846c	-	PROBABLE OXIDASE	28	18	2584.0	3583.5	999.5	0.60700	1.00000
Rv0847	lpqS	PROBABLE LIPOPROTEIN LPQS	6	4	468.2	904.9	436.7	0.52630	1.00000
Rv0848	cysK2	POSSIBLE CYSTEINE SYNTHASE A CYSK2 (O-ACETYLSERINE SULFHYDRYLASE) (O-ACETYLSERINE (THIOL)-LYASE) (CSASE)	26	18	2354.3	2733.2	379.0	0.82430	1.00000
Rv0849	-	PROBABLE CONSERVED INTEGRAL MEMBRANE TRANSPORT PROTEIN	21	16	3664.4	4890.3	1225.9	0.71330	1.00000
Rv0850	-	PUTATIVE TRANSPOSASE (FRAGMENT)	9	7	1297.8	437.7	-860.0	0.15600	1.00000
Rv0851c	-	short chain dehydrogenase	9	8	1500.2	1270.4	-229.8	0.80810	1.00000
Rv0852	fadD16	POSSIBLE FATTY-ACID-CoA LIGASE FADD16 (FATTY-ACID-CoA SYNTHETASE) (FATTY-ACID-CoA SYNTHASE)	13	8	1442.4	1611.7	169.3	0.87410	1.00000
Rv0853c	pdc	PROBABLE PYRUVATE OR INDOLE-3-PYRUVATE DECARBOXYLASE PDC	23	14	2736.9	2266.9	-470.0	0.78420	1.00000
Rv0854	-	hypothetical protein Rv0854	6	5	1145.6	1713.0	567.4	0.53190	1.00000
Rv0855	far	PROBABLE FATTY-ACID-CoA RACEMASE FAR	12	10	2046.5	3832.8	1786.3	0.29400	1.00000
Rv0856	-	hypothetical protein Rv0856	5	4	1083.9	1969.2	885.3	0.37130	1.00000
Rv0857	-	hypothetical protein Rv0857	6	4	831.7	1492.3	660.6	0.39190	1.00000
Rv0858c	-	aminotransferase	19	16	2463.7	2344.2	-119.5	0.94100	1.00000
Rv0859	fadA	acetyl-CoA acetyltransferase	7	5	332.1	536.8	204.7	0.46280	1.00000
Rv0860	fadB	PROBABLE FATTY OXIDATION PROTEIN FADB	21	7	396.1	595.5	199.4	0.52650	1.00000
Rv0861c	ercc3	PROBABLE DNA HELICASE ERCC3	22	12	1245.8	1278.5	32.7	0.96350	1.00000
Rv0862c	-	hypothetical protein Rv0862c	27	14	1924.1	1997.2	73.0	0.95350	1.00000
Rv0863	-	hypothetical protein Rv0863	6	5	958.5	914.0	-44.5	0.94250	1.00000
Rv0864	moaC	molybdenum cofactor biosynthesis protein C	11	10	2197.8	1667.8	-530.0	0.67600	1.00000
Rv0865	mog	PROBABLE MOLYBDOPTERIN BIOSYNTHESIS MOG PROTEIN	8	7	3143.1	2889.0	-254.1	0.90350	1.00000
Rv0866	moaE2	PROBABLE MOLYBDENUM COFACTOR BIOSYNTHESIS PROTEIN E2 MOAE2 (MOLYBDOPTERIN CONVERTING FACTOR LARGE SUBUNIT) (MOLYBDOPTERIN	3	3	813.1	367.3	-445.8	0.30960	1.00000
Rv0867c	rpfA	POSSIBLE RESUSCITATION-PROMOTING FACTOR RPFA	8	8	879.3	1796.0	916.7	0.35810	1.00000
Rv0868c	moaD2	PROBABLE MOLYBDENUM COFACTOR BIOSYNTHESIS PROTEIN D 2 MOAD2 (MOLYBDOPTERIN CONVERTING FACTOR SMALL SUBUNIT) (MOLYBDOPTERIN	6	5	3168.4	6526.9	3358.5	0.29520	1.00000
Rv0869c	moaA	molybdenum cofactor biosynthesis protein A	14	11	4284.5	3339.1	-945.4	0.71680	1.00000
Rv0870c	-	hypothetical protein Rv0870c	4	4	671.3	721.9	50.7	0.92420	1.00000
Rv0871	cspB	PROBABLE COLD SHOCK-LIKE PROTEIN B CSPB	4	3	925.6	562.9	-362.7	0.65920	1.00000
Rv0872c	PE_PGRS15	PE-PGRS FAMILY PROTEIN	25	19	3014.9	2334.9	-679.9	0.70280	1.00000
Rv0873	fadE10	PROBABLE ACYL-CoA DEHYDROGENASE FADE10	33	26	7551.4	10045.3	2493.9	0.67020	1.00000
Rv0874c	-	hypothetical protein Rv0874c	9	6	3142.8	2344.4	-798.4	0.66880	1.00000
Rv0875c	-	POSSIBLE CONSERVED EXPORTED PROTEIN	11	3	13.1	27.0	13.8	0.74670	1.00000
Rv0876c	-	POSSIBLE CONSERVED TRANSMEMBRANE PROTEIN	24	13	1611.5	580.8	-1030.7	0.06640	1.00000
Rv0877	-	hypothetical protein Rv0877	15	13	5907.1	4465.1	-1442.0	0.67330	1.00000
Rv0878c	PPE13	PPE FAMILY PROTEIN	15	15	3158.5	2256.2	-902.3	0.60680	1.00000
Rv0879c	-	POSSIBLE CONSERVED TRANSMEMBRANE PROTEIN	3	2	64.4	62.1	-2.3	1.00000	1.00000
Rv0880	-	POSSIBLE TRANSCRIPTIONAL REGULATORY PROTEIN (POSSIBLY MARR-FAMILY)	1	0	0.0	0.0	0.0	1.00000	1.00000
Rv0881	-	POSSIBLE RRNA METHYLTRANSFERASE (RRNA METHYLASE)	14	11	2234.8	1413.2	-821.6	0.48340	1.00000
Rv0882	-	PROBABLE TRANSMEMBRANE PROTEIN	1	1	272.4	411.9	139.5	0.59700	1.00000
Rv0883c	-	hypothetical protein Rv0883c	6	0	0.0	0.0	0.0	1.00000	1.00000
Rv0884c	serC	phosphoserine aminotransferase	12	0	0.0	0.0	0.0	1.00000	1.00000
Rv0885	-	hypothetical protein Rv0885	12	6	669.4	1692.8	1023.4	0.15230	1.00000
Rv0886	fprB	PROBABLE NADPH:ADRENODOXIN OXIDOREDUCTASE FPRB (ADRENODOXIN REDUCTASE) (AR) (FERREDOXIN-NADP(+) REDUCTASE)	22	14	1862.2	3674.0	1811.8	0.19670	1.00000
Rv0887c	-	hypothetical protein Rv0887c	4	3	708.0	910.8	202.8	0.73570	1.00000
Rv0888	-	PROBABLE EXPORTED PROTEIN	26	20	4923.2	4570.9	-352.3	0.92630	1.00000
Rv0889c	citA	citrate synthase 2	10	9	3515.5	1337.5	-2178.0	0.10410	1.00000
Rv0890c	-	PROBABLE TRANSCRIPTIONAL REGULATORY PROTEIN (PROBABLY LUXR-FAMILY)	44	37	12664.3	14288.3	1624.0	0.95600	1.00000
Rv0891c	-	POSSIBLE TRANSCRIPTIONAL REGULATORY PROTEIN	23	20	3078.4	18912.2	15833.9	0.21760	1.00000
Rv0892	-	PROBABLE MONOOXYGENASE	37	14	898.3	1493.8	595.5	0.50660	1.00000
Rv0893c	-	hypothetical protein Rv0893c	21	7	790.2	702.1	-88.1	0.87340	1.00000
Rv0894	-	POSSIBLE TRANSCRIPTIONAL REGULATORY PROTEIN (POSSIBLY LUXR-FAMILY)	14	9	1232.9	1463.3	230.4	0.79450	1.00000
Rv0895	-	hypothetical protein Rv0895	26	21	4360.8	4930.4	569.6	0.88240	1.00000
Rv0896	gltA	type II citrate synthase	23	0	0.0	0.0	0.0	1.00000	1.00000
Rv0897c	-	PROBABLE OXIDOREDUCTASE	18	11	1876.1	1587.9	-288.3	0.82060	1.00000
Rv0898c	-	hypothetical protein Rv0898c	0	0	0.0	0.0	0.0	1.00000	1.00000
Rv0899	ompA	OUTER MEMBRANE PROTEIN A OMPA	18	7	604.9	744.3	139.3	0.77550	1.00000
Rv0900	-	POSSIBLE MEMBRANE PROTEIN	2	2	299.6	245.9	-53.7	0.90080	1.00000
Rv0901	-	POSSIBLE CONSERVED EXPORTED OR MEMBRANE PROTEIN	9	7	5187.0	3420.0	-1767.0	0.51160	1.00000
Rv0902c	prrB	TWO COMPONENT SENSOR HISTIDINE KINASE PRRB	12	0	0.0	0.0	0.0	1.00000	1.00000
Rv0903c	prrA	TWO COMPONENT RESPONSE TRANSCRIPTIONAL REGULATORY PROTEIN PRRA	9	0	0.0	0.0	0.0	1.00000	1.00000
Rv0904c	accD3	PUTATIVE ACETYL-COENZYME A CARBOXYLASE CARBOXYL TRANSFERASE (SUBUNIT BETA) ACCD3 (ACCASE BETA CHAIN)	19	16	1471.8	1210.9	-260.9	0.77480	1.00000
Rv0905	echA6	enoyl-CoA hydratase	8	5	822.5	2031.2	1208.7	0.11450	1.00000
Rv0906	-	hypothetical protein Rv0906	14	10	2065.9	2164.5	98.5	0.94280	1.00000
Rv0907	-	hypothetical protein Rv0907	33	12	1203.5	1384.4	180.9	0.82440	1.00000
Rv0908	ctpE	PROBABLE METAL CATION TRANSPORTER ATPASE P-TYPE CTPE	29	21	2680.8	4569.9	1889.2	0.30840	1.00000
Rv0909	-	hypothetical protein Rv0909	2	2	309.4	200.3	-109.1	0.62510	1.00000
Rv0910	-	hypothetical protein Rv0910	7	5	370.4	649.8	279.4	0.41840	1.00000
Rv0911	-	hypothetical protein Rv0911	12	8	764.2	762.2	-2.0	0.99660	1.00000
Rv0912	-	PROBABLE CONSERVED TRANSMEMBRANE PROTEIN	4	3	267.3	317.9	50.6	0.84360	1.00000
Rv0913c	-	POSSIBLE DIOXYGENASE	38	15	717.0	514.2	-202.8	0.64910	1.00000
Rv0914c	-	acetyl-CoA acetyltransferase	15	14	2996.7	3330.9	334.2	0.90380	1.00000
Rv0915c	PPE14	PPE FAMILY PROTEIN	15	11	1709.0	2011.7	302.6	0.81420	1.00000
Rv0916c	PE7	PE FAMILY PROTEIN	5	3	45.6	39.5	-6.1	0.85600	1.00000
Rv0917	betP	POSSIBLE GLYCINE BETAINE TRANSPORT INTEGRAL MEMBRANE PROTEIN BETP	40	29	6522.1	7017.5	495.4	0.93740	1.00000
Rv0918	-	hypothetical protein Rv0918	8	7	1152.8	1491.8	339.1	0.70070	1.00000
Rv0919	-	hypothetical protein Rv0919	8	7	3307.1	3639.7	332.6	0.88790	1.00000
Rv0920c	-	PROBABLE TRANSPOSASE	21	18	1484.6	1854.0	369.4	0.73320	1.00000
Rv0921	-	POSSIBLE RESOLVASE	7	5	1033.0	1473.9	440.9	0.57150	1.00000
Rv0922	-	POSSIBLE TRANSPOSASE	16	15	2790.1	2784.8	-5.4	0.99800	1.00000
Rv0923c	-	hypothetical protein Rv0923c	16	12	1881.0	2851.2	970.2	0.50300	1.00000
Rv0924c	mntH	manganese transport protein MntH	17	14	2424.0	8633.4	6209.4	0.07830	1.00000
Rv0925c	-	hypothetical protein Rv0925c	15	13	2531.5	3764.0	1232.5	0.52630	1.00000
Rv0926c	-	hypothetical protein Rv0926c	18	12	2397.5	1536.9	-860.6	0.48440	1.00000
Rv0927c	-	short chain dehydrogenase	5	4	1945.9	1684.0	-261.8	0.85870	1.00000
Rv0928	pstS3	PERIPLASMIC PHOSPHATE-BINDING LIPOPROTEIN PSTS3 (PBP-3) (PSTS3) (PHOS1)	21	14	3462.8	6411.1	2948.2	0.36810	1.00000
Rv0929	pstC2	PHOSPHATE-TRANSPORT INTEGRAL MEMBRANE ABC TRANSPORTER PSTC2	16	12	432.2	3639.8	3207.6	0.00130	0.12063
Rv0930	pstA1	PROBABLE PHOSPHATE-TRANSPORT INTEGRAL MEMBRANE ABC TRANSPORTER PSTA1	15	12	1030.1	4173.6	3143.5	0.01760	0.79800
Rv0931c	pknD	TRANSMEMBRANE SERINE/THREONINE-PROTEIN KINASE D PKND (PROTEIN KINASE D) (STPK D)	40	37	11780.3	11624.2	-156.1	0.99340	1.00000
Rv0932c	pstS2	PERIPLASMIC PHOSPHATE-BINDING LIPOPROTEIN PSTS2 (PBP-2) (PSTS2)	23	19	4737.9	4930.2	192.3	0.95900	1.00000
Rv0933	pstB	PHOSPHATE-TRANSPORT ATP-BINDING PROTEIN ABC TRANSPORTER PSTB	12	10	1705.8	2577.3	871.5	0.51260	1.00000
Rv0934	pstS1	PERIPLASMIC PHOSPHATE-BINDING LIPOPROTEIN PSTS1 (PBP-1) (PSTS1)	19	16	5329.0	4291.0	-1038.0	0.75550	1.00000
Rv0935	pstC1	PHOSPHATE-TRANSPORT INTEGRAL MEMBRANE ABC TRANSPORTER PSTC1	12	11	2917.9	3496.5	578.6	0.78160	1.00000
Rv0936	pstA2	PHOSPHATE-TRANSPORT INTEGRAL MEMBRANE ABC TRANSPORTER PSTA2	19	15	4851.3	3686.9	-1164.3	0.67990	1.00000
Rv0937c	-	hypothetical protein Rv0937c	12	5	290.8	386.6	95.8	0.68830	1.00000
Rv0938	-	ATP-dependent DNA ligase	38	12	1742.1	2265.2	523.1	0.72970	1.00000
Rv0939	-	POSSIBLE BIFUNCTIONAL ENZYME: 2-HYDROXYHEPTA-2,4-DIENE-1,7-DIOATE ISOMERASE (HHDD ISOMERASE) + CYCLASE/DEHYDRASE	27	16	817.1	633.4	-183.7	0.70830	1.00000
Rv0940c	-	POSSIBLE OXIDOREDUCTASE	13	7	982.2	940.9	-41.3	0.95520	1.00000
Rv0941c	-	hypothetical protein Rv0941c	8	7	2424.7	2079.2	-345.5	0.81860	1.00000
Rv0942	-	hypothetical protein Rv0942	7	6	1099.2	2038.7	939.4	0.32600	1.00000
Rv0943c	-	PROBABLE MONOOXYGENASE	16	14	2249.6	3008.9	759.4	0.66160	1.00000
Rv0944	-	POSSIBLE FORMAMIDOPYRIMIDINE-DNA GLYCOSYLASE (FAPY-DNA GLYCOSYLASE)	7	4	1172.6	883.7	-288.9	0.68900	1.00000
Rv0945	-	short chain dehydrogenase	7	3	378.0	37.3	-340.8	0.17470	1.00000
Rv0946c	pgi	glucose-6-phosphate isomerase	17	0	0.0	0.0	0.0	1.00000	1.00000
Rv0948c	-	hypothetical protein Rv0948c	6	1	46.0	69.1	23.1	0.89950	1.00000
Rv0949	uvrD1	PROBABLE ATP-DEPENDENT DNA HELICASE II UVRD1	44	3	248.7	367.6	118.9	0.63500	1.00000
Rv0950c	-	hypothetical protein Rv0950c	18	11	153.4	965.9	812.5	0.00770	0.44526
Rv0951	sucC	succinyl-CoA synthetase subunit beta	14	0	0.0	0.0	0.0	1.00000	1.00000
Rv0952	sucD	succinyl-CoA synthetase subunit alpha	10	0	0.0	0.0	0.0	1.00000	1.00000
Rv0953c	-	POSSIBLE OXIDOREDUCTASE	10	10	1376.3	1185.4	-190.9	0.81580	1.00000
Rv0954	-	PROBABLE CONSERVED TRANSMEMBRANE PROTEIN	25	18	1658.2	2086.1	427.9	0.73010	1.00000
Rv0955	-	PROBABLE CONSERVED INTEGRAL MEMBRANE PROTEIN	17	1	0.0	85.3	85.3	0.40380	1.00000
Rv0956	purN	phosphoribosylglycinamide formyltransferase	12	0	0.0	0.0	0.0	1.00000	1.00000
Rv0957	purH	bifunctional phosphoribosylaminoimidazolecarboxamide formyltransferase/IMP cyclohydrolase	20	0	0.0	0.0	0.0	1.00000	1.00000
Rv0958	-	POSSIBLE MAGNESIUM CHELATASE	11	8	1530.0	1482.0	-47.9	0.96370	1.00000
Rv0959	-	hypothetical protein Rv0959	14	7	1147.9	666.4	-481.5	0.49360	1.00000
Rv0960	-	hypothetical protein Rv0960	5	3	324.7	782.3	457.5	0.19180	1.00000
Rv0961	-	PROBABLE INTEGRAL MEMBRANE PROTEIN	7	5	1267.4	1305.9	38.5	0.96320	1.00000
Rv0962c	lprP	POSSIBLE LIPOPROTEIN LPRP	14	13	2028.7	1841.6	-187.1	0.89710	1.00000
Rv0963c	-	hypothetical protein Rv0963c	10	7	1168.4	1539.4	371.0	0.69940	1.00000
Rv0964c	-	hypothetical protein Rv0964c	5	4	1190.7	1029.2	-161.5	0.82680	1.00000
Rv0965c	-	hypothetical protein Rv0965c	6	5	492.9	1261.1	768.2	0.25200	1.00000
Rv0966c	-	hypothetical protein Rv0966c	9	7	986.8	1079.5	92.6	0.89900	1.00000
Rv0967	-	hypothetical protein Rv0967	1	1	107.0	24.6	-82.4	0.69640	1.00000
Rv0968	-	hypothetical protein Rv0968	6	5	1822.5	2410.4	587.9	0.67260	1.00000
Rv0969	ctpV	PROBABLE METAL CATION TRANSPORTER P-TYPE ATPASE CTPV	19	16	4118.3	4755.9	637.5	0.84580	1.00000
Rv0970	-	PROBABLE CONSERVED INTEGRAL MEMBRANE PROTEIN	12	5	1298.2	2570.4	1272.1	0.34840	1.00000
Rv0971c	echA7	enoyl-CoA hydratase	5	4	690.1	458.7	-231.4	0.60070	1.00000
Rv0972c	fadE12	PROBABLE ACYL-CoA DEHYDROGENASE FADE12	16	10	486.7	318.5	-168.1	0.62600	1.00000
Rv0973c	accA2	PROBABLE ACETYL-/PROPIONYL-COENZYME A CARBOXYLASE ALPHA CHAIN (ALPHA SUBUNIT) ACCA2: BIOTIN CARBOXYLASE + BIOTIN CARBOXYL CARRIER PROTEIN (BCCP)	20	5	22.0	124.1	102.1	0.10300	1.00000
Rv0974c	accD2	PROBABLE ACETYL-/PROPIONYL-CoA CARBOXYLASE (BETA SUBUNIT) ACCD2	19	7	102.6	35.2	-67.4	0.46840	1.00000
Rv0975c	fadE13	PROBABLE ACYL-CoA DEHYDROGENASE FADE13	18	10	3599.5	2856.6	-742.8	0.72860	1.00000
Rv0976c	-	hypothetical protein Rv0976c	17	14	3488.6	3093.7	-394.9	0.86270	1.00000
Rv0977	PE_PGRS16	PE-PGRS FAMILY PROTEIN	26	18	5165.7	5627.1	461.5	0.89340	1.00000
Rv0978c	PE_PGRS17	PE-PGRS FAMILY PROTEIN	2	2	109.5	197.2	87.7	0.39950	1.00000
Rv0979A	rpmF	50S ribosomal protein L32	2	0	0.0	0.0	0.0	1.00000	1.00000
Rv0979c	-	hypothetical protein Rv0979c	1	0	0.0	0.0	0.0	1.00000	1.00000
Rv0980c	PE_PGRS18	PE-PGRS FAMILY PROTEIN	11	11	3886.3	4391.9	505.6	0.85760	1.00000
Rv0981	mprA	MYCOBACTERIAL PERSISTENCE REGULATOR MRPA (TWO COMPONENT RESPONSE TRANSCRIPTIONAL REGULATORY PROTEIN)	9	8	1767.6	2161.9	394.3	0.77520	1.00000
Rv0982	mprB	PROBABLE TWO COMPONENT SENSOR KINASE MPRB	20	0	0.0	0.0	0.0	1.00000	1.00000
Rv0983	pepD	PROBABLE SERINE PROTEASE PEPD (SERINE PROTEINASE) (MTB32B)	13	8	1040.9	352.9	-688.0	0.15390	1.00000
Rv0984	moaB2	POSSIBLE PTERIN-4-ALPHA-CARBINOLAMINE DEHYDRATASE MOAB2 (PHS) (4-ALPHA-HYDROXY-TETRAHYDROPTERIN DEHYDRATASE) (PTERIN-4-A-CARBINOLAMINE DEHYDRATASE) (PHENYLALANINE HYDROXYLASE-STIMULATING PROTEIN) (PHS) (PTERIN CARBINOLAMINE DEHYDRATASE) (PCD)	5	3	2106.0	1538.8	-567.2	0.66180	1.00000
Rv0985c	mscL	large-conductance mechanosensitive channel	9	8	2328.1	2206.5	-121.7	0.93770	1.00000
Rv0986	-	PROBABLE ADHESION COMPONENT TRANSPORT ATP-BINDING PROTEIN ABC TRANSPORTER	21	4	769.2	737.1	-32.1	0.95470	1.00000
Rv0987	-	PROBABLE ADHESION COMPONENT TRANSPORT TRANSMEMBRANE PROTEIN ABC TRANSPORTER	85	27	1852.8	1555.5	-297.3	0.79670	1.00000
Rv0988	-	POSSIBLE CONSERVED EXPORTED PROTEIN	37	7	440.2	433.0	-7.3	0.98780	1.00000
Rv0989c	grcC2	PROBABLE POLYPRENYL-DIPHOSPHATE SYNTHASE GRCC2 (POLYPRENYL PYROPHOSPHATE SYNTHETASE)	17	15	4024.0	4352.3	328.3	0.91090	1.00000
Rv0990c	-	hypothetical protein Rv0990c	8	5	1314.7	1015.5	-299.2	0.70720	1.00000
Rv0991c	-	CONSERVED HYPOTHETICAL SERINE RICH PROTEIN	1	1	788.1	1417.1	629.0	0.49890	1.00000
Rv0992c	-	hypothetical protein Rv0992c	6	4	2962.5	3293.5	331.0	0.91710	1.00000
Rv0993	galU	PROBABLE UTP--GLUCOSE-1-PHOSPHATE URIDYLYLTRANSFERASE GALU (UDP-GLUCOSE PYROPHOSPHORYLASE) (UDPGP) (ALPHA-D-GLUCOSYL-1-PHOSPHATE URIDYLYLTRANSFERASE) (URIDINE DIPHOSPHOGLUCOSE PYROPHOSPHORYLASE)	12	0	0.0	0.0	0.0	1.00000	1.00000
Rv0994	moeA1	PROBABLE MOLYBDOPTERIN BIOSYNTHESIS PROTEIN MOEA1	11	11	1688.5	4163.6	2475.1	0.09340	1.00000
Rv0995	rimJ	POSSIBLE RIBOSOMAL-PROTEIN-ALANINE ACETYLTRANSFERASE RIMJ (ACETYLATING ENZYME FOR N-TERMINAL OF RIBOSOMAL PROTEIN S5)	5	5	1668.2	861.9	-806.3	0.39720	1.00000
Rv0996	-	PROBABLE CONSERVED TRANSMEMBRANE PROTEIN	14	12	2626.8	2554.2	-72.7	0.96910	1.00000
Rv0997	-	hypothetical protein Rv0997	4	3	370.3	407.6	37.3	0.91750	1.00000
Rv0998	-	hypothetical protein Rv0998	11	7	1617.5	1238.0	-379.5	0.69910	1.00000
Rv0999	-	hypothetical protein Rv0999	10	10	1296.6	6664.2	5367.6	0.00100	0.09732
Rv1000c	-	hypothetical protein Rv1000c	7	7	3455.5	4358.0	902.5	0.73310	1.00000
Rv1001	arcA	arginine deiminase	18	17	4975.1	3205.0	-1770.0	0.46920	1.00000
Rv1002c	-	hypothetical protein Rv1002c	21	0	0.0	0.0	0.0	1.00000	1.00000
Rv1003	-	hypothetical protein Rv1003	8	6	155.8	583.8	428.0	0.19750	1.00000
Rv1004c	-	PROBABLE MEMBRANE PROTEIN	9	6	1713.0	1268.5	-444.5	0.67180	1.00000
Rv1005c	pabB	para-aminobenzoate synthase component I	21	1	179.1	255.7	76.5	0.59810	1.00000
Rv1006	-	hypothetical protein Rv1006	37	31	3396.3	4169.8	773.5	0.79970	1.00000
Rv1007c	metG	methionyl-tRNA synthetase	23	0	0.0	0.0	0.0	1.00000	1.00000
Rv1008	tatD	PROBABLE DEOXYRIBONUCLEASE TATD (YJJV PROTEIN)	11	10	3976.0	2591.9	-1384.1	0.55730	1.00000
Rv1009	rpfB	Probable resuscitation-promoting factor rpfB	9	5	142.4	1099.5	957.1	0.06040	1.00000
Rv1010	ksgA	dimethyladenosine transferase	12	8	74.5	233.5	159.0	0.21240	1.00000
Rv1011	ispE	4-diphosphocytidyl-2-C-methyl-D-erythritol kinase	12	0	0.0	0.0	0.0	1.00000	1.00000
Rv1012	-	hypothetical protein Rv1012	6	5	1126.5	2032.8	906.3	0.34730	1.00000
Rv1013	pks16	acyl-CoA synthetase	21	13	850.3	466.8	-383.5	0.50330	1.00000
Rv1014c	pth	peptidyl-tRNA hydrolase	11	0	0.0	0.0	0.0	1.00000	1.00000
Rv1015c	rplY	50S ribosomal protein L25/general stress protein Ctc	9	1	0.0	23.6	23.6	0.40600	1.00000
Rv1016c	lpqT	PROBABLE CONSERVED LIPOPROTEIN LPQT	6	4	1530.9	2766.7	1235.8	0.45880	1.00000
Rv1017c	prsA	ribose-phosphate pyrophosphokinase	10	0	0.0	0.0	0.0	1.00000	1.00000
Rv1018c	glmU	Probable UDP-N-acetylglucosamine pyrophosphorylase glmU	23	0	0.0	0.0	0.0	1.00000	1.00000
Rv1019	-	PROBABLE TRANSCRIPTIONAL REGULATORY PROTEIN (PROBABLY TETR-FAMILY)	7	7	2203.9	2376.1	172.2	0.91610	1.00000
Rv1020	mfd	PROBABLE TRANSCRIPTION-REPAIR COUPLING FACTOR MFD (TRCF)	33	27	3859.7	4682.5	822.8	0.81870	1.00000
Rv1021	-	nucleoside triphosphate pyrophosphohydrolase	12	8	514.2	474.3	-39.8	0.91030	1.00000
Rv1022	lpqU	PROBABLE CONSERVED LIPOPROTEIN LPQU	13	5	588.3	205.6	-382.8	0.22850	1.00000
Rv1023	eno	phosphopyruvate hydratase	13	0	0.0	0.0	0.0	1.00000	1.00000
Rv1024	-	POSSIBLE CONSERVED MEMBRANE PROTEIN	8	0	0.0	0.0	0.0	1.00000	1.00000
Rv1025	-	hypothetical protein Rv1025	6	0	0.0	0.0	0.0	1.00000	1.00000
Rv1026	-	hypothetical protein Rv1026	6	3	86.5	164.6	78.1	0.56100	1.00000
Rv1027c	kdpE	PROBABLE TRANSCRIPTIONAL REGULATORY PROTEIN KDPE	10	7	194.6	679.5	484.9	0.19720	1.00000
Rv1028A	kdpF	Probable membrane protein kdpF	3	2	122.4	127.7	5.2	1.00000	1.00000
Rv1028c	kdpD	PROBABLE SENSOR PROTEIN KDPD	21	13	2491.0	2477.7	-13.3	0.99540	1.00000
Rv1029	kdpA	potassium-transporting ATPase subunit A	25	18	5014.0	4003.7	-1010.3	0.73630	1.00000
Rv1030	kdpB	potassium-transporting ATPase subunit B	12	9	1750.7	1303.2	-447.5	0.72090	1.00000
Rv1031	kdpC	Probable Potassium-transporting ATPase C chain KDPC (Potassium-translocating ATPase C chain) (ATP phosphohydrolase	9	6	650.9	980.4	329.6	0.54680	1.00000
Rv1032c	trcS	TWO COMPONENT SENSOR HISTIDINE KINASE TRCS	23	22	2981.5	3254.4	272.9	0.90950	1.00000
Rv1033c	trcR	TWO COMPONENT TRANSCRIPTIONAL REGULATOR TRCR	13	12	5524.9	6469.9	945.1	0.81910	1.00000
Rv1034c	-	PROBABLE TRANSPOSASE (FRAGMENT)	2	2	26.3	0.0	-26.3	0.46340	1.00000
Rv1035c	-	PROBABLE TRANSPOSASE (FRAGMENT)	4	1	98.1	262.3	164.2	0.29680	1.00000
Rv1036c	-	truncated IS1560 transposase	5	4	1315.8	1325.6	9.8	0.99370	1.00000
Rv1037c	esxI	PUTATIVE ESAT-6 LIKE PROTEIN ESXI (ESAT-6 LIKE PROTEIN 1)	0	0	0.0	0.0	0.0	1.00000	1.00000
Rv1038c	esxJ	ESAT-6 LIKE PROTEIN ESXJ (ESAT-6 LIKE PROTEIN 2)	1	1	217.0	128.9	-88.1	0.69830	1.00000
Rv1039c	PPE15	PPE FAMILY PROTEIN	20	18	4041.7	4456.6	414.9	0.89920	1.00000
Rv1040c	PE8	PE FAMILY PROTEIN	8	8	1126.0	835.0	-290.9	0.67400	1.00000
Rv1041c	-	PROBABLE IS LIKE-2 TRANSPOSASE	1	0	0.0	0.0	0.0	1.00000	1.00000
Rv1042c	-	PROBABLE IS LIKE-2 TRANSPOSASE	1	0	0.0	0.0	0.0	1.00000	1.00000
Rv1043c	-	hypothetical protein Rv1043c	14	11	3573.9	4805.1	1231.1	0.65880	1.00000
Rv1044	-	hypothetical protein Rv1044	9	1	37.1	263.6	226.5	0.59990	1.00000
Rv1045	-	hypothetical protein Rv1045	10	9	2926.8	2518.2	-408.6	0.82390	1.00000
Rv1046c	-	hypothetical protein Rv1046c	4	4	1154.2	1888.6	734.4	0.49040	1.00000
Rv1047	-	PROBABLE TRANSPOSASE	2	0	0.0	0.0	0.0	1.00000	1.00000
Rv1048c	-	hypothetical protein Rv1048c	21	15	4006.7	4531.7	525.0	0.85710	1.00000
Rv1049	-	PROBABLE TRANSCRIPTIONAL REPRESSOR PROTEIN	4	4	463.6	561.2	97.5	0.79480	1.00000
Rv1050	-	PROBABLE OXIDOREDUCTASE	10	9	695.4	726.1	30.6	0.95040	1.00000
Rv1051c	-	hypothetical protein Rv1051c	8	3	163.6	218.3	54.7	0.81360	1.00000
Rv1052	-	hypothetical protein Rv1052	4	4	1295.8	1462.0	166.2	0.85460	1.00000
Rv1053c	-	hypothetical protein Rv1053c	6	4	299.1	444.6	145.5	0.56920	1.00000
Rv1054	-	PROBABLE INTEGRASE (FRAGMENT)	5	2	407.8	458.1	50.3	0.91130	1.00000
Rv1055	-	POSSIBLE INTEGRASE (FRAGMENT)	3	1	56.8	140.8	84.0	0.38790	1.00000
Rv1056	-	hypothetical protein Rv1056	20	17	4523.6	4727.7	204.1	0.95030	1.00000
Rv1057	-	hypothetical protein Rv1057	16	14	6933.0	9046.1	2113.0	0.69590	1.00000
Rv1058	fadD14	acyl-CoA synthetase	26	16	1344.8	2214.7	869.9	0.40970	1.00000
Rv1059	-	hypothetical protein Rv1059	9	2	5.3	49.3	43.9	0.24070	1.00000
Rv1060	-	hypothetical protein Rv1060	5	3	390.4	472.0	81.6	0.79680	1.00000
Rv1061	-	hypothetical protein Rv1061	13	9	1880.7	1700.2	-180.4	0.87970	1.00000
Rv1062	-	hypothetical protein Rv1062	4	4	197.1	461.3	264.2	0.30580	1.00000
Rv1063c	-	hypothetical protein Rv1063c	15	9	1428.2	1915.1	487.0	0.65170	1.00000
Rv1064c	lpqV	POSSIBLE LIPOPROTEIN LPQV	5	5	2285.2	1633.8	-651.3	0.65280	1.00000
Rv1065	-	hypothetical protein Rv1065	9	9	2486.2	1205.4	-1280.8	0.24830	1.00000
Rv1066	-	hypothetical protein Rv1066	4	3	1519.4	780.8	-738.6	0.41460	1.00000
Rv1067c	PE_PGRS19	PE-PGRS FAMILY PROTEIN	12	7	1024.8	687.0	-337.8	0.59040	1.00000
Rv1068c	PE_PGRS20	PE-PGRS FAMILY PROTEIN	9	5	868.5	1031.5	163.0	0.82660	1.00000
Rv1069c	-	hypothetical protein Rv1069c	19	17	7416.4	4107.8	-3308.7	0.31860	1.00000
Rv1070c	echA8	enoyl-CoA hydratase	7	7	1513.1	3567.4	2054.4	0.43910	1.00000
Rv1071c	echA9	enoyl-CoA hydratase	11	10	3733.2	1440.9	-2292.3	0.20620	1.00000
Rv1072	-	PROBABLE CONSERVED TRANSMEMBRANE PROTEIN	13	1	0.0	5.9	5.9	1.00000	1.00000
Rv1073	-	hypothetical protein Rv1073	19	18	3619.0	3776.9	157.8	0.96110	1.00000
Rv1074c	fadA3	acetyl-CoA acetyltransferase	11	9	4355.0	3433.5	-921.5	0.75120	1.00000
Rv1075c	-	CONSERVED EXPORTED PROTEIN	18	17	5386.8	5056.4	-330.4	0.93060	1.00000
Rv1076	lipU	POSSIBLE LIPASE LIPU	17	6	1086.9	1447.6	360.7	0.72360	1.00000
Rv1077	cbs	Probable cystathionine beta-synthase CBS (Serine sulfhydrase) (Beta-thionase) (Hemoprotein H-450)	22	18	4367.1	4978.1	611.0	0.85080	1.00000
Rv1078	pra	Probable Proline-rich antigen homolog pra	17	2	5.9	48.1	42.2	0.46280	1.00000
Rv1079	metB	cystathionine gamma-synthase	17	12	541.8	1418.4	876.6	0.35230	1.00000
Rv1080c	greA	transcription elongation factor GreA	7	0	0.0	0.0	0.0	1.00000	1.00000
Rv1081c	-	PROBABLE CONSERVED MEMBRANE PROTEIN	6	1	0.0	23.4	23.4	1.00000	1.00000
Rv1082	mca	Mycothiol conjugate amidase Mca (Mycothiol S-conjugate amidase)	13	10	1978.0	1303.6	-674.4	0.53360	1.00000
Rv1083	-	hypothetical protein Rv1083	3	2	5.1	23.4	18.3	0.73540	1.00000
Rv1084	-	hypothetical protein Rv1084	19	14	3457.1	1318.2	-2138.9	0.13220	1.00000
Rv1085c	-	POSSIBLE HEMOLYSIN-LIKE PROTEIN	10	5	48.1	45.8	-2.4	0.96860	1.00000
Rv1086	-	SHORT (C15) CHAIN Z-ISOPRENYL DIPHOSPHATE SYNTHASE (Z-FPP SYNTHASE) (Z-FARNESYL DIPHOSPHATE SYNTHASE) (Z-FPP SYNTHETASE) (Z-FARNESYL DIPHOSPHATE SYNTHETASE) (GERANYLTRANSTRANSFERASE) (FARNESYL PYROPHOSPHATE SYNTHETASE)	12	6	20.6	316.7	296.0	0.13820	1.00000
Rv1087	PE_PGRS21	PE-PGRS FAMILY PROTEIN	19	18	3192.7	2593.3	-599.4	0.75540	1.00000
Rv1087A	-	hypothetical protein Rv1087A	6	6	1675.5	1413.9	-261.6	0.80940	1.00000
Rv1088	PE9	PE FAMILY PROTEIN	4	2	115.7	211.0	95.3	0.66330	1.00000
Rv1089	PE10	PE FAMILY PROTEIN	5	3	1131.1	344.4	-786.7	0.13150	1.00000
Rv1089A	celA2a	PROBABLE CELLULASE CELA2A (ENDO-1,4-BETA-GLUCANASE) (ENDOGLUCANASE) (CARBOXYMETHYL CELLULASE)	1	1	255.8	215.6	-40.2	0.79640	1.00000
Rv1090	celA2b	PROBABLE CELLULASE CELA2B (ENDO-1,4-BETA-GLUCANASE) (ENDOGLUCANASE) (CARBOXYMETHYL CELLULASE)	6	6	2272.6	1816.2	-456.5	0.73270	1.00000
Rv1091	PE_PGRS22	PE-PGRS FAMILY PROTEIN	26	19	2669.4	2791.1	121.7	0.94610	1.00000
Rv1092c	coaA	pantothenate kinase	16	0	0.0	0.0	0.0	1.00000	1.00000
Rv1093	glyA	serine hydroxymethyltransferase	12	0	0.0	0.0	0.0	1.00000	1.00000
Rv1094	desA2	POSSIBLE ACYL-	12	0	0.0	0.0	0.0	1.00000	1.00000
Rv1095	phoH2	PROBABLE PHOH-LIKE PROTEIN PHOH2 (PHOSPHATE STARVATION-INDUCIBLE PROTEIN PSIH)	11	8	1150.1	2577.4	1427.3	0.20710	1.00000
Rv1096	-	POSSIBLE GLYCOSYL HYDROLASE	16	8	914.0	88.3	-825.7	0.04810	1.00000
Rv1097c	-	PROBABLE MEMBRANE GLYCINE AND PROLINE RICH PROTEIN	14	8	677.8	9633.1	8955.3	0.22800	1.00000
Rv1098c	fumC	fumarate hydratase	11	0	0.0	0.0	0.0	1.00000	1.00000
Rv1099c	glpX	fructose 1,6-bisphosphatase II	12	3	3.4	41.0	37.7	0.48620	1.00000
Rv1100	-	hypothetical protein Rv1100	9	6	546.9	268.2	-278.7	0.36550	1.00000
Rv1101c	-	hypothetical protein Rv1101c	18	15	5075.4	5715.1	639.7	0.89200	1.00000
Rv1102c	-	hypothetical protein Rv1102c	7	6	1226.9	2089.7	862.8	0.41670	1.00000
Rv1103c	-	hypothetical protein Rv1103c	6	6	899.6	687.5	-212.1	0.71000	1.00000
Rv1104	-	POSSIBLE PARA-NITROBENZYL ESTERASE (FRAGMENT)	9	7	1623.5	1688.6	65.2	0.95140	1.00000
Rv1105	-	POSSIBLE PARA-NITROBENZYL ESTERASE (FRAGMENT)	11	7	1239.1	1234.9	-4.1	0.99650	1.00000
Rv1106c	-	PROBABLE CHOLESTEROL DEHYDROGENASE	17	14	2824.3	1098.1	-1726.2	0.11690	1.00000
Rv1107c	xseB	exodeoxyribonuclease VII small subunit	2	2	339.2	706.3	367.1	0.35890	1.00000
Rv1108c	xseA	exodeoxyribonuclease VII large subunit	9	8	1370.4	1328.8	-41.6	0.96210	1.00000
Rv1109c	-	hypothetical protein Rv1109c	6	4	1402.1	885.8	-516.3	0.58540	1.00000
Rv1110	ispH	4-hydroxy-3-methylbut-2-enyl diphosphate reductase	13	0	0.0	0.0	0.0	1.00000	1.00000
Rv1111c	-	hypothetical protein Rv1111c	22	9	532.6	2298.4	1765.8	0.00710	0.42247
Rv1112	-	translation-associated GTPase	8	3	251.1	218.8	-32.2	0.84120	1.00000
Rv1113	-	hypothetical protein Rv1113	2	2	4.2	10.0	5.8	1.00000	1.00000
Rv1114	-	hypothetical protein Rv1114	3	3	415.3	279.3	-136.1	0.64770	1.00000
Rv1115	-	POSSIBLE EXPORTED PROTEIN	14	10	1689.8	1108.3	-581.6	0.54270	1.00000
Rv1116	-	hypothetical protein Rv1116	2	2	0.0	10.5	10.5	0.46790	1.00000
Rv1116A	-	CONSERVED HYPOTHETICAL PROTEIN (FRAGMENT)	5	4	397.0	325.9	-71.1	0.82970	1.00000
Rv1117	-	hypothetical protein Rv1117	3	3	901.8	887.1	-14.7	0.98110	1.00000
Rv1118c	-	hypothetical protein Rv1118c	10	9	4818.3	3546.7	-1271.5	0.62990	1.00000
Rv1119c	-	hypothetical protein Rv1119c	3	1	118.6	117.4	-1.2	1.00000	1.00000
Rv1120c	-	hypothetical protein Rv1120c	4	1	102.1	116.7	14.6	0.80700	1.00000
Rv1121	zwf1	glucose-6-phosphate 1-dehydrogenase	23	12	856.9	848.6	-8.2	0.98740	1.00000
Rv1122	gnd2	6-phosphogluconate dehydrogenase-like protein	11	0	0.0	0.0	0.0	1.00000	1.00000
Rv1123c	bpoB	POSSIBLE PEROXIDASE BPOB (NON-HAEM PEROXIDASE)	7	5	684.9	428.2	-256.7	0.51070	1.00000
Rv1124	ephC	PROBABLE EPOXIDE HYDROLASE EPHC (EPOXIDE HYDRATASE)	12	6	668.0	1464.9	796.9	0.40850	1.00000
Rv1125	-	hypothetical protein Rv1125	21	16	1536.4	747.5	-788.9	0.20030	1.00000
Rv1126c	-	hypothetical protein Rv1126c	8	2	17.0	2.3	-14.6	1.00000	1.00000
Rv1127c	ppdK	pyruvate phosphate dikinase	18	4	141.7	0.0	-141.7	0.05790	1.00000
Rv1128c	-	hypothetical protein Rv1128c	26	8	365.5	234.8	-130.7	0.56070	1.00000
Rv1129c	-	PROBABLE TRANSCRIPTIONAL REGULATOR PROTEIN	22	9	1464.7	14.9	-1449.8	0.00020	0.03325
Rv1130	-	hypothetical protein Rv1130	24	15	1437.5	13.1	-1424.4	0.00000	0.00000
Rv1131	gltA1	methylcitrate synthase	14	5	547.6	19.2	-528.4	0.00920	0.51701
Rv1132	-	hypothetical protein Rv1132	25	20	3154.2	1557.1	-1597.1	0.20400	1.00000
Rv1133c	metE	5-methyltetrahydropteroyltriglutamate--homocysteine methyltransferase	31	0	0.0	0.0	0.0	1.00000	1.00000
Rv1134	-	hypothetical protein Rv1134	4	3	717.9	358.3	-359.5	0.46760	1.00000
Rv1135A	-	POSSIBLE ACETYL-CoA ACETYLTRANSFERASE (ACETOACETYL-CoA THIOLASE)	6	4	277.9	1841.9	1564.1	0.01710	0.79336
Rv1135c	PPE16	PPE FAMILY PROTEIN	24	19	5150.2	5518.1	367.9	0.92240	1.00000
Rv1136	-	POSSIBLE ENOYL-CoA HYDRATASE	2	2	184.5	166.0	-18.5	0.88020	1.00000
Rv1137c	-	hypothetical protein Rv1137c	2	2	339.8	264.5	-75.3	0.68990	1.00000
Rv1138c	-	POSSIBLE OXIDOREDUCTASE	13	9	1113.7	1894.0	780.3	0.43210	1.00000
Rv1139c	-	hypothetical protein Rv1139c	9	5	850.4	609.7	-240.7	0.65930	1.00000
Rv1140	-	PROBABLE INTEGRAL MEMBRANE PROTEIN	10	5	1069.2	2302.2	1233.0	0.27770	1.00000
Rv1141c	echA11	enoyl-CoA hydratase	13	11	2872.1	1639.2	-1233.0	0.43140	1.00000
Rv1142c	echA10	enoyl-CoA hydratase	7	6	2217.5	3341.2	1123.7	0.55070	1.00000
Rv1143	mcr	PROBABLE ALPHA-METHYLACYL-CoA RACEMASE MCR (2-methylacyl-CoA racemase) (2-arylpropionyl-CoA epimerase )	15	12	4540.8	5784.5	1243.7	0.71830	1.00000
Rv1144	-	PROBABLE SHORT-CHAIN TYPE DEHYDROGENASE/REDUCTASE	10	9	3620.2	3308.4	-311.8	0.89470	1.00000
Rv1145	mmpL13a	PROBABLE CONSERVED TRANSMEMBRANE TRANSPORT PROTEIN MMPL13A	10	8	1272.8	1101.9	-171.0	0.82740	1.00000
Rv1146	mmpL13b	PROBABLE CONSERVED TRANSMEMBRANE TRANSPORT PROTEIN MMPL13B	21	17	7941.2	10758.6	2817.4	0.67890	1.00000
Rv1147	-	hypothetical protein Rv1147	9	5	1234.9	1992.5	757.6	0.43270	1.00000
Rv1148c	-	hypothetical protein Rv1148c	10	7	1394.0	1578.4	184.4	0.85750	1.00000
Rv1149	-	POSSIBLE TRANSPOSASE	2	1	393.9	397.2	3.3	1.00000	1.00000
Rv1151c	-	NAD-dependent deacetylase	9	7	3228.6	3254.8	26.3	0.99100	1.00000
Rv1152	-	PROBABLE TRANSCRIPTIONAL REGULATORY PROTEIN	5	4	943.7	391.8	-551.9	0.53450	1.00000
Rv1153c	omt	PROBABLE O-METHYLTRANSFERASE OMT	18	14	3976.7	3278.2	-698.5	0.77690	1.00000
Rv1154c	-	hypothetical protein Rv1154c	14	13	2285.6	3681.3	1395.7	0.44380	1.00000
Rv1155	-	hypothetical protein Rv1155	10	9	2837.2	4299.6	1462.4	0.55690	1.00000
Rv1156	-	hypothetical protein Rv1156	12	9	3367.8	3289.8	-78.0	0.97110	1.00000
Rv1157c	-	CONSERVED HYPOTHETICAL ALA-, PRO-RICH PROTEIN	8	4	380.5	231.1	-149.3	0.79660	1.00000
Rv1158c	-	CONSERVED HYPOTHETICAL ALA-, PRO-RICH PROTEIN	10	5	521.7	1421.7	900.1	0.19960	1.00000
Rv1159	pimE	mannosyltransferase	25	4	108.6	56.3	-52.3	0.53160	1.00000
Rv1159A	phhB	pterin-4-alpha-carbinolamine dehydratase	11	4	768.4	553.2	-215.2	0.78650	1.00000
Rv1160	mutT2	PROBABLE MUTATOR PROTEIN MUTT (7,8-dihydro-8-oxoguanine-triphosphatase) (8-OXO-DGTPASE)	4	4	766.6	381.8	-384.9	0.47770	1.00000
Rv1161	narG	PROBABLE RESPIRATORY NITRATE REDUCTASE (ALPHA CHAIN) NARG	66	44	9934.4	11104.8	1170.4	0.91720	1.00000
Rv1162	narH	PROBABLE RESPIRATORY NITRATE REDUCTASE (BETA CHAIN) NARH	34	30	9348.3	9257.7	-90.6	0.99020	1.00000
Rv1163	narJ	PROBABLE RESPIRATORY NITRATE REDUCTASE (DELTA CHAIN) NARJ	13	11	2610.8	2623.6	12.8	0.99400	1.00000
Rv1164	narI	PROBABLE RESPIRATORY NITRATE REDUCTASE (GAMMA CHAIN) NARI	18	13	2143.7	2724.4	580.7	0.73850	1.00000
Rv1165	typA	POSSIBLE GTP-BINDING TRANSLATION ELONGATION FACTOR TYPA (TYROSINE PHOSPHORYLATED PROTEIN A) (GTP-BINDING PROTEIN)	15	12	5144.7	3271.0	-1873.8	0.45130	1.00000
Rv1166	lpqW	PROBABLE CONSERVED LIPOPROTEIN LPQW	22	0	0.0	0.0	0.0	1.00000	1.00000
Rv1167c	-	PROBABLE TRANSCRIPTIONAL REGULATORY PROTEIN	9	4	396.7	134.9	-261.8	0.30930	1.00000
Rv1168c	PPE17	PPE FAMILY PROTEIN	14	12	3731.1	3531.1	-200.0	0.93430	1.00000
Rv1169c	PE11	PE FAMILY PROTEIN	3	3	323.0	872.7	549.7	0.20800	1.00000
Rv1170	mshB	N-Acetyl-1-D-myo-Inosityl-2-Amino-2-Deoxy-alpha- D-Glucopyranoside Deacetylase mshB (GlcNAc-Ins deacetylase)	11	6	118.6	616.2	497.6	0.11120	1.00000
Rv1171	-	hypothetical protein Rv1171	5	4	796.5	1712.8	916.4	0.23160	1.00000
Rv1172c	PE12	PE FAMILY PROTEIN	15	11	2306.7	2072.7	-234.0	0.87290	1.00000
Rv1173	fbiC	FO synthase	38	14	551.2	414.9	-136.3	0.69770	1.00000
Rv1174c	TB8.4	LOW MOLECULAR WEIGHT T-CELL ANTIGEN TB8.4	7	7	3774.5	2071.1	-1703.5	0.36770	1.00000
Rv1175c	fadH	PROBABLE NADPH DEPENDENT 2,4-DIENOYL-COA REDUCTASE FADH (2,4-dienoyl coenzyme A reductase) (4-enoyl-CoA reductase)	23	18	3747.4	4424.2	676.8	0.82480	1.00000
Rv1176c	-	hypothetical protein Rv1176c	13	10	1750.1	1694.5	-55.6	0.96060	1.00000
Rv1177	fdxC	PROBABLE FERREDOXIN FDXC	6	0	0.0	0.0	0.0	1.00000	1.00000
Rv1178	-	N-succinyldiaminopimelate aminotransferase	20	17	1768.7	2510.1	741.4	0.58920	1.00000
Rv1179c	-	hypothetical protein Rv1179c	37	32	7270.2	8761.0	1490.8	0.85260	1.00000
Rv1180	pks3	PROBABLE POLYKETIDE BETA-KETOACYL SYNTHASE PKS3	23	14	6706.6	7591.7	885.1	0.85980	1.00000
Rv1181	pks4	PROBABLE POLYKETIDE BETA-KETOACYL SYNTHASE PKS4	63	45	17087.7	17227.7	140.0	0.99480	1.00000
Rv1182	papA3	PROBABLE CONSERVED POLYKETIDE SYNTHASE ASSOCIATED PROTEIN PAPA3	38	24	6035.2	9033.2	2998.0	0.50040	1.00000
Rv1183	mmpL10	PROBABLE CONSERVED TRANSMEMBRANE TRANSPORT PROTEIN MMPL10	50	25	1312.8	123.0	-1189.7	0.00030	0.04275
Rv1184c	-	POSSIBLE EXPORTED PROTEIN	21	17	4304.1	4039.8	-264.3	0.92380	1.00000
Rv1185c	fadD21	acyl-CoA synthetase	28	21	8885.3	12318.1	3432.8	0.62380	1.00000
Rv1186c	-	hypothetical protein Rv1186c	18	11	691.0	1218.1	527.1	0.37400	1.00000
Rv1187	rocA	PROBABLE PYRROLINE-5-CARBOXYLATE DEHYDROGENASE ROCA	22	5	474.6	670.7	196.0	0.66740	1.00000
Rv1188	-	PROBABLE PROLINE DEHYDROGENASE	22	9	760.5	814.3	53.9	0.92440	1.00000
Rv1189	sigI	RNA polymerase sigma factor SigI	6	4	545.6	375.6	-170.0	0.58370	1.00000
Rv1190	-	hypothetical protein Rv1190	9	8	1589.0	1662.1	73.1	0.94630	1.00000
Rv1191	-	hypothetical protein Rv1191	8	7	2436.4	2584.7	148.3	0.93780	1.00000
Rv1192	-	hypothetical protein Rv1192	13	9	1968.0	3524.2	1556.2	0.23830	1.00000
Rv1193	fadD36	acyl-CoA synthetase	18	10	409.8	35.7	-374.1	0.01680	0.79336
Rv1194c	-	hypothetical protein Rv1194c	16	11	2706.7	2566.4	-140.3	0.93670	1.00000
Rv1195	PE13	PE FAMILY PROTEIN	5	5	1062.7	788.3	-274.4	0.66740	1.00000
Rv1196	PPE18	PPE FAMILY PROTEIN	3	3	14.3	275.3	261.0	0.01230	0.65436
Rv1197	esxK	ESAT-6 LIKE PROTEIN ESXK (ESAT-6 LIKE PROTEIN 3)	0	0	0.0	0.0	0.0	1.00000	1.00000
Rv1198	esxL	PUTATIVE ESAT-6 LIKE PROTEIN ESXL (ESAT-6 LIKE PROTEIN 4)	0	0	0.0	0.0	0.0	1.00000	1.00000
Rv1199c	-	POSSIBLE TRANSPOSASE	2	0	0.0	0.0	0.0	1.00000	1.00000
Rv1200	-	PROBABLE CONSERVED INTEGRAL MEMBRANE TRANSPORT PROTEIN	24	20	4900.9	5702.0	801.1	0.82690	1.00000
Rv1201c	-	PROBABLE TRANSFERASE	10	0	0.0	0.0	0.0	1.00000	1.00000
Rv1202	dapE	dipeptidase	15	0	0.0	0.0	0.0	1.00000	1.00000
Rv1203c	-	hypothetical protein Rv1203c	6	4	8.4	152.8	144.5	0.09620	1.00000
Rv1204c	-	hypothetical protein Rv1204c	16	16	4065.2	4024.6	-40.6	0.99330	1.00000
Rv1205	-	hypothetical protein Rv1205	12	10	1398.1	3196.2	1798.1	0.16830	1.00000
Rv1206	fadD6	acyl-CoA synthetase	29	23	5435.0	10463.7	5028.7	0.22350	1.00000
Rv1207	folP2	PROBABLE DIHYDROPTEROATE SYNTHASE 2 FOLP2 (DHPS 2) (Dihydropteroate pyrophosphorylase 2)	10	5	142.0	746.9	604.9	0.08010	1.00000
Rv1208	-	hypothetical protein Rv1208	12	0	0.0	0.0	0.0	1.00000	1.00000
Rv1209	-	hypothetical protein Rv1209	4	3	179.2	37.2	-142.1	0.26290	1.00000
Rv1210	tagA	PROBABLE DNA-3-METHYLADENINE GLYCOSYLASE I TAGA (TAG I) (3-methyladenine-DNA glycosylase I, constitutive) (DNA-3-methyladenine glycosidase I )	11	9	3447.8	3277.9	-169.8	0.94270	1.00000
Rv1211	-	hypothetical protein Rv1211	2	0	0.0	0.0	0.0	1.00000	1.00000
Rv1212c	-	PUTATIVE GLYCOSYL TRANSFERASE	27	20	3513.3	3033.9	-479.4	0.82620	1.00000
Rv1213	glgC	glucose-1-phosphate adenylyltransferase	27	20	1872.7	2153.3	280.6	0.84520	1.00000
Rv1214c	PE14	PE FAMILY PROTEIN	5	4	685.5	496.7	-188.8	0.69340	1.00000
Rv1215c	-	hypothetical protein Rv1215c	23	14	1769.9	2264.1	494.3	0.71210	1.00000
Rv1216c	-	PROBABLE CONSERVED INTEGRAL MEMBRANE PROTEIN	15	13	1942.2	1825.5	-116.8	0.92520	1.00000
Rv1217c	-	PROBABLE TETRONASIN-TRANSPORT INTEGRAL MEMBRANE PROTEIN ABC TRANSPORTER	18	10	999.5	543.1	-456.4	0.36190	1.00000
Rv1218c	-	PROBABLE TETRONASIN-TRANSPORT ATP-BINDING PROTEIN ABC TRANSPORTER	6	5	359.5	518.5	159.0	0.67410	1.00000
Rv1219c	-	PROBABLE TRANSCRIPTIONAL REGULATORY PROTEIN	10	9	773.6	1269.8	496.2	0.46830	1.00000
Rv1220c	-	PROBABLE METHYLTRANSFERASE	10	7	1976.5	4560.8	2584.3	0.17910	1.00000
Rv1221	sigE	RNA polymerase sigma factor SigE	16	6	315.4	523.4	208.0	0.59170	1.00000
Rv1222	-	hypothetical protein Rv1222	2	1	243.6	354.2	110.7	0.50250	1.00000
Rv1223	htrA	PROBABLE SERINE PROTEASE HTRA (DEGP PROTEIN)	17	0	0.0	0.0	0.0	1.00000	1.00000
Rv1224	tatB	sec-independent translocase	5	0	0.0	0.0	0.0	1.00000	1.00000
Rv1225c	-	hypothetical protein Rv1225c	6	6	1183.2	1514.3	331.0	0.70470	1.00000
Rv1226c	-	PROBABLE TRANSMEMBRANE PROTEIN	15	11	5080.8	3793.7	-1287.1	0.65740	1.00000
Rv1227c	-	PROBABLE TRANSMEMBRANE PROTEIN	6	5	439.4	975.7	536.3	0.21530	1.00000
Rv1228	lpqX	PROBABLE LIPOPROTEIN LPQX	8	7	4197.0	2580.0	-1616.9	0.44400	1.00000
Rv1229c	mrp	PROBABLE MRP-RELATED PROTEIN MRP	14	0	0.0	0.0	0.0	1.00000	1.00000
Rv1230c	-	POSSIBLE MEMBRANE PROTEIN	20	17	3352.0	3521.6	169.7	0.94450	1.00000
Rv1231c	-	PROBABLE MEMBRANE PROTEIN	7	6	1055.4	1257.6	202.2	0.78750	1.00000
Rv1232c	-	hypothetical protein Rv1232c	8	6	2739.3	2668.5	-70.8	0.97020	1.00000
Rv1233c	-	hypothetical protein Rv1233c	18	12	2262.7	2884.5	621.8	0.71970	1.00000
Rv1234	-	PROBABLE TRANSMEMBRANE PROTEIN	8	6	630.3	1513.2	882.9	0.29250	1.00000
Rv1235	lpqY	PROBABLE SUGAR-BINDING LIPOPROTEIN LPQY	28	16	1720.8	2186.9	466.1	0.71890	1.00000
Rv1236	sugA	PROBABLE SUGAR-TRANSPORT INTEGRAL MEMBRANE PROTEIN ABC TRANSPORTER SUGA	18	13	1506.5	2209.6	703.1	0.55680	1.00000
Rv1237	sugB	PROBABLE SUGAR-TRANSPORT INTEGRAL MEMBRANE PROTEIN ABC TRANSPORTER SUGB	11	6	312.3	425.4	113.1	0.71600	1.00000
Rv1238	sugC	PROBABLE SUGAR-TRANSPORT ATP-BINDING PROTEIN ABC TRANSPORTER SUGC	24	10	1472.2	1391.6	-80.6	0.93600	1.00000
Rv1239c	corA	POSSIBLE MAGNESIUM AND COBALT TRANSPORT TRANSMEMBRANE PROTEIN CORA	23	17	2843.1	1607.3	-1235.8	0.33120	1.00000
Rv1240	mdh	malate dehydrogenase	3	0	0.0	0.0	0.0	1.00000	1.00000
Rv1241	-	hypothetical protein Rv1241	1	1	66.4	127.8	61.4	0.50250	1.00000
Rv1242	-	hypothetical protein Rv1242	9	9	1840.0	2502.1	662.2	0.63740	1.00000
Rv1243c	PE_PGRS23	PE-PGRS FAMILY PROTEIN	15	12	2210.4	2333.5	123.1	0.94730	1.00000
Rv1244	lpqZ	PROBABLE LIPOPROTEIN LPQZ	8	8	1139.6	2309.6	1169.9	0.26450	1.00000
Rv1245c	-	PROBABLE SHORT-CHAIN TYPE DEHYDROGENASE/REDUCTASE	13	11	1618.9	1694.7	75.8	0.95150	1.00000
Rv1246c	-	hypothetical protein Rv1246c	7	6	1388.0	1455.3	67.3	0.94370	1.00000
Rv1247c	-	hypothetical protein Rv1247c	4	3	220.7	525.4	304.7	0.20410	1.00000
Rv1248c	kgd	alpha-ketoglutarate decarboxylase	41	0	0.0	0.0	0.0	1.00000	1.00000
Rv1249c	-	POSSIBLE MEMBRANE PROTEIN	11	9	5308.0	5816.3	508.3	0.89020	1.00000
Rv1250	-	PROBABLE DRUG-TRANSPORT INTEGRAL MEMBRANE PROTEIN	26	22	4154.9	5501.8	1346.9	0.70760	1.00000
Rv1251c	-	hypothetical protein Rv1251c	53	35	6505.7	7463.6	957.8	0.87920	1.00000
Rv1252c	lprE	PROBABLE LIPOPROTEIN LPRE	7	7	677.2	707.1	29.9	0.94860	1.00000
Rv1253	deaD	PROBABLE COLD-SHOCK DEAD-BOX PROTEIN A HOMOLOG DEAD (ATP-dependent RNA helicase deaD homolog)	32	19	2622.8	3041.3	418.5	0.84190	1.00000
Rv1254	-	PROBABLE ACYLTRANSFERASE	26	1	30.6	114.9	84.3	1.00000	1.00000
Rv1255c	-	PROBABLE TRANSCRIPTIONAL REGULATORY PROTEIN	8	6	306.5	454.8	148.3	0.57380	1.00000
Rv1256c	cyp130	PROBA BLE CYTOCHROME P450 130 CYP130	14	11	1255.9	1016.2	-239.7	0.75160	1.00000
Rv1257c	-	PROBABLE OXIDOREDUCTASE	15	11	1254.2	1186.8	-67.5	0.94150	1.00000
Rv1258c	-	PROBABLE CONSERVED INTEGRAL MEMBRANE TRANSPORT PROTEIN	21	18	6420.2	7660.6	1240.4	0.81140	1.00000
Rv1259	-	hypothetical protein Rv1259	11	7	839.5	537.4	-302.0	0.56800	1.00000
Rv1260	-	hypothetical protein Rv1260	24	14	2537.1	3486.4	949.2	0.62400	1.00000
Rv1261c	-	hypothetical protein Rv1261c	10	7	972.5	956.3	-16.2	0.97980	1.00000
Rv1262c	-	HYPOTHETICAL HIT-LIKE PROTEIN	4	4	895.7	841.7	-54.0	0.92960	1.00000
Rv1263	amiB2	amidase	21	15	1586.6	2245.8	659.2	0.59400	1.00000
Rv1264	-	ADENYLYL CYCLASE (ATP PYROPHOSPHATE-LYASE) (ADENYLATE CYCLASE)	13	10	3294.5	2956.8	-337.8	0.87540	1.00000
Rv1265	-	hypothetical protein Rv1265	11	5	632.3	448.9	-183.4	0.75350	1.00000
Rv1266c	pknH	PROBABLE TRANSMEMBRANE SERINE/THREONINE-PROTEIN KINASE H PKNH (PROTEIN KINASE H) (STPK H)	26	23	5860.8	5981.5	120.7	0.98370	1.00000
Rv1267c	embR	PROBABLE TRANSCRIPTIONAL REGULATORY PROTEIN EMBR	19	16	3021.6	2727.6	-293.9	0.87840	1.00000
Rv1268c	-	hypothetical protein Rv1268c	11	9	2763.0	2579.3	-183.7	0.91540	1.00000
Rv1269c	-	CONSERVED PROBABLE SECRETED PROTEIN	7	5	882.5	713.6	-168.9	0.81680	1.00000
Rv1270c	lprA	POSSIBLE LIPOPROTEIN LPRA	10	9	1269.2	1840.3	571.1	0.58860	1.00000
Rv1271c	-	CONSERVED HYPOTHETICAL SECRETED PROTEIN	5	4	277.1	422.1	144.9	0.59690	1.00000
Rv1272c	-	PROBABLE DRUGS-TRANSPORT TRANSMEMBRANE ATP-BINDING PROTEIN ABC TRANSPORTER	28	12	676.7	452.3	-224.5	0.60260	1.00000
Rv1273c	-	PROBABLE DRUGS-TRANSPORT TRANSMEMBRANE ATP-BINDING PROTEIN ABC TRANSPORTER	29	10	940.4	192.2	-748.3	0.03400	1.00000
Rv1274	lprB	POSSIBLE LIPOPROTEIN LPRB	3	0	0.0	0.0	0.0	1.00000	1.00000
Rv1275	lprC	POSSIBLE LIPOPROTEIN LPRC	6	0	0.0	0.0	0.0	1.00000	1.00000
Rv1276c	-	hypothetical protein Rv1276c	6	2	276.9	142.4	-134.5	0.72100	1.00000
Rv1277	-	hypothetical protein Rv1277	19	17	2575.3	3536.7	961.5	0.62140	1.00000
Rv1278	-	hypothetical protein Rv1278	24	10	1660.0	801.5	-858.5	0.27350	1.00000
Rv1279	-	PROBABLE DEHYDROGENASE FAD flavoprotein GMC oxidoreductase	25	20	1371.7	1929.3	557.6	0.59090	1.00000
Rv1280c	oppA	PROBABLE PERIPLASMIC OLIGOPEPTIDE-BINDING LIPOPROTEIN OPPA	25	17	3051.0	2394.1	-656.9	0.73660	1.00000
Rv1281c	oppD	PROBABLE OLIGOPEPTIDE-TRANSPORT ATP-BINDING PROTEIN ABC TRANSPORTER OPPD	25	17	2632.8	1876.8	-756.0	0.67950	1.00000
Rv1282c	oppC	PROBABLE OLIGOPEPTIDE-TRANSPORT INTEGRAL MEMBRANE PROTEIN ABC TRANSPORTER OPPC	15	11	1024.7	652.3	-372.3	0.46500	1.00000
Rv1283c	oppB	PROBABLE OLIGOPEPTIDE-TRANSPORT INTEGRAL MEMBRANE PROTEIN ABC TRANSPORTER OPPB	17	12	2486.4	641.3	-1845.1	0.06620	1.00000
Rv1284	-	hypothetical protein Rv1284	4	2	348.1	21.0	-327.0	0.09910	1.00000
Rv1285	cysD	sulfate adenylyltransferase subunit 2	9	0	0.0	0.0	0.0	1.00000	1.00000
Rv1286	cysN	bifunctional sulfate adenylyltransferase subunit 1/adenylylsulfate kinase protein	27	2	36.1	0.0	-36.1	0.46230	1.00000
Rv1287	-	hypothetical protein Rv1287	10	8	438.0	3745.5	3307.5	0.00100	0.09732
Rv1288	-	hypothetical protein Rv1288	30	26	5932.1	6568.8	636.7	0.91900	1.00000
Rv1289	-	hypothetical protein Rv1289	10	9	765.3	1155.5	390.2	0.63480	1.00000
Rv1290A	-	hypothetical protein Rv1290A	7	4	217.9	439.1	221.2	0.50810	1.00000
Rv1290c	-	hypothetical protein Rv1290c	32	30	9204.7	11823.7	2618.9	0.75540	1.00000
Rv1291c	-	CONSERVED HYPOTHETICAL SECRETED PROTEIN	2	2	314.5	200.0	-114.6	0.48960	1.00000
Rv1292	argS	arginyl-tRNA synthetase	33	0	0.0	0.0	0.0	1.00000	1.00000
Rv1293	lysA	PROBABLE DIAMINOPIMELATE DECARBOXYLASE LYSA (DAP DECARBOXYLASE)	24	0	0.0	0.0	0.0	1.00000	1.00000
Rv1294	thrA	homoserine dehydrogenase	20	0	0.0	0.0	0.0	1.00000	1.00000
Rv1295	thrC	threonine synthase	17	0	0.0	0.0	0.0	1.00000	1.00000
Rv1296	thrB	homoserine kinase	14	0	0.0	0.0	0.0	1.00000	1.00000
Rv1297	rho	transcription termination factor Rho	17	1	195.2	1.2	-194.1	0.40380	1.00000
Rv1298	rpmE	50S ribosomal protein L31	6	0	0.0	0.0	0.0	1.00000	1.00000
Rv1299	prfA	peptide chain release factor 1	14	0	0.0	0.0	0.0	1.00000	1.00000
Rv1300	hemK	PROBABLE HEMK PROTEIN HOMOLOG HEMK	14	0	0.0	0.0	0.0	1.00000	1.00000
Rv1301	-	hypothetical protein Rv1301	10	0	0.0	0.0	0.0	1.00000	1.00000
Rv1302	rfe	PROBABLE UNDECAPAPRENYL-PHOSPHATE ALPHA-N-ACETYLGLUCOSAMINYLTRANSFERASE RFE (UDP-GlcNAc TRANSFERASE)	16	0	0.0	0.0	0.0	1.00000	1.00000
Rv1303	-	hypothetical protein Rv1303	4	1	116.1	84.4	-31.6	0.90000	1.00000
Rv1304	atpB	F0F1 ATP synthase subunit A	10	0	0.0	0.0	0.0	1.00000	1.00000
Rv1305	atpE	F0F1 ATP synthase subunit C	6	0	0.0	0.0	0.0	1.00000	1.00000
Rv1306	atpF	F0F1 ATP synthase subunit B	3	0	0.0	0.0	0.0	1.00000	1.00000
Rv1307	atpH	PROBABLE ATP SYNTHASE DELTA CHAIN ATPH	15	0	0.0	0.0	0.0	1.00000	1.00000
Rv1308	atpA	F0F1 ATP synthase subunit alpha	21	0	0.0	0.0	0.0	1.00000	1.00000
Rv1309	atpG	F0F1 ATP synthase subunit gamma	16	0	0.0	0.0	0.0	1.00000	1.00000
Rv1310	atpD	F0F1 ATP synthase subunit beta	18	0	0.0	0.0	0.0	1.00000	1.00000
Rv1311	atpC	F0F1 ATP synthase subunit epsilon	1	0	0.0	0.0	0.0	1.00000	1.00000
Rv1312	-	CONSERVED HYPOTHETICAL SECRETED PROTEIN	8	2	4.2	7.0	2.8	1.00000	1.00000
Rv1313c	-	POSSIBLE TRANSPOSASE	2	0	0.0	0.0	0.0	1.00000	1.00000
Rv1314c	-	hypothetical protein Rv1314c	12	9	2400.6	2940.8	540.2	0.76010	1.00000
Rv1315	murA	UDP-N-acetylglucosamine 1-carboxyvinyltransferase	13	0	0.0	0.0	0.0	1.00000	1.00000
Rv1316c	ogt	PROBABLE METHYLATED-DNA--PROTEIN-CYSTEINE METHYLTRANSFERASE OGT (6-O-methylguanine-DNA methyltransferase) (O-6-methylguanine-DNA-alkyltransferase)	7	4	2153.1	2627.9	474.8	0.75380	1.00000
Rv1317c	alkA	PROBABLE ADA REGULATORY PROTEIN ALKA (Regulatory protein of adaptative response) (Methylated-DNA--protein-cysteine methyltransferase) (O-6-methylguanine-DNA alkyltransferase) (O-6-methylguanine-DNA methyltransferase) (3-methyladenine DNA glycosylase II)	10	10	1060.0	8683.9	7623.9	0.14070	1.00000
Rv1318c	-	POSSIBLE ADENYLATE CYCLASE (ATP PYROPHOSPHATE-LYASE) (ADENYLYL CYCLASE)	17	15	4033.2	4628.2	595.1	0.84980	1.00000
Rv1319c	-	POSSIBLE ADENYLATE CYCLASE (ATP PYROPHOSPHATE-LYASE) (ADENYLYL CYCLASE)	28	24	6859.2	6806.0	-53.2	0.99530	1.00000
Rv1320c	-	POSSIBLE ADENYLATE CYCLASE (ATP PYROPHOSPHATE-LYASE) (ADENYLYL CYCLASE)	27	23	4447.2	5896.5	1449.4	0.69880	1.00000
Rv1321	-	hypothetical protein Rv1321	9	9	2478.1	3294.8	816.7	0.68250	1.00000
Rv1322	-	hypothetical protein Rv1322	5	4	398.9	854.4	455.5	0.28080	1.00000
Rv1322A	-	hypothetical protein Rv1322A	6	5	467.9	894.6	426.7	0.41490	1.00000
Rv1323	fadA4	acetyl-CoA acetyltransferase	12	10	5483.9	5824.0	340.0	0.93640	1.00000
Rv1324	-	POSSIBLE THIOREDOXIN	5	0	0.0	0.0	0.0	1.00000	1.00000
Rv1325c	PE_PGRS24	PE-PGRS FAMILY PROTEIN	8	5	364.3	469.1	104.8	0.85850	1.00000
Rv1326c	glgB	glycogen branching enzyme	41	0	0.0	0.0	0.0	1.00000	1.00000
Rv1327c	glgE	PROBABLE GLUCANASE GLGE	35	0	0.0	0.0	0.0	1.00000	1.00000
Rv1328	glgP	PROBABLE GLYCOGEN PHOSPHORYLASE GLGP	40	26	1698.3	2125.7	427.4	0.72530	1.00000
Rv1329c	dinG	PROBABLE ATP-DEPENDENT HELICASE DING	23	12	1227.7	1626.3	398.6	0.66560	1.00000
Rv1330c	-	nicotinate phosphoribosyltransferase	23	18	4607.9	3849.4	-758.5	0.80320	1.00000
Rv1331	clpS	ATP-dependent Clp protease adaptor protein ClpS	5	4	1003.6	1034.3	30.8	0.96200	1.00000
Rv1332	-	PROBABLE TRANSCRIPTIONAL REGULATORY PROTEIN	6	5	164.2	286.9	122.6	0.53380	1.00000
Rv1333	-	PROBABLE HYDROLASE	10	6	672.3	1538.9	866.6	0.20060	1.00000
Rv1334	-	hypothetical protein Rv1334	10	10	2924.1	3274.0	349.9	0.87710	1.00000
Rv1335	-	9.5 KDA CULTURE FILTRATE ANTIGEN CFP10A	4	4	516.0	570.7	54.6	0.91400	1.00000
Rv1336	cysM	PROBABLE CYSTEINE SYNTHASE B CYSM (CSASE B) (O-acetylserine sulfhydrylase B) (O-acetylserine (Thiol)-lyase B)	16	15	1842.8	2697.9	855.1	0.55280	1.00000
Rv1337	-	PROBABLE INTEGRAL MEMBRANE PROTEIN	12	10	1777.2	1528.3	-248.9	0.84250	1.00000
Rv1338	murI	glutamate racemase	16	0	0.0	0.0	0.0	1.00000	1.00000
Rv1339	-	hypothetical protein Rv1339	16	0	0.0	0.0	0.0	1.00000	1.00000
Rv1340	rph	ribonuclease PH	13	4	235.6	10.5	-225.1	0.17360	1.00000
Rv1341	-	putative deoxyribonucleotide triphosphate pyrophosphatase	5	5	662.9	620.9	-42.0	0.95150	1.00000
Rv1342c	-	hypothetical protein Rv1342c	5	0	0.0	0.0	0.0	1.00000	1.00000
Rv1343c	lprD	PROBABLE CONSERVED LIPOPROTEIN LPRD	11	0	0.0	0.0	0.0	1.00000	1.00000
Rv1344	-	acyl carrier protein	7	7	696.4	791.5	95.1	0.85650	1.00000
Rv1345	fadD33	acyl-CoA synthetase	23	18	4384.8	4370.9	-14.0	0.99570	1.00000
Rv1346	fadE14	POSSIBLE ACYL-CoA DEHYDROGENASE FADE14	13	8	786.3	435.8	-350.5	0.39340	1.00000
Rv1347c	-	hypothetical protein Rv1347c	13	1	0.0	12.9	12.9	1.00000	1.00000
Rv1348	-	PROBABLE DRUGS-TRANSPORT TRANSMEMBRANE ATP-BINDING PROTEIN ABC TRANSPORTER	37	2	51.2	0.0	-51.2	0.20080	1.00000
Rv1349	-	PROBABLE DRUGS-TRANSPORT TRANSMEMBRANE ATP-BINDING PROTEIN ABC TRANSPORTER	17	0	0.0	0.0	0.0	1.00000	1.00000
Rv1350	fabG	3-ketoacyl-(acyl-carrier-protein) reductase	12	5	256.1	59.1	-197.0	0.15590	1.00000
Rv1351	-	hypothetical protein Rv1351	10	6	996.3	890.4	-106.0	0.90000	1.00000
Rv1352	-	hypothetical protein Rv1352	5	4	480.1	1230.7	750.6	0.21040	1.00000
Rv1353c	-	PROBABLE TRANSCRIPTIONAL REGULATORY PROTEIN	12	7	257.5	622.1	364.6	0.21970	1.00000
Rv1354c	-	hypothetical protein Rv1354c	40	26	3222.6	2719.5	-503.1	0.79890	1.00000
Rv1355c	moeY	hypothetical protein Rv1355c	36	14	1263.3	4167.6	2904.2	0.21460	1.00000
Rv1356c	-	hypothetical protein Rv1356c	25	13	1324.6	1899.6	575.0	0.58690	1.00000
Rv1357c	-	hypothetical protein Rv1357c	12	11	1926.0	3107.9	1181.8	0.50780	1.00000
Rv1358	-	PROBABLE TRANSCRIPTIONAL REGULATORY PROTEIN	66	43	6890.4	7875.8	985.4	0.92040	1.00000
Rv1359	-	PROBABLE TRANSCRIPTIONAL REGULATORY PROTEIN	17	12	2456.7	2389.1	-67.6	0.96960	1.00000
Rv1360	-	PROBABLE OXIDOREDUCTASE	12	11	4837.8	19647.4	14809.6	0.23730	1.00000
Rv1361c	PPE19	PPE FAMILY PROTEIN	6	4	824.5	754.2	-70.3	0.89200	1.00000
Rv1362c	-	POSSIBLE MEMBRANE PROTEIN	13	11	1798.1	1346.3	-451.7	0.66880	1.00000
Rv1363c	-	POSSIBLE MEMBRANE PROTEIN	6	6	1897.4	2113.4	216.0	0.88150	1.00000
Rv1364c	-	hypothetical protein Rv1364c	31	25	565.5	2015.6	1450.1	0.01390	0.71104
Rv1365c	rsfA	ANTI-ANTI-SIGMA FACTOR RSFA (ANTI-SIGMA FACTOR ANTAGONIST) (REGULATOR OF SIGMA F A)	5	5	674.3	747.8	73.4	0.88070	1.00000
Rv1366	-	hypothetical protein Rv1366	17	14	939.3	1654.7	715.4	0.37840	1.00000
Rv1367c	-	hypothetical protein Rv1367c	13	12	4091.8	3925.1	-166.7	0.96090	1.00000
Rv1368	lprF	PROBABLE CONSERVED LIPOPROTEIN LPRF	7	6	4144.6	10652.1	6507.4	0.32510	1.00000
Rv1369c	-	PROBABLE TRANSPOSASE	0	0	0.0	0.0	0.0	1.00000	1.00000
Rv1370c	-	PROBABLE TRANSPOSASE	0	0	0.0	0.0	0.0	1.00000	1.00000
Rv1371	-	PROBABLE CONSERVED MEMBRANE PROTEIN	28	11	1560.6	58065.5	56504.9	0.24540	1.00000
Rv1372	-	hypothetical protein Rv1372	18	7	530.3	2061.9	1531.6	0.29460	1.00000
Rv1373	-	GLYCOLIPID SULFOTRANSFERASE	17	16	4147.2	4936.6	789.4	0.81300	1.00000
Rv1374c	-	hypothetical protein Rv1374c	12	12	2111.5	2556.8	445.3	0.78890	1.00000
Rv1375	-	hypothetical protein Rv1375	20	17	9110.1	10360.1	1250.0	0.90930	1.00000
Rv1376	-	hypothetical protein Rv1376	14	13	5133.6	3586.5	-1547.1	0.60120	1.00000
Rv1377c	-	PUTATIVE TRANSFERASE	10	10	935.3	1032.4	97.1	0.88830	1.00000
Rv1378c	-	hypothetical protein Rv1378c	19	14	5818.6	6175.4	356.8	0.92810	1.00000
Rv1379	pyrR	pyrimidine regulatory protein PyrR	7	1	58.0	39.9	-18.2	1.00000	1.00000
Rv1380	pyrB	aspartate carbamoyltransferase catalytic subunit	12	0	0.0	0.0	0.0	1.00000	1.00000
Rv1381	pyrC	dihydroorotase	9	0	0.0	0.0	0.0	1.00000	1.00000
Rv1382	-	PROBABLE EXPORT OR MEMBRANE PROTEIN	6	0	0.0	0.0	0.0	1.00000	1.00000
Rv1383	carA	carbamoyl phosphate synthase small subunit	10	0	0.0	0.0	0.0	1.00000	1.00000
Rv1384	carB	carbamoyl phosphate synthase large subunit	42	0	0.0	0.0	0.0	1.00000	1.00000
Rv1385	pyrF	orotidine 5'-phosphate decarboxylase	5	0	0.0	0.0	0.0	1.00000	1.00000
Rv1386	PE15	PE FAMILY PROTEIN	5	5	1381.6	1202.7	-178.8	0.88020	1.00000
Rv1387	PPE20	PPE FAMILY PROTEIN	24	24	3924.4	5209.6	1285.2	0.67330	1.00000
Rv1388	mihF	PUTATIVE INTEGRATION HOST FACTOR MIHF	5	3	40.8	89.1	48.4	0.87630	1.00000
Rv1389	gmk	guanylate kinase	6	0	0.0	0.0	0.0	1.00000	1.00000
Rv1390	rpoZ	DNA-directed RNA polymerase subunit omega	6	0	0.0	0.0	0.0	1.00000	1.00000
Rv1391	dfp	bifunctional phosphopantothenoylcysteine decarboxylase/phosphopantothenate synthase	15	0	0.0	0.0	0.0	1.00000	1.00000
Rv1392	metK	S-adenosylmethionine synthetase	17	0	0.0	0.0	0.0	1.00000	1.00000
Rv1393c	-	PROBABLE MONOXYGENASE	24	20	4891.8	4152.7	-739.1	0.80910	1.00000
Rv1394c	cyp132	PROBABLE CYTOCHROME P450 132 CYP132	18	15	3260.3	3983.6	723.3	0.78460	1.00000
Rv1395	-	PROBABLE TRANSCRIPTIONAL REGULATORY PROTEIN	13	8	472.4	1217.5	745.1	0.14710	1.00000
Rv1396c	PE_PGRS25	PE-PGRS FAMILY PROTEIN	12	9	1042.5	1143.1	100.6	0.89550	1.00000
Rv1397c	-	hypothetical protein Rv1397c	6	3	185.4	196.8	11.4	0.94330	1.00000
Rv1398c	-	hypothetical protein Rv1398c	3	3	670.1	408.1	-262.0	0.49660	1.00000
Rv1399c	lipH	PROBABLE LIPASE LIPH	14	12	2082.2	1560.5	-521.7	0.67070	1.00000
Rv1400c	lipI	PROBABLE LIPASE LIPH	15	6	237.4	110.6	-126.8	0.49130	1.00000
Rv1401	-	POSSIBLE MEMBRANE PROTEIN	5	1	111.4	73.9	-37.5	0.60090	1.00000
Rv1402	priA	primosome assembly protein PriA	22	0	0.0	0.0	0.0	1.00000	1.00000
Rv1403c	-	PUTATIVE METHYLTRANSFERASE	13	9	1262.2	1185.5	-76.7	0.92410	1.00000
Rv1404	-	PROBABLE TRANSCRIPTIONAL REGULATORY PROTEIN	5	0	0.0	0.0	0.0	1.00000	1.00000
Rv1405c	-	PUTATIVE METHYLTRANSFERASE	10	9	2451.3	3222.6	771.3	0.67300	1.00000
Rv1406	fmt	methionyl-tRNA formyltransferase	9	0	0.0	0.0	0.0	1.00000	1.00000
Rv1407	fmu	PROBABLE FMU PROTEIN (SUN PROTEIN)	19	15	3721.0	3963.1	242.1	0.93400	1.00000
Rv1408	rpe	ribulose-phosphate 3-epimerase	11	0	0.0	0.0	0.0	1.00000	1.00000
Rv1409	ribG	PROBABLE BIFUNCTIONAL riboflavin biosynthesis protein RIBG : Diaminohydroxyphosphoribosylaminopyrimidine deaminase (Riboflavin-specific deaminase) + 5-amino-6-(5-phosphoribosylamino) uracil reductase (HTP reductase)	12	0	0.0	0.0	0.0	1.00000	1.00000
Rv1410c	-	AMINOGLYCOSIDES/TETRACYCLINE-TRANSPORT INTEGRAL MEMBRANE PROTEIN	27	16	1632.0	803.2	-828.8	0.48520	1.00000
Rv1411c	lprG	PROBABLE CONSERVED LIPOPROTEIN LPRG	8	5	596.6	633.6	37.0	0.96010	1.00000
Rv1412	ribC	riboflavin synthase subunit alpha	6	0	0.0	0.0	0.0	1.00000	1.00000
Rv1413	-	hypothetical protein Rv1413	4	4	2635.5	2870.1	234.6	0.91010	1.00000
Rv1414	-	hypothetical protein Rv1414	3	2	92.1	185.3	93.2	0.55070	1.00000
Rv1415	ribA2	bifunctional 3,4-dihydroxy-2-butanone 4-phosphate synthase/GTP cyclohydrolase II protein	14	0	0.0	0.0	0.0	1.00000	1.00000
Rv1416	ribH	riboflavin synthase subunit beta	4	0	0.0	0.0	0.0	1.00000	1.00000
Rv1417	-	POSSIBLE CONSERVED MEMBRANE PROTEIN	8	1	425.2	52.7	-372.5	0.40930	1.00000
Rv1418	lprH	PROBABLE LIPOPROTEIN LPRH	13	10	1450.5	1733.0	282.5	0.78830	1.00000
Rv1419	-	hypothetical protein Rv1419	3	3	226.4	453.4	226.9	0.34280	1.00000
Rv1420	uvrC	excinuclease ABC subunit C	25	9	172.1	313.9	141.8	0.62730	1.00000
Rv1421	-	hypothetical protein Rv1421	19	12	375.6	515.6	140.0	0.70480	1.00000
Rv1422	-	hypothetical protein Rv1422	9	4	117.3	529.4	412.2	0.21230	1.00000
Rv1423	whiA	PROBABLE TRANSCRIPTIONAL REGULATORY PROTEIN WHIA	9	0	0.0	0.0	0.0	1.00000	1.00000
Rv1424c	-	POSSIBLE MEMBRANE PROTEIN	17	10	1080.6	1120.9	40.3	0.95660	1.00000
Rv1425	-	hypothetical protein Rv1425	17	14	2892.8	4251.5	1358.8	0.53670	1.00000
Rv1426c	lipO	PROBABLE ESTERASE LIPO	26	13	1157.7	1684.9	527.2	0.56620	1.00000
Rv1427c	fadD12	acyl-CoA synthetase	16	11	1278.8	1033.0	-245.7	0.74610	1.00000
Rv1428c	-	hypothetical protein Rv1428c	16	11	2398.7	278.0	-2120.7	0.00140	0.12695
Rv1429	-	hypothetical protein Rv1429	21	13	2975.8	2327.9	-647.9	0.70540	1.00000
Rv1430	PE16	PE FAMILY PROTEIN	36	27	3399.9	4050.0	650.0	0.78860	1.00000
Rv1431	-	hypothetical protein Rv1431	25	17	3443.1	1777.4	-1665.7	0.27010	1.00000
Rv1432	-	PROBABLE DEHYDROGENASE	15	6	313.5	0.0	-313.5	0.00470	0.30743
Rv1433	-	POSSIBLE CONSERVED EXPORTED PROTEIN	16	13	3033.3	3189.6	156.2	0.94870	1.00000
Rv1434	-	hypothetical protein Rv1434	1	1	49.6	161.8	112.1	0.40040	1.00000
Rv1435c	-	Probable conserved Proline, Glycine, Valine-rich secreted protein	15	8	1301.5	1511.0	209.5	0.82890	1.00000
Rv1436	gap	glyceraldehyde-3-phosphate dehydrogenase	12	0	0.0	0.0	0.0	1.00000	1.00000
Rv1437	pgk	phosphoglycerate kinase	14	0	0.0	0.0	0.0	1.00000	1.00000
Rv1438	tpiA	triosephosphate isomerase	14	0	0.0	0.0	0.0	1.00000	1.00000
Rv1439c	-	hypothetical protein Rv1439c	7	6	1884.3	1852.3	-32.0	0.98020	1.00000
Rv1440	secG	preprotein translocase subunit SecG	4	0	0.0	0.0	0.0	1.00000	1.00000
Rv1441c	PE_PGRS26	PE-PGRS FAMILY PROTEIN	17	10	1681.1	2473.7	792.6	0.58940	1.00000
Rv1442	bisC	PROBABLE BIOTIN SULFOXIDE REDUCTASE BISC (BDS reductase) (BSO reductase)	35	28	6593.1	7615.0	1021.9	0.89240	1.00000
Rv1443c	-	hypothetical protein Rv1443c	1	0	0.0	0.0	0.0	1.00000	1.00000
Rv1444c	-	hypothetical protein Rv1444c	3	3	85.5	134.4	49.0	0.73040	1.00000
Rv1445c	devB	6-phosphogluconolactonase	7	5	117.5	96.1	-21.3	0.89920	1.00000
Rv1446c	opcA	PUTATIVE OXPP CYCLE PROTEIN OPCA	13	4	347.4	96.1	-251.3	0.25110	1.00000
Rv1447c	zwf2	glucose-6-phosphate 1-dehydrogenase	15	12	730.4	648.1	-82.3	0.85540	1.00000
Rv1448c	tal	transaldolase	11	4	215.3	115.7	-99.5	0.43100	1.00000
Rv1449c	tkt	transketolase	20	0	0.0	0.0	0.0	1.00000	1.00000
Rv1450c	PE_PGRS27	PE-PGRS FAMILY PROTEIN	24	7	583.6	399.8	-183.8	0.64190	1.00000
Rv1451	ctaB	protoheme IX farnesyltransferase	15	0	0.0	0.0	0.0	1.00000	1.00000
Rv1452c	PE_PGRS28	PE-PGRS FAMILY PROTEIN	11	8	3395.8	2251.9	-1143.9	0.53540	1.00000
Rv1453	-	POSSIBLE TRANSCRIPTIONAL ACTIVATOR PROTEIN	10	10	5011.8	5226.4	214.6	0.95240	1.00000
Rv1454c	qor	PROBABLE QUINONE REDUCTASE QOR (NADPH:quinone reductase) (Zeta-crystallin homolog protein)	15	13	4233.4	3184.9	-1048.6	0.66810	1.00000
Rv1455	-	hypothetical protein Rv1455	12	11	5368.7	3707.4	-1661.2	0.57930	1.00000
Rv1456c	-	PROBABLE UNIDENTIFIED ANTIBIOTIC-TRANSPORT INTEGRAL MEMBRANE ABC TRANSPORTER	14	0	0.0	0.0	0.0	1.00000	1.00000
Rv1457c	-	PROBABLE UNIDENTIFIED ANTIBIOTIC-TRANSPORT INTEGRAL MEMBRANE ABC TRANSPORTER	8	0	0.0	0.0	0.0	1.00000	1.00000
Rv1458c	-	PROBABLE UNIDENTIFIED ANTIBIOTIC-TRANSPORT ATP-BINDING PROTEIN ABC TRANSPORTER	13	4	57.9	50.0	-7.8	0.96480	1.00000
Rv1459c	-	POSSIBLE CONSERVED INTEGRAL MEMBRANE PROTEIN	23	3	1020.4	637.7	-382.7	0.59110	1.00000
Rv1460	-	PROBABLE TRANSCRIPTIONAL REGULATORY PROTEIN	7	2	354.9	405.9	51.0	0.98440	1.00000
Rv1461	-	hypothetical protein Rv1461	56	0	0.0	0.0	0.0	1.00000	1.00000
Rv1462	-	hypothetical protein Rv1462	14	0	0.0	0.0	0.0	1.00000	1.00000
Rv1463	-	PROBABLE CONSERVED ATP-BINDING PROTEIN ABC TRANSPORTER	10	0	0.0	0.0	0.0	1.00000	1.00000
Rv1464	csd	PROBABLE CYSTEINE DESULFURASE CSD	15	0	0.0	0.0	0.0	1.00000	1.00000
Rv1465	-	POSSIBLE NITROGEN FIXATION RELATED PROTEIN	7	1	40.7	232.2	191.5	0.19790	1.00000
Rv1466	-	hypothetical protein Rv1466	1	0	0.0	0.0	0.0	1.00000	1.00000
Rv1467c	fadE15	PROBABLE ACYL-CoA DEHYDROGENASE FADE15	25	19	3628.2	3481.8	-146.4	0.95750	1.00000
Rv1468c	PE_PGRS29	PE-PGRS FAMILY PROTEIN	9	6	468.7	327.2	-141.5	0.66910	1.00000
Rv1469	ctpD	PROBABLE CATION TRANSPORTER P-TYPE ATPASE D CTPD	18	12	1884.7	1194.7	-690.0	0.47960	1.00000
Rv1470	trxA	PROBABLE THIOREDOXIN TRXA	5	5	631.7	626.1	-5.6	0.99200	1.00000
Rv1471	trxB1	PROBABLE THIOREDOXIN TRXB1	2	2	164.6	169.7	5.1	0.93310	1.00000
Rv1472	echA12	enoyl-CoA hydratase	14	12	2940.9	3199.5	258.6	0.90540	1.00000
Rv1473	-	PROBABLE MACROLIDE-TRANSPORT ATP-BINDING PROTEIN ABC TRANSPORTER	22	13	1467.3	1206.1	-261.3	0.76750	1.00000
Rv1473A	-	POSSIBLE TRANSCRIPTIONAL REGULATORY PROTEIN	4	2	167.1	339.0	171.9	0.37320	1.00000
Rv1474c	-	PROBABLE TRANSCRIPTIONAL REGULATORY PROTEIN	8	6	226.7	135.2	-91.6	0.53240	1.00000
Rv1475c	acn	aconitate hydratase	47	0	0.0	0.0	0.0	1.00000	1.00000
Rv1476	-	POSSIBLE MEMBRANE PROTEIN	5	0	0.0	0.0	0.0	1.00000	1.00000
Rv1477	-	HYPOTHETICAL INVASION PROTEIN	21	0	0.0	0.0	0.0	1.00000	1.00000
Rv1478	-	HYPOTHETICAL INVASION PROTEIN	7	6	1433.3	3814.7	2381.5	0.13540	1.00000
Rv1479	moxR1	PROBABLE TRANSCRIPTIONAL REGULATORY PROTEIN MOXR1	13	0	0.0	0.0	0.0	1.00000	1.00000
Rv1480	-	hypothetical protein Rv1480	6	1	519.2	134.0	-385.1	0.59110	1.00000
Rv1481	-	PROBABLE MEMBRANE PROTEIN	11	0	0.0	0.0	0.0	1.00000	1.00000
Rv1482c	-	hypothetical protein Rv1482c	14	10	2305.8	2131.2	-174.5	0.90700	1.00000
Rv1483	fabG1	3-OXOACYL-	12	0	0.0	0.0	0.0	1.00000	1.00000
Rv1484	inhA	enoyl-(acyl carrier protein) reductase	7	0	0.0	0.0	0.0	1.00000	1.00000
Rv1485	hemH	ferrochelatase	24	0	0.0	0.0	0.0	1.00000	1.00000
Rv1486c	-	hypothetical protein Rv1486c	7	7	1064.9	1569.6	504.7	0.53440	1.00000
Rv1487	-	hypothetical protein Rv1487	3	1	252.1	240.4	-11.6	1.00000	1.00000
Rv1488	-	POSSIBLE EXPORTED CONSERVED PROTEIN	14	13	4888.3	3107.9	-1780.4	0.50700	1.00000
Rv1489	-	hypothetical protein Rv1489	6	6	2129.8	1971.6	-158.2	0.91340	1.00000
Rv1489A	-	hypothetical protein Rv1489A	4	4	276.1	499.9	223.8	0.42380	1.00000
Rv1490	-	PROBABLE MEMBRANE PROTEIN	37	13	1164.8	2321.0	1156.2	0.30600	1.00000
Rv1491c	-	hypothetical protein Rv1491c	14	11	2285.7	2443.8	158.1	0.91590	1.00000
Rv1492	mutA	PROBABLE METHYLMALONYL-CoA MUTASE SMALL SUBUNIT MUTA (MCM)	13	10	1882.1	1561.4	-320.8	0.78610	1.00000
Rv1493	mutB	methylmalonyl-CoA mutase	28	18	3808.0	3598.8	-209.2	0.93300	1.00000
Rv1494	-	hypothetical protein Rv1494	8	5	1072.5	1069.9	-2.6	0.99700	1.00000
Rv1495	-	hypothetical protein Rv1495	5	5	1456.2	1532.4	76.3	0.94060	1.00000
Rv1496	-	arginine/ornithine transport system ATPase	3	3	386.0	680.7	294.7	0.44880	1.00000
Rv1497	lipL	PROBABLE ESTERASE LIPL	14	11	3134.5	2272.9	-861.7	0.60430	1.00000
Rv1498A	-	hypothetical protein Rv1498A	3	3	605.4	536.0	-69.4	0.86340	1.00000
Rv1498c	-	PROBABLE METHYLTRANSFERASE	16	13	2024.3	2931.6	907.3	0.55840	1.00000
Rv1499	-	hypothetical protein Rv1499	4	3	327.7	678.3	350.6	0.18280	1.00000
Rv1500	-	PROBABLE GLYCOSYLTRANSFERASE	32	12	339.0	350.1	11.1	0.96420	1.00000
Rv1501	-	hypothetical protein Rv1501	30	13	1646.8	1114.9	-531.9	0.55120	1.00000
Rv1502	-	hypothetical protein Rv1502	32	11	268.3	376.8	108.5	0.62070	1.00000
Rv1503c	-	hypothetical protein Rv1503c	18	13	3163.2	2503.1	-660.0	0.71830	1.00000
Rv1504c	-	hypothetical protein Rv1504c	12	11	2553.2	2755.6	202.4	0.91850	1.00000
Rv1505c	-	hypothetical protein Rv1505c	25	8	551.4	295.1	-256.3	0.40900	1.00000
Rv1506c	-	hypothetical protein Rv1506c	19	9	946.9	612.3	-334.6	0.57390	1.00000
Rv1507A	-	hypothetical protein Rv1507A	16	6	336.6	1091.5	755.0	0.32790	1.00000
Rv1507c	-	hypothetical protein Rv1507c	26	4	111.9	31.7	-80.3	0.56180	1.00000
Rv1508A	-	hypothetical protein Rv1508A	13	7	889.6	1348.6	459.0	0.54160	1.00000
Rv1508c	-	Probable membrane protein	40	34	10084.0	8944.2	-1139.8	0.90600	1.00000
Rv1509	-	hypothetical protein Rv1509	16	4	669.0	908.6	239.6	0.68850	1.00000
Rv1510	-	conserved probable membrane protein	22	21	7008.7	6867.1	-141.6	0.98320	1.00000
Rv1511	gmdA	GDP-D-mannose dehydratase gmdA (GDP-mannose 4,6 dehydratase) (GMD)	19	17	6244.8	7542.9	1298.1	0.83250	1.00000
Rv1512	epiA	probable nucleotide-sugar epimerase epiA	11	0	0.0	0.0	0.0	1.00000	1.00000
Rv1513	-	hypothetical protein Rv1513	7	4	76.2	94.7	18.5	0.76160	1.00000
Rv1514c	-	hypothetical protein Rv1514c	17	10	2175.3	1411.8	-763.5	0.57460	1.00000
Rv1515c	-	hypothetical protein Rv1515c	16	11	1169.7	874.1	-295.6	0.67060	1.00000
Rv1516c	-	probable sugar transferase	11	8	1383.5	453.4	-930.1	0.25940	1.00000
Rv1517	-	hypothetical protein Rv1517	13	7	910.3	719.1	-191.2	0.78640	1.00000
Rv1518	-	hypothetical protein Rv1518	11	8	646.7	895.4	248.6	0.64320	1.00000
Rv1519	-	hypothetical protein Rv1519	3	2	188.7	421.0	232.3	0.46100	1.00000
Rv1520	-	probable sugar transferase	20	18	3835.4	4826.7	991.2	0.73710	1.00000
Rv1521	fadD25	acyl-CoA synthetase	35	25	2606.0	2599.1	-6.9	0.99730	1.00000
Rv1522c	mmpL12	PROBABLE CONSERVED TRANSMEMBRANE TRANSPORT PROTEIN MMPL12	46	26	3931.0	4510.5	579.5	0.86800	1.00000
Rv1523	-	Probable methyltransferase	15	12	2254.4	2866.3	611.9	0.74550	1.00000
Rv1524	-	Probable glycosyltransferase	12	9	1377.1	1043.4	-333.7	0.67580	1.00000
Rv1525	wbbL2	POSSIBLE RHAMNOSYL TRANSFERASE WBBL2	20	5	330.1	404.5	74.4	0.82680	1.00000
Rv1526c	-	Probable glycosyltransferase	18	11	750.3	675.0	-75.3	0.89910	1.00000
Rv1527c	pks5	Probable polyketide synthase pks5	86	60	12474.8	11473.4	-1001.3	0.95680	1.00000
Rv1528c	papA4	PROBABLE CONSERVED POLYKETIDE SYNTHASE ASSOCIATED PROTEIN PAPA4	7	7	1409.1	929.8	-479.3	0.49530	1.00000
Rv1529	fadD24	acyl-CoA synthetase	33	19	1751.9	1335.5	-416.4	0.67920	1.00000
Rv1530	adh	Probable alcohol dehydrogenase adh	22	12	1148.8	974.4	-174.5	0.81280	1.00000
Rv1531	-	hypothetical protein Rv1531	8	4	436.6	930.8	494.2	0.41690	1.00000
Rv1532c	-	hypothetical protein Rv1532c	4	3	367.7	377.7	10.0	0.98000	1.00000
Rv1533	-	hypothetical protein Rv1533	10	6	755.7	721.5	-34.2	0.94770	1.00000
Rv1534	-	Probable transcriptional regulator	16	13	2184.6	2042.9	-141.7	0.92240	1.00000
Rv1535	-	hypothetical protein Rv1535	4	4	1567.8	1509.7	-58.1	0.95360	1.00000
Rv1536	ileS	isoleucyl-tRNA synthetase	72	0	0.0	0.0	0.0	1.00000	1.00000
Rv1537	dinX	DNA polymerase IV	13	10	1183.9	1186.2	2.3	0.99800	1.00000
Rv1538c	ansA	Probable L-aparaginase ansA	14	0	0.0	0.0	0.0	1.00000	1.00000
Rv1539	lspA	lipoprotein signal peptidase	8	1	144.3	41.0	-103.2	0.70270	1.00000
Rv1540	-	CONSERVED HYPOTHETICAL PROTEIN MEMBER OF yabO/yceC/yfiI FAMILY	12	0	0.0	0.0	0.0	1.00000	1.00000
Rv1541c	lprI	Possible lipoprotein lprI	9	8	2528.5	3273.7	745.2	0.69100	1.00000
Rv1542c	glbN	Probable hemoglobin glbN	7	7	2163.2	2695.4	532.2	0.75570	1.00000
Rv1543	-	POSSIBLE FATTY ACYL-CoA REDUCTASE	14	11	1789.8	2059.6	269.9	0.83740	1.00000
Rv1544	-	Possible ketoacyl reductase	11	9	1829.9	1126.9	-703.0	0.49650	1.00000
Rv1545	-	hypothetical protein Rv1545	3	2	698.9	646.0	-52.9	0.93750	1.00000
Rv1546	-	hypothetical protein Rv1546	3	3	629.2	1251.9	622.7	0.37600	1.00000
Rv1547	dnaE	DNA polymerase III subunit alpha	45	0	0.0	0.0	0.0	1.00000	1.00000
Rv1548c	PPE21	PPE FAMILY PROTEIN	41	17	2141.6	2557.2	415.5	0.79000	1.00000
Rv1549	fadD11.1	POSSIBLE FATTY-ACID-CoA LIGASE FADD11.1 (FATTY-ACID-CoA SYNTHETASE) (FATTY-ACID-CoA SYNTHASE)	9	8	5248.3	3727.6	-1520.7	0.65970	1.00000
Rv1550	fadD11	PROBABLE FATTY-ACID-CoA LIGASE FADD11 (FATTY-ACID-CoA SYNTHETASE) (FATTY-ACID-CoA SYNTHASE)	25	22	4999.6	4381.0	-618.6	0.86360	1.00000
Rv1551	plsB1	glycerol-3-phosphate acyltransferase	29	18	1536.1	2161.9	625.8	0.59940	1.00000
Rv1552	frdA	fumarate reductase flavoprotein subunit	34	22	2263.1	2761.4	498.2	0.78580	1.00000
Rv1553	frdB	PROBABLE FUMARATE REDUCTASE	13	11	2193.4	2479.1	285.7	0.85190	1.00000
Rv1554	frdC	PROBABLE FUMARATE REDUCTASE	9	8	1551.1	2527.5	976.3	0.43670	1.00000
Rv1555	frdD	fumarate reductase subunit D	3	3	880.2	718.4	-161.8	0.80660	1.00000
Rv1556	-	Possible regulatory protein	12	11	1325.9	2033.3	707.4	0.51710	1.00000
Rv1557	mmpL6	PROBABLE CONSERVED TRANSMEMBRANE TRANSPORT PROTEIN MMPL6	19	13	2212.7	2539.4	326.7	0.85130	1.00000
Rv1558	-	hypothetical protein Rv1558	8	7	2662.6	2960.9	298.3	0.87280	1.00000
Rv1559	ilvA	threonine dehydratase	23	0	0.0	0.0	0.0	1.00000	1.00000
Rv1560	-	hypothetical protein Rv1560	2	1	13.6	0.0	-13.6	1.00000	1.00000
Rv1561	-	hypothetical protein Rv1561	9	7	258.7	188.6	-70.1	0.71930	1.00000
Rv1562c	treZ	Maltooligosyltrehalose trehalohydrolase TreZ	30	12	655.5	593.3	-62.2	0.89110	1.00000
Rv1563c	treY	Maltooligosyltrehalose synthase TreY	31	9	1507.0	1880.1	373.0	0.74690	1.00000
Rv1564c	treX	Probable Maltooligosyltrehalose synthase TreX	42	20	4500.9	4281.8	-219.1	0.94290	1.00000
Rv1565c	-	hypothetical protein Rv1565c	41	3	81.4	0.0	-81.4	0.15560	1.00000
Rv1566c	-	Possible inv protein	10	8	170.7	347.2	176.5	0.33170	1.00000
Rv1567c	-	Probable hypothetical membrane protein	8	5	2507.8	7258.2	4750.4	0.04080	1.00000
Rv1568	bioA	adenosylmethionine--8-amino-7-oxononanoate transaminase	15	1	0.0	18.7	18.7	1.00000	1.00000
Rv1569	bioF1	8-amino-7-oxononanoate synthase	7	1	34.8	0.0	-34.8	1.00000	1.00000
Rv1570	bioD	dithiobiotin synthetase	2	0	0.0	0.0	0.0	1.00000	1.00000
Rv1571	-	hypothetical protein Rv1571	2	0	0.0	0.0	0.0	1.00000	1.00000
Rv1572c	-	hypothetical protein Rv1572c	1	0	0.0	0.0	0.0	1.00000	1.00000
Rv1573	-	Probable phiRV1 phage protein	1	0	0.0	0.0	0.0	1.00000	1.00000
Rv1574	-	Probable phiRV1 phage related protein	1	0	0.0	0.0	0.0	1.00000	1.00000
Rv1575	-	Probable phiRV1 phage protein	10	4	179.3	41.0	-138.3	0.44580	1.00000
Rv1576c	-	Probable phiRV1 phage protein	7	1	0.0	136.4	136.4	0.40110	1.00000
Rv1577c	-	Probable phiRv1 phage protein	7	2	116.1	0.0	-116.1	0.19670	1.00000
Rv1578c	-	Probable phiRv1 phage protein	4	1	1.7	0.0	-1.7	1.00000	1.00000
Rv1579c	-	Probable phiRv1 phage protein	4	3	321.4	423.6	102.2	0.75970	1.00000
Rv1580c	-	Probable phiRv1 phage protein	5	4	326.3	352.6	26.3	0.91210	1.00000
Rv1581c	-	Probable phiRv1 phage protein	6	6	1092.0	757.9	-334.1	0.74100	1.00000
Rv1582c	-	Probable phiRv1 phage protein	29	12	1277.2	1099.6	-177.6	0.83120	1.00000
Rv1583c	-	Probable phiRv1 phage protein	3	3	174.2	107.8	-66.4	0.60600	1.00000
Rv1584c	-	Possible phiRv1 phage protein	3	2	832.6	855.6	22.9	0.99830	1.00000
Rv1585c	-	Possible phage phiRv1 protein	8	2	0.0	131.5	131.5	0.07200	1.00000
Rv1586c	-	Probable phiRv1 integrase	20	14	3578.1	2823.5	-754.6	0.72570	1.00000
Rv1587c	-	Partial REP13E12 repeat protein	6	4	723.2	1310.7	587.5	0.50150	1.00000
Rv1588c	-	Partial REP13E12 repeat protein	2	0	0.0	0.0	0.0	1.00000	1.00000
Rv1589	bioB	biotin synthase	9	0	0.0	0.0	0.0	1.00000	1.00000
Rv1590	-	hypothetical protein Rv1590	3	0	0.0	0.0	0.0	1.00000	1.00000
Rv1591	-	PROBABLE TRANSMEMBRANE PROTEIN	8	8	3057.5	3208.4	150.8	0.94360	1.00000
Rv1592c	-	hypothetical protein Rv1592c	24	20	7785.1	5895.5	-1889.6	0.66410	1.00000
Rv1593c	-	hypothetical protein Rv1593c	11	6	766.4	344.0	-422.4	0.31070	1.00000
Rv1594	nadA	quinolinate synthetase	10	0	0.0	0.0	0.0	1.00000	1.00000
Rv1595	nadB	L-aspartate oxidase	23	0	0.0	0.0	0.0	1.00000	1.00000
Rv1596	nadC	nicotinate-nucleotide pyrophosphorylase	12	0	0.0	0.0	0.0	1.00000	1.00000
Rv1597	-	hypothetical protein Rv1597	12	11	3040.0	2142.6	-897.4	0.58170	1.00000
Rv1598c	-	hypothetical protein Rv1598c	8	6	1306.8	1198.0	-108.7	0.89720	1.00000
Rv1599	hisD	histidinol dehydrogenase	14	0	0.0	0.0	0.0	1.00000	1.00000
Rv1600	hisC1	histidinol-phosphate aminotransferase	24	0	0.0	0.0	0.0	1.00000	1.00000
Rv1601	hisB	imidazoleglycerol-phosphate dehydratase	14	0	0.0	0.0	0.0	1.00000	1.00000
Rv1602	hisH	imidazole glycerol phosphate synthase subunit HisH	7	0	0.0	0.0	0.0	1.00000	1.00000
Rv1603	hisA	1-(5-phosphoribosyl)-5-	8	0	0.0	0.0	0.0	1.00000	1.00000
Rv1604	impA	PROBABLE INOSITOL-MONOPHOSPHATASE IMPA (IMP)	11	6	395.3	733.6	338.3	0.45940	1.00000
Rv1605	hisF	imidazole glycerol phosphate synthase subunit HisF	6	0	0.0	0.0	0.0	1.00000	1.00000
Rv1606	hisI	phosphoribosyl-AMP cyclohydrolase	7	0	0.0	0.0	0.0	1.00000	1.00000
Rv1607	chaA	Probable ionic transporter integral membrane protein chaA	9	8	1288.3	1817.7	529.4	0.63680	1.00000
Rv1608c	bcpB	Probable peroxidoxin BcpB	6	5	859.2	180.7	-678.5	0.05480	1.00000
Rv1609	trpE	anthranilate synthase component I	25	0	0.0	0.0	0.0	1.00000	1.00000
Rv1610	-	POSSIBLE CONSERVED MEMBRANE PROTEIN	5	0	0.0	0.0	0.0	1.00000	1.00000
Rv1611	trpC	indole-3-glycerol-phosphate synthase	11	0	0.0	0.0	0.0	1.00000	1.00000
Rv1612	trpB	tryptophan synthase subunit beta	18	0	0.0	0.0	0.0	1.00000	1.00000
Rv1613	trpA	tryptophan synthase subunit alpha	16	0	0.0	0.0	0.0	1.00000	1.00000
Rv1614	lgt	prolipoprotein diacylglyceryl transferase	23	2	1029.1	1536.1	507.0	0.65290	1.00000
Rv1615	-	Probable hypothetical membrane protein	8	6	1014.5	782.8	-231.7	0.69130	1.00000
Rv1616	-	hypothetical protein Rv1616	10	7	1803.8	1917.3	113.5	0.92890	1.00000
Rv1617	pykA	pyruvate kinase	13	0	0.0	0.0	0.0	1.00000	1.00000
Rv1618	tesB1	Probable acyl-CoA thioesterase II tesB1	15	12	4220.7	3461.2	-759.5	0.76810	1.00000
Rv1619	-	hypothetical protein Rv1619	23	11	1394.3	1648.8	254.5	0.79900	1.00000
Rv1620c	cydC	PROBABLE 'COMPONENT LINKED WITH THE ASSEMBLY OF CYTOCHROME' TRANSPORT TRANSMEMBRANE ATP-BINDING PROTEIN ABC TRANSPORTER CYDC	18	1	75.4	1.2	-74.3	1.00000	1.00000
Rv1621c	cydD	PROBABLE 'COMPONENT LINKED WITH THE ASSEMBLY OF CYTOCHROME' TRANSPORT TRANSMEMBRANE ATP-BINDING PROTEIN ABC TRANSPORTER CYDD	20	2	11.0	7.0	-4.0	1.00000	1.00000
Rv1622c	cydB	Probable integral membrane cytochrome D ubiquinol oxidase (subunit II) cydB (Cytochrome BD-I oxidase subunit II)	20	3	22.9	65.4	42.6	0.42450	1.00000
Rv1623c	cydA	Probable integral membrane cytochrome D ubiquinol oxidase (subunit I) cydA (Cytochrome BD-I oxidase subunit I)	18	4	176.3	130.6	-45.7	0.74210	1.00000
Rv1624c	-	Probable conserved membrane protein	5	4	1055.2	1340.4	285.3	0.74390	1.00000
Rv1625c	cya	MEMBRANE-ANCHORED ADENYLYL CYCLASE CYA (ATP PYROPHOSPHATE-LYASE) (ADENYLATE CYCLASE)	29	25	12693.8	10477.4	-2216.4	0.79390	1.00000
Rv1626	-	Probable two-component system transcriptional regulator	5	5	1796.1	23.1	-1773.0	0.00270	0.21546
Rv1627c	-	lipid-transfer protein	17	9	1854.4	128.7	-1725.7	0.00240	0.19950
Rv1628c	-	hypothetical protein Rv1628c	7	3	1174.1	169.9	-1004.2	0.06930	1.00000
Rv1629	polA	DNA polymerase I	38	0	0.0	0.0	0.0	1.00000	1.00000
Rv1630	rpsA	30S ribosomal protein S1	14	0	0.0	0.0	0.0	1.00000	1.00000
Rv1631	coaE	dephospho-CoA kinase/unknown domain fusion protein	11	0	0.0	0.0	0.0	1.00000	1.00000
Rv1632c	-	hypothetical protein Rv1632c	10	10	4249.7	2944.7	-1305.0	0.59210	1.00000
Rv1633	uvrB	excinuclease ABC subunit B	38	28	1324.6	1276.6	-48.0	0.95370	1.00000
Rv1634	-	Possible drug efflux membrane protein	28	26	11799.1	15982.6	4183.5	0.63760	1.00000
Rv1635c	-	Probable conserved transmembrane protein	29	25	5927.2	4834.4	-1092.8	0.81930	1.00000
Rv1636	TB15.3	IRON-REGULATED CONSERVED HYPOTHETICAL PROTEIN TB15.3	7	0	0.0	0.0	0.0	1.00000	1.00000
Rv1637c	-	hypothetical protein Rv1637c	10	10	4135.3	5294.3	1159.0	0.70950	1.00000
Rv1638	uvrA	excinuclease ABC subunit A	37	23	1533.6	1086.8	-446.9	0.60910	1.00000
Rv1638A	-	hypothetical protein Rv1638A	5	2	405.5	149.0	-256.5	0.51820	1.00000
Rv1639c	-	hypothetical protein Rv1639c	13	8	2998.1	2444.0	-554.1	0.75210	1.00000
Rv1640c	lysS	lysyl-tRNA synthetase	59	38	2320.7	2082.9	-237.8	0.87750	1.00000
Rv1641	infC	translation initiation factor IF-3	11	1	9.3	0.0	-9.3	1.00000	1.00000
Rv1642	rpmI	50S ribosomal protein L35	1	0	0.0	0.0	0.0	1.00000	1.00000
Rv1643	rplT	50S ribosomal protein L20	7	0	0.0	0.0	0.0	1.00000	1.00000
Rv1644	tsnR	Possible 23S rRNA methyltransferase tsnR	10	10	3548.4	3349.3	-199.2	0.92900	1.00000
Rv1645c	-	hypothetical protein Rv1645c	23	21	10318.7	11159.1	840.4	0.95350	1.00000
Rv1646	PE17	PE FAMILY PROTEIN	15	14	4297.4	4716.6	419.2	0.89710	1.00000
Rv1647	-	hypothetical protein Rv1647	9	8	1467.3	1309.8	-157.5	0.89150	1.00000
Rv1648	-	Probable transmembrane protein	12	11	2926.5	3350.8	424.3	0.83900	1.00000
Rv1649	pheS	phenylalanyl-tRNA synthetase subunit alpha	13	0	0.0	0.0	0.0	1.00000	1.00000
Rv1650	pheT	phenylalanyl-tRNA synthetase subunit beta	33	0	0.0	0.0	0.0	1.00000	1.00000
Rv1651c	PE_PGRS30	PE-PGRS FAMILY PROTEIN	44	34	6475.8	5341.8	-1134.0	0.82510	1.00000
Rv1652	argC	N-acetyl-gamma-glutamyl-phosphate reductase	15	0	0.0	0.0	0.0	1.00000	1.00000
Rv1653	argJ	bifunctional ornithine acetyltransferase/N-acetylglutamate synthase protein	3	0	0.0	0.0	0.0	1.00000	1.00000
Rv1654	argB	acetylglutamate kinase	4	0	0.0	0.0	0.0	1.00000	1.00000
Rv1655	argD	acetylornithine aminotransferase	10	0	0.0	0.0	0.0	1.00000	1.00000
Rv1656	argF	ornithine carbamoyltransferase	5	0	0.0	0.0	0.0	1.00000	1.00000
Rv1657	argR	arginine repressor	3	2	1371.8	641.5	-730.2	0.30750	1.00000
Rv1658	argG	argininosuccinate synthase	16	0	0.0	0.0	0.0	1.00000	1.00000
Rv1659	argH	argininosuccinate lyase	8	0	0.0	0.0	0.0	1.00000	1.00000
Rv1660	pks10	Possible chalcone synthase pks10	9	9	1894.6	1172.4	-722.2	0.46010	1.00000
Rv1661	pks7	Probable polyketide synthase pks7	73	24	2259.7	2587.7	328.1	0.83750	1.00000
Rv1662	pks8	Probable polyketide synthase pks8	62	16	753.3	573.9	-179.4	0.69640	1.00000
Rv1663	pks17	Probable polyketide synthase pks17	17	8	868.3	579.4	-288.9	0.61780	1.00000
Rv1664	pks9	Probable polyketide synthase pks9	42	21	2087.6	1183.5	-904.1	0.36930	1.00000
Rv1665	pks11	Possible chalcone synthase pks11	10	8	387.5	743.8	356.3	0.36630	1.00000
Rv1666c	cyp139	Probable cytochrome P450 139 CYP139	18	16	4507.3	3699.1	-808.2	0.76790	1.00000
Rv1667c	-	PROBABLE SECOND PART OF MACROLIDE-TRANSPORT ATP-BINDING PROTEIN ABC TRANSPORTER	9	8	2589.8	1547.2	-1042.6	0.58180	1.00000
Rv1668c	-	PROBABLE FIRST PART OF MACROLIDE-TRANSPORT ATP-BINDING PROTEIN ABC TRANSPORTER	12	7	2079.1	1323.2	-755.8	0.46450	1.00000
Rv1669	-	hypothetical protein Rv1669	7	6	632.0	921.3	289.3	0.63860	1.00000
Rv1670	-	hypothetical protein Rv1670	10	8	1123.5	2249.3	1125.8	0.28710	1.00000
Rv1671	-	PROBABLE MEMBRANE PROTEIN	13	6	718.1	768.2	50.2	0.93230	1.00000
Rv1672c	-	PROBABLE CONSERVED INTEGRAL MEMBRANE TRANSPORT PROTEIN	20	14	2089.8	1894.3	-195.5	0.88590	1.00000
Rv1673c	-	hypothetical protein Rv1673c	13	9	910.8	997.3	86.5	0.89080	1.00000
Rv1674c	-	PROBABLE TRANSCRIPTIONAL REGULATORY PROTEIN	9	6	1257.0	1274.2	17.2	0.98110	1.00000
Rv1675c	-	PROBABLE TRANSCRIPTIONAL REGULATORY PROTEIN	10	7	1536.2	39937.8	38401.6	0.20250	1.00000
Rv1676	-	hypothetical protein Rv1676	8	3	577.0	305.2	-271.8	0.35150	1.00000
Rv1677	dsbF	PROBABLE CONSERVED LIPOPROTEIN DSBF	11	5	360.6	597.9	237.3	0.65230	1.00000
Rv1678	-	PROBABLE INTEGRAL MEMBRANE PROTEIN	10	5	713.0	441.6	-271.4	0.60970	1.00000
Rv1679	fadE16	POSSIBLE ACYL-CoA DEHYDROGENASE FADE16	8	3	485.1	272.2	-212.9	0.49120	1.00000
Rv1680	-	hypothetical protein Rv1680	14	7	908.3	1184.7	276.4	0.68880	1.00000
Rv1681	moeX	POSSIBLE MOLYBDOPTERIN BIOSYNTHESIS PROTEIN MOEX	12	10	2009.6	1767.2	-242.3	0.84210	1.00000
Rv1682	-	Probable coiled-coil structural protein	13	9	632.3	697.8	65.5	0.88090	1.00000
Rv1683	-	acyl-CoA synthetase	37	10	411.6	524.2	112.5	0.71270	1.00000
Rv1684	-	hypothetical protein Rv1684	4	0	0.0	0.0	0.0	1.00000	1.00000
Rv1685c	-	hypothetical protein Rv1685c	7	1	0.0	68.6	68.6	0.39600	1.00000
Rv1686c	-	PROBABLE CONSERVED INTEGRAL MEMBRANE PROTEIN ABC TRANSPORTER	12	4	1010.9	896.4	-114.6	0.88900	1.00000
Rv1687c	-	PROBABLE CONSERVED ATP-BINDING PROTEIN ABC TRANSPORTER	10	7	1074.9	1395.6	320.6	0.75020	1.00000
Rv1688	mpg	3-methyladenine DNA glycosylase	8	7	2011.9	1368.1	-643.7	0.55170	1.00000
Rv1689	tyrS	tyrosyl-tRNA synthetase	17	0	0.0	0.0	0.0	1.00000	1.00000
Rv1690	lprJ	PROBABLE LIPOPROTEIN LPRJ	6	4	709.4	843.8	134.3	0.81630	1.00000
Rv1691	-	hypothetical protein Rv1691	9	6	433.4	175.2	-258.2	0.24650	1.00000
Rv1692	-	PROBABLE PHOSPHATASE	10	8	2103.7	1929.2	-174.5	0.90930	1.00000
Rv1693	-	hypothetical protein Rv1693	1	1	331.2	78.5	-252.7	0.40450	1.00000
Rv1694	tlyA	CYTOTOXIN|HAEMOLYSIN HOMOLOGUE TLYA	8	4	388.8	140.2	-248.7	0.25950	1.00000
Rv1695	ppnK	inorganic polyphosphate/ATP-NAD kinase	7	0	0.0	0.0	0.0	1.00000	1.00000
Rv1696	recN	PROBABLE DNA REPAIR PROTEIN RECN (RECOMBINATION PROTEIN N)	18	11	950.4	840.1	-110.2	0.85750	1.00000
Rv1697	-	hypothetical protein Rv1697	15	0	0.0	0.0	0.0	1.00000	1.00000
Rv1698	-	hypothetical protein Rv1698	12	5	161.9	636.0	474.1	0.21590	1.00000
Rv1699	pyrG	CTP synthetase	34	0	0.0	0.0	0.0	1.00000	1.00000
Rv1700	-	hypothetical protein Rv1700	10	2	22.0	24.6	2.6	1.00000	1.00000
Rv1701	xerD	site-specific tyrosine recombinase XerD	13	9	520.4	738.9	218.5	0.63430	1.00000
Rv1702c	-	hypothetical protein Rv1702c	20	16	4534.3	3788.0	-746.3	0.79200	1.00000
Rv1703c	-	Probable catechol-o-methyltransferase	11	9	1824.8	3432.4	1607.6	0.29720	1.00000
Rv1704c	cycA	PROBABLE D-SERINE/ALANINE/GLYCINE TRANSPORTER PROTEIN CYCA	18	15	1852.1	1745.7	-106.3	0.93290	1.00000
Rv1705c	PPE22	PPE FAMILY PROTEIN	23	17	4216.7	4337.8	121.1	0.97190	1.00000
Rv1706A	-	hypothetical protein Rv1706A	2	0	0.0	0.0	0.0	1.00000	1.00000
Rv1706c	PPE23	PPE FAMILY PROTEIN	18	14	4732.9	4224.5	-508.4	0.87750	1.00000
Rv1707	-	PROBABLE CONSERVED TRANSMEMBRANE PROTEIN	19	14	6050.2	2866.9	-3183.4	0.21500	1.00000
Rv1708	-	PUTATIVE INITIATION INHIBITOR PROTEIN	16	1	60.2	10.6	-49.6	1.00000	1.00000
Rv1709	-	hypothetical protein Rv1709	11	10	716.1	1208.3	492.2	0.43330	1.00000
Rv1710	-	hypothetical protein Rv1710	13	8	870.9	1037.7	166.8	0.79190	1.00000
Rv1711	-	hypothetical protein Rv1711	9	0	0.0	0.0	0.0	1.00000	1.00000
Rv1712	cmk	cytidylate kinase	11	1	1.7	0.0	-1.7	1.00000	1.00000
Rv1713	engA	GTP-binding protein EngA	11	0	0.0	0.0	0.0	1.00000	1.00000
Rv1714	-	Probable oxidoreductase	6	3	280.6	358.2	77.6	0.81310	1.00000
Rv1715	fadB3	PROBABLE 3-HYDROXYBUTYRYL-CoA DEHYDROGENASE FADB3 (BETA-HYDROXYBUTYRYL-CoA DEHYDROGENASE) (BHBD)	9	4	379.6	202.9	-176.7	0.49930	1.00000
Rv1716	-	hypothetical protein Rv1716	11	7	768.2	601.4	-166.9	0.79160	1.00000
Rv1717	-	hypothetical protein Rv1717	4	4	1513.9	1258.4	-255.5	0.79540	1.00000
Rv1718	-	hypothetical protein Rv1718	7	6	1417.5	2101.9	684.3	0.54910	1.00000
Rv1719	-	PROBABLE TRANSCRIPTIONAL REGULATORY PROTEIN	6	3	392.8	66.1	-326.7	0.38980	1.00000
Rv1720c	-	hypothetical protein Rv1720c	9	7	651.2	1694.1	1042.9	0.11550	1.00000
Rv1721c	-	hypothetical protein Rv1721c	2	1	135.9	8.2	-127.7	0.40090	1.00000
Rv1722	-	biotin carboxylase-like protein	22	19	7587.6	7661.7	74.1	0.99410	1.00000
Rv1723	-	PROBABLE HYDROLASE	16	13	4353.7	3988.5	-365.2	0.89580	1.00000
Rv1724c	-	hypothetical protein Rv1724c	11	8	1676.1	2511.5	835.4	0.52880	1.00000
Rv1725c	-	hypothetical protein Rv1725c	9	8	2334.2	2054.7	-279.5	0.85500	1.00000
Rv1726	-	PROBABLE OXIDOREDUCTASE	15	12	2658.5	2731.0	72.5	0.97000	1.00000
Rv1727	-	hypothetical protein Rv1727	4	4	1488.9	1719.6	230.7	0.82640	1.00000
Rv1728c	-	hypothetical protein Rv1728c	17	10	1202.4	935.5	-266.9	0.70570	1.00000
Rv1729c	-	hypothetical protein Rv1729c	21	10	609.1	309.4	-299.7	0.41190	1.00000
Rv1730c	-	POSSIBLE PENICILLIN-BINDING PROTEIN	29	12	1405.9	2091.0	685.1	0.55160	1.00000
Rv1731	gabD2	succinic semialdehyde dehydrogenase	23	17	3289.1	3749.1	460.0	0.86710	1.00000
Rv1732c	-	hypothetical protein Rv1732c	8	7	643.5	571.1	-72.4	0.86940	1.00000
Rv1733c	-	PROBABLE CONSERVED TRANSMEMBRANE PROTEIN	5	4	408.8	850.0	441.1	0.36390	1.00000
Rv1734c	-	hypothetical protein Rv1734c	2	2	616.0	1144.8	528.8	0.53840	1.00000
Rv1735c	-	HYPOTHETICAL MEMBRANE PROTEIN	6	5	361.6	243.9	-117.7	0.61690	1.00000
Rv1736c	narX	PROBABLE NITRATE REDUCTASE NARX	37	31	9862.7	8236.4	-1626.3	0.82600	1.00000
Rv1737c	narK2	POSSIBLE NITRATE/NITRITE TRANSPORTER NARK2	13	12	2811.9	3301.0	489.1	0.81100	1.00000
Rv1738	-	hypothetical protein Rv1738	2	2	196.3	67.7	-128.7	0.58210	1.00000
Rv1739c	-	PROBABLE SULPHATE-TRANSPORT TRANSMEMBRANE PROTEIN ABC TRANSPORTER	36	27	4814.1	4365.4	-448.7	0.93630	1.00000
Rv1740	-	hypothetical protein Rv1740	4	2	293.0	3922.8	3629.8	0.16790	1.00000
Rv1741	-	hypothetical protein Rv1741	6	5	1147.1	1943.7	796.7	0.40280	1.00000
Rv1742	-	hypothetical protein Rv1742	13	12	2990.2	3287.0	296.8	0.88900	1.00000
Rv1743	pknE	PROBABLE TRANSMEMBRANE SERINE/THREONINE-PROTEIN KINASE E PKNE (PROTEIN KINASE E) (STPK E)	29	21	7058.8	6308.6	-750.3	0.88390	1.00000
Rv1744c	-	PROBABLE MEMBRANE PROTEIN	5	3	1335.3	1542.9	207.7	0.84890	1.00000
Rv1745c	idi	isopentenyl-diphosphate delta-isomerase	11	8	1360.0	1188.0	-172.0	0.84690	1.00000
Rv1746	pknF	ANCHORED-MEMBRANE SERINE/THREONINE-PROTEIN KINASE PKNF (PROTEIN KINASE F) (STPK F)	13	12	2891.2	2812.4	-78.8	0.96540	1.00000
Rv1747	-	PROBABLE CONSERVED TRANSMEMBRANE ATP-BINDING PROTEIN ABC TRANSPORTER	29	23	7359.1	12871.0	5511.9	0.32270	1.00000
Rv1748	-	hypothetical protein Rv1748	12	10	4127.5	4038.9	-88.6	0.97410	1.00000
Rv1749c	-	POSSIBLE INTEGRAL MEMBRANE PROTEIN	16	13	1426.4	1762.3	335.9	0.75170	1.00000
Rv1750c	fadD1	acyl-CoA synthetase	36	24	4254.0	4001.1	-252.9	0.94400	1.00000
Rv1751	-	hypothetical protein Rv1751	19	11	763.1	1138.3	375.2	0.52830	1.00000
Rv1752	-	hypothetical protein Rv1752	4	3	133.3	154.8	21.5	0.93020	1.00000
Rv1753c	PPE24	PPE FAMILY PROTEIN	61	25	1495.2	1484.1	-11.1	0.99230	1.00000
Rv1754c	-	hypothetical protein Rv1754c	33	22	4230.0	4535.6	305.6	0.93380	1.00000
Rv1755c	plcD	PROBABLE PHOSPHOLIPASE C 4 (FRAGMENT) PLCD	15	5	149.7	273.1	123.4	0.43570	1.00000
Rv1756c	-	PUTATIVE TRANSPOSASE	1	0	0.0	0.0	0.0	1.00000	1.00000
Rv1757c	-	PUTATIVE TRANSPOSASE	0	0	0.0	0.0	0.0	1.00000	1.00000
Rv1758	cut1	PROBABLE CUTINASE CUT1	11	8	2901.8	2459.4	-442.4	0.84690	1.00000
Rv1759c	wag22	PE-PGRS FAMILY PROTEIN	23	13	3345.4	2684.5	-660.8	0.74370	1.00000
Rv1760	-	hypothetical protein Rv1760	26	18	8757.3	11237.7	2480.4	0.71230	1.00000
Rv1761c	-	hypothetical protein Rv1761c	4	3	1648.5	1827.9	179.4	0.86850	1.00000
Rv1762c	-	hypothetical protein Rv1762c	9	8	3163.9	4572.5	1408.5	0.58670	1.00000
Rv1763	-	PUTATIVE TRANSPOSASE	0	0	0.0	0.0	0.0	1.00000	1.00000
Rv1764	-	PUTATIVE TRANSPOSASE	0	0	0.0	0.0	0.0	1.00000	1.00000
Rv1765A	-	PUTATIVE TRANSPOSASE (FRAGMENT)	3	3	396.8	292.4	-104.4	0.79310	1.00000
Rv1765c	-	hypothetical protein Rv1765c	1	1	146.2	106.4	-39.8	0.93610	1.00000
Rv1766	-	hypothetical protein Rv1766	3	3	178.6	330.8	152.2	0.46830	1.00000
Rv1767	-	hypothetical protein Rv1767	7	6	1322.1	569.3	-752.7	0.47420	1.00000
Rv1768	PE_PGRS31	PE-PGRS FAMILY PROTEIN	17	16	5299.8	12106.4	6806.6	0.41410	1.00000
Rv1769	-	hypothetical protein Rv1769	20	16	3888.6	4788.9	900.3	0.76590	1.00000
Rv1770	-	hypothetical protein Rv1770	16	14	8130.9	5591.0	-2539.9	0.54820	1.00000
Rv1771	-	PROBABLE OXIDOREDUCTASE	22	19	4213.7	3649.5	-564.1	0.85710	1.00000
Rv1772	-	hypothetical protein Rv1772	4	2	66.9	225.8	158.9	0.32270	1.00000
Rv1773c	-	PROBABLE TRANSCRIPTIONAL REGULATORY PROTEIN	10	6	631.6	830.6	199.0	0.75590	1.00000
Rv1774	-	PROBABLE OXIDOREDUCTASE	27	21	4601.4	3510.2	-1091.2	0.69470	1.00000
Rv1775	-	hypothetical protein Rv1775	12	11	3065.4	1365.7	-1699.7	0.32520	1.00000
Rv1776c	-	POSSIBLE TRANSCRIPTIONAL REGULATORY PROTEIN	11	6	734.5	953.5	219.1	0.69680	1.00000
Rv1777	cyp144	Probable cytochrome p450 144 CYP144	23	13	2253.1	1129.8	-1123.4	0.28240	1.00000
Rv1778c	-	hypothetical protein Rv1778c	5	4	23.3	279.9	256.6	0.22010	1.00000
Rv1779c	-	HYPOTHETICAL INTEGRAL MEMBRANE PROTEIN	12	6	642.5	1259.0	616.5	0.35940	1.00000
Rv1780	-	hypothetical protein Rv1780	9	8	2265.2	2326.4	61.2	0.96930	1.00000
Rv1781c	malQ	PROBABLE 4-ALPHA-GLUCANOTRANSFERASE MALQ (Amylomaltase) (Disproportionating enzyme) (D-enzyme)	25	23	6818.0	5882.5	-935.5	0.84770	1.00000
Rv1782	-	PROBABLE CONSERVED MEMBRANE PROTEIN	16	4	459.9	381.6	-78.3	0.84640	1.00000
Rv1783	-	PROBABLE CONSERVED MEMBRANE PROTEIN	15	4	0.8	17.6	16.7	0.09780	1.00000
Rv1784	-	hypothetical protein Rv1784	38	7	695.0	170.9	-524.1	0.11160	1.00000
Rv1785c	cyp143	PROBABLE CYTOCHROME P450 143 CYP143	16	10	1056.2	525.3	-530.9	0.34390	1.00000
Rv1786	-	PROBABLE FERREDOXIN	1	1	443.7	559.0	115.3	0.79780	1.00000
Rv1787	PPE25	PPE FAMILY PROTEIN	7	4	351.9	434.6	82.7	0.82670	1.00000
Rv1788	PE18	PE FAMILY PROTEIN	4	4	2272.4	1781.3	-491.2	0.72440	1.00000
Rv1789	PPE26	PPE FAMILY PROTEIN	18	14	6830.5	3164.4	-3666.0	0.25100	1.00000
Rv1790	PPE27	PPE FAMILY PROTEIN	5	3	736.0	29.3	-706.7	0.04270	1.00000
Rv1791	PE19	PE FAMILY PROTEIN	6	3	72.0	5.9	-66.1	0.35690	1.00000
Rv1793	esxN	PUTATIVE ESAT-6 LIKE PROTEIN ESXN (ESAT-6 LIKE PROTEIN 5)	0	0	0.0	0.0	0.0	1.00000	1.00000
Rv1794	-	hypothetical protein Rv1794	18	7	479.8	107.7	-372.1	0.11160	1.00000
Rv1795	-	hypothetical protein Rv1795	18	7	1187.9	292.4	-895.5	0.15770	1.00000
Rv1796	mycP5	PROBABLE PROLINE RICH MEMBRANE-ANCHORED MYCOSIN MYCP5 (SERINE PROTEASE) (SUBTILISIN-LIKE PROTEASE) (SUBTILASE-LIKE) (MYCOSIN-5)	29	15	1176.3	479.4	-696.9	0.18220	1.00000
Rv1797	-	hypothetical protein Rv1797	15	3	12.7	22.3	9.5	1.00000	1.00000
Rv1798	-	hypothetical protein Rv1798	30	17	599.1	205.9	-393.2	0.20920	1.00000
Rv1799	lppT	PROBABLE LIPOPROTEIN LPPT	2	1	328.6	65.8	-262.7	0.40210	1.00000
Rv1800	PPE28	PPE FAMILY PROTEIN	39	29	6922.3	8287.6	1365.3	0.85770	1.00000
Rv1801	PPE29	PPE FAMILY PROTEIN	21	17	4267.7	2684.6	-1583.1	0.42420	1.00000
Rv1802	PPE30	PPE FAMILY PROTEIN	18	15	6862.5	6631.1	-231.4	0.96770	1.00000
Rv1803c	PE_PGRS32	PE-PGRS FAMILY PROTEIN	31	21	3492.1	2534.6	-957.5	0.63480	1.00000
Rv1804c	-	hypothetical protein Rv1804c	9	7	2111.9	1986.9	-125.0	0.92670	1.00000
Rv1805c	-	hypothetical protein Rv1805c	5	3	37.6	1076.1	1038.6	0.00890	0.50730
Rv1806	PE20	PE FAMILY PROTEIN	5	3	214.5	430.9	216.5	0.50130	1.00000
Rv1807	PPE31	PPE FAMILY PROTEIN	17	11	1832.2	17711.7	15879.5	0.00070	0.08464
Rv1808	PPE32	PPE FAMILY PROTEIN	25	22	9791.0	16518.4	6727.4	0.31260	1.00000
Rv1809	PPE33	PPE FAMILY PROTEIN	20	12	1950.6	3203.5	1253.0	0.42640	1.00000
Rv1810	-	hypothetical protein Rv1810	11	8	2125.4	2979.8	854.4	0.58790	1.00000
Rv1811	mgtC	POSSIBLE Mg2+ TRANSPORT P-TYPE ATPASE C MGTC	15	15	11916.0	9176.7	-2739.3	0.69260	1.00000
Rv1812c	-	PROBABLE DEHYDROGENASE	22	17	7432.0	5887.9	-1544.1	0.72700	1.00000
Rv1813c	-	hypothetical protein Rv1813c	9	8	760.3	1031.3	271.0	0.64150	1.00000
Rv1814	erg3	MEMBRANE-BOUND C-5 STEROL DESATURASE ERG3 (STEROL-C5-DESATURASE)	21	18	6900.5	11963.1	5062.6	0.35910	1.00000
Rv1815	-	hypothetical protein Rv1815	7	6	1474.4	1660.2	185.7	0.85980	1.00000
Rv1816	-	POSSIBLE TRANSCRIPTIONAL REGULATORY PROTEIN	15	10	1480.8	3143.8	1663.0	0.40760	1.00000
Rv1817	-	hypothetical protein Rv1817	26	23	7289.6	7075.3	-214.3	0.96720	1.00000
Rv1818c	PE_PGRS33	PE-PGRS FAMILY PROTEIN	11	7	1741.5	1189.1	-552.4	0.57360	1.00000
Rv1819c	-	PROBABLE DRUGS-TRANSPORT TRANSMEMBRANE ATP-BINDING PROTEIN ABC TRANSPORTER	29	26	11294.5	12863.6	1569.1	0.89930	1.00000
Rv1820	ilvG	hypothetical protein Rv1820	16	15	7033.8	2419.3	-4614.6	0.05670	1.00000
Rv1821	secA2	preprotein translocase subunit SecA	36	25	163.8	2206.6	2042.8	0.00000	0.00000
Rv1822	pgsA2	PROBABLE CDP-DIACYLGLYCEROL--GLYCEROL-3-PHOSPHATE 3-PHOSPHATIDYLTRANSFERASE PGSA2 (PGP SYNTHASE) (PHOSPHATIDYLGLYCEROPHOSPHATE SYNTHASE) (3-PHOSPHATIDYL-1'-GLYCEROL-3'PHOSPHATE SYNTHASE)	17	1	300.1	163.4	-136.7	0.50200	1.00000
Rv1823	-	hypothetical protein Rv1823	14	10	1063.9	651.2	-412.6	0.43400	1.00000
Rv1824	-	hypothetical protein Rv1824	4	4	560.1	191.6	-368.5	0.23890	1.00000
Rv1825	-	hypothetical protein Rv1825	9	8	1779.1	844.9	-934.1	0.31900	1.00000
Rv1826	gcvH	glycine cleavage system protein H	8	0	0.0	0.0	0.0	1.00000	1.00000
Rv1827	cfp17	CONSERVED HYPOTHETICAL PROTEIN CFP17	6	0	0.0	0.0	0.0	1.00000	1.00000
Rv1828	-	hypothetical protein Rv1828	13	0	0.0	0.0	0.0	1.00000	1.00000
Rv1829	-	hypothetical protein Rv1829	9	8	547.5	349.6	-197.8	0.52190	1.00000
Rv1830	-	hypothetical protein Rv1830	10	0	0.0	0.0	0.0	1.00000	1.00000
Rv1831	-	hypothetical protein Rv1831	5	4	927.1	1076.5	149.3	0.84260	1.00000
Rv1832	gcvB	glycine dehydrogenase	50	0	0.0	0.0	0.0	1.00000	1.00000
Rv1833c	-	haloalkane dehalogenase	13	11	1554.0	2987.7	1433.7	0.26820	1.00000
Rv1834	-	Probable hydrolase	10	8	3222.2	1657.7	-1564.6	0.33320	1.00000
Rv1835c	-	hypothetical protein Rv1835c	34	30	9652.5	9752.8	100.3	0.99650	1.00000
Rv1836c	-	hypothetical protein Rv1836c	37	6	30.8	95.9	65.2	0.23850	1.00000
Rv1837c	glcB	malate synthase G	22	0	0.0	0.0	0.0	1.00000	1.00000
Rv1838c	-	hypothetical protein Rv1838c	10	10	6408.0	7375.2	967.2	0.83450	1.00000
Rv1839c	-	hypothetical protein Rv1839c	1	1	189.1	466.5	277.5	0.41200	1.00000
Rv1840c	PE_PGRS34	PE-PGRS FAMILY PROTEIN	15	8	1110.3	720.7	-389.6	0.60060	1.00000
Rv1841c	-	hypothetical protein Rv1841c	13	10	1740.1	3625.8	1885.7	0.25360	1.00000
Rv1842c	-	hypothetical protein Rv1842c	15	13	2189.7	3851.2	1661.5	0.34450	1.00000
Rv1843c	guaB1	inositol-5-monophosphate dehydrogenase	20	17	14282.2	18254.0	3971.8	0.76840	1.00000
Rv1844c	gnd1	6-phosphogluconate dehydrogenase	14	14	5656.7	12108.3	6451.6	0.22590	1.00000
Rv1845c	-	hypothetical protein Rv1845c	13	2	89.9	12.9	-77.0	1.00000	1.00000
Rv1846c	-	POSSIBLE TRANSCRIPTIONAL REGULATORY PROTEIN	3	3	421.6	431.6	10.0	0.97310	1.00000
Rv1847	-	hypothetical protein Rv1847	5	3	2107.3	2787.2	680.0	0.68910	1.00000
Rv1848	ureA	urease subunit gamma	2	2	652.1	22443.0	21790.9	0.05070	1.00000
Rv1849	ureB	urease subunit beta	6	2	139.3	141.8	2.5	0.97630	1.00000
Rv1850	ureC	urease subunit alpha	11	8	439.4	401.5	-37.9	0.89950	1.00000
Rv1851	ureF	Urease accessory protein uref	2	2	145.8	351.6	205.8	0.39060	1.00000
Rv1852	ureG	Urease accessory protein ureG	4	2	594.1	1165.1	571.0	0.30590	1.00000
Rv1853	ureD	Probable urease accessory protein ureD	5	3	78.8	71.1	-7.6	0.91830	1.00000
Rv1854c	ndh	PROBABLE NADH DEHYDROGENASE NDH	17	0	0.0	0.0	0.0	1.00000	1.00000
Rv1855c	-	POSSIBLE OXIDOREDUCTASE	11	11	2393.7	3228.6	835.0	0.64630	1.00000
Rv1856c	-	short chain dehydrogenase	4	4	339.1	693.1	354.0	0.38260	1.00000
Rv1857	modA	PROBABLE MOLYBDATE-BINDING LIPOPROTEIN MODA	5	4	1129.2	1792.8	663.6	0.42620	1.00000
Rv1858	modB	PROBABLE MOLBDENUM-TRANSPORT INTEGRAL MEMBRANE PROTEIN ABC TRANSPORTER MODB	17	15	3934.5	2649.2	-1285.3	0.53870	1.00000
Rv1859	modC	PROBABLE MOLYBDENUM-TRANSPORT ATP-BINDING PROTEIN ABC TRANSPORTER MODC	16	14	3067.9	4626.8	1558.9	0.51360	1.00000
Rv1860	apa	ALANINE AND PROLINE RICH SECRETED PROTEIN APA (FIBRONECTIN ATTACHMENT PROTEIN) (Immunogenic protein MPT32) (Antigen MPT-32) (45-kDa glycoprotein) (45/47 kDa antigen)	14	12	2309.1	2178.7	-130.4	0.93300	1.00000
Rv1861	-	PROBABLE CONSERVED TRANSMEMBRANE PROTEIN	7	3	326.6	686.3	359.6	0.43800	1.00000
Rv1862	adhA	Probable alcohol dehydrogenase adhA	15	13	4474.4	4342.3	-132.1	0.96380	1.00000
Rv1863c	-	PROBABLE CONSERVED INTEGRAL MEMBRANE PROTEIN	10	8	4114.0	4050.4	-63.6	0.98150	1.00000
Rv1864c	-	hypothetical protein Rv1864c	9	9	5969.4	6186.2	216.8	0.95590	1.00000
Rv1865c	-	short chain dehydrogenase	12	10	2389.7	2727.1	337.5	0.84360	1.00000
Rv1866	-	hypothetical protein Rv1866	32	16	1900.2	3117.7	1217.5	0.43570	1.00000
Rv1867	-	acetyl-CoA acetyltransferase	18	13	2358.4	3300.2	941.8	0.59700	1.00000
Rv1868	-	hypothetical protein Rv1868	27	20	5079.8	4818.0	-261.8	0.96540	1.00000
Rv1869c	-	Probable reductase	23	19	3425.6	3031.9	-393.7	0.87330	1.00000
Rv1870c	-	hypothetical protein Rv1870c	10	8	1373.5	1326.4	-47.1	0.95850	1.00000
Rv1871c	-	hypothetical protein Rv1871c	8	8	563.0	756.0	193.0	0.68400	1.00000
Rv1872c	lldD2	POSSIBLE L-LACTATE DEHYDROGENASE (CYTOCHROME) LLDD2	13	8	4966.0	4329.4	-636.7	0.85030	1.00000
Rv1873	-	hypothetical protein Rv1873	9	9	4213.1	4650.0	436.9	0.90080	1.00000
Rv1874	-	hypothetical protein Rv1874	11	10	2840.8	3245.6	404.7	0.84790	1.00000
Rv1875	-	hypothetical protein Rv1875	4	4	814.6	837.3	22.8	0.96560	1.00000
Rv1876	bfrA	PROBABLE BACTERIOFERRITIN BFRA	10	10	1716.8	3791.3	2074.5	0.17030	1.00000
Rv1877	-	PROBABLE CONSERVED INTEGRAL MEMBRANE PROTEIN	30	27	10136.4	8804.2	-1332.1	0.89970	1.00000
Rv1878	glnA3	PROBABLE GLUTAMINE SYNTHETASE GLNA3 (GLUTAMINE SYNTHASE) (GS-I)	26	17	3695.0	4135.7	440.7	0.86990	1.00000
Rv1879	-	hypothetical protein Rv1879	17	13	1993.0	2672.9	679.9	0.65530	1.00000
Rv1880c	cyp140	Probable cytochrome p450 140 CYP140	15	12	2630.5	4258.8	1628.3	0.44580	1.00000
Rv1881c	lppE	POSSIBLE CONSERVED LIPOPROTEIN LPPE	8	7	1486.6	1152.1	-334.6	0.71140	1.00000
Rv1882c	-	short chain dehydrogenase	14	13	4794.8	5820.0	1025.2	0.78580	1.00000
Rv1883c	-	hypothetical protein Rv1883c	6	6	1117.5	747.8	-369.8	0.61760	1.00000
Rv1884c	rpfC	PROBABLE RESUSCITATION-PROMOTING FACTOR RPFC	5	4	577.5	527.2	-50.3	0.90960	1.00000
Rv1885c	-	chorismate mutase	9	6	1661.8	966.5	-695.3	0.48200	1.00000
Rv1886c	fbpB	SECRETED ANTIGEN 85-B FBPB (85B) (ANTIGEN 85 COMPLEX B) (MYCOLYL TRANSFERASE 85B) (FIBRONECTIN-BINDING PROTEIN B) (EXTRACELLULAR ALPHA-ANTIGEN)	23	21	4915.8	8559.0	3643.2	0.36620	1.00000
Rv1887	-	hypothetical protein Rv1887	19	13	5919.0	5189.5	-729.6	0.85410	1.00000
Rv1888A	-	hypothetical protein Rv1888A	0	0	0.0	0.0	0.0	1.00000	1.00000
Rv1888c	-	POSSIBLE TRANSMEMBRANE PROTEIN	13	11	2008.7	2321.8	313.1	0.83550	1.00000
Rv1889c	-	hypothetical protein Rv1889c	3	1	31.5	18.7	-12.7	0.69990	1.00000
Rv1890c	-	hypothetical protein Rv1890c	8	7	1417.5	2303.1	885.5	0.53040	1.00000
Rv1891	-	hypothetical protein Rv1891	8	8	793.6	647.1	-146.4	0.77330	1.00000
Rv1892	-	PROBABLE MEMBRANE PROTEIN	7	5	2828.7	3230.0	401.3	0.84640	1.00000
Rv1893	-	hypothetical protein Rv1893	0	0	0.0	0.0	0.0	1.00000	1.00000
Rv1894c	-	hypothetical protein Rv1894c	11	10	6278.6	6697.3	418.7	0.92200	1.00000
Rv1895	-	POSSIBLE DEHYDROGENASE	17	13	2124.5	2586.1	461.6	0.76870	1.00000
Rv1896c	-	hypothetical protein Rv1896c	21	12	2324.6	2186.5	-138.0	0.93290	1.00000
Rv1897c	-	D-tyrosyl-tRNA deacylase	4	3	154.3	436.6	282.3	0.19690	1.00000
Rv1898	-	hypothetical protein Rv1898	3	3	701.4	755.6	54.2	0.88910	1.00000
Rv1899c	lppD	POSSIBLE LIPOPROTEIN LPPD	10	10	3606.2	2824.8	-781.4	0.71390	1.00000
Rv1900c	lipJ	PROBABLE LIGNIN PEROXIDASE LIPJ	19	16	2998.2	2414.1	-584.1	0.75180	1.00000
Rv1901	cinA	competence damage-inducible protein A	17	16	3793.5	3075.3	-718.2	0.79120	1.00000
Rv1902c	nanT	PROBABLE SIALIC ACID-TRANSPORT INTEGRAL MEMBRANE PROTEIN NANT	30	23	4958.8	7965.8	3006.9	0.42330	1.00000
Rv1903	-	PROBABLE CONSERVED MEMBRANE PROTEIN	5	5	2052.9	2597.0	544.1	0.75450	1.00000
Rv1904	-	hypothetical protein Rv1904	10	9	4345.7	22084.3	17738.6	0.20640	1.00000
Rv1905c	aao	PROBABLE D-AMINO ACID OXIDASE AAO	17	16	4300.2	4988.6	688.4	0.85520	1.00000
Rv1906c	-	hypothetical protein Rv1906c	9	6	1741.3	290.9	-1450.4	0.04390	1.00000
Rv1907c	-	hypothetical protein Rv1907c	10	7	1317.7	1265.0	-52.7	0.94970	1.00000
Rv1908c	katG	CATALASE-PEROXIDASE-PEROXYNITRITASE T KATG	34	0	0.0	0.0	0.0	1.00000	1.00000
Rv1909c	furA	FERRIC UPTAKE REGULATION PROTEIN FURA (FUR)	9	4	518.2	264.0	-254.1	0.66970	1.00000
Rv1910c	-	PROBABLE EXPORTED PROTEIN	12	10	2066.0	2486.5	420.6	0.81330	1.00000
Rv1911c	lppC	PROBABLE LIPOPROTEIN LPPC	7	5	626.6	755.4	128.8	0.77350	1.00000
Rv1912c	fadB5	POSSIBLE OXIDOREDUCTASE FADB5	13	10	967.7	1740.2	772.5	0.38230	1.00000
Rv1913	-	hypothetical protein Rv1913	10	4	335.0	256.0	-78.9	0.71450	1.00000
Rv1914c	-	hypothetical protein Rv1914c	5	4	326.3	183.7	-142.6	0.52020	1.00000
Rv1915	aceAa	PROBABLE ISOCITRATE LYASE aceAa	21	17	2602.2	2046.4	-555.8	0.73940	1.00000
Rv1916	aceAb	isocitrate lyase	16	12	1712.0	2325.6	613.6	0.64090	1.00000
Rv1917c	PPE34	PPE FAMILY PROTEIN	98	47	8726.0	9543.2	817.2	0.91970	1.00000
Rv1918c	PPE35	PPE FAMILY PROTEIN	71	31	3463.4	6442.6	2979.2	0.23240	1.00000
Rv1919c	-	hypothetical protein Rv1919c	7	6	1996.3	327.4	-1668.8	0.07960	1.00000
Rv1920	-	PROBABLE MEMBRANE PROTEIN	11	8	1680.7	1705.1	24.4	0.98300	1.00000
Rv1921c	lppF	PROBABLE CONSERVED LIPOPROTEIN LPPF	20	18	4601.2	3728.5	-872.7	0.75320	1.00000
Rv1922	-	PROBABLE CONSERVED LIPOPROTEIN	19	16	5501.1	8248.2	2747.1	0.55110	1.00000
Rv1923	lipD	PROBABLE LIPASE LIPD	28	26	8273.9	7856.0	-417.8	0.95880	1.00000
Rv1924c	-	hypothetical protein Rv1924c	9	8	1583.8	1340.3	-243.5	0.80690	1.00000
Rv1925	fadD31	acyl-CoA synthetase	34	28	4316.9	5660.9	1344.1	0.71390	1.00000
Rv1926c	mpt63	IMMUNOGENIC PROTEIN MPT63 (ANTIGEN MPT63/MPB63) (16 kDa IMMUNOPROTECTIVE EXTRACELLULAR PROTEIN)	8	6	317.8	530.1	212.3	0.51840	1.00000
Rv1927	-	hypothetical protein Rv1927	16	13	4448.9	4345.9	-103.0	0.97030	1.00000
Rv1928c	-	short chain dehydrogenase	17	12	2214.2	4203.9	1989.7	0.24560	1.00000
Rv1929c	-	hypothetical protein Rv1929c	9	6	1122.6	1688.8	566.3	0.55030	1.00000
Rv1930c	-	hypothetical protein Rv1930c	4	3	48.2	149.8	101.6	0.29180	1.00000
Rv1931c	-	PROBABLE TRANSCRIPTIONAL REGULATORY PROTEIN	2	1	266.7	226.9	-39.8	0.90120	1.00000
Rv1932	tpx	thiol peroxidase	7	5	502.7	479.4	-23.3	0.94410	1.00000
Rv1933c	fadE18	PROBABLE ACYL-CoA DEHYDROGENASE FADE18	9	8	271.6	444.2	172.6	0.57440	1.00000
Rv1934c	fadE17	PROBABLE ACYL-CoA DEHYDROGENASE FADE17	11	10	2401.7	1241.0	-1160.7	0.31820	1.00000
Rv1935c	echA13	enoyl-CoA hydratase	10	9	1098.0	1887.5	789.5	0.39910	1.00000
Rv1936	-	POSSIBLE MONOOXYGENASE	15	15	5357.8	4713.2	-644.7	0.85650	1.00000
Rv1937	-	POSSIBLE OXYGENASE	44	27	6041.8	5375.6	-666.1	0.88200	1.00000
Rv1938	ephB	PROBABLE EPOXIDE HYDROLASE EPHB (EPOXIDE HYDRATASE)	16	11	1157.5	1170.3	12.8	0.98590	1.00000
Rv1939	-	PROBABLE OXIDOREDUCTASE	5	1	302.7	547.7	245.0	0.49900	1.00000
Rv1940	ribA1	Probable Riboflavin biosynthesis protein ribA1 (GTP cyclohydrolase II)	8	7	1990.4	4578.9	2588.5	0.32000	1.00000
Rv1941	-	PROBABLE SHORT-CHAIN TYPE DEHYDROGENASE/REDUCTASE	3	2	269.5	577.6	308.1	0.65420	1.00000
Rv1942c	-	hypothetical protein Rv1942c	2	1	65.5	37.5	-28.0	0.69140	1.00000
Rv1943c	-	hypothetical protein Rv1943c	10	4	1236.6	1380.4	143.8	0.88850	1.00000
Rv1944c	-	hypothetical protein Rv1944c	7	6	486.3	1394.3	908.0	0.10860	1.00000
Rv1945	-	hypothetical protein Rv1945	10	5	578.0	373.3	-204.6	0.53440	1.00000
Rv1946c	lppG	POSSIBLE LIPOPROTEIN	7	5	942.8	428.1	-514.7	0.28450	1.00000
Rv1947	-	hypothetical protein Rv1947	3	3	281.9	365.2	83.2	0.73350	1.00000
Rv1948c	-	hypothetical protein Rv1948c	14	9	501.5	711.2	209.7	0.77440	1.00000
Rv1949c	-	hypothetical protein Rv1949c	17	12	1694.4	4416.7	2722.3	0.19820	1.00000
Rv1950c	-	hypothetical protein Rv1950c	5	5	1535.0	863.5	-671.6	0.44790	1.00000
Rv1951c	-	hypothetical protein Rv1951c	5	4	129.2	143.5	14.3	0.92100	1.00000
Rv1952	-	hypothetical protein Rv1952	2	2	259.2	321.2	62.1	0.82440	1.00000
Rv1953	-	hypothetical protein Rv1953	9	4	1554.6	909.9	-644.7	0.47640	1.00000
Rv1954c	-	hypothetical protein Rv1954c	7	7	2347.9	1561.0	-786.9	0.55870	1.00000
Rv1955	-	hypothetical protein Rv1955	9	8	2443.2	1616.0	-827.2	0.53990	1.00000
Rv1956	-	POSSIBLE TRANSCRIPTIONAL REGULATORY PROTEIN	8	5	3619.4	2392.1	-1227.4	0.55560	1.00000
Rv1957	-	hypothetical protein Rv1957	13	9	596.7	711.5	114.8	0.82650	1.00000
Rv1958c	-	hypothetical protein Rv1958c	11	6	1338.7	1479.3	140.6	0.88310	1.00000
Rv1959c	-	hypothetical protein Rv1959c	5	3	890.5	993.1	102.6	0.87230	1.00000
Rv1960c	-	hypothetical protein Rv1960c	3	2	689.1	301.2	-388.0	0.55290	1.00000
Rv1961	-	hypothetical protein Rv1961	8	8	1159.4	988.3	-171.1	0.82980	1.00000
Rv1962c	-	hypothetical protein Rv1962c	13	10	2050.9	2033.5	-17.4	0.98940	1.00000
Rv1963c	mce3R	PROBABLE TRANSCRIPTIONAL REPRESSOR (PROBABLY TETR-FAMILY) MCE3R	16	8	1016.2	108.6	-907.6	0.01180	0.63624
[truncated: 1,996 more rows]
