# Supplementary material for: TRANSIT - A Software Tool for Himar1 TnSeq Analysis
Source: PLoS Comput Biol. 2015 Oct 8;11(10):e1004401. doi: 10.1371/journal.pcbi.1004401 (PMC4598096; doi:10.1371/journal.pcbi.1004401)
Supplement: S1 Data — Source Code for TRANSIT and TPP, and datasets used to obtain results. Please see the GitHub Repository https://github.com/mad-lab/transit to obtain the latest version of the software. (GZ) [file pcbi.1004401.s001.gz › transit_1.4.0/data/hmm_glycerol_sites_genes.dat]

#HMM - Genes
#Orf	Name	Desc	N	n0	n1	n2	n3	Avg. Insertions	Avg. Reads	State Call
Rv0001	dnaA	chromosomal replication initiation protein	29	29	0	0	0	0.0000	0.0	ES
Rv0002	dnaN	DNA polymerase III subunit beta	27	27	0	0	0	0.0000	0.0	ES
Rv0003	recF	recombination protein F	33	5	0	28	0	0.3333	53.4	NE
Rv0004	-	hypothetical protein Rv0004	5	5	0	0	0	0.0000	0.0	ES
Rv0005	gyrB	DNA gyrase subunit B	38	38	0	0	0	0.0000	0.0	ES
Rv0006	gyrA	DNA gyrase subunit A	42	42	0	0	0	0.0000	0.0	ES
Rv0007	-	POSSIBLE CONSERVED MEMBRANE PROTEIN	10	0	0	10	0	0.3000	58.7	NE
Rv0008c	-	POSSIBLE MEMBRANE PROTEIN	4	0	0	4	0	0.7500	259.0	NE
Rv0009	ppiA	PROBABLE IRON-REGULATED PEPTIDYL-PROLYL CIS-TRANS ISOMERASE A PPIA (PPIase A) (ROTAMASE A)	6	0	0	6	0	1.0000	106.8	NE
Rv0010c	-	PROBABLE CONSERVED MEMBRANE PROTEIN	10	0	0	10	0	0.6000	275.7	NE
Rv0011c	-	putative septation inhibitor protein	3	0	0	3	0	0.0000	0.0	NE
Rv0012	-	PROBABLE CONSERVED MEMBRANE PROTEIN	14	0	0	14	0	0.7143	260.7	NE
Rv0013	trpG	para-aminobenzoate synthase component II	13	13	0	0	0	0.0000	0.0	ES
Rv0014c	pknB	TRANSMEMBRANE SERINE/THREONINE-PROTEIN KINASE B PKNB (PROTEIN KINASE B) (STPK B)	22	22	0	0	0	0.0000	0.0	ES
Rv0015c	pknA	TRANSMEMBRANE SERINE/THREONINE-PROTEIN KINASE A PKNA (PROTEIN KINASE A) (STPK A)	13	0	13	0	0	0.0000	0.0	GD
Rv0016c	pbpA	PROBABLE PENICILLIN-BINDING PROTEIN PBPA	34	0	33	1	0	0.3235	42.9	GD
Rv0017c	rodA	PROBABLE CELL DIVISION PROTEIN RODA	23	0	0	23	0	0.4783	97.5	NE
Rv0018c	ppp	POSSIBLE SERINE/THREONINE PHOSPHATASE PPP	23	10	0	13	0	0.3478	42.2	ES
Rv0019c	-	hypothetical protein Rv0019c	12	1	0	11	0	0.5833	196.6	NE
Rv0020c	TB39.8	hypothetical protein Rv0020c	50	42	0	8	0	0.1200	69.0	ES
Rv0021c	-	hypothetical protein Rv0021c	18	0	0	18	0	0.8889	324.6	NE
Rv0022c	whiB5	PROBABLE TRANSCRIPTIONAL REGULATORY PROTEIN WHIB-LIKE WHIB5	8	0	0	8	0	1.0000	410.5	NE
Rv0023	-	POSSIBLE TRANSCRIPTIONAL REGULATORY PROTEIN	12	12	0	0	0	0.0000	0.0	ES
Rv0024	-	PUTATIVE SECRETED PROTEIN P60-RELATED PROTEIN	11	0	0	11	0	0.8182	246.7	NE
Rv0025	-	hypothetical protein Rv0025	7	0	0	7	0	1.0000	83.0	NE
Rv0026	-	hypothetical protein Rv0026	12	0	0	12	0	0.6667	243.5	NE
Rv0027	-	hypothetical protein Rv0027	5	0	0	5	0	0.4000	109.0	NE
Rv0028	-	hypothetical protein Rv0028	4	0	0	4	0	0.5000	152.0	NE
Rv0029	-	hypothetical protein Rv0029	17	0	0	17	0	0.8235	186.8	NE
Rv0030	-	hypothetical protein Rv0030	5	0	0	5	0	0.2000	123.0	NE
Rv0031	-	POSSIBLE REMNANT OF A TRANSPOSASE	1	0	0	1	0	0.0000	0.0	NE
Rv0032	bioF2	POSSIBLE 8-AMINO-7-OXONONANOATE SYNTHASE BIOF2 (AONS) (8-AMINO-7-KETOPELARGONATE SYNTHASE) (7-KETO-8-AMINO-PELARGONIC ACID SYNTHETASE) (7-KAP SYNTHETASE) (L-ALANINE--PIMELYL CoA LIGASE)	50	12	0	38	0	0.4600	307.7	ES
Rv0033	acpA	PROBABLE ACYL CARRIER PROTEIN ACPA (ACP)	3	0	0	3	0	1.0000	162.7	NE
Rv0034	-	hypothetical protein Rv0034	5	0	0	5	0	0.8000	241.5	NE
Rv0035	fadD34	PROBABLE FATTY-ACID-CoA LIGASE FADD34 (FATTY-ACID-CoA SYNTHETASE) (FATTY-ACID-CoA SYNTHASE)	24	0	0	24	0	0.9167	260.6	NE
Rv0036c	-	hypothetical protein Rv0036c	4	0	0	4	0	1.0000	655.0	NE
Rv0037c	-	PROBABLE CONSERVED INTEGRAL MEMBRANE PROTEIN	17	0	0	17	0	0.5882	280.4	NE
Rv0038	-	hypothetical protein Rv0038	7	0	0	7	0	0.7143	360.6	NE
Rv0039c	-	POSSIBLE CONSERVED TRANSMEMBRANE PROTEIN	4	0	0	4	0	0.5000	558.5	NE
Rv0040c	mtc28	SECRETED PROLINE RICH PROTEIN MTC28 (PROLINE RICH 28 KDA ANTIGEN)	8	0	0	8	0	0.6250	72.2	NE
Rv0041	leuS	leucyl-tRNA synthetase	66	66	0	0	0	0.0000	0.0	ES
Rv0042c	-	POSSIBLE TRANSCRIPTIONAL REGULATORY PROTEIN (PROBABLY MARR-FAMILY)	5	0	0	5	0	0.6000	105.0	NE
Rv0043c	-	PROBABLE TRANSCRIPTIONAL REGULATORY PROTEIN (PROBABLY GNTR-FAMILY)	7	0	0	7	0	0.8571	138.8	NE
Rv0044c	-	POSSIBLE OXIDOREDUCTASE	19	0	0	19	0	0.8421	268.2	NE
Rv0045c	-	POSSIBLE HYDROLASE	6	0	0	6	0	1.0000	254.8	NE
Rv0046c	ino1	MYO-INOSITOL-1-PHOSPHATE SYNTHASE INO1 (Inositol 1-phosphate synthetase) (D-glucose 6-phosphate cycloaldolase) (Glucose 6-phosphate cyclase) (Glucocycloaldolase)	15	15	0	0	0	0.0000	0.0	ES
Rv0047c	-	hypothetical protein Rv0047c	7	0	0	7	0	0.4286	286.0	NE
Rv0048c	-	POSSIBLE MEMBRANE PROTEIN	14	0	0	14	0	0.9286	415.2	NE
Rv0049	-	hypothetical protein Rv0049	6	0	0	6	0	0.6667	180.0	NE
Rv0050	ponA1	PROBABLE BIFUNCTIONAL PENICILLIN-BINDING PROTEIN 1A/1B PONA1 (MUREIN POLYMERASE) (PBP1): PENICILLIN-INSENSITIVE TRANSGLYCOSYLASE (PEPTIDOGLYCAN TGASE) + PENICILLIN-SENSITIVE TRANSPEPTIDASE (DD-TRANSPEPTIDASE)	33	0	0	33	0	0.3030	46.8	NE
Rv0051	-	PROBABLE CONSERVED TRANSMEMBRANE PROTEIN	33	0	0	33	0	0.5758	189.4	NE
Rv0052	-	hypothetical protein Rv0052	6	0	0	6	0	0.8333	245.8	NE
Rv0053	rpsF	30S ribosomal protein S6	5	0	5	0	0	0.0000	0.0	GD
Rv0054	ssb	single-strand DNA-binding protein	5	0	5	0	0	0.0000	0.0	GD
Rv0055	rpsR	30S ribosomal protein S18	4	0	3	1	0	0.2500	54.0	GD
Rv0056	rplI	50S ribosomal protein L9	7	0	0	7	0	0.7143	53.4	NE
Rv0057	-	hypothetical protein Rv0057	15	2	0	13	0	0.4667	139.7	NE
Rv0058	dnaB	replicative DNA helicase	36	36	0	0	0	0.0000	0.0	ES
Rv0059	-	hypothetical protein Rv0059	16	0	0	16	0	0.7500	281.2	NE
Rv0060	-	hypothetical protein Rv0060	21	21	0	0	0	0.0000	0.0	ES
Rv0061	-	hypothetical protein Rv0061	6	0	0	6	0	0.5000	240.3	NE
Rv0062	celA1	POSSIBLE CELLULASE CELA1 (ENDOGLUCANASE) (ENDO-1,4-BETA-GLUCANASE) (FI-CMCASE) (CARBOXYMETHYL CELLULASE)	19	0	0	19	0	0.9474	200.4	NE
Rv0063	-	POSSIBLE OXIDOREDUCTASE	21	0	0	21	0	0.8095	315.3	NE
Rv0064	-	hypothetical protein Rv0064	64	0	0	64	0	0.5625	138.0	NE
Rv0065	-	hypothetical protein Rv0065	7	1	0	6	0	0.5714	150.0	NE
Rv0066c	icd2	PROBABLE ISOCITRATE DEHYDROGENASE	33	22	11	0	0	0.0303	12.0	ES
Rv0067c	-	POSSIBLE TRANSCRIPTIONAL REGULATORY PROTEIN (POSSIBLY TETR-FAMILY)	11	0	11	0	0	0.2727	20.0	GD
Rv0068	-	short chain dehydrogenase	11	0	0	11	0	0.7273	181.1	NE
Rv0069c	sdaA	PROBABLE L-SERINE DEHYDRATASE SDAA (L-SERINE DEAMINASE) (SDH) (L-SD)	11	0	0	11	0	0.5455	417.2	NE
Rv0070c	glyA2	PROBABLE SERINE HYDROXYMETHYLTRANSFERASE GLYA2 (SERINE METHYLASE 2) (SHMT 2)	16	0	0	16	0	0.6250	196.1	NE
Rv0071	-	POSSIBLE MATURASE	8	0	0	8	0	0.6250	638.0	NE
Rv0072	-	PROBABLE GLUTAMINE-TRANSPORT TRANSMEMBRANE PROTEIN ABC TRANSPORTER	16	0	0	16	0	0.8125	300.1	NE
Rv0073	-	PROBABLE GLUTAMINE-TRANSPORT ATP-BINDING PROTEIN ABC TRANSPORTER	13	0	0	13	0	0.9231	211.2	NE
Rv0074	-	hypothetical protein Rv0074	14	0	0	14	0	0.5714	149.9	NE
Rv0075	-	PROBABLE AMINOTRANSFERASE	22	0	0	22	0	0.7727	260.9	NE
Rv0076c	-	PROBABLE MEMBRANE PROTEIN	3	0	0	3	0	1.0000	157.3	NE
Rv0077c	-	PROBABLE OXIDOREDUCTASE	11	0	0	11	0	0.6364	140.0	NE
Rv0078	-	PROBABLE TRANSCRIPTIONAL REGULATORY PROTEIN	7	0	0	7	0	0.2857	59.0	NE
Rv0078A	-	hypothetical protein Rv0078A	9	0	0	9	0	0.8889	174.5	NE
Rv0079	-	hypothetical protein Rv0079	13	0	0	13	0	0.7692	351.4	NE
Rv0080	-	hypothetical protein Rv0080	3	0	0	3	0	0.6667	813.0	NE
Rv0081	-	PROBABLE TRANSCRIPTIONAL REGULATORY PROTEIN	5	0	0	5	0	0.8000	417.5	NE
Rv0082	-	PROBABLE OXIDOREDUCTASE	7	0	0	7	0	0.5714	257.8	NE
Rv0083	-	PROBABLE OXIDOREDUCTASE	20	0	0	20	0	0.7500	271.7	NE
Rv0084	hycD	POSSIBLE FORMATE HYDROGENLYASE HYCD (FHL)	7	0	0	7	0	0.8571	151.3	NE
Rv0085	hycP	POSSIBLE HYDROGENASE HYCP	3	0	0	3	0	0.3333	224.0	NE
Rv0086	hycQ	POSSIBLE HYDROGENASE HYCQ	14	0	0	14	0	0.5714	55.9	NE
Rv0087	hycE	POSSIBLE FORMATE HYDROGENASE HYCE (FHL)	22	0	0	22	0	0.3182	118.3	NE
Rv0088	-	hypothetical protein Rv0088	11	0	0	11	0	0.2727	94.0	NE
Rv0089	-	POSSIBLE METHYLTRANSFERASE/METHYLASE	9	0	0	9	0	0.7778	146.0	NE
Rv0090	-	POSSIBLE MEMBRANE PROTEIN	12	0	0	12	0	0.6667	189.8	NE
Rv0091	mtn	PROBABLE BIFUNCTIONAL MTA/SAH NUCLEOSIDASE MTN: 5'-METHYLTHIOADENOSINE NUCLEOSIDASE (METHYLTHIOADENOSINE METHYLTHIORIBOHYDROLASE) + S-ADENOSYLHOMOCYSTEINE NUCLEOSIDASE (S-ADENOSYL-L-HOMOCYSTEINE HOMOCYSTEINYLRIBOHYDROLASE)	11	0	0	11	0	0.7273	451.8	NE
Rv0092	ctpA	PROBABLE CATION TRANSPORTER P-TYPE ATPASE A CTPA	27	0	0	27	0	0.7778	207.9	NE
Rv0093c	-	PROBABLE CONSERVED MEMBRANE PROTEIN	7	0	0	7	0	0.5714	61.8	NE
Rv0094c	-	hypothetical protein Rv0094c	0	0	0	0	0	nan	0.0	N/A
Rv0095c	-	hypothetical protein Rv0095c	6	0	0	6	0	0.1667	418.0	NE
Rv0096	PPE1	PPE FAMILY PROTEIN	30	0	0	30	0	0.6333	207.8	NE
Rv0097	-	POSSIBLE OXIDOREDUCTASE	24	0	0	24	0	0.5833	219.1	NE
Rv0098	-	hypothetical protein Rv0098	10	0	0	10	0	0.7000	59.0	NE
Rv0099	fadD10	acyl-CoA synthetase	30	0	0	30	0	0.3667	109.5	NE
Rv0100	-	hypothetical protein Rv0100	3	0	0	3	0	0.6667	198.5	NE
Rv0101	nrp	PROBABLE PEPTIDE SYNTHETASE NRP (PEPTIDE SYNTHASE)	103	0	0	103	0	0.5728	207.6	NE
Rv0102	-	PROBABLE CONSERVED INTEGRAL MEMBRANE PROTEIN	38	38	0	0	0	0.0000	0.0	ES
Rv0103c	ctpB	PROBABLE CATION-TRANSPORTER P-TYPE ATPASE B CTPB	28	0	0	28	0	0.8571	253.7	NE
Rv0104	-	hypothetical protein Rv0104	25	0	0	25	0	0.7200	314.6	NE
Rv0105c	rpmB	50S ribosomal protein L28	5	0	0	5	0	0.6000	193.0	NE
Rv0106	-	hypothetical protein Rv0106	10	0	0	10	0	0.8000	154.5	NE
Rv0107c	ctpI	PROBABLE CATION-TRANSPORTER ATPASE I CTPI	59	0	0	59	0	0.4915	229.4	NE
Rv0108c	-	hypothetical protein Rv0108c	2	0	0	2	0	1.0000	246.5	NE
Rv0109	PE_PGRS1	PE-PGRS FAMILY PROTEIN	25	0	0	25	0	0.4400	57.1	NE
Rv0110	-	PROBABLE CONSERVED INTEGRAL MEMBRANE PROTEIN	13	0	0	13	0	0.8462	637.4	NE
Rv0111	-	POSSIBLE TRANSMEMBRANE ACYLTRANSFERASE	40	0	0	40	0	0.7000	185.0	NE
Rv0112	gca	POSSIBLE GDP-MANNOSE 4,6-DEHYDRATASE GCA (GDP-D-MANNOSE DEHYDRATASE)	29	0	19	10	0	0.2414	56.1	GD
Rv0113	gmhA	PROBABLE SEDOHEPTULOSE-7-PHOSPHATE ISOMERASE GMHA (PHOSPHOHEPTOSE ISOMERASE)	12	0	0	12	0	0.2500	274.0	NE
Rv0114	gmhB	POSSIBLE D-ALPHA,BETA-D-HEPTOSE-1,7-BIPHOSPHATE PHOSPHATASE GMHB (D-GLYCERO-D-MANNO-HEPTOSE 7-PHOSPHATE KINASE)	9	0	0	9	0	0.7778	149.1	NE
Rv0115	hddA	POSSIBLE D-ALPHA-D-HEPTOSE-7-PHOSPHATE KINASE HDDA	17	0	0	17	0	0.9412	210.3	NE
Rv0116c	-	POSSIBLE CONSERVED MEMBRANE PROTEIN	15	0	0	15	0	0.9333	163.9	NE
Rv0117	oxyS	OXIDATIVE STRESS RESPONSE REGULATORY PROTEIN OXYS	16	0	0	16	0	0.5000	111.2	NE
Rv0118c	oxcA	putative oxalyl-CoA decarboxylase	25	0	0	25	0	0.4400	182.1	NE
Rv0119	fadD7	acyl-CoA synthetase	13	13	0	0	0	0.0769	1.0	ES
Rv0120c	fusA2	elongation factor G	25	0	0	25	0	0.4400	106.2	NE
Rv0121c	-	hypothetical protein Rv0121c	10	0	0	10	0	0.6000	162.3	NE
Rv0122	-	hypothetical protein Rv0122	9	0	0	9	0	0.4444	126.8	NE
Rv0123	-	hypothetical protein Rv0123	7	0	0	7	0	0.0000	0.0	NE
Rv0124	PE_PGRS2	PE-PGRS FAMILY PROTEIN	11	0	0	11	0	0.6364	179.0	NE
Rv0125	pepA	PROBABLE SERINE PROTEASE PEPA (SERINE PROTEINASE) (MTB32A)	9	0	1	8	0	0.8889	125.9	NE
Rv0126	treS	TREHALOSE SYNTHASE TRES	29	1	28	0	0	0.2414	27.6	GD
Rv0127	-	hypothetical protein Rv0127	28	28	0	0	0	0.0000	0.0	ES
Rv0128	-	PROBABLE CONSERVED TRANSMEMBRANE PROTEIN	17	0	0	17	0	0.9412	296.8	NE
Rv0129c	fbpC	SECRETED ANTIGEN 85-C FBPC (85C) (ANTIGEN 85 COMPLEX C) (AG58C) (MYCOLYL TRANSFERASE 85C) (FIBRONECTIN-BINDING PROTEIN C)	27	0	0	27	0	0.3704	80.8	NE
Rv0130	-	hypothetical protein Rv0130	3	0	0	3	0	1.0000	71.3	NE
Rv0131c	fadE1	PROBABLE ACYL-CoA DEHYDROGENASE FADE1	17	0	0	17	0	0.8824	141.2	NE
Rv0132c	fgd2	PUTATIVE F420-DEPENDENT GLUCOSE-6-PHOSPHATE DEHYDROGENASE FGD2	14	0	0	14	0	0.7143	344.8	NE
Rv0133	-	PROBABLE ACETYLTRANSFERASE	6	0	0	6	0	1.0000	538.7	NE
Rv0134	ephF	POSSIBLE EPOXIDE HYDROLASE EPHF (EPOXIDE HYDRATASE) (ARENE-OXIDE HYDRATASE)	11	0	0	11	0	0.9091	354.3	NE
Rv0135c	-	POSSIBLE TRANSCRIPTIONAL REGULATORY PROTEIN	11	0	0	11	0	0.5455	316.8	NE
Rv0136	cyp138	PROBABLE CYTOCHROME P450 138 CYP138	22	0	0	22	0	0.8182	247.1	NE
Rv0137c	msrA	methionine sulfoxide reductase A	11	0	0	11	0	0.7273	163.6	NE
Rv0138	-	hypothetical protein Rv0138	6	0	0	6	0	1.0000	690.5	NE
Rv0139	-	POSSIBLE OXIDOREDUCTASE	12	0	0	12	0	0.9167	629.2	NE
Rv0140	-	hypothetical protein Rv0140	14	0	0	14	0	0.6429	394.7	NE
Rv0141c	-	hypothetical protein Rv0141c	8	0	0	8	0	0.6250	214.4	NE
Rv0142	-	hypothetical protein Rv0142	5	0	0	5	0	0.8000	254.0	NE
Rv0143c	-	PROBABLE CONSERVED TRANSMEMBRANE PROTEIN	25	0	0	25	0	0.7200	201.6	NE
Rv0144	-	PROBABLE TRANSCRIPTIONAL REGULATORY PROTEIN (POSSIBLY TETR-FAMILY)	14	0	0	14	0	0.8571	321.2	NE
Rv0145	-	hypothetical protein Rv0145	14	0	0	14	0	0.7857	273.6	NE
Rv0146	-	hypothetical protein Rv0146	15	0	0	15	0	0.8000	404.2	NE
Rv0147	-	PROBABLE ALDEHYDE DEHYDROGENASE (NAD+) DEPENDENT	23	0	0	23	0	0.9130	588.3	NE
Rv0148	-	PROBABLE SHORT-CHAIN TYPE DEHYDROGENASE/REDUCTASE	15	0	0	15	0	0.9333	254.7	NE
Rv0149	-	POSSIBLE QUINONE OXIDOREDUCTASE (NADPH:QUINONE OXIDOREDUCTASE) (ZETA-CRYSTALLIN)	19	0	0	19	0	0.6316	147.2	NE
Rv0150c	-	hypothetical protein Rv0150c	4	0	0	4	0	0.7500	24.0	NE
Rv0151c	PE1	PE FAMILY PROTEIN	40	0	0	40	0	0.8500	275.0	NE
Rv0152c	PE2	PE FAMILY PROTEIN	35	0	0	35	0	0.8571	275.4	NE
Rv0153c	ptbB	PHOSPHOTYROSINE PROTEIN PHOSPHATASE PTPB (PROTEIN-TYROSINE-PHOSPHATASE) (PTPase)	11	0	0	11	0	0.4545	75.4	NE
Rv0154c	fadE2	PROBABLE ACYL-CoA DEHYDROGENASE FADE2	11	0	0	11	0	0.6364	81.7	NE
Rv0155	pntAa	PROBABLE NAD(P) TRANSHYDROGENASE (SUBUNIT ALPHA) PNTAA	10	0	0	10	0	0.6000	113.7	NE
Rv0156	pntAb	PROBABLE NAD(P) TRANSHYDROGENASE (SUBUNIT ALPHA) PNTAB	0	0	0	0	0	nan	0.0	N/A
Rv0157	pntB	PROBABLE NAD(P) TRANSHYDROGENASE (SUBUNIT BETA) PNTB	10	0	0	10	0	0.6000	45.8	NE
Rv0158	-	PROBABLE TRANSCRIPTIONAL REGULATORY PROTEIN (POSSIBLY TETR-FAMILY)	15	0	0	15	0	0.8667	227.3	NE
Rv0159c	PE3	PE FAMILY PROTEIN	48	0	0	48	0	0.8542	391.6	NE
Rv0160c	PE4	PE FAMILY PROTEIN	41	0	0	41	0	0.8049	403.1	NE
Rv0161	-	POSSIBLE OXIDOREDUCTASE	16	0	0	16	0	0.4375	60.0	NE
Rv0162c	adhE1	PROBABLE ZINC-TYPE ALCOHOL DEHYDROGENASE (E SUBUNIT) ADHE	15	0	0	15	0	0.5333	145.4	NE
Rv0163	-	hypothetical protein Rv0163	9	0	0	9	0	1.0000	129.9	NE
Rv0164	TB18.5	hypothetical protein Rv0164	8	0	0	8	0	0.1250	444.0	NE
Rv0165c	-	POSSIBLE TRANSCRIPTIONAL REGULATORY PROTEIN (PROBABLY GNTR-FAMILY)	6	0	0	6	0	0.8333	224.6	NE
Rv0166	fadD5	acyl-CoA synthetase	23	0	0	23	0	0.7826	463.2	NE
Rv0167	yrbE1A	CONSERVED HYPOTHETICAL INTEGRAL MEMBRANE PROTEIN YRBE1A	6	0	0	6	0	0.8333	45.6	NE
Rv0168	yrbE1B	CONSERVED HYPOTHETICAL INTEGRAL MEMBRANE PROTEIN YRBE1B	13	0	0	13	0	0.9231	426.2	NE
Rv0169	mce1A	MCE-FAMILY PROTEIN MCE1A	33	0	0	33	0	0.8182	363.2	NE
Rv0170	mce1B	MCE-FAMILY PROTEIN MCE1B	16	0	0	16	0	0.7500	133.8	NE
Rv0171	mce1C	MCE-FAMILY PROTEIN MCE1C	23	0	0	23	0	0.8696	185.8	NE
Rv0172	mce1D	MCE-FAMILY PROTEIN MCE1D	31	0	0	31	0	0.8065	189.8	NE
Rv0173	lprK	POSSIBLE MCE-FAMILY LIPOPROTEIN LPRK (MCE-FAMILY LIPOPROTEIN MCE1E)	15	0	0	15	0	0.6667	464.2	NE
Rv0174	mce1F	MCE-FAMILY PROTEIN MCE1F	28	0	0	28	0	0.7857	506.2	NE
Rv0175	-	PROBABLE CONSERVED MCE ASSOCIATED MEMBRANE PROTEIN	9	0	0	9	0	0.7778	640.4	NE
Rv0176	-	PROBABLE CONSERVED MCE ASSOCIATED TRANSMEMBRANE PROTEIN	15	0	0	15	0	0.8000	397.4	NE
Rv0177	-	PROBABLE CONSERVED MCE ASSOCIATED PROTEIN	11	0	0	11	0	0.7273	246.2	NE
Rv0178	-	PROBABLE CONSERVED MCE ASSOCIATED MEMBRANE PROTEIN	11	0	0	11	0	0.7273	288.5	NE
Rv0179c	lprO	POSSIBLE LIPOPROTEIN LPRO	22	0	0	22	0	0.7727	266.3	NE
Rv0180c	-	PROBABLE CONSERVED TRANSMEMBRANE PROTEIN	27	0	0	27	0	0.5926	130.1	NE
Rv0181c	-	hypothetical protein Rv0181c	14	0	0	14	0	0.7143	87.1	NE
Rv0182c	sigG	RNA polymerase factor sigma-70	19	0	0	19	0	0.8947	230.8	NE
Rv0183	-	POSSIBLE LYSOPHOSPHOLIPASE	14	0	0	14	0	0.9286	389.7	NE
Rv0184	-	hypothetical protein Rv0184	11	0	0	11	0	0.5455	266.7	NE
Rv0185	-	hypothetical protein Rv0185	9	0	0	9	0	0.3333	594.0	NE
Rv0186	bglS	PROBABLE BETA-GLUCOSIDASE BGLS (GENTIOBIASE) (CELLOBIASE) (BETA-D-GLUCOSIDE GLUCOHYDROLASE)	32	0	0	32	0	0.5000	163.9	NE
Rv0187	-	PROBABLE O-METHYLTRANSFERASE	7	3	0	4	0	0.5714	131.5	NE
Rv0188	-	PROBABLE CONSERVED TRANSMEMBRANE PROTEIN	8	0	0	8	0	0.7500	58.3	NE
Rv0189c	ilvD	dihydroxy-acid dehydratase	18	18	0	0	0	0.0000	0.0	ES
Rv0190	-	hypothetical protein Rv0190	3	0	0	3	0	1.0000	115.0	NE
Rv0191	-	PROBABLE CONSERVED INTEGRAL MEMBRANE PROTEIN	17	0	0	17	0	0.8824	776.7	NE
Rv0192	-	hypothetical protein Rv0192	11	0	0	11	0	1.0000	463.5	NE
Rv0192A	-	CONSERVED SECRETED PROTEIN	2	0	0	2	0	1.0000	473.0	NE
Rv0193c	-	hypothetical protein Rv0193c	32	0	0	32	0	0.8438	229.5	NE
Rv0194	-	PROBABLE DRUGS-TRANSPORT TRANSMEMBRANE ATP-BINDING PROTEIN ABC TRANSPORTER	48	0	0	48	0	0.8333	460.1	NE
Rv0195	-	POSSIBLE TWO COMPONENT TRANSCRIPTIONAL REGULATORY PROTEIN (PROBABLY LUXR-FAMILY)	6	0	0	6	0	1.0000	420.5	NE
Rv0196	-	POSSIBLE TRANSCRIPTIONAL REGULATORY PROTEIN	7	0	0	7	0	1.0000	226.0	NE
Rv0197	-	POSSIBLE OXIDOREDUCTASE	31	0	0	31	0	0.5161	174.0	NE
Rv0198c	-	PROBABLE ZINC METALLOPROTEASE	39	0	17	22	0	0.4615	93.8	NE
Rv0199	-	PROBABLE CONSERVED MEMBRANE PROTEIN	12	0	0	12	0	0.5833	148.1	NE
Rv0200	-	POSSIBLE CONSERVED TRANSMEMBRANE PROTEIN	7	0	0	7	0	0.2857	145.0	NE
Rv0201c	-	hypothetical protein Rv0201c	7	0	0	7	0	1.0000	38.3	NE
Rv0202c	mmpL11	PROBABLE CONSERVED TRANSMEMBRANE TRANSPORT PROTEIN MMPL11	36	0	0	36	0	0.5000	83.2	NE
Rv0203	-	POSSIBLE EXPORTED PROTEIN	3	0	0	3	0	1.0000	338.3	NE
Rv0204c	-	PROBABLE CONSERVED TRANSMEMBRANE PROTEIN	19	0	0	19	0	0.3684	35.0	NE
Rv0205	-	PROBABLE CONSERVED TRANSMEMBRANE PROTEIN	12	0	0	12	0	0.5833	229.9	NE
Rv0206c	mmpL3	POSSIBLE CONSERVED TRANSMEMBRANE TRANSPORT PROTEIN MMPL3	27	26	0	1	0	0.0370	66.0	ES
Rv0207c	-	hypothetical protein Rv0207c	9	0	0	9	0	0.6667	162.5	NE
Rv0208c	trmB	tRNA (guanine-N(7))-methyltransferase	10	0	0	10	0	0.2000	11.0	NE
Rv0209	-	hypothetical protein Rv0209	14	0	0	14	0	0.7857	172.6	NE
Rv0210	-	hypothetical protein Rv0210	12	0	0	12	0	0.6667	477.4	NE
Rv0211	pckA	phosphoenolpyruvate carboxykinase	22	22	0	0	0	0.0000	0.0	ES
Rv0212c	nadR	POSSIBLE TRANSCRIPTIONAL REGULATORY PROTEIN NADR (PROBABLY ASNC-FAMILY)	6	0	0	6	0	1.0000	178.7	NE
Rv0213c	-	POSSIBLE METHYLTRANSFERASE (METHYLASE)	30	0	0	30	0	0.8333	249.7	NE
Rv0214	fadD4	acyl-CoA synthetase	31	0	0	31	0	0.7419	251.8	NE
Rv0215c	fadE3	PROBABLE ACYL-CoA DEHYDROGENASE FADE3	14	0	0	14	0	0.7143	301.9	NE
Rv0216	-	hypothetical protein Rv0216	19	0	0	19	0	0.5263	54.9	NE
Rv0217c	lipW	POSSIBLE ESTERASE LIPW	19	0	0	19	0	0.6842	167.3	NE
Rv0218	-	PROBABLE CONSERVED TRANSMEMBRANE PROTEIN	18	0	0	18	0	0.7778	339.1	NE
Rv0219	-	PROBABLE CONSERVED TRANSMEMBRANE PROTEIN	11	0	0	11	0	0.6364	245.9	NE
Rv0220	lipC	PROBABLE ESTERASE LIPC	22	0	0	22	0	0.5000	168.0	NE
Rv0221	-	hypothetical protein Rv0221	25	0	0	25	0	0.6800	296.0	NE
Rv0222	echA1	enoyl-CoA hydratase	8	0	0	8	0	0.5000	114.0	NE
Rv0223c	-	PROBABLE ALDEHYDE DEHYDROGENASE	22	0	0	22	0	0.5000	166.3	NE
Rv0224c	-	POSSIBLE METHYLTRANSFERASE (METHYLASE)	14	14	0	0	0	0.0000	0.0	ES
Rv0225	-	POSSIBLE CONSERVED PROTEIN	20	20	0	0	0	0.0000	0.0	ES
Rv0226c	-	PROBABLE CONSERVED TRANSMEMBRANE PROTEIN	23	23	0	0	0	0.0000	0.0	ES
Rv0227c	-	PROBABLE CONSERVED MEMBRANE PROTEIN	21	21	0	0	0	0.0000	0.0	ES
Rv0228	-	PROBABLE INTEGRAL MEMBRANE ACYLTRANSFERASE	13	13	0	0	0	0.0000	0.0	ES
Rv0229c	-	POSSIBLE CONSERVED MEMBRANE PROTEIN	16	0	0	16	0	0.5000	305.0	NE
Rv0230c	php	PROBABLE PHOSPHOTRIESTERASE PHP (PARATHION HYDROLASE) (PTE) (ARYLDIALKYLPHOSPHATASE) (PARAOXONASE) (A-ESTERASE) (ARYLTRIPHOSPHATASE) (PARAOXON HYDROLASE)	13	0	0	13	0	0.8462	732.1	NE
Rv0231	fadE4	PROBABLE ACYL-CoA DEHYDROGENASE FADE4	33	0	0	33	0	0.9091	222.3	NE
Rv0232	-	PROBABLE TRANSCRIPTIONAL REGULATORY PROTEIN (PROBABLY TETR/ACRR-FAMILY)	9	0	0	9	0	1.0000	358.2	NE
Rv0233	nrdB	ribonucleotide-diphosphate reductase subunit beta	11	0	0	11	0	1.0000	268.7	NE
Rv0234c	gabD1	succinic semialdehyde dehydrogenase	19	0	0	19	0	0.5263	106.0	NE
Rv0235c	-	PROBABLE CONSERVED TRANSMEMBRANE PROTEIN	22	0	0	22	0	0.5000	109.2	NE
Rv0236A	-	SMALL SECRETED PROTEIN	2	0	0	2	0	0.0000	0.0	NE
Rv0236c	-	PROBABLE CONSERVED TRANSMEMBRANE PROTEIN	34	34	0	0	0	0.0000	0.0	ES
Rv0237	lpqI	PROBABLE CONSERVED LIPOPROTEIN LPQI	12	0	0	12	0	0.4167	142.4	NE
Rv0238	-	POSSIBLE TRANSCRIPTIONAL REGULATORY PROTEIN (PROBABLY TETR-FAMILY)	11	0	0	11	0	0.0909	207.0	NE
Rv0239	-	hypothetical protein Rv0239	2	0	0	2	0	1.0000	280.5	NE
Rv0240	-	hypothetical protein Rv0240	6	0	0	6	0	0.8333	140.4	NE
Rv0241c	-	hypothetical protein Rv0241c	13	0	0	13	0	0.2308	51.3	NE
Rv0242c	fabG	3-ketoacyl-(acyl-carrier-protein) reductase	11	0	0	11	0	0.2727	4.7	NE
Rv0243	fadA2	acetyl-CoA acetyltransferase	18	0	0	18	0	0.6111	47.1	NE
Rv0244c	fadE5	PROBABLE ACYL-CoA DEHYDROGENASE FADE5	21	0	0	21	0	0.8095	162.8	NE
Rv0245	-	POSSIBLE OXIDOREDUCTASE	4	0	0	4	0	1.0000	37.8	NE
Rv0246	-	PROBABLE CONSERVED INTEGRAL MEMBRANE PROTEIN	29	0	0	29	0	0.6552	100.8	NE
Rv0247c	-	fumarate reductase iron-sulfur subunit	9	9	0	0	0	0.0000	0.0	ES
Rv0248c	sdhA	succinate dehydrogenase flavoprotein subunit	33	26	0	7	0	0.1212	87.0	ES
Rv0249c	-	PROBABLE SUCCINATE DEHYDROGENASE	22	16	0	6	0	0.1364	48.0	ES
Rv0250c	-	hypothetical protein Rv0250c	3	0	0	3	0	0.6667	84.5	NE
Rv0251c	hsp	HEAT SHOCK PROTEIN HSP (HEAT-STRESS-INDUCED RIBOSOME-BINDING PROTEIN A)	5	0	0	5	0	1.0000	58.6	NE
Rv0252	nirB	PROBABLE NITRITE REDUCTASE	38	0	0	38	0	0.6316	257.4	NE
Rv0253	nirD	PROBABLE NITRITE REDUCTASE	6	0	0	6	0	0.8333	82.2	NE
Rv0254c	cobU	PROBABLE BIFUNCTIONAL COBALAMIN BIOSYNTHESIS PROTEIN COBU: COBINAMIDE KINASE + COBINAMIDE PHOSPHATE GUANYLYLTRANSFERASE	5	0	0	5	0	0.8000	443.2	NE
Rv0255c	cobQ1	cobyric acid synthase	13	0	0	13	0	0.8462	178.9	NE
Rv0256c	PPE2	PPE FAMILY PROTEIN	31	0	0	31	0	0.7742	165.8	NE
Rv0257	-	hypothetical protein Rv0257	3	0	0	3	0	1.0000	140.7	NE
Rv0258c	-	hypothetical protein Rv0258c	6	0	0	6	0	0.3333	169.5	NE
Rv0259c	-	hypothetical protein Rv0259c	7	0	0	7	0	0.5714	165.5	NE
Rv0260c	-	bifunctional uroporphyrinogen-III synthetase/response regulator domain protein	18	0	0	18	0	0.3889	98.3	NE
Rv0261c	narK3	PROBABLE INTEGRAL MEMBRANE NITRITE EXTRUSION PROTEIN NARK3 (NITRITE FACILITATOR)	22	0	0	22	0	0.5000	154.2	NE
Rv0262c	aac	AMINOGLYCOSIDE 2'-N-ACETYLTRANSFERASE AAC (AAC(2')-IC)	6	0	0	6	0	0.6667	65.0	NE
Rv0263c	-	hypothetical protein Rv0263c	15	0	0	15	0	0.6000	367.6	NE
Rv0264c	-	hypothetical protein Rv0264c	9	0	0	9	0	0.8889	329.4	NE
Rv0265c	-	PROBABLE PERIPLASMIC IRON-TRANSPORT LIPOPROTEIN	9	0	0	9	0	0.8889	397.9	NE
Rv0266c	oplA	PROBABLE 5-OXOPROLINASE OPLA (5-OXO-L-PROLINASE) (PYROGLUTAMASE) (5-OPASE)	38	0	0	38	0	0.8158	591.5	NE
Rv0267	narU	PROBABLE INTEGRAL MEMBRANE NITRITE EXTRUSION PROTEIN NARU (NITRITE FACILITATOR)	11	0	0	11	0	0.9091	392.3	NE
Rv0268c	-	hypothetical protein Rv0268c	12	0	0	12	0	0.8333	507.5	NE
Rv0269c	-	hypothetical protein Rv0269c	10	0	0	10	0	0.8000	305.1	NE
Rv0270	fadD2	acyl-CoA synthetase	21	0	0	21	0	0.8571	291.3	NE
Rv0271c	fadE6	PROBABLE ACYL-CoA DEHYDROGENASE FADE6	25	0	0	25	0	0.8000	186.7	NE
Rv0272c	-	hypothetical protein Rv0272c	15	0	0	15	0	0.6667	125.8	NE
Rv0273c	-	POSSIBLE TRANSCRIPTIONAL REGULATORY PROTEIN	15	0	0	15	0	0.5333	119.4	NE
Rv0274	-	hypothetical protein Rv0274	8	0	0	8	0	0.6250	295.4	NE
Rv0275c	-	POSSIBLE TRANSCRIPTIONAL REGULATORY PROTEIN (POSSIBLY TETR-FAMILY)	7	0	0	7	0	0.5714	108.2	NE
Rv0276	-	hypothetical protein Rv0276	17	0	0	17	0	0.8235	229.1	NE
Rv0277c	-	hypothetical protein Rv0277c	5	0	0	5	0	0.6000	132.7	NE
Rv0278c	PE_PGRS3	PE-PGRS FAMILY PROTEIN	23	0	0	23	0	0.5652	138.0	NE
Rv0279c	PE_PGRS4	PE-PGRS FAMILY PROTEIN	16	0	0	16	0	0.8750	191.9	NE
Rv0280	PPE3	PPE FAMILY PROTEIN	26	0	0	26	0	0.8846	305.0	NE
Rv0281	-	hypothetical protein Rv0281	12	0	0	12	0	0.9167	268.0	NE
Rv0282	-	hypothetical protein Rv0282	19	19	0	0	0	0.0000	0.0	ES
Rv0283	-	POSSIBLE CONSERVED MEMBRANE PROTEIN	22	22	0	0	0	0.0000	0.0	ES
Rv0284	-	POSSIBLE CONSERVED MEMBRANE PROTEIN	57	57	0	0	0	0.0000	0.0	ES
Rv0285	PE5	PE FAMILY PROTEIN	5	5	0	0	0	0.0000	0.0	ES
Rv0286	PPE4	PPE FAMILY PROTEIN	28	28	0	0	0	0.0000	0.0	ES
Rv0287	esxG	ESAT-6 LIKE PROTEIN ESXG (CONSERVED HYPOTHETICAL PROTEIN TB9.8)	3	0	3	0	0	0.0000	0.0	GD
Rv0288	esxH	LOW MOLECULAR WEIGHT PROTEIN ANTIGEN 7 ESXH (10 kDa ANTIGEN) (CFP-7) (PROTEIN TB10.4)	7	0	7	0	0	0.0000	0.0	GD
Rv0289	-	hypothetical protein Rv0289	13	13	0	0	0	0.0000	0.0	ES
Rv0290	-	PROBABLE CONSERVED TRANSMEMBRANE PROTEIN	18	18	0	0	0	0.0000	0.0	ES
Rv0291	mycP3	PROBABLE MEMBRANE-ANCHORED MYCOSIN MYCP3 (SERINE PROTEASE) (SUBTILISIN-LIKE PROTEASE) (SUBTILASE-LIKE) (MYCOSIN-3)	12	12	0	0	0	0.0000	0.0	ES
Rv0292	-	PROBABLE CONSERVED TRANSMEMBRANE PROTEIN	17	15	0	2	0	0.1176	249.0	ES
Rv0293c	-	hypothetical protein Rv0293c	26	0	0	26	0	0.5769	219.7	NE
Rv0294	tam	PROBABLE TRANS-ACONITATE METHYLTRANSFERASE TAM	13	0	0	13	0	0.6154	167.4	NE
Rv0295c	-	hypothetical protein Rv0295c	7	0	0	7	0	0.7143	325.6	NE
Rv0296c	-	PROBABLE SULFATASE	42	0	0	42	0	0.6667	167.4	NE
Rv0297	PE_PGRS5	PE-PGRS FAMILY PROTEIN	14	0	0	14	0	0.5000	297.3	NE
Rv0298	-	hypothetical protein Rv0298	5	0	0	5	0	0.8000	219.5	NE
Rv0299	-	hypothetical protein Rv0299	2	0	0	2	0	0.5000	449.0	NE
Rv0300	-	hypothetical protein Rv0300	4	0	0	4	0	1.0000	469.2	NE
Rv0301	-	hypothetical protein Rv0301	7	0	0	7	0	1.0000	255.1	NE
Rv0302	-	PROBABLE TRANSCRIPTIONAL REGULATORY PROTEIN (PROBABLY TETR/ACRR-FAMILY)	8	0	0	8	0	0.7500	434.2	NE
Rv0303	-	PROBABLE DEHYDROGENASE/REDUCTASE	12	0	0	12	0	1.0000	320.6	NE
Rv0304c	PPE5	PPE FAMILY PROTEIN	119	0	0	119	0	0.6218	221.7	NE
Rv0305c	PPE6	PPE FAMILY PROTEIN	52	0	0	52	0	0.5577	222.2	NE
Rv0306	-	PUTATIVE OXIDOREDUCTASE	6	0	0	6	0	0.6667	217.2	NE
Rv0307c	-	hypothetical protein Rv0307c	8	0	0	8	0	0.7500	218.3	NE
Rv0308	-	PROBABLE CONSERVED INTEGRAL MEMBRANE PROTEIN	15	0	0	15	0	0.5333	105.6	NE
Rv0309	-	POSSIBLE CONSERVED EXPORTED PROTEIN	11	0	0	11	0	0.5455	50.7	NE
Rv0310c	-	hypothetical protein Rv0310c	12	0	0	12	0	0.5000	56.2	NE
Rv0311	-	hypothetical protein Rv0311	15	0	0	15	0	0.5333	167.6	NE
Rv0312	-	CONSERVED HYPOTHETICAL PROLINE AND THREONINE RICH PROTEIN	19	0	0	19	0	0.2632	234.0	NE
Rv0313	-	hypothetical protein Rv0313	4	0	0	4	0	0.7500	710.3	NE
Rv0314c	-	POSSIBLE CONSERVED MEMBRANE PROTEIN	7	0	0	7	0	0.8571	596.2	NE
Rv0315	-	POSSIBLE BETA-1,3-GLUCANASE PRECURSOR	8	0	0	8	0	0.7500	123.2	NE
Rv0316	-	POSSIBLE MUCONOLACTONE ISOMERASE	8	0	0	8	0	0.7500	150.2	NE
Rv0317c	glpQ2	POSSIBLE GLYCEROPHOSPHORYL DIESTER PHOSPHODIESTERASE GLPQ2 (GLYCEROPHOSPHODIESTER PHOSPHODIESTERASE)	13	0	0	13	0	0.9231	292.2	NE
Rv0318c	-	PROBABLE CONSERVED INTEGRAL MEMBRANE PROTEIN	6	0	0	6	0	1.0000	145.0	NE
Rv0319	pcp	pyrrolidone-carboxylate peptidase	7	0	0	7	0	0.7143	274.6	NE
Rv0320	-	POSSIBLE CONSERVED EXPORTED PROTEIN	12	0	0	12	0	0.9167	446.1	NE
Rv0321	dcd	deoxycytidine triphosphate deaminase	4	0	0	4	0	0.7500	176.7	NE
Rv0322	udgA	PROBABLE UDP-GLUCOSE 6-DEHYDROGENASE UDGA (UDP-GLC DEHYDROGENASE) (UDP-GLCDH) (UDPGDH)	21	0	0	21	0	0.6190	189.9	NE
Rv0323c	-	hypothetical protein Rv0323c	11	0	0	11	0	0.4545	227.2	NE
Rv0324	-	POSSIBLE TRANSCRIPTIONAL REGULATORY PROTEIN (POSSIBLY ARSR-FAMILY)	11	0	0	11	0	0.4545	81.6	NE
Rv0325	-	hypothetical protein Rv0325	6	0	0	6	0	1.0000	639.5	NE
Rv0326	-	hypothetical protein Rv0326	9	0	0	9	0	0.4444	248.5	NE
Rv0327c	cyp135A1	POSSIBLE CYTOCHROME P450 135A1 CYP135A1	21	0	0	21	0	0.3810	319.5	NE
Rv0328	-	POSSIBLE TRANSCRIPTIONAL REGULATORY PROTEIN (POSSIBLY TETR/ACRR-FAMILY)	11	0	0	11	0	0.6364	233.9	NE
Rv0329c	-	hypothetical protein Rv0329c	8	0	0	8	0	0.5000	336.8	NE
Rv0330c	-	hypothetical protein Rv0330c	9	0	0	9	0	0.8889	468.2	NE
Rv0331	-	POSSIBLE DEHYDROGENASE/REDUCTASE	18	0	0	18	0	0.7778	146.1	NE
Rv0332	-	hypothetical protein Rv0332	8	0	0	8	0	0.8750	451.7	NE
Rv0333	-	hypothetical protein Rv0333	4	0	0	4	0	0.7500	351.0	NE
Rv0334	rmlA	ALPHA-D-GLUCOSE-1-PHOSPHATE THYMIDYLYLTRANSFERASE RMLA (DTDP-GLUCOSE SYNTHASE) (DTDP-GLUCOSE PYROPHOSPHORYLASE)	15	15	0	0	0	0.0000	0.0	ES
Rv0335c	PE6	PE FAMILY PROTEIN	1	0	0	1	0	0.0000	0.0	NE
Rv0336	-	CONSERVED 13E12 REPEAT FAMILY PROTEIN	1	0	0	1	0	0.0000	0.0	NE
Rv0337c	aspC	aminotransferase AlaT	20	20	0	0	0	0.0000	0.0	ES
Rv0338c	-	PROBABLE IRON-SULFUR-BINDING REDUCTASE	35	34	0	1	0	0.0286	77.0	ES
Rv0339c	-	POSSIBLE TRANSCRIPTIONAL REGULATORY PROTEIN	26	0	0	26	0	0.6154	193.2	NE
Rv0340	-	hypothetical protein Rv0340	4	0	0	4	0	0.2500	45.0	NE
Rv0341	iniB	ISONIAZID INDUCTIBLE GENE PROTEIN INIB	15	0	0	15	0	0.4000	188.5	NE
Rv0342	iniA	ISONIAZID INDUCTIBLE GENE PROTEIN INIA	24	0	0	24	0	0.7500	451.1	NE
Rv0343	iniC	ISONIAZID INDUCTIBLE GENE PROTEIN INIC	10	0	0	10	0	0.8000	229.1	NE
Rv0344c	lpqJ	PROBABLE LIPOPROTEIN LPQJ	10	0	0	10	0	0.7000	399.1	NE
Rv0345	-	hypothetical protein Rv0345	7	0	0	7	0	0.8571	252.8	NE
Rv0346c	ansP2	POSSIBLE L-ASPARAGINE PERMEASE ANSP2 (L-ASPARAGINE TRANSPORT PROTEIN)	26	0	0	26	0	0.5000	93.7	NE
Rv0347	-	PROBABLE CONSERVED MEMBRANE PROTEIN	15	15	0	0	0	0.0000	0.0	ES
Rv0348	-	POSSIBLE TRANSCRIPTIONAL REGULATORY PROTEIN	16	0	0	16	0	0.3125	40.2	NE
Rv0349	-	hypothetical protein Rv0349	8	0	0	8	0	0.6250	116.6	NE
Rv0350	dnaK	molecular chaperone DnaK	17	17	0	0	0	0.0000	0.0	ES
Rv0351	grpE	PROBABLE GRPE PROTEIN (HSP-70 COFACTOR)	9	9	0	0	0	0.0000	0.0	ES
Rv0352	dnaJ1	PROBABLE CHAPERONE PROTEIN DNAJ1	12	11	0	1	0	0.0833	285.0	ES
Rv0353	hspR	PROBABLE HEAT SHOCK PROTEIN TRANSCRIPTIONAL REPRESSOR HSPR (MERR FAMILY)	6	0	0	6	0	0.8333	325.6	NE
Rv0354c	PPE7	PPE FAMILY PROTEIN	4	0	0	4	0	0.7500	649.3	NE
Rv0355c	PPE8	PPE FAMILY PROTEIN	149	0	0	149	0	0.7383	300.6	NE
Rv0356c	-	hypothetical protein Rv0356c	8	0	0	8	0	0.8750	386.0	NE
Rv0357c	purA	adenylosuccinate synthetase	23	23	0	0	0	0.0000	0.0	ES
Rv0358	-	hypothetical protein Rv0358	11	11	0	0	0	0.0000	0.0	ES
Rv0359	-	PROBABLE CONSERVED INTEGRAL MEMBRANE PROTEIN	10	0	0	10	0	1.0000	896.4	NE
Rv0360c	-	hypothetical protein Rv0360c	8	0	0	8	0	0.7500	201.7	NE
Rv0361	-	PROBABLE CONSERVED MEMBRANE PROTEIN	8	0	0	8	0	0.6250	83.8	NE
Rv0362	mgtE	POSSIBLE Mg2+ TRANSPORT TRANSMEMBRANE PROTEIN MGTE	14	0	0	14	0	0.8571	331.7	NE
Rv0363c	fba	fructose-bisphosphate aldolase	14	14	0	0	0	0.0000	0.0	ES
Rv0364	-	POSSIBLE CONSERVED TRANSMEMBRANE PROTEIN	12	11	0	1	0	0.0833	49.0	ES
Rv0365c	-	hypothetical protein Rv0365c	19	0	0	19	0	0.7895	402.3	NE
Rv0366c	-	hypothetical protein Rv0366c	5	0	0	5	0	0.8000	308.2	NE
Rv0367c	-	hypothetical protein Rv0367c	2	0	0	2	0	1.0000	150.5	NE
Rv0368c	-	hypothetical protein Rv0368c	17	0	0	17	0	0.7647	362.2	NE
Rv0369c	-	POSSIBLE MEMBRANE OXIDOREDUCTASE	7	0	0	7	0	0.5714	120.2	NE
Rv0370c	-	POSSIBLE OXIDOREDUCTASE	19	0	0	19	0	0.4211	90.5	NE
Rv0371c	-	hypothetical protein Rv0371c	6	0	0	6	0	0.1667	54.0	NE
Rv0372c	-	hypothetical protein Rv0372c	6	0	0	6	0	0.3333	223.5	NE
Rv0373c	-	PROBABLE CARBON MONOXYDE DEHYDROGENASE (LARGE CHAIN)	37	0	0	37	0	0.4595	153.9	NE
Rv0374c	-	PROBABLE CARBON MONOXYDE DEHYDROGENASE (SMALL CHAIN)	4	0	0	4	0	0.7500	36.0	NE
Rv0375c	-	PROBABLE CARBON MONOXYDE DEHYDROGENASE (MEDIUM CHAIN)	8	0	0	8	0	0.6250	79.6	NE
Rv0376c	-	hypothetical protein Rv0376c	18	0	0	18	0	0.6111	288.5	NE
Rv0377	-	PROBABLE TRANSCRIPTIONAL REGULATORY PROTEIN (PROBABLY LYSR-FAMILY)	8	0	0	8	0	0.5000	188.0	NE
Rv0378	-	CONSERVED HYPOTHETICAL GLYCINE RICH PROTEIN	3	0	0	3	0	0.3333	345.0	NE
Rv0379	secE2	POSSIBLE PROTEIN TRANSPORT PROTEIN SECE2	2	0	0	2	0	0.5000	100.0	NE
Rv0380c	-	POSSIBLE RNA METHYLTRANSFERASE (RNA METHYLASE)	10	0	0	10	0	0.4000	19.2	NE
Rv0381c	-	hypothetical protein Rv0381c	17	0	0	17	0	0.8235	294.8	NE
Rv0382c	pyrE	orotate phosphoribosyltransferase	12	12	0	0	0	0.0000	0.0	ES
Rv0383c	-	POSSIBLE CONSERVED SECRETED PROTEIN	8	8	0	0	0	0.0000	0.0	ES
Rv0384c	clpB	PROBABLE ENDOPEPTIDASE ATP BINDING PROTEIN (CHAIN B) CLPB (CLPB PROTEIN) (HEAT SHOCK PROTEIN F84.1)	21	21	0	0	0	0.0000	0.0	ES
Rv0385	-	hypothetical protein Rv0385	19	0	0	19	0	0.8421	317.8	NE
Rv0386	-	PROBABLE TRANSCRIPTIONAL REGULATORY PROTEIN (PROBABLY LUXR/UHPA-FAMILY)	41	0	0	41	0	0.7561	322.8	NE
Rv0387c	-	hypothetical protein Rv0387c	11	0	0	11	0	0.8182	426.8	NE
Rv0388c	PPE9	PPE FAMILY PROTEIN	8	0	0	8	0	0.7500	118.8	NE
Rv0389	purT	phosphoribosylglycinamide formyltransferase 2	7	0	0	7	0	0.8571	355.5	NE
Rv0390	-	hypothetical protein Rv0390	6	0	0	6	0	0.5000	112.3	NE
Rv0391	metZ	O-succinylhomoserine sulfhydrylase	20	0	0	20	0	0.4000	114.2	NE
Rv0392c	ndhA	PROBABLE MEMBRANE NADH DEHYDROGENASE NDHA	15	0	0	15	0	0.6667	181.8	NE
Rv0393	-	CONSERVED 13E12 REPEAT FAMILY PROTEIN	10	0	0	10	0	0.9000	478.3	NE
Rv0394c	-	POSSIBLE SECRETED PROTEIN	9	0	0	9	0	0.6667	208.5	NE
Rv0395	-	hypothetical protein Rv0395	6	0	0	6	0	0.8333	72.8	NE
Rv0396	-	hypothetical protein Rv0396	4	0	0	4	0	0.5000	161.0	NE
Rv0397	-	CONSERVED 13E12 REPEAT FAMILY PROTEIN	3	0	0	3	0	0.6667	354.0	NE
Rv0398c	-	POSSIBLE SECRETED PROTEIN	4	0	0	4	0	0.5000	40.0	NE
Rv0399c	lpqK	POSSIBLE CONSERVED LIPOPROTEIN LPQK	23	0	0	23	0	0.4783	174.0	NE
Rv0400c	fadE7	ACYL-CoA DEHYDROGENASE FADE7	10	0	0	10	0	0.5000	115.4	NE
Rv0401	-	PROBABLE CONSERVED TRANSMEMBRANE PROTEIN	3	0	0	3	0	0.6667	159.0	NE
Rv0402c	mmpL1	PROBABLE CONSERVED TRANSMEMBRANE TRANSPORT PROTEIN MMPL1	48	0	0	48	0	0.7500	160.4	NE
Rv0403c	mmpS1	PROBABLE CONSERVED MEMBRANE PROTEIN MMPS1	7	0	0	7	0	0.7143	70.4	NE
Rv0404	fadD30	acyl-CoA synthetase	80	27	19	34	0	0.2625	121.3	ES
Rv0405	pks6	PROBABLE MEMBRANE BOUND POLYKETIDE SYNTHASE PKS6	103	20	41	42	0	0.3495	264.9	ES
Rv0406c	-	BETA LACTAMASE LIKE PROTEIN	13	0	0	13	0	0.8462	450.2	NE
Rv0407	fgd1	PROBABLE F420-DEPENDENT GLUCOSE-6-PHOSPHATE DEHYDROGENASE FGD1	18	0	0	18	0	0.8333	174.7	NE
Rv0408	pta	phosphate acetyltransferase	38	0	0	38	0	0.5526	174.6	NE
Rv0409	ackA	acetate kinase	16	0	0	16	0	0.6250	90.8	NE
Rv0410c	pknG	SERINE/THREONINE-PROTEIN KINASE PKNG (PROTEIN KINASE G) (STPK G)	29	29	0	0	0	0.0000	0.0	ES
Rv0411c	glnH	PROBABLE GLUTAMINE-BINDING LIPOPROTEIN GLNH (GLNBP)	8	8	0	0	0	0.0000	0.0	ES
Rv0412c	-	POSSIBLE CONSERVED MEMBRANE PROTEIN	21	21	0	0	0	0.0000	0.0	ES
Rv0413	mutT3	POSSIBLE MUTATOR PROTEIN MUTT3 (7,8-DIHYDRO-8-OXOGUANINE-TRIPHOSPHATASE) (8-OXO-DGTPASE) (DGTP PYROPHOSPHOHYDROLASE)	5	0	0	5	0	0.8000	649.2	NE
Rv0414c	thiE	thiamine-phosphate pyrophosphorylase	9	0	0	9	0	0.0000	0.0	NE
Rv0415	thiO	POSSIBLE THIAMINE BIOSYNTHESIS OXIDOREDUCTASE THIO	11	11	0	0	0	0.0000	0.0	ES
Rv0416	thiS	sulfur carrier protein ThiS	4	4	0	0	0	0.0000	0.0	ES
Rv0417	thiG	thiazole synthase	14	14	0	0	0	0.0000	0.0	ES
Rv0418	lpqL	PROBABLE LIPOPROTEIN AMINOPEPTIDASE LPQL	27	0	0	27	0	0.6667	190.1	NE
Rv0419	lpqM	POSSIBLE LIPOPROTEIN PEPTIDASE LPQM	18	0	0	18	0	0.7778	188.1	NE
Rv0420c	-	POSSIBLE TRANSMEMBRANE PROTEIN	7	0	0	7	0	1.0000	165.6	NE
Rv0421c	-	hypothetical protein Rv0421c	8	0	0	8	0	0.2500	58.0	NE
Rv0422c	thiD	phosphomethylpyrimidine kinase	14	14	0	0	0	0.0000	0.0	ES
Rv0423c	thiC	thiamine biosynthesis protein ThiC	19	19	0	0	0	0.0000	0.0	ES
Rv0424c	-	hypothetical protein Rv0424c	8	0	0	8	0	0.7500	490.0	NE
Rv0425c	ctpH	POSSIBLE METAL CATION TRANSPORTING P-TYPE ATPASE CTPH	35	0	0	35	0	0.6571	239.8	NE
Rv0426c	-	POSSIBLE TRANSMEMBRANE PROTEIN	2	0	0	2	0	1.0000	217.5	NE
Rv0427c	xthA	PROBABLE EXODEOXYRIBONUCLEASE III PROTEIN XTHA (EXONUCLEASE III) (EXO III) (AP ENDONUCLEASE VI)	13	0	0	13	0	0.6923	118.0	NE
Rv0428c	-	hypothetical protein Rv0428c	12	0	0	12	0	0.5833	409.6	NE
Rv0429c	def	peptide deformylase	8	0	8	0	0	0.0000	0.0	GD
Rv0430	-	hypothetical protein Rv0430	3	0	3	0	0	0.0000	0.0	GD
Rv0431	-	PUTATIVE TUBERCULIN RELATED PEPTIDE	9	0	9	0	0	0.0000	0.0	GD
Rv0432	sodC	PROBABLE PERIPLASMIC SUPEROXIDE DISMUTASE	12	0	0	12	0	0.9167	123.0	NE
Rv0433	-	hypothetical protein Rv0433	22	0	0	22	0	0.7273	413.5	NE
Rv0434	-	hypothetical protein Rv0434	13	0	0	13	0	0.7692	313.9	NE
Rv0435c	-	PUTATIVE CONSERVED ATPASE	21	0	0	21	0	0.8571	499.3	NE
Rv0436c	pssA	PROBABLE CDP-DIACYLGLYCEROL--SERINE O-PHOSPHATIDYLTRANSFERASE PSSA (PS SYNTHASE) (PHOSPHATIDYLSERINE SYNTHASE)	16	0	16	0	0	0.3125	18.4	GD
Rv0437c	psd	phosphatidylserine decarboxylase	8	0	8	0	0	0.2500	16.0	GD
Rv0438c	moeA2	PROBABLE MOLYBDOPTERIN BIOSYNTHESIS PROTEIN MOEA2	13	0	0	13	0	0.7692	246.8	NE
Rv0439c	-	short chain dehydrogenase	18	0	0	18	0	0.7222	262.4	NE
Rv0440	groEL	chaperonin GroEL	11	11	0	0	0	0.0000	0.0	ES
Rv0441c	-	hypothetical protein Rv0441c	7	0	0	7	0	1.0000	115.1	NE
Rv0442c	PPE10	PPE FAMILY PROTEIN	22	0	0	22	0	0.6818	287.1	NE
Rv0443	-	hypothetical protein Rv0443	12	0	0	12	0	0.8333	719.4	NE
Rv0444c	-	hypothetical protein Rv0444c	7	0	0	7	0	0.5714	151.8	NE
Rv0445c	sigK	RNA polymerase sigma factor SigK	10	0	0	10	0	0.8000	799.2	NE
Rv0446c	-	POSSIBLE CONSERVED TRANSMEMBRANE PROTEIN	15	0	0	15	0	0.8667	218.9	NE
Rv0447c	ufaA1	PROBABLE CYCLOPROPANE-FATTY-ACYL-PHOSPHOLIPID SYNTHASE UFAA1 (CYCLOPROPANE FATTY ACID SYNTHASE) (CFA SYNTHASE)	25	0	0	25	0	0.8800	394.7	NE
Rv0448c	-	hypothetical protein Rv0448c	13	0	0	13	0	1.0000	331.7	NE
Rv0449c	-	hypothetical protein Rv0449c	23	0	0	23	0	0.8261	361.7	NE
Rv0450c	mmpL4	PROBABLE CONSERVED TRANSMEMBRANE TRANSPORT PROTEIN MMPL4	77	9	0	68	0	0.4545	164.8	NE
Rv0451c	mmpS4	PROBABLE CONSERVED MEMBRANE PROTEIN MMPS4	14	3	0	11	0	0.2143	57.3	NE
Rv0452	-	POSSIBLE TRANSCRIPTIONAL REGULATORY PROTEIN	9	0	0	9	0	1.0000	333.8	NE
Rv0453	PPE11	PPE FAMILY PROTEIN	21	0	0	21	0	0.7143	244.5	NE
Rv0454	-	hypothetical protein Rv0454	6	0	0	6	0	1.0000	345.3	NE
Rv0455c	-	hypothetical protein Rv0455c	10	10	0	0	0	0.0000	0.0	ES
Rv0456A	-	hypothetical protein Rv0456A	4	0	0	4	0	0.7500	391.3	NE
Rv0456c	echA2	enoyl-CoA hydratase	9	0	0	9	0	0.7778	122.4	NE
Rv0457c	-	PROBABLE PEPTIDASE	34	0	0	34	0	0.5588	469.2	NE
Rv0458	-	PROBABLE ALDEHYDE DEHYDROGENASE	18	0	0	18	0	0.7778	89.9	NE
Rv0459	-	hypothetical protein Rv0459	5	0	0	5	0	0.8000	56.2	NE
Rv0460	-	CONSERVED HYDROPHOBIC PROTEIN	2	0	0	2	0	0.5000	15.0	NE
Rv0461	-	PROBABLE TRANSMEMBRANE PROTEIN	15	0	0	15	0	0.8667	552.0	NE
Rv0462	lpd	dihydrolipoamide dehydrogenase	25	25	0	0	0	0.0000	0.0	ES
Rv0463	-	PROBABLE CONSERVED MEMBRANE PROTEIN	3	1	0	2	0	0.6667	125.5	NE
Rv0464c	-	hypothetical protein Rv0464c	14	0	0	14	0	0.7143	65.5	NE
Rv0465c	-	PROBABLE TRANSCRIPTIONAL REGULATORY PROTEIN	24	0	0	24	0	0.8333	509.1	NE
Rv0466	-	hypothetical protein Rv0466	8	0	0	8	0	0.7500	233.8	NE
Rv0467	icl	isocitrate lyase	18	0	18	0	0	0.2222	19.8	GD
Rv0468	fadB2	3-hydroxybutyryl-CoA dehydrogenase	10	0	0	10	0	0.8000	109.0	NE
Rv0469	umaA	POSSIBLE MYCOLIC ACID SYNTHASE UMAA	21	0	0	21	0	0.7143	128.6	NE
Rv0470A	-	hypothetical protein Rv0470A	11	0	0	11	0	0.9091	647.1	NE
Rv0470c	pcaA	MYCOLIC ACID SYNTHASE PCAA (CYCLOPROPANE SYNTHASE)	10	0	0	10	0	0.8000	98.6	NE
Rv0471c	-	hypothetical protein Rv0471c	12	0	0	12	0	0.9167	483.0	NE
Rv0472c	-	PROBABLE TRANSCRIPTIONAL REGULATORY PROTEIN (POSSIBLY TETR-FAMILY)	9	0	0	9	0	0.6667	31.3	NE
Rv0473	-	POSSIBLE CONSERVED TRANSMEMBRANE PROTEIN	14	0	0	14	0	0.6429	352.4	NE
Rv0474	-	PROBABLE TRANSCRIPTIONAL REGULATORY PROTEIN	7	0	0	7	0	1.0000	476.1	NE
Rv0475	hbhA	IRON-REGULATED HEPARIN BINDING HEMAGGLUTININ HBHA (ADHESIN)	9	0	0	9	0	0.7778	149.4	NE
Rv0476	-	POSSIBLE CONSERVED TRANSMEMBRANE PROTEIN	5	0	0	5	0	1.0000	161.0	NE
Rv0477	-	POSSIBLE CONSERVED SECRETED PROTEIN	5	0	0	5	0	0.8000	529.2	NE
Rv0478	deoC	deoxyribose-phosphate aldolase	3	0	0	3	0	1.0000	177.0	NE
Rv0479c	-	PROBABLE CONSERVED MEMBRANE PROTEIN	12	11	0	0	1	0.0833	91.0	ES
Rv0480c	-	POSSIBLE AMIDOHYDROLASE	14	0	0	0	14	0.8571	587.5	GA
Rv0481c	-	hypothetical protein Rv0481c	11	0	0	0	11	0.8182	889.6	GA
Rv0482	murB	UDP-N-acetylenolpyruvoylglucosamine reductase	10	10	0	0	0	0.0000	0.0	ES
Rv0483	lprQ	PROBABLE CONSERVED LIPOPROTEIN LPRQ	24	0	0	0	24	0.9167	742.1	GA
Rv0484c	-	PROBABLE SHORT-CHAIN TYPE OXIDOREDUCTASE	8	0	0	5	3	0.6250	836.2	NE
Rv0485	-	POSSIBLE TRANSCRIPTIONAL REGULATORY PROTEIN	21	0	0	21	0	0.8095	159.9	NE
Rv0486	-	MANNOSYLTRANSFERASE	11	0	0	11	0	0.0909	5.0	NE
Rv0487	-	hypothetical protein Rv0487	9	0	0	9	0	1.0000	462.7	NE
Rv0488	-	PROBABLE CONSERVED INTEGRAL MEMBRANE PROTEIN	9	0	0	9	0	0.8889	156.1	NE
Rv0489	gpm1	phosphoglyceromutase	11	11	0	0	0	0.0000	0.0	ES
Rv0490	senX3	PUTATIVE TWO COMPONENT SENSOR HISTIDINE KINASE SENX3	16	0	0	16	0	0.6250	249.4	NE
Rv0491	regX3	TWO COMPONENT SENSORY TRANSDUCTION PROTEIN REGX3 (TRANSCRIPTIONAL REGULATORY PROTEIN) (PROBABLY LUXR-FAMILY)	8	0	0	8	0	0.7500	578.0	NE
Rv0492A	-	hypothetical protein Rv0492A	4	0	0	4	0	1.0000	376.5	NE
Rv0492c	-	PROBABLE OXIDOREDUCTASE GMC-TYPE	14	0	0	14	0	0.7857	347.5	NE
Rv0493c	-	hypothetical protein Rv0493c	16	0	0	16	0	0.8125	227.6	NE
Rv0494	-	PROBABLE TRANSCRIPTIONAL REGULATORY PROTEIN (PROBABLY GNTR-FAMILY)	6	0	0	6	0	0.8333	87.0	NE
Rv0495c	-	hypothetical protein Rv0495c	11	0	0	11	0	0.7273	120.2	NE
Rv0496	-	hypothetical protein Rv0496	8	0	0	8	0	0.6250	86.8	NE
Rv0497	-	PROBABLE CONSERVED TRANSMEMBRANE PROTEIN	12	0	0	12	0	0.0833	11.0	NE
Rv0498	-	hypothetical protein Rv0498	11	0	0	11	0	0.8182	357.9	NE
Rv0499	-	hypothetical protein Rv0499	5	0	0	5	0	1.0000	265.8	NE
Rv0500	proC	pyrroline-5-carboxylate reductase	11	11	0	0	0	0.0000	0.0	ES
Rv0500A	-	hypothetical protein Rv0500A	3	0	0	3	0	0.6667	31.5	NE
Rv0500B	-	hypothetical protein Rv0500B	1	0	0	1	0	1.0000	130.0	NE
Rv0501	galE2	POSSIBLE UDP-GLUCOSE 4-EPIMERASE GALE2 (GALACTOWALDENASE) (UDP-GALACTOSE 4-EPIMERASE) (URIDINE DIPHOSPHATE GALACTOSE 4-EPIMERASE) (URIDINE DIPHOSPHO-GALACTOSE 4-EPIMERASE)	23	0	0	23	0	0.6957	217.7	NE
Rv0502	-	hypothetical protein Rv0502	16	0	0	16	0	0.5625	209.0	NE
Rv0503c	cmaA2	CYCLOPROPANE-FATTY-ACYL-PHOSPHOLIPID SYNTHASE 2 CMAA2 (CYCLOPROPANE FATTY ACID SYNTHASE) (CFA SYNTHASE) (CYCLOPROPANE MYCOLIC ACID SYNTHASE 2) (MYCOLIC ACID TRANS-CYCLOPROPANE SYNTHETASE)	19	0	0	19	0	0.9474	484.9	NE
Rv0504c	-	hypothetical protein Rv0504c	8	0	0	8	0	0.1250	46.0	NE
Rv0505c	serB1	POSSIBLE PHOSPHOSERINE PHOSPHATASE SERB1 (PSP) (O-PHOSPHOSERINE PHOSPHOHYDROLASE) (PSPASE)	19	14	0	5	0	0.1053	233.0	ES
Rv0506	mmpS2	PROBABLE CONSERVED MEMBRANE PROTEIN MMPS2	8	0	0	8	0	1.0000	383.9	NE
Rv0507	mmpL2	PROBABLE CONSERVED TRANSMEMBRANE TRANSPORT PROTEIN MMPL2	79	13	0	66	0	0.4937	189.8	ES
Rv0508	-	hypothetical protein Rv0508	6	0	0	6	0	0.6667	408.0	NE
Rv0509	hemA	glutamyl-tRNA reductase	19	19	0	0	0	0.0000	0.0	ES
Rv0510	hemC	porphobilinogen deaminase	10	10	0	0	0	0.0000	0.0	ES
Rv0511	hemD	PROBABLE UROPORPHYRIN-III C-METHYLTRANSFERASE HEMD (UROPORPHYRINOGEN III METHYLASE) (UROGEN III METHYLASE) (SUMT) (UROGEN III METHYLASE) (UROM)	16	16	0	0	0	0.0000	0.0	ES
Rv0512	hemB	delta-aminolevulinic acid dehydratase	18	18	0	0	0	0.0000	0.0	ES
Rv0513	-	POSSIBLE CONSERVED TRANSMEMBRANE PROTEIN	6	0	0	6	0	0.6667	319.8	NE
Rv0514	-	POSSIBLE TRANSMEMBRANE PROTEIN	1	0	0	1	0	1.0000	1089.0	NE
Rv0515	-	CONSERVED 13E12 REPEAT FAMILY PROTEIN	1	0	0	1	0	0.0000	0.0	NE
Rv0516c	-	hypothetical protein Rv0516c	7	0	0	7	0	1.0000	210.0	NE
Rv0517	-	POSSIBLE MEMBRANE ACYLTRANSFERASE	17	0	0	17	0	1.0000	459.3	NE
Rv0518	-	POSSIBLE EXPORTED PROTEIN	10	0	0	10	0	0.9000	140.2	NE
Rv0519c	-	POSSIBLE CONSERVED MEMBRANE PROTEIN	8	0	0	8	0	0.7500	456.2	NE
Rv0520	-	POSSIBLE METHYLTRANSFERASE/METHYLASE (FRAGMENT)	4	0	0	4	0	1.0000	205.5	NE
Rv0521	-	POSSIBLE METHYLTRANSFERASE/METHYLASE (FRAGMENT)	4	0	0	4	0	1.0000	273.0	NE
Rv0522	gabP	PROBABLE GABA PERMEASE GABP (4-AMINO BUTYRATE TRANSPORT CARRIER) (GAMA-AMINOBUTYRATE PERMEASE)	19	0	0	19	0	0.8421	279.4	NE
Rv0523c	-	hypothetical protein Rv0523c	8	0	0	8	0	0.5000	579.2	NE
Rv0524	hemL	glutamate-1-semialdehyde aminotransferase	20	20	0	0	0	0.0000	0.0	ES
Rv0525	-	hypothetical protein Rv0525	9	9	0	0	0	0.0000	0.0	ES
Rv0526	-	POSSIBLE THIOREDOXIN PROTEIN (THIOL-DISULFIDE INTERCHANGE PROTEIN)	7	7	0	0	0	0.0000	0.0	ES
Rv0527	ccdA	POSSIBLE CYTOCHROME C-TYPE BIOGENESIS PROTEIN CCDA	5	5	0	0	0	0.0000	0.0	ES
Rv0528	-	PROBABLE CONSERVED TRANSMEMBRANE PROTEIN	15	15	0	0	0	0.0000	0.0	ES
Rv0529	ccsA	POSSIBLE CYTOCHROME C-TYPE BIOGENESIS PROTEIN CCSA	15	15	0	0	0	0.0000	0.0	ES
Rv0530	-	hypothetical protein Rv0530	16	0	0	16	0	0.8750	312.5	NE
Rv0531	-	POSSIBLE CONSERVED MEMBRANE PROTEIN	3	0	0	3	0	0.3333	5.0	NE
Rv0532	PE_PGRS6	PE-PGRS FAMILY PROTEIN	14	0	0	14	0	0.6429	144.2	NE
Rv0533c	fabH	3-oxoacyl-(acyl carrier protein) synthase III	14	0	0	14	0	0.7857	249.8	NE
Rv0534c	menA	1,4-dihydroxy-2-naphthoate octaprenyltransferase	11	11	0	0	0	0.0000	0.0	ES
Rv0535	pnp	5'-methylthioadenosine phosphorylase	9	0	0	9	0	0.4444	439.8	NE
Rv0536	galE3	PROBABLE UDP-GLUCOSE 4-EPIMERASE GALE3 (GALACTOWALDENASE) (UDP-GALACTOSE 4-EPIMERASE) (URIDINE DIPHOSPHATE GALACTOSE 4-EPIMERASE) (URIDINE DIPHOSPHO-GALACTOSE 4-EPIMERASE)	12	0	0	12	0	0.8333	250.8	NE
Rv0537c	-	PROBABLE INTEGRAL MEMBRANE PROTEIN	18	0	0	18	0	0.8333	341.2	NE
Rv0538	-	POSSIBLE CONSERVED MEMBRANE PROTEIN	14	0	0	14	0	0.7857	381.4	NE
Rv0539	-	PROBABLE DOLICHYL-PHOSPHATE SUGAR SYNTHASE (DOLICHOL-PHOSPHATE SUGAR SYNTHETASE) (DOLICHOL-PHOSPHATE SUGAR TRANSFERASE) (SUGAR PHOSPHORYLDOLICHOL SYNTHASE)	6	0	0	6	0	0.5000	94.3	NE
Rv0540	-	hypothetical protein Rv0540	10	0	0	10	0	0.6000	121.0	NE
Rv0541c	-	PROBABLE CONSERVED INTEGRAL MEMBRANE PROTEIN	17	17	0	0	0	0.0000	0.0	ES
Rv0542c	menE	O-succinylbenzoic acid--CoA ligase	14	14	0	0	0	0.0000	0.0	ES
Rv0543c	-	hypothetical protein Rv0543c	2	2	0	0	0	0.0000	0.0	ES
Rv0544c	-	POSSIBLE CONSERVED TRANSMEMBRANE PROTEIN	6	0	0	6	0	0.8333	336.6	NE
Rv0545c	pitA	PROBABLE LOW-AFFINITY INORGANIC PHOSPHATE TRANSPORTER INTEGRAL MEMBRANE PROTEIN PITA	14	0	0	14	0	0.6429	147.2	NE
Rv0546c	-	hypothetical protein Rv0546c	7	0	0	7	0	0.8571	461.8	NE
Rv0547c	-	short chain dehydrogenase	10	0	0	10	0	0.7000	215.9	NE
Rv0548c	menB	naphthoate synthase	10	10	0	0	0	0.0000	0.0	ES
Rv0549c	-	hypothetical protein Rv0549c	4	0	0	4	0	0.7500	207.7	NE
Rv0550c	-	hypothetical protein Rv0550c	3	0	0	3	0	0.3333	1463.0	NE
Rv0551c	fadD8	acyl-CoA synthetase	28	0	0	28	0	0.8929	245.9	NE
Rv0552	-	hypothetical protein Rv0552	18	0	0	18	0	0.6111	198.5	NE
Rv0553	menC	O-succinylbenzoate synthase	7	7	0	0	0	0.0000	0.0	ES
Rv0554	bpoC	POSSIBLE PEROXIDASE BPOC (NON-HAEM PEROXIDASE)	13	0	0	0	13	0.8462	617.1	GA
Rv0555	menD	2-succinyl-6-hydroxy-2,4-cyclohexadiene-1-carboxylic acid synthase/2-oxoglutarate decarboxylase	15	15	0	0	0	0.0000	0.0	ES
Rv0556	-	PROBABLE CONSERVED TRANSMEMBRANE PROTEIN	12	12	0	0	0	0.0000	0.0	ES
Rv0557	pimB	MANNOSYLTRANSFERASE PIMB	13	0	0	13	0	0.3077	87.2	NE
Rv0558	ubiE	ubiquinone/menaquinone biosynthesis methyltransferase	13	13	0	0	0	0.0000	0.0	ES
Rv0559c	-	POSSIBLE CONSERVED SECRETED PROTEIN	6	0	0	6	0	1.0000	173.3	NE
Rv0560c	-	POSSIBLE BENZOQUINONE METHYLTRANSFERASE (METHYLASE)	12	0	0	12	0	0.7500	182.3	NE
Rv0561c	-	POSSIBLE OXIDOREDUCTASE	18	0	0	18	0	0.7778	167.3	NE
Rv0562	grcC1	PROBABLE POLYPRENYL-DIPHOSPHATE SYNTHASE GRCC1 (POLYPRENYL PYROPHOSPHATE SYNTHETASE)	13	13	0	0	0	0.0000	0.0	ES
Rv0563	htpX	heat shock protein HtpX	11	0	0	11	0	0.0909	91.0	NE
Rv0564c	gpsA	NAD(P)H-dependent glycerol-3-phosphate dehydrogenase	11	0	0	11	0	0.7273	253.8	NE
Rv0565c	-	PROBABLE MONOOXYGENASE	34	0	0	34	0	0.7647	273.6	NE
Rv0566c	-	nucleotide-binding protein	4	0	0	4	0	0.5000	145.0	NE
Rv0567	-	PROBABLE METHYLTRANSFERASE/METHYLASE	16	0	0	16	0	0.8125	367.4	NE
Rv0568	cyp135B1	POSSIBLE CYTOCHROME P450 135B1 CYP135B1	12	0	0	12	0	0.7500	313.7	NE
Rv0569	-	hypothetical protein Rv0569	3	0	0	3	0	1.0000	727.3	NE
Rv0570	nrdZ	PROBABLE RIBONUCLEOSIDE-DIPHOSPHATE REDUCTASE (LARGE SUBUNIT) NRDZ (RIBONUCLEOTIDE REDUCTASE)	34	0	0	34	0	0.7647	182.2	NE
Rv0571c	-	hypothetical protein Rv0571c	12	0	0	12	0	0.8333	133.1	NE
Rv0572c	-	hypothetical protein Rv0572c	7	0	0	7	0	1.0000	381.0	NE
Rv0573c	-	nicotinate phosphoribosyltransferase	14	0	0	14	0	0.7143	148.0	NE
Rv0574c	-	hypothetical protein Rv0574c	19	0	0	19	0	0.7368	237.3	NE
Rv0575c	-	hypothetical protein Rv0575c	11	0	0	11	0	0.7273	329.8	NE
Rv0576	-	PROBABLE TRANSCRIPTIONAL REGULATORY PROTEIN (POSSIBLY ARSR-FAMILY)	18	0	0	18	0	0.5556	61.4	NE
Rv0577	TB27.3	hypothetical protein Rv0577	12	0	0	12	0	0.7500	184.4	NE
Rv0578c	PE_PGRS7	PE-PGRS FAMILY PROTEIN	23	0	0	23	0	0.4783	119.5	NE
Rv0579	-	hypothetical protein Rv0579	11	0	0	11	0	0.6364	172.4	NE
Rv0580c	-	hypothetical protein Rv0580c	7	0	0	7	0	0.5714	312.8	NE
Rv0581	-	hypothetical protein Rv0581	4	0	0	4	0	1.0000	141.8	NE
Rv0582	-	hypothetical protein Rv0582	9	0	0	9	0	0.4444	65.5	NE
Rv0583c	lpqN	PROBABLE CONSERVED LIPOPROTEIN LPQN	7	0	0	7	0	1.0000	376.7	NE
Rv0584	-	POSSIBLE CONSERVED EXPORTED PROTEIN	56	0	0	56	0	0.6786	182.6	NE
Rv0585c	-	PROBABLE CONSERVED INTEGRAL MEMBRANE PROTEIN	34	0	0	34	0	0.4706	192.1	NE
Rv0586	-	PROBABLE TRANSCRIPTIONAL REGULATORY PROTEIN (GNTR-FAMILY)	10	0	0	10	0	0.5000	49.4	NE
Rv0587	yrbE2A	CONSERVED HYPOTHETICAL INTEGRAL MEMBRANE PROTEIN YRBE2A	11	0	0	11	0	0.3636	206.0	NE
Rv0588	yrbE2B	CONSERVED HYPOTHETICAL INTEGRAL MEMBRANE PROTEIN YRBE2B	13	0	0	13	0	0.6154	73.9	NE
Rv0589	mce2A	MCE-FAMILY PROTEIN MCE2A	23	0	0	23	0	0.5217	129.8	NE
Rv0590	mce2B	MCE-FAMILY PROTEIN MCE2B	9	0	0	9	0	0.8889	95.8	NE
Rv0590A	-	MCE-FAMILY RELATED PROTEIN	7	0	0	7	0	0.5714	89.0	NE
Rv0591	mce2C	MCE-FAMILY PROTEIN MCE2C	21	0	0	21	0	0.8571	136.6	NE
Rv0592	mce2D	MCE-FAMILY PROTEIN MCE2D	27	0	0	27	0	0.6667	109.4	NE
Rv0593	lprL	POSSIBLE MCE-FAMILY LIPOPROTEIN LPRL (MCE-FAMILY LIPOPROTEIN MCE2E)	17	0	0	17	0	0.7647	221.9	NE
Rv0594	mce2F	MCE-FAMILY PROTEIN MCE2F	28	0	0	28	0	0.8571	338.3	NE
Rv0595c	-	hypothetical protein Rv0595c	6	0	0	6	0	1.0000	371.8	NE
Rv0596c	-	hypothetical protein Rv0596c	4	0	0	4	0	0.0000	0.0	NE
Rv0597c	-	hypothetical protein Rv0597c	11	0	0	11	0	0.7273	411.4	NE
Rv0598c	-	hypothetical protein Rv0598c	7	0	0	7	0	0.7143	182.4	NE
Rv0599c	-	hypothetical protein Rv0599c	6	0	0	6	0	0.5000	97.7	NE
Rv0600c	-	PROBABLE TWO COMPONENT SENSOR KINASE -SECOND PART	2	0	0	2	0	0.5000	50.0	NE
Rv0601c	-	PROBABLE TWO COMPONENT SENSOR KINASE -FIRST PART	4	0	0	4	0	0.5000	366.5	NE
Rv0602c	tcrA	PROBABLE TWO COMPONENT DNA BINDING TRANSCRIPTIONAL REGULATORY PROTEIN TCRA	11	0	0	11	0	0.7273	167.6	NE
Rv0603	-	POSSIBLE EXPORTED PROTEIN	1	0	0	1	0	1.0000	16.0	NE
Rv0604	lpqO	PROBABLE CONSERVED LIPOPROTEIN LPQO	5	0	0	5	0	0.8000	518.5	NE
Rv0605	-	POSSIBLE RESOLVASE	8	0	0	8	0	1.0000	318.4	NE
Rv0606	-	POSSIBLE TRANSPOSASE (FRAGMENT)	8	0	0	8	0	0.6250	119.2	NE
Rv0607	-	hypothetical protein Rv0607	1	0	0	1	0	1.0000	31.0	NE
Rv0608	-	hypothetical protein Rv0608	2	0	0	2	0	0.5000	179.0	NE
Rv0609	-	hypothetical protein Rv0609	7	0	0	7	0	0.5714	292.0	NE
Rv0609A	-	hypothetical protein Rv0609A	2	0	0	2	0	0.5000	286.0	NE
Rv0610c	-	hypothetical protein Rv0610c	7	0	0	7	0	0.8571	293.3	NE
Rv0611c	-	hypothetical protein Rv0611c	12	0	0	12	0	0.7500	210.3	NE
Rv0612	-	hypothetical protein Rv0612	6	0	0	6	0	1.0000	116.7	NE
Rv0613c	-	hypothetical protein Rv0613c	16	0	0	16	0	0.8750	462.9	NE
Rv0614	-	hypothetical protein Rv0614	13	0	0	13	0	0.8462	414.5	NE
Rv0615	-	PROBABLE INTEGRAL MEMBRANE PROTEIN	3	0	0	3	0	0.6667	508.5	NE
Rv0616c	-	hypothetical protein Rv0616c	5	0	0	5	0	0.6000	536.7	NE
Rv0617	-	hypothetical protein Rv0617	3	0	0	3	0	0.6667	491.5	NE
Rv0618	galTa	PROBABLE GALACTOSE-1-PHOSPHATE URIDYLYLTRANSFERASE GALTA	6	0	0	6	0	0.8333	115.0	NE
Rv0619	galTb	PROBABLE GALACTOSE-1-PHOSPHATE URIDYLYLTRANSFERASE GALTB	12	0	0	12	0	0.5833	102.0	NE
Rv0620	galK	galactokinase	7	0	0	7	0	0.2857	185.0	NE
Rv0621	-	POSSIBLE MEMBRANE PROTEIN	9	0	0	9	0	0.5556	364.6	NE
Rv0622	-	POSSIBLE MEMBRANE PROTEIN	11	0	0	11	0	0.4545	75.0	NE
Rv0623	-	hypothetical protein Rv0623	2	0	0	2	0	0.0000	0.0	NE
Rv0624	-	hypothetical protein Rv0624	6	0	0	6	0	0.8333	208.4	NE
Rv0625c	-	PROBABLE CONSERVED TRANSMEMBRANE PROTEIN	10	0	0	10	0	0.8000	214.0	NE
Rv0626	-	hypothetical protein Rv0626	4	0	0	4	0	0.7500	171.7	NE
Rv0627	-	hypothetical protein Rv0627	1	0	0	1	0	0.0000	0.0	NE
Rv0628c	-	hypothetical protein Rv0628c	3	0	0	3	0	0.6667	435.0	NE
Rv0629c	recD	PROBABLE EXONUCLEASE V (ALPHA CHAIN) RECD (EXODEOXYRIBONUCLEASE V ALPHA CHAIN) (EXODEOXYRIBONUCLEASE V POLYPEPTIDE)	15	0	0	15	0	0.6667	195.6	NE
Rv0630c	recB	PROBABLE EXONUCLEASE V (BETA CHAIN) RECB (EXODEOXYRIBONUCLEASE V BETA CHAIN)(EXODEOXYRIBONUCLEASE V POLYPEPTIDE) (CHI-SPECIFIC ENDONUCLEASE)	31	0	0	31	0	0.6129	221.6	NE
Rv0631c	recC	PROBABLE EXONUCLEASE V (GAMMA CHAIN) RECC (EXODEOXYRIBONUCLEASE V GAMMA CHAIN)(EXODEOXYRIBONUCLEASE V POLYPEPTIDE)	17	0	0	17	0	0.7059	171.0	NE
Rv0632c	echA3	enoyl-CoA hydratase	10	0	0	10	0	0.5000	384.0	NE
Rv0633c	-	POSSIBLE EXPORTED PROTEIN	12	0	0	12	0	0.8333	394.7	NE
Rv0634A	-	hypothetical protein Rv0634A	6	0	0	6	0	0.5000	115.7	NE
Rv0634B	rpmG	50S ribosomal protein L33	3	3	0	0	0	0.0000	0.0	ES
Rv0634c	-	POSSIBLE GLYOXALASE II (HYDROXYACYLGLUTATHIONE HYDROLASE) (GLX II)	12	0	0	12	0	0.9167	223.2	NE
Rv0635	-	hypothetical protein Rv0635	14	14	0	0	0	0.0000	0.0	ES
Rv0636	-	hypothetical protein Rv0636	6	6	0	0	0	0.0000	0.0	ES
Rv0637	-	hypothetical protein Rv0637	6	6	0	0	0	0.0000	0.0	ES
Rv0638	secE	preprotein translocase subunit SecE	9	9	0	0	0	0.0000	0.0	ES
Rv0639	nusG	transcription antitermination protein NusG	11	11	0	0	0	0.0000	0.0	ES
Rv0640	rplK	50S ribosomal protein L11	5	5	0	0	0	0.0000	0.0	ES
Rv0641	rplA	50S ribosomal protein L1	6	0	0	6	0	0.0000	0.0	NE
Rv0642c	mmaA4	METHOXY MYCOLIC ACID SYNTHASE 4 MMAA4 (METHYL MYCOLIC ACID SYNTHASE 4) (MMA4) (HYDROXY MYCOLIC ACID SYNTHASE)	16	0	0	16	0	0.3125	57.4	NE
Rv0643c	mmaA3	METHOXY MYCOLIC ACID SYNTHASE 3 MMAA3 (METHYL MYCOLIC ACID SYNTHASE 3) (MMA3) (HYDROXY MYCOLIC ACID SYNTHASE)	19	0	0	19	0	0.7895	290.6	NE
Rv0644c	mmaA2	METHOXY MYCOLIC ACID SYNTHASE 2 MMAA2 (METHYL MYCOLIC ACID SYNTHASE 2) (MMA2) (HYDROXY MYCOLIC ACID SYNTHASE)	9	0	0	9	0	0.8889	500.2	NE
Rv0645c	mmaA1	METHOXY MYCOLIC ACID SYNTHASE 1 MMAA1 (METHYL MYCOLIC ACID SYNTHASE 1) (MMA1) (HYDROXY MYCOLIC ACID SYNTHASE)	15	0	0	15	0	0.9333	664.6	NE
Rv0646c	lipG	PROBABLE LIPASE/ESTERASE LIPG	9	0	0	9	0	1.0000	408.0	NE
Rv0647c	-	hypothetical protein Rv0647c	11	11	0	0	0	0.0000	0.0	ES
Rv0648	-	ALPHA-MANNOSIDASE	35	0	0	35	0	0.7714	488.6	NE
Rv0649	fabD2	POSSIBLE MALONYL COA-ACYL CARRIER PROTEIN TRANSACYLASE FABD2 (MCT)	4	0	0	4	0	0.5000	243.0	NE
Rv0650	-	POSSIBLE SUGAR KINASE	5	0	0	5	0	0.8000	720.0	NE
Rv0651	rplJ	50S ribosomal protein L10	5	0	0	5	0	0.0000	0.0	NE
Rv0652	rplL	50S ribosomal protein L7/L12	0	0	0	0	0	nan	0.0	N/A
Rv0653c	-	POSSIBLE TRANSCRIPTIONAL REGULATORY PROTEIN (PROBABLY TETR-FAMILY)	10	0	0	10	0	0.6000	114.7	NE
Rv0654	-	PROBABLE DIOXYGENASE	25	0	0	25	0	0.8000	418.4	NE
Rv0655	mkl	POSSIBLE RIBONUCLEOTIDE-TRANSPORT ATP-BINDING PROTEIN ABC TRANSPORTER MKL	11	0	0	11	0	0.6364	188.7	NE
Rv0656c	-	hypothetical protein Rv0656c	4	0	0	4	0	1.0000	363.0	NE
Rv0657c	-	hypothetical protein Rv0657c	1	0	0	1	0	1.0000	208.0	NE
Rv0658c	-	PROBABLE CONSERVED INTEGRAL MEMBRANE PROTEIN	14	0	0	14	0	0.7143	136.4	NE
Rv0659c	-	hypothetical protein Rv0659c	4	0	0	4	0	0.7500	448.7	NE
Rv0660c	-	hypothetical protein Rv0660c	2	0	0	2	0	1.0000	263.5	NE
Rv0661c	-	hypothetical protein Rv0661c	4	0	0	4	0	1.0000	292.0	NE
Rv0662c	-	hypothetical protein Rv0662c	4	0	0	4	0	1.0000	176.5	NE
Rv0663	atsD	POSSIBLE ARYLSULFATASE ATSD (ARYL-SULFATE SULPHOHYDROLASE) (ARYLSULPHATASE)	43	0	0	43	0	0.5814	106.2	NE
Rv0664	-	hypothetical protein Rv0664	3	0	0	3	0	0.6667	346.5	NE
Rv0665	-	hypothetical protein Rv0665	5	2	0	3	0	0.8000	55.2	NE
Rv0666	-	POSSIBLE MEMBRANE PROTEIN	0	0	0	0	0	nan	0.0	N/A
Rv0667	rpoB	DNA-directed RNA polymerase subunit beta	32	32	0	0	0	0.0000	0.0	ES
Rv0668	rpoC	DNA-directed RNA polymerase subunit beta'	35	35	0	0	0	0.0000	0.0	ES
Rv0669c	-	POSSIBLE HYDROLASE	32	0	0	32	0	0.8750	336.8	NE
Rv0670	end	endonuclease IV	5	0	0	5	0	0.8000	478.8	NE
Rv0671	lpqP	POSSIBLE CONSERVED LIPOPROTEIN LPQP	12	0	0	12	0	0.8333	149.0	NE
Rv0672	fadE8	PROBABLE ACYL-CoA DEHYDROGENASE FADE8	23	0	0	23	0	0.6957	109.9	NE
Rv0673	echA4	enoyl-CoA hydratase	8	0	0	8	0	0.7500	300.5	NE
Rv0674	-	hypothetical protein Rv0674	6	0	0	6	0	0.3333	164.5	NE
Rv0675	echA5	enoyl-CoA hydratase	4	0	0	4	0	0.2500	36.0	NE
Rv0676c	mmpL5	PROBABLE CONSERVED TRANSMEMBRANE TRANSPORT PROTEIN MMPL5	31	0	0	31	0	0.7097	199.4	NE
Rv0677c	mmpS5	POSSIBLE CONSERVED MEMBRANE PROTEIN MMPS5	6	0	0	6	0	0.8333	123.6	NE
Rv0678	-	hypothetical protein Rv0678	5	0	0	5	0	0.8000	458.8	NE
Rv0679c	-	CONSERVED HYPOTHETICAL THREONINE RICH PROTEIN	6	0	0	6	0	0.6667	135.8	NE
Rv0680c	-	PROBABLE CONSERVED TRANSMEMBRANE PROTEIN	3	0	0	3	0	1.0000	119.3	NE
Rv0681	-	PROBABLE TRANSCRIPTIONAL REGULATORY PROTEIN (POSSIBLY TETR-FAMILY)	11	0	0	11	0	0.6364	226.4	NE
Rv0682	rpsL	30S ribosomal protein S12	7	7	0	0	0	0.0000	0.0	ES
Rv0683	rpsG	30S ribosomal protein S7	4	4	0	0	0	0.0000	0.0	ES
Rv0684	fusA1	elongation factor G	29	29	0	0	0	0.0000	0.0	ES
Rv0685	tuf	elongation factor Tu	11	11	0	0	0	0.0000	0.0	ES
Rv0686	-	PROBABLE MEMBRANE PROTEIN	8	0	0	8	0	1.0000	529.4	NE
Rv0687	fabG	3-ketoacyl-(acyl-carrier-protein) reductase	15	0	0	15	0	0.4000	99.0	NE
Rv0688	-	PUTATIVE FERREDOXIN REDUCTASE	17	0	0	17	0	0.5882	149.2	NE
Rv0689c	-	hypothetical protein Rv0689c	3	0	0	3	0	0.6667	86.5	NE
Rv0690c	-	hypothetical protein Rv0690c	17	0	0	17	0	0.7647	197.1	NE
Rv0691c	-	PROBABLE TRANSCRIPTIONAL REGULATORY PROTEIN	9	0	0	9	0	0.6667	138.5	NE
Rv0692	-	hypothetical protein Rv0692	6	0	0	6	0	0.8333	117.4	NE
Rv0693	pqqE	PROBABLE COENZYME PQQ SYNTHESIS PROTEIN E PQQE (COENZYME PQQ SYNTHESIS PROTEIN III)	17	0	0	17	0	0.5294	81.4	NE
Rv0694	lldD1	POSSIBLE L-LACTATE DEHYDROGENASE (CYTOCHROME) LLDD1	16	0	0	16	0	0.4375	210.0	NE
Rv0695	-	hypothetical protein Rv0695	10	0	0	10	0	0.7000	201.1	NE
Rv0696	-	PROBABLE MEMBRANE SUGAR TRANSFERASE	23	0	0	23	0	0.4783	454.2	NE
Rv0697	-	PROBABLE DEHYDROGENASE	25	11	0	14	0	0.1600	130.8	ES
Rv0698	-	hypothetical protein Rv0698	11	0	0	11	0	0.3636	51.5	NE
Rv0699	-	hypothetical protein Rv0699	2	0	0	2	0	1.0000	107.0	NE
Rv0700	rpsJ	30S ribosomal protein S10	6	0	0	6	0	0.0000	0.0	NE
Rv0701	rplC	50S ribosomal protein L3	15	15	0	0	0	0.0000	0.0	ES
Rv0702	rplD	50S ribosomal protein L4	11	11	0	0	0	0.0000	0.0	ES
Rv0703	rplW	50S ribosomal protein L23	4	4	0	0	0	0.0000	0.0	ES
Rv0704	rplB	50S ribosomal protein L2	16	16	0	0	0	0.0000	0.0	ES
Rv0705	rpsS	30S ribosomal protein S19	2	2	0	0	0	0.0000	0.0	ES
Rv0706	rplV	50S ribosomal protein L22	4	4	0	0	0	0.0000	0.0	ES
Rv0707	rpsC	30S ribosomal protein S3	14	14	0	0	0	0.0000	0.0	ES
Rv0708	rplP	50S ribosomal protein L16	8	8	0	0	0	0.0000	0.0	ES
Rv0709	rpmC	50S ribosomal protein L29	4	4	0	0	0	0.0000	0.0	ES
Rv0710	rpsQ	30S ribosomal protein S17	9	9	0	0	0	0.0000	0.0	ES
Rv0711	atsA	POSSIBLE ARYLSULFATASE ATSA (ARYL-SULFATE SULPHOHYDROLASE) (ARYLSULPHATASE)	42	0	0	42	0	0.7857	200.5	NE
Rv0712	-	hypothetical protein Rv0712	18	0	0	18	0	0.5000	87.8	NE
Rv0713	-	PROBABLE CONSERVED TRANSMEMBRANE PROTEIN	16	0	0	16	0	0.6875	359.1	NE
Rv0714	rplN	50S ribosomal protein L14	4	4	0	0	0	0.0000	0.0	ES
Rv0715	rplX	50S ribosomal protein L24	5	5	0	0	0	0.0000	0.0	ES
Rv0716	rplE	50S ribosomal protein L5	4	4	0	0	0	0.0000	0.0	ES
Rv0717	rpsN	30S ribosomal protein S14	2	2	0	0	0	0.0000	0.0	ES
Rv0718	rpsH	30S ribosomal protein S8	9	9	0	0	0	0.0000	0.0	ES
Rv0719	rplF	50S ribosomal protein L6	12	12	0	0	0	0.0000	0.0	ES
Rv0720	rplR	50S ribosomal protein L18	4	4	0	0	0	0.0000	0.0	ES
Rv0721	rpsE	30S ribosomal protein S5	9	9	0	0	0	0.0000	0.0	ES
Rv0722	rpmD	50S ribosomal protein L30	1	0	0	1	0	1.0000	36.0	NE
Rv0723	rplO	50S ribosomal protein L15	2	0	0	2	0	0.0000	0.0	NE
Rv0724	sppA	POSSIBLE PROTEASE IV SPPA (ENDOPEPTIDASE IV) (SIGNAL PEPTIDE PEPTIDASE)	28	0	0	28	0	0.6786	161.4	NE
Rv0724A	-	hypothetical protein Rv0724A	5	0	0	5	0	0.8000	281.0	NE
Rv0725c	-	hypothetical protein Rv0725c	14	0	0	14	0	0.6429	234.3	NE
Rv0726c	-	hypothetical protein Rv0726c	14	0	0	14	0	0.6429	116.8	NE
Rv0727c	fucA	L-fuculose-phosphate aldolase	10	0	0	10	0	0.8000	331.2	NE
Rv0728c	serA2	POSSIBLE D-3-PHOSPHOGLYCERATE DEHYDROGENASE SERA2 (PHOSPHOGLYCERATE DEHYDROGENASE) (PGDH)	8	0	0	8	0	0.5000	201.5	NE
Rv0729	xylB	POSSIBLE D-XYLULOSE KINASE XYLB (XYLULOKINASE) (XYLULOSE KINASE)	17	0	0	17	0	0.7647	604.8	NE
Rv0730	-	hypothetical protein Rv0730	1	0	0	1	0	0.0000	0.0	NE
Rv0731c	-	hypothetical protein Rv0731c	9	0	0	9	0	0.7778	425.7	NE
Rv0732	secY	preprotein translocase subunit SecY	26	26	0	0	0	0.0000	0.0	ES
Rv0733	adk	adenylate kinase	5	0	0	5	0	0.0000	0.0	NE
Rv0734	mapA	methionine aminopeptidase	8	0	0	8	0	0.6250	78.8	NE
Rv0735	sigL	RNA polymerase sigma factor SigL	6	0	0	6	0	1.0000	431.8	NE
Rv0736	-	PROBABLE CONSERVED MEMBRANE PROTEIN	6	0	0	6	0	0.0000	0.0	NE
Rv0737	-	POSSIBLE TRANSCRIPTIONAL REGULATORY PROTEIN	4	0	0	4	0	0.7500	55.0	NE
Rv0738	-	hypothetical protein Rv0738	1	0	0	1	0	1.0000	9.0	NE
Rv0739	-	hypothetical protein Rv0739	17	0	0	17	0	0.8824	406.2	NE
Rv0740	-	hypothetical protein Rv0740	7	0	0	7	0	0.4286	203.7	NE
Rv0741	-	PROBABLE TRANSPOSASE (FRAGMENT)	3	0	0	3	0	0.6667	121.0	NE
Rv0742	PE_PGRS8	PE-PGRS FAMILY PROTEIN	5	0	0	5	0	0.6000	128.3	NE
Rv0743c	-	hypothetical protein Rv0743c	8	0	0	8	0	0.8750	497.3	NE
Rv0744c	-	POSSIBLE TRANSCRIPTIONAL REGULATORY PROTEIN	9	0	0	9	0	0.4444	110.5	NE
Rv0745	-	hypothetical protein Rv0745	7	0	0	7	0	0.8571	213.8	NE
Rv0746	PE_PGRS9	PE-PGRS FAMILY PROTEIN	14	0	0	14	0	0.5000	184.1	NE
Rv0747	PE_PGRS10	PE-PGRS FAMILY PROTEIN	12	0	0	12	0	0.6667	384.1	NE
Rv0748	-	hypothetical protein Rv0748	2	0	0	2	0	1.0000	249.5	NE
Rv0749	-	hypothetical protein Rv0749	3	0	0	3	0	1.0000	333.0	NE
Rv0749A	-	hypothetical protein Rv0749A	1	0	0	1	0	1.0000	91.0	NE
Rv0750	-	hypothetical protein Rv0750	1	0	0	1	0	0.0000	0.0	NE
Rv0751c	mmsB	PROBABLE 3-HYDROXYISOBUTYRATE DEHYDROGENASE MMSB (HIBADH)	6	0	0	6	0	0.6667	89.2	NE
Rv0752c	fadE9	PROBABLE ACYL-CoA DEHYDROGENASE FADE9	14	0	0	14	0	0.6429	164.1	NE
Rv0753c	mmsA	PROBABLE METHYLMALONATE-SEMIALDEHYDE DEHYDROGENASE MMSA (METHYLMALONIC ACID SEMIALDEHYDE DEHYDROGENASE) (MMSDH)	18	0	0	18	0	0.7778	167.1	NE
Rv0754	PE_PGRS11	PE-PGRS FAMILY PROTEIN	27	0	0	27	0	0.6667	471.1	NE
Rv0755A	-	PUTATIVE TRANSPOSASE (FRAGMENT)	5	0	0	5	0	0.8000	178.2	NE
Rv0755c	PPE12	PPE FAMILY PROTEIN	50	18	0	32	0	0.2200	219.5	ES
Rv0756c	-	hypothetical protein Rv0756c	6	0	0	6	0	1.0000	410.0	NE
Rv0757	phoP	POSSIBLE TWO COMPONENT SYSTEM RESPONSE TRANSCRIPTIONAL POSITIVE REGULATOR PHOP	10	0	0	10	0	0.1000	113.0	NE
Rv0758	phoR	POSSIBLE TWO COMPONENT SYSTEM RESPONSE SENSOR KINASE MEMBRANE ASSOCIATED PHOR	16	0	0	16	0	0.6250	51.3	NE
Rv0759c	-	hypothetical protein Rv0759c	2	0	0	2	0	0.0000	0.0	NE
Rv0760c	-	hypothetical protein Rv0760c	5	0	0	5	0	0.8000	75.0	NE
Rv0761c	adhB	POSSIBLE ZINC-CONTAINING ALCOHOL DEHYDROGENASE NAD DEPENDENT ADHB	12	0	0	12	0	0.6667	429.9	NE
Rv0762c	-	hypothetical protein Rv0762c	12	0	0	12	0	0.8333	106.3	NE
Rv0763c	-	POSSIBLE FERREDOXIN	1	0	0	1	0	1.0000	1.0	NE
Rv0764c	cyp51	CYTOCHROME P450 51 CYP51 (CYPL1) (P450-L1A1) (STEROL 14-ALPHA DEMETHYLASE) (LANOSTEROL 14-ALPHA DEMETHYLASE) (P450-14DM)	16	0	0	16	0	0.6875	121.4	NE
Rv0765c	-	short chain dehydrogenase	9	0	0	9	0	0.5556	149.4	NE
Rv0766c	cyp123	PROBABLE CYTOCHROME P450 123 CYP123	23	0	0	23	0	0.5217	77.0	NE
Rv0767c	-	hypothetical protein Rv0767c	11	0	0	11	0	0.7273	472.4	NE
Rv0768	aldA	PROBABLE ALDEHYDE DEHYDROGENASE NAD DEPENDENT ALDA (ALDEHYDE DEHYDROGENASE	22	0	0	22	0	0.4545	92.1	NE
Rv0769	-	short chain dehydrogenase	16	0	0	16	0	0.6875	126.4	NE
Rv0770	-	PROBABLE DEHYDROGENASE/REDUCTASE	7	0	0	7	0	0.8571	75.3	NE
Rv0771	-	POSSIBLE 4-CARBOXYMUCONOLACTONE DECARBOXYLASE (CMD)	9	0	0	9	0	0.5556	110.4	NE
Rv0772	purD	phosphoribosylamine--glycine ligase	20	20	0	0	0	0.0000	0.0	ES
Rv0773c	ggtA	PROBABLE BIFUNCTIONAL ACYLASE GGTA: CEPHALOSPORIN ACYLASE (GL-7ACA ACYLASE) + GAMMA-GLUTAMYLTRANSPEPTIDASE (GGT)	19	3	0	16	0	0.5789	117.0	NE
Rv0774c	-	PROBABLE CONSERVED EXPORTED PROTEIN	9	0	0	9	0	0.5556	123.6	NE
Rv0775	-	hypothetical protein Rv0775	9	0	0	9	0	1.0000	413.8	NE
Rv0776c	-	hypothetical protein Rv0776c	14	0	0	14	0	0.8571	293.8	NE
Rv0777	purB	adenylosuccinate lyase	14	14	0	0	0	0.0000	0.0	ES
Rv0778	cyp126	POSSIBLE CYTOCHROME P450 126 CYP126	17	0	0	17	0	0.6471	192.4	NE
Rv0779c	-	POSSIBLE CONSERVED TRANSMEMBRANE PROTEIN	6	0	0	6	0	0.5000	67.7	NE
Rv0780	hemH	phosphoribosylaminoimidazole-succinocarboxamide synthase	23	23	0	0	0	0.0000	0.0	ES
Rv0781	ptrBa	PROBABLE PROTEASE II PTRBA	24	0	19	5	0	0.2083	64.8	GD
Rv0782	ptrBb	PROBABLE PROTEASE II PTRBB	38	0	0	38	0	0.3947	125.5	NE
Rv0783c	emrB	POSSIBLE MULTIDRUG RESISTANCE INTEGRAL MEMBRANE EFFLUX PROTEIN EMRB	23	0	0	23	0	0.4348	179.3	NE
Rv0784	-	hypothetical protein Rv0784	8	0	0	8	0	0.5000	23.5	NE
Rv0785	-	putative FAD-binding dehydrogenase	30	0	0	30	0	0.5333	210.8	NE
Rv0786c	-	hypothetical protein Rv0786c	11	0	0	11	0	0.4545	231.4	NE
Rv0787	-	hypothetical protein Rv0787	14	0	0	14	0	0.9286	299.5	NE
Rv0787A	-	phosphoribosylformylglycinamidine synthase subunit PurS	2	2	0	0	0	0.0000	0.0	ES
Rv0788	purQ	phosphoribosylformylglycinamidine synthase subunit I	11	11	0	0	0	0.0000	0.0	ES
Rv0789c	-	hypothetical protein Rv0789c	7	0	0	7	0	0.8571	99.2	NE
Rv0790c	-	hypothetical protein Rv0790c	20	0	0	20	0	0.6500	385.8	NE
Rv0791c	-	hypothetical protein Rv0791c	12	0	0	12	0	0.7500	178.3	NE
Rv0792c	-	PROBABLE TRANSCRIPTIONAL REGULATORY PROTEIN (PROBABLY GNTR-FAMILY)	17	0	0	17	0	0.7059	201.5	NE
Rv0793	-	hypothetical protein Rv0793	8	0	0	8	0	0.7500	232.5	NE
Rv0794c	-	PROBABLE OXIDOREDUCTASE	15	0	0	15	0	0.5333	247.1	NE
Rv0795	-	PUTATIVE TRANSPOSASE FOR INSERTION SEQUENCE ELEMENT IS6110 (FRAGMENT)	0	0	0	0	0	nan	0.0	N/A
Rv0796	-	PUTATIVE TRANSPOSASE FOR INSERTION SEQUENCE ELEMENT IS6110	1	0	0	1	0	0.0000	0.0	NE
Rv0797	-	IS1547 transposase	0	0	0	0	0	nan	0.0	N/A
Rv0798c	cfp29	29 KDa ANTIGEN CFP29	14	0	0	14	0	0.2857	75.8	NE
Rv0799c	-	hypothetical protein Rv0799c	9	0	0	9	0	0.3333	147.7	NE
Rv0800	pepC	putative aminopeptidase 2	13	0	0	13	0	0.7692	219.1	NE
Rv0801	-	hypothetical protein Rv0801	0	0	0	0	0	nan	0.0	N/A
Rv0802c	-	hypothetical protein Rv0802c	15	0	0	15	0	0.4667	92.1	NE
Rv0803	purL	phosphoribosylformylglycinamidine synthase II	32	32	0	0	0	0.0000	0.0	ES
Rv0804	-	hypothetical protein Rv0804	6	1	0	5	0	0.6667	469.8	NE
Rv0805	-	hypothetical protein Rv0805	15	0	0	15	0	0.6667	86.9	NE
Rv0806c	cpsY	POSSIBLE UDP-GLUCOSE-4-EPIMERASE CPSY (GALACTOWALDENASE) (UDP-GALACTOSE-4-EPIMERASE) (URIDINE DIPHOSPHATE GALACTOSE-4-EPIMERASE) (URIDINE DIPHOSPHO-GALACTOSE-4-EPIMERASE)	41	0	0	41	0	0.7561	377.4	NE
Rv0807	-	hypothetical protein Rv0807	2	0	0	2	0	0.5000	182.0	NE
Rv0808	purF	amidophosphoribosyltransferase	25	25	0	0	0	0.0000	0.0	ES
Rv0809	purM	phosphoribosylaminoimidazole synthetase	11	11	0	0	0	0.0000	0.0	ES
Rv0810c	-	hypothetical protein Rv0810c	4	0	0	4	0	0.0000	0.0	NE
Rv0811c	-	hypothetical protein Rv0811c	15	15	0	0	0	0.0000	0.0	ES
Rv0812	-	4-amino-4-deoxychorismate lyase	15	15	0	0	0	0.0000	0.0	ES
Rv0813c	-	hypothetical protein Rv0813c	13	0	0	13	0	1.0000	265.5	NE
Rv0814c	sseC2	CONSERVED HYPOTHETICAL PROTEIN SSEC2	0	0	0	0	0	nan	0.0	N/A
Rv0815c	cysA2	PROBABLE THIOSULFATE SULFURTRANSFERASE CYSA2 (RHODANESE-LIKE PROTEIN) (THIOSULFATE CYANIDE TRANSSULFURASE) (THIOSULFATE THIOTRANSFERASE)	4	0	0	4	0	0.7500	136.3	NE
Rv0816c	thiX	PROBABLE THIOREDOXIN THIX	3	0	0	3	0	1.0000	96.7	NE
Rv0817c	-	PROBABLE CONSERVED EXPORTED PROTEIN	14	14	0	0	0	0.0000	0.0	ES
Rv0818	-	TRANSCRIPTIONAL REGULATORY PROTEIN	8	0	0	8	0	0.8750	364.6	NE
Rv0819	-	hypothetical protein Rv0819	10	10	0	0	0	0.0000	0.0	ES
Rv0820	phoT	PROBABLE PHOSPHATE-TRANSPORT ATP-BINDING PROTEIN ABC TRANSPORTER PHOT	10	0	0	10	0	0.9000	434.6	NE
Rv0821c	phoY2	PROBABLE PHOSPHATE-TRANSPORT SYSTEM TRANSCRIPTIONAL REGULATORY PROTEIN PHOY2	5	0	0	5	0	0.4000	176.0	NE
Rv0822c	-	hypothetical protein Rv0822c	27	0	0	27	0	0.8148	263.8	NE
Rv0823c	-	POSSIBLE TRANSCRIPTIONAL REGULATORY PROTEIN	17	0	0	17	0	0.7059	320.5	NE
Rv0824c	desA1	PROBABLE ACYL-	18	18	0	0	0	0.0000	0.0	ES
Rv0825c	-	hypothetical protein Rv0825c	10	0	0	10	0	0.8000	299.0	NE
Rv0826	-	hypothetical protein Rv0826	18	0	0	18	0	0.8333	311.4	NE
Rv0827c	-	PROBABLE TRANSCRIPTIONAL REGULATORY PROTEIN	3	0	0	3	0	1.0000	34.0	NE
Rv0828c	-	POSSIBLE DEAMINASE	10	0	0	10	0	1.0000	425.2	NE
Rv0829	-	POSSIBLE TRANSPOSASE (FRAGMENT)	1	0	0	1	0	1.0000	110.0	NE
Rv0830	-	hypothetical protein Rv0830	18	0	0	18	0	0.8333	349.3	NE
Rv0831c	-	hypothetical protein Rv0831c	18	0	0	18	0	0.8333	132.0	NE
Rv0832	PE_PGRS12	PE-PGRS FAMILY PROTEIN	3	0	0	3	0	0.6667	253.0	NE
Rv0833	PE_PGRS13	PE-PGRS FAMILY PROTEIN	11	0	0	11	0	0.2727	41.3	NE
Rv0834c	PE_PGRS14	PE-PGRS FAMILY PROTEIN	24	0	0	24	0	0.7500	250.1	NE
Rv0835	lpqQ	POSSIBLE LIPOPROTEIN LPQQ	14	0	0	14	0	0.7857	325.8	NE
Rv0836c	-	hypothetical protein Rv0836c	8	0	0	8	0	0.8750	389.4	NE
Rv0837c	-	hypothetical protein Rv0837c	22	0	0	22	0	0.8182	250.3	NE
Rv0838	lpqR	PROBABLE CONSERVED LIPOPROTEIN LPQR	7	0	0	7	0	0.7143	287.4	NE
Rv0839	-	hypothetical protein Rv0839	10	0	0	10	0	0.9000	255.7	NE
Rv0840c	pip	PROBABLE PROLINE IMINOPEPTIDASE PIP (PROLYL AMINOPEPTIDASE) (PAP)	8	0	0	8	0	0.7500	336.3	NE
Rv0841	-	PROBABLE CONSERVED TRANSMEMBRANE PROTEIN	3	0	0	3	0	0.6667	78.0	NE
Rv0842	-	PROBABLE CONSERVED INTEGRAL MEMBRANE PROTEIN	21	0	0	21	0	0.6190	121.4	NE
Rv0843	-	PROBABLE DEHYDROGENASE	17	0	0	17	0	0.7647	230.0	NE
Rv0844c	narL	POSSIBLE NITRATE/NITRITE RESPONSE TRANSCRIPTIONAL REGULATORY PROTEIN NARL	9	0	0	9	0	0.8889	357.6	NE
Rv0845	-	POSSIBLE TWO COMPONENT SENSOR KINASE	23	0	0	23	0	0.6522	95.3	NE
Rv0846c	-	PROBABLE OXIDASE	28	0	0	28	0	0.6071	160.4	NE
Rv0847	lpqS	PROBABLE LIPOPROTEIN LPQS	6	0	0	6	0	0.6667	130.0	NE
Rv0848	cysK2	POSSIBLE CYSTEINE SYNTHASE A CYSK2 (O-ACETYLSERINE SULFHYDRYLASE) (O-ACETYLSERINE (THIOL)-LYASE) (CSASE)	26	0	0	26	0	0.6538	145.3	NE
Rv0849	-	PROBABLE CONSERVED INTEGRAL MEMBRANE TRANSPORT PROTEIN	21	0	0	21	0	0.7619	242.8	NE
Rv0850	-	PUTATIVE TRANSPOSASE (FRAGMENT)	9	0	0	9	0	0.7778	201.1	NE
Rv0851c	-	short chain dehydrogenase	9	0	0	9	0	0.8889	195.6	NE
Rv0852	fadD16	POSSIBLE FATTY-ACID-CoA LIGASE FADD16 (FATTY-ACID-CoA SYNTHETASE) (FATTY-ACID-CoA SYNTHASE)	13	0	0	13	0	0.6154	197.0	NE
Rv0853c	pdc	PROBABLE PYRUVATE OR INDOLE-3-PYRUVATE DECARBOXYLASE PDC	23	0	0	23	0	0.5217	244.6	NE
Rv0854	-	hypothetical protein Rv0854	6	0	0	6	0	0.8333	242.2	NE
Rv0855	far	PROBABLE FATTY-ACID-CoA RACEMASE FAR	12	0	0	12	0	0.7500	240.7	NE
Rv0856	-	hypothetical protein Rv0856	5	0	0	5	0	0.6000	387.0	NE
Rv0857	-	hypothetical protein Rv0857	6	0	0	6	0	0.6667	219.5	NE
Rv0858c	-	aminotransferase	19	0	0	19	0	0.7368	183.7	NE
Rv0859	fadA	acetyl-CoA acetyltransferase	7	0	0	7	0	0.4286	124.7	NE
Rv0860	fadB	PROBABLE FATTY OXIDATION PROTEIN FADB	21	0	0	21	0	0.2381	78.6	NE
Rv0861c	ercc3	PROBABLE DNA HELICASE ERCC3	22	0	0	22	0	0.5455	111.5	NE
Rv0862c	-	hypothetical protein Rv0862c	27	0	0	27	0	0.4444	178.7	NE
Rv0863	-	hypothetical protein Rv0863	6	0	0	6	0	0.8333	201.2	NE
Rv0864	moaC	molybdenum cofactor biosynthesis protein C	11	0	0	11	0	0.9091	223.1	NE
Rv0865	mog	PROBABLE MOLYBDOPTERIN BIOSYNTHESIS MOG PROTEIN	8	0	0	8	0	0.6250	661.4	NE
Rv0866	moaE2	PROBABLE MOLYBDENUM COFACTOR BIOSYNTHESIS PROTEIN E2 MOAE2 (MOLYBDOPTERIN CONVERTING FACTOR LARGE SUBUNIT) (MOLYBDOPTERIN	3	0	0	3	0	1.0000	288.0	NE
Rv0867c	rpfA	POSSIBLE RESUSCITATION-PROMOTING FACTOR RPFA	8	0	0	8	0	0.8750	138.6	NE
Rv0868c	moaD2	PROBABLE MOLYBDENUM COFACTOR BIOSYNTHESIS PROTEIN D 2 MOAD2 (MOLYBDOPTERIN CONVERTING FACTOR SMALL SUBUNIT) (MOLYBDOPTERIN	6	0	0	6	0	0.8333	651.6	NE
Rv0869c	moaA	molybdenum cofactor biosynthesis protein A	14	0	0	14	0	0.7857	411.2	NE
Rv0870c	-	hypothetical protein Rv0870c	4	0	0	4	0	1.0000	182.8	NE
Rv0871	cspB	PROBABLE COLD SHOCK-LIKE PROTEIN B CSPB	4	0	0	4	0	0.7500	341.3	NE
Rv0872c	PE_PGRS15	PE-PGRS FAMILY PROTEIN	25	0	0	25	0	0.7600	167.6	NE
Rv0873	fadE10	PROBABLE ACYL-CoA DEHYDROGENASE FADE10	33	0	0	33	0	0.7576	325.2	NE
Rv0874c	-	hypothetical protein Rv0874c	9	0	0	9	0	0.6667	561.8	NE
Rv0875c	-	POSSIBLE CONSERVED EXPORTED PROTEIN	11	0	0	11	0	0.0909	12.0	NE
Rv0876c	-	POSSIBLE CONSERVED TRANSMEMBRANE PROTEIN	24	0	0	24	0	0.5000	140.9	NE
Rv0877	-	hypothetical protein Rv0877	15	0	0	15	0	0.8000	520.8	NE
Rv0878c	PPE13	PPE FAMILY PROTEIN	15	0	0	15	0	1.0000	219.5	NE
Rv0879c	-	POSSIBLE CONSERVED TRANSMEMBRANE PROTEIN	3	0	0	3	0	0.6667	38.0	NE
Rv0880	-	POSSIBLE TRANSCRIPTIONAL REGULATORY PROTEIN (POSSIBLY MARR-FAMILY)	1	0	0	1	0	0.0000	0.0	NE
Rv0881	-	POSSIBLE RRNA METHYLTRANSFERASE (RRNA METHYLASE)	14	0	0	14	0	0.7143	236.6	NE
Rv0882	-	PROBABLE TRANSMEMBRANE PROTEIN	1	0	0	1	0	1.0000	252.0	NE
Rv0883c	-	hypothetical protein Rv0883c	6	0	0	6	0	0.0000	0.0	NE
Rv0884c	serC	phosphoserine aminotransferase	12	12	0	0	0	0.0000	0.0	ES
Rv0885	-	hypothetical protein Rv0885	12	0	0	12	0	0.5000	118.5	NE
Rv0886	fprB	PROBABLE NADPH:ADRENODOXIN OXIDOREDUCTASE FPRB (ADRENODOXIN REDUCTASE) (AR) (FERREDOXIN-NADP(+) REDUCTASE)	22	0	0	22	0	0.6364	146.7	NE
Rv0887c	-	hypothetical protein Rv0887c	4	0	0	4	0	0.7500	246.7	NE
Rv0888	-	PROBABLE EXPORTED PROTEIN	26	0	0	26	0	0.7308	272.7	NE
Rv0889c	citA	citrate synthase 2	10	0	0	10	0	0.9000	413.4	NE
Rv0890c	-	PROBABLE TRANSCRIPTIONAL REGULATORY PROTEIN (PROBABLY LUXR-FAMILY)	44	0	0	44	0	0.8182	371.7	NE
Rv0891c	-	POSSIBLE TRANSCRIPTIONAL REGULATORY PROTEIN	23	0	0	23	0	0.8261	168.6	NE
Rv0892	-	PROBABLE MONOOXYGENASE	37	0	3	34	0	0.3784	69.6	NE
Rv0893c	-	hypothetical protein Rv0893c	21	0	14	7	0	0.2857	133.7	GD
Rv0894	-	POSSIBLE TRANSCRIPTIONAL REGULATORY PROTEIN (POSSIBLY LUXR-FAMILY)	14	0	0	14	0	0.6429	139.3	NE
Rv0895	-	hypothetical protein Rv0895	26	0	0	26	0	0.8077	219.6	NE
Rv0896	gltA	type II citrate synthase	23	23	0	0	0	0.0000	0.0	ES
Rv0897c	-	PROBABLE OXIDOREDUCTASE	18	0	0	18	0	0.5556	197.0	NE
Rv0898c	-	hypothetical protein Rv0898c	0	0	0	0	0	nan	0.0	N/A
Rv0899	ompA	OUTER MEMBRANE PROTEIN A OMPA	18	0	0	18	0	0.3333	108.5	NE
Rv0900	-	POSSIBLE MEMBRANE PROTEIN	2	0	0	2	0	1.0000	155.0	NE
Rv0901	-	POSSIBLE CONSERVED EXPORTED OR MEMBRANE PROTEIN	9	0	0	9	0	0.6667	920.8	NE
Rv0902c	prrB	TWO COMPONENT SENSOR HISTIDINE KINASE PRRB	12	12	0	0	0	0.0000	0.0	ES
Rv0903c	prrA	TWO COMPONENT RESPONSE TRANSCRIPTIONAL REGULATORY PROTEIN PRRA	9	0	0	9	0	0.0000	0.0	NE
Rv0904c	accD3	PUTATIVE ACETYL-COENZYME A CARBOXYLASE CARBOXYL TRANSFERASE (SUBUNIT BETA) ACCD3 (ACCASE BETA CHAIN)	19	0	0	19	0	0.7368	109.5	NE
Rv0905	echA6	enoyl-CoA hydratase	8	0	0	8	0	0.6250	171.8	NE
Rv0906	-	hypothetical protein Rv0906	14	0	0	14	0	0.5714	285.4	NE
Rv0907	-	hypothetical protein Rv0907	33	0	0	33	0	0.3636	111.4	NE
Rv0908	ctpE	PROBABLE METAL CATION TRANSPORTER ATPASE P-TYPE CTPE	29	0	0	29	0	0.7241	132.4	NE
Rv0909	-	hypothetical protein Rv0909	2	0	0	2	0	1.0000	163.0	NE
Rv0910	-	hypothetical protein Rv0910	7	0	0	7	0	0.7143	81.8	NE
Rv0911	-	hypothetical protein Rv0911	12	0	0	12	0	0.6667	99.6	NE
Rv0912	-	PROBABLE CONSERVED TRANSMEMBRANE PROTEIN	4	0	0	4	0	0.7500	99.7	NE
Rv0913c	-	POSSIBLE DIOXYGENASE	38	0	24	14	0	0.2895	65.6	GD
Rv0914c	-	acetyl-CoA acetyltransferase	15	0	0	15	0	0.9333	231.1	NE
Rv0915c	PPE14	PPE FAMILY PROTEIN	15	0	0	15	0	0.6667	171.7	NE
Rv0916c	PE7	PE FAMILY PROTEIN	5	0	5	0	0	0.6000	15.0	GD
Rv0917	betP	POSSIBLE GLYCINE BETAINE TRANSPORT INTEGRAL MEMBRANE PROTEIN BETP	40	0	0	40	0	0.6250	276.8	NE
Rv0918	-	hypothetical protein Rv0918	8	0	0	8	0	0.8750	176.0	NE
Rv0919	-	hypothetical protein Rv0919	8	0	0	8	0	0.8750	514.0	NE
Rv0920c	-	PROBABLE TRANSPOSASE	21	0	0	21	0	0.7619	97.5	NE
Rv0921	-	POSSIBLE RESOLVASE	7	0	0	7	0	0.7143	220.0	NE
Rv0922	-	POSSIBLE TRANSPOSASE	16	0	0	16	0	0.8125	231.9	NE
Rv0923c	-	hypothetical protein Rv0923c	16	0	0	16	0	0.6875	182.4	NE
Rv0924c	mntH	manganese transport protein MntH	17	0	0	17	0	0.7647	200.0	NE
Rv0925c	-	hypothetical protein Rv0925c	15	0	0	15	0	0.7333	242.1	NE
Rv0926c	-	hypothetical protein Rv0926c	18	0	0	18	0	0.6111	231.1	NE
Rv0927c	-	short chain dehydrogenase	5	0	0	5	0	0.8000	553.2	NE
Rv0928	pstS3	PERIPLASMIC PHOSPHATE-BINDING LIPOPROTEIN PSTS3 (PBP-3) (PSTS3) (PHOS1)	21	0	0	21	0	0.6190	299.5	NE
Rv0929	pstC2	PHOSPHATE-TRANSPORT INTEGRAL MEMBRANE ABC TRANSPORTER PSTC2	16	0	0	16	0	0.4375	70.7	NE
Rv0930	pstA1	PROBABLE PHOSPHATE-TRANSPORT INTEGRAL MEMBRANE ABC TRANSPORTER PSTA1	15	0	0	15	0	0.7333	105.4	NE
Rv0931c	pknD	TRANSMEMBRANE SERINE/THREONINE-PROTEIN KINASE D PKND (PROTEIN KINASE D) (STPK D)	40	0	0	40	0	0.8750	357.1	NE
Rv0932c	pstS2	PERIPLASMIC PHOSPHATE-BINDING LIPOPROTEIN PSTS2 (PBP-2) (PSTS2)	23	0	0	23	0	0.8261	259.3	NE
Rv0933	pstB	PHOSPHATE-TRANSPORT ATP-BINDING PROTEIN ABC TRANSPORTER PSTB	12	0	0	12	0	0.5833	263.7	NE
Rv0934	pstS1	PERIPLASMIC PHOSPHATE-BINDING LIPOPROTEIN PSTS1 (PBP-1) (PSTS1)	19	0	0	19	0	0.8421	347.8	NE
Rv0935	pstC1	PHOSPHATE-TRANSPORT INTEGRAL MEMBRANE ABC TRANSPORTER PSTC1	12	0	0	12	0	0.9167	277.2	NE
Rv0936	pstA2	PHOSPHATE-TRANSPORT INTEGRAL MEMBRANE ABC TRANSPORTER PSTA2	19	0	0	19	0	0.7895	340.9	NE
Rv0937c	-	hypothetical protein Rv0937c	12	0	0	12	0	0.4167	61.8	NE
Rv0938	-	ATP-dependent DNA ligase	38	14	0	24	0	0.2368	205.6	ES
Rv0939	-	POSSIBLE BIFUNCTIONAL ENZYME: 2-HYDROXYHEPTA-2,4-DIENE-1,7-DIOATE ISOMERASE (HHDD ISOMERASE) + CYCLASE/DEHYDRASE	27	0	0	27	0	0.5185	62.9	NE
Rv0940c	-	POSSIBLE OXIDOREDUCTASE	13	0	0	13	0	0.5385	147.7	NE
Rv0941c	-	hypothetical protein Rv0941c	8	0	0	8	0	0.8750	359.1	NE
Rv0942	-	hypothetical protein Rv0942	7	0	0	7	0	0.8571	194.7	NE
Rv0943c	-	PROBABLE MONOOXYGENASE	16	0	0	16	0	0.8750	171.3	NE
Rv0944	-	POSSIBLE FORMAMIDOPYRIMIDINE-DNA GLYCOSYLASE (FAPY-DNA GLYCOSYLASE)	7	0	0	7	0	0.5714	313.5	NE
Rv0945	-	short chain dehydrogenase	7	0	0	7	0	0.4286	124.0	NE
Rv0946c	pgi	glucose-6-phosphate isomerase	17	17	0	0	0	0.0000	0.0	ES
Rv0948c	-	hypothetical protein Rv0948c	6	0	0	6	0	0.1667	47.0	NE
Rv0949	uvrD1	PROBABLE ATP-DEPENDENT DNA HELICASE II UVRD1	44	38	0	6	0	0.0455	132.0	ES
Rv0950c	-	hypothetical protein Rv0950c	18	0	12	6	0	0.2778	36.2	GD
Rv0951	sucC	succinyl-CoA synthetase subunit beta	14	14	0	0	0	0.0000	0.0	ES
Rv0952	sucD	succinyl-CoA synthetase subunit alpha	10	10	0	0	0	0.0000	0.0	ES
Rv0953c	-	POSSIBLE OXIDOREDUCTASE	10	0	0	10	0	0.9000	156.4	NE
Rv0954	-	PROBABLE CONSERVED TRANSMEMBRANE PROTEIN	25	0	0	25	0	0.6000	120.3	NE
Rv0955	-	PROBABLE CONSERVED INTEGRAL MEMBRANE PROTEIN	17	17	0	0	0	0.0000	0.0	ES
Rv0956	purN	phosphoribosylglycinamide formyltransferase	12	0	12	0	0	0.0000	0.0	GD
Rv0957	purH	bifunctional phosphoribosylaminoimidazolecarboxamide formyltransferase/IMP cyclohydrolase	20	20	0	0	0	0.0000	0.0	ES
Rv0958	-	POSSIBLE MAGNESIUM CHELATASE	11	0	0	11	0	0.7273	206.1	NE
Rv0959	-	hypothetical protein Rv0959	14	0	0	14	0	0.3571	251.6	NE
Rv0960	-	hypothetical protein Rv0960	5	0	0	5	0	0.6000	114.0	NE
Rv0961	-	PROBABLE INTEGRAL MEMBRANE PROTEIN	7	0	0	7	0	0.7143	265.0	NE
Rv0962c	lprP	POSSIBLE LIPOPROTEIN LPRP	14	0	0	14	0	0.9286	167.5	NE
Rv0963c	-	hypothetical protein Rv0963c	10	0	0	10	0	0.7000	175.4	NE
Rv0964c	-	hypothetical protein Rv0964c	5	0	0	5	0	0.8000	316.0	NE
Rv0965c	-	hypothetical protein Rv0965c	6	0	0	6	0	0.8333	110.4	NE
Rv0966c	-	hypothetical protein Rv0966c	9	0	0	9	0	0.7778	156.9	NE
Rv0967	-	hypothetical protein Rv0967	1	0	0	1	0	1.0000	102.0	NE
Rv0968	-	hypothetical protein Rv0968	6	0	0	6	0	0.8333	384.6	NE
Rv0969	ctpV	PROBABLE METAL CATION TRANSPORTER P-TYPE ATPASE CTPV	19	0	0	19	0	0.7895	288.9	NE
Rv0970	-	PROBABLE CONSERVED INTEGRAL MEMBRANE PROTEIN	12	0	0	12	0	0.3333	344.5	NE
Rv0971c	echA7	enoyl-CoA hydratase	5	0	0	5	0	0.8000	195.5	NE
Rv0972c	fadE12	PROBABLE ACYL-CoA DEHYDROGENASE FADE12	16	0	5	11	0	0.4375	81.4	NE
Rv0973c	accA2	PROBABLE ACETYL-/PROPIONYL-COENZYME A CARBOXYLASE ALPHA CHAIN (ALPHA SUBUNIT) ACCA2: BIOTIN CARBOXYLASE + BIOTIN CARBOXYL CARRIER PROTEIN (BCCP)	20	0	20	0	0	0.2000	6.5	GD
Rv0974c	accD2	PROBABLE ACETYL-/PROPIONYL-CoA CARBOXYLASE (BETA SUBUNIT) ACCD2	19	0	19	0	0	0.2105	30.2	GD
Rv0975c	fadE13	PROBABLE ACYL-CoA DEHYDROGENASE FADE13	18	0	0	18	0	0.5556	385.5	NE
Rv0976c	-	hypothetical protein Rv0976c	17	0	0	17	0	0.7647	293.3	NE
Rv0977	PE_PGRS16	PE-PGRS FAMILY PROTEIN	26	0	0	26	0	0.6154	341.2	NE
Rv0978c	PE_PGRS17	PE-PGRS FAMILY PROTEIN	2	0	0	2	0	1.0000	59.5	NE
Rv0979A	rpmF	50S ribosomal protein L32	2	0	0	2	0	0.0000	0.0	NE
Rv0979c	-	hypothetical protein Rv0979c	1	0	0	1	0	0.0000	0.0	NE
Rv0980c	PE_PGRS18	PE-PGRS FAMILY PROTEIN	11	0	0	11	0	0.8182	452.1	NE
Rv0981	mprA	MYCOBACTERIAL PERSISTENCE REGULATOR MRPA (TWO COMPONENT RESPONSE TRANSCRIPTIONAL REGULATORY PROTEIN)	9	0	0	9	0	0.7778	265.7	NE
Rv0982	mprB	PROBABLE TWO COMPONENT SENSOR KINASE MPRB	20	20	0	0	0	0.0000	0.0	ES
Rv0983	pepD	PROBABLE SERINE PROTEASE PEPD (SERINE PROTEINASE) (MTB32B)	13	0	0	13	0	0.6154	139.6	NE
Rv0984	moaB2	POSSIBLE PTERIN-4-ALPHA-CARBINOLAMINE DEHYDRATASE MOAB2 (PHS) (4-ALPHA-HYDROXY-TETRAHYDROPTERIN DEHYDRATASE) (PTERIN-4-A-CARBINOLAMINE DEHYDRATASE) (PHENYLALANINE HYDROXYLASE-STIMULATING PROTEIN) (PHS) (PTERIN CARBINOLAMINE DEHYDRATASE) (PCD)	5	0	0	5	0	0.4000	1060.0	NE
Rv0985c	mscL	large-conductance mechanosensitive channel	9	0	0	9	0	0.8889	302.1	NE
Rv0986	-	PROBABLE ADHESION COMPONENT TRANSPORT ATP-BINDING PROTEIN ABC TRANSPORTER	21	16	0	5	0	0.1905	204.5	ES
Rv0987	-	PROBABLE ADHESION COMPONENT TRANSPORT TRANSMEMBRANE PROTEIN ABC TRANSPORTER	85	0	59	26	0	0.2824	82.0	GD
Rv0988	-	POSSIBLE CONSERVED EXPORTED PROTEIN	37	18	0	19	0	0.1622	72.7	ES
Rv0989c	grcC2	PROBABLE POLYPRENYL-DIPHOSPHATE SYNTHASE GRCC2 (POLYPRENYL PYROPHOSPHATE SYNTHETASE)	17	0	0	17	0	0.8235	314.1	NE
Rv0990c	-	hypothetical protein Rv0990c	8	0	0	8	0	0.6250	280.0	NE
Rv0991c	-	CONSERVED HYPOTHETICAL SERINE RICH PROTEIN	1	0	0	1	0	1.0000	886.0	NE
Rv0992c	-	hypothetical protein Rv0992c	6	0	0	6	0	0.6667	790.8	NE
Rv0993	galU	PROBABLE UTP--GLUCOSE-1-PHOSPHATE URIDYLYLTRANSFERASE GALU (UDP-GLUCOSE PYROPHOSPHORYLASE) (UDPGP) (ALPHA-D-GLUCOSYL-1-PHOSPHATE URIDYLYLTRANSFERASE) (URIDINE DIPHOSPHOGLUCOSE PYROPHOSPHORYLASE)	12	12	0	0	0	0.0000	0.0	ES
Rv0994	moeA1	PROBABLE MOLYBDOPTERIN BIOSYNTHESIS PROTEIN MOEA1	11	0	0	11	0	0.7273	222.6	NE
Rv0995	rimJ	POSSIBLE RIBOSOMAL-PROTEIN-ALANINE ACETYLTRANSFERASE RIMJ (ACETYLATING ENZYME FOR N-TERMINAL OF RIBOSOMAL PROTEIN S5)	5	0	0	5	0	1.0000	362.6	NE
Rv0996	-	PROBABLE CONSERVED TRANSMEMBRANE PROTEIN	14	0	0	14	0	0.8571	228.5	NE
Rv0997	-	hypothetical protein Rv0997	4	0	0	4	0	0.7500	119.0	NE
Rv0998	-	hypothetical protein Rv0998	11	0	0	11	0	0.6364	239.1	NE
Rv0999	-	hypothetical protein Rv0999	10	0	0	10	0	0.9000	150.9	NE
Rv1000c	-	hypothetical protein Rv1000c	7	0	0	7	0	1.0000	528.3	NE
Rv1001	arcA	arginine deiminase	18	0	0	18	0	0.8333	350.0	NE
Rv1002c	-	hypothetical protein Rv1002c	21	21	0	0	0	0.0000	0.0	ES
Rv1003	-	hypothetical protein Rv1003	8	0	0	8	0	0.6250	32.8	NE
Rv1004c	-	PROBABLE MEMBRANE PROTEIN	9	0	0	9	0	0.6667	287.7	NE
Rv1005c	pabB	para-aminobenzoate synthase component I	21	20	0	1	0	0.0476	211.0	ES
Rv1006	-	hypothetical protein Rv1006	37	0	0	37	0	0.6757	151.5	NE
Rv1007c	metG	methionyl-tRNA synthetase	23	23	0	0	0	0.0000	0.0	ES
Rv1008	tatD	PROBABLE DEOXYRIBONUCLEASE TATD (YJJV PROTEIN)	11	0	0	11	0	0.8182	469.9	NE
Rv1009	rpfB	Probable resuscitation-promoting factor rpfB	9	0	0	9	0	0.4444	42.0	NE
Rv1010	ksgA	dimethyladenosine transferase	12	0	0	12	0	0.3333	17.2	NE
Rv1011	ispE	4-diphosphocytidyl-2-C-methyl-D-erythritol kinase	12	12	0	0	0	0.0000	0.0	ES
Rv1012	-	hypothetical protein Rv1012	6	0	0	6	0	0.8333	230.2	NE
Rv1013	pks16	acyl-CoA synthetase	21	0	0	21	0	0.4286	109.7	NE
Rv1014c	pth	peptidyl-tRNA hydrolase	11	11	0	0	0	0.0000	0.0	ES
Rv1015c	rplY	50S ribosomal protein L25/general stress protein Ctc	9	9	0	0	0	0.0000	0.0	ES
Rv1016c	lpqT	PROBABLE CONSERVED LIPOPROTEIN LPQT	6	0	0	6	0	0.6667	408.8	NE
Rv1017c	prsA	ribose-phosphate pyrophosphokinase	10	10	0	0	0	0.0000	0.0	ES
Rv1018c	glmU	Probable UDP-N-acetylglucosamine pyrophosphorylase glmU	23	23	0	0	0	0.0000	0.0	ES
Rv1019	-	PROBABLE TRANSCRIPTIONAL REGULATORY PROTEIN (PROBABLY TETR-FAMILY)	7	0	0	7	0	1.0000	339.0	NE
Rv1020	mfd	PROBABLE TRANSCRIPTION-REPAIR COUPLING FACTOR MFD (TRCF)	33	0	0	33	0	0.8182	151.6	NE
Rv1021	-	nucleoside triphosphate pyrophosphohydrolase	12	0	0	12	0	0.5833	78.3	NE
Rv1022	lpqU	PROBABLE CONSERVED LIPOPROTEIN LPQU	13	0	6	7	0	0.3077	163.8	NE
Rv1023	eno	phosphopyruvate hydratase	13	0	13	0	0	0.0000	0.0	GD
Rv1024	-	POSSIBLE CONSERVED MEMBRANE PROTEIN	8	0	8	0	0	0.0000	0.0	GD
Rv1025	-	hypothetical protein Rv1025	6	0	6	0	0	0.0000	0.0	GD
Rv1026	-	hypothetical protein Rv1026	6	0	0	6	0	0.3333	51.0	NE
Rv1027c	kdpE	PROBABLE TRANSCRIPTIONAL REGULATORY PROTEIN KDPE	10	0	0	10	0	0.4000	52.0	NE
Rv1028A	kdpF	Probable membrane protein kdpF	3	0	0	3	0	0.6667	68.0	NE
Rv1028c	kdpD	PROBABLE SENSOR PROTEIN KDPD	21	0	0	21	0	0.4762	270.2	NE
Rv1029	kdpA	potassium-transporting ATPase subunit A	25	0	0	25	0	0.6400	329.2	NE
Rv1030	kdpB	potassium-transporting ATPase subunit B	12	0	0	12	0	0.7500	208.3	NE
Rv1031	kdpC	Probable Potassium-transporting ATPase C chain KDPC (Potassium-translocating ATPase C chain) (ATP phosphohydrolase	9	0	0	9	0	0.5556	131.6	NE
Rv1032c	trcS	TWO COMPONENT SENSOR HISTIDINE KINASE TRCS	23	0	0	23	0	0.9130	148.5	NE
Rv1033c	trcR	TWO COMPONENT TRANSCRIPTIONAL REGULATOR TRCR	13	0	0	13	0	0.9231	479.4	NE
Rv1034c	-	PROBABLE TRANSPOSASE (FRAGMENT)	2	0	0	2	0	1.0000	15.5	NE
Rv1035c	-	PROBABLE TRANSPOSASE (FRAGMENT)	4	0	0	4	0	0.2500	109.0	NE
Rv1036c	-	truncated IS1560 transposase	5	0	0	5	0	0.8000	352.0	NE
Rv1037c	esxI	PUTATIVE ESAT-6 LIKE PROTEIN ESXI (ESAT-6 LIKE PROTEIN 1)	0	0	0	0	0	nan	0.0	N/A
Rv1038c	esxJ	ESAT-6 LIKE PROTEIN ESXJ (ESAT-6 LIKE PROTEIN 2)	1	0	0	1	0	1.0000	224.0	NE
Rv1039c	PPE15	PPE FAMILY PROTEIN	20	0	0	20	0	0.7000	309.9	NE
Rv1040c	PE8	PE FAMILY PROTEIN	8	0	0	8	0	0.8750	174.9	NE
Rv1041c	-	PROBABLE IS LIKE-2 TRANSPOSASE	1	0	0	1	0	0.0000	0.0	NE
Rv1042c	-	PROBABLE IS LIKE-2 TRANSPOSASE	1	0	0	1	0	0.0000	0.0	NE
Rv1043c	-	hypothetical protein Rv1043c	14	0	0	14	0	0.7857	346.4	NE
Rv1044	-	hypothetical protein Rv1044	9	8	0	1	0	0.1111	42.0	ES
Rv1045	-	hypothetical protein Rv1045	10	0	0	10	0	0.9000	351.8	NE
Rv1046c	-	hypothetical protein Rv1046c	4	0	0	4	0	1.0000	308.0	NE
Rv1047	-	PROBABLE TRANSPOSASE	2	0	0	2	0	0.0000	0.0	NE
Rv1048c	-	hypothetical protein Rv1048c	21	0	0	21	0	0.7143	284.0	NE
Rv1049	-	PROBABLE TRANSCRIPTIONAL REPRESSOR PROTEIN	4	0	0	4	0	1.0000	132.0	NE
Rv1050	-	PROBABLE OXIDOREDUCTASE	10	0	0	10	0	0.9000	79.7	NE
Rv1051c	-	hypothetical protein Rv1051c	8	0	0	8	0	0.3750	64.3	NE
Rv1052	-	hypothetical protein Rv1052	4	0	0	4	0	1.0000	346.8	NE
Rv1053c	-	hypothetical protein Rv1053c	6	0	0	6	0	0.6667	85.0	NE
Rv1054	-	PROBABLE INTEGRASE (FRAGMENT)	5	0	0	5	0	0.4000	200.5	NE
Rv1055	-	POSSIBLE INTEGRASE (FRAGMENT)	3	0	0	3	0	0.3333	67.0	NE
Rv1056	-	hypothetical protein Rv1056	20	0	0	20	0	0.7500	317.6	NE
Rv1057	-	hypothetical protein Rv1057	16	0	0	16	0	0.8750	523.7	NE
Rv1058	fadD14	acyl-CoA synthetase	26	0	2	24	0	0.5000	115.2	NE
Rv1059	-	hypothetical protein Rv1059	9	0	9	0	0	0.2222	3.0	GD
Rv1060	-	hypothetical protein Rv1060	5	0	0	5	0	0.6000	134.0	NE
Rv1061	-	hypothetical protein Rv1061	13	0	0	13	0	0.6154	248.4	NE
Rv1062	-	hypothetical protein Rv1062	4	0	0	4	0	1.0000	55.0	NE
Rv1063c	-	hypothetical protein Rv1063c	15	0	0	15	0	0.6000	161.9	NE
Rv1064c	lpqV	POSSIBLE LIPOPROTEIN LPQV	5	0	0	5	0	0.6000	813.3	NE
Rv1065	-	hypothetical protein Rv1065	9	0	0	9	0	1.0000	301.4	NE
Rv1066	-	hypothetical protein Rv1066	4	0	0	4	0	0.7500	545.3	NE
Rv1067c	PE_PGRS19	PE-PGRS FAMILY PROTEIN	12	0	0	12	0	0.5833	163.7	NE
Rv1068c	PE_PGRS20	PE-PGRS FAMILY PROTEIN	9	0	0	9	0	0.4444	227.8	NE
Rv1069c	-	hypothetical protein Rv1069c	19	0	0	19	0	0.8947	466.8	NE
Rv1070c	echA8	enoyl-CoA hydratase	7	0	0	7	0	0.8571	267.0	NE
Rv1071c	echA9	enoyl-CoA hydratase	11	0	0	11	0	0.9091	402.0	NE
Rv1072	-	PROBABLE CONSERVED TRANSMEMBRANE PROTEIN	13	13	0	0	0	0.0000	0.0	ES
Rv1073	-	hypothetical protein Rv1073	19	0	0	19	0	0.8421	250.6	NE
Rv1074c	fadA3	acetyl-CoA acetyltransferase	11	0	0	11	0	0.8182	504.2	NE
Rv1075c	-	CONSERVED EXPORTED PROTEIN	18	0	0	18	0	0.8889	354.8	NE
Rv1076	lipU	POSSIBLE LIPASE LIPU	17	11	0	6	0	0.3529	202.7	ES
Rv1077	cbs	Probable cystathionine beta-synthase CBS (Serine sulfhydrase) (Beta-thionase) (Hemoprotein H-450)	22	0	0	22	0	0.7727	269.4	NE
Rv1078	pra	Probable Proline-rich antigen homolog pra	17	0	17	0	0	0.0588	7.0	GD
Rv1079	metB	cystathionine gamma-synthase	17	0	1	16	0	0.4706	75.6	NE
Rv1080c	greA	transcription elongation factor GreA	7	0	0	7	0	0.0000	0.0	NE
Rv1081c	-	PROBABLE CONSERVED MEMBRANE PROTEIN	6	0	0	6	0	0.0000	0.0	NE
Rv1082	mca	Mycothiol conjugate amidase Mca (Mycothiol S-conjugate amidase)	13	0	0	13	0	0.7692	209.8	NE
Rv1083	-	hypothetical protein Rv1083	3	0	0	3	0	0.6667	3.0	NE
Rv1084	-	hypothetical protein Rv1084	19	0	0	19	0	0.6842	286.2	NE
Rv1085c	-	POSSIBLE HEMOLYSIN-LIKE PROTEIN	10	0	0	10	0	0.2000	23.0	NE
Rv1086	-	SHORT (C15) CHAIN Z-ISOPRENYL DIPHOSPHATE SYNTHASE (Z-FPP SYNTHASE) (Z-FARNESYL DIPHOSPHATE SYNTHASE) (Z-FPP SYNTHETASE) (Z-FARNESYL DIPHOSPHATE SYNTHETASE) (GERANYLTRANSTRANSFERASE) (FARNESYL PYROPHOSPHATE SYNTHETASE)	12	0	0	12	0	0.2500	7.3	NE
Rv1087	PE_PGRS21	PE-PGRS FAMILY PROTEIN	19	0	0	19	0	0.8421	211.2	NE
Rv1087A	-	hypothetical protein Rv1087A	6	0	0	6	0	1.0000	312.0	NE
Rv1088	PE9	PE FAMILY PROTEIN	4	2	0	2	0	0.5000	66.5	NE
Rv1089	PE10	PE FAMILY PROTEIN	5	0	0	5	0	0.6000	399.3	NE
Rv1089A	celA2a	PROBABLE CELLULASE CELA2A (ENDO-1,4-BETA-GLUCANASE) (ENDOGLUCANASE) (CARBOXYMETHYL CELLULASE)	1	0	0	1	0	1.0000	282.0	NE
Rv1090	celA2b	PROBABLE CELLULASE CELA2B (ENDO-1,4-BETA-GLUCANASE) (ENDOGLUCANASE) (CARBOXYMETHYL CELLULASE)	6	0	0	6	0	1.0000	394.5	NE
Rv1091	PE_PGRS22	PE-PGRS FAMILY PROTEIN	26	0	0	26	0	0.5769	183.3	NE
Rv1092c	coaA	pantothenate kinase	16	16	0	0	0	0.0000	0.0	ES
Rv1093	glyA	serine hydroxymethyltransferase	12	0	12	0	0	0.0000	0.0	GD
Rv1094	desA2	POSSIBLE ACYL-	12	0	12	0	0	0.0000	0.0	GD
Rv1095	phoH2	PROBABLE PHOH-LIKE PROTEIN PHOH2 (PHOSPHATE STARVATION-INDUCIBLE PROTEIN PSIH)	11	0	0	11	0	0.7273	153.2	NE
Rv1096	-	POSSIBLE GLYCOSYL HYDROLASE	16	0	0	16	0	0.5000	121.1	NE
Rv1097c	-	PROBABLE MEMBRANE GLYCINE AND PROLINE RICH PROTEIN	14	0	0	14	0	0.3571	143.6	NE
Rv1098c	fumC	fumarate hydratase	11	0	11	0	0	0.0000	0.0	GD
Rv1099c	glpX	fructose 1,6-bisphosphatase II	12	0	12	0	0	0.0833	4.0	GD
Rv1100	-	hypothetical protein Rv1100	9	0	0	9	0	0.6667	97.3	NE
Rv1101c	-	hypothetical protein Rv1101c	18	0	0	18	0	0.7778	377.2	NE
Rv1102c	-	hypothetical protein Rv1102c	7	0	0	7	0	0.7143	259.0	NE
Rv1103c	-	hypothetical protein Rv1103c	6	0	0	6	0	1.0000	156.0	NE
Rv1104	-	POSSIBLE PARA-NITROBENZYL ESTERASE (FRAGMENT)	9	0	0	9	0	0.6667	282.8	NE
Rv1105	-	POSSIBLE PARA-NITROBENZYL ESTERASE (FRAGMENT)	11	0	0	11	0	0.6364	182.1	NE
Rv1106c	-	PROBABLE CHOLESTEROL DEHYDROGENASE	17	0	0	17	0	0.8235	211.3	NE
Rv1107c	xseB	exodeoxyribonuclease VII small subunit	2	0	0	2	0	1.0000	198.0	NE
Rv1108c	xseA	exodeoxyribonuclease VII large subunit	9	0	0	9	0	0.8889	175.5	NE
Rv1109c	-	hypothetical protein Rv1109c	6	0	0	6	0	0.6667	365.0	NE
Rv1110	ispH	4-hydroxy-3-methylbut-2-enyl diphosphate reductase	13	13	0	0	0	0.0000	0.0	ES
Rv1111c	-	hypothetical protein Rv1111c	22	11	0	11	0	0.3636	69.0	ES
Rv1112	-	translation-associated GTPase	8	0	0	8	0	0.3750	88.3	NE
Rv1113	-	hypothetical protein Rv1113	2	0	0	2	0	1.0000	2.5	NE
Rv1114	-	hypothetical protein Rv1114	3	0	0	3	0	1.0000	154.0	NE
Rv1115	-	POSSIBLE EXPORTED PROTEIN	14	0	3	11	0	0.6429	198.0	NE
Rv1116	-	hypothetical protein Rv1116	2	0	0	2	0	0.0000	0.0	NE
Rv1116A	-	CONSERVED HYPOTHETICAL PROTEIN (FRAGMENT)	5	0	0	5	0	0.4000	225.0	NE
Rv1117	-	hypothetical protein Rv1117	3	0	0	3	0	1.0000	312.7	NE
Rv1118c	-	hypothetical protein Rv1118c	10	0	0	10	0	0.9000	576.1	NE
Rv1119c	-	hypothetical protein Rv1119c	3	0	0	3	0	0.3333	121.0	NE
Rv1120c	-	hypothetical protein Rv1120c	4	0	0	4	0	0.2500	112.0	NE
Rv1121	zwf1	glucose-6-phosphate 1-dehydrogenase	23	1	0	22	0	0.5217	75.7	NE
Rv1122	gnd2	6-phosphogluconate dehydrogenase-like protein	11	11	0	0	0	0.0000	0.0	ES
Rv1123c	bpoB	POSSIBLE PEROXIDASE BPOB (NON-HAEM PEROXIDASE)	7	0	0	7	0	0.5714	188.0	NE
Rv1124	ephC	PROBABLE EPOXIDE HYDROLASE EPHC (EPOXIDE HYDRATASE)	12	0	0	12	0	0.4167	148.0	NE
Rv1125	-	hypothetical protein Rv1125	21	0	0	21	0	0.7143	104.1	NE
Rv1126c	-	hypothetical protein Rv1126c	8	0	8	0	0	0.1250	20.0	GD
Rv1127c	ppdK	pyruvate phosphate dikinase	18	0	18	0	0	0.2222	33.5	GD
Rv1128c	-	hypothetical protein Rv1128c	26	0	0	26	0	0.3077	48.9	NE
Rv1129c	-	PROBABLE TRANSCRIPTIONAL REGULATOR PROTEIN	22	0	0	22	0	0.4091	172.1	NE
Rv1130	-	hypothetical protein Rv1130	24	0	0	24	0	0.6250	98.9	NE
Rv1131	gltA1	methylcitrate synthase	14	0	0	14	0	0.3571	114.4	NE
Rv1132	-	hypothetical protein Rv1132	25	0	0	25	0	0.7600	177.3	NE
Rv1133c	metE	5-methyltetrahydropteroyltriglutamate--homocysteine methyltransferase	31	31	0	0	0	0.0000	0.0	ES
Rv1134	-	hypothetical protein Rv1134	4	0	0	4	0	0.7500	235.0	NE
Rv1135A	-	POSSIBLE ACETYL-CoA ACETYLTRANSFERASE (ACETOACETYL-CoA THIOLASE)	6	0	0	6	0	0.5000	105.7	NE
Rv1135c	PPE16	PPE FAMILY PROTEIN	24	0	0	24	0	0.7500	302.2	NE
Rv1136	-	POSSIBLE ENOYL-CoA HYDRATASE	2	0	0	2	0	1.0000	92.5	NE
Rv1137c	-	hypothetical protein Rv1137c	2	0	0	2	0	1.0000	182.5	NE
Rv1138c	-	POSSIBLE OXIDOREDUCTASE	13	0	0	13	0	0.5385	168.7	NE
Rv1139c	-	hypothetical protein Rv1139c	9	0	0	9	0	0.5556	179.6	NE
Rv1140	-	PROBABLE INTEGRAL MEMBRANE PROTEIN	10	0	0	10	0	0.5000	224.0	NE
Rv1141c	echA11	enoyl-CoA hydratase	13	0	0	13	0	0.7692	312.6	NE
Rv1142c	echA10	enoyl-CoA hydratase	7	0	0	7	0	0.8571	379.0	NE
Rv1143	mcr	PROBABLE ALPHA-METHYLACYL-CoA RACEMASE MCR (2-methylacyl-CoA racemase) (2-arylpropionyl-CoA epimerase )	15	0	0	15	0	0.8000	406.8	NE
Rv1144	-	PROBABLE SHORT-CHAIN TYPE DEHYDROGENASE/REDUCTASE	10	0	0	10	0	0.9000	424.8	NE
Rv1145	mmpL13a	PROBABLE CONSERVED TRANSMEMBRANE TRANSPORT PROTEIN MMPL13A	10	0	0	10	0	0.6000	219.3	NE
Rv1146	mmpL13b	PROBABLE CONSERVED TRANSMEMBRANE TRANSPORT PROTEIN MMPL13B	21	0	0	21	0	0.7619	519.8	NE
Rv1147	-	hypothetical protein Rv1147	9	0	0	9	0	0.4444	323.5	NE
Rv1148c	-	hypothetical protein Rv1148c	10	0	0	10	0	0.7000	204.7	NE
Rv1149	-	POSSIBLE TRANSPOSASE	2	0	0	2	0	0.5000	430.0	NE
Rv1151c	-	NAD-dependent deacetylase	9	0	0	9	0	0.7778	477.1	NE
Rv1152	-	PROBABLE TRANSCRIPTIONAL REGULATORY PROTEIN	5	0	0	5	0	0.8000	229.8	NE
Rv1153c	omt	PROBABLE O-METHYLTRANSFERASE OMT	18	0	0	18	0	0.7222	327.4	NE
Rv1154c	-	hypothetical protein Rv1154c	14	0	0	14	0	0.9286	190.5	NE
Rv1155	-	hypothetical protein Rv1155	10	0	0	10	0	0.9000	339.8	NE
Rv1156	-	hypothetical protein Rv1156	12	0	0	12	0	0.7500	391.3	NE
Rv1157c	-	CONSERVED HYPOTHETICAL ALA-, PRO-RICH PROTEIN	8	0	0	8	0	0.5000	94.0	NE
Rv1158c	-	CONSERVED HYPOTHETICAL ALA-, PRO-RICH PROTEIN	10	0	0	10	0	0.4000	133.8	NE
Rv1159	pimE	mannosyltransferase	25	0	21	4	0	0.1600	28.8	GD
Rv1159A	phhB	pterin-4-alpha-carbinolamine dehydratase	11	0	0	11	0	0.3636	188.2	NE
Rv1160	mutT2	PROBABLE MUTATOR PROTEIN MUTT (7,8-dihydro-8-oxoguanine-triphosphatase) (8-OXO-DGTPASE)	4	0	0	4	0	1.0000	192.8	NE
Rv1161	narG	PROBABLE RESPIRATORY NITRATE REDUCTASE (ALPHA CHAIN) NARG	66	0	0	66	0	0.6212	260.1	NE
Rv1162	narH	PROBABLE RESPIRATORY NITRATE REDUCTASE (BETA CHAIN) NARH	34	0	0	34	0	0.8824	330.6	NE
Rv1163	narJ	PROBABLE RESPIRATORY NITRATE REDUCTASE (DELTA CHAIN) NARJ	13	0	0	13	0	0.8462	255.2	NE
Rv1164	narI	PROBABLE RESPIRATORY NITRATE REDUCTASE (GAMMA CHAIN) NARI	18	0	0	18	0	0.7222	182.2	NE
Rv1165	typA	POSSIBLE GTP-BINDING TRANSLATION ELONGATION FACTOR TYPA (TYROSINE PHOSPHORYLATED PROTEIN A) (GTP-BINDING PROTEIN)	15	0	0	15	0	0.8000	445.4	NE
Rv1166	lpqW	PROBABLE CONSERVED LIPOPROTEIN LPQW	22	22	0	0	0	0.0000	0.0	ES
Rv1167c	-	PROBABLE TRANSCRIPTIONAL REGULATORY PROTEIN	9	0	0	9	0	0.4444	110.5	NE
Rv1168c	PPE17	PPE FAMILY PROTEIN	14	0	0	14	0	0.7857	363.9	NE
Rv1169c	PE11	PE FAMILY PROTEIN	3	0	0	3	0	1.0000	116.3	NE
Rv1170	mshB	N-Acetyl-1-D-myo-Inosityl-2-Amino-2-Deoxy-alpha- D-Glucopyranoside Deacetylase mshB (GlcNAc-Ins deacetylase)	11	0	0	11	0	0.2727	45.7	NE
Rv1171	-	hypothetical protein Rv1171	5	0	0	5	0	0.8000	212.2	NE
Rv1172c	PE12	PE FAMILY PROTEIN	15	0	0	15	0	0.7333	220.8	NE
Rv1173	fbiC	FO synthase	38	0	19	19	0	0.2632	58.3	NE
Rv1174c	TB8.4	LOW MOLECULAR WEIGHT T-CELL ANTIGEN TB8.4	7	0	0	7	0	1.0000	587.3	NE
Rv1175c	fadH	PROBABLE NADPH DEPENDENT 2,4-DIENOYL-COA REDUCTASE FADH (2,4-dienoyl coenzyme A reductase) (4-enoyl-CoA reductase)	23	0	0	23	0	0.7391	228.3	NE
Rv1176c	-	hypothetical protein Rv1176c	13	0	0	13	0	0.7692	186.3	NE
Rv1177	fdxC	PROBABLE FERREDOXIN FDXC	6	0	0	6	0	0.0000	0.0	NE
Rv1178	-	N-succinyldiaminopimelate aminotransferase	20	0	0	20	0	0.7000	136.1	NE
Rv1179c	-	hypothetical protein Rv1179c	37	0	0	37	0	0.8108	255.4	NE
Rv1180	pks3	PROBABLE POLYKETIDE BETA-KETOACYL SYNTHASE PKS3	23	0	0	23	0	0.4783	638.8	NE
Rv1181	pks4	PROBABLE POLYKETIDE BETA-KETOACYL SYNTHASE PKS4	63	0	0	63	0	0.6508	439.1	NE
Rv1182	papA3	PROBABLE CONSERVED POLYKETIDE SYNTHASE ASSOCIATED PROTEIN PAPA3	38	0	0	38	0	0.6053	270.2	NE
Rv1183	mmpL10	PROBABLE CONSERVED TRANSMEMBRANE TRANSPORT PROTEIN MMPL10	50	0	0	50	0	0.5000	54.6	NE
Rv1184c	-	POSSIBLE EXPORTED PROTEIN	21	0	0	21	0	0.7143	310.5	NE
Rv1185c	fadD21	acyl-CoA synthetase	28	0	0	28	0	0.7500	449.9	NE
Rv1186c	-	hypothetical protein Rv1186c	18	0	0	18	0	0.5556	74.9	NE
Rv1187	rocA	PROBABLE PYRROLINE-5-CARBOXYLATE DEHYDROGENASE ROCA	22	0	0	22	0	0.1818	124.2	NE
Rv1188	-	PROBABLE PROLINE DEHYDROGENASE	22	0	0	22	0	0.3636	94.6	NE
Rv1189	sigI	RNA polymerase sigma factor SigI	6	0	0	6	0	0.6667	143.5	NE
Rv1190	-	hypothetical protein Rv1190	9	0	0	9	0	0.7778	236.3	NE
Rv1191	-	hypothetical protein Rv1191	8	0	0	8	0	0.6250	515.0	NE
Rv1192	-	hypothetical protein Rv1192	13	0	0	13	0	0.6923	230.2	NE
Rv1193	fadD36	acyl-CoA synthetase	18	0	0	18	0	0.5000	48.9	NE
Rv1194c	-	hypothetical protein Rv1194c	16	0	0	16	0	0.6875	265.7	NE
Rv1195	PE13	PE FAMILY PROTEIN	5	0	0	5	0	1.0000	231.2	NE
Rv1196	PPE18	PPE FAMILY PROTEIN	3	0	0	3	0	1.0000	5.3	NE
Rv1197	esxK	ESAT-6 LIKE PROTEIN ESXK (ESAT-6 LIKE PROTEIN 3)	0	0	0	0	0	nan	0.0	N/A
Rv1198	esxL	PUTATIVE ESAT-6 LIKE PROTEIN ESXL (ESAT-6 LIKE PROTEIN 4)	0	0	0	0	0	nan	0.0	N/A
Rv1199c	-	POSSIBLE TRANSPOSASE	2	0	0	2	0	0.0000	0.0	NE
Rv1200	-	PROBABLE CONSERVED INTEGRAL MEMBRANE TRANSPORT PROTEIN	24	0	0	24	0	0.8333	257.4	NE
Rv1201c	-	PROBABLE TRANSFERASE	10	10	0	0	0	0.0000	0.0	ES
Rv1202	dapE	dipeptidase	15	15	0	0	0	0.0000	0.0	ES
Rv1203c	-	hypothetical protein Rv1203c	6	0	0	6	0	0.3333	4.5	NE
Rv1204c	-	hypothetical protein Rv1204c	16	0	0	16	0	1.0000	268.4	NE
Rv1205	-	hypothetical protein Rv1205	12	0	0	12	0	0.8333	142.5	NE
Rv1206	fadD6	acyl-CoA synthetase	29	0	0	29	0	0.7241	269.7	NE
Rv1207	folP2	PROBABLE DIHYDROPTEROATE SYNTHASE 2 FOLP2 (DHPS 2) (Dihydropteroate pyrophosphorylase 2)	10	0	0	10	0	0.5000	31.0	NE
Rv1208	-	hypothetical protein Rv1208	12	12	0	0	0	0.0000	0.0	ES
Rv1209	-	hypothetical protein Rv1209	4	0	0	4	0	0.7500	65.3	NE
Rv1210	tagA	PROBABLE DNA-3-METHYLADENINE GLYCOSYLASE I TAGA (TAG I) (3-methyladenine-DNA glycosylase I, constitutive) (DNA-3-methyladenine glycosidase I )	11	0	0	11	0	0.8182	413.3	NE
Rv1211	-	hypothetical protein Rv1211	2	0	0	2	0	0.0000	0.0	NE
Rv1212c	-	PUTATIVE GLYCOSYL TRANSFERASE	27	0	0	27	0	0.7037	200.7	NE
Rv1213	glgC	glucose-1-phosphate adenylyltransferase	27	0	0	27	0	0.6296	121.6	NE
Rv1214c	PE14	PE FAMILY PROTEIN	5	0	0	5	0	0.8000	179.0	NE
Rv1215c	-	hypothetical protein Rv1215c	23	0	0	23	0	0.5652	144.4	NE
Rv1216c	-	PROBABLE CONSERVED INTEGRAL MEMBRANE PROTEIN	15	0	0	15	0	0.8000	165.7	NE
Rv1217c	-	PROBABLE TETRONASIN-TRANSPORT INTEGRAL MEMBRANE PROTEIN ABC TRANSPORTER	18	0	0	18	0	0.5000	115.7	NE
Rv1218c	-	PROBABLE TETRONASIN-TRANSPORT ATP-BINDING PROTEIN ABC TRANSPORTER	6	0	0	6	0	0.6667	93.0	NE
Rv1219c	-	PROBABLE TRANSCRIPTIONAL REGULATORY PROTEIN	10	0	0	10	0	0.8000	99.9	NE
Rv1220c	-	PROBABLE METHYLTRANSFERASE	10	0	0	10	0	0.6000	364.7	NE
Rv1221	sigE	RNA polymerase sigma factor SigE	16	14	0	2	0	0.1875	112.7	ES
Rv1222	-	hypothetical protein Rv1222	2	0	0	2	0	0.5000	248.0	NE
Rv1223	htrA	PROBABLE SERINE PROTEASE HTRA (DEGP PROTEIN)	17	17	0	0	0	0.0000	0.0	ES
Rv1224	tatB	sec-independent translocase	5	5	0	0	0	0.0000	0.0	ES
Rv1225c	-	hypothetical protein Rv1225c	6	0	0	6	0	0.8333	255.8	NE
Rv1226c	-	PROBABLE TRANSMEMBRANE PROTEIN	15	0	0	15	0	0.7333	477.7	NE
Rv1227c	-	PROBABLE TRANSMEMBRANE PROTEIN	6	0	0	6	0	0.8333	90.4	NE
Rv1228	lpqX	PROBABLE LIPOPROTEIN LPQX	8	0	0	8	0	0.8750	632.1	NE
Rv1229c	mrp	PROBABLE MRP-RELATED PROTEIN MRP	14	14	0	0	0	0.0000	0.0	ES
Rv1230c	-	POSSIBLE MEMBRANE PROTEIN	20	0	0	20	0	0.7500	245.5	NE
Rv1231c	-	PROBABLE MEMBRANE PROTEIN	7	0	0	7	0	0.8571	186.0	NE
Rv1232c	-	hypothetical protein Rv1232c	8	0	0	8	0	0.6250	587.4	NE
Rv1233c	-	hypothetical protein Rv1233c	18	0	0	18	0	0.6667	201.0	NE
Rv1234	-	PROBABLE TRANSMEMBRANE PROTEIN	8	0	0	8	0	0.6250	134.2	NE
Rv1235	lpqY	PROBABLE SUGAR-BINDING LIPOPROTEIN LPQY	28	0	0	28	0	0.5714	114.8	NE
Rv1236	sugA	PROBABLE SUGAR-TRANSPORT INTEGRAL MEMBRANE PROTEIN ABC TRANSPORTER SUGA	18	0	0	18	0	0.5556	156.8	NE
Rv1237	sugB	PROBABLE SUGAR-TRANSPORT INTEGRAL MEMBRANE PROTEIN ABC TRANSPORTER SUGB	11	3	0	8	0	0.3636	82.5	NE
Rv1238	sugC	PROBABLE SUGAR-TRANSPORT ATP-BINDING PROTEIN ABC TRANSPORTER SUGC	24	10	0	14	0	0.3750	171.4	ES
Rv1239c	corA	POSSIBLE MAGNESIUM AND COBALT TRANSPORT TRANSMEMBRANE PROTEIN CORA	23	0	0	23	0	0.6957	187.8	NE
Rv1240	mdh	malate dehydrogenase	3	0	0	3	0	0.0000	0.0	NE
Rv1241	-	hypothetical protein Rv1241	1	0	0	1	0	1.0000	69.0	NE
Rv1242	-	hypothetical protein Rv1242	9	0	0	9	0	0.8889	247.2	NE
Rv1243c	PE_PGRS23	PE-PGRS FAMILY PROTEIN	15	0	0	15	0	0.8000	197.6	NE
Rv1244	lpqZ	PROBABLE LIPOPROTEIN LPQZ	8	0	0	8	0	0.7500	201.8	NE
Rv1245c	-	PROBABLE SHORT-CHAIN TYPE DEHYDROGENASE/REDUCTASE	13	0	0	13	0	0.7692	172.6	NE
Rv1246c	-	hypothetical protein Rv1246c	7	0	0	7	0	0.8571	256.3	NE
Rv1247c	-	hypothetical protein Rv1247c	4	0	0	4	0	0.7500	80.0	NE
Rv1248c	kgd	alpha-ketoglutarate decarboxylase	41	41	0	0	0	0.0000	0.0	ES
Rv1249c	-	POSSIBLE MEMBRANE PROTEIN	11	0	0	11	0	0.7273	699.4	NE
Rv1250	-	PROBABLE DRUG-TRANSPORT INTEGRAL MEMBRANE PROTEIN	26	0	0	26	0	0.8077	210.6	NE
Rv1251c	-	hypothetical protein Rv1251c	53	0	0	53	0	0.6226	205.2	NE
Rv1252c	lprE	PROBABLE LIPOPROTEIN LPRE	7	0	0	7	0	1.0000	103.1	NE
Rv1253	deaD	PROBABLE COLD-SHOCK DEAD-BOX PROTEIN A HOMOLOG DEAD (ATP-dependent RNA helicase deaD homolog)	32	5	0	27	0	0.5625	152.9	NE
Rv1254	-	PROBABLE ACYLTRANSFERASE	26	25	0	1	0	0.0385	30.0	ES
Rv1255c	-	PROBABLE TRANSCRIPTIONAL REGULATORY PROTEIN	8	0	0	8	0	0.6250	69.4	NE
Rv1256c	cyp130	PROBA BLE CYTOCHROME P450 130 CYP130	14	0	0	14	0	0.7857	119.7	NE
Rv1257c	-	PROBABLE OXIDOREDUCTASE	15	0	0	15	0	0.6000	150.2	NE
Rv1258c	-	PROBABLE CONSERVED INTEGRAL MEMBRANE TRANSPORT PROTEIN	21	0	0	21	0	0.7143	456.5	NE
Rv1259	-	hypothetical protein Rv1259	11	0	0	11	0	0.6364	127.6	NE
Rv1260	-	hypothetical protein Rv1260	24	0	0	24	0	0.4583	241.5	NE
Rv1261c	-	hypothetical protein Rv1261c	10	0	0	10	0	0.6000	162.7	NE
Rv1262c	-	HYPOTHETICAL HIT-LIKE PROTEIN	4	0	0	4	0	1.0000	238.8	NE
Rv1263	amiB2	amidase	21	0	0	21	0	0.5238	146.3	NE
Rv1264	-	ADENYLYL CYCLASE (ATP PYROPHOSPHATE-LYASE) (ADENYLATE CYCLASE)	13	0	0	13	0	0.6923	390.9	NE
Rv1265	-	hypothetical protein Rv1265	11	0	0	11	0	0.3636	170.8	NE
Rv1266c	pknH	PROBABLE TRANSMEMBRANE SERINE/THREONINE-PROTEIN KINASE H PKNH (PROTEIN KINASE H) (STPK H)	26	0	0	26	0	0.8846	267.7	NE
Rv1267c	embR	PROBABLE TRANSCRIPTIONAL REGULATORY PROTEIN EMBR	19	0	0	19	0	0.7895	216.1	NE
Rv1268c	-	hypothetical protein Rv1268c	11	0	0	11	0	0.8182	323.8	NE
Rv1269c	-	CONSERVED PROBABLE SECRETED PROTEIN	7	0	0	7	0	0.7143	191.6	NE
Rv1270c	lprA	POSSIBLE LIPOPROTEIN LPRA	10	0	0	10	0	0.9000	144.2	NE
Rv1271c	-	CONSERVED HYPOTHETICAL SECRETED PROTEIN	5	0	0	5	0	0.6000	95.0	NE
Rv1272c	-	PROBABLE DRUGS-TRANSPORT TRANSMEMBRANE ATP-BINDING PROTEIN ABC TRANSPORTER	28	0	0	28	0	0.3929	66.5	NE
Rv1273c	-	PROBABLE DRUGS-TRANSPORT TRANSMEMBRANE ATP-BINDING PROTEIN ABC TRANSPORTER	29	0	0	29	0	0.3448	103.8	NE
Rv1274	lprB	POSSIBLE LIPOPROTEIN LPRB	3	0	0	3	0	0.0000	0.0	NE
Rv1275	lprC	POSSIBLE LIPOPROTEIN LPRC	6	0	0	6	0	0.0000	0.0	NE
Rv1276c	-	hypothetical protein Rv1276c	6	0	0	6	0	0.3333	153.0	NE
Rv1277	-	hypothetical protein Rv1277	19	0	0	19	0	0.8421	167.5	NE
Rv1278	-	hypothetical protein Rv1278	24	0	0	24	0	0.3750	201.3	NE
Rv1279	-	PROBABLE DEHYDROGENASE FAD flavoprotein GMC oxidoreductase	25	0	0	25	0	0.7200	78.9	NE
Rv1280c	oppA	PROBABLE PERIPLASMIC OLIGOPEPTIDE-BINDING LIPOPROTEIN OPPA	25	0	0	25	0	0.6800	186.3	NE
Rv1281c	oppD	PROBABLE OLIGOPEPTIDE-TRANSPORT ATP-BINDING PROTEIN ABC TRANSPORTER OPPD	25	0	0	25	0	0.6400	179.8	NE
Rv1282c	oppC	PROBABLE OLIGOPEPTIDE-TRANSPORT INTEGRAL MEMBRANE PROTEIN ABC TRANSPORTER OPPC	15	0	0	15	0	0.7333	100.1	NE
Rv1283c	oppB	PROBABLE OLIGOPEPTIDE-TRANSPORT INTEGRAL MEMBRANE PROTEIN ABC TRANSPORTER OPPB	17	0	0	17	0	0.5882	259.3	NE
Rv1284	-	hypothetical protein Rv1284	4	0	0	4	0	0.5000	182.0	NE
Rv1285	cysD	sulfate adenylyltransferase subunit 2	9	9	0	0	0	0.0000	0.0	ES
Rv1286	cysN	bifunctional sulfate adenylyltransferase subunit 1/adenylylsulfate kinase protein	27	23	0	4	0	0.0741	16.5	ES
Rv1287	-	hypothetical protein Rv1287	10	0	0	10	0	0.5000	93.2	NE
Rv1288	-	hypothetical protein Rv1288	30	0	0	30	0	0.8333	250.2	NE
Rv1289	-	hypothetical protein Rv1289	10	0	0	10	0	0.7000	120.6	NE
Rv1290A	-	hypothetical protein Rv1290A	7	0	0	7	0	0.5714	60.2	NE
Rv1290c	-	hypothetical protein Rv1290c	32	0	0	32	0	0.8750	347.5	NE
Rv1291c	-	CONSERVED HYPOTHETICAL SECRETED PROTEIN	2	0	0	2	0	1.0000	161.5	NE
Rv1292	argS	arginyl-tRNA synthetase	33	33	0	0	0	0.0000	0.0	ES
Rv1293	lysA	PROBABLE DIAMINOPIMELATE DECARBOXYLASE LYSA (DAP DECARBOXYLASE)	24	24	0	0	0	0.0000	0.0	ES
Rv1294	thrA	homoserine dehydrogenase	20	20	0	0	0	0.0000	0.0	ES
Rv1295	thrC	threonine synthase	17	17	0	0	0	0.0000	0.0	ES
Rv1296	thrB	homoserine kinase	14	14	0	0	0	0.0000	0.0	ES
Rv1297	rho	transcription termination factor Rho	17	16	0	1	0	0.0588	207.0	ES
Rv1298	rpmE	50S ribosomal protein L31	6	6	0	0	0	0.0000	0.0	ES
Rv1299	prfA	peptide chain release factor 1	14	14	0	0	0	0.0000	0.0	ES
Rv1300	hemK	PROBABLE HEMK PROTEIN HOMOLOG HEMK	14	14	0	0	0	0.0000	0.0	ES
Rv1301	-	hypothetical protein Rv1301	10	10	0	0	0	0.0000	0.0	ES
Rv1302	rfe	PROBABLE UNDECAPAPRENYL-PHOSPHATE ALPHA-N-ACETYLGLUCOSAMINYLTRANSFERASE RFE (UDP-GlcNAc TRANSFERASE)	16	16	0	0	0	0.0000	0.0	ES
Rv1303	-	hypothetical protein Rv1303	4	0	0	4	0	0.2500	111.0	NE
Rv1304	atpB	F0F1 ATP synthase subunit A	10	10	0	0	0	0.0000	0.0	ES
Rv1305	atpE	F0F1 ATP synthase subunit C	6	6	0	0	0	0.0000	0.0	ES
Rv1306	atpF	F0F1 ATP synthase subunit B	3	3	0	0	0	0.0000	0.0	ES
Rv1307	atpH	PROBABLE ATP SYNTHASE DELTA CHAIN ATPH	15	15	0	0	0	0.0000	0.0	ES
Rv1308	atpA	F0F1 ATP synthase subunit alpha	21	21	0	0	0	0.0000	0.0	ES
Rv1309	atpG	F0F1 ATP synthase subunit gamma	16	16	0	0	0	0.0000	0.0	ES
Rv1310	atpD	F0F1 ATP synthase subunit beta	18	18	0	0	0	0.0000	0.0	ES
Rv1311	atpC	F0F1 ATP synthase subunit epsilon	1	1	0	0	0	0.0000	0.0	ES
Rv1312	-	CONSERVED HYPOTHETICAL SECRETED PROTEIN	8	8	0	0	0	0.1250	5.0	ES
Rv1313c	-	POSSIBLE TRANSPOSASE	2	0	0	2	0	0.0000	0.0	NE
Rv1314c	-	hypothetical protein Rv1314c	12	0	0	12	0	0.6667	317.9	NE
Rv1315	murA	UDP-N-acetylglucosamine 1-carboxyvinyltransferase	13	13	0	0	0	0.0000	0.0	ES
Rv1316c	ogt	PROBABLE METHYLATED-DNA--PROTEIN-CYSTEINE METHYLTRANSFERASE OGT (6-O-methylguanine-DNA methyltransferase) (O-6-methylguanine-DNA-alkyltransferase)	7	0	0	7	0	0.5714	583.5	NE
Rv1317c	alkA	PROBABLE ADA REGULATORY PROTEIN ALKA (Regulatory protein of adaptative response) (Methylated-DNA--protein-cysteine methyltransferase) (O-6-methylguanine-DNA alkyltransferase) (O-6-methylguanine-DNA methyltransferase) (3-methyladenine DNA glycosylase II)	10	0	0	10	0	1.0000	117.5	NE
Rv1318c	-	POSSIBLE ADENYLATE CYCLASE (ATP PYROPHOSPHATE-LYASE) (ADENYLYL CYCLASE)	17	0	0	17	0	0.8824	287.4	NE
Rv1319c	-	POSSIBLE ADENYLATE CYCLASE (ATP PYROPHOSPHATE-LYASE) (ADENYLYL CYCLASE)	28	0	0	28	0	0.8571	303.0	NE
Rv1320c	-	POSSIBLE ADENYLATE CYCLASE (ATP PYROPHOSPHATE-LYASE) (ADENYLYL CYCLASE)	27	0	0	27	0	0.8148	216.6	NE
Rv1321	-	hypothetical protein Rv1321	9	0	0	9	0	0.7778	387.9	NE
Rv1322	-	hypothetical protein Rv1322	5	0	0	5	0	0.8000	111.0	NE
Rv1322A	-	hypothetical protein Rv1322A	6	0	0	6	0	0.8333	106.6	NE
Rv1323	fadA4	acetyl-CoA acetyltransferase	12	0	0	12	0	0.8333	569.1	NE
Rv1324	-	POSSIBLE THIOREDOXIN	5	0	0	5	0	0.0000	0.0	NE
Rv1325c	PE_PGRS24	PE-PGRS FAMILY PROTEIN	8	0	0	8	0	0.6250	73.6	NE
Rv1326c	glgB	glycogen branching enzyme	41	41	0	0	0	0.0000	0.0	ES
Rv1327c	glgE	PROBABLE GLUCANASE GLGE	35	35	0	0	0	0.0000	0.0	ES
Rv1328	glgP	PROBABLE GLYCOGEN PHOSPHORYLASE GLGP	40	0	0	40	0	0.5250	83.8	NE
Rv1329c	dinG	PROBABLE ATP-DEPENDENT HELICASE DING	23	0	0	23	0	0.4783	118.0	NE
Rv1330c	-	nicotinate phosphoribosyltransferase	23	0	0	23	0	0.7391	282.2	NE
Rv1331	clpS	ATP-dependent Clp protease adaptor protein ClpS	5	0	0	5	0	0.8000	275.0	NE
Rv1332	-	PROBABLE TRANSCRIPTIONAL REGULATORY PROTEIN	6	0	0	6	0	0.5000	54.0	NE
Rv1333	-	PROBABLE HYDROLASE	10	0	0	10	0	0.6000	127.7	NE
Rv1334	-	hypothetical protein Rv1334	10	0	0	10	0	1.0000	298.9	NE
Rv1335	-	9.5 KDA CULTURE FILTRATE ANTIGEN CFP10A	4	0	0	4	0	1.0000	127.0	NE
Rv1336	cysM	PROBABLE CYSTEINE SYNTHASE B CYSM (CSASE B) (O-acetylserine sulfhydrylase B) (O-acetylserine (Thiol)-lyase B)	16	0	0	16	0	0.8125	154.9	NE
Rv1337	-	PROBABLE INTEGRAL MEMBRANE PROTEIN	12	0	0	12	0	0.8333	183.9	NE
Rv1338	murI	glutamate racemase	16	16	0	0	0	0.0000	0.0	ES
Rv1339	-	hypothetical protein Rv1339	16	16	0	0	0	0.0000	0.0	ES
Rv1340	rph	ribonuclease PH	13	0	0	13	0	0.3077	66.5	NE
Rv1341	-	putative deoxyribonucleotide triphosphate pyrophosphatase	5	0	0	5	0	0.8000	182.8	NE
Rv1342c	-	hypothetical protein Rv1342c	5	5	0	0	0	0.0000	0.0	ES
Rv1343c	lprD	PROBABLE CONSERVED LIPOPROTEIN LPRD	11	11	0	0	0	0.0000	0.0	ES
Rv1344	-	acyl carrier protein	7	0	0	7	0	0.8571	122.5	NE
Rv1345	fadD33	acyl-CoA synthetase	23	0	0	23	0	0.6957	290.2	NE
Rv1346	fadE14	POSSIBLE ACYL-CoA DEHYDROGENASE FADE14	13	0	0	13	0	0.4615	140.7	NE
Rv1347c	-	hypothetical protein Rv1347c	13	13	0	0	0	0.0000	0.0	ES
Rv1348	-	PROBABLE DRUGS-TRANSPORT TRANSMEMBRANE ATP-BINDING PROTEIN ABC TRANSPORTER	37	10	27	0	0	0.0541	24.5	ES
Rv1349	-	PROBABLE DRUGS-TRANSPORT TRANSMEMBRANE ATP-BINDING PROTEIN ABC TRANSPORTER	17	17	0	0	0	0.0000	0.0	ES
Rv1350	fabG	3-ketoacyl-(acyl-carrier-protein) reductase	12	0	0	12	0	0.4167	48.6	NE
Rv1351	-	hypothetical protein Rv1351	10	0	0	10	0	0.6000	175.5	NE
Rv1352	-	hypothetical protein Rv1352	5	0	0	5	0	0.8000	126.8	NE
Rv1353c	-	PROBABLE TRANSCRIPTIONAL REGULATORY PROTEIN	12	0	0	12	0	0.5833	37.9	NE
Rv1354c	-	hypothetical protein Rv1354c	40	0	0	40	0	0.5750	152.6	NE
Rv1355c	moeY	hypothetical protein Rv1355c	36	0	0	36	0	0.3889	98.4	NE
Rv1356c	-	hypothetical protein Rv1356c	25	0	0	25	0	0.4800	120.3	NE
Rv1357c	-	hypothetical protein Rv1357c	12	0	0	12	0	0.9167	178.7	NE
Rv1358	-	PROBABLE TRANSCRIPTIONAL REGULATORY PROTEIN	66	0	0	66	0	0.5909	183.6	NE
Rv1359	-	PROBABLE TRANSCRIPTIONAL REGULATORY PROTEIN	17	0	0	17	0	0.6471	228.1	NE
Rv1360	-	PROBABLE OXIDOREDUCTASE	12	0	0	12	0	0.9167	459.3	NE
Rv1361c	PPE19	PPE FAMILY PROTEIN	6	0	0	6	0	0.5000	293.3	NE
Rv1362c	-	POSSIBLE MEMBRANE PROTEIN	13	0	0	13	0	0.8462	179.5	NE
Rv1363c	-	POSSIBLE MEMBRANE PROTEIN	6	0	0	6	0	0.8333	391.8	NE
Rv1364c	-	hypothetical protein Rv1364c	31	0	0	31	0	0.4516	43.9	NE
Rv1365c	rsfA	ANTI-ANTI-SIGMA FACTOR RSFA (ANTI-SIGMA FACTOR ANTAGONIST) (REGULATOR OF SIGMA F A)	5	0	0	5	0	1.0000	151.0	NE
Rv1366	-	hypothetical protein Rv1366	17	0	0	17	0	0.7647	78.7	NE
Rv1367c	-	hypothetical protein Rv1367c	13	0	0	13	0	0.8462	387.0	NE
Rv1368	lprF	PROBABLE CONSERVED LIPOPROTEIN LPRF	7	0	0	7	0	0.8571	738.7	NE
Rv1369c	-	PROBABLE TRANSPOSASE	0	0	0	0	0	nan	0.0	N/A
Rv1370c	-	PROBABLE TRANSPOSASE	0	0	0	0	0	nan	0.0	N/A
Rv1371	-	PROBABLE CONSERVED MEMBRANE PROTEIN	28	0	0	28	0	0.3929	149.5	NE
Rv1372	-	hypothetical protein Rv1372	18	0	0	18	0	0.3333	90.3	NE
Rv1373	-	GLYCOLIPID SULFOTRANSFERASE	17	0	0	17	0	0.9412	277.5	NE
Rv1374c	-	hypothetical protein Rv1374c	12	0	0	12	0	0.9167	204.1	NE
Rv1375	-	hypothetical protein Rv1375	20	0	0	20	0	0.8500	563.2	NE
Rv1376	-	hypothetical protein Rv1376	14	0	0	14	0	0.9286	415.2	NE
Rv1377c	-	PUTATIVE TRANSFERASE	10	0	0	10	0	1.0000	105.0	NE
Rv1378c	-	hypothetical protein Rv1378c	19	0	0	19	0	0.6842	470.7	NE
Rv1379	pyrR	pyrimidine regulatory protein PyrR	7	0	0	7	0	0.1429	53.0	NE
Rv1380	pyrB	aspartate carbamoyltransferase catalytic subunit	12	12	0	0	0	0.0000	0.0	ES
Rv1381	pyrC	dihydroorotase	9	9	0	0	0	0.0000	0.0	ES
Rv1382	-	PROBABLE EXPORT OR MEMBRANE PROTEIN	6	6	0	0	0	0.0000	0.0	ES
Rv1383	carA	carbamoyl phosphate synthase small subunit	10	10	0	0	0	0.0000	0.0	ES
Rv1384	carB	carbamoyl phosphate synthase large subunit	42	42	0	0	0	0.0000	0.0	ES
Rv1385	pyrF	orotidine 5'-phosphate decarboxylase	5	5	0	0	0	0.0000	0.0	ES
Rv1386	PE15	PE FAMILY PROTEIN	5	0	0	5	0	1.0000	299.8	NE
Rv1387	PPE20	PPE FAMILY PROTEIN	24	0	0	24	0	0.9167	190.9	NE
Rv1388	mihF	PUTATIVE INTEGRATION HOST FACTOR MIHF	5	0	5	0	0	0.4000	22.0	GD
Rv1389	gmk	guanylate kinase	6	0	6	0	0	0.0000	0.0	GD
Rv1390	rpoZ	DNA-directed RNA polymerase subunit omega	6	0	6	0	0	0.0000	0.0	GD
Rv1391	dfp	bifunctional phosphopantothenoylcysteine decarboxylase/phosphopantothenate synthase	15	0	15	0	0	0.0000	0.0	GD
Rv1392	metK	S-adenosylmethionine synthetase	17	17	0	0	0	0.0000	0.0	ES
Rv1393c	-	PROBABLE MONOXYGENASE	24	0	0	24	0	0.7917	275.4	NE
Rv1394c	cyp132	PROBABLE CYTOCHROME P450 132 CYP132	18	0	0	18	0	0.7778	246.4	NE
Rv1395	-	PROBABLE TRANSCRIPTIONAL REGULATORY PROTEIN	13	0	0	13	0	0.6154	67.9	NE
Rv1396c	PE_PGRS25	PE-PGRS FAMILY PROTEIN	12	0	0	12	0	0.7500	127.2	NE
Rv1397c	-	hypothetical protein Rv1397c	6	0	0	6	0	0.5000	62.3	NE
Rv1398c	-	hypothetical protein Rv1398c	3	0	0	3	0	1.0000	239.3	NE
Rv1399c	lipH	PROBABLE LIPASE LIPH	14	0	0	14	0	0.8571	187.6	NE
Rv1400c	lipI	PROBABLE LIPASE LIPH	15	0	0	15	0	0.2000	77.3	NE
Rv1401	-	POSSIBLE MEMBRANE PROTEIN	5	0	0	5	0	0.2000	116.0	NE
Rv1402	priA	primosome assembly protein PriA	22	22	0	0	0	0.0000	0.0	ES
Rv1403c	-	PUTATIVE METHYLTRANSFERASE	13	0	0	13	0	0.6923	144.7	NE
Rv1404	-	PROBABLE TRANSCRIPTIONAL REGULATORY PROTEIN	5	0	0	5	0	0.0000	0.0	NE
Rv1405c	-	PUTATIVE METHYLTRANSFERASE	10	0	0	10	0	0.9000	288.6	NE
Rv1406	fmt	methionyl-tRNA formyltransferase	9	0	0	9	0	0.0000	0.0	NE
Rv1407	fmu	PROBABLE FMU PROTEIN (SUN PROTEIN)	19	0	0	19	0	0.6842	300.2	NE
Rv1408	rpe	ribulose-phosphate 3-epimerase	11	11	0	0	0	0.0000	0.0	ES
Rv1409	ribG	PROBABLE BIFUNCTIONAL riboflavin biosynthesis protein RIBG : Diaminohydroxyphosphoribosylaminopyrimidine deaminase (Riboflavin-specific deaminase) + 5-amino-6-(5-phosphoribosylamino) uracil reductase (HTP reductase)	12	12	0	0	0	0.0000	0.0	ES
Rv1410c	-	AMINOGLYCOSIDES/TETRACYCLINE-TRANSPORT INTEGRAL MEMBRANE PROTEIN	27	0	0	27	0	0.5185	125.4	NE
Rv1411c	lprG	PROBABLE CONSERVED LIPOPROTEIN LPRG	8	0	0	8	0	0.6250	118.4	NE
Rv1412	ribC	riboflavin synthase subunit alpha	6	0	0	6	0	0.0000	0.0	NE
Rv1413	-	hypothetical protein Rv1413	4	0	0	4	0	1.0000	704.5	NE
Rv1414	-	hypothetical protein Rv1414	3	0	0	3	0	0.3333	106.0	NE
Rv1415	ribA2	bifunctional 3,4-dihydroxy-2-butanone 4-phosphate synthase/GTP cyclohydrolase II protein	14	14	0	0	0	0.0000	0.0	ES
Rv1416	ribH	riboflavin synthase subunit beta	4	4	0	0	0	0.0000	0.0	ES
Rv1417	-	POSSIBLE CONSERVED MEMBRANE PROTEIN	8	5	0	3	0	0.1250	439.0	ES
Rv1418	lprH	PROBABLE LIPOPROTEIN LPRH	13	0	0	13	0	0.6923	161.2	NE
Rv1419	-	hypothetical protein Rv1419	3	0	0	3	0	1.0000	84.7	NE
Rv1420	uvrC	excinuclease ABC subunit C	25	13	0	12	0	0.2400	28.5	ES
Rv1421	-	hypothetical protein Rv1421	19	0	0	19	0	0.3158	72.3	NE
Rv1422	-	hypothetical protein Rv1422	9	0	0	9	0	0.3333	43.0	NE
Rv1423	whiA	PROBABLE TRANSCRIPTIONAL REGULATORY PROTEIN WHIA	9	0	0	9	0	0.0000	0.0	NE
Rv1424c	-	POSSIBLE MEMBRANE PROTEIN	17	0	0	17	0	0.5294	125.6	NE
Rv1425	-	hypothetical protein Rv1425	17	0	0	17	0	0.6471	278.5	NE
Rv1426c	lipO	PROBABLE ESTERASE LIPO	26	0	0	26	0	0.4231	110.7	NE
Rv1427c	fadD12	acyl-CoA synthetase	16	0	0	16	0	0.6250	142.9	NE
Rv1428c	-	hypothetical protein Rv1428c	16	0	0	16	0	0.6875	231.6	NE
Rv1429	-	hypothetical protein Rv1429	21	0	0	21	0	0.6190	237.6	NE
Rv1430	PE16	PE FAMILY PROTEIN	36	0	0	36	0	0.6944	142.3	NE
Rv1431	-	hypothetical protein Rv1431	25	0	0	25	0	0.6000	237.3	NE
Rv1432	-	PROBABLE DEHYDROGENASE	15	0	0	15	0	0.4000	56.5	NE
Rv1433	-	POSSIBLE CONSERVED EXPORTED PROTEIN	16	0	0	16	0	0.8125	239.2	NE
Rv1434	-	hypothetical protein Rv1434	1	0	0	1	0	1.0000	53.0	NE
Rv1435c	-	Probable conserved Proline, Glycine, Valine-rich secreted protein	15	0	0	15	0	0.4667	196.3	NE
Rv1436	gap	glyceraldehyde-3-phosphate dehydrogenase	12	12	0	0	0	0.0000	0.0	ES
Rv1437	pgk	phosphoglycerate kinase	14	14	0	0	0	0.0000	0.0	ES
Rv1438	tpiA	triosephosphate isomerase	14	14	0	0	0	0.0000	0.0	ES
Rv1439c	-	hypothetical protein Rv1439c	7	0	0	7	0	0.8571	331.0	NE
Rv1440	secG	preprotein translocase subunit SecG	4	0	0	4	0	0.0000	0.0	NE
Rv1441c	PE_PGRS26	PE-PGRS FAMILY PROTEIN	17	0	0	17	0	0.5882	176.5	NE
Rv1442	bisC	PROBABLE BIOTIN SULFOXIDE REDUCTASE BISC (BDS reductase) (BSO reductase)	35	0	0	35	0	0.8000	246.1	NE
Rv1443c	-	hypothetical protein Rv1443c	1	0	0	1	0	0.0000	0.0	NE
Rv1444c	-	hypothetical protein Rv1444c	3	0	0	3	0	0.6667	43.0	NE
Rv1445c	devB	6-phosphogluconolactonase	7	0	0	7	0	0.4286	43.7	NE
Rv1446c	opcA	PUTATIVE OXPP CYCLE PROTEIN OPCA	13	0	0	13	0	0.2308	122.3	NE
Rv1447c	zwf2	glucose-6-phosphate 1-dehydrogenase	15	0	0	15	0	0.6667	72.5	NE
Rv1448c	tal	transaldolase	11	0	0	11	0	0.2727	78.3	NE
Rv1449c	tkt	transketolase	20	20	0	0	0	0.0000	0.0	ES
Rv1450c	PE_PGRS27	PE-PGRS FAMILY PROTEIN	24	0	0	24	0	0.2083	116.2	NE
Rv1451	ctaB	protoheme IX farnesyltransferase	15	15	0	0	0	0.0000	0.0	ES
Rv1452c	PE_PGRS28	PE-PGRS FAMILY PROTEIN	11	0	0	0	11	0.6364	508.6	GA
Rv1453	-	POSSIBLE TRANSCRIPTIONAL ACTIVATOR PROTEIN	10	0	0	0	10	1.0000	531.4	GA
Rv1454c	qor	PROBABLE QUINONE REDUCTASE QOR (NADPH:quinone reductase) (Zeta-crystallin homolog protein)	15	0	0	0	15	0.7333	415.6	GA
Rv1455	-	hypothetical protein Rv1455	12	0	0	0	12	0.9167	510.5	GA
Rv1456c	-	PROBABLE UNIDENTIFIED ANTIBIOTIC-TRANSPORT INTEGRAL MEMBRANE ABC TRANSPORTER	14	14	0	0	0	0.0000	0.0	ES
Rv1457c	-	PROBABLE UNIDENTIFIED ANTIBIOTIC-TRANSPORT INTEGRAL MEMBRANE ABC TRANSPORTER	8	8	0	0	0	0.0000	0.0	ES
Rv1458c	-	PROBABLE UNIDENTIFIED ANTIBIOTIC-TRANSPORT ATP-BINDING PROTEIN ABC TRANSPORTER	13	6	0	7	0	0.1538	30.5	NE
Rv1459c	-	POSSIBLE CONSERVED INTEGRAL MEMBRANE PROTEIN	23	11	0	12	0	0.1304	351.3	ES
Rv1460	-	PROBABLE TRANSCRIPTIONAL REGULATORY PROTEIN	7	0	0	7	0	0.2857	180.5	NE
Rv1461	-	hypothetical protein Rv1461	56	56	0	0	0	0.0000	0.0	ES
Rv1462	-	hypothetical protein Rv1462	14	14	0	0	0	0.0000	0.0	ES
Rv1463	-	PROBABLE CONSERVED ATP-BINDING PROTEIN ABC TRANSPORTER	10	10	0	0	0	0.0000	0.0	ES
Rv1464	csd	PROBABLE CYSTEINE DESULFURASE CSD	15	15	0	0	0	0.0000	0.0	ES
Rv1465	-	POSSIBLE NITROGEN FIXATION RELATED PROTEIN	7	6	0	1	0	0.1429	48.0	ES
Rv1466	-	hypothetical protein Rv1466	1	0	0	1	0	0.0000	0.0	NE
Rv1467c	fadE15	PROBABLE ACYL-CoA DEHYDROGENASE FADE15	25	0	0	25	0	0.6800	219.8	NE
Rv1468c	PE_PGRS29	PE-PGRS FAMILY PROTEIN	9	0	0	9	0	0.6667	84.0	NE
Rv1469	ctpD	PROBABLE CATION TRANSPORTER P-TYPE ATPASE D CTPD	18	0	0	18	0	0.6111	178.0	NE
Rv1470	trxA	PROBABLE THIOREDOXIN TRXA	5	0	0	5	0	1.0000	133.6	NE
Rv1471	trxB1	PROBABLE THIOREDOXIN TRXB1	2	0	0	2	0	1.0000	85.0	NE
Rv1472	echA12	enoyl-CoA hydratase	14	0	0	14	0	0.7857	274.5	NE
Rv1473	-	PROBABLE MACROLIDE-TRANSPORT ATP-BINDING PROTEIN ABC TRANSPORTER	22	0	0	22	0	0.5455	126.2	NE
Rv1473A	-	POSSIBLE TRANSCRIPTIONAL REGULATORY PROTEIN	4	0	0	4	0	0.5000	85.0	NE
Rv1474c	-	PROBABLE TRANSCRIPTIONAL REGULATORY PROTEIN	8	0	0	8	0	0.5000	62.5	NE
Rv1475c	acn	aconitate hydratase	47	47	0	0	0	0.0000	0.0	ES
Rv1476	-	POSSIBLE MEMBRANE PROTEIN	5	5	0	0	0	0.0000	0.0	ES
Rv1477	-	HYPOTHETICAL INVASION PROTEIN	21	21	0	0	0	0.0000	0.0	ES
Rv1478	-	HYPOTHETICAL INVASION PROTEIN	7	0	0	7	0	0.7143	295.4	NE
Rv1479	moxR1	PROBABLE TRANSCRIPTIONAL REGULATORY PROTEIN MOXR1	13	13	0	0	0	0.0000	0.0	ES
Rv1480	-	hypothetical protein Rv1480	6	5	0	0	1	0.1667	581.0	ES
Rv1481	-	PROBABLE MEMBRANE PROTEIN	11	11	0	0	0	0.0000	0.0	ES
Rv1482c	-	hypothetical protein Rv1482c	14	0	0	14	0	0.6429	274.6	NE
Rv1483	fabG1	3-OXOACYL-	12	12	0	0	0	0.0000	0.0	ES
Rv1484	inhA	enoyl-(acyl carrier protein) reductase	7	7	0	0	0	0.0000	0.0	ES
Rv1485	hemH	ferrochelatase	24	24	0	0	0	0.0000	0.0	ES
Rv1486c	-	hypothetical protein Rv1486c	7	0	0	7	0	1.0000	160.6	NE
Rv1487	-	hypothetical protein Rv1487	3	0	0	3	0	0.3333	263.0	NE
Rv1488	-	POSSIBLE EXPORTED CONSERVED PROTEIN	14	0	0	14	0	0.8571	423.4	NE
Rv1489	-	hypothetical protein Rv1489	6	0	0	6	0	1.0000	382.3	NE
Rv1489A	-	hypothetical protein Rv1489A	4	0	0	4	0	1.0000	78.5	NE
Rv1490	-	PROBABLE MEMBRANE PROTEIN	37	0	0	37	0	0.2973	109.6	NE
Rv1491c	-	hypothetical protein Rv1491c	14	0	0	14	0	0.7857	227.5	NE
Rv1492	mutA	PROBABLE METHYLMALONYL-CoA MUTASE SMALL SUBUNIT MUTA (MCM)	13	0	0	13	0	0.6923	217.4	NE
Rv1493	mutB	methylmalonyl-CoA mutase	28	0	0	28	0	0.6071	236.9	NE
Rv1494	-	hypothetical protein Rv1494	8	0	0	8	0	0.6250	215.0	NE
Rv1495	-	hypothetical protein Rv1495	5	0	0	5	0	1.0000	306.8	NE
Rv1496	-	arginine/ornithine transport system ATPase	3	0	0	3	0	1.0000	131.0	NE
Rv1497	lipL	PROBABLE ESTERASE LIPL	14	0	0	14	0	0.7857	305.5	NE
Rv1498A	-	hypothetical protein Rv1498A	3	0	0	3	0	1.0000	207.7	NE
Rv1498c	-	PROBABLE METHYLTRANSFERASE	16	0	0	16	0	0.8125	163.8	NE
Rv1499	-	hypothetical protein Rv1499	4	0	0	4	0	0.7500	113.3	NE
Rv1500	-	PROBABLE GLYCOSYLTRANSFERASE	32	0	22	10	0	0.3125	37.8	GD
Rv1501	-	hypothetical protein Rv1501	30	0	2	28	0	0.4000	144.6	NE
Rv1502	-	hypothetical protein Rv1502	32	12	0	20	0	0.2500	35.6	ES
Rv1503c	-	hypothetical protein Rv1503c	18	0	0	18	0	0.6667	273.2	NE
Rv1504c	-	hypothetical protein Rv1504c	12	0	0	12	0	0.8333	273.9	NE
Rv1505c	-	hypothetical protein Rv1505c	25	17	0	8	0	0.2800	82.6	ES
Rv1506c	-	hypothetical protein Rv1506c	19	0	0	19	0	0.4737	116.7	NE
Rv1507A	-	hypothetical protein Rv1507A	16	0	12	4	0	0.3750	64.7	GD
Rv1507c	-	hypothetical protein Rv1507c	26	0	26	0	0	0.1154	43.3	GD
Rv1508A	-	hypothetical protein Rv1508A	13	0	0	13	0	0.5385	132.3	NE
Rv1508c	-	Probable membrane protein	40	0	0	40	0	0.7500	356.7	NE
Rv1509	-	hypothetical protein Rv1509	16	11	0	5	0	0.1875	230.3	ES
Rv1510	-	conserved probable membrane protein	22	0	0	22	0	0.9545	355.3	NE
Rv1511	gmdA	GDP-D-mannose dehydratase gmdA (GDP-mannose 4,6 dehydratase) (GMD)	19	0	0	19	0	0.8947	396.6	NE
Rv1512	epiA	probable nucleotide-sugar epimerase epiA	11	11	0	0	0	0.0000	0.0	ES
Rv1513	-	hypothetical protein Rv1513	7	1	0	6	0	0.2857	39.0	NE
Rv1514c	-	hypothetical protein Rv1514c	17	0	0	17	0	0.4706	286.0	NE
Rv1515c	-	hypothetical protein Rv1515c	16	0	0	16	0	0.6875	107.5	NE
Rv1516c	-	probable sugar transferase	11	0	0	11	0	0.6364	202.3	NE
Rv1517	-	hypothetical protein Rv1517	13	0	0	13	0	0.4615	160.3	NE
Rv1518	-	hypothetical protein Rv1518	11	0	0	11	0	0.6364	102.3	NE
Rv1519	-	hypothetical protein Rv1519	3	0	0	3	0	0.6667	103.0	NE
Rv1520	-	probable sugar transferase	20	0	0	20	0	0.9000	228.6	NE
Rv1521	fadD25	acyl-CoA synthetase	35	0	0	35	0	0.6286	123.5	NE
Rv1522c	mmpL12	PROBABLE CONSERVED TRANSMEMBRANE TRANSPORT PROTEIN MMPL12	46	0	19	27	0	0.5217	177.9	NE
Rv1523	-	Probable methyltransferase	15	0	0	15	0	0.7333	220.2	NE
Rv1524	-	Probable glycosyltransferase	12	0	0	12	0	0.6667	178.1	NE
Rv1525	wbbL2	POSSIBLE RHAMNOSYL TRANSFERASE WBBL2	20	0	15	5	0	0.1500	110.0	GD
Rv1526c	-	Probable glycosyltransferase	18	0	10	8	0	0.5000	88.4	GD
Rv1527c	pks5	Probable polyketide synthase pks5	86	0	0	86	0	0.6860	222.9	NE
Rv1528c	papA4	PROBABLE CONSERVED POLYKETIDE SYNTHASE ASSOCIATED PROTEIN PAPA4	7	0	0	7	0	1.0000	209.7	NE
Rv1529	fadD24	acyl-CoA synthetase	33	0	0	33	0	0.4848	115.2	NE
Rv1530	adh	Probable alcohol dehydrogenase adh	22	0	0	22	0	0.4545	121.4	NE
Rv1531	-	hypothetical protein Rv1531	8	0	0	8	0	0.3750	161.7	NE
Rv1532c	-	hypothetical protein Rv1532c	4	0	0	4	0	0.7500	138.0	NE
Rv1533	-	hypothetical protein Rv1533	10	0	0	10	0	0.6000	131.5	NE
Rv1534	-	Probable transcriptional regulator	16	0	0	16	0	0.8125	173.1	NE
Rv1535	-	hypothetical protein Rv1535	4	0	0	4	0	1.0000	420.5	NE
Rv1536	ileS	isoleucyl-tRNA synthetase	72	72	0	0	0	0.0000	0.0	ES
Rv1537	dinX	DNA polymerase IV	13	0	0	13	0	0.6923	149.2	NE
Rv1538c	ansA	Probable L-aparaginase ansA	14	14	0	0	0	0.0000	0.0	ES
Rv1539	lspA	lipoprotein signal peptidase	8	0	7	1	0	0.1250	167.0	GD
Rv1540	-	CONSERVED HYPOTHETICAL PROTEIN MEMBER OF yabO/yceC/yfiI FAMILY	12	0	12	0	0	0.0000	0.0	GD
Rv1541c	lprI	Possible lipoprotein lprI	9	0	0	9	0	0.8889	349.9	NE
Rv1542c	glbN	Probable hemoglobin glbN	7	0	0	7	0	1.0000	322.3	NE
Rv1543	-	POSSIBLE FATTY ACYL-CoA REDUCTASE	14	0	0	14	0	0.6429	213.6	NE
Rv1544	-	Possible ketoacyl reductase	11	0	0	11	0	0.7273	256.0	NE
Rv1545	-	hypothetical protein Rv1545	3	0	0	3	0	0.6667	370.0	NE
Rv1546	-	hypothetical protein Rv1546	3	0	0	3	0	1.0000	233.3	NE
Rv1547	dnaE	DNA polymerase III subunit alpha	45	45	0	0	0	0.0000	0.0	ES
Rv1548c	PPE21	PPE FAMILY PROTEIN	41	0	0	41	0	0.3415	163.9	NE
Rv1549	fadD11.1	POSSIBLE FATTY-ACID-CoA LIGASE FADD11.1 (FATTY-ACID-CoA SYNTHETASE) (FATTY-ACID-CoA SYNTHASE)	9	0	0	9	0	0.7778	809.6	NE
Rv1550	fadD11	PROBABLE FATTY-ACID-CoA LIGASE FADD11 (FATTY-ACID-CoA SYNTHETASE) (FATTY-ACID-CoA SYNTHASE)	25	0	0	25	0	0.8000	263.6	NE
Rv1551	plsB1	glycerol-3-phosphate acyltransferase	29	0	0	29	0	0.5862	101.1	NE
Rv1552	frdA	fumarate reductase flavoprotein subunit	34	0	0	34	0	0.6176	114.5	NE
Rv1553	frdB	PROBABLE FUMARATE REDUCTASE	13	0	0	13	0	0.8462	206.8	NE
Rv1554	frdC	PROBABLE FUMARATE REDUCTASE	9	0	0	9	0	0.6667	279.0	NE
Rv1555	frdD	fumarate reductase subunit D	3	0	0	3	0	1.0000	323.0	NE
Rv1556	-	Possible regulatory protein	12	0	0	12	0	0.8333	137.6	NE
Rv1557	mmpL6	PROBABLE CONSERVED TRANSMEMBRANE TRANSPORT PROTEIN MMPL6	19	0	0	19	0	0.6316	196.9	NE
Rv1558	-	hypothetical protein Rv1558	8	0	0	8	0	0.8750	396.6	NE
Rv1559	ilvA	threonine dehydratase	23	23	0	0	0	0.0000	0.0	ES
Rv1560	-	hypothetical protein Rv1560	2	0	0	2	0	0.5000	16.0	NE
Rv1561	-	hypothetical protein Rv1561	9	0	0	9	0	0.6667	44.2	NE
Rv1562c	treZ	Maltooligosyltrehalose trehalohydrolase TreZ	30	0	0	30	0	0.3667	61.5	NE
Rv1563c	treY	Maltooligosyltrehalose synthase TreY	31	2	0	29	0	0.2581	198.1	NE
Rv1564c	treX	Probable Maltooligosyltrehalose synthase TreX	42	10	0	32	0	0.4524	258.2	ES
Rv1565c	-	hypothetical protein Rv1565c	41	0	41	0	0	0.0732	32.0	GD
Rv1566c	-	Possible inv protein	10	0	0	10	0	0.6000	28.7	NE
Rv1567c	-	Probable hypothetical membrane protein	8	0	0	8	0	0.6250	542.8	NE
Rv1568	bioA	adenosylmethionine--8-amino-7-oxononanoate transaminase	15	0	15	0	0	0.0000	0.0	GD
Rv1569	bioF1	8-amino-7-oxononanoate synthase	7	0	7	0	0	0.1429	41.0	GD
Rv1570	bioD	dithiobiotin synthetase	2	0	2	0	0	0.0000	0.0	GD
Rv1571	-	hypothetical protein Rv1571	2	0	2	0	0	0.0000	0.0	GD
Rv1572c	-	hypothetical protein Rv1572c	1	0	1	0	0	0.0000	0.0	GD
Rv1573	-	Probable phiRV1 phage protein	1	0	1	0	0	0.0000	0.0	GD
Rv1574	-	Probable phiRV1 phage related protein	1	0	1	0	0	0.0000	0.0	GD
Rv1575	-	Probable phiRV1 phage protein	10	0	10	0	0	0.4000	41.8	GD
Rv1576c	-	Probable phiRV1 phage protein	7	0	7	0	0	0.0000	0.0	GD
Rv1577c	-	Probable phiRv1 phage protein	7	0	7	0	0	0.2857	58.0	GD
Rv1578c	-	Probable phiRv1 phage protein	4	0	4	0	0	0.2500	2.0	GD
Rv1579c	-	Probable phiRv1 phage protein	4	0	2	2	0	0.5000	167.0	NE
Rv1580c	-	Probable phiRv1 phage protein	5	0	0	5	0	0.8000	89.8	NE
Rv1581c	-	Probable phiRv1 phage protein	6	0	0	6	0	1.0000	186.5	NE
Rv1582c	-	Probable phiRv1 phage protein	29	12	0	17	0	0.2759	170.8	ES
Rv1583c	-	Probable phiRv1 phage protein	3	0	0	3	0	1.0000	65.0	NE
Rv1584c	-	Possible phiRv1 phage protein	3	0	0	3	0	0.6667	444.5	NE
Rv1585c	-	Possible phage phiRv1 protein	8	8	0	0	0	0.0000	0.0	ES
Rv1586c	-	Probable phiRv1 integrase	20	5	0	15	0	0.7000	273.1	NE
Rv1587c	-	Partial REP13E12 repeat protein	6	0	0	6	0	0.6667	196.8	NE
Rv1588c	-	Partial REP13E12 repeat protein	2	0	0	2	0	0.0000	0.0	NE
Rv1589	bioB	biotin synthase	9	9	0	0	0	0.0000	0.0	ES
Rv1590	-	hypothetical protein Rv1590	3	0	0	3	0	0.0000	0.0	NE
Rv1591	-	PROBABLE TRANSMEMBRANE PROTEIN	8	0	0	8	0	1.0000	404.0	NE
Rv1592c	-	hypothetical protein Rv1592c	24	0	0	24	0	0.7917	420.6	NE
Rv1593c	-	hypothetical protein Rv1593c	11	0	0	11	0	0.5455	145.0	NE
Rv1594	nadA	quinolinate synthetase	10	10	0	0	0	0.0000	0.0	ES
Rv1595	nadB	L-aspartate oxidase	23	23	0	0	0	0.0000	0.0	ES
Rv1596	nadC	nicotinate-nucleotide pyrophosphorylase	12	12	0	0	0	0.0000	0.0	ES
Rv1597	-	hypothetical protein Rv1597	12	0	0	12	0	0.8333	327.6	NE
Rv1598c	-	hypothetical protein Rv1598c	8	0	0	8	0	0.7500	229.5	NE
Rv1599	hisD	histidinol dehydrogenase	14	14	0	0	0	0.0000	0.0	ES
Rv1600	hisC1	histidinol-phosphate aminotransferase	24	24	0	0	0	0.0000	0.0	ES
Rv1601	hisB	imidazoleglycerol-phosphate dehydratase	14	14	0	0	0	0.0000	0.0	ES
Rv1602	hisH	imidazole glycerol phosphate synthase subunit HisH	7	7	0	0	0	0.0000	0.0	ES
Rv1603	hisA	1-(5-phosphoribosyl)-5-	8	0	8	0	0	0.0000	0.0	GD
Rv1604	impA	PROBABLE INOSITOL-MONOPHOSPHATASE IMPA (IMP)	11	0	0	11	0	0.3636	109.0	NE
Rv1605	hisF	imidazole glycerol phosphate synthase subunit HisF	6	6	0	0	0	0.0000	0.0	ES
Rv1606	hisI	phosphoribosyl-AMP cyclohydrolase	7	7	0	0	0	0.0000	0.0	ES
Rv1607	chaA	Probable ionic transporter integral membrane protein chaA	9	0	0	9	0	0.8889	178.2	NE
Rv1608c	bcpB	Probable peroxidoxin BcpB	6	0	0	6	0	0.8333	183.2	NE
Rv1609	trpE	anthranilate synthase component I	25	25	0	0	0	0.0000	0.0	ES
Rv1610	-	POSSIBLE CONSERVED MEMBRANE PROTEIN	5	0	5	0	0	0.0000	0.0	GD
Rv1611	trpC	indole-3-glycerol-phosphate synthase	11	11	0	0	0	0.0000	0.0	ES
Rv1612	trpB	tryptophan synthase subunit beta	18	18	0	0	0	0.0000	0.0	ES
Rv1613	trpA	tryptophan synthase subunit alpha	16	16	0	0	0	0.0000	0.0	ES
Rv1614	lgt	prolipoprotein diacylglyceryl transferase	23	20	0	3	0	0.0870	529.5	ES
Rv1615	-	Probable hypothetical membrane protein	8	0	0	8	0	0.7500	190.0	NE
Rv1616	-	hypothetical protein Rv1616	10	0	0	10	0	0.7000	276.9	NE
Rv1617	pykA	pyruvate kinase	13	13	0	0	0	0.0000	0.0	ES
Rv1618	tesB1	Probable acyl-CoA thioesterase II tesB1	15	0	0	15	0	0.8000	367.2	NE
Rv1619	-	hypothetical protein Rv1619	23	0	0	23	0	0.3913	162.3	NE
Rv1620c	cydC	PROBABLE 'COMPONENT LINKED WITH THE ASSEMBLY OF CYTOCHROME' TRANSPORT TRANSMEMBRANE ATP-BINDING PROTEIN ABC TRANSPORTER CYDC	18	13	0	5	0	0.0556	89.0	ES
Rv1621c	cydD	PROBABLE 'COMPONENT LINKED WITH THE ASSEMBLY OF CYTOCHROME' TRANSPORT TRANSMEMBRANE ATP-BINDING PROTEIN ABC TRANSPORTER CYDD	20	13	7	0	0	0.0500	13.0	ES
Rv1622c	cydB	Probable integral membrane cytochrome D ubiquinol oxidase (subunit II) cydB (Cytochrome BD-I oxidase subunit II)	20	0	20	0	0	0.1000	13.5	GD
Rv1623c	cydA	Probable integral membrane cytochrome D ubiquinol oxidase (subunit I) cydA (Cytochrome BD-I oxidase subunit I)	18	0	16	2	0	0.1667	69.3	GD
Rv1624c	-	Probable conserved membrane protein	5	0	0	5	0	0.8000	286.5	NE
Rv1625c	cya	MEMBRANE-ANCHORED ADENYLYL CYCLASE CYA (ATP PYROPHOSPHATE-LYASE) (ADENYLATE CYCLASE)	29	0	0	29	0	0.8276	562.9	NE
Rv1626	-	Probable two-component system transcriptional regulator	5	0	0	5	0	1.0000	385.6	NE
Rv1627c	-	lipid-transfer protein	17	0	0	17	0	0.5294	210.4	NE
Rv1628c	-	hypothetical protein Rv1628c	7	0	0	7	0	0.4286	413.3	NE
Rv1629	polA	DNA polymerase I	38	38	0	0	0	0.0000	0.0	ES
Rv1630	rpsA	30S ribosomal protein S1	14	14	0	0	0	0.0000	0.0	ES
Rv1631	coaE	dephospho-CoA kinase/unknown domain fusion protein	11	11	0	0	0	0.0000	0.0	ES
Rv1632c	-	hypothetical protein Rv1632c	10	0	0	10	0	1.0000	427.9	NE
Rv1633	uvrB	excinuclease ABC subunit B	38	0	0	38	0	0.6316	58.8	NE
Rv1634	-	Possible drug efflux membrane protein	28	0	0	28	0	0.9286	487.5	NE
Rv1635c	-	Probable conserved transmembrane protein	29	0	0	29	0	0.8276	269.6	NE
Rv1636	TB15.3	IRON-REGULATED CONSERVED HYPOTHETICAL PROTEIN TB15.3	7	0	0	7	0	0.0000	0.0	NE
Rv1637c	-	hypothetical protein Rv1637c	10	0	0	10	0	1.0000	430.3	NE
Rv1638	uvrA	excinuclease ABC subunit A	37	0	0	37	0	0.5676	78.2	NE
Rv1638A	-	hypothetical protein Rv1638A	5	0	0	5	0	0.4000	229.0	NE
Rv1639c	-	hypothetical protein Rv1639c	13	0	0	13	0	0.6154	382.8	NE
Rv1640c	lysS	lysyl-tRNA synthetase	59	0	0	59	0	0.5763	75.2	NE
Rv1641	infC	translation initiation factor IF-3	11	10	0	1	0	0.0909	11.0	ES
Rv1642	rpmI	50S ribosomal protein L35	1	0	0	1	0	0.0000	0.0	NE
Rv1643	rplT	50S ribosomal protein L20	7	0	0	7	0	0.0000	0.0	NE
Rv1644	tsnR	Possible 23S rRNA methyltransferase tsnR	10	0	0	10	0	1.0000	383.5	NE
Rv1645c	-	hypothetical protein Rv1645c	23	0	0	23	0	0.9130	513.0	NE
Rv1646	PE17	PE FAMILY PROTEIN	15	0	0	15	0	0.8667	349.4	NE
Rv1647	-	hypothetical protein Rv1647	9	0	0	9	0	0.7778	228.7	NE
Rv1648	-	Probable transmembrane protein	12	0	0	12	0	0.9167	291.2	NE
Rv1649	pheS	phenylalanyl-tRNA synthetase subunit alpha	13	13	0	0	0	0.0000	0.0	ES
Rv1650	pheT	phenylalanyl-tRNA synthetase subunit beta	33	33	0	0	0	0.0000	0.0	ES
Rv1651c	PE_PGRS30	PE-PGRS FAMILY PROTEIN	44	0	0	44	0	0.7273	212.4	NE
Rv1652	argC	N-acetyl-gamma-glutamyl-phosphate reductase	15	15	0	0	0	0.0000	0.0	ES
Rv1653	argJ	bifunctional ornithine acetyltransferase/N-acetylglutamate synthase protein	3	3	0	0	0	0.0000	0.0	ES
Rv1654	argB	acetylglutamate kinase	4	4	0	0	0	0.0000	0.0	ES
Rv1655	argD	acetylornithine aminotransferase	10	10	0	0	0	0.0000	0.0	ES
Rv1656	argF	ornithine carbamoyltransferase	5	5	0	0	0	0.0000	0.0	ES
Rv1657	argR	arginine repressor	3	0	0	0	3	0.6667	713.0	GA
Rv1658	argG	argininosuccinate synthase	16	16	0	0	0	0.0000	0.0	ES
Rv1659	argH	argininosuccinate lyase	8	8	0	0	0	0.0000	0.0	ES
Rv1660	pks10	Possible chalcone synthase pks10	9	0	0	9	0	1.0000	226.8	NE
Rv1661	pks7	Probable polyketide synthase pks7	73	18	26	29	0	0.2329	142.0	ES
Rv1662	pks8	Probable polyketide synthase pks8	62	17	23	22	0	0.1613	83.5	ES
Rv1663	pks17	Probable polyketide synthase pks17	17	0	11	6	0	0.2941	174.8	GD
Rv1664	pks9	Probable polyketide synthase pks9	42	0	0	42	0	0.4524	119.1	NE
Rv1665	pks11	Possible chalcone synthase pks11	10	0	0	10	0	0.6000	76.0	NE
Rv1666c	cyp139	Probable cytochrome P450 139 CYP139	18	0	0	18	0	0.8333	315.0	NE
Rv1667c	-	PROBABLE SECOND PART OF MACROLIDE-TRANSPORT ATP-BINDING PROTEIN ABC TRANSPORTER	9	0	0	9	0	0.7778	400.6	NE
Rv1668c	-	PROBABLE FIRST PART OF MACROLIDE-TRANSPORT ATP-BINDING PROTEIN ABC TRANSPORTER	12	0	0	12	0	0.5833	307.1	NE
Rv1669	-	hypothetical protein Rv1669	7	0	0	7	0	0.5714	162.0	NE
Rv1670	-	hypothetical protein Rv1670	10	0	0	10	0	0.8000	140.6	NE
Rv1671	-	PROBABLE MEMBRANE PROTEIN	13	0	0	13	0	0.3846	149.2	NE
Rv1672c	-	PROBABLE CONSERVED INTEGRAL MEMBRANE TRANSPORT PROTEIN	20	0	0	20	0	0.5500	197.8	NE
Rv1673c	-	hypothetical protein Rv1673c	13	0	0	13	0	0.6154	117.6	NE
Rv1674c	-	PROBABLE TRANSCRIPTIONAL REGULATORY PROTEIN	9	0	0	9	0	0.6667	221.2	NE
Rv1675c	-	PROBABLE TRANSCRIPTIONAL REGULATORY PROTEIN	10	0	0	10	0	0.7000	244.9	NE
Rv1676	-	hypothetical protein Rv1676	8	0	0	8	0	0.3750	200.0	NE
Rv1677	dsbF	PROBABLE CONSERVED LIPOPROTEIN DSBF	11	0	0	11	0	0.4545	84.2	NE
Rv1678	-	PROBABLE INTEGRAL MEMBRANE PROTEIN	10	0	0	10	0	0.5000	142.6	NE
Rv1679	fadE16	POSSIBLE ACYL-CoA DEHYDROGENASE FADE16	8	0	0	8	0	0.3750	169.0	NE
Rv1680	-	hypothetical protein Rv1680	14	0	0	14	0	0.5000	138.4	NE
Rv1681	moeX	POSSIBLE MOLYBDOPTERIN BIOSYNTHESIS PROTEIN MOEX	12	0	0	12	0	0.8333	218.1	NE
Rv1682	-	Probable coiled-coil structural protein	13	0	0	13	0	0.4615	107.7	NE
Rv1683	-	acyl-CoA synthetase	37	0	34	3	0	0.1892	66.0	GD
Rv1684	-	hypothetical protein Rv1684	4	0	4	0	0	0.0000	0.0	GD
Rv1685c	-	hypothetical protein Rv1685c	7	0	7	0	0	0.0000	0.0	GD
Rv1686c	-	PROBABLE CONSERVED INTEGRAL MEMBRANE PROTEIN ABC TRANSPORTER	12	0	0	12	0	0.2500	357.3	NE
Rv1687c	-	PROBABLE CONSERVED ATP-BINDING PROTEIN ABC TRANSPORTER	10	0	0	10	0	0.6000	186.8	NE
Rv1688	mpg	3-methyladenine DNA glycosylase	8	0	0	8	0	0.8750	304.1	NE
Rv1689	tyrS	tyrosyl-tRNA synthetase	17	17	0	0	0	0.0000	0.0	ES
Rv1690	lprJ	PROBABLE LIPOPROTEIN LPRJ	6	0	0	6	0	0.6667	197.5	NE
Rv1691	-	hypothetical protein Rv1691	9	0	0	9	0	0.5556	91.0	NE
Rv1692	-	PROBABLE PHOSPHATASE	10	0	0	10	0	0.8000	282.2	NE
Rv1693	-	hypothetical protein Rv1693	1	0	0	1	0	1.0000	359.0	NE
Rv1694	tlyA	CYTOTOXIN|HAEMOLYSIN HOMOLOGUE TLYA	8	3	0	5	0	0.5000	103.8	NE
Rv1695	ppnK	inorganic polyphosphate/ATP-NAD kinase	7	7	0	0	0	0.0000	0.0	ES
Rv1696	recN	PROBABLE DNA REPAIR PROTEIN RECN (RECOMBINATION PROTEIN N)	18	1	0	17	0	0.5000	118.2	NE
Rv1697	-	hypothetical protein Rv1697	15	15	0	0	0	0.0000	0.0	ES
Rv1698	-	hypothetical protein Rv1698	12	0	0	12	0	0.2500	63.7	NE
Rv1699	pyrG	CTP synthetase	34	34	0	0	0	0.0000	0.0	ES
Rv1700	-	hypothetical protein Rv1700	10	4	6	0	0	0.1000	26.0	GD
Rv1701	xerD	site-specific tyrosine recombinase XerD	13	0	4	9	0	0.6154	69.1	NE
Rv1702c	-	hypothetical protein Rv1702c	20	0	0	20	0	0.8000	298.9	NE
Rv1703c	-	Probable catechol-o-methyltransferase	11	0	0	11	0	0.8182	212.6	NE
Rv1704c	cycA	PROBABLE D-SERINE/ALANINE/GLYCINE TRANSPORTER PROTEIN CYCA	18	0	0	18	0	0.7778	134.7	NE
Rv1705c	PPE22	PPE FAMILY PROTEIN	23	0	0	23	0	0.6957	279.9	NE
Rv1706A	-	hypothetical protein Rv1706A	2	0	0	2	0	0.0000	0.0	NE
Rv1706c	PPE23	PPE FAMILY PROTEIN	18	0	0	18	0	0.7778	357.2	NE
Rv1707	-	PROBABLE CONSERVED TRANSMEMBRANE PROTEIN	19	0	0	19	0	0.7368	460.1	NE
Rv1708	-	PUTATIVE INITIATION INHIBITOR PROTEIN	16	15	0	1	0	0.0625	55.0	ES
Rv1709	-	hypothetical protein Rv1709	11	1	0	10	0	0.7273	102.8	NE
Rv1710	-	hypothetical protein Rv1710	13	2	0	11	0	0.6154	119.5	NE
Rv1711	-	hypothetical protein Rv1711	9	9	0	0	0	0.0000	0.0	ES
Rv1712	cmk	cytidylate kinase	11	11	0	0	0	0.0909	2.0	ES
Rv1713	engA	GTP-binding protein EngA	11	11	0	0	0	0.0000	0.0	ES
Rv1714	-	Probable oxidoreductase	6	0	0	6	0	0.5000	86.7	NE
Rv1715	fadB3	PROBABLE 3-HYDROXYBUTYRYL-CoA DEHYDROGENASE FADB3 (BETA-HYDROXYBUTYRYL-CoA DEHYDROGENASE) (BHBD)	9	0	0	9	0	0.4444	103.0	NE
Rv1716	-	hypothetical protein Rv1716	11	0	0	11	0	0.6364	124.4	NE
Rv1717	-	hypothetical protein Rv1717	4	0	0	4	0	1.0000	407.0	NE
Rv1718	-	hypothetical protein Rv1718	7	0	0	7	0	0.8571	250.8	NE
Rv1719	-	PROBABLE TRANSCRIPTIONAL REGULATORY PROTEIN	6	0	0	6	0	0.3333	195.0	NE
Rv1720c	-	hypothetical protein Rv1720c	9	0	0	9	0	0.6667	111.7	NE
Rv1721c	-	hypothetical protein Rv1721c	2	0	0	2	0	0.5000	130.0	NE
Rv1722	-	biotin carboxylase-like protein	22	0	0	22	0	0.8636	418.1	NE
Rv1723	-	PROBABLE HYDROLASE	16	0	0	16	0	0.8125	355.5	NE
Rv1724c	-	hypothetical protein Rv1724c	11	0	0	11	0	0.7273	222.9	NE
Rv1725c	-	hypothetical protein Rv1725c	9	0	0	9	0	0.7778	340.6	NE
Rv1726	-	PROBABLE OXIDOREDUCTASE	15	0	0	15	0	0.8000	233.0	NE
Rv1727	-	hypothetical protein Rv1727	4	0	0	4	0	1.0000	381.5	NE
Rv1728c	-	hypothetical protein Rv1728c	17	0	0	17	0	0.5294	140.8	NE
Rv1729c	-	hypothetical protein Rv1729c	21	0	0	21	0	0.3810	79.9	NE
Rv1730c	-	POSSIBLE PENICILLIN-BINDING PROTEIN	29	0	0	29	0	0.3793	130.7	NE
Rv1731	gabD2	succinic semialdehyde dehydrogenase	23	0	0	23	0	0.7391	198.1	NE
Rv1732c	-	hypothetical protein Rv1732c	8	0	0	8	0	0.8750	97.0	NE
Rv1733c	-	PROBABLE CONSERVED TRANSMEMBRANE PROTEIN	5	0	0	5	0	0.8000	118.8	NE
Rv1734c	-	hypothetical protein Rv1734c	2	0	0	2	0	1.0000	337.0	NE
Rv1735c	-	HYPOTHETICAL MEMBRANE PROTEIN	6	0	0	6	0	0.6667	97.8	NE
Rv1736c	narX	PROBABLE NITRATE REDUCTASE NARX	37	0	0	37	0	0.8108	351.4	NE
Rv1737c	narK2	POSSIBLE NITRATE/NITRITE TRANSPORTER NARK2	13	0	0	13	0	0.9231	249.8	NE
Rv1738	-	hypothetical protein Rv1738	2	0	0	2	0	1.0000	96.0	NE
Rv1739c	-	PROBABLE SULPHATE-TRANSPORT TRANSMEMBRANE PROTEIN ABC TRANSPORTER	36	0	0	36	0	0.7222	196.2	NE
Rv1740	-	hypothetical protein Rv1740	4	0	0	4	0	0.5000	148.5	NE
Rv1741	-	hypothetical protein Rv1741	6	0	0	6	0	0.8333	239.0	NE
Rv1742	-	hypothetical protein Rv1742	13	0	0	13	0	0.8462	284.0	NE
Rv1743	pknE	PROBABLE TRANSMEMBRANE SERINE/THREONINE-PROTEIN KINASE E PKNE (PROTEIN KINASE E) (STPK E)	29	0	0	29	0	0.6897	374.6	NE
Rv1744c	-	PROBABLE MEMBRANE PROTEIN	5	0	0	5	0	0.6000	471.7	NE
Rv1745c	idi	isopentenyl-diphosphate delta-isomerase	11	0	0	11	0	0.6364	207.1	NE
Rv1746	pknF	ANCHORED-MEMBRANE SERINE/THREONINE-PROTEIN KINASE PKNF (PROTEIN KINASE F) (STPK F)	13	0	0	13	0	0.9231	258.4	NE
Rv1747	-	PROBABLE CONSERVED TRANSMEMBRANE ATP-BINDING PROTEIN ABC TRANSPORTER	29	0	0	29	0	0.7241	378.5	NE
Rv1748	-	hypothetical protein Rv1748	12	0	0	12	0	0.7500	480.3	NE
Rv1749c	-	POSSIBLE INTEGRAL MEMBRANE PROTEIN	16	0	0	16	0	0.8125	120.8	NE
Rv1750c	fadD1	acyl-CoA synthetase	36	0	0	36	0	0.6389	192.8	NE
Rv1751	-	hypothetical protein Rv1751	19	0	0	19	0	0.5263	79.1	NE
Rv1752	-	hypothetical protein Rv1752	4	0	0	4	0	0.7500	43.7	NE
Rv1753c	PPE24	PPE FAMILY PROTEIN	61	0	22	39	0	0.2623	99.1	NE
Rv1754c	-	hypothetical protein Rv1754c	33	0	0	33	0	0.6364	213.7	NE
Rv1755c	plcD	PROBABLE PHOSPHOLIPASE C 4 (FRAGMENT) PLCD	15	0	0	15	0	0.2000	56.3	NE
Rv1756c	-	PUTATIVE TRANSPOSASE	1	0	0	1	0	0.0000	0.0	NE
Rv1757c	-	PUTATIVE TRANSPOSASE	0	0	0	0	0	nan	0.0	N/A
Rv1758	cut1	PROBABLE CUTINASE CUT1	11	0	0	11	0	0.7273	380.8	NE
Rv1759c	wag22	PE-PGRS FAMILY PROTEIN	23	0	0	23	0	0.5217	301.4	NE
Rv1760	-	hypothetical protein Rv1760	26	0	0	26	0	0.6923	510.2	NE
Rv1761c	-	hypothetical protein Rv1761c	4	0	0	4	0	0.7500	602.0	NE
Rv1762c	-	hypothetical protein Rv1762c	9	0	0	9	0	0.7778	469.0	NE
Rv1763	-	PUTATIVE TRANSPOSASE	0	0	0	0	0	nan	0.0	N/A
Rv1764	-	PUTATIVE TRANSPOSASE	0	0	0	0	0	nan	0.0	N/A
Rv1765A	-	PUTATIVE TRANSPOSASE (FRAGMENT)	3	0	0	3	0	1.0000	154.7	NE
Rv1765c	-	hypothetical protein Rv1765c	1	0	0	1	0	1.0000	169.0	NE
Rv1766	-	hypothetical protein Rv1766	3	0	0	3	0	0.6667	87.0	NE
Rv1767	-	hypothetical protein Rv1767	7	0	0	7	0	0.7143	283.2	NE
Rv1768	PE_PGRS31	PE-PGRS FAMILY PROTEIN	17	0	0	17	0	0.9412	343.8	NE
Rv1769	-	hypothetical protein Rv1769	20	0	0	20	0	0.7500	280.5	NE
Rv1770	-	hypothetical protein Rv1770	16	0	0	16	0	0.8125	654.6	NE
Rv1771	-	PROBABLE OXIDOREDUCTASE	22	0	0	22	0	0.7727	265.4	NE
Rv1772	-	hypothetical protein Rv1772	4	0	0	4	0	0.5000	37.0	NE
Rv1773c	-	PROBABLE TRANSCRIPTIONAL REGULATORY PROTEIN	10	0	0	10	0	0.5000	132.6	NE
Rv1774	-	PROBABLE OXIDOREDUCTASE	27	0	0	27	0	0.7407	241.7	NE
Rv1775	-	hypothetical protein Rv1775	12	0	0	12	0	0.7500	365.0	NE
Rv1776c	-	POSSIBLE TRANSCRIPTIONAL REGULATORY PROTEIN	11	0	0	11	0	0.5455	130.7	NE
Rv1777	cyp144	Probable cytochrome p450 144 CYP144	23	0	0	23	0	0.5652	185.1	NE
Rv1778c	-	hypothetical protein Rv1778c	5	0	0	5	0	0.6000	8.0	NE
Rv1779c	-	HYPOTHETICAL INTEGRAL MEMBRANE PROTEIN	12	0	0	12	0	0.5000	121.7	NE
Rv1780	-	hypothetical protein Rv1780	9	0	0	9	0	0.7778	363.4	NE
Rv1781c	malQ	PROBABLE 4-ALPHA-GLUCANOTRANSFERASE MALQ (Amylomaltase) (Disproportionating enzyme) (D-enzyme)	25	0	0	25	0	0.8000	357.9	NE
Rv1782	-	PROBABLE CONSERVED MEMBRANE PROTEIN	16	0	14	2	0	0.2500	133.8	GD
Rv1783	-	PROBABLE CONSERVED MEMBRANE PROTEIN	15	0	15	0	0	0.0667	1.0	GD
Rv1784	-	hypothetical protein Rv1784	38	0	19	19	0	0.1579	132.2	NE
Rv1785c	cyp143	PROBABLE CYTOCHROME P450 143 CYP143	16	0	0	16	0	0.6250	117.6	NE
Rv1786	-	PROBABLE FERREDOXIN	1	0	0	1	0	1.0000	492.0	NE
Rv1787	PPE25	PPE FAMILY PROTEIN	7	0	0	7	0	0.4286	126.3	NE
Rv1788	PE18	PE FAMILY PROTEIN	4	0	0	4	0	1.0000	591.2	NE
Rv1789	PPE26	PPE FAMILY PROTEIN	18	0	0	18	0	0.7778	504.9	NE
Rv1790	PPE27	PPE FAMILY PROTEIN	5	0	0	5	0	0.6000	264.7	NE
Rv1791	PE19	PE FAMILY PROTEIN	6	0	0	6	0	0.3333	37.5	NE
Rv1793	esxN	PUTATIVE ESAT-6 LIKE PROTEIN ESXN (ESAT-6 LIKE PROTEIN 5)	0	0	0	0	0	nan	0.0	N/A
Rv1794	-	hypothetical protein Rv1794	18	3	0	15	0	0.3889	80.9	NE
Rv1795	-	hypothetical protein Rv1795	18	0	0	18	0	0.2778	266.0	NE
Rv1796	mycP5	PROBABLE PROLINE RICH MEMBRANE-ANCHORED MYCOSIN MYCP5 (SERINE PROTEASE) (SUBTILISIN-LIKE PROTEASE) (SUBTILASE-LIKE) (MYCOSIN-5)	29	0	4	25	0	0.4483	104.2	NE
Rv1797	-	hypothetical protein Rv1797	15	0	15	0	0	0.1333	7.5	GD
Rv1798	-	hypothetical protein Rv1798	30	0	8	22	0	0.5333	43.3	NE
Rv1799	lppT	PROBABLE LIPOPROTEIN LPPT	2	0	0	2	0	0.5000	348.0	NE
Rv1800	PPE28	PPE FAMILY PROTEIN	39	0	0	39	0	0.7179	262.5	NE
Rv1801	PPE29	PPE FAMILY PROTEIN	21	0	0	21	0	0.7619	284.6	NE
Rv1802	PPE30	PPE FAMILY PROTEIN	18	0	0	18	0	0.8333	494.3	NE
Rv1803c	PE_PGRS32	PE-PGRS FAMILY PROTEIN	31	0	0	31	0	0.6129	196.6	NE
Rv1804c	-	hypothetical protein Rv1804c	9	0	0	9	0	0.5556	459.4	NE
Rv1805c	-	hypothetical protein Rv1805c	5	0	0	5	0	0.4000	17.5	NE
Rv1806	PE20	PE FAMILY PROTEIN	5	0	0	5	0	0.4000	126.5	NE
Rv1807	PPE31	PPE FAMILY PROTEIN	17	0	0	17	0	0.5294	217.9	NE
Rv1808	PPE32	PPE FAMILY PROTEIN	25	0	0	25	0	0.8800	473.2	NE
Rv1809	PPE33	PPE FAMILY PROTEIN	20	0	0	20	0	0.5000	207.5	NE
Rv1810	-	hypothetical protein Rv1810	11	0	0	11	0	0.7273	284.2	NE
Rv1811	mgtC	POSSIBLE Mg2+ TRANSPORT P-TYPE ATPASE C MGTC	15	0	0	15	0	0.9333	903.6	NE
Rv1812c	-	PROBABLE DEHYDROGENASE	22	0	0	22	0	0.7727	452.6	NE
Rv1813c	-	hypothetical protein Rv1813c	9	0	0	9	0	0.8889	102.2	NE
Rv1814	erg3	MEMBRANE-BOUND C-5 STEROL DESATURASE ERG3 (STEROL-C5-DESATURASE)	21	0	0	21	0	0.8571	400.3	NE
Rv1815	-	hypothetical protein Rv1815	7	0	0	7	0	0.8571	254.2	NE
Rv1816	-	POSSIBLE TRANSCRIPTIONAL REGULATORY PROTEIN	15	0	0	15	0	0.5333	208.4	NE
Rv1817	-	hypothetical protein Rv1817	26	0	0	26	0	0.8462	347.4	NE
Rv1818c	PE_PGRS33	PE-PGRS FAMILY PROTEIN	11	0	0	11	0	0.5455	299.0	NE
Rv1819c	-	PROBABLE DRUGS-TRANSPORT TRANSMEMBRANE ATP-BINDING PROTEIN ABC TRANSPORTER	29	0	0	29	0	0.8621	462.8	NE
Rv1820	ilvG	hypothetical protein Rv1820	16	0	0	16	0	0.8750	545.1	NE
Rv1821	secA2	preprotein translocase subunit SecA	36	0	33	3	0	0.3333	15.8	GD
Rv1822	pgsA2	PROBABLE CDP-DIACYLGLYCEROL--GLYCEROL-3-PHOSPHATE 3-PHOSPHATIDYLTRANSFERASE PGSA2 (PGP SYNTHASE) (PHOSPHATIDYLGLYCEROPHOSPHATE SYNTHASE) (3-PHOSPHATIDYL-1'-GLYCEROL-3'PHOSPHATE SYNTHASE)	17	16	0	1	0	0.0588	306.0	ES
Rv1823	-	hypothetical protein Rv1823	14	0	0	14	0	0.7143	112.8	NE
Rv1824	-	hypothetical protein Rv1824	4	0	0	4	0	1.0000	148.5	NE
Rv1825	-	hypothetical protein Rv1825	9	0	0	9	0	0.8889	238.1	NE
Rv1826	gcvH	glycine cleavage system protein H	8	0	0	8	0	0.0000	0.0	NE
Rv1827	cfp17	CONSERVED HYPOTHETICAL PROTEIN CFP17	6	6	0	0	0	0.0000	0.0	ES
Rv1828	-	hypothetical protein Rv1828	13	13	0	0	0	0.0000	0.0	ES
Rv1829	-	hypothetical protein Rv1829	9	0	0	9	0	0.7778	81.9	NE
Rv1830	-	hypothetical protein Rv1830	10	10	0	0	0	0.0000	0.0	ES
Rv1831	-	hypothetical protein Rv1831	5	0	0	5	0	0.8000	239.5	NE
Rv1832	gcvB	glycine dehydrogenase	50	50	0	0	0	0.0000	0.0	ES
Rv1833c	-	haloalkane dehalogenase	13	0	0	13	0	0.7692	164.5	NE
Rv1834	-	Probable hydrolase	10	0	0	10	0	0.8000	428.2	NE
Rv1835c	-	hypothetical protein Rv1835c	34	0	0	34	0	0.8824	338.1	NE
Rv1836c	-	hypothetical protein Rv1836c	37	30	7	0	0	0.0811	12.0	ES
Rv1837c	glcB	malate synthase G	22	22	0	0	0	0.0000	0.0	ES
Rv1838c	-	hypothetical protein Rv1838c	10	0	0	10	0	0.9000	734.3	NE
Rv1839c	-	hypothetical protein Rv1839c	1	0	0	1	0	1.0000	198.0	NE
Rv1840c	PE_PGRS34	PE-PGRS FAMILY PROTEIN	15	0	0	15	0	0.4667	172.7	NE
Rv1841c	-	hypothetical protein Rv1841c	13	0	0	13	0	0.7692	193.5	NE
Rv1842c	-	hypothetical protein Rv1842c	15	0	0	15	0	0.7333	216.8	NE
Rv1843c	guaB1	inositol-5-monophosphate dehydrogenase	20	0	0	0	20	0.8500	910.2	GA
Rv1844c	gnd1	6-phosphogluconate dehydrogenase	14	0	0	0	14	0.9286	464.7	GA
Rv1845c	-	hypothetical protein Rv1845c	13	9	0	4	0	0.0769	106.0	ES
Rv1846c	-	POSSIBLE TRANSCRIPTIONAL REGULATORY PROTEIN	3	0	0	3	0	1.0000	155.0	NE
Rv1847	-	hypothetical protein Rv1847	5	0	0	5	0	0.6000	753.7	NE
Rv1848	ureA	urease subunit gamma	2	0	0	2	0	1.0000	324.5	NE
Rv1849	ureB	urease subunit beta	6	0	0	6	0	0.3333	76.5	NE
Rv1850	ureC	urease subunit alpha	11	0	0	11	0	0.5455	77.5	NE
Rv1851	ureF	Urease accessory protein uref	2	0	0	2	0	0.5000	163.0	NE
Rv1852	ureG	Urease accessory protein ureG	4	0	0	4	0	0.5000	317.5	NE
Rv1853	ureD	Probable urease accessory protein ureD	5	0	0	5	0	0.6000	30.0	NE
Rv1854c	ndh	PROBABLE NADH DEHYDROGENASE NDH	17	17	0	0	0	0.0000	0.0	ES
Rv1855c	-	POSSIBLE OXIDOREDUCTASE	11	0	0	11	0	0.9091	256.8	NE
Rv1856c	-	short chain dehydrogenase	4	0	0	4	0	0.7500	121.0	NE
Rv1857	modA	PROBABLE MOLYBDATE-BINDING LIPOPROTEIN MODA	5	0	0	5	0	0.8000	295.0	NE
Rv1858	modB	PROBABLE MOLBDENUM-TRANSPORT INTEGRAL MEMBRANE PROTEIN ABC TRANSPORTER MODB	17	0	0	17	0	0.8824	276.9	NE
Rv1859	modC	PROBABLE MOLYBDENUM-TRANSPORT ATP-BINDING PROTEIN ABC TRANSPORTER MODC	16	0	0	16	0	0.7500	275.5	NE
Rv1860	apa	ALANINE AND PROLINE RICH SECRETED PROTEIN APA (FIBRONECTIN ATTACHMENT PROTEIN) (Immunogenic protein MPT32) (Antigen MPT-32) (45-kDa glycoprotein) (45/47 kDa antigen)	14	0	0	14	0	0.7857	217.0	NE
Rv1861	-	PROBABLE CONSERVED TRANSMEMBRANE PROTEIN	7	0	0	7	0	0.4286	115.3	NE
Rv1862	adhA	Probable alcohol dehydrogenase adhA	15	0	0	15	0	0.8667	356.8	NE
Rv1863c	-	PROBABLE CONSERVED INTEGRAL MEMBRANE PROTEIN	10	0	0	10	0	0.8000	547.6	NE
Rv1864c	-	hypothetical protein Rv1864c	9	0	0	9	0	0.8889	790.5	NE
Rv1865c	-	short chain dehydrogenase	12	0	0	12	0	0.8333	259.5	NE
Rv1866	-	hypothetical protein Rv1866	32	0	0	32	0	0.4375	140.1	NE
Rv1867	-	acetyl-CoA acetyltransferase	18	0	0	18	0	0.6667	214.4	NE
Rv1868	-	hypothetical protein Rv1868	27	0	0	27	0	0.7037	283.3	NE
Rv1869c	-	Probable reductase	23	0	0	23	0	0.8261	190.6	NE
Rv1870c	-	hypothetical protein Rv1870c	10	0	0	10	0	0.8000	177.1	NE
Rv1871c	-	hypothetical protein Rv1871c	8	0	0	8	0	0.8750	82.6	NE
Rv1872c	lldD2	POSSIBLE L-LACTATE DEHYDROGENASE (CYTOCHROME) LLDD2	13	0	0	13	0	0.6154	625.0	NE
Rv1873	-	hypothetical protein Rv1873	9	0	0	9	0	1.0000	497.7	NE
Rv1874	-	hypothetical protein Rv1874	11	0	0	11	0	0.9091	314.7	NE
Rv1875	-	hypothetical protein Rv1875	4	0	0	4	0	1.0000	216.5	NE
Rv1876	bfrA	PROBABLE BACTERIOFERRITIN BFRA	10	0	0	10	0	0.9000	200.3	NE
Rv1877	-	PROBABLE CONSERVED INTEGRAL MEMBRANE PROTEIN	30	0	0	30	0	0.9000	398.5	NE
Rv1878	glnA3	PROBABLE GLUTAMINE SYNTHETASE GLNA3 (GLUTAMINE SYNTHASE) (GS-I)	26	0	0	26	0	0.6538	224.6	NE
Rv1879	-	hypothetical protein Rv1879	17	0	0	17	0	0.7647	156.8	NE
Rv1880c	cyp140	Probable cytochrome p450 140 CYP140	15	0	0	15	0	0.7333	250.1	NE
Rv1881c	lppE	POSSIBLE CONSERVED LIPOPROTEIN LPPE	8	0	0	8	0	0.8750	241.0	NE
Rv1882c	-	short chain dehydrogenase	14	0	0	14	0	0.9286	383.8	NE
Rv1883c	-	hypothetical protein Rv1883c	6	0	0	6	0	1.0000	198.2	NE
Rv1884c	rpfC	PROBABLE RESUSCITATION-PROMOTING FACTOR RPFC	5	0	0	5	0	0.8000	151.8	NE
Rv1885c	-	chorismate mutase	9	0	0	9	0	0.6667	295.7	NE
Rv1886c	fbpB	SECRETED ANTIGEN 85-B FBPB (85B) (ANTIGEN 85 COMPLEX B) (MYCOLYL TRANSFERASE 85B) (FIBRONECTIN-BINDING PROTEIN B) (EXTRACELLULAR ALPHA-ANTIGEN)	23	0	0	23	0	0.7826	284.1	NE
Rv1887	-	hypothetical protein Rv1887	19	0	0	19	0	0.6842	479.7	NE
Rv1888A	-	hypothetical protein Rv1888A	0	0	0	0	0	nan	0.0	N/A
Rv1888c	-	POSSIBLE TRANSMEMBRANE PROTEIN	13	0	0	13	0	0.6923	248.1	NE
Rv1889c	-	hypothetical protein Rv1889c	3	0	0	3	0	0.3333	31.0	NE
Rv1890c	-	hypothetical protein Rv1890c	8	0	0	8	0	0.7500	268.2	NE
Rv1891	-	hypothetical protein Rv1891	8	0	0	8	0	0.8750	117.7	NE
Rv1892	-	PROBABLE MEMBRANE PROTEIN	7	0	0	7	0	0.5714	720.5	NE
Rv1893	-	hypothetical protein Rv1893	0	0	0	0	0	nan	0.0	N/A
Rv1894c	-	hypothetical protein Rv1894c	11	0	0	11	0	0.9091	641.9	NE
Rv1895	-	POSSIBLE DEHYDROGENASE	17	0	0	17	0	0.7647	175.7	NE
Rv1896c	-	hypothetical protein Rv1896c	21	0	0	21	0	0.5238	227.2	NE
Rv1897c	-	D-tyrosyl-tRNA deacylase	4	0	0	4	0	0.7500	60.7	NE
Rv1898	-	hypothetical protein Rv1898	3	0	0	3	0	0.6667	391.0	NE
Rv1899c	lppD	POSSIBLE LIPOPROTEIN LPPD	10	0	0	10	0	1.0000	380.3	NE
Rv1900c	lipJ	PROBABLE LIGNIN PEROXIDASE LIPJ	19	0	0	19	0	0.7895	208.5	NE
Rv1901	cinA	competence damage-inducible protein A	17	0	0	17	0	0.8824	271.7	NE
Rv1902c	nanT	PROBABLE SIALIC ACID-TRANSPORT INTEGRAL MEMBRANE PROTEIN NANT	30	0	0	30	0	0.6667	258.9	NE
Rv1903	-	PROBABLE CONSERVED MEMBRANE PROTEIN	5	0	0	5	0	1.0000	422.2	NE
Rv1904	-	hypothetical protein Rv1904	10	0	0	10	0	0.9000	506.1	NE
Rv1905c	aao	PROBABLE D-AMINO ACID OXIDASE AAO	17	0	0	17	0	0.9412	284.4	NE
Rv1906c	-	hypothetical protein Rv1906c	9	0	0	9	0	0.6667	310.2	NE
Rv1907c	-	hypothetical protein Rv1907c	10	0	0	10	0	0.6000	245.7	NE
Rv1908c	katG	CATALASE-PEROXIDASE-PEROXYNITRITASE T KATG	34	34	0	0	0	0.0000	0.0	ES
Rv1909c	furA	FERRIC UPTAKE REGULATION PROTEIN FURA (FUR)	9	1	0	8	0	0.3333	199.7	NE
Rv1910c	-	PROBABLE EXPORTED PROTEIN	12	0	0	12	0	0.7500	236.6	NE
Rv1911c	lppC	PROBABLE LIPOPROTEIN LPPC	7	0	0	7	0	0.7143	130.0	NE
Rv1912c	fadB5	POSSIBLE OXIDOREDUCTASE FADB5	13	0	0	13	0	0.7692	108.8	NE
Rv1913	-	hypothetical protein Rv1913	10	0	0	10	0	0.4000	85.2	NE
Rv1914c	-	hypothetical protein Rv1914c	5	0	0	5	0	0.6000	112.0	NE
Rv1915	aceAa	PROBABLE ISOCITRATE LYASE aceAa	21	0	0	21	0	0.8095	163.9	NE
Rv1916	aceAb	isocitrate lyase	16	0	0	16	0	0.7500	144.8	NE
Rv1917c	PPE34	PPE FAMILY PROTEIN	98	0	44	54	0	0.3878	235.0	NE
Rv1918c	PPE35	PPE FAMILY PROTEIN	71	25	0	46	0	0.3521	145.7	ES
Rv1919c	-	hypothetical protein Rv1919c	7	0	0	7	0	0.8571	365.8	NE
Rv1920	-	PROBABLE MEMBRANE PROTEIN	11	0	0	11	0	0.7273	233.6	NE
Rv1921c	lppF	PROBABLE CONSERVED LIPOPROTEIN LPPF	20	0	0	20	0	0.8500	294.8	NE
Rv1922	-	PROBABLE CONSERVED LIPOPROTEIN	19	0	0	19	0	0.7368	408.4	NE
Rv1923	lipD	PROBABLE LIPASE LIPD	28	0	0	28	0	0.8929	342.4	NE
Rv1924c	-	hypothetical protein Rv1924c	9	0	0	9	0	0.8889	202.1	NE
Rv1925	fadD31	acyl-CoA synthetase	34	0	0	34	0	0.7353	184.4	NE
Rv1926c	mpt63	IMMUNOGENIC PROTEIN MPT63 (ANTIGEN MPT63/MPB63) (16 kDa IMMUNOPROTECTIVE EXTRACELLULAR PROTEIN)	8	0	0	8	0	0.7500	60.5	NE
Rv1927	-	hypothetical protein Rv1927	16	0	0	16	0	0.8125	360.8	NE
Rv1928c	-	short chain dehydrogenase	17	0	0	17	0	0.7059	201.7	NE
Rv1929c	-	hypothetical protein Rv1929c	9	0	0	9	0	0.6667	194.8	NE
Rv1930c	-	hypothetical protein Rv1930c	4	0	0	4	0	0.7500	17.0	NE
Rv1931c	-	PROBABLE TRANSCRIPTIONAL REGULATORY PROTEIN	2	0	0	2	0	0.5000	287.0	NE
Rv1932	tpx	thiol peroxidase	7	0	0	7	0	0.7143	104.8	NE
Rv1933c	fadE18	PROBABLE ACYL-CoA DEHYDROGENASE FADE18	9	0	0	9	0	0.7778	43.9	NE
Rv1934c	fadE17	PROBABLE ACYL-CoA DEHYDROGENASE FADE17	11	0	0	11	0	0.8182	279.3	NE
Rv1935c	echA13	enoyl-CoA hydratase	10	0	0	10	0	0.9000	133.3	NE
Rv1936	-	POSSIBLE MONOOXYGENASE	15	0	0	15	0	0.9333	409.0	NE
Rv1937	-	POSSIBLE OXYGENASE	44	0	0	44	0	0.5909	239.4	NE
Rv1938	ephB	PROBABLE EPOXIDE HYDROLASE EPHB (EPOXIDE HYDRATASE)	16	0	0	16	0	0.5625	140.8	NE
Rv1939	-	PROBABLE OXIDOREDUCTASE	5	0	0	5	0	0.2000	337.0	NE
Rv1940	ribA1	Probable Riboflavin biosynthesis protein ribA1 (GTP cyclohydrolase II)	8	0	0	8	0	0.6250	423.0	NE
Rv1941	-	PROBABLE SHORT-CHAIN TYPE DEHYDROGENASE/REDUCTASE	3	0	0	3	0	0.6667	134.5	NE
Rv1942c	-	hypothetical protein Rv1942c	2	0	0	2	0	0.5000	77.0	NE
Rv1943c	-	hypothetical protein Rv1943c	10	0	0	10	0	0.3000	442.7	NE
Rv1944c	-	hypothetical protein Rv1944c	7	0	0	7	0	0.8571	83.7	NE
Rv1945	-	hypothetical protein Rv1945	10	3	0	7	0	0.4000	154.0	NE
Rv1946c	lppG	POSSIBLE LIPOPROTEIN	7	2	0	5	0	0.7143	197.8	NE
Rv1947	-	hypothetical protein Rv1947	3	0	0	3	0	1.0000	100.7	NE
Rv1948c	-	hypothetical protein Rv1948c	14	0	0	14	0	0.6429	59.8	NE
Rv1949c	-	hypothetical protein Rv1949c	17	0	0	17	0	0.6471	163.4	NE
Rv1950c	-	hypothetical protein Rv1950c	5	0	0	5	0	1.0000	312.6	NE
Rv1951c	-	hypothetical protein Rv1951c	5	0	0	5	0	0.6000	43.3	NE
Rv1952	-	hypothetical protein Rv1952	2	0	0	2	0	1.0000	126.5	NE
Rv1953	-	hypothetical protein Rv1953	9	0	0	9	0	0.4444	418.0	NE
Rv1954c	-	hypothetical protein Rv1954c	7	0	0	7	0	1.0000	350.0	NE
Rv1955	-	hypothetical protein Rv1955	9	0	0	9	0	0.8889	318.9	NE
Rv1956	-	POSSIBLE TRANSCRIPTIONAL REGULATORY PROTEIN	8	0	0	8	0	0.6250	763.6	NE
Rv1957	-	hypothetical protein Rv1957	13	0	0	13	0	0.6923	70.4	NE
Rv1958c	-	hypothetical protein Rv1958c	11	0	0	11	0	0.5455	237.7	NE
Rv1959c	-	hypothetical protein Rv1959c	5	0	0	5	0	0.6000	306.7	NE
Rv1960c	-	hypothetical protein Rv1960c	3	0	0	3	0	0.6667	347.5	NE
Rv1961	-	hypothetical protein Rv1961	8	0	0	8	0	1.0000	148.8	NE
Rv1962c	-	hypothetical protein Rv1962c	13	0	0	13	0	0.7692	210.4	NE
Rv1963c	mce3R	PROBABLE TRANSCRIPTIONAL REPRESSOR (PROBABLY TETR-FAMILY) MCE3R	16	0	0	16	0	0.4375	161.1	NE
Rv1964	yrbE3A	CONSERVED HYPOTHETICAL INTEGRAL MEMBRANE PROTEIN YRBE3A	6	0	0	6	0	0.8333	259.6	NE
Rv1965	yrbE3B	CONSERVED HYPOTHETICAL INTEGRAL MEMBRANE PROTEIN YRBE3B	13	0	0	13	0	0.6923	333.6	NE
Rv1966	mce3A	MCE-FAMILY PROTEIN MCE3A	15	0	0	15	0	0.6667	174.0	NE
Rv1967	mce3B	MCE-FAMILY PROTEIN MCE3B	12	0	0	12	0	0.8333	288.7	NE
[truncated: 1,992 more rows]
