# Supplementary material for: TRANSIT - A Software Tool for Himar1 TnSeq Analysis
Source: PLoS Comput Biol. 2015 Oct 8;11(10):e1004401. doi: 10.1371/journal.pcbi.1004401 (PMC4598096; doi:10.1371/journal.pcbi.1004401)
Supplement: S1 Data — Source Code for TRANSIT and TPP, and datasets used to obtain results. Please see the GitHub Repository https://github.com/mad-lab/transit to obtain the latest version of the software. (GZ) [file pcbi.1004401.s001.gz › transit_1.4.0/doc/README.md]

# TRANSIT & TPP

This repository contains the code and files necessary to run TRANIST and TPP. 
For more information see the manuals (open these URLs in a web broweser):

http://saclab.tamu.edu/essentiality/transit/transit.html

http://saclab.tamu.edu/essentiality/transit/TPP.html
