# Supplementary material for: TRANSIT - A Software Tool for Himar1 TnSeq Analysis
Source: PLoS Comput Biol. 2015 Oct 8;11(10):e1004401. doi: 10.1371/journal.pcbi.1004401 (PMC4598096; doi:10.1371/journal.pcbi.1004401)
Supplement: S1 Data — Source Code for TRANSIT and TPP, and datasets used to obtain results. Please see the GitHub Repository https://github.com/mad-lab/transit to obtain the latest version of the software. (GZ) [file pcbi.1004401.s001.gz › transit_1.4.0/src/transit.fbp]

<?xml version="1.0" encoding="UTF-8" standalone="yes" ?>
<wxFormBuilder_Project>
    <FileVersion major="1" minor="13" />
    <object class="Project" expanded="1">
        <property name="class_decoration"></property>
        <property name="code_generation">Python</property>
        <property name="disconnect_events">1</property>
        <property name="disconnect_mode">source_name</property>
        <property name="disconnect_php_events">0</property>
        <property name="disconnect_python_events">0</property>
        <property name="embedded_files_path">res</property>
        <property name="encoding">UTF-8</property>
        <property name="event_generation">connect</property>
        <property name="file">transit_gui</property>
        <property name="first_id">1000</property>
        <property name="help_provider">none</property>
        <property name="internationalize">0</property>
        <property name="name">TRANSIT</property>
        <property name="namespace"></property>
        <property name="path">.</property>
        <property name="precompiled_header"></property>
        <property name="relative_path">1</property>
        <property name="skip_lua_events">1</property>
        <property name="skip_php_events">1</property>
        <property name="skip_python_events">1</property>
        <property name="ui_table">UI</property>
        <property name="use_enum">0</property>
        <property name="use_microsoft_bom">0</property>
        <object class="Frame" expanded="1">
            <property name="aui_managed">0</property>
            <property name="aui_manager_style">wxAUI_MGR_DEFAULT</property>
            <property name="bg"></property>
            <property name="center">wxBOTH</property>
            <property name="context_help"></property>
            <property name="context_menu">1</property>
            <property name="enabled">1</property>
            <property name="event_handler">impl_virtual</property>
            <property name="extra_style"></property>
            <property name="fg"></property>
            <property name="font"></property>
            <property name="hidden">0</property>
            <property name="id">wxID_ANY</property>
            <property name="maximum_size"></property>
            <property name="minimum_size"></property>
            <property name="name">MainFrame</property>
            <property name="pos"></property>
            <property name="size">1200,975</property>
            <property name="style">wxDEFAULT_FRAME_STYLE</property>
            <property name="subclass"></property>
            <property name="title">TRANSIT</property>
            <property name="tooltip"></property>
            <property name="window_extra_style"></property>
            <property name="window_name"></property>
            <property name="window_style">wxTAB_TRAVERSAL</property>
            <property name="xrc_skip_sizer">1</property>
            <event name="OnActivate"></event>
            <event name="OnActivateApp"></event>
            <event name="OnAuiFindManager"></event>
            <event name="OnAuiPaneButton"></event>
            <event name="OnAuiPaneClose"></event>
            <event name="OnAuiPaneMaximize"></event>
            <event name="OnAuiPaneRestore"></event>
            <event name="OnAuiRender"></event>
            <event name="OnChar"></event>
            <event name="OnClose"></event>
            <event name="OnEnterWindow"></event>
            <event name="OnEraseBackground"></event>
            <event name="OnHibernate"></event>
            <event name="OnIconize"></event>
            <event name="OnIdle"></event>
            <event name="OnKeyDown"></event>
            <event name="OnKeyUp"></event>
            <event name="OnKillFocus"></event>
            <event name="OnLeaveWindow"></event>
            <event name="OnLeftDClick"></event>
            <event name="OnLeftDown"></event>
            <event name="OnLeftUp"></event>
            <event name="OnMiddleDClick"></event>
            <event name="OnMiddleDown"></event>
            <event name="OnMiddleUp"></event>
            <event name="OnMotion"></event>
            <event name="OnMouseEvents"></event>
            <event name="OnMouseWheel"></event>
            <event name="OnPaint"></event>
            <event name="OnRightDClick"></event>
            <event name="OnRightDown"></event>
            <event name="OnRightUp"></event>
            <event name="OnSetFocus"></event>
            <event name="OnSize"></event>
            <event name="OnUpdateUI"></event>
            <object class="wxBoxSizer" expanded="1">
                <property name="minimum_size"></property>
                <property name="name">bSizer1</property>
                <property name="orient">wxHORIZONTAL</property>
                <property name="permission">none</property>
                <object class="sizeritem" expanded="1">
                    <property name="border">5</property>
                    <property name="flag">wxEXPAND</property>
                    <property name="proportion">1</property>
                    <object class="wxBoxSizer" expanded="1">
                        <property name="minimum_size"></property>
                        <property name="name">bSizer4</property>
                        <property name="orient">wxVERTICAL</property>
                        <property name="permission">none</property>
                        <object class="sizeritem" expanded="0">
                            <property name="border">5</property>
                            <property name="flag">wxEXPAND</property>
                            <property name="proportion">0</property>
                            <object class="wxStaticBoxSizer" expanded="0">
                                <property name="id">wxID_ANY</property>
                                <property name="label">Organism</property>
                                <property name="minimum_size"></property>
                                <property name="name">orgSizer</property>
                                <property name="orient">wxVERTICAL</property>
                                <property name="permission">none</property>
                                <event name="OnUpdateUI"></event>
                                <object class="sizeritem" expanded="0">
                                    <property name="border">5</property>
                                    <property name="flag">wxEXPAND</property>
                                    <property name="proportion">1</property>
                                    <object class="wxBoxSizer" expanded="0">
                                        <property name="minimum_size"></property>
                                        <property name="name">bSizer10</property>
                                        <property name="orient">wxHORIZONTAL</property>
                                        <property name="permission">none</property>
                                        <object class="sizeritem" expanded="0">
                                            <property name="border">5</property>
                                            <property name="flag">wxALL|wxALIGN_CENTER_VERTICAL</property>
                                            <property name="proportion">0</property>
                                            <object class="wxStaticText" expanded="0">
                                                <property name="BottomDockable">1</property>
                                                <property name="LeftDockable">1</property>
                                                <property name="RightDockable">1</property>
                                                <property name="TopDockable">1</property>
                                                <property name="aui_layer"></property>
                                                <property name="aui_name"></property>
                                                <property name="aui_position"></property>
                                                <property name="aui_row"></property>
                                                <property name="best_size"></property>
                                                <property name="bg"></property>
                                                <property name="caption"></property>
                                                <property name="caption_visible">1</property>
                                                <property name="center_pane">0</property>
                                                <property name="close_button">1</property>
                                                <property name="context_help"></property>
                                                <property name="context_menu">1</property>
                                                <property name="default_pane">0</property>
                                                <property name="dock">Dock</property>
                                                <property name="dock_fixed">0</property>
                                                <property name="docking">Left</property>
                                                <property name="enabled">1</property>
                                                <property name="fg"></property>
                                                <property name="floatable">1</property>
                                                <property name="font"></property>
                                                <property name="gripper">0</property>
                                                <property name="hidden">0</property>
                                                <property name="id">wxID_ANY</property>
                                                <property name="label">Annotation File:</property>
                                                <property name="max_size"></property>
                                                <property name="maximize_button">0</property>
                                                <property name="maximum_size"></property>
                                                <property name="min_size"></property>
                                                <property name="minimize_button">0</property>
                                                <property name="minimum_size"></property>
                                                <property name="moveable">1</property>
                                                <property name="name">m_staticText5</property>
                                                <property name="pane_border">1</property>
                                                <property name="pane_position"></property>
                                                <property name="pane_size"></property>
                                                <property name="permission">protected</property>
                                                <property name="pin_button">1</property>
                                                <property name="pos"></property>
                                                <property name="resize">Resizable</property>
                                                <property name="show">1</property>
                                                <property name="size"></property>
                                                <property name="style"></property>
                                                <property name="subclass"></property>
                                                <property name="toolbar_pane">0</property>
                                                <property name="tooltip"></property>
                                                <property name="window_extra_style"></property>
                                                <property name="window_name"></property>
                                                <property name="window_style"></property>
                                                <property name="wrap">-1</property>
                                                <event name="OnChar"></event>
                                                <event name="OnEnterWindow"></event>
                                                <event name="OnEraseBackground"></event>
                                                <event name="OnKeyDown"></event>
                                                <event name="OnKeyUp"></event>
                                                <event name="OnKillFocus"></event>
                                                <event name="OnLeaveWindow"></event>
                                                <event name="OnLeftDClick"></event>
                                                <event name="OnLeftDown"></event>
                                                <event name="OnLeftUp"></event>
                                                <event name="OnMiddleDClick"></event>
                                                <event name="OnMiddleDown"></event>
                                                <event name="OnMiddleUp"></event>
                                                <event name="OnMotion"></event>
                                                <event name="OnMouseEvents"></event>
                                                <event name="OnMouseWheel"></event>
                                                <event name="OnPaint"></event>
                                                <event name="OnRightDClick"></event>
                                                <event name="OnRightDown"></event>
                                                <event name="OnRightUp"></event>
                                                <event name="OnSetFocus"></event>
                                                <event name="OnSize"></event>
                                                <event name="OnUpdateUI"></event>
                                            </object>
                                        </object>
                                        <object class="sizeritem" expanded="0">
                                            <property name="border">5</property>
                                            <property name="flag">wxALL|wxALIGN_CENTER_VERTICAL</property>
                                            <property name="proportion">1</property>
                                            <object class="wxFilePickerCtrl" expanded="0">
                                                <property name="BottomDockable">1</property>
                                                <property name="LeftDockable">1</property>
                                                <property name="RightDockable">1</property>
                                                <property name="TopDockable">1</property>
                                                <property name="aui_layer"></property>
                                                <property name="aui_name"></property>
                                                <property name="aui_position"></property>
                                                <property name="aui_row"></property>
                                                <property name="best_size"></property>
                                                <property name="bg"></property>
                                                <property name="caption"></property>
                                                <property name="caption_visible">1</property>
                                                <property name="center_pane">0</property>
                                                <property name="close_button">1</property>
                                                <property name="context_help"></property>
                                                <property name="context_menu">1</property>
                                                <property name="default_pane">0</property>
                                                <property name="dock">Dock</property>
                                                <property name="dock_fixed">0</property>
                                                <property name="docking">Left</property>
                                                <property name="enabled">1</property>
                                                <property name="fg"></property>
                                                <property name="floatable">1</property>
                                                <property name="font"></property>
                                                <property name="gripper">0</property>
                                                <property name="hidden">0</property>
                                                <property name="id">wxID_ANY</property>
                                                <property name="max_size"></property>
                                                <property name="maximize_button">0</property>
                                                <property name="maximum_size"></property>
                                                <property name="message">Select a file</property>
                                                <property name="min_size"></property>
                                                <property name="minimize_button">0</property>
                                                <property name="minimum_size"></property>
                                                <property name="moveable">1</property>
                                                <property name="name">annotationFilePicker</property>
                                                <property name="pane_border">1</property>
                                                <property name="pane_position"></property>
                                                <property name="pane_size"></property>
                                                <property name="permission">protected</property>
                                                <property name="pin_button">1</property>
                                                <property name="pos"></property>
                                                <property name="resize">Resizable</property>
                                                <property name="show">1</property>
                                                <property name="size"></property>
                                                <property name="style">wxFLP_DEFAULT_STYLE</property>
                                                <property name="subclass"></property>
                                                <property name="toolbar_pane">0</property>
                                                <property name="tooltip"></property>
                                                <property name="validator_data_type"></property>
                                                <property name="validator_style">wxFILTER_NONE</property>
                                                <property name="validator_type">wxDefaultValidator</property>
                                                <property name="validator_variable"></property>
                                                <property name="value"></property>
                                                <property name="wildcard">Prot Table (*.prot_table)|*.prot_table;|&#x0A;Prot Table (*.txt)|*.txt;|&#x0A;Prot Table (*.dat)|*.dat;|&#x0A;All files (*.*)|*.*</property>
                                                <property name="window_extra_style"></property>
                                                <property name="window_name"></property>
                                                <property name="window_style"></property>
                                                <event name="OnChar"></event>
                                                <event name="OnEnterWindow"></event>
                                                <event name="OnEraseBackground"></event>
                                                <event name="OnFileChanged">annotationFileFunc</event>
                                                <event name="OnKeyDown"></event>
                                                <event name="OnKeyUp"></event>
                                                <event name="OnKillFocus"></event>
                                                <event name="OnLeaveWindow"></event>
                                                <event name="OnLeftDClick"></event>
                                                <event name="OnLeftDown"></event>
                                                <event name="OnLeftUp"></event>
                                                <event name="OnMiddleDClick"></event>
                                                <event name="OnMiddleDown"></event>
                                                <event name="OnMiddleUp"></event>
                                                <event name="OnMotion"></event>
                                                <event name="OnMouseEvents"></event>
                                                <event name="OnMouseWheel"></event>
                                                <event name="OnPaint"></event>
                                                <event name="OnRightDClick"></event>
                                                <event name="OnRightDown"></event>
                                                <event name="OnRightUp"></event>
                                                <event name="OnSetFocus"></event>
                                                <event name="OnSize"></event>
                                                <event name="OnUpdateUI"></event>
                                            </object>
                                        </object>
                                    </object>
                                </object>
                            </object>
                        </object>
                        <object class="sizeritem" expanded="1">
                            <property name="border">5</property>
                            <property name="flag">wxEXPAND</property>
                            <property name="proportion">1</property>
                            <object class="wxStaticBoxSizer" expanded="1">
                                <property name="id">wxID_ANY</property>
                                <property name="label">Control Samples</property>
                                <property name="minimum_size"></property>
                                <property name="name">ctrlSizer</property>
                                <property name="orient">wxVERTICAL</property>
                                <property name="permission">none</property>
                                <event name="OnUpdateUI"></event>
                                <object class="sizeritem" expanded="1">
                                    <property name="border">5</property>
                                    <property name="flag">wxEXPAND</property>
                                    <property name="proportion">0</property>
                                    <object class="wxBoxSizer" expanded="1">
                                        <property name="minimum_size"></property>
                                        <property name="name">bSizer2</property>
                                        <property name="orient">wxHORIZONTAL</property>
                                        <property name="permission">none</property>
                                        <object class="sizeritem" expanded="0">
                                            <property name="border">5</property>
                                            <property name="flag">wxALL</property>
                                            <property name="proportion">0</property>
                                            <object class="wxButton" expanded="0">
                                                <property name="BottomDockable">1</property>
                                                <property name="LeftDockable">1</property>
                                                <property name="RightDockable">1</property>
                                                <property name="TopDockable">1</property>
                                                <property name="aui_layer"></property>
                                                <property name="aui_name"></property>
                                                <property name="aui_position"></property>
                                                <property name="aui_row"></property>
                                                <property name="best_size"></property>
                                                <property name="bg"></property>
                                                <property name="caption"></property>
                                                <property name="caption_visible">1</property>
                                                <property name="center_pane">0</property>
                                                <property name="close_button">1</property>
                                                <property name="context_help"></property>
                                                <property name="context_menu">1</property>
                                                <property name="default">0</property>
                                                <property name="default_pane">0</property>
                                                <property name="dock">Dock</property>
                                                <property name="dock_fixed">0</property>
                                                <property name="docking">Left</property>
                                                <property name="enabled">1</property>
                                                <property name="fg"></property>
                                                <property name="floatable">1</property>
                                                <property name="font"></property>
                                                <property name="gripper">0</property>
                                                <property name="hidden">0</property>
                                                <property name="id">wxID_ANY</property>
                                                <property name="label">Remove</property>
                                                <property name="max_size"></property>
                                                <property name="maximize_button">0</property>
                                                <property name="maximum_size"></property>
                                                <property name="min_size"></property>
                                                <property name="minimize_button">0</property>
                                                <property name="minimum_size"></property>
                                                <property name="moveable">1</property>
                                                <property name="name">ctrlRemoveButton</property>
                                                <property name="pane_border">1</property>
                                                <property name="pane_position"></property>
                                                <property name="pane_size"></property>
                                                <property name="permission">protected</property>
                                                <property name="pin_button">1</property>
                                                <property name="pos"></property>
                                                <property name="resize">Resizable</property>
                                                <property name="show">1</property>
                                                <property name="size"></property>
                                                <property name="style"></property>
                                                <property name="subclass"></property>
                                                <property name="toolbar_pane">0</property>
                                                <property name="tooltip"></property>
                                                <property name="validator_data_type"></property>
                                                <property name="validator_style">wxFILTER_NONE</property>
                                                <property name="validator_type">wxDefaultValidator</property>
                                                <property name="validator_variable"></property>
                                                <property name="window_extra_style"></property>
                                                <property name="window_name"></property>
                                                <property name="window_style"></property>
                                                <event name="OnButtonClick">ctrlRemoveFunc</event>
                                                <event name="OnChar"></event>
                                                <event name="OnEnterWindow"></event>
                                                <event name="OnEraseBackground"></event>
                                                <event name="OnKeyDown"></event>
                                                <event name="OnKeyUp"></event>
                                                <event name="OnKillFocus"></event>
                                                <event name="OnLeaveWindow"></event>
                                                <event name="OnLeftDClick"></event>
                                                <event name="OnLeftDown"></event>
                                                <event name="OnLeftUp"></event>
                                                <event name="OnMiddleDClick"></event>
                                                <event name="OnMiddleDown"></event>
                                                <event name="OnMiddleUp"></event>
                                                <event name="OnMotion"></event>
                                                <event name="OnMouseEvents"></event>
                                                <event name="OnMouseWheel"></event>
                                                <event name="OnPaint"></event>
                                                <event name="OnRightDClick"></event>
                                                <event name="OnRightDown"></event>
                                                <event name="OnRightUp"></event>
                                                <event name="OnSetFocus"></event>
                                                <event name="OnSize"></event>
                                                <event name="OnUpdateUI"></event>
                                            </object>
                                        </object>
                                        <object class="sizeritem" expanded="0">
                                            <property name="border">5</property>
                                            <property name="flag">wxALL</property>
                                            <property name="proportion">0</property>
                                            <object class="wxButton" expanded="0">
                                                <property name="BottomDockable">1</property>
                                                <property name="LeftDockable">1</property>
                                                <property name="RightDockable">1</property>
                                                <property name="TopDockable">1</property>
                                                <property name="aui_layer"></property>
                                                <property name="aui_name"></property>
                                                <property name="aui_position"></property>
                                                <property name="aui_row"></property>
                                                <property name="best_size"></property>
                                                <property name="bg"></property>
                                                <property name="caption"></property>
                                                <property name="caption_visible">1</property>
                                                <property name="center_pane">0</property>
                                                <property name="close_button">1</property>
                                                <property name="context_help"></property>
                                                <property name="context_menu">1</property>
                                                <property name="default">0</property>
                                                <property name="default_pane">0</property>
                                                <property name="dock">Dock</property>
                                                <property name="dock_fixed">0</property>
                                                <property name="docking">Left</property>
                                                <property name="enabled">1</property>
                                                <property name="fg"></property>
                                                <property name="floatable">1</property>
                                                <property name="font"></property>
                                                <property name="gripper">0</property>
                                                <property name="hidden">1</property>
                                                <property name="id">wxID_ANY</property>
                                                <property name="label">Track View</property>
                                                <property name="max_size"></property>
                                                <property name="maximize_button">0</property>
                                                <property name="maximum_size"></property>
                                                <property name="min_size"></property>
                                                <property name="minimize_button">0</property>
                                                <property name="minimum_size"></property>
                                                <property name="moveable">1</property>
                                                <property name="name">ctrlView</property>
                                                <property name="pane_border">1</property>
                                                <property name="pane_position"></property>
                                                <property name="pane_size"></property>
                                                <property name="permission">protected</property>
                                                <property name="pin_button">1</property>
                                                <property name="pos"></property>
                                                <property name="resize">Resizable</property>
                                                <property name="show">1</property>
                                                <property name="size"></property>
                                                <property name="style"></property>
                                                <property name="subclass"></property>
                                                <property name="toolbar_pane">0</property>
                                                <property name="tooltip"></property>
                                                <property name="validator_data_type"></property>
                                                <property name="validator_style">wxFILTER_NONE</property>
                                                <property name="validator_type">wxDefaultValidator</property>
                                                <property name="validator_variable"></property>
                                                <property name="window_extra_style"></property>
                                                <property name="window_name"></property>
                                                <property name="window_style"></property>
                                                <event name="OnButtonClick">allViewFunc</event>
                                                <event name="OnChar"></event>
                                                <event name="OnEnterWindow"></event>
                                                <event name="OnEraseBackground"></event>
                                                <event name="OnKeyDown"></event>
                                                <event name="OnKeyUp"></event>
                                                <event name="OnKillFocus"></event>
                                                <event name="OnLeaveWindow"></event>
                                                <event name="OnLeftDClick"></event>
                                                <event name="OnLeftDown"></event>
                                                <event name="OnLeftUp"></event>
                                                <event name="OnMiddleDClick"></event>
                                                <event name="OnMiddleDown"></event>
                                                <event name="OnMiddleUp"></event>
                                                <event name="OnMotion"></event>
                                                <event name="OnMouseEvents"></event>
                                                <event name="OnMouseWheel"></event>
                                                <event name="OnPaint"></event>
                                                <event name="OnRightDClick"></event>
                                                <event name="OnRightDown"></event>
                                                <event name="OnRightUp"></event>
                                                <event name="OnSetFocus"></event>
                                                <event name="OnSize"></event>
                                                <event name="OnUpdateUI"></event>
                                            </object>
                                        </object>
                                        <object class="sizeritem" expanded="0">
                                            <property name="border">5</property>
                                            <property name="flag">wxALL</property>
                                            <property name="proportion">0</property>
                                            <object class="wxButton" expanded="0">
                                                <property name="BottomDockable">1</property>
                                                <property name="LeftDockable">1</property>
                                                <property name="RightDockable">1</property>
                                                <property name="TopDockable">1</property>
                                                <property name="aui_layer"></property>
                                                <property name="aui_name"></property>
                                                <property name="aui_position"></property>
                                                <property name="aui_row"></property>
                                                <property name="best_size"></property>
                                                <property name="bg"></property>
                                                <property name="caption"></property>
                                                <property name="caption_visible">1</property>
                                                <property name="center_pane">0</property>
                                                <property name="close_button">1</property>
                                                <property name="context_help"></property>
                                                <property name="context_menu">1</property>
                                                <property name="default">0</property>
                                                <property name="default_pane">0</property>
                                                <property name="dock">Dock</property>
                                                <property name="dock_fixed">0</property>
                                                <property name="docking">Left</property>
                                                <property name="enabled">1</property>
                                                <property name="fg"></property>
                                                <property name="floatable">1</property>
                                                <property name="font"></property>
                                                <property name="gripper">0</property>
                                                <property name="hidden">1</property>
                                                <property name="id">wxID_ANY</property>
                                                <property name="label">Scatter</property>
                                                <property name="max_size"></property>
                                                <property name="maximize_button">0</property>
                                                <property name="maximum_size"></property>
                                                <property name="min_size"></property>
                                                <property name="minimize_button">0</property>
                                                <property name="minimum_size"></property>
                                                <property name="moveable">1</property>
                                                <property name="name">ctrlScatter</property>
                                                <property name="pane_border">1</property>
                                                <property name="pane_position"></property>
                                                <property name="pane_size"></property>
                                                <property name="permission">protected</property>
                                                <property name="pin_button">1</property>
                                                <property name="pos"></property>
                                                <property name="resize">Resizable</property>
                                                <property name="show">1</property>
                                                <property name="size"></property>
                                                <property name="style"></property>
                                                <property name="subclass"></property>
                                                <property name="toolbar_pane">0</property>
                                                <property name="tooltip"></property>
                                                <property name="validator_data_type"></property>
                                                <property name="validator_style">wxFILTER_NONE</property>
                                                <property name="validator_type">wxDefaultValidator</property>
                                                <property name="validator_variable"></property>
                                                <property name="window_extra_style"></property>
                                                <property name="window_name"></property>
                                                <property name="window_style"></property>
                                                <event name="OnButtonClick">scatterFunc</event>
                                                <event name="OnChar"></event>
                                                <event name="OnEnterWindow"></event>
                                                <event name="OnEraseBackground"></event>
                                                <event name="OnKeyDown"></event>
                                                <event name="OnKeyUp"></event>
                                                <event name="OnKillFocus"></event>
                                                <event name="OnLeaveWindow"></event>
                                                <event name="OnLeftDClick"></event>
                                                <event name="OnLeftDown"></event>
                                                <event name="OnLeftUp"></event>
                                                <event name="OnMiddleDClick"></event>
                                                <event name="OnMiddleDown"></event>
                                                <event name="OnMiddleUp"></event>
                                                <event name="OnMotion"></event>
                                                <event name="OnMouseEvents"></event>
                                                <event name="OnMouseWheel"></event>
                                                <event name="OnPaint"></event>
                                                <event name="OnRightDClick"></event>
                                                <event name="OnRightDown"></event>
                                                <event name="OnRightUp"></event>
                                                <event name="OnSetFocus"></event>
                                                <event name="OnSize"></event>
                                                <event name="OnUpdateUI"></event>
                                            </object>
                                        </object>
                                        <object class="sizeritem" expanded="0">
                                            <property name="border">5</property>
                                            <property name="flag">wxALL</property>
                                            <property name="proportion">1</property>
                                            <object class="wxFilePickerCtrl" expanded="0">
                                                <property name="BottomDockable">1</property>
                                                <property name="LeftDockable">1</property>
                                                <property name="RightDockable">1</property>
                                                <property name="TopDockable">1</property>
                                                <property name="aui_layer"></property>
                                                <property name="aui_name"></property>
                                                <property name="aui_position"></property>
                                                <property name="aui_row"></property>
                                                <property name="best_size"></property>
                                                <property name="bg"></property>
                                                <property name="caption"></property>
                                                <property name="caption_visible">1</property>
                                                <property name="center_pane">0</property>
                                                <property name="close_button">1</property>
                                                <property name="context_help"></property>
                                                <property name="context_menu">1</property>
                                                <property name="default_pane">0</property>
                                                <property name="dock">Dock</property>
                                                <property name="dock_fixed">0</property>
                                                <property name="docking">Left</property>
                                                <property name="enabled">1</property>
                                                <property name="fg"></property>
                                                <property name="floatable">1</property>
                                                <property name="font"></property>
                                                <property name="gripper">0</property>
                                                <property name="hidden">0</property>
                                                <property name="id">wxID_ANY</property>
                                                <property name="max_size"></property>
                                                <property name="maximize_button">0</property>
                                                <property name="maximum_size"></property>
                                                <property name="message">Select a file</property>
                                                <property name="min_size"></property>
                                                <property name="minimize_button">0</property>
                                                <property name="minimum_size"></property>
                                                <property name="moveable">1</property>
                                                <property name="name">ctrlFilePicker</property>
                                                <property name="pane_border">1</property>
                                                <property name="pane_position"></property>
                                                <property name="pane_size"></property>
                                                <property name="permission">protected</property>
                                                <property name="pin_button">1</property>
                                                <property name="pos"></property>
                                                <property name="resize">Resizable</property>
                                                <property name="show">1</property>
                                                <property name="size"></property>
                                                <property name="style">wxFLP_DEFAULT_STYLE</property>
                                                <property name="subclass"></property>
                                                <property name="toolbar_pane">0</property>
                                                <property name="tooltip"></property>
                                                <property name="validator_data_type"></property>
                                                <property name="validator_style">wxFILTER_NONE</property>
                                                <property name="validator_type">wxDefaultValidator</property>
                                                <property name="validator_variable"></property>
                                                <property name="value"></property>
                                                <property name="wildcard">Read Files (*.wig)|*.wig;|&#x0A;Read Files (*.txt)|*.txt;|&#x0A;Read Files (*.dat)|*.dat;|&#x0A;All files (*.*)|*.*</property>
                                                <property name="window_extra_style"></property>
                                                <property name="window_name"></property>
                                                <property name="window_style"></property>
                                                <event name="OnChar"></event>
                                                <event name="OnEnterWindow"></event>
                                                <event name="OnEraseBackground"></event>
                                                <event name="OnFileChanged">loadCtrlFileFunc</event>
                                                <event name="OnKeyDown"></event>
                                                <event name="OnKeyUp"></event>
                                                <event name="OnKillFocus"></event>
                                                <event name="OnLeaveWindow"></event>
                                                <event name="OnLeftDClick"></event>
                                                <event name="OnLeftDown"></event>
                                                <event name="OnLeftUp"></event>
                                                <event name="OnMiddleDClick"></event>
                                                <event name="OnMiddleDown"></event>
                                                <event name="OnMiddleUp"></event>
                                                <event name="OnMotion"></event>
                                                <event name="OnMouseEvents"></event>
                                                <event name="OnMouseWheel"></event>
                                                <event name="OnPaint"></event>
                                                <event name="OnRightDClick"></event>
                                                <event name="OnRightDown"></event>
                                                <event name="OnRightUp"></event>
                                                <event name="OnSetFocus"></event>
                                                <event name="OnSize"></event>
                                                <event name="OnUpdateUI"></event>
                                            </object>
                                        </object>
                                    </object>
                                </object>
                                <object class="sizeritem" expanded="0">
                                    <property name="border">5</property>
                                    <property name="flag">wxALL|wxEXPAND</property>
                                    <property name="proportion">1</property>
                                    <object class="wxListCtrl" expanded="0">
                                        <property name="BottomDockable">1</property>
                                        <property name="LeftDockable">1</property>
                                        <property name="RightDockable">1</property>
                                        <property name="TopDockable">1</property>
                                        <property name="aui_layer"></property>
                                        <property name="aui_name"></property>
                                        <property name="aui_position"></property>
                                        <property name="aui_row"></property>
                                        <property name="best_size"></property>
                                        <property name="bg"></property>
                                        <property name="caption"></property>
                                        <property name="caption_visible">1</property>
                                        <property name="center_pane">0</property>
                                        <property name="close_button">1</property>
                                        <property name="context_help"></property>
                                        <property name="context_menu">1</property>
                                        <property name="default_pane">0</property>
                                        <property name="dock">Dock</property>
                                        <property name="dock_fixed">0</property>
                                        <property name="docking">Left</property>
                                        <property name="enabled">1</property>
                                        <property name="fg"></property>
                                        <property name="floatable">1</property>
                                        <property name="font"></property>
                                        <property name="gripper">0</property>
                                        <property name="hidden">0</property>
                                        <property name="id">wxID_ANY</property>
                                        <property name="max_size"></property>
                                        <property name="maximize_button">0</property>
                                        <property name="maximum_size"></property>
                                        <property name="min_size"></property>
                                        <property name="minimize_button">0</property>
                                        <property name="minimum_size"></property>
                                        <property name="moveable">1</property>
                                        <property name="name">list_ctrl</property>
                                        <property name="pane_border">1</property>
                                        <property name="pane_position"></property>
                                        <property name="pane_size"></property>
                                        <property name="permission">protected</property>
                                        <property name="pin_button">1</property>
                                        <property name="pos"></property>
                                        <property name="resize">Resizable</property>
                                        <property name="show">1</property>
                                        <property name="size"></property>
                                        <property name="style">wxLC_REPORT</property>
                                        <property name="subclass"></property>
                                        <property name="toolbar_pane">0</property>
                                        <property name="tooltip"></property>
                                        <property name="validator_data_type"></property>
                                        <property name="validator_style">wxFILTER_NONE</property>
                                        <property name="validator_type">wxDefaultValidator</property>
                                        <property name="validator_variable"></property>
                                        <property name="window_extra_style"></property>
                                        <property name="window_name"></property>
                                        <property name="window_style">wxSUNKEN_BORDER</property>
                                        <event name="OnChar"></event>
                                        <event name="OnEnterWindow"></event>
                                        <event name="OnEraseBackground"></event>
                                        <event name="OnKeyDown"></event>
                                        <event name="OnKeyUp"></event>
                                        <event name="OnKillFocus"></event>
                                        <event name="OnLeaveWindow"></event>
                                        <event name="OnLeftDClick"></event>
                                        <event name="OnLeftDown"></event>
                                        <event name="OnLeftUp"></event>
                                        <event name="OnListBeginDrag"></event>
                                        <event name="OnListBeginLabelEdit"></event>
                                        <event name="OnListBeginRDrag"></event>
                                        <event name="OnListCacheHint"></event>
                                        <event name="OnListColBeginDrag"></event>
                                        <event name="OnListColClick"></event>
                                        <event name="OnListColDragging"></event>
                                        <event name="OnListColEndDrag"></event>
                                        <event name="OnListColRightClick"></event>
                                        <event name="OnListDeleteAllItems"></event>
                                        <event name="OnListDeleteItem"></event>
                                        <event name="OnListEndLabelEdit"></event>
                                        <event name="OnListInsertItem"></event>
                                        <event name="OnListItemActivated"></event>
                                        <event name="OnListItemDeselected"></event>
                                        <event name="OnListItemFocused"></event>
                                        <event name="OnListItemMiddleClick"></event>
                                        <event name="OnListItemRightClick"></event>
                                        <event name="OnListItemSelected"></event>
                                        <event name="OnListKeyDown"></event>
                                        <event name="OnMiddleDClick"></event>
                                        <event name="OnMiddleDown"></event>
                                        <event name="OnMiddleUp"></event>
                                        <event name="OnMotion"></event>
                                        <event name="OnMouseEvents"></event>
                                        <event name="OnMouseWheel"></event>
                                        <event name="OnPaint"></event>
                                        <event name="OnRightDClick"></event>
                                        <event name="OnRightDown"></event>
                                        <event name="OnRightUp"></event>
                                        <event name="OnSetFocus"></event>
                                        <event name="OnSize"></event>
                                        <event name="OnUpdateUI"></event>
                                    </object>
                                </object>
                            </object>
                        </object>
                        <object class="sizeritem" expanded="1">
                            <property name="border">5</property>
                            <property name="flag">wxEXPAND</property>
                            <property name="proportion">1</property>
                            <object class="wxStaticBoxSizer" expanded="1">
                                <property name="id">wxID_ANY</property>
                                <property name="label">Experimental Samples</property>
                                <property name="minimum_size"></property>
                                <property name="name">expSizer</property>
                                <property name="orient">wxVERTICAL</property>
                                <property name="permission">none</property>
                                <event name="OnUpdateUI"></event>
                                <object class="sizeritem" expanded="0">
                                    <property name="border">5</property>
                                    <property name="flag">wxEXPAND</property>
                                    <property name="proportion">0</property>
                                    <object class="wxBoxSizer" expanded="0">
                                        <property name="minimum_size"></property>
                                        <property name="name">bSizer3</property>
                                        <property name="orient">wxHORIZONTAL</property>
                                        <property name="permission">none</property>
                                        <object class="sizeritem" expanded="0">
                                            <property name="border">5</property>
                                            <property name="flag">wxALL</property>
                                            <property name="proportion">0</property>
                                            <object class="wxButton" expanded="0">
                                                <property name="BottomDockable">1</property>
                                                <property name="LeftDockable">1</property>
                                                <property name="RightDockable">1</property>
                                                <property name="TopDockable">1</property>
                                                <property name="aui_layer"></property>
                                                <property name="aui_name"></property>
                                                <property name="aui_position"></property>
                                                <property name="aui_row"></property>
                                                <property name="best_size"></property>
                                                <property name="bg"></property>
                                                <property name="caption"></property>
                                                <property name="caption_visible">1</property>
                                                <property name="center_pane">0</property>
                                                <property name="close_button">1</property>
                                                <property name="context_help"></property>
                                                <property name="context_menu">1</property>
                                                <property name="default">0</property>
                                                <property name="default_pane">0</property>
                                                <property name="dock">Dock</property>
                                                <property name="dock_fixed">0</property>
                                                <property name="docking">Left</property>
                                                <property name="enabled">1</property>
                                                <property name="fg"></property>
                                                <property name="floatable">1</property>
                                                <property name="font"></property>
                                                <property name="gripper">0</property>
                                                <property name="hidden">0</property>
                                                <property name="id">wxID_ANY</property>
                                                <property name="label">Remove</property>
                                                <property name="max_size"></property>
                                                <property name="maximize_button">0</property>
                                                <property name="maximum_size"></property>
                                                <property name="min_size"></property>
                                                <property name="minimize_button">0</property>
                                                <property name="minimum_size"></property>
                                                <property name="moveable">1</property>
                                                <property name="name">expSizer</property>
                                                <property name="pane_border">1</property>
                                                <property name="pane_position"></property>
                                                <property name="pane_size"></property>
                                                <property name="permission">protected</property>
                                                <property name="pin_button">1</property>
                                                <property name="pos"></property>
                                                <property name="resize">Resizable</property>
                                                <property name="show">1</property>
                                                <property name="size"></property>
                                                <property name="style"></property>
                                                <property name="subclass"></property>
                                                <property name="toolbar_pane">0</property>
                                                <property name="tooltip"></property>
                                                <property name="validator_data_type"></property>
                                                <property name="validator_style">wxFILTER_NONE</property>
                                                <property name="validator_type">wxDefaultValidator</property>
                                                <property name="validator_variable"></property>
                                                <property name="window_extra_style"></property>
                                                <property name="window_name"></property>
                                                <property name="window_style"></property>
                                                <event name="OnButtonClick">expRemoveFunc</event>
                                                <event name="OnChar"></event>
                                                <event name="OnEnterWindow"></event>
                                                <event name="OnEraseBackground"></event>
                                                <event name="OnKeyDown"></event>
                                                <event name="OnKeyUp"></event>
                                                <event name="OnKillFocus"></event>
                                                <event name="OnLeaveWindow"></event>
                                                <event name="OnLeftDClick"></event>
                                                <event name="OnLeftDown"></event>
                                                <event name="OnLeftUp"></event>
                                                <event name="OnMiddleDClick"></event>
                                                <event name="OnMiddleDown"></event>
                                                <event name="OnMiddleUp"></event>
                                                <event name="OnMotion"></event>
                                                <event name="OnMouseEvents"></event>
                                                <event name="OnMouseWheel"></event>
                                                <event name="OnPaint"></event>
                                                <event name="OnRightDClick"></event>
                                                <event name="OnRightDown"></event>
                                                <event name="OnRightUp"></event>
                                                <event name="OnSetFocus"></event>
                                                <event name="OnSize"></event>
                                                <event name="OnUpdateUI"></event>
                                            </object>
                                        </object>
                                        <object class="sizeritem" expanded="0">
                                            <property name="border">5</property>
                                            <property name="flag">wxALL</property>
                                            <property name="proportion">0</property>
                                            <object class="wxButton" expanded="0">
                                                <property name="BottomDockable">1</property>
                                                <property name="LeftDockable">1</property>
                                                <property name="RightDockable">1</property>
                                                <property name="TopDockable">1</property>
                                                <property name="aui_layer"></property>
                                                <property name="aui_name"></property>
                                                <property name="aui_position"></property>
                                                <property name="aui_row"></property>
                                                <property name="best_size"></property>
                                                <property name="bg"></property>
                                                <property name="caption"></property>
                                                <property name="caption_visible">1</property>
                                                <property name="center_pane">0</property>
                                                <property name="close_button">1</property>
                                                <property name="context_help"></property>
                                                <property name="context_menu">1</property>
                                                <property name="default">0</property>
                                                <property name="default_pane">0</property>
                                                <property name="dock">Dock</property>
                                                <property name="dock_fixed">0</property>
                                                <property name="docking">Left</property>
                                                <property name="enabled">1</property>
                                                <property name="fg"></property>
                                                <property name="floatable">1</property>
                                                <property name="font"></property>
                                                <property name="gripper">0</property>
                                                <property name="hidden">1</property>
                                                <property name="id">wxID_ANY</property>
                                                <property name="label">Track View</property>
                                                <property name="max_size"></property>
                                                <property name="maximize_button">0</property>
                                                <property name="maximum_size"></property>
                                                <property name="min_size"></property>
                                                <property name="minimize_button">0</property>
                                                <property name="minimum_size"></property>
                                                <property name="moveable">1</property>
                                                <property name="name">expView</property>
                                                <property name="pane_border">1</property>
                                                <property name="pane_position"></property>
                                                <property name="pane_size"></property>
                                                <property name="permission">protected</property>
                                                <property name="pin_button">1</property>
                                                <property name="pos"></property>
                                                <property name="resize">Resizable</property>
                                                <property name="show">1</property>
                                                <property name="size"></property>
                                                <property name="style"></property>
                                                <property name="subclass"></property>
                                                <property name="toolbar_pane">0</property>
                                                <property name="tooltip"></property>
                                                <property name="validator_data_type"></property>
                                                <property name="validator_style">wxFILTER_NONE</property>
                                                <property name="validator_type">wxDefaultValidator</property>
                                                <property name="validator_variable"></property>
                                                <property name="window_extra_style"></property>
                                                <property name="window_name"></property>
                                                <property name="window_style"></property>
                                                <event name="OnButtonClick">allViewFunc</event>
                                                <event name="OnChar"></event>
                                                <event name="OnEnterWindow"></event>
                                                <event name="OnEraseBackground"></event>
                                                <event name="OnKeyDown"></event>
                                                <event name="OnKeyUp"></event>
                                                <event name="OnKillFocus"></event>
                                                <event name="OnLeaveWindow"></event>
                                                <event name="OnLeftDClick"></event>
                                                <event name="OnLeftDown"></event>
                                                <event name="OnLeftUp"></event>
                                                <event name="OnMiddleDClick"></event>
                                                <event name="OnMiddleDown"></event>
                                                <event name="OnMiddleUp"></event>
                                                <event name="OnMotion"></event>
                                                <event name="OnMouseEvents"></event>
                                                <event name="OnMouseWheel"></event>
                                                <event name="OnPaint"></event>
                                                <event name="OnRightDClick"></event>
                                                <event name="OnRightDown"></event>
                                                <event name="OnRightUp"></event>
                                                <event name="OnSetFocus"></event>
                                                <event name="OnSize"></event>
                                                <event name="OnUpdateUI"></event>
                                            </object>
                                        </object>
                                        <object class="sizeritem" expanded="0">
                                            <property name="border">5</property>
                                            <property name="flag">wxALL</property>
                                            <property name="proportion">0</property>
                                            <object class="wxButton" expanded="0">
                                                <property name="BottomDockable">1</property>
                                                <property name="LeftDockable">1</property>
                                                <property name="RightDockable">1</property>
                                                <property name="TopDockable">1</property>
                                                <property name="aui_layer"></property>
                                                <property name="aui_name"></property>
                                                <property name="aui_position"></property>
                                                <property name="aui_row"></property>
                                                <property name="best_size"></property>
                                                <property name="bg"></property>
                                                <property name="caption"></property>
                                                <property name="caption_visible">1</property>
                                                <property name="center_pane">0</property>
                                                <property name="close_button">1</property>
                                                <property name="context_help"></property>
                                                <property name="context_menu">1</property>
                                                <property name="default">0</property>
                                                <property name="default_pane">0</property>
                                                <property name="dock">Dock</property>
                                                <property name="dock_fixed">0</property>
                                                <property name="docking">Left</property>
                                                <property name="enabled">1</property>
                                                <property name="fg"></property>
                                                <property name="floatable">1</property>
                                                <property name="font"></property>
                                                <property name="gripper">0</property>
                                                <property name="hidden">1</property>
                                                <property name="id">wxID_ANY</property>
                                                <property name="label">Scatter</property>
                                                <property name="max_size"></property>
                                                <property name="maximize_button">0</property>
                                                <property name="maximum_size"></property>
                                                <property name="min_size"></property>
                                                <property name="minimize_button">0</property>
                                                <property name="minimum_size"></property>
                                                <property name="moveable">1</property>
                                                <property name="name">expScatter</property>
                                                <property name="pane_border">1</property>
                                                <property name="pane_position"></property>
                                                <property name="pane_size"></property>
                                                <property name="permission">protected</property>
                                                <property name="pin_button">1</property>
                                                <property name="pos"></property>
                                                <property name="resize">Resizable</property>
                                                <property name="show">1</property>
                                                <property name="size"></property>
                                                <property name="style"></property>
                                                <property name="subclass"></property>
                                                <property name="toolbar_pane">0</property>
                                                <property name="tooltip"></property>
                                                <property name="validator_data_type"></property>
                                                <property name="validator_style">wxFILTER_NONE</property>
                                                <property name="validator_type">wxDefaultValidator</property>
                                                <property name="validator_variable"></property>
                                                <property name="window_extra_style"></property>
                                                <property name="window_name"></property>
                                                <property name="window_style"></property>
                                                <event name="OnButtonClick">scatterFunc</event>
                                                <event name="OnChar"></event>
                                                <event name="OnEnterWindow"></event>
                                                <event name="OnEraseBackground"></event>
                                                <event name="OnKeyDown"></event>
                                                <event name="OnKeyUp"></event>
                                                <event name="OnKillFocus"></event>
                                                <event name="OnLeaveWindow"></event>
                                                <event name="OnLeftDClick"></event>
                                                <event name="OnLeftDown"></event>
                                                <event name="OnLeftUp"></event>
                                                <event name="OnMiddleDClick"></event>
                                                <event name="OnMiddleDown"></event>
                                                <event name="OnMiddleUp"></event>
                                                <event name="OnMotion"></event>
                                                <event name="OnMouseEvents"></event>
                                                <event name="OnMouseWheel"></event>
                                                <event name="OnPaint"></event>
                                                <event name="OnRightDClick"></event>
                                                <event name="OnRightDown"></event>
                                                <event name="OnRightUp"></event>
                                                <event name="OnSetFocus"></event>
                                                <event name="OnSize"></event>
                                                <event name="OnUpdateUI"></event>
                                            </object>
                                        </object>
                                        <object class="sizeritem" expanded="0">
                                            <property name="border">5</property>
                                            <property name="flag">wxALL</property>
                                            <property name="proportion">1</property>
                                            <object class="wxFilePickerCtrl" expanded="0">
                                                <property name="BottomDockable">1</property>
                                                <property name="LeftDockable">1</property>
                                                <property name="RightDockable">1</property>
                                                <property name="TopDockable">1</property>
                                                <property name="aui_layer"></property>
                                                <property name="aui_name"></property>
                                                <property name="aui_position"></property>
                                                <property name="aui_row"></property>
                                                <property name="best_size"></property>
                                                <property name="bg"></property>
                                                <property name="caption"></property>
                                                <property name="caption_visible">1</property>
                                                <property name="center_pane">0</property>
                                                <property name="close_button">1</property>
                                                <property name="context_help"></property>
                                                <property name="context_menu">1</property>
                                                <property name="default_pane">0</property>
                                                <property name="dock">Dock</property>
                                                <property name="dock_fixed">0</property>
                                                <property name="docking">Left</property>
                                                <property name="enabled">1</property>
                                                <property name="fg"></property>
                                                <property name="floatable">1</property>
                                                <property name="font"></property>
                                                <property name="gripper">0</property>
                                                <property name="hidden">0</property>
                                                <property name="id">wxID_ANY</property>
                                                <property name="max_size"></property>
                                                <property name="maximize_button">0</property>
                                                <property name="maximum_size"></property>
                                                <property name="message">Select a .wig file</property>
                                                <property name="min_size"></property>
                                                <property name="minimize_button">0</property>
                                                <property name="minimum_size"></property>
                                                <property name="moveable">1</property>
                                                <property name="name">expFilePicker</property>
                                                <property name="pane_border">1</property>
                                                <property name="pane_position"></property>
                                                <property name="pane_size"></property>
                                                <property name="permission">protected</property>
                                                <property name="pin_button">1</property>
                                                <property name="pos"></property>
                                                <property name="resize">Resizable</property>
                                                <property name="show">1</property>
                                                <property name="size"></property>
                                                <property name="style">wxFLP_DEFAULT_STYLE</property>
                                                <property name="subclass"></property>
                                                <property name="toolbar_pane">0</property>
                                                <property name="tooltip"></property>
                                                <property name="validator_data_type"></property>
                                                <property name="validator_style">wxFILTER_NONE</property>
                                                <property name="validator_type">wxDefaultValidator</property>
                                                <property name="validator_variable"></property>
                                                <property name="value"></property>
                                                <property name="wildcard">Read Files (*.wig)|*.wig;|&#x0A;Read Files (*.txt)|*.txt;|&#x0A;Read Files (*.dat)|*.dat;|&#x0A;All files (*.*)|*.*</property>
                                                <property name="window_extra_style"></property>
                                                <property name="window_name"></property>
                                                <property name="window_style"></property>
                                                <event name="OnChar"></event>
                                                <event name="OnEnterWindow"></event>
                                                <event name="OnEraseBackground"></event>
                                                <event name="OnFileChanged">loadExpFileFunc</event>
                                                <event name="OnKeyDown"></event>
                                                <event name="OnKeyUp"></event>
                                                <event name="OnKillFocus"></event>
                                                <event name="OnLeaveWindow"></event>
                                                <event name="OnLeftDClick"></event>
                                                <event name="OnLeftDown"></event>
                                                <event name="OnLeftUp"></event>
                                                <event name="OnMiddleDClick"></event>
                                                <event name="OnMiddleDown"></event>
                                                <event name="OnMiddleUp"></event>
                                                <event name="OnMotion"></event>
                                                <event name="OnMouseEvents"></event>
                                                <event name="OnMouseWheel"></event>
                                                <event name="OnPaint"></event>
                                                <event name="OnRightDClick"></event>
                                                <event name="OnRightDown"></event>
                                                <event name="OnRightUp"></event>
                                                <event name="OnSetFocus"></event>
                                                <event name="OnSize"></event>
                                                <event name="OnUpdateUI"></event>
                                            </object>
                                        </object>
                                    </object>
                                </object>
                                <object class="sizeritem" expanded="0">
                                    <property name="border">5</property>
                                    <property name="flag">wxALL|wxEXPAND</property>
                                    <property name="proportion">1</property>
                                    <object class="wxListCtrl" expanded="0">
                                        <property name="BottomDockable">1</property>
                                        <property name="LeftDockable">1</property>
                                        <property name="RightDockable">1</property>
                                        <property name="TopDockable">1</property>
                                        <property name="aui_layer"></property>
                                        <property name="aui_name"></property>
                                        <property name="aui_position"></property>
                                        <property name="aui_row"></property>
                                        <property name="best_size"></property>
                                        <property name="bg"></property>
                                        <property name="caption"></property>
                                        <property name="caption_visible">1</property>
                                        <property name="center_pane">0</property>
                                        <property name="close_button">1</property>
                                        <property name="context_help"></property>
                                        <property name="context_menu">1</property>
                                        <property name="default_pane">0</property>
                                        <property name="dock">Dock</property>
                                        <property name="dock_fixed">0</property>
                                        <property name="docking">Left</property>
                                        <property name="enabled">1</property>
                                        <property name="fg"></property>
                                        <property name="floatable">1</property>
                                        <property name="font"></property>
                                        <property name="gripper">0</property>
                                        <property name="hidden">0</property>
                                        <property name="id">wxID_ANY</property>
                                        <property name="max_size"></property>
                                        <property name="maximize_button">0</property>
                                        <property name="maximum_size"></property>
                                        <property name="min_size"></property>
                                        <property name="minimize_button">0</property>
                                        <property name="minimum_size"></property>
                                        <property name="moveable">1</property>
                                        <property name="name">list_exp</property>
                                        <property name="pane_border">1</property>
                                        <property name="pane_position"></property>
                                        <property name="pane_size"></property>
                                        <property name="permission">protected</property>
                                        <property name="pin_button">1</property>
                                        <property name="pos"></property>
                                        <property name="resize">Resizable</property>
                                        <property name="show">1</property>
                                        <property name="size"></property>
                                        <property name="style">wxLC_REPORT</property>
                                        <property name="subclass"></property>
                                        <property name="toolbar_pane">0</property>
                                        <property name="tooltip"></property>
                                        <property name="validator_data_type"></property>
                                        <property name="validator_style">wxFILTER_NONE</property>
                                        <property name="validator_type">wxDefaultValidator</property>
                                        <property name="validator_variable"></property>
                                        <property name="window_extra_style"></property>
                                        <property name="window_name"></property>
                                        <property name="window_style">wxSUNKEN_BORDER</property>
                                        <event name="OnChar"></event>
                                        <event name="OnEnterWindow"></event>
                                        <event name="OnEraseBackground"></event>
                                        <event name="OnKeyDown"></event>
                                        <event name="OnKeyUp"></event>
                                        <event name="OnKillFocus"></event>
                                        <event name="OnLeaveWindow"></event>
                                        <event name="OnLeftDClick"></event>
                                        <event name="OnLeftDown"></event>
                                        <event name="OnLeftUp"></event>
                                        <event name="OnListBeginDrag"></event>
                                        <event name="OnListBeginLabelEdit"></event>
                                        <event name="OnListBeginRDrag"></event>
                                        <event name="OnListCacheHint"></event>
                                        <event name="OnListColBeginDrag"></event>
                                        <event name="OnListColClick"></event>
                                        <event name="OnListColDragging"></event>
                                        <event name="OnListColEndDrag"></event>
                                        <event name="OnListColRightClick"></event>
                                        <event name="OnListDeleteAllItems"></event>
                                        <event name="OnListDeleteItem"></event>
                                        <event name="OnListEndLabelEdit"></event>
                                        <event name="OnListInsertItem"></event>
                                        <event name="OnListItemActivated"></event>
                                        <event name="OnListItemDeselected"></event>
                                        <event name="OnListItemFocused"></event>
                                        <event name="OnListItemMiddleClick"></event>
                                        <event name="OnListItemRightClick"></event>
                                        <event name="OnListItemSelected"></event>
                                        <event name="OnListKeyDown"></event>
                                        <event name="OnMiddleDClick"></event>
                                        <event name="OnMiddleDown"></event>
                                        <event name="OnMiddleUp"></event>
                                        <event name="OnMotion"></event>
                                        <event name="OnMouseEvents"></event>
                                        <event name="OnMouseWheel"></event>
                                        <event name="OnPaint"></event>
                                        <event name="OnRightDClick"></event>
                                        <event name="OnRightDown"></event>
                                        <event name="OnRightUp"></event>
                                        <event name="OnSetFocus"></event>
                                        <event name="OnSize"></event>
                                        <event name="OnUpdateUI"></event>
                                    </object>
                                </object>
                            </object>
                        </object>
                        <object class="sizeritem" expanded="0">
                            <property name="border">5</property>
                            <property name="flag">wxEXPAND</property>
                            <property name="proportion">1</property>
                            <object class="wxStaticBoxSizer" expanded="0">
                                <property name="id">wxID_ANY</property>
                                <property name="label">Results Files</property>
                                <property name="minimum_size"></property>
                                <property name="name">filesSizer</property>
                                <property name="orient">wxVERTICAL</property>
                                <property name="permission">none</property>
                                <event name="OnUpdateUI"></event>
                                <object class="sizeritem" expanded="0">
                                    <property name="border">5</property>
                                    <property name="flag"></property>
                                    <property name="proportion">0</property>
                                    <object class="wxBoxSizer" expanded="0">
                                        <property name="minimum_size"></property>
                                        <property name="name">bSizer141</property>
                                        <property name="orient">wxHORIZONTAL</property>
                                        <property name="permission">none</property>
                                        <object class="sizeritem" expanded="0">
                                            <property name="border">5</property>
                                            <property name="flag">wxALL</property>
                                            <property name="proportion">0</property>
                                            <object class="wxButton" expanded="0">
                                                <property name="BottomDockable">1</property>
                                                <property name="LeftDockable">1</property>
                                                <property name="RightDockable">1</property>
                                                <property name="TopDockable">1</property>
                                                <property name="aui_layer"></property>
                                                <property name="aui_name"></property>
                                                <property name="aui_position"></property>
                                                <property name="aui_row"></property>
                                                <property name="best_size"></property>
                                                <property name="bg"></property>
                                                <property name="caption"></property>
                                                <property name="caption_visible">1</property>
                                                <property name="center_pane">0</property>
                                                <property name="close_button">1</property>
                                                <property name="context_help"></property>
                                                <property name="context_menu">1</property>
                                                <property name="default">0</property>
                                                <property name="default_pane">0</property>
                                                <property name="dock">Dock</property>
                                                <property name="dock_fixed">0</property>
                                                <property name="docking">Left</property>
                                                <property name="enabled">1</property>
                                                <property name="fg"></property>
                                                <property name="floatable">1</property>
                                                <property name="font"></property>
                                                <property name="gripper">0</property>
                                                <property name="hidden">0</property>
                                                <property name="id">wxID_ANY</property>
                                                <property name="label">Display Table</property>
                                                <property name="max_size"></property>
                                                <property name="maximize_button">0</property>
                                                <property name="maximum_size"></property>
                                                <property name="min_size"></property>
                                                <property name="minimize_button">0</property>
                                                <property name="minimum_size"></property>
                                                <property name="moveable">1</property>
                                                <property name="name">displayButton</property>
                                                <property name="pane_border">1</property>
                                                <property name="pane_position"></property>
                                                <property name="pane_size"></property>
                                                <property name="permission">protected</property>
                                                <property name="pin_button">1</property>
                                                <property name="pos"></property>
                                                <property name="resize">Resizable</property>
                                                <property name="show">1</property>
                                                <property name="size"></property>
                                                <property name="style"></property>
                                                <property name="subclass"></property>
                                                <property name="toolbar_pane">0</property>
                                                <property name="tooltip"></property>
                                                <property name="validator_data_type"></property>
                                                <property name="validator_style">wxFILTER_NONE</property>
                                                <property name="validator_type">wxDefaultValidator</property>
                                                <property name="validator_variable"></property>
                                                <property name="window_extra_style"></property>
                                                <property name="window_name"></property>
                                                <property name="window_style"></property>
                                                <event name="OnButtonClick">displayFileFunc</event>
                                                <event name="OnChar"></event>
                                                <event name="OnEnterWindow"></event>
                                                <event name="OnEraseBackground"></event>
                                                <event name="OnKeyDown"></event>
                                                <event name="OnKeyUp"></event>
                                                <event name="OnKillFocus"></event>
                                                <event name="OnLeaveWindow"></event>
                                                <event name="OnLeftDClick"></event>
                                                <event name="OnLeftDown"></event>
                                                <event name="OnLeftUp"></event>
                                                <event name="OnMiddleDClick"></event>
                                                <event name="OnMiddleDown"></event>
                                                <event name="OnMiddleUp"></event>
                                                <event name="OnMotion"></event>
                                                <event name="OnMouseEvents"></event>
                                                <event name="OnMouseWheel"></event>
                                                <event name="OnPaint"></event>
                                                <event name="OnRightDClick"></event>
                                                <event name="OnRightDown"></event>
                                                <event name="OnRightUp"></event>
                                                <event name="OnSetFocus"></event>
                                                <event name="OnSize"></event>
                                                <event name="OnUpdateUI"></event>
                                            </object>
                                        </object>
                                        <object class="sizeritem" expanded="0">
                                            <property name="border">5</property>
                                            <property name="flag">wxALL</property>
                                            <property name="proportion">0</property>
                                            <object class="wxButton" expanded="0">
                                                <property name="BottomDockable">1</property>
                                                <property name="LeftDockable">1</property>
                                                <property name="RightDockable">1</property>
                                                <property name="TopDockable">1</property>
                                                <property name="aui_layer"></property>
                                                <property name="aui_name"></property>
                                                <property name="aui_position"></property>
                                                <property name="aui_row"></property>
                                                <property name="best_size"></property>
                                                <property name="bg"></property>
                                                <property name="caption"></property>
                                                <property name="caption_visible">1</property>
                                                <property name="center_pane">0</property>
                                                <property name="close_button">1</property>
                                                <property name="context_help"></property>
                                                <property name="context_menu">1</property>
                                                <property name="default">0</property>
                                                <property name="default_pane">0</property>
                                                <property name="dock">Dock</property>
                                                <property name="dock_fixed">0</property>
                                                <property name="docking">Left</property>
                                                <property name="enabled">1</property>
                                                <property name="fg"></property>
                                                <property name="floatable">1</property>
                                                <property name="font"></property>
                                                <property name="gripper">0</property>
                                                <property name="hidden">0</property>
                                                <property name="id">wxID_ANY</property>
                                                <property name="label">Display Graph</property>
                                                <property name="max_size"></property>
                                                <property name="maximize_button">0</property>
                                                <property name="maximum_size"></property>
                                                <property name="min_size"></property>
                                                <property name="minimize_button">0</property>
                                                <property name="minimum_size"></property>
                                                <property name="moveable">1</property>
                                                <property name="name">graphFileButton</property>
                                                <property name="pane_border">1</property>
                                                <property name="pane_position"></property>
                                                <property name="pane_size"></property>
                                                <property name="permission">protected</property>
                                                <property name="pin_button">1</property>
                                                <property name="pos"></property>
                                                <property name="resize">Resizable</property>
                                                <property name="show">1</property>
                                                <property name="size"></property>
                                                <property name="style"></property>
                                                <property name="subclass"></property>
                                                <property name="toolbar_pane">0</property>
                                                <property name="tooltip"></property>
                                                <property name="validator_data_type"></property>
                                                <property name="validator_style">wxFILTER_NONE</property>
                                                <property name="validator_type">wxDefaultValidator</property>
                                                <property name="validator_variable"></property>
                                                <property name="window_extra_style"></property>
                                                <property name="window_name"></property>
                                                <property name="window_style"></property>
                                                <event name="OnButtonClick">graphFileFunc</event>
                                                <event name="OnChar"></event>
                                                <event name="OnEnterWindow"></event>
                                                <event name="OnEraseBackground"></event>
                                                <event name="OnKeyDown"></event>
                                                <event name="OnKeyUp"></event>
                                                <event name="OnKillFocus"></event>
                                                <event name="OnLeaveWindow"></event>
                                                <event name="OnLeftDClick"></event>
                                                <event name="OnLeftDown"></event>
                                                <event name="OnLeftUp"></event>
                                                <event name="OnMiddleDClick"></event>
                                                <event name="OnMiddleDown"></event>
                                                <event name="OnMiddleUp"></event>
                                                <event name="OnMotion"></event>
                                                <event name="OnMouseEvents"></event>
                                                <event name="OnMouseWheel"></event>
                                                <event name="OnPaint"></event>
                                                <event name="OnRightDClick"></event>
                                                <event name="OnRightDown"></event>
                                                <event name="OnRightUp"></event>
                                                <event name="OnSetFocus"></event>
                                                <event name="OnSize"></event>
                                                <event name="OnUpdateUI"></event>
                                            </object>
                                        </object>
                                        <object class="sizeritem" expanded="0">
                                            <property name="border">5</property>
                                            <property name="flag">wxALL</property>
                                            <property name="proportion">0</property>
                                            <object class="wxButton" expanded="0">
                                                <property name="BottomDockable">1</property>
                                                <property name="LeftDockable">1</property>
                                                <property name="RightDockable">1</property>
                                                <property name="TopDockable">1</property>
                                                <property name="aui_layer"></property>
                                                <property name="aui_name"></property>
                                                <property name="aui_position"></property>
                                                <property name="aui_row"></property>
                                                <property name="best_size"></property>
                                                <property name="bg"></property>
                                                <property name="caption"></property>
                                                <property name="caption_visible">1</property>
                                                <property name="center_pane">0</property>
                                                <property name="close_button">1</property>
                                                <property name="context_help"></property>
                                                <property name="context_menu">1</property>
                                                <property name="default">0</property>
                                                <property name="default_pane">0</property>
                                                <property name="dock">Dock</property>
                                                <property name="dock_fixed">0</property>
                                                <property name="docking">Left</property>
                                                <property name="enabled">1</property>
                                                <property name="fg"></property>
                                                <property name="floatable">1</property>
                                                <property name="font"></property>
                                                <property name="gripper">0</property>
                                                <property name="hidden">0</property>
                                                <property name="id">wxID_ANY</property>
                                                <property name="label">Add Results File</property>
                                                <property name="max_size"></property>
                                                <property name="maximize_button">0</property>
                                                <property name="maximum_size"></property>
                                                <property name="min_size"></property>
                                                <property name="minimize_button">0</property>
                                                <property name="minimum_size"></property>
                                                <property name="moveable">1</property>
                                                <property name="name">addFileButton</property>
                                                <property name="pane_border">1</property>
                                                <property name="pane_position"></property>
                                                <property name="pane_size"></property>
                                                <property name="permission">protected</property>
                                                <property name="pin_button">1</property>
                                                <property name="pos"></property>
                                                <property name="resize">Resizable</property>
                                                <property name="show">1</property>
                                                <property name="size"></property>
                                                <property name="style"></property>
                                                <property name="subclass"></property>
                                                <property name="toolbar_pane">0</property>
                                                <property name="tooltip"></property>
                                                <property name="validator_data_type"></property>
                                                <property name="validator_style">wxFILTER_NONE</property>
                                                <property name="validator_type">wxDefaultValidator</property>
                                                <property name="validator_variable"></property>
                                                <property name="window_extra_style"></property>
                                                <property name="window_name"></property>
                                                <property name="window_style"></property>
                                                <event name="OnButtonClick">addFileFunc</event>
                                                <event name="OnChar"></event>
                                                <event name="OnEnterWindow"></event>
                                                <event name="OnEraseBackground"></event>
                                                <event name="OnKeyDown"></event>
                                                <event name="OnKeyUp"></event>
                                                <event name="OnKillFocus"></event>
                                                <event name="OnLeaveWindow"></event>
                                                <event name="OnLeftDClick"></event>
                                                <event name="OnLeftDown"></event>
                                                <event name="OnLeftUp"></event>
                                                <event name="OnMiddleDClick"></event>
                                                <event name="OnMiddleDown"></event>
                                                <event name="OnMiddleUp"></event>
                                                <event name="OnMotion"></event>
                                                <event name="OnMouseEvents"></event>
                                                <event name="OnMouseWheel"></event>
                                                <event name="OnPaint"></event>
                                                <event name="OnRightDClick"></event>
                                                <event name="OnRightDown"></event>
                                                <event name="OnRightUp"></event>
                                                <event name="OnSetFocus"></event>
                                                <event name="OnSize"></event>
                                                <event name="OnUpdateUI"></event>
                                            </object>
                                        </object>
                                    </object>
                                </object>
                                <object class="sizeritem" expanded="0">
                                    <property name="border">5</property>
                                    <property name="flag">wxALL|wxEXPAND</property>
                                    <property name="proportion">1</property>
                                    <object class="wxListCtrl" expanded="0">
                                        <property name="BottomDockable">1</property>
                                        <property name="LeftDockable">1</property>
                                        <property name="RightDockable">1</property>
                                        <property name="TopDockable">1</property>
                                        <property name="aui_layer"></property>
                                        <property name="aui_name"></property>
                                        <property name="aui_position"></property>
                                        <property name="aui_row"></property>
                                        <property name="best_size"></property>
                                        <property name="bg"></property>
                                        <property name="caption"></property>
                                        <property name="caption_visible">1</property>
                                        <property name="center_pane">0</property>
                                        <property name="close_button">1</property>
                                        <property name="context_help"></property>
                                        <property name="context_menu">1</property>
                                        <property name="default_pane">0</property>
                                        <property name="dock">Dock</property>
                                        <property name="dock_fixed">0</property>
                                        <property name="docking">Left</property>
                                        <property name="enabled">1</property>
                                        <property name="fg"></property>
                                        <property name="floatable">1</property>
                                        <property name="font"></property>
                                        <property name="gripper">0</property>
                                        <property name="hidden">0</property>
                                        <property name="id">wxID_ANY</property>
                                        <property name="max_size"></property>
                                        <property name="maximize_button">0</property>
                                        <property name="maximum_size"></property>
                                        <property name="min_size"></property>
                                        <property name="minimize_button">0</property>
                                        <property name="minimum_size"></property>
                                        <property name="moveable">1</property>
                                        <property name="name">list_files</property>
                                        <property name="pane_border">1</property>
                                        <property name="pane_position"></property>
                                        <property name="pane_size"></property>
                                        <property name="permission">protected</property>
                                        <property name="pin_button">1</property>
                                        <property name="pos"></property>
                                        <property name="resize">Resizable</property>
                                        <property name="show">1</property>
                                        <property name="size"></property>
                                        <property name="style">wxLC_REPORT</property>
                                        <property name="subclass"></property>
                                        <property name="toolbar_pane">0</property>
                                        <property name="tooltip"></property>
                                        <property name="validator_data_type"></property>
                                        <property name="validator_style">wxFILTER_NONE</property>
                                        <property name="validator_type">wxDefaultValidator</property>
                                        <property name="validator_variable"></property>
                                        <property name="window_extra_style"></property>
                                        <property name="window_name"></property>
                                        <property name="window_style">wxSUNKEN_BORDER</property>
                                        <event name="OnChar"></event>
                                        <event name="OnEnterWindow"></event>
                                        <event name="OnEraseBackground"></event>
                                        <event name="OnKeyDown"></event>
                                        <event name="OnKeyUp"></event>
                                        <event name="OnKillFocus"></event>
                                        <event name="OnLeaveWindow"></event>
                                        <event name="OnLeftDClick"></event>
                                        <event name="OnLeftDown"></event>
                                        <event name="OnLeftUp"></event>
                                        <event name="OnListBeginDrag"></event>
                                        <event name="OnListBeginLabelEdit"></event>
                                        <event name="OnListBeginRDrag"></event>
                                        <event name="OnListCacheHint"></event>
                                        <event name="OnListColBeginDrag"></event>
                                        <event name="OnListColClick"></event>
                                        <event name="OnListColDragging"></event>
                                        <event name="OnListColEndDrag"></event>
                                        <event name="OnListColRightClick"></event>
                                        <event name="OnListDeleteAllItems"></event>
                                        <event name="OnListDeleteItem"></event>
                                        <event name="OnListEndLabelEdit"></event>
                                        <event name="OnListInsertItem"></event>
                                        <event name="OnListItemActivated"></event>
                                        <event name="OnListItemDeselected"></event>
                                        <event name="OnListItemFocused"></event>
                                        <event name="OnListItemMiddleClick"></event>
                                        <event name="OnListItemRightClick"></event>
                                        <event name="OnListItemSelected"></event>
                                        <event name="OnListKeyDown"></event>
                                        <event name="OnMiddleDClick"></event>
                                        <event name="OnMiddleDown"></event>
                                        <event name="OnMiddleUp"></event>
                                        <event name="OnMotion"></event>
                                        <event name="OnMouseEvents"></event>
                                        <event name="OnMouseWheel"></event>
                                        <event name="OnPaint"></event>
                                        <event name="OnRightDClick"></event>
                                        <event name="OnRightDown"></event>
                                        <event name="OnRightUp"></event>
                                        <event name="OnSetFocus"></event>
                                        <event name="OnSize"></event>
                                        <event name="OnUpdateUI"></event>
                                    </object>
                                </object>
                            </object>
                        </object>
                    </object>
                </object>
                <object class="sizeritem" expanded="1">
                    <property name="border">5</property>
                    <property name="flag">wxEXPAND</property>
                    <property name="proportion">0</property>
                    <object class="wxStaticBoxSizer" expanded="1">
                        <property name="id">wxID_ANY</property>
                        <property name="label">Methods</property>
                        <property name="minimum_size">250,-1</property>
                        <property name="name">methodSizer</property>
                        <property name="orient">wxVERTICAL</property>
                        <property name="permission">none</property>
                        <event name="OnUpdateUI"></event>
                        <object class="sizeritem" expanded="0">
                            <property name="border">5</property>
                            <property name="flag">wxALL|wxALIGN_CENTER_HORIZONTAL</property>
                            <property name="proportion">0</property>
                            <object class="wxStaticText" expanded="0">
                                <property name="BottomDockable">1</property>
                                <property name="LeftDockable">1</property>
                                <property name="RightDockable">1</property>
                                <property name="TopDockable">1</property>
                                <property name="aui_layer"></property>
                                <property name="aui_name"></property>
                                <property name="aui_position"></property>
                                <property name="aui_row"></property>
                                <property name="best_size"></property>
                                <property name="bg"></property>
                                <property name="caption"></property>
                                <property name="caption_visible">1</property>
                                <property name="center_pane">0</property>
                                <property name="close_button">1</property>
                                <property name="context_help"></property>
                                <property name="context_menu">1</property>
                                <property name="default_pane">0</property>
                                <property name="dock">Dock</property>
                                <property name="dock_fixed">0</property>
                                <property name="docking">Left</property>
                                <property name="enabled">1</property>
                                <property name="fg"></property>
                                <property name="floatable">1</property>
                                <property name="font">Sans,90,92,20,74,0</property>
                                <property name="gripper">0</property>
                                <property name="hidden">1</property>
                                <property name="id">wxID_ANY</property>
                                <property name="label">Tn-Seq&#x0A;Analysis</property>
                                <property name="max_size"></property>
                                <property name="maximize_button">0</property>
                                <property name="maximum_size"></property>
                                <property name="min_size"></property>
                                <property name="minimize_button">0</property>
                                <property name="minimum_size"></property>
                                <property name="moveable">1</property>
                                <property name="name">m_staticText13</property>
                                <property name="pane_border">1</property>
                                <property name="pane_position"></property>
                                <property name="pane_size"></property>
                                <property name="permission">protected</property>
                                <property name="pin_button">1</property>
                                <property name="pos"></property>
                                <property name="resize">Resizable</property>
                                <property name="show">1</property>
                                <property name="size"></property>
                                <property name="style"></property>
                                <property name="subclass"></property>
                                <property name="toolbar_pane">0</property>
                                <property name="tooltip"></property>
                                <property name="window_extra_style"></property>
                                <property name="window_name"></property>
                                <property name="window_style"></property>
                                <property name="wrap">-1</property>
                                <event name="OnChar"></event>
                                <event name="OnEnterWindow"></event>
                                <event name="OnEraseBackground"></event>
                                <event name="OnKeyDown"></event>
                                <event name="OnKeyUp"></event>
                                <event name="OnKillFocus"></event>
                                <event name="OnLeaveWindow"></event>
                                <event name="OnLeftDClick"></event>
                                <event name="OnLeftDown"></event>
                                <event name="OnLeftUp"></event>
                                <event name="OnMiddleDClick"></event>
                                <event name="OnMiddleDown"></event>
                                <event name="OnMiddleUp"></event>
                                <event name="OnMotion"></event>
                                <event name="OnMouseEvents"></event>
                                <event name="OnMouseWheel"></event>
                                <event name="OnPaint"></event>
                                <event name="OnRightDClick"></event>
                                <event name="OnRightDown"></event>
                                <event name="OnRightUp"></event>
                                <event name="OnSetFocus"></event>
                                <event name="OnSize"></event>
                                <event name="OnUpdateUI"></event>
                            </object>
                        </object>
                        <object class="sizeritem" expanded="0">
                            <property name="border">5</property>
                            <property name="flag">wxALL</property>
                            <property name="proportion">0</property>
                            <object class="wxStaticBitmap" expanded="0">
                                <property name="BottomDockable">1</property>
                                <property name="LeftDockable">1</property>
                                <property name="RightDockable">1</property>
                                <property name="TopDockable">1</property>
                                <property name="aui_layer"></property>
                                <property name="aui_name"></property>
                                <property name="aui_position"></property>
                                <property name="aui_row"></property>
                                <property name="best_size"></property>
                                <property name="bg"></property>
                                <property name="bitmap">Load From Embedded File; </property>
                                <property name="caption"></property>
                                <property name="caption_visible">1</property>
                                <property name="center_pane">0</property>
                                <property name="close_button">1</property>
                                <property name="context_help"></property>
                                <property name="context_menu">1</property>
                                <property name="default_pane">0</property>
                                <property name="dock">Dock</property>
                                <property name="dock_fixed">0</property>
                                <property name="docking">Left</property>
                                <property name="enabled">1</property>
                                <property name="fg"></property>
                                <property name="floatable">1</property>
                                <property name="font"></property>
                                <property name="gripper">0</property>
                                <property name="hidden">0</property>
                                <property name="id">wxID_ANY</property>
                                <property name="max_size"></property>
                                <property name="maximize_button">0</property>
                                <property name="maximum_size"></property>
                                <property name="min_size"></property>
                                <property name="minimize_button">0</property>
                                <property name="minimum_size"></property>
                                <property name="moveable">1</property>
                                <property name="name">logoImg</property>
                                <property name="pane_border">1</property>
                                <property name="pane_position"></property>
                                <property name="pane_size"></property>
                                <property name="permission">protected</property>
                                <property name="pin_button">1</property>
                                <property name="pos"></property>
                                <property name="resize">Resizable</property>
                                <property name="show">1</property>
                                <property name="size"></property>
                                <property name="subclass"></property>
                                <property name="toolbar_pane">0</property>
                                <property name="tooltip"></property>
                                <property name="window_extra_style"></property>
                                <property name="window_name"></property>
                                <property name="window_style"></property>
                                <event name="OnChar"></event>
                                <event name="OnEnterWindow"></event>
                                <event name="OnEraseBackground"></event>
                                <event name="OnKeyDown"></event>
                                <event name="OnKeyUp"></event>
                                <event name="OnKillFocus"></event>
                                <event name="OnLeaveWindow"></event>
                                <event name="OnLeftDClick"></event>
                                <event name="OnLeftDown"></event>
                                <event name="OnLeftUp"></event>
                                <event name="OnMiddleDClick"></event>
                                <event name="OnMiddleDown"></event>
                                <event name="OnMiddleUp"></event>
                                <event name="OnMotion"></event>
                                <event name="OnMouseEvents"></event>
                                <event name="OnMouseWheel"></event>
                                <event name="OnPaint"></event>
                                <event name="OnRightDClick"></event>
                                <event name="OnRightDown"></event>
                                <event name="OnRightUp"></event>
                                <event name="OnSetFocus"></event>
                                <event name="OnSize"></event>
                                <event name="OnUpdateUI"></event>
                            </object>
                        </object>
                        <object class="sizeritem" expanded="0">
                            <property name="border">5</property>
                            <property name="flag">wxALL|wxALIGN_CENTER_HORIZONTAL</property>
                            <property name="proportion">0</property>
                            <object class="wxStaticText" expanded="0">
                                <property name="BottomDockable">1</property>
                                <property name="LeftDockable">1</property>
                                <property name="RightDockable">1</property>
                                <property name="TopDockable">1</property>
                                <property name="aui_layer"></property>
                                <property name="aui_name"></property>
                                <property name="aui_position"></property>
                                <property name="aui_row"></property>
                                <property name="best_size"></property>
                                <property name="bg"></property>
                                <property name="caption"></property>
                                <property name="caption_visible">1</property>
                                <property name="center_pane">0</property>
                                <property name="close_button">1</property>
                                <property name="context_help"></property>
                                <property name="context_menu">1</property>
                                <property name="default_pane">0</property>
                                <property name="dock">Dock</property>
                                <property name="dock_fixed">0</property>
                                <property name="docking">Left</property>
                                <property name="enabled">1</property>
                                <property name="fg"></property>
                                <property name="floatable">1</property>
                                <property name="font">Sans,90,92,10,74,0</property>
                                <property name="gripper">0</property>
                                <property name="hidden">0</property>
                                <property name="id">wxID_ANY</property>
                                <property name="label">v1.4.0</property>
                                <property name="max_size"></property>
                                <property name="maximize_button">0</property>
                                <property name="maximum_size"></property>
                                <property name="min_size"></property>
                                <property name="minimize_button">0</property>
                                <property name="minimum_size"></property>
                                <property name="moveable">1</property>
                                <property name="name">versionLabel</property>
                                <property name="pane_border">1</property>
                                <property name="pane_position"></property>
                                <property name="pane_size"></property>
                                <property name="permission">protected</property>
                                <property name="pin_button">1</property>
                                <property name="pos"></property>
                                <property name="resize">Resizable</property>
                                <property name="show">1</property>
                                <property name="size"></property>
                                <property name="style">wxALIGN_CENTRE</property>
                                <property name="subclass"></property>
                                <property name="toolbar_pane">0</property>
                                <property name="tooltip"></property>
                                <property name="window_extra_style"></property>
                                <property name="window_name"></property>
                                <property name="window_style"></property>
                                <property name="wrap">-1</property>
                                <event name="OnChar"></event>
                                <event name="OnEnterWindow"></event>
                                <event name="OnEraseBackground"></event>
                                <event name="OnKeyDown"></event>
                                <event name="OnKeyUp"></event>
                                <event name="OnKillFocus"></event>
                                <event name="OnLeaveWindow"></event>
                                <event name="OnLeftDClick"></event>
                                <event name="OnLeftDown"></event>
                                <event name="OnLeftUp"></event>
                                <event name="OnMiddleDClick"></event>
                                <event name="OnMiddleDown"></event>
                                <event name="OnMiddleUp"></event>
                                <event name="OnMotion"></event>
                                <event name="OnMouseEvents"></event>
                                <event name="OnMouseWheel"></event>
                                <event name="OnPaint"></event>
                                <event name="OnRightDClick"></event>
                                <event name="OnRightDown"></event>
                                <event name="OnRightUp"></event>
                                <event name="OnSetFocus"></event>
                                <event name="OnSize"></event>
                                <event name="OnUpdateUI"></event>
                            </object>
                        </object>
                        <object class="sizeritem" expanded="0">
                            <property name="border">5</property>
                            <property name="flag">wxALL|wxALIGN_CENTER_HORIZONTAL</property>
                            <property name="proportion">0</property>
                            <object class="wxChoice" expanded="0">
                                <property name="BottomDockable">1</property>
                                <property name="LeftDockable">1</property>
                                <property name="RightDockable">1</property>
                                <property name="TopDockable">1</property>
                                <property name="aui_layer"></property>
                                <property name="aui_name"></property>
                                <property name="aui_position"></property>
                                <property name="aui_row"></property>
                                <property name="best_size"></property>
                                <property name="bg"></property>
                                <property name="caption"></property>
                                <property name="caption_visible">1</property>
                                <property name="center_pane">0</property>
                                <property name="choices">&quot;[Choose Method]&quot; &quot;Gumbel&quot; &quot;HMM&quot; &quot;Resampling&quot;</property>
                                <property name="close_button">1</property>
                                <property name="context_help"></property>
                                <property name="context_menu">1</property>
                                <property name="default_pane">0</property>
                                <property name="dock">Dock</property>
                                <property name="dock_fixed">0</property>
                                <property name="docking">Left</property>
                                <property name="enabled">1</property>
                                <property name="fg"></property>
                                <property name="floatable">1</property>
                                <property name="font"></property>
                                <property name="gripper">0</property>
                                <property name="hidden">0</property>
                                <property name="id">wxID_ANY</property>
                                <property name="max_size"></property>
                                <property name="maximize_button">0</property>
                                <property name="maximum_size"></property>
                                <property name="min_size"></property>
                                <property name="minimize_button">0</property>
                                <property name="minimum_size"></property>
                                <property name="moveable">1</property>
                                <property name="name">methodChoice</property>
                                <property name="pane_border">1</property>
                                <property name="pane_position"></property>
                                <property name="pane_size"></property>
                                <property name="permission">protected</property>
                                <property name="pin_button">1</property>
                                <property name="pos"></property>
                                <property name="resize">Resizable</property>
                                <property name="selection">0</property>
                                <property name="show">1</property>
                                <property name="size"></property>
                                <property name="style"></property>
                                <property name="subclass"></property>
                                <property name="toolbar_pane">0</property>
                                <property name="tooltip"></property>
                                <property name="validator_data_type"></property>
                                <property name="validator_style">wxFILTER_NONE</property>
                                <property name="validator_type">wxDefaultValidator</property>
                                <property name="validator_variable"></property>
                                <property name="window_extra_style"></property>
                                <property name="window_name"></property>
                                <property name="window_style"></property>
                                <event name="OnChar"></event>
                                <event name="OnChoice">MethodSelectFunc</event>
                                <event name="OnEnterWindow"></event>
                                <event name="OnEraseBackground"></event>
                                <event name="OnKeyDown"></event>
                                <event name="OnKeyUp"></event>
                                <event name="OnKillFocus"></event>
                                <event name="OnLeaveWindow"></event>
                                <event name="OnLeftDClick"></event>
                                <event name="OnLeftDown"></event>
                                <event name="OnLeftUp"></event>
                                <event name="OnMiddleDClick"></event>
                                <event name="OnMiddleDown"></event>
                                <event name="OnMiddleUp"></event>
                                <event name="OnMotion"></event>
                                <event name="OnMouseEvents"></event>
                                <event name="OnMouseWheel"></event>
                                <event name="OnPaint"></event>
                                <event name="OnRightDClick"></event>
                                <event name="OnRightDown"></event>
                                <event name="OnRightUp"></event>
                                <event name="OnSetFocus"></event>
                                <event name="OnSize"></event>
                                <event name="OnUpdateUI"></event>
                            </object>
                        </object>
                        <object class="sizeritem" expanded="0">
                            <property name="border">5</property>
                            <property name="flag">wxALL|wxALIGN_CENTER_HORIZONTAL</property>
                            <property name="proportion">0</property>
                            <object class="wxGauge" expanded="0">
                                <property name="BottomDockable">1</property>
                                <property name="LeftDockable">1</property>
                                <property name="RightDockable">1</property>
                                <property name="TopDockable">1</property>
                                <property name="aui_layer"></property>
                                <property name="aui_name"></property>
                                <property name="aui_position"></property>
                                <property name="aui_row"></property>
                                <property name="best_size"></property>
                                <property name="bg"></property>
                                <property name="caption"></property>
                                <property name="caption_visible">1</property>
                                <property name="center_pane">0</property>
                                <property name="close_button">1</property>
                                <property name="context_help"></property>
                                <property name="context_menu">1</property>
                                <property name="default_pane">0</property>
                                <property name="dock">Dock</property>
                                <property name="dock_fixed">0</property>
                                <property name="docking">Left</property>
                                <property name="enabled">1</property>
                                <property name="fg"></property>
                                <property name="floatable">1</property>
                                <property name="font"></property>
                                <property name="gripper">0</property>
                                <property name="hidden">0</property>
                                <property name="id">wxID_ANY</property>
                                <property name="max_size"></property>
                                <property name="maximize_button">0</property>
                                <property name="maximum_size"></property>
                                <property name="min_size"></property>
                                <property name="minimize_button">0</property>
                                <property name="minimum_size"></property>
                                <property name="moveable">1</property>
                                <property name="name">progress</property>
                                <property name="pane_border">1</property>
                                <property name="pane_position"></property>
                                <property name="pane_size"></property>
                                <property name="permission">protected</property>
                                <property name="pin_button">1</property>
                                <property name="pos"></property>
                                <property name="range">20</property>
                                <property name="resize">Resizable</property>
                                <property name="show">1</property>
                                <property name="size"></property>
                                <property name="style">wxGA_HORIZONTAL|wxGA_SMOOTH</property>
                                <property name="subclass"></property>
                                <property name="toolbar_pane">0</property>
                                <property name="tooltip"></property>
                                <property name="validator_data_type"></property>
                                <property name="validator_style">wxFILTER_NONE</property>
                                <property name="validator_type">wxDefaultValidator</property>
                                <property name="validator_variable"></property>
                                <property name="value">0</property>
                                <property name="window_extra_style"></property>
                                <property name="window_name"></property>
                                <property name="window_style"></property>
                                <event name="OnChar"></event>
                                <event name="OnEnterWindow"></event>
                                <event name="OnEraseBackground"></event>
                                <event name="OnKeyDown"></event>
                                <event name="OnKeyUp"></event>
                                <event name="OnKillFocus"></event>
                                <event name="OnLeaveWindow"></event>
                                <event name="OnLeftDClick"></event>
                                <event name="OnLeftDown"></event>
                                <event name="OnLeftUp"></event>
                                <event name="OnMiddleDClick"></event>
                                <event name="OnMiddleDown"></event>
                                <event name="OnMiddleUp"></event>
                                <event name="OnMotion"></event>
                                <event name="OnMouseEvents"></event>
                                <event name="OnMouseWheel"></event>
                                <event name="OnPaint"></event>
                                <event name="OnRightDClick"></event>
                                <event name="OnRightDown"></event>
                                <event name="OnRightUp"></event>
                                <event name="OnSetFocus"></event>
                                <event name="OnSize"></event>
                                <event name="OnUpdateUI"></event>
                            </object>
                        </object>
                        <object class="sizeritem" expanded="0">
                            <property name="border">5</property>
                            <property name="flag">wxALL|wxALIGN_CENTER_HORIZONTAL</property>
                            <property name="proportion">0</property>
                            <object class="wxStaticText" expanded="0">
                                <property name="BottomDockable">1</property>
                                <property name="LeftDockable">1</property>
                                <property name="RightDockable">1</property>
                                <property name="TopDockable">1</property>
                                <property name="aui_layer"></property>
                                <property name="aui_name"></property>
                                <property name="aui_position"></property>
                                <property name="aui_row"></property>
                                <property name="best_size"></property>
                                <property name="bg"></property>
                                <property name="caption"></property>
                                <property name="caption_visible">1</property>
                                <property name="center_pane">0</property>
                                <property name="close_button">1</property>
                                <property name="context_help"></property>
                                <property name="context_menu">1</property>
                                <property name="default_pane">0</property>
                                <property name="dock">Dock</property>
                                <property name="dock_fixed">0</property>
                                <property name="docking">Left</property>
                                <property name="enabled">1</property>
                                <property name="fg"></property>
                                <property name="floatable">1</property>
                                <property name="font"></property>
                                <property name="gripper">0</property>
                                <property name="hidden">0</property>
                                <property name="id">wxID_ANY</property>
                                <property name="label">Instructions:&#x0A;&#x0A;1. Choose the annotation file (&quot;prot table&quot;) that corresponds to the datasets to be analyzed.&#x0A;2. Add the desired Control and Experimental datasets.&#x0A;3. (Optional) If you wish to visualize their read counts, select the desired datasets and click on the &quot;View&quot; button.&#x0A;4. Select the desired analysis method from the dropdown menu on the top-right of the window, and follow its instructions.&#x0A;</property>
                                <property name="max_size"></property>
                                <property name="maximize_button">0</property>
                                <property name="maximum_size"></property>
                                <property name="min_size"></property>
                                <property name="minimize_button">0</property>
                                <property name="minimum_size"></property>
                                <property name="moveable">1</property>
                                <property name="name">mainInstructions</property>
                                <property name="pane_border">1</property>
                                <property name="pane_position"></property>
                                <property name="pane_size"></property>
                                <property name="permission">protected</property>
                                <property name="pin_button">1</property>
                                <property name="pos"></property>
                                <property name="resize">Resizable</property>
                                <property name="show">1</property>
                                <property name="size"></property>
                                <property name="style"></property>
                                <property name="subclass"></property>
                                <property name="toolbar_pane">0</property>
                                <property name="tooltip"></property>
                                <property name="window_extra_style"></property>
                                <property name="window_name"></property>
                                <property name="window_style"></property>
                                <property name="wrap">250</property>
                                <event name="OnChar"></event>
                                <event name="OnEnterWindow"></event>
                                <event name="OnEraseBackground"></event>
                                <event name="OnKeyDown"></event>
                                <event name="OnKeyUp"></event>
                                <event name="OnKillFocus"></event>
                                <event name="OnLeaveWindow"></event>
                                <event name="OnLeftDClick"></event>
                                <event name="OnLeftDown"></event>
                                <event name="OnLeftUp"></event>
                                <event name="OnMiddleDClick"></event>
                                <event name="OnMiddleDown"></event>
                                <event name="OnMiddleUp"></event>
                                <event name="OnMotion"></event>
                                <event name="OnMouseEvents"></event>
                                <event name="OnMouseWheel"></event>
                                <event name="OnPaint"></event>
                                <event name="OnRightDClick"></event>
                                <event name="OnRightDown"></event>
                                <event name="OnRightUp"></event>
                                <event name="OnSetFocus"></event>
                                <event name="OnSize"></event>
                                <event name="OnUpdateUI"></event>
                            </object>
                        </object>
                        <object class="sizeritem" expanded="1">
                            <property name="border">5</property>
                            <property name="flag">wxALL</property>
                            <property name="proportion">0</property>
                            <object class="wxPanel" expanded="1">
                                <property name="BottomDockable">1</property>
                                <property name="LeftDockable">1</property>
                                <property name="RightDockable">1</property>
                                <property name="TopDockable">1</property>
                                <property name="aui_layer"></property>
                                <property name="aui_name"></property>
                                <property name="aui_position"></property>
                                <property name="aui_row"></property>
                                <property name="best_size"></property>
                                <property name="bg"></property>
                                <property name="caption"></property>
                                <property name="caption_visible">1</property>
                                <property name="center_pane">0</property>
                                <property name="close_button">1</property>
                                <property name="context_help"></property>
                                <property name="context_menu">1</property>
                                <property name="default_pane">0</property>
                                <property name="dock">Dock</property>
                                <property name="dock_fixed">0</property>
                                <property name="docking">Left</property>
                                <property name="enabled">1</property>
                                <property name="fg"></property>
                                <property name="floatable">1</property>
                                <property name="font"></property>
                                <property name="gripper">0</property>
                                <property name="hidden">0</property>
                                <property name="id">wxID_ANY</property>
                                <property name="max_size"></property>
                                <property name="maximize_button">0</property>
                                <property name="maximum_size"></property>
                                <property name="min_size"></property>
                                <property name="minimize_button">0</property>
                                <property name="minimum_size">50,1</property>
                                <property name="moveable">1</property>
                                <property name="name">m_panel1</property>
                                <property name="pane_border">1</property>
                                <property name="pane_position"></property>
                                <property name="pane_size"></property>
                                <property name="permission">protected</property>
                                <property name="pin_button">1</property>
                                <property name="pos"></property>
                                <property name="resize">Resizable</property>
                                <property name="show">1</property>
                                <property name="size"></property>
                                <property name="subclass"></property>
                                <property name="toolbar_pane">0</property>
                                <property name="tooltip"></property>
                                <property name="window_extra_style"></property>
                                <property name="window_name"></property>
                                <property name="window_style">wxTAB_TRAVERSAL</property>
                                <event name="OnChar"></event>
                                <event name="OnEnterWindow"></event>
                                <event name="OnEraseBackground"></event>
                                <event name="OnKeyDown"></event>
                                <event name="OnKeyUp"></event>
                                <event name="OnKillFocus"></event>
                                <event name="OnLeaveWindow"></event>
                                <event name="OnLeftDClick"></event>
                                <event name="OnLeftDown"></event>
                                <event name="OnLeftUp"></event>
                                <event name="OnMiddleDClick"></event>
                                <event name="OnMiddleDown"></event>
                                <event name="OnMiddleUp"></event>
                                <event name="OnMotion"></event>
                                <event name="OnMouseEvents"></event>
                                <event name="OnMouseWheel"></event>
                                <event name="OnPaint"></event>
                                <event name="OnRightDClick"></event>
                                <event name="OnRightDown"></event>
                                <event name="OnRightUp"></event>
                                <event name="OnSetFocus"></event>
                                <event name="OnSize"></event>
                                <event name="OnUpdateUI"></event>
                            </object>
                        </object>
                        <object class="sizeritem" expanded="0">
                            <property name="border">5</property>
                            <property name="flag">wxALL|wxALIGN_CENTER_HORIZONTAL</property>
                            <property name="proportion">0</property>
                            <object class="wxStaticText" expanded="0">
                                <property name="BottomDockable">1</property>
                                <property name="LeftDockable">1</property>
                                <property name="RightDockable">1</property>
                                <property name="TopDockable">1</property>
                                <property name="aui_layer"></property>
                                <property name="aui_name"></property>
                                <property name="aui_position"></property>
                                <property name="aui_row"></property>
                                <property name="best_size"></property>
                                <property name="bg"></property>
                                <property name="caption"></property>
                                <property name="caption_visible">1</property>
                                <property name="center_pane">0</property>
                                <property name="close_button">1</property>
                                <property name="context_help"></property>
                                <property name="context_menu">1</property>
                                <property name="default_pane">0</property>
                                <property name="dock">Dock</property>
                                <property name="dock_fixed">0</property>
                                <property name="docking">Left</property>
                                <property name="enabled">1</property>
                                <property name="fg"></property>
                                <property name="floatable">1</property>
                                <property name="font"></property>
                                <property name="gripper">0</property>
                                <property name="hidden">0</property>
                                <property name="id">wxID_ANY</property>
                                <property name="label">Instructions:&#x0A;&#x0A;1. Make sure you have selected at least one control sample and one experimental sample.&#x0A;2. Click on the &quot;Run Resampling&quot; button.&#x0A;3. Choose a name for the output file.&#x0A;4. Wait until the execution finishes and the output is added to the file list at the bottom of the screen.&#x0A;</property>
                                <property name="max_size"></property>
                                <property name="maximize_button">0</property>
                                <property name="maximum_size"></property>
                                <property name="min_size"></property>
                                <property name="minimize_button">0</property>
                                <property name="minimum_size"></property>
                                <property name="moveable">1</property>
                                <property name="name">resamplingInstructions</property>
                                <property name="pane_border">1</property>
                                <property name="pane_position"></property>
                                <property name="pane_size"></property>
                                <property name="permission">protected</property>
                                <property name="pin_button">1</property>
                                <property name="pos"></property>
                                <property name="resize">Resizable</property>
                                <property name="show">1</property>
                                <property name="size"></property>
                                <property name="style"></property>
                                <property name="subclass"></property>
                                <property name="toolbar_pane">0</property>
                                <property name="tooltip"></property>
                                <property name="window_extra_style"></property>
                                <property name="window_name"></property>
                                <property name="window_style"></property>
                                <property name="wrap">250</property>
                                <event name="OnChar"></event>
                                <event name="OnEnterWindow"></event>
                                <event name="OnEraseBackground"></event>
                                <event name="OnKeyDown"></event>
                                <event name="OnKeyUp"></event>
                                <event name="OnKillFocus"></event>
                                <event name="OnLeaveWindow"></event>
                                <event name="OnLeftDClick"></event>
                                <event name="OnLeftDown"></event>
                                <event name="OnLeftUp"></event>
                                <event name="OnMiddleDClick"></event>
                                <event name="OnMiddleDown"></event>
                                <event name="OnMiddleUp"></event>
                                <event name="OnMotion"></event>
                                <event name="OnMouseEvents"></event>
                                <event name="OnMouseWheel"></event>
                                <event name="OnPaint"></event>
                                <event name="OnRightDClick"></event>
                                <event name="OnRightDown"></event>
                                <event name="OnRightUp"></event>
                                <event name="OnSetFocus"></event>
                                <event name="OnSize"></event>
                                <event name="OnUpdateUI"></event>
                            </object>
                        </object>
                        <object class="sizeritem" expanded="0">
                            <property name="border">5</property>
                            <property name="flag">wxALL|wxALIGN_CENTER_HORIZONTAL</property>
                            <property name="proportion">0</property>
                            <object class="wxStaticText" expanded="0">
                                <property name="BottomDockable">1</property>
                                <property name="LeftDockable">1</property>
                                <property name="RightDockable">1</property>
                                <property name="TopDockable">1</property>
                                <property name="aui_layer"></property>
                                <property name="aui_name"></property>
                                <property name="aui_position"></property>
                                <property name="aui_row"></property>
                                <property name="best_size"></property>
                                <property name="bg"></property>
                                <property name="caption"></property>
                                <property name="caption_visible">1</property>
                                <property name="center_pane">0</property>
                                <property name="close_button">1</property>
                                <property name="context_help"></property>
                                <property name="context_menu">1</property>
                                <property name="default_pane">0</property>
                                <property name="dock">Dock</property>
                                <property name="dock_fixed">0</property>
                                <property name="docking">Left</property>
                                <property name="enabled">1</property>
                                <property name="fg"></property>
                                <property name="floatable">1</property>
                                <property name="font"></property>
                                <property name="gripper">0</property>
                                <property name="hidden">0</property>
                                <property name="id">wxID_ANY</property>
                                <property name="label">Instructions:&#x0A;&#x0A;1. Make sure you have one control sample selected.&#x0A;2. Click on the &quot;Run HMM&quot; button.&#x0A;3. Choose a name for the output file. Note: An additional file with the gene-level analysis will also be created.&#x0A;4. Wait until the execution finishes and the output is added to the file list at the bottom of the screen.&#x0A;&#x0A;&#x0A;</property>
                                <property name="max_size"></property>
                                <property name="maximize_button">0</property>
                                <property name="maximum_size"></property>
                                <property name="min_size"></property>
                                <property name="minimize_button">0</property>
                                <property name="minimum_size"></property>
                                <property name="moveable">1</property>
                                <property name="name">hmmInstructions</property>
                                <property name="pane_border">1</property>
                                <property name="pane_position"></property>
                                <property name="pane_size"></property>
                                <property name="permission">protected</property>
                                <property name="pin_button">1</property>
                                <property name="pos"></property>
                                <property name="resize">Resizable</property>
                                <property name="show">1</property>
                                <property name="size"></property>
                                <property name="style"></property>
                                <property name="subclass"></property>
                                <property name="toolbar_pane">0</property>
                                <property name="tooltip"></property>
                                <property name="window_extra_style"></property>
                                <property name="window_name"></property>
                                <property name="window_style"></property>
                                <property name="wrap">250</property>
                                <event name="OnChar"></event>
                                <event name="OnEnterWindow"></event>
                                <event name="OnEraseBackground"></event>
                                <event name="OnKeyDown"></event>
                                <event name="OnKeyUp"></event>
                                <event name="OnKillFocus"></event>
                                <event name="OnLeaveWindow"></event>
                                <event name="OnLeftDClick"></event>
                                <event name="OnLeftDown"></event>
                                <event name="OnLeftUp"></event>
                                <event name="OnMiddleDClick"></event>
                                <event name="OnMiddleDown"></event>
                                <event name="OnMiddleUp"></event>
                                <event name="OnMotion"></event>
                                <event name="OnMouseEvents"></event>
                                <event name="OnMouseWheel"></event>
                                <event name="OnPaint"></event>
                                <event name="OnRightDClick"></event>
                                <event name="OnRightDown"></event>
                                <event name="OnRightUp"></event>
                                <event name="OnSetFocus"></event>
                                <event name="OnSize"></event>
                                <event name="OnUpdateUI"></event>
                            </object>
                        </object>
                        <object class="sizeritem" expanded="0">
                            <property name="border">5</property>
                            <property name="flag">wxALL|wxALIGN_CENTER_HORIZONTAL</property>
                            <property name="proportion">0</property>
                            <object class="wxStaticText" expanded="0">
                                <property name="BottomDockable">1</property>
                                <property name="LeftDockable">1</property>
                                <property name="RightDockable">1</property>
                                <property name="TopDockable">1</property>
                                <property name="aui_layer"></property>
                                <property name="aui_name"></property>
                                <property name="aui_position"></property>
                                <property name="aui_row"></property>
                                <property name="best_size"></property>
                                <property name="bg"></property>
                                <property name="caption"></property>
                                <property name="caption_visible">1</property>
                                <property name="center_pane">0</property>
                                <property name="close_button">1</property>
                                <property name="context_help"></property>
                                <property name="context_menu">1</property>
                                <property name="default_pane">0</property>
                                <property name="dock">Dock</property>
                                <property name="dock_fixed">0</property>
                                <property name="docking">Left</property>
                                <property name="enabled">1</property>
                                <property name="fg"></property>
                                <property name="floatable">1</property>
                                <property name="font"></property>
                                <property name="gripper">0</property>
                                <property name="hidden">0</property>
                                <property name="id">wxID_ANY</property>
                                <property name="label">Instructions:&#x0A;&#x0A;1. Make sure you have one control sample selected.&#x0A;2. Modify the options as desired.&#x0A;3. Click on the &quot;Run Gumbel&quot; button.&#x0A;4. Choose a name for the output file.&#x0A;5. Wait until the execution finishes and the output is added to the file list at the bottom of the screen.</property>
                                <property name="max_size"></property>
                                <property name="maximize_button">0</property>
                                <property name="maximum_size"></property>
                                <property name="min_size"></property>
                                <property name="minimize_button">0</property>
                                <property name="minimum_size"></property>
                                <property name="moveable">1</property>
                                <property name="name">gumbelInstructions</property>
                                <property name="pane_border">1</property>
                                <property name="pane_position"></property>
                                <property name="pane_size"></property>
                                <property name="permission">protected</property>
                                <property name="pin_button">1</property>
                                <property name="pos"></property>
                                <property name="resize">Resizable</property>
                                <property name="show">1</property>
                                <property name="size"></property>
                                <property name="style"></property>
                                <property name="subclass"></property>
                                <property name="toolbar_pane">0</property>
                                <property name="tooltip"></property>
                                <property name="window_extra_style"></property>
                                <property name="window_name"></property>
                                <property name="window_style"></property>
                                <property name="wrap">250</property>
                                <event name="OnChar"></event>
                                <event name="OnEnterWindow"></event>
                                <event name="OnEraseBackground"></event>
                                <event name="OnKeyDown"></event>
                                <event name="OnKeyUp"></event>
                                <event name="OnKillFocus"></event>
                                <event name="OnLeaveWindow"></event>
                                <event name="OnLeftDClick"></event>
                                <event name="OnLeftDown"></event>
                                <event name="OnLeftUp"></event>
                                <event name="OnMiddleDClick"></event>
                                <event name="OnMiddleDown"></event>
                                <event name="OnMiddleUp"></event>
                                <event name="OnMotion"></event>
                                <event name="OnMouseEvents"></event>
                                <event name="OnMouseWheel"></event>
                                <event name="OnPaint"></event>
                                <event name="OnRightDClick"></event>
                                <event name="OnRightDown"></event>
                                <event name="OnRightUp"></event>
                                <event name="OnSetFocus"></event>
                                <event name="OnSize"></event>
                                <event name="OnUpdateUI"></event>
                            </object>
                        </object>
                        <object class="sizeritem" expanded="0">
                            <property name="border">5</property>
                            <property name="flag">wxALL|wxALIGN_CENTER_HORIZONTAL</property>
                            <property name="proportion">0</property>
                            <object class="wxStaticText" expanded="0">
                                <property name="BottomDockable">1</property>
                                <property name="LeftDockable">1</property>
                                <property name="RightDockable">1</property>
                                <property name="TopDockable">1</property>
                                <property name="aui_layer"></property>
                                <property name="aui_name"></property>
                                <property name="aui_position"></property>
                                <property name="aui_row"></property>
                                <property name="best_size"></property>
                                <property name="bg"></property>
                                <property name="caption"></property>
                                <property name="caption_visible">1</property>
                                <property name="center_pane">0</property>
                                <property name="close_button">1</property>
                                <property name="context_help"></property>
                                <property name="context_menu">1</property>
                                <property name="default_pane">0</property>
                                <property name="dock">Dock</property>
                                <property name="dock_fixed">0</property>
                                <property name="docking">Left</property>
                                <property name="enabled">1</property>
                                <property name="fg"></property>
                                <property name="floatable">1</property>
                                <property name="font"></property>
                                <property name="gripper">0</property>
                                <property name="hidden">0</property>
                                <property name="id">wxID_ANY</property>
                                <property name="label">Global Options</property>
                                <property name="max_size"></property>
                                <property name="maximize_button">0</property>
                                <property name="maximum_size"></property>
                                <property name="min_size"></property>
                                <property name="minimize_button">0</property>
                                <property name="minimum_size"></property>
                                <property name="moveable">1</property>
                                <property name="name">globalLabel</property>
                                <property name="pane_border">1</property>
                                <property name="pane_position"></property>
                                <property name="pane_size"></property>
                                <property name="permission">protected</property>
                                <property name="pin_button">1</property>
                                <property name="pos"></property>
                                <property name="resize">Resizable</property>
                                <property name="show">1</property>
                                <property name="size"></property>
                                <property name="style"></property>
                                <property name="subclass"></property>
                                <property name="toolbar_pane">0</property>
                                <property name="tooltip"></property>
                                <property name="window_extra_style"></property>
                                <property name="window_name"></property>
                                <property name="window_style"></property>
                                <property name="wrap">-1</property>
                                <event name="OnChar"></event>
                                <event name="OnEnterWindow"></event>
                                <event name="OnEraseBackground"></event>
                                <event name="OnKeyDown"></event>
                                <event name="OnKeyUp"></event>
                                <event name="OnKillFocus"></event>
                                <event name="OnLeaveWindow"></event>
                                <event name="OnLeftDClick"></event>
                                <event name="OnLeftDown"></event>
                                <event name="OnLeftUp"></event>
                                <event name="OnMiddleDClick"></event>
                                <event name="OnMiddleDown"></event>
                                <event name="OnMiddleUp"></event>
                                <event name="OnMotion"></event>
                                <event name="OnMouseEvents"></event>
                                <event name="OnMouseWheel"></event>
                                <event name="OnPaint"></event>
                                <event name="OnRightDClick"></event>
                                <event name="OnRightDown"></event>
                                <event name="OnRightUp"></event>
                                <event name="OnSetFocus"></event>
                                <event name="OnSize"></event>
                                <event name="OnUpdateUI"></event>
                            </object>
                        </object>
                        <object class="sizeritem" expanded="1">
                            <property name="border">5</property>
                            <property name="flag"></property>
                            <property name="proportion">0</property>
                            <object class="wxBoxSizer" expanded="1">
                                <property name="minimum_size"></property>
                                <property name="name">bSizer1431</property>
                                <property name="orient">wxHORIZONTAL</property>
                                <property name="permission">none</property>
                                <object class="sizeritem" expanded="1">
                                    <property name="border">5</property>
                                    <property name="flag">wxEXPAND</property>
                                    <property name="proportion">1</property>
                                    <object class="wxBoxSizer" expanded="1">
                                        <property name="minimum_size"></property>
                                        <property name="name">bSizer1521</property>
                                        <property name="orient">wxHORIZONTAL</property>
                                        <property name="permission">none</property>
                                        <object class="sizeritem" expanded="1">
                                            <property name="border">5</property>
                                            <property name="flag">wxEXPAND</property>
                                            <property name="proportion">1</property>
                                            <object class="wxBoxSizer" expanded="1">
                                                <property name="minimum_size"></property>
                                                <property name="name">bSizer1621</property>
                                                <property name="orient">wxVERTICAL</property>
                                                <property name="permission">none</property>
                                                <object class="sizeritem" expanded="0">
                                                    <property name="border">5</property>
                                                    <property name="flag">wxALL</property>
                                                    <property name="proportion">0</property>
                                                    <object class="wxStaticText" expanded="0">
                                                        <property name="BottomDockable">1</property>
                                                        <property name="LeftDockable">1</property>
                                                        <property name="RightDockable">1</property>
                                                        <property name="TopDockable">1</property>
                                                        <property name="aui_layer"></property>
                                                        <property name="aui_name"></property>
                                                        <property name="aui_position"></property>
                                                        <property name="aui_row"></property>
                                                        <property name="best_size"></property>
                                                        <property name="bg"></property>
                                                        <property name="caption"></property>
                                                        <property name="caption_visible">1</property>
                                                        <property name="center_pane">0</property>
                                                        <property name="close_button">1</property>
                                                        <property name="context_help"></property>
                                                        <property name="context_menu">1</property>
                                                        <property name="default_pane">0</property>
                                                        <property name="dock">Dock</property>
                                                        <property name="dock_fixed">0</property>
                                                        <property name="docking">Left</property>
                                                        <property name="enabled">1</property>
                                                        <property name="fg"></property>
                                                        <property name="floatable">1</property>
                                                        <property name="font"></property>
                                                        <property name="gripper">0</property>
                                                        <property name="hidden">0</property>
                                                        <property name="id">wxID_ANY</property>
                                                        <property name="label">Ignore N-Terminus %:</property>
                                                        <property name="max_size"></property>
                                                        <property name="maximize_button">0</property>
                                                        <property name="maximum_size"></property>
                                                        <property name="min_size"></property>
                                                        <property name="minimize_button">0</property>
                                                        <property name="minimum_size"></property>
                                                        <property name="moveable">1</property>
                                                        <property name="name">globalNTerminusLabel</property>
                                                        <property name="pane_border">1</property>
                                                        <property name="pane_position"></property>
                                                        <property name="pane_size"></property>
                                                        <property name="permission">protected</property>
                                                        <property name="pin_button">1</property>
                                                        <property name="pos"></property>
                                                        <property name="resize">Resizable</property>
                                                        <property name="show">1</property>
                                                        <property name="size"></property>
                                                        <property name="style"></property>
                                                        <property name="subclass"></property>
                                                        <property name="toolbar_pane">0</property>
                                                        <property name="tooltip"></property>
                                                        <property name="window_extra_style"></property>
                                                        <property name="window_name"></property>
                                                        <property name="window_style"></property>
                                                        <property name="wrap">-1</property>
                                                        <event name="OnChar"></event>
                                                        <event name="OnEnterWindow"></event>
                                                        <event name="OnEraseBackground"></event>
                                                        <event name="OnKeyDown"></event>
                                                        <event name="OnKeyUp"></event>
                                                        <event name="OnKillFocus"></event>
                                                        <event name="OnLeaveWindow"></event>
                                                        <event name="OnLeftDClick"></event>
                                                        <event name="OnLeftDown"></event>
                                                        <event name="OnLeftUp"></event>
                                                        <event name="OnMiddleDClick"></event>
                                                        <event name="OnMiddleDown"></event>
                                                        <event name="OnMiddleUp"></event>
                                                        <event name="OnMotion"></event>
                                                        <event name="OnMouseEvents"></event>
                                                        <event name="OnMouseWheel"></event>
                                                        <event name="OnPaint"></event>
                                                        <event name="OnRightDClick"></event>
                                                        <event name="OnRightDown"></event>
                                                        <event name="OnRightUp"></event>
                                                        <event name="OnSetFocus"></event>
                                                        <event name="OnSize"></event>
                                                        <event name="OnUpdateUI"></event>
                                                    </object>
                                                </object>
                                                <object class="sizeritem" expanded="0">
                                                    <property name="border">5</property>
                                                    <property name="flag">wxALL</property>
                                                    <property name="proportion">0</property>
                                                    <object class="wxStaticText" expanded="0">
                                                        <property name="BottomDockable">1</property>
                                                        <property name="LeftDockable">1</property>
                                                        <property name="RightDockable">1</property>
                                                        <property name="TopDockable">1</property>
                                                        <property name="aui_layer"></property>
                                                        <property name="aui_name"></property>
                                                        <property name="aui_position"></property>
                                                        <property name="aui_row"></property>
                                                        <property name="best_size"></property>
                                                        <property name="bg"></property>
                                                        <property name="caption"></property>
                                                        <property name="caption_visible">1</property>
                                                        <property name="center_pane">0</property>
                                                        <property name="close_button">1</property>
                                                        <property name="context_help"></property>
                                                        <property name="context_menu">1</property>
                                                        <property name="default_pane">0</property>
                                                        <property name="dock">Dock</property>
                                                        <property name="dock_fixed">0</property>
                                                        <property name="docking">Left</property>
                                                        <property name="enabled">1</property>
                                                        <property name="fg"></property>
                                                        <property name="floatable">1</property>
                                                        <property name="font"></property>
                                                        <property name="gripper">0</property>
                                                        <property name="hidden">0</property>
                                                        <property name="id">wxID_ANY</property>
                                                        <property name="label">Ignore C-Terminus %:</property>
                                                        <property name="max_size"></property>
                                                        <property name="maximize_button">0</property>
                                                        <property name="maximum_size"></property>
                                                        <property name="min_size"></property>
                                                        <property name="minimize_button">0</property>
                                                        <property name="minimum_size"></property>
                                                        <property name="moveable">1</property>
                                                        <property name="name">globalCTerminusLabel</property>
                                                        <property name="pane_border">1</property>
                                                        <property name="pane_position"></property>
                                                        <property name="pane_size"></property>
                                                        <property name="permission">protected</property>
                                                        <property name="pin_button">1</property>
                                                        <property name="pos"></property>
                                                        <property name="resize">Resizable</property>
                                                        <property name="show">1</property>
                                                        <property name="size"></property>
                                                        <property name="style"></property>
                                                        <property name="subclass"></property>
                                                        <property name="toolbar_pane">0</property>
                                                        <property name="tooltip"></property>
                                                        <property name="window_extra_style"></property>
                                                        <property name="window_name"></property>
                                                        <property name="window_style"></property>
                                                        <property name="wrap">-1</property>
                                                        <event name="OnChar"></event>
                                                        <event name="OnEnterWindow"></event>
                                                        <event name="OnEraseBackground"></event>
                                                        <event name="OnKeyDown"></event>
                                                        <event name="OnKeyUp"></event>
                                                        <event name="OnKillFocus"></event>
                                                        <event name="OnLeaveWindow"></event>
                                                        <event name="OnLeftDClick"></event>
                                                        <event name="OnLeftDown"></event>
                                                        <event name="OnLeftUp"></event>
                                                        <event name="OnMiddleDClick"></event>
                                                        <event name="OnMiddleDown"></event>
                                                        <event name="OnMiddleUp"></event>
                                                        <event name="OnMotion"></event>
                                                        <event name="OnMouseEvents"></event>
                                                        <event name="OnMouseWheel"></event>
                                                        <event name="OnPaint"></event>
                                                        <event name="OnRightDClick"></event>
                                                        <event name="OnRightDown"></event>
                                                        <event name="OnRightUp"></event>
                                                        <event name="OnSetFocus"></event>
                                                        <event name="OnSize"></event>
                                                        <event name="OnUpdateUI"></event>
                                                    </object>
                                                </object>
                                            </object>
                                        </object>
                                        <object class="sizeritem" expanded="1">
                                            <property name="border">5</property>
                                            <property name="flag">wxEXPAND</property>
                                            <property name="proportion">1</property>
                                            <object class="wxBoxSizer" expanded="1">
                                                <property name="minimum_size"></property>
                                                <property name="name">bSizer1721</property>
                                                <property name="orient">wxVERTICAL</property>
                                                <property name="permission">none</property>
                                                <object class="sizeritem" expanded="0">
                                                    <property name="border">5</property>
                                                    <property name="flag">wxALL</property>
                                                    <property name="proportion">0</property>
                                                    <object class="wxTextCtrl" expanded="0">
                                                        <property name="BottomDockable">1</property>
                                                        <property name="LeftDockable">1</property>
                                                        <property name="RightDockable">1</property>
                                                        <property name="TopDockable">1</property>
                                                        <property name="aui_layer"></property>
                                                        <property name="aui_name"></property>
                                                        <property name="aui_position"></property>
                                                        <property name="aui_row"></property>
                                                        <property name="best_size"></property>
                                                        <property name="bg"></property>
                                                        <property name="caption"></property>
                                                        <property name="caption_visible">1</property>
                                                        <property name="center_pane">0</property>
                                                        <property name="close_button">1</property>
                                                        <property name="context_help"></property>
                                                        <property name="context_menu">1</property>
                                                        <property name="default_pane">0</property>
                                                        <property name="dock">Dock</property>
                                                        <property name="dock_fixed">0</property>
                                                        <property name="docking">Left</property>
                                                        <property name="enabled">1</property>
                                                        <property name="fg"></property>
                                                        <property name="floatable">1</property>
                                                        <property name="font"></property>
                                                        <property name="gripper">0</property>
                                                        <property name="hidden">0</property>
                                                        <property name="id">wxID_ANY</property>
                                                        <property name="max_size"></property>
                                                        <property name="maximize_button">0</property>
                                                        <property name="maximum_size"></property>
                                                        <property name="maxlength"></property>
                                                        <property name="min_size"></property>
                                                        <property name="minimize_button">0</property>
                                                        <property name="minimum_size"></property>
                                                        <property name="moveable">1</property>
                                                        <property name="name">globalNTerminusText</property>
                                                        <property name="pane_border">1</property>
                                                        <property name="pane_position"></property>
                                                        <property name="pane_size"></property>
                                                        <property name="permission">protected</property>
                                                        <property name="pin_button">1</property>
                                                        <property name="pos"></property>
                                                        <property name="resize">Resizable</property>
                                                        <property name="show">1</property>
                                                        <property name="size"></property>
                                                        <property name="style"></property>
                                                        <property name="subclass"></property>
                                                        <property name="toolbar_pane">0</property>
                                                        <property name="tooltip"></property>
                                                        <property name="validator_data_type"></property>
                                                        <property name="validator_style">wxFILTER_NONE</property>
                                                        <property name="validator_type">wxDefaultValidator</property>
                                                        <property name="validator_variable"></property>
                                                        <property name="value">0</property>
                                                        <property name="window_extra_style"></property>
                                                        <property name="window_name"></property>
                                                        <property name="window_style"></property>
                                                        <event name="OnChar"></event>
                                                        <event name="OnEnterWindow"></event>
                                                        <event name="OnEraseBackground"></event>
                                                        <event name="OnKeyDown"></event>
                                                        <event name="OnKeyUp"></event>
                                                        <event name="OnKillFocus"></event>
                                                        <event name="OnLeaveWindow"></event>
                                                        <event name="OnLeftDClick"></event>
                                                        <event name="OnLeftDown"></event>
                                                        <event name="OnLeftUp"></event>
                                                        <event name="OnMiddleDClick"></event>
                                                        <event name="OnMiddleDown"></event>
                                                        <event name="OnMiddleUp"></event>
                                                        <event name="OnMotion"></event>
                                                        <event name="OnMouseEvents"></event>
                                                        <event name="OnMouseWheel"></event>
                                                        <event name="OnPaint"></event>
                                                        <event name="OnRightDClick"></event>
                                                        <event name="OnRightDown"></event>
                                                        <event name="OnRightUp"></event>
                                                        <event name="OnSetFocus"></event>
                                                        <event name="OnSize"></event>
                                                        <event name="OnText"></event>
                                                        <event name="OnTextEnter"></event>
                                                        <event name="OnTextMaxLen"></event>
                                                        <event name="OnTextURL"></event>
                                                        <event name="OnUpdateUI"></event>
                                                    </object>
                                                </object>
                                                <object class="sizeritem" expanded="0">
                                                    <property name="border">5</property>
                                                    <property name="flag">wxALL</property>
                                                    <property name="proportion">0</property>
                                                    <object class="wxTextCtrl" expanded="0">
                                                        <property name="BottomDockable">1</property>
                                                        <property name="LeftDockable">1</property>
                                                        <property name="RightDockable">1</property>
                                                        <property name="TopDockable">1</property>
                                                        <property name="aui_layer"></property>
                                                        <property name="aui_name"></property>
                                                        <property name="aui_position"></property>
                                                        <property name="aui_row"></property>
                                                        <property name="best_size"></property>
                                                        <property name="bg"></property>
                                                        <property name="caption"></property>
                                                        <property name="caption_visible">1</property>
                                                        <property name="center_pane">0</property>
                                                        <property name="close_button">1</property>
                                                        <property name="context_help"></property>
                                                        <property name="context_menu">1</property>
                                                        <property name="default_pane">0</property>
                                                        <property name="dock">Dock</property>
                                                        <property name="dock_fixed">0</property>
                                                        <property name="docking">Left</property>
                                                        <property name="enabled">1</property>
                                                        <property name="fg"></property>
                                                        <property name="floatable">1</property>
                                                        <property name="font"></property>
                                                        <property name="gripper">0</property>
                                                        <property name="hidden">0</property>
                                                        <property name="id">wxID_ANY</property>
                                                        <property name="max_size"></property>
                                                        <property name="maximize_button">0</property>
                                                        <property name="maximum_size"></property>
                                                        <property name="maxlength"></property>
                                                        <property name="min_size"></property>
                                                        <property name="minimize_button">0</property>
                                                        <property name="minimum_size"></property>
                                                        <property name="moveable">1</property>
                                                        <property name="name">globalCTerminusText</property>
                                                        <property name="pane_border">1</property>
                                                        <property name="pane_position"></property>
                                                        <property name="pane_size"></property>
                                                        <property name="permission">protected</property>
                                                        <property name="pin_button">1</property>
                                                        <property name="pos"></property>
                                                        <property name="resize">Resizable</property>
                                                        <property name="show">1</property>
                                                        <property name="size"></property>
                                                        <property name="style"></property>
                                                        <property name="subclass"></property>
                                                        <property name="toolbar_pane">0</property>
                                                        <property name="tooltip"></property>
                                                        <property name="validator_data_type"></property>
                                                        <property name="validator_style">wxFILTER_NONE</property>
                                                        <property name="validator_type">wxDefaultValidator</property>
                                                        <property name="validator_variable"></property>
                                                        <property name="value">0</property>
                                                        <property name="window_extra_style"></property>
                                                        <property name="window_name"></property>
                                                        <property name="window_style"></property>
                                                        <event name="OnChar"></event>
                                                        <event name="OnEnterWindow"></event>
                                                        <event name="OnEraseBackground"></event>
                                                        <event name="OnKeyDown"></event>
                                                        <event name="OnKeyUp"></event>
                                                        <event name="OnKillFocus"></event>
                                                        <event name="OnLeaveWindow"></event>
                                                        <event name="OnLeftDClick"></event>
                                                        <event name="OnLeftDown"></event>
                                                        <event name="OnLeftUp"></event>
                                                        <event name="OnMiddleDClick"></event>
                                                        <event name="OnMiddleDown"></event>
                                                        <event name="OnMiddleUp"></event>
                                                        <event name="OnMotion"></event>
                                                        <event name="OnMouseEvents"></event>
                                                        <event name="OnMouseWheel"></event>
                                                        <event name="OnPaint"></event>
                                                        <event name="OnRightDClick"></event>
                                                        <event name="OnRightDown"></event>
                                                        <event name="OnRightUp"></event>
                                                        <event name="OnSetFocus"></event>
                                                        <event name="OnSize"></event>
                                                        <event name="OnText"></event>
                                                        <event name="OnTextEnter"></event>
                                                        <event name="OnTextMaxLen"></event>
                                                        <event name="OnTextURL"></event>
                                                        <event name="OnUpdateUI"></event>
                                                    </object>
                                                </object>
                                            </object>
                                        </object>
                                    </object>
                                </object>
                            </object>
                        </object>
                        <object class="sizeritem" expanded="1">
                            <property name="border">5</property>
                            <property name="flag">wxALIGN_CENTER_HORIZONTAL</property>
                            <property name="proportion">0</property>
                            <object class="wxBoxSizer" expanded="0">
                                <property name="minimum_size"></property>
                                <property name="name">gumbelSection</property>
                                <property name="orient">wxVERTICAL</property>
                                <property name="permission">none</property>
                                <object class="sizeritem" expanded="0">
                                    <property name="border">5</property>
                                    <property name="flag">wxALL|wxALIGN_CENTER_HORIZONTAL</property>
                                    <property name="proportion">0</property>
                                    <object class="wxStaticText" expanded="0">
                                        <property name="BottomDockable">1</property>
                                        <property name="LeftDockable">1</property>
                                        <property name="RightDockable">1</property>
                                        <property name="TopDockable">1</property>
                                        <property name="aui_layer"></property>
                                        <property name="aui_name"></property>
                                        <property name="aui_position"></property>
                                        <property name="aui_row"></property>
                                        <property name="best_size"></property>
                                        <property name="bg"></property>
                                        <property name="caption"></property>
                                        <property name="caption_visible">1</property>
                                        <property name="center_pane">0</property>
                                        <property name="close_button">1</property>
                                        <property name="context_help"></property>
                                        <property name="context_menu">1</property>
                                        <property name="default_pane">0</property>
                                        <property name="dock">Dock</property>
                                        <property name="dock_fixed">0</property>
                                        <property name="docking">Left</property>
                                        <property name="enabled">1</property>
                                        <property name="fg"></property>
                                        <property name="floatable">1</property>
                                        <property name="font"></property>
                                        <property name="gripper">0</property>
                                        <property name="hidden">0</property>
                                        <property name="id">wxID_ANY</property>
                                        <property name="label">Gumbel Options</property>
                                        <property name="max_size"></property>
                                        <property name="maximize_button">0</property>
                                        <property name="maximum_size"></property>
                                        <property name="min_size"></property>
                                        <property name="minimize_button">0</property>
                                        <property name="minimum_size"></property>
                                        <property name="moveable">1</property>
                                        <property name="name">gumbelLabel</property>
                                        <property name="pane_border">1</property>
                                        <property name="pane_position"></property>
                                        <property name="pane_size"></property>
                                        <property name="permission">protected</property>
                                        <property name="pin_button">1</property>
                                        <property name="pos"></property>
                                        <property name="resize">Resizable</property>
                                        <property name="show">1</property>
                                        <property name="size"></property>
                                        <property name="style"></property>
                                        <property name="subclass"></property>
                                        <property name="toolbar_pane">0</property>
                                        <property name="tooltip"></property>
                                        <property name="window_extra_style"></property>
                                        <property name="window_name"></property>
                                        <property name="window_style"></property>
                                        <property name="wrap">-1</property>
                                        <event name="OnChar"></event>
                                        <event name="OnEnterWindow"></event>
                                        <event name="OnEraseBackground"></event>
                                        <event name="OnKeyDown"></event>
                                        <event name="OnKeyUp"></event>
                                        <event name="OnKillFocus"></event>
                                        <event name="OnLeaveWindow"></event>
                                        <event name="OnLeftDClick"></event>
                                        <event name="OnLeftDown"></event>
                                        <event name="OnLeftUp"></event>
                                        <event name="OnMiddleDClick"></event>
                                        <event name="OnMiddleDown"></event>
                                        <event name="OnMiddleUp"></event>
                                        <event name="OnMotion"></event>
                                        <event name="OnMouseEvents"></event>
                                        <event name="OnMouseWheel"></event>
                                        <event name="OnPaint"></event>
                                        <event name="OnRightDClick"></event>
                                        <event name="OnRightDown"></event>
                                        <event name="OnRightUp"></event>
                                        <event name="OnSetFocus"></event>
                                        <event name="OnSize"></event>
                                        <event name="OnUpdateUI"></event>
                                    </object>
                                </object>
                                <object class="sizeritem" expanded="0">
                                    <property name="border">5</property>
                                    <property name="flag">wxEXPAND</property>
                                    <property name="proportion">1</property>
                                    <object class="wxBoxSizer" expanded="0">
                                        <property name="minimum_size"></property>
                                        <property name="name">bSizer14</property>
                                        <property name="orient">wxHORIZONTAL</property>
                                        <property name="permission">none</property>
                                        <object class="sizeritem" expanded="0">
                                            <property name="border">5</property>
                                            <property name="flag">wxEXPAND</property>
                                            <property name="proportion">1</property>
                                            <object class="wxBoxSizer" expanded="0">
                                                <property name="minimum_size"></property>
                                                <property name="name">bSizer15</property>
                                                <property name="orient">wxHORIZONTAL</property>
                                                <property name="permission">none</property>
                                                <object class="sizeritem" expanded="0">
                                                    <property name="border">5</property>
                                                    <property name="flag">wxEXPAND</property>
                                                    <property name="proportion">1</property>
                                                    <object class="wxBoxSizer" expanded="0">
                                                        <property name="minimum_size"></property>
                                                        <property name="name">bSizer16</property>
                                                        <property name="orient">wxVERTICAL</property>
                                                        <property name="permission">none</property>
                                                        <object class="sizeritem" expanded="0">
                                                            <property name="border">5</property>
                                                            <property name="flag">wxALL|wxALIGN_CENTER_VERTICAL</property>
                                                            <property name="proportion">1</property>
                                                            <object class="wxStaticText" expanded="0">
                                                                <property name="BottomDockable">1</property>
                                                                <property name="LeftDockable">1</property>
                                                                <property name="RightDockable">1</property>
                                                                <property name="TopDockable">1</property>
                                                                <property name="aui_layer"></property>
                                                                <property name="aui_name"></property>
                                                                <property name="aui_position"></property>
                                                                <property name="aui_row"></property>
                                                                <property name="best_size"></property>
                                                                <property name="bg"></property>
                                                                <property name="caption"></property>
                                                                <property name="caption_visible">1</property>
                                                                <property name="center_pane">0</property>
                                                                <property name="close_button">1</property>
                                                                <property name="context_help"></property>
                                                                <property name="context_menu">1</property>
                                                                <property name="default_pane">0</property>
                                                                <property name="dock">Dock</property>
                                                                <property name="dock_fixed">0</property>
                                                                <property name="docking">Left</property>
                                                                <property name="enabled">1</property>
                                                                <property name="fg"></property>
                                                                <property name="floatable">1</property>
                                                                <property name="font"></property>
                                                                <property name="gripper">0</property>
                                                                <property name="hidden">0</property>
                                                                <property name="id">wxID_ANY</property>
                                                                <property name="label">Samples</property>
                                                                <property name="max_size"></property>
                                                                <property name="maximize_button">0</property>
                                                                <property name="maximum_size"></property>
                                                                <property name="min_size"></property>
                                                                <property name="minimize_button">0</property>
                                                                <property name="minimum_size"></property>
                                                                <property name="moveable">1</property>
                                                                <property name="name">gumbelSampleLabel</property>
                                                                <property name="pane_border">1</property>
                                                                <property name="pane_position"></property>
                                                                <property name="pane_size"></property>
                                                                <property name="permission">protected</property>
                                                                <property name="pin_button">1</property>
                                                                <property name="pos"></property>
                                                                <property name="resize">Resizable</property>
                                                                <property name="show">1</property>
                                                                <property name="size"></property>
                                                                <property name="style"></property>
                                                                <property name="subclass"></property>
                                                                <property name="toolbar_pane">0</property>
                                                                <property name="tooltip"></property>
                                                                <property name="window_extra_style"></property>
                                                                <property name="window_name"></property>
                                                                <property name="window_style"></property>
                                                                <property name="wrap">-1</property>
                                                                <event name="OnChar"></event>
                                                                <event name="OnEnterWindow"></event>
                                                                <event name="OnEraseBackground"></event>
                                                                <event name="OnKeyDown"></event>
                                                                <event name="OnKeyUp"></event>
                                                                <event name="OnKillFocus"></event>
                                                                <event name="OnLeaveWindow"></event>
                                                                <event name="OnLeftDClick"></event>
                                                                <event name="OnLeftDown"></event>
                                                                <event name="OnLeftUp"></event>
                                                                <event name="OnMiddleDClick"></event>
                                                                <event name="OnMiddleDown"></event>
                                                                <event name="OnMiddleUp"></event>
                                                                <event name="OnMotion"></event>
                                                                <event name="OnMouseEvents"></event>
                                                                <event name="OnMouseWheel"></event>
                                                                <event name="OnPaint"></event>
                                                                <event name="OnRightDClick"></event>
                                                                <event name="OnRightDown"></event>
                                                                <event name="OnRightUp"></event>
                                                                <event name="OnSetFocus"></event>
                                                                <event name="OnSize"></event>
                                                                <event name="OnUpdateUI"></event>
                                                            </object>
                                                        </object>
                                                        <object class="sizeritem" expanded="0">
                                                            <property name="border">5</property>
                                                            <property name="flag">wxALL|wxALIGN_CENTER_VERTICAL</property>
                                                            <property name="proportion">1</property>
                                                            <object class="wxStaticText" expanded="0">
                                                                <property name="BottomDockable">1</property>
                                                                <property name="LeftDockable">1</property>
                                                                <property name="RightDockable">1</property>
                                                                <property name="TopDockable">1</property>
                                                                <property name="aui_layer"></property>
                                                                <property name="aui_name"></property>
                                                                <property name="aui_position"></property>
                                                                <property name="aui_row"></property>
                                                                <property name="best_size"></property>
                                                                <property name="bg"></property>
                                                                <property name="caption"></property>
                                                                <property name="caption_visible">1</property>
                                                                <property name="center_pane">0</property>
                                                                <property name="close_button">1</property>
                                                                <property name="context_help"></property>
                                                                <property name="context_menu">1</property>
                                                                <property name="default_pane">0</property>
                                                                <property name="dock">Dock</property>
                                                                <property name="dock_fixed">0</property>
                                                                <property name="docking">Left</property>
                                                                <property name="enabled">1</property>
                                                                <property name="fg"></property>
                                                                <property name="floatable">1</property>
                                                                <property name="font"></property>
                                                                <property name="gripper">0</property>
                                                                <property name="hidden">0</property>
                                                                <property name="id">wxID_ANY</property>
                                                                <property name="label">Burn-In</property>
                                                                <property name="max_size"></property>
                                                                <property name="maximize_button">0</property>
                                                                <property name="maximum_size"></property>
                                                                <property name="min_size"></property>
                                                                <property name="minimize_button">0</property>
                                                                <property name="minimum_size"></property>
                                                                <property name="moveable">1</property>
                                                                <property name="name">gumbelBurninLabel</property>
                                                                <property name="pane_border">1</property>
                                                                <property name="pane_position"></property>
                                                                <property name="pane_size"></property>
                                                                <property name="permission">protected</property>
                                                                <property name="pin_button">1</property>
                                                                <property name="pos"></property>
                                                                <property name="resize">Resizable</property>
                                                                <property name="show">1</property>
                                                                <property name="size"></property>
                                                                <property name="style"></property>
                                                                <property name="subclass"></property>
                                                                <property name="toolbar_pane">0</property>
                                                                <property name="tooltip"></property>
                                                                <property name="window_extra_style"></property>
                                                                <property name="window_name"></property>
                                                                <property name="window_style"></property>
                                                                <property name="wrap">-1</property>
                                                                <event name="OnChar"></event>
                                                                <event name="OnEnterWindow"></event>
                                                                <event name="OnEraseBackground"></event>
                                                                <event name="OnKeyDown"></event>
                                                                <event name="OnKeyUp"></event>
                                                                <event name="OnKillFocus"></event>
                                                                <event name="OnLeaveWindow"></event>
                                                                <event name="OnLeftDClick"></event>
                                                                <event name="OnLeftDown"></event>
                                                                <event name="OnLeftUp"></event>
                                                                <event name="OnMiddleDClick"></event>
                                                                <event name="OnMiddleDown"></event>
                                                                <event name="OnMiddleUp"></event>
                                                                <event name="OnMotion"></event>
                                                                <event name="OnMouseEvents"></event>
                                                                <event name="OnMouseWheel"></event>
                                                                <event name="OnPaint"></event>
                                                                <event name="OnRightDClick"></event>
                                                                <event name="OnRightDown"></event>
                                                                <event name="OnRightUp"></event>
                                                                <event name="OnSetFocus"></event>
                                                                <event name="OnSize"></event>
                                                                <event name="OnUpdateUI"></event>
                                                            </object>
                                                        </object>
                                                        <object class="sizeritem" expanded="0">
                                                            <property name="border">5</property>
                                                            <property name="flag">wxALL|wxALIGN_CENTER_VERTICAL</property>
                                                            <property name="proportion">1</property>
                                                            <object class="wxStaticText" expanded="0">
                                                                <property name="BottomDockable">1</property>
                                                                <property name="LeftDockable">1</property>
                                                                <property name="RightDockable">1</property>
                                                                <property name="TopDockable">1</property>
                                                                <property name="aui_layer"></property>
                                                                <property name="aui_name"></property>
                                                                <property name="aui_position"></property>
                                                                <property name="aui_row"></property>
                                                                <property name="best_size"></property>
                                                                <property name="bg"></property>
                                                                <property name="caption"></property>
                                                                <property name="caption_visible">1</property>
                                                                <property name="center_pane">0</property>
                                                                <property name="close_button">1</property>
                                                                <property name="context_help"></property>
                                                                <property name="context_menu">1</property>
                                                                <property name="default_pane">0</property>
                                                                <property name="dock">Dock</property>
                                                                <property name="dock_fixed">0</property>
                                                                <property name="docking">Left</property>
                                                                <property name="enabled">1</property>
                                                                <property name="fg"></property>
                                                                <property name="floatable">1</property>
                                                                <property name="font"></property>
                                                                <property name="gripper">0</property>
                                                                <property name="hidden">0</property>
                                                                <property name="id">wxID_ANY</property>
                                                                <property name="label">Trim</property>
                                                                <property name="max_size"></property>
                                                                <property name="maximize_button">0</property>
                                                                <property name="maximum_size"></property>
                                                                <property name="min_size"></property>
                                                                <property name="minimize_button">0</property>
                                                                <property name="minimum_size"></property>
                                                                <property name="moveable">1</property>
                                                                <property name="name">gumbelTrimLabel</property>
                                                                <property name="pane_border">1</property>
                                                                <property name="pane_position"></property>
                                                                <property name="pane_size"></property>
                                                                <property name="permission">protected</property>
                                                                <property name="pin_button">1</property>
                                                                <property name="pos"></property>
                                                                <property name="resize">Resizable</property>
                                                                <property name="show">1</property>
                                                                <property name="size"></property>
                                                                <property name="style"></property>
                                                                <property name="subclass"></property>
                                                                <property name="toolbar_pane">0</property>
                                                                <property name="tooltip"></property>
                                                                <property name="window_extra_style"></property>
                                                                <property name="window_name"></property>
                                                                <property name="window_style"></property>
                                                                <property name="wrap">-1</property>
                                                                <event name="OnChar"></event>
                                                                <event name="OnEnterWindow"></event>
                                                                <event name="OnEraseBackground"></event>
                                                                <event name="OnKeyDown"></event>
                                                                <event name="OnKeyUp"></event>
                                                                <event name="OnKillFocus"></event>
                                                                <event name="OnLeaveWindow"></event>
                                                                <event name="OnLeftDClick"></event>
                                                                <event name="OnLeftDown"></event>
                                                                <event name="OnLeftUp"></event>
                                                                <event name="OnMiddleDClick"></event>
                                                                <event name="OnMiddleDown"></event>
                                                                <event name="OnMiddleUp"></event>
                                                                <event name="OnMotion"></event>
                                                                <event name="OnMouseEvents"></event>
                                                                <event name="OnMouseWheel"></event>
                                                                <event name="OnPaint"></event>
                                                                <event name="OnRightDClick"></event>
                                                                <event name="OnRightDown"></event>
                                                                <event name="OnRightUp"></event>
                                                                <event name="OnSetFocus"></event>
                                                                <event name="OnSize"></event>
                                                                <event name="OnUpdateUI"></event>
                                                            </object>
                                                        </object>
                                                        <object class="sizeritem" expanded="0">
                                                            <property name="border">5</property>
                                                            <property name="flag">wxALL|wxALIGN_CENTER_VERTICAL</property>
                                                            <property name="proportion">1</property>
                                                            <object class="wxStaticText" expanded="0">
                                                                <property name="BottomDockable">1</property>
                                                                <property name="LeftDockable">1</property>
                                                                <property name="RightDockable">1</property>
                                                                <property name="TopDockable">1</property>
                                                                <property name="aui_layer"></property>
                                                                <property name="aui_name"></property>
                                                                <property name="aui_position"></property>
                                                                <property name="aui_row"></property>
                                                                <property name="best_size"></property>
                                                                <property name="bg"></property>
                                                                <property name="caption"></property>
                                                                <property name="caption_visible">1</property>
                                                                <property name="center_pane">0</property>
                                                                <property name="close_button">1</property>
                                                                <property name="context_help"></property>
                                                                <property name="context_menu">1</property>
                                                                <property name="default_pane">0</property>
                                                                <property name="dock">Dock</property>
                                                                <property name="dock_fixed">0</property>
                                                                <property name="docking">Left</property>
                                                                <property name="enabled">1</property>
                                                                <property name="fg"></property>
                                                                <property name="floatable">1</property>
                                                                <property name="font"></property>
                                                                <property name="gripper">0</property>
                                                                <property name="hidden">0</property>
                                                                <property name="id">wxID_ANY</property>
                                                                <property name="label">Minimum Read</property>
                                                                <property name="max_size"></property>
                                                                <property name="maximize_button">0</property>
                                                                <property name="maximum_size"></property>
                                                                <property name="min_size"></property>
                                                                <property name="minimize_button">0</property>
                                                                <property name="minimum_size"></property>
                                                                <property name="moveable">1</property>
                                                                <property name="name">gumbelReadLabel</property>
                                                                <property name="pane_border">1</property>
                                                                <property name="pane_position"></property>
                                                                <property name="pane_size"></property>
                                                                <property name="permission">protected</property>
                                                                <property name="pin_button">1</property>
                                                                <property name="pos"></property>
                                                                <property name="resize">Resizable</property>
                                                                <property name="show">1</property>
                                                                <property name="size"></property>
                                                                <property name="style"></property>
                                                                <property name="subclass"></property>
                                                                <property name="toolbar_pane">0</property>
                                                                <property name="tooltip"></property>
                                                                <property name="window_extra_style"></property>
                                                                <property name="window_name"></property>
                                                                <property name="window_style"></property>
                                                                <property name="wrap">-1</property>
                                                                <event name="OnChar"></event>
                                                                <event name="OnEnterWindow"></event>
                                                                <event name="OnEraseBackground"></event>
                                                                <event name="OnKeyDown"></event>
                                                                <event name="OnKeyUp"></event>
                                                                <event name="OnKillFocus"></event>
                                                                <event name="OnLeaveWindow"></event>
                                                                <event name="OnLeftDClick"></event>
                                                                <event name="OnLeftDown"></event>
                                                                <event name="OnLeftUp"></event>
                                                                <event name="OnMiddleDClick"></event>
                                                                <event name="OnMiddleDown"></event>
                                                                <event name="OnMiddleUp"></event>
                                                                <event name="OnMotion"></event>
                                                                <event name="OnMouseEvents"></event>
                                                                <event name="OnMouseWheel"></event>
                                                                <event name="OnPaint"></event>
                                                                <event name="OnRightDClick"></event>
                                                                <event name="OnRightDown"></event>
                                                                <event name="OnRightUp"></event>
                                                                <event name="OnSetFocus"></event>
                                                                <event name="OnSize"></event>
                                                                <event name="OnUpdateUI"></event>
                                                            </object>
                                                        </object>
                                                        <object class="sizeritem" expanded="0">
                                                            <property name="border">5</property>
                                                            <property name="flag">wxALL</property>
                                                            <property name="proportion">1</property>
                                                            <object class="wxStaticText" expanded="0">
                                                                <property name="BottomDockable">1</property>
                                                                <property name="LeftDockable">1</property>
                                                                <property name="RightDockable">1</property>
                                                                <property name="TopDockable">1</property>
                                                                <property name="aui_layer"></property>
                                                                <property name="aui_name"></property>
                                                                <property name="aui_position"></property>
                                                                <property name="aui_row"></property>
                                                                <property name="best_size"></property>
                                                                <property name="bg"></property>
                                                                <property name="caption"></property>
                                                                <property name="caption_visible">1</property>
                                                                <property name="center_pane">0</property>
                                                                <property name="close_button">1</property>
                                                                <property name="context_help"></property>
                                                                <property name="context_menu">1</property>
                                                                <property name="default_pane">0</property>
                                                                <property name="dock">Dock</property>
                                                                <property name="dock_fixed">0</property>
                                                                <property name="docking">Left</property>
                                                                <property name="enabled">1</property>
                                                                <property name="fg"></property>
                                                                <property name="floatable">1</property>
                                                                <property name="font"></property>
                                                                <property name="gripper">0</property>
                                                                <property name="hidden">0</property>
                                                                <property name="id">wxID_ANY</property>
                                                                <property name="label">Replicates</property>
                                                                <property name="max_size"></property>
                                                                <property name="maximize_button">0</property>
                                                                <property name="maximum_size"></property>
                                                                <property name="min_size"></property>
                                                                <property name="minimize_button">0</property>
                                                                <property name="minimum_size"></property>
                                                                <property name="moveable">1</property>
                                                                <property name="name">gumbelRepLabel</property>
                                                                <property name="pane_border">1</property>
                                                                <property name="pane_position"></property>
                                                                <property name="pane_size"></property>
                                                                <property name="permission">protected</property>
                                                                <property name="pin_button">1</property>
                                                                <property name="pos"></property>
                                                                <property name="resize">Resizable</property>
                                                                <property name="show">1</property>
                                                                <property name="size"></property>
                                                                <property name="style"></property>
                                                                <property name="subclass"></property>
                                                                <property name="toolbar_pane">0</property>
                                                                <property name="tooltip"></property>
                                                                <property name="window_extra_style"></property>
                                                                <property name="window_name"></property>
                                                                <property name="window_style"></property>
                                                                <property name="wrap">-1</property>
                                                                <event name="OnChar"></event>
                                                                <event name="OnEnterWindow"></event>
                                                                <event name="OnEraseBackground"></event>
                                                                <event name="OnKeyDown"></event>
                                                                <event name="OnKeyUp"></event>
                                                                <event name="OnKillFocus"></event>
                                                                <event name="OnLeaveWindow"></event>
                                                                <event name="OnLeftDClick"></event>
                                                                <event name="OnLeftDown"></event>
                                                                <event name="OnLeftUp"></event>
                                                                <event name="OnMiddleDClick"></event>
                                                                <event name="OnMiddleDown"></event>
                                                                <event name="OnMiddleUp"></event>
                                                                <event name="OnMotion"></event>
                                                                <event name="OnMouseEvents"></event>
                                                                <event name="OnMouseWheel"></event>
                                                                <event name="OnPaint"></event>
                                                                <event name="OnRightDClick"></event>
                                                                <event name="OnRightDown"></event>
                                                                <event name="OnRightUp"></event>
                                                                <event name="OnSetFocus"></event>
                                                                <event name="OnSize"></event>
                                                                <event name="OnUpdateUI"></event>
                                                            </object>
                                                        </object>
                                                    </object>
                                                </object>
                                                <object class="sizeritem" expanded="0">
                                                    <property name="border">5</property>
                                                    <property name="flag">wxEXPAND</property>
                                                    <property name="proportion">1</property>
                                                    <object class="wxBoxSizer" expanded="0">
                                                        <property name="minimum_size"></property>
                                                        <property name="name">bSizer17</property>
                                                        <property name="orient">wxVERTICAL</property>
                                                        <property name="permission">none</property>
                                                        <object class="sizeritem" expanded="0">
                                                            <property name="border">5</property>
                                                            <property name="flag">wxALL|wxALIGN_CENTER_VERTICAL|wxEXPAND</property>
                                                            <property name="proportion">0</property>
                                                            <object class="wxTextCtrl" expanded="0">
                                                                <property name="BottomDockable">1</property>
                                                                <property name="LeftDockable">1</property>
                                                                <property name="RightDockable">1</property>
                                                                <property name="TopDockable">1</property>
                                                                <property name="aui_layer"></property>
                                                                <property name="aui_name"></property>
                                                                <property name="aui_position"></property>
                                                                <property name="aui_row"></property>
                                                                <property name="best_size"></property>
                                                                <property name="bg"></property>
                                                                <property name="caption"></property>
                                                                <property name="caption_visible">1</property>
                                                                <property name="center_pane">0</property>
                                                                <property name="close_button">1</property>
                                                                <property name="context_help"></property>
                                                                <property name="context_menu">1</property>
                                                                <property name="default_pane">0</property>
                                                                <property name="dock">Dock</property>
                                                                <property name="dock_fixed">0</property>
                                                                <property name="docking">Left</property>
                                                                <property name="enabled">1</property>
                                                                <property name="fg"></property>
                                                                <property name="floatable">1</property>
                                                                <property name="font"></property>
                                                                <property name="gripper">0</property>
                                                                <property name="hidden">0</property>
                                                                <property name="id">wxID_ANY</property>
                                                                <property name="max_size"></property>
                                                                <property name="maximize_button">0</property>
                                                                <property name="maximum_size"></property>
                                                                <property name="maxlength"></property>
                                                                <property name="min_size"></property>
                                                                <property name="minimize_button">0</property>
                                                                <property name="minimum_size"></property>
                                                                <property name="moveable">1</property>
                                                                <property name="name">gumbelSampleText</property>
                                                                <property name="pane_border">1</property>
                                                                <property name="pane_position"></property>
                                                                <property name="pane_size"></property>
                                                                <property name="permission">protected</property>
                                                                <property name="pin_button">1</property>
                                                                <property name="pos"></property>
                                                                <property name="resize">Resizable</property>
                                                                <property name="show">1</property>
                                                                <property name="size"></property>
                                                                <property name="style"></property>
                                                                <property name="subclass"></property>
                                                                <property name="toolbar_pane">0</property>
                                                                <property name="tooltip"></property>
                                                                <property name="validator_data_type"></property>
                                                                <property name="validator_style">wxFILTER_NONE</property>
                                                                <property name="validator_type">wxDefaultValidator</property>
                                                                <property name="validator_variable"></property>
                                                                <property name="value">10000</property>
                                                                <property name="window_extra_style"></property>
                                                                <property name="window_name"></property>
                                                                <property name="window_style"></property>
                                                                <event name="OnChar"></event>
                                                                <event name="OnEnterWindow"></event>
                                                                <event name="OnEraseBackground"></event>
                                                                <event name="OnKeyDown"></event>
                                                                <event name="OnKeyUp"></event>
                                                                <event name="OnKillFocus"></event>
                                                                <event name="OnLeaveWindow"></event>
                                                                <event name="OnLeftDClick"></event>
                                                                <event name="OnLeftDown"></event>
                                                                <event name="OnLeftUp"></event>
                                                                <event name="OnMiddleDClick"></event>
                                                                <event name="OnMiddleDown"></event>
                                                                <event name="OnMiddleUp"></event>
                                                                <event name="OnMotion"></event>
                                                                <event name="OnMouseEvents"></event>
                                                                <event name="OnMouseWheel"></event>
                                                                <event name="OnPaint"></event>
                                                                <event name="OnRightDClick"></event>
                                                                <event name="OnRightDown"></event>
                                                                <event name="OnRightUp"></event>
                                                                <event name="OnSetFocus"></event>
                                                                <event name="OnSize"></event>
                                                                <event name="OnText"></event>
                                                                <event name="OnTextEnter"></event>
                                                                <event name="OnTextMaxLen"></event>
                                                                <event name="OnTextURL"></event>
                                                                <event name="OnUpdateUI"></event>
                                                            </object>
                                                        </object>
                                                        <object class="sizeritem" expanded="0">
                                                            <property name="border">5</property>
                                                            <property name="flag">wxALL|wxALIGN_CENTER_VERTICAL|wxEXPAND</property>
                                                            <property name="proportion">0</property>
                                                            <object class="wxTextCtrl" expanded="0">
                                                                <property name="BottomDockable">1</property>
                                                                <property name="LeftDockable">1</property>
                                                                <property name="RightDockable">1</property>
                                                                <property name="TopDockable">1</property>
                                                                <property name="aui_layer"></property>
                                                                <property name="aui_name"></property>
                                                                <property name="aui_position"></property>
                                                                <property name="aui_row"></property>
                                                                <property name="best_size"></property>
                                                                <property name="bg"></property>
                                                                <property name="caption"></property>
                                                                <property name="caption_visible">1</property>
                                                                <property name="center_pane">0</property>
                                                                <property name="close_button">1</property>
                                                                <property name="context_help"></property>
                                                                <property name="context_menu">1</property>
                                                                <property name="default_pane">0</property>
                                                                <property name="dock">Dock</property>
                                                                <property name="dock_fixed">0</property>
                                                                <property name="docking">Left</property>
                                                                <property name="enabled">1</property>
                                                                <property name="fg"></property>
                                                                <property name="floatable">1</property>
                                                                <property name="font"></property>
                                                                <property name="gripper">0</property>
                                                                <property name="hidden">0</property>
                                                                <property name="id">wxID_ANY</property>
                                                                <property name="max_size"></property>
                                                                <property name="maximize_button">0</property>
                                                                <property name="maximum_size"></property>
                                                                <property name="maxlength"></property>
                                                                <property name="min_size"></property>
                                                                <property name="minimize_button">0</property>
                                                                <property name="minimum_size"></property>
                                                                <property name="moveable">1</property>
                                                                <property name="name">gumbelBurninText</property>
                                                                <property name="pane_border">1</property>
                                                                <property name="pane_position"></property>
                                                                <property name="pane_size"></property>
                                                                <property name="permission">protected</property>
                                                                <property name="pin_button">1</property>
                                                                <property name="pos"></property>
                                                                <property name="resize">Resizable</property>
                                                                <property name="show">1</property>
                                                                <property name="size"></property>
                                                                <property name="style"></property>
                                                                <property name="subclass"></property>
                                                                <property name="toolbar_pane">0</property>
                                                                <property name="tooltip"></property>
                                                                <property name="validator_data_type"></property>
                                                                <property name="validator_style">wxFILTER_NONE</property>
                                                                <property name="validator_type">wxDefaultValidator</property>
                                                                <property name="validator_variable"></property>
                                                                <property name="value">500</property>
                                                                <property name="window_extra_style"></property>
                                                                <property name="window_name"></property>
                                                                <property name="window_style"></property>
                                                                <event name="OnChar"></event>
                                                                <event name="OnEnterWindow"></event>
                                                                <event name="OnEraseBackground"></event>
                                                                <event name="OnKeyDown"></event>
                                                                <event name="OnKeyUp"></event>
                                                                <event name="OnKillFocus"></event>
                                                                <event name="OnLeaveWindow"></event>
                                                                <event name="OnLeftDClick"></event>
                                                                <event name="OnLeftDown"></event>
                                                                <event name="OnLeftUp"></event>
                                                                <event name="OnMiddleDClick"></event>
                                                                <event name="OnMiddleDown"></event>
                                                                <event name="OnMiddleUp"></event>
                                                                <event name="OnMotion"></event>
                                                                <event name="OnMouseEvents"></event>
                                                                <event name="OnMouseWheel"></event>
                                                                <event name="OnPaint"></event>
                                                                <event name="OnRightDClick"></event>
                                                                <event name="OnRightDown"></event>
                                                                <event name="OnRightUp"></event>
                                                                <event name="OnSetFocus"></event>
                                                                <event name="OnSize"></event>
                                                                <event name="OnText"></event>
                                                                <event name="OnTextEnter"></event>
                                                                <event name="OnTextMaxLen"></event>
                                                                <event name="OnTextURL"></event>
                                                                <event name="OnUpdateUI"></event>
                                                            </object>
                                                        </object>
                                                        <object class="sizeritem" expanded="0">
                                                            <property name="border">5</property>
                                                            <property name="flag">wxALL|wxALIGN_CENTER_VERTICAL|wxEXPAND</property>
                                                            <property name="proportion">0</property>
                                                            <object class="wxTextCtrl" expanded="0">
                                                                <property name="BottomDockable">1</property>
                                                                <property name="LeftDockable">1</property>
                                                                <property name="RightDockable">1</property>
                                                                <property name="TopDockable">1</property>
                                                                <property name="aui_layer"></property>
                                                                <property name="aui_name"></property>
                                                                <property name="aui_position"></property>
                                                                <property name="aui_row"></property>
                                                                <property name="best_size"></property>
                                                                <property name="bg"></property>
                                                                <property name="caption"></property>
                                                                <property name="caption_visible">1</property>
                                                                <property name="center_pane">0</property>
                                                                <property name="close_button">1</property>
                                                                <property name="context_help"></property>
                                                                <property name="context_menu">1</property>
                                                                <property name="default_pane">0</property>
                                                                <property name="dock">Dock</property>
                                                                <property name="dock_fixed">0</property>
                                                                <property name="docking">Left</property>
                                                                <property name="enabled">1</property>
                                                                <property name="fg"></property>
                                                                <property name="floatable">1</property>
                                                                <property name="font"></property>
                                                                <property name="gripper">0</property>
                                                                <property name="hidden">0</property>
                                                                <property name="id">wxID_ANY</property>
                                                                <property name="max_size"></property>
                                                                <property name="maximize_button">0</property>
                                                                <property name="maximum_size"></property>
                                                                <property name="maxlength"></property>
                                                                <property name="min_size"></property>
                                                                <property name="minimize_button">0</property>
                                                                <property name="minimum_size"></property>
                                                                <property name="moveable">1</property>
                                                                <property name="name">gumbelTrimText</property>
                                                                <property name="pane_border">1</property>
                                                                <property name="pane_position"></property>
                                                                <property name="pane_size"></property>
                                                                <property name="permission">protected</property>
                                                                <property name="pin_button">1</property>
                                                                <property name="pos"></property>
                                                                <property name="resize">Resizable</property>
                                                                <property name="show">1</property>
                                                                <property name="size"></property>
                                                                <property name="style"></property>
                                                                <property name="subclass"></property>
                                                                <property name="toolbar_pane">0</property>
                                                                <property name="tooltip"></property>
                                                                <property name="validator_data_type"></property>
                                                                <property name="validator_style">wxFILTER_NONE</property>
                                                                <property name="validator_type">wxDefaultValidator</property>
                                                                <property name="validator_variable"></property>
                                                                <property name="value">1</property>
                                                                <property name="window_extra_style"></property>
                                                                <property name="window_name"></property>
                                                                <property name="window_style"></property>
                                                                <event name="OnChar"></event>
                                                                <event name="OnEnterWindow"></event>
                                                                <event name="OnEraseBackground"></event>
                                                                <event name="OnKeyDown"></event>
                                                                <event name="OnKeyUp"></event>
                                                                <event name="OnKillFocus"></event>
                                                                <event name="OnLeaveWindow"></event>
                                                                <event name="OnLeftDClick"></event>
                                                                <event name="OnLeftDown"></event>
                                                                <event name="OnLeftUp"></event>
                                                                <event name="OnMiddleDClick"></event>
                                                                <event name="OnMiddleDown"></event>
                                                                <event name="OnMiddleUp"></event>
                                                                <event name="OnMotion"></event>
                                                                <event name="OnMouseEvents"></event>
                                                                <event name="OnMouseWheel"></event>
                                                                <event name="OnPaint"></event>
                                                                <event name="OnRightDClick"></event>
                                                                <event name="OnRightDown"></event>
                                                                <event name="OnRightUp"></event>
                                                                <event name="OnSetFocus"></event>
                                                                <event name="OnSize"></event>
                                                                <event name="OnText"></event>
                                                                <event name="OnTextEnter"></event>
                                                                <event name="OnTextMaxLen"></event>
                                                                <event name="OnTextURL"></event>
                                                                <event name="OnUpdateUI"></event>
                                                            </object>
                                                        </object>
                                                        <object class="sizeritem" expanded="0">
                                                            <property name="border">5</property>
                                                            <property name="flag">wxALL|wxALIGN_CENTER_VERTICAL|wxEXPAND</property>
                                                            <property name="proportion">0</property>
                                                            <object class="wxChoice" expanded="0">
                                                                <property name="BottomDockable">1</property>
                                                                <property name="LeftDockable">1</property>
                                                                <property name="RightDockable">1</property>
                                                                <property name="TopDockable">1</property>
                                                                <property name="aui_layer"></property>
                                                                <property name="aui_name"></property>
                                                                <property name="aui_position"></property>
                                                                <property name="aui_row"></property>
                                                                <property name="best_size"></property>
                                                                <property name="bg"></property>
                                                                <property name="caption"></property>
                                                                <property name="caption_visible">1</property>
                                                                <property name="center_pane">0</property>
                                                                <property name="choices">&quot;1&quot; &quot;2&quot; &quot;3&quot; &quot;4&quot; &quot;5&quot;</property>
                                                                <property name="close_button">1</property>
                                                                <property name="context_help"></property>
                                                                <property name="context_menu">1</property>
                                                                <property name="default_pane">0</property>
                                                                <property name="dock">Dock</property>
                                                                <property name="dock_fixed">0</property>
                                                                <property name="docking">Left</property>
                                                                <property name="enabled">1</property>
                                                                <property name="fg"></property>
                                                                <property name="floatable">1</property>
                                                                <property name="font"></property>
                                                                <property name="gripper">0</property>
                                                                <property name="hidden">0</property>
                                                                <property name="id">wxID_ANY</property>
                                                                <property name="max_size"></property>
                                                                <property name="maximize_button">0</property>
                                                                <property name="maximum_size"></property>
                                                                <property name="min_size"></property>
                                                                <property name="minimize_button">0</property>
                                                                <property name="minimum_size"></property>
                                                                <property name="moveable">1</property>
                                                                <property name="name">gumbelReadChoice</property>
                                                                <property name="pane_border">1</property>
                                                                <property name="pane_position"></property>
                                                                <property name="pane_size"></property>
                                                                <property name="permission">protected</property>
                                                                <property name="pin_button">1</property>
                                                                <property name="pos"></property>
                                                                <property name="resize">Resizable</property>
                                                                <property name="selection">0</property>
                                                                <property name="show">1</property>
                                                                <property name="size"></property>
                                                                <property name="style"></property>
                                                                <property name="subclass"></property>
                                                                <property name="toolbar_pane">0</property>
                                                                <property name="tooltip"></property>
                                                                <property name="validator_data_type"></property>
                                                                <property name="validator_style">wxFILTER_NONE</property>
                                                                <property name="validator_type">wxDefaultValidator</property>
                                                                <property name="validator_variable"></property>
                                                                <property name="window_extra_style"></property>
                                                                <property name="window_name"></property>
                                                                <property name="window_style"></property>
                                                                <event name="OnChar"></event>
                                                                <event name="OnChoice"></event>
                                                                <event name="OnEnterWindow"></event>
                                                                <event name="OnEraseBackground"></event>
                                                                <event name="OnKeyDown"></event>
                                                                <event name="OnKeyUp"></event>
                                                                <event name="OnKillFocus"></event>
                                                                <event name="OnLeaveWindow"></event>
                                                                <event name="OnLeftDClick"></event>
                                                                <event name="OnLeftDown"></event>
                                                                <event name="OnLeftUp"></event>
                                                                <event name="OnMiddleDClick"></event>
                                                                <event name="OnMiddleDown"></event>
                                                                <event name="OnMiddleUp"></event>
                                                                <event name="OnMotion"></event>
                                                                <event name="OnMouseEvents"></event>
                                                                <event name="OnMouseWheel"></event>
                                                                <event name="OnPaint"></event>
                                                                <event name="OnRightDClick"></event>
                                                                <event name="OnRightDown"></event>
                                                                <event name="OnRightUp"></event>
                                                                <event name="OnSetFocus"></event>
                                                                <event name="OnSize"></event>
                                                                <event name="OnUpdateUI"></event>
                                                            </object>
                                                        </object>
                                                        <object class="sizeritem" expanded="0">
                                                            <property name="border">5</property>
                                                            <property name="flag">wxALL|wxEXPAND</property>
                                                            <property name="proportion">0</property>
                                                            <object class="wxChoice" expanded="0">
                                                                <property name="BottomDockable">1</property>
                                                                <property name="LeftDockable">1</property>
                                                                <property name="RightDockable">1</property>
                                                                <property name="TopDockable">1</property>
                                                                <property name="aui_layer"></property>
                                                                <property name="aui_name"></property>
                                                                <property name="aui_position"></property>
                                                                <property name="aui_row"></property>
                                                                <property name="best_size"></property>
                                                                <property name="bg"></property>
                                                                <property name="caption"></property>
                                                                <property name="caption_visible">1</property>
                                                                <property name="center_pane">0</property>
                                                                <property name="choices">&quot;Sum&quot; &quot;Mean&quot;</property>
                                                                <property name="close_button">1</property>
                                                                <property name="context_help"></property>
                                                                <property name="context_menu">1</property>
                                                                <property name="default_pane">0</property>
                                                                <property name="dock">Dock</property>
                                                                <property name="dock_fixed">0</property>
                                                                <property name="docking">Left</property>
                                                                <property name="enabled">1</property>
                                                                <property name="fg"></property>
                                                                <property name="floatable">1</property>
                                                                <property name="font"></property>
                                                                <property name="gripper">0</property>
                                                                <property name="hidden">0</property>
                                                                <property name="id">wxID_ANY</property>
                                                                <property name="max_size"></property>
                                                                <property name="maximize_button">0</property>
                                                                <property name="maximum_size"></property>
                                                                <property name="min_size"></property>
                                                                <property name="minimize_button">0</property>
                                                                <property name="minimum_size"></property>
                                                                <property name="moveable">1</property>
                                                                <property name="name">gumbelRepChoice</property>
                                                                <property name="pane_border">1</property>
                                                                <property name="pane_position"></property>
                                                                <property name="pane_size"></property>
                                                                <property name="permission">protected</property>
                                                                <property name="pin_button">1</property>
                                                                <property name="pos"></property>
                                                                <property name="resize">Resizable</property>
                                                                <property name="selection">0</property>
                                                                <property name="show">1</property>
                                                                <property name="size"></property>
                                                                <property name="style"></property>
                                                                <property name="subclass"></property>
                                                                <property name="toolbar_pane">0</property>
                                                                <property name="tooltip"></property>
                                                                <property name="validator_data_type"></property>
                                                                <property name="validator_style">wxFILTER_NONE</property>
                                                                <property name="validator_type">wxDefaultValidator</property>
                                                                <property name="validator_variable"></property>
                                                                <property name="window_extra_style"></property>
                                                                <property name="window_name"></property>
                                                                <property name="window_style"></property>
                                                                <event name="OnChar"></event>
                                                                <event name="OnChoice"></event>
                                                                <event name="OnEnterWindow"></event>
                                                                <event name="OnEraseBackground"></event>
                                                                <event name="OnKeyDown"></event>
                                                                <event name="OnKeyUp"></event>
                                                                <event name="OnKillFocus"></event>
                                                                <event name="OnLeaveWindow"></event>
                                                                <event name="OnLeftDClick"></event>
                                                                <event name="OnLeftDown"></event>
                                                                <event name="OnLeftUp"></event>
                                                                <event name="OnMiddleDClick"></event>
                                                                <event name="OnMiddleDown"></event>
                                                                <event name="OnMiddleUp"></event>
                                                                <event name="OnMotion"></event>
                                                                <event name="OnMouseEvents"></event>
                                                                <event name="OnMouseWheel"></event>
                                                                <event name="OnPaint"></event>
                                                                <event name="OnRightDClick"></event>
                                                                <event name="OnRightDown"></event>
                                                                <event name="OnRightUp"></event>
                                                                <event name="OnSetFocus"></event>
                                                                <event name="OnSize"></event>
                                                                <event name="OnUpdateUI"></event>
                                                            </object>
                                                        </object>
                                                    </object>
                                                </object>
                                            </object>
                                        </object>
                                    </object>
                                </object>
                                <object class="sizeritem" expanded="0">
                                    <property name="border">5</property>
                                    <property name="flag">wxALL|wxALIGN_CENTER_HORIZONTAL</property>
                                    <property name="proportion">0</property>
                                    <object class="wxButton" expanded="0">
                                        <property name="BottomDockable">1</property>
                                        <property name="LeftDockable">1</property>
                                        <property name="RightDockable">1</property>
                                        <property name="TopDockable">1</property>
                                        <property name="aui_layer"></property>
                                        <property name="aui_name"></property>
                                        <property name="aui_position"></property>
                                        <property name="aui_row"></property>
                                        <property name="best_size"></property>
                                        <property name="bg"></property>
                                        <property name="caption"></property>
                                        <property name="caption_visible">1</property>
                                        <property name="center_pane">0</property>
                                        <property name="close_button">1</property>
                                        <property name="context_help"></property>
                                        <property name="context_menu">1</property>
                                        <property name="default">0</property>
                                        <property name="default_pane">0</property>
                                        <property name="dock">Dock</property>
                                        <property name="dock_fixed">0</property>
                                        <property name="docking">Left</property>
                                        <property name="enabled">1</property>
                                        <property name="fg"></property>
                                        <property name="floatable">1</property>
                                        <property name="font"></property>
                                        <property name="gripper">0</property>
                                        <property name="hidden">0</property>
                                        <property name="id">wxID_ANY</property>
                                        <property name="label">Run Gumbel</property>
                                        <property name="max_size"></property>
                                        <property name="maximize_button">0</property>
                                        <property name="maximum_size"></property>
                                        <property name="min_size"></property>
                                        <property name="minimize_button">0</property>
                                        <property name="minimum_size"></property>
                                        <property name="moveable">1</property>
                                        <property name="name">gumbelButton</property>
                                        <property name="pane_border">1</property>
                                        <property name="pane_position"></property>
                                        <property name="pane_size"></property>
                                        <property name="permission">protected</property>
                                        <property name="pin_button">1</property>
                                        <property name="pos"></property>
                                        <property name="resize">Resizable</property>
                                        <property name="show">1</property>
                                        <property name="size"></property>
                                        <property name="style"></property>
                                        <property name="subclass"></property>
                                        <property name="toolbar_pane">0</property>
                                        <property name="tooltip"></property>
                                        <property name="validator_data_type"></property>
                                        <property name="validator_style">wxFILTER_NONE</property>
                                        <property name="validator_type">wxDefaultValidator</property>
                                        <property name="validator_variable"></property>
                                        <property name="window_extra_style"></property>
                                        <property name="window_name"></property>
                                        <property name="window_style"></property>
                                        <event name="OnButtonClick">RunGumbelFunc</event>
                                        <event name="OnChar"></event>
                                        <event name="OnEnterWindow"></event>
                                        <event name="OnEraseBackground"></event>
                                        <event name="OnKeyDown"></event>
                                        <event name="OnKeyUp"></event>
                                        <event name="OnKillFocus"></event>
                                        <event name="OnLeaveWindow"></event>
                                        <event name="OnLeftDClick"></event>
                                        <event name="OnLeftDown"></event>
                                        <event name="OnLeftUp"></event>
                                        <event name="OnMiddleDClick"></event>
                                        <event name="OnMiddleDown"></event>
                                        <event name="OnMiddleUp"></event>
                                        <event name="OnMotion"></event>
                                        <event name="OnMouseEvents"></event>
                                        <event name="OnMouseWheel"></event>
                                        <event name="OnPaint"></event>
                                        <event name="OnRightDClick"></event>
                                        <event name="OnRightDown"></event>
                                        <event name="OnRightUp"></event>
                                        <event name="OnSetFocus"></event>
                                        <event name="OnSize"></event>
                                        <event name="OnUpdateUI"></event>
                                    </object>
                                </object>
                            </object>
                        </object>
                        <object class="sizeritem" expanded="1">
                            <property name="border">5</property>
                            <property name="flag">wxALIGN_CENTER_HORIZONTAL</property>
                            <property name="proportion">0</property>
                            <object class="wxBoxSizer" expanded="1">
                                <property name="minimum_size"></property>
                                <property name="name">hmmSection</property>
                                <property name="orient">wxVERTICAL</property>
                                <property name="permission">none</property>
                                <object class="sizeritem" expanded="0">
                                    <property name="border">5</property>
                                    <property name="flag">wxALL|wxALIGN_CENTER_HORIZONTAL</property>
                                    <property name="proportion">0</property>
                                    <object class="wxStaticText" expanded="0">
                                        <property name="BottomDockable">1</property>
                                        <property name="LeftDockable">1</property>
                                        <property name="RightDockable">1</property>
                                        <property name="TopDockable">1</property>
                                        <property name="aui_layer"></property>
                                        <property name="aui_name"></property>
                                        <property name="aui_position"></property>
                                        <property name="aui_row"></property>
                                        <property name="best_size"></property>
                                        <property name="bg"></property>
                                        <property name="caption"></property>
                                        <property name="caption_visible">1</property>
                                        <property name="center_pane">0</property>
                                        <property name="close_button">1</property>
                                        <property name="context_help"></property>
                                        <property name="context_menu">1</property>
                                        <property name="default_pane">0</property>
                                        <property name="dock">Dock</property>
                                        <property name="dock_fixed">0</property>
                                        <property name="docking">Left</property>
                                        <property name="enabled">1</property>
                                        <property name="fg"></property>
                                        <property name="floatable">1</property>
                                        <property name="font"></property>
                                        <property name="gripper">0</property>
                                        <property name="hidden">0</property>
                                        <property name="id">wxID_ANY</property>
                                        <property name="label">HMM Options</property>
                                        <property name="max_size"></property>
                                        <property name="maximize_button">0</property>
                                        <property name="maximum_size"></property>
                                        <property name="min_size"></property>
                                        <property name="minimize_button">0</property>
                                        <property name="minimum_size"></property>
                                        <property name="moveable">1</property>
                                        <property name="name">hmmLabel</property>
                                        <property name="pane_border">1</property>
                                        <property name="pane_position"></property>
                                        <property name="pane_size"></property>
                                        <property name="permission">protected</property>
                                        <property name="pin_button">1</property>
                                        <property name="pos"></property>
                                        <property name="resize">Resizable</property>
                                        <property name="show">1</property>
                                        <property name="size"></property>
                                        <property name="style"></property>
                                        <property name="subclass"></property>
                                        <property name="toolbar_pane">0</property>
                                        <property name="tooltip"></property>
                                        <property name="window_extra_style"></property>
                                        <property name="window_name"></property>
                                        <property name="window_style"></property>
                                        <property name="wrap">-1</property>
                                        <event name="OnChar"></event>
                                        <event name="OnEnterWindow"></event>
                                        <event name="OnEraseBackground"></event>
                                        <event name="OnKeyDown"></event>
                                        <event name="OnKeyUp"></event>
                                        <event name="OnKillFocus"></event>
                                        <event name="OnLeaveWindow"></event>
                                        <event name="OnLeftDClick"></event>
                                        <event name="OnLeftDown"></event>
                                        <event name="OnLeftUp"></event>
                                        <event name="OnMiddleDClick"></event>
                                        <event name="OnMiddleDown"></event>
                                        <event name="OnMiddleUp"></event>
                                        <event name="OnMotion"></event>
                                        <event name="OnMouseEvents"></event>
                                        <event name="OnMouseWheel"></event>
                                        <event name="OnPaint"></event>
                                        <event name="OnRightDClick"></event>
                                        <event name="OnRightDown"></event>
                                        <event name="OnRightUp"></event>
                                        <event name="OnSetFocus"></event>
                                        <event name="OnSize"></event>
                                        <event name="OnUpdateUI"></event>
                                    </object>
                                </object>
                                <object class="sizeritem" expanded="1">
                                    <property name="border">5</property>
                                    <property name="flag">wxEXPAND</property>
                                    <property name="proportion">1</property>
                                    <object class="wxBoxSizer" expanded="1">
                                        <property name="minimum_size"></property>
                                        <property name="name">bSizer143</property>
                                        <property name="orient">wxHORIZONTAL</property>
                                        <property name="permission">none</property>
                                        <object class="sizeritem" expanded="1">
                                            <property name="border">5</property>
                                            <property name="flag">wxEXPAND</property>
                                            <property name="proportion">1</property>
                                            <object class="wxBoxSizer" expanded="1">
                                                <property name="minimum_size"></property>
                                                <property name="name">bSizer152</property>
                                                <property name="orient">wxHORIZONTAL</property>
                                                <property name="permission">none</property>
                                                <object class="sizeritem" expanded="1">
                                                    <property name="border">5</property>
                                                    <property name="flag">wxEXPAND</property>
                                                    <property name="proportion">1</property>
                                                    <object class="wxBoxSizer" expanded="1">
                                                        <property name="minimum_size"></property>
                                                        <property name="name">bSizer162</property>
                                                        <property name="orient">wxVERTICAL</property>
                                                        <property name="permission">none</property>
                                                        <object class="sizeritem" expanded="0">
                                                            <property name="border">5</property>
                                                            <property name="flag">wxALL</property>
                                                            <property name="proportion">1</property>
                                                            <object class="wxStaticText" expanded="0">
                                                                <property name="BottomDockable">1</property>
                                                                <property name="LeftDockable">1</property>
                                                                <property name="RightDockable">1</property>
                                                                <property name="TopDockable">1</property>
                                                                <property name="aui_layer"></property>
                                                                <property name="aui_name"></property>
                                                                <property name="aui_position"></property>
                                                                <property name="aui_row"></property>
                                                                <property name="best_size"></property>
                                                                <property name="bg"></property>
                                                                <property name="caption"></property>
                                                                <property name="caption_visible">1</property>
                                                                <property name="center_pane">0</property>
                                                                <property name="close_button">1</property>
                                                                <property name="context_help"></property>
                                                                <property name="context_menu">1</property>
                                                                <property name="default_pane">0</property>
                                                                <property name="dock">Dock</property>
                                                                <property name="dock_fixed">0</property>
                                                                <property name="docking">Left</property>
                                                                <property name="enabled">1</property>
                                                                <property name="fg"></property>
                                                                <property name="floatable">1</property>
                                                                <property name="font"></property>
                                                                <property name="gripper">0</property>
                                                                <property name="hidden">0</property>
                                                                <property name="id">wxID_ANY</property>
                                                                <property name="label">Replicates</property>
                                                                <property name="max_size"></property>
                                                                <property name="maximize_button">0</property>
                                                                <property name="maximum_size"></property>
                                                                <property name="min_size"></property>
                                                                <property name="minimize_button">0</property>
                                                                <property name="minimum_size"></property>
                                                                <property name="moveable">1</property>
                                                                <property name="name">hmmRepLabel</property>
                                                                <property name="pane_border">1</property>
                                                                <property name="pane_position"></property>
                                                                <property name="pane_size"></property>
                                                                <property name="permission">protected</property>
                                                                <property name="pin_button">1</property>
                                                                <property name="pos"></property>
                                                                <property name="resize">Resizable</property>
                                                                <property name="show">1</property>
                                                                <property name="size"></property>
                                                                <property name="style"></property>
                                                                <property name="subclass"></property>
                                                                <property name="toolbar_pane">0</property>
                                                                <property name="tooltip"></property>
                                                                <property name="window_extra_style"></property>
                                                                <property name="window_name"></property>
                                                                <property name="window_style"></property>
                                                                <property name="wrap">-1</property>
                                                                <event name="OnChar"></event>
                                                                <event name="OnEnterWindow"></event>
                                                                <event name="OnEraseBackground"></event>
                                                                <event name="OnKeyDown"></event>
                                                                <event name="OnKeyUp"></event>
                                                                <event name="OnKillFocus"></event>
                                                                <event name="OnLeaveWindow"></event>
                                                                <event name="OnLeftDClick"></event>
                                                                <event name="OnLeftDown"></event>
                                                                <event name="OnLeftUp"></event>
                                                                <event name="OnMiddleDClick"></event>
                                                                <event name="OnMiddleDown"></event>
                                                                <event name="OnMiddleUp"></event>
                                                                <event name="OnMotion"></event>
                                                                <event name="OnMouseEvents"></event>
                                                                <event name="OnMouseWheel"></event>
                                                                <event name="OnPaint"></event>
                                                                <event name="OnRightDClick"></event>
                                                                <event name="OnRightDown"></event>
                                                                <event name="OnRightUp"></event>
                                                                <event name="OnSetFocus"></event>
                                                                <event name="OnSize"></event>
                                                                <event name="OnUpdateUI"></event>
                                                            </object>
                                                        </object>
                                                        <object class="sizeritem" expanded="1">
                                                            <property name="border">5</property>
                                                            <property name="flag">wxALL</property>
                                                            <property name="proportion">0</property>
                                                            <object class="wxCheckBox" expanded="1">
                                                                <property name="BottomDockable">1</property>
                                                                <property name="LeftDockable">1</property>
                                                                <property name="RightDockable">1</property>
                                                                <property name="TopDockable">1</property>
                                                                <property name="aui_layer"></property>
                                                                <property name="aui_name"></property>
                                                                <property name="aui_position"></property>
                                                                <property name="aui_row"></property>
                                                                <property name="best_size"></property>
                                                                <property name="bg"></property>
                                                                <property name="caption"></property>
                                                                <property name="caption_visible">1</property>
                                                                <property name="center_pane">0</property>
                                                                <property name="checked">0</property>
                                                                <property name="close_button">1</property>
                                                                <property name="context_help"></property>
                                                                <property name="context_menu">1</property>
                                                                <property name="default_pane">0</property>
                                                                <property name="dock">Dock</property>
                                                                <property name="dock_fixed">0</property>
                                                                <property name="docking">Left</property>
                                                                <property name="enabled">1</property>
                                                                <property name="fg"></property>
                                                                <property name="floatable">1</property>
                                                                <property name="font"></property>
                                                                <property name="gripper">0</property>
                                                                <property name="hidden">0</property>
                                                                <property name="id">wxID_ANY</property>
                                                                <property name="label">LOESS Correction</property>
                                                                <property name="max_size"></property>
                                                                <property name="maximize_button">0</property>
                                                                <property name="maximum_size"></property>
                                                                <property name="min_size"></property>
                                                                <property name="minimize_button">0</property>
                                                                <property name="minimum_size"></property>
                                                                <property name="moveable">1</property>
                                                                <property name="name">hmmLoessCheck</property>
                                                                <property name="pane_border">1</property>
                                                                <property name="pane_position"></property>
                                                                <property name="pane_size"></property>
                                                                <property name="permission">protected</property>
                                                                <property name="pin_button">1</property>
                                                                <property name="pos"></property>
                                                                <property name="resize">Resizable</property>
                                                                <property name="show">1</property>
                                                                <property name="size"></property>
                                                                <property name="style"></property>
                                                                <property name="subclass"></property>
                                                                <property name="toolbar_pane">0</property>
                                                                <property name="tooltip"></property>
                                                                <property name="validator_data_type"></property>
                                                                <property name="validator_style">wxFILTER_NONE</property>
                                                                <property name="validator_type">wxDefaultValidator</property>
                                                                <property name="validator_variable"></property>
                                                                <property name="window_extra_style"></property>
                                                                <property name="window_name"></property>
                                                                <property name="window_style"></property>
                                                                <event name="OnChar"></event>
                                                                <event name="OnCheckBox"></event>
                                                                <event name="OnEnterWindow"></event>
                                                                <event name="OnEraseBackground"></event>
                                                                <event name="OnKeyDown"></event>
                                                                <event name="OnKeyUp"></event>
                                                                <event name="OnKillFocus"></event>
                                                                <event name="OnLeaveWindow"></event>
                                                                <event name="OnLeftDClick"></event>
                                                                <event name="OnLeftDown"></event>
                                                                <event name="OnLeftUp"></event>
                                                                <event name="OnMiddleDClick"></event>
                                                                <event name="OnMiddleDown"></event>
                                                                <event name="OnMiddleUp"></event>
                                                                <event name="OnMotion"></event>
                                                                <event name="OnMouseEvents"></event>
                                                                <event name="OnMouseWheel"></event>
                                                                <event name="OnPaint"></event>
                                                                <event name="OnRightDClick"></event>
                                                                <event name="OnRightDown"></event>
                                                                <event name="OnRightUp"></event>
                                                                <event name="OnSetFocus"></event>
                                                                <event name="OnSize"></event>
                                                                <event name="OnUpdateUI"></event>
                                                            </object>
                                                        </object>
                                                    </object>
                                                </object>
                                                <object class="sizeritem" expanded="1">
                                                    <property name="border">5</property>
                                                    <property name="flag">wxEXPAND</property>
                                                    <property name="proportion">1</property>
                                                    <object class="wxBoxSizer" expanded="1">
                                                        <property name="minimum_size"></property>
                                                        <property name="name">bSizer172</property>
                                                        <property name="orient">wxVERTICAL</property>
                                                        <property name="permission">none</property>
                                                        <object class="sizeritem" expanded="0">
                                                            <property name="border">5</property>
                                                            <property name="flag">wxALL|wxEXPAND</property>
                                                            <property name="proportion">0</property>
                                                            <object class="wxChoice" expanded="0">
                                                                <property name="BottomDockable">1</property>
                                                                <property name="LeftDockable">1</property>
                                                                <property name="RightDockable">1</property>
                                                                <property name="TopDockable">1</property>
                                                                <property name="aui_layer"></property>
                                                                <property name="aui_name"></property>
                                                                <property name="aui_position"></property>
                                                                <property name="aui_row"></property>
                                                                <property name="best_size"></property>
                                                                <property name="bg"></property>
                                                                <property name="caption"></property>
                                                                <property name="caption_visible">1</property>
                                                                <property name="center_pane">0</property>
                                                                <property name="choices">&quot;Sum&quot; &quot;Mean&quot;</property>
                                                                <property name="close_button">1</property>
                                                                <property name="context_help"></property>
                                                                <property name="context_menu">1</property>
                                                                <property name="default_pane">0</property>
                                                                <property name="dock">Dock</property>
                                                                <property name="dock_fixed">0</property>
                                                                <property name="docking">Left</property>
                                                                <property name="enabled">1</property>
                                                                <property name="fg"></property>
                                                                <property name="floatable">1</property>
                                                                <property name="font"></property>
                                                                <property name="gripper">0</property>
                                                                <property name="hidden">0</property>
                                                                <property name="id">wxID_ANY</property>
                                                                <property name="max_size"></property>
                                                                <property name="maximize_button">0</property>
                                                                <property name="maximum_size"></property>
                                                                <property name="min_size"></property>
                                                                <property name="minimize_button">0</property>
                                                                <property name="minimum_size"></property>
                                                                <property name="moveable">1</property>
                                                                <property name="name">hmmRepChoice</property>
                                                                <property name="pane_border">1</property>
                                                                <property name="pane_position"></property>
                                                                <property name="pane_size"></property>
                                                                <property name="permission">protected</property>
                                                                <property name="pin_button">1</property>
                                                                <property name="pos"></property>
                                                                <property name="resize">Resizable</property>
                                                                <property name="selection">0</property>
                                                                <property name="show">1</property>
                                                                <property name="size"></property>
                                                                <property name="style"></property>
                                                                <property name="subclass"></property>
                                                                <property name="toolbar_pane">0</property>
                                                                <property name="tooltip"></property>
                                                                <property name="validator_data_type"></property>
                                                                <property name="validator_style">wxFILTER_NONE</property>
                                                                <property name="validator_type">wxDefaultValidator</property>
                                                                <property name="validator_variable"></property>
                                                                <property name="window_extra_style"></property>
                                                                <property name="window_name"></property>
                                                                <property name="window_style"></property>
                                                                <event name="OnChar"></event>
                                                                <event name="OnChoice"></event>
                                                                <event name="OnEnterWindow"></event>
                                                                <event name="OnEraseBackground"></event>
                                                                <event name="OnKeyDown"></event>
                                                                <event name="OnKeyUp"></event>
                                                                <event name="OnKillFocus"></event>
                                                                <event name="OnLeaveWindow"></event>
                                                                <event name="OnLeftDClick"></event>
                                                                <event name="OnLeftDown"></event>
                                                                <event name="OnLeftUp"></event>
                                                                <event name="OnMiddleDClick"></event>
                                                                <event name="OnMiddleDown"></event>
                                                                <event name="OnMiddleUp"></event>
                                                                <event name="OnMotion"></event>
                                                                <event name="OnMouseEvents"></event>
                                                                <event name="OnMouseWheel"></event>
                                                                <event name="OnPaint"></event>
                                                                <event name="OnRightDClick"></event>
                                                                <event name="OnRightDown"></event>
                                                                <event name="OnRightUp"></event>
                                                                <event name="OnSetFocus"></event>
                                                                <event name="OnSize"></event>
                                                                <event name="OnUpdateUI"></event>
                                                            </object>
                                                        </object>
                                                        <object class="sizeritem" expanded="1">
                                                            <property name="border">5</property>
                                                            <property name="flag">wxALL</property>
                                                            <property name="proportion">0</property>
                                                            <object class="wxButton" expanded="1">
                                                                <property name="BottomDockable">1</property>
                                                                <property name="LeftDockable">1</property>
                                                                <property name="RightDockable">1</property>
                                                                <property name="TopDockable">1</property>
                                                                <property name="aui_layer"></property>
                                                                <property name="aui_name"></property>
                                                                <property name="aui_position"></property>
                                                                <property name="aui_row"></property>
                                                                <property name="best_size"></property>
                                                                <property name="bg"></property>
                                                                <property name="caption"></property>
                                                                <property name="caption_visible">1</property>
                                                                <property name="center_pane">0</property>
                                                                <property name="close_button">1</property>
                                                                <property name="context_help"></property>
                                                                <property name="context_menu">1</property>
                                                                <property name="default">0</property>
                                                                <property name="default_pane">0</property>
                                                                <property name="dock">Dock</property>
                                                                <property name="dock_fixed">0</property>
                                                                <property name="docking">Left</property>
                                                                <property name="enabled">1</property>
                                                                <property name="fg"></property>
                                                                <property name="floatable">1</property>
                                                                <property name="font"></property>
                                                                <property name="gripper">0</property>
                                                                <property name="hidden">0</property>
                                                                <property name="id">wxID_ANY</property>
                                                                <property name="label">Plot LOESS</property>
                                                                <property name="max_size"></property>
                                                                <property name="maximize_button">0</property>
                                                                <property name="maximum_size"></property>
                                                                <property name="min_size"></property>
                                                                <property name="minimize_button">0</property>
                                                                <property name="minimum_size"></property>
                                                                <property name="moveable">1</property>
                                                                <property name="name">hmmLoessPrev</property>
                                                                <property name="pane_border">1</property>
                                                                <property name="pane_position"></property>
                                                                <property name="pane_size"></property>
                                                                <property name="permission">protected</property>
                                                                <property name="pin_button">1</property>
                                                                <property name="pos"></property>
                                                                <property name="resize">Resizable</property>
                                                                <property name="show">1</property>
                                                                <property name="size"></property>
                                                                <property name="style"></property>
                                                                <property name="subclass"></property>
                                                                <property name="toolbar_pane">0</property>
                                                                <property name="tooltip"></property>
                                                                <property name="validator_data_type"></property>
                                                                <property name="validator_style">wxFILTER_NONE</property>
                                                                <property name="validator_type">wxDefaultValidator</property>
                                                                <property name="validator_variable"></property>
                                                                <property name="window_extra_style"></property>
                                                                <property name="window_name"></property>
                                                                <property name="window_style"></property>
                                                                <event name="OnButtonClick">LoessPrevFunc</event>
                                                                <event name="OnChar"></event>
                                                                <event name="OnEnterWindow"></event>
                                                                <event name="OnEraseBackground"></event>
                                                                <event name="OnKeyDown"></event>
                                                                <event name="OnKeyUp"></event>
                                                                <event name="OnKillFocus"></event>
                                                                <event name="OnLeaveWindow"></event>
                                                                <event name="OnLeftDClick"></event>
                                                                <event name="OnLeftDown"></event>
                                                                <event name="OnLeftUp"></event>
                                                                <event name="OnMiddleDClick"></event>
                                                                <event name="OnMiddleDown"></event>
                                                                <event name="OnMiddleUp"></event>
                                                                <event name="OnMotion"></event>
                                                                <event name="OnMouseEvents"></event>
                                                                <event name="OnMouseWheel"></event>
                                                                <event name="OnPaint"></event>
                                                                <event name="OnRightDClick"></event>
                                                                <event name="OnRightDown"></event>
                                                                <event name="OnRightUp"></event>
                                                                <event name="OnSetFocus"></event>
                                                                <event name="OnSize"></event>
                                                                <event name="OnUpdateUI"></event>
                                                            </object>
                                                        </object>
                                                    </object>
                                                </object>
                                            </object>
                                        </object>
                                    </object>
                                </object>
                                <object class="sizeritem" expanded="0">
                                    <property name="border">5</property>
                                    <property name="flag">wxALL|wxALIGN_CENTER_HORIZONTAL</property>
                                    <property name="proportion">0</property>
                                    <object class="wxButton" expanded="0">
                                        <property name="BottomDockable">1</property>
                                        <property name="LeftDockable">1</property>
                                        <property name="RightDockable">1</property>
                                        <property name="TopDockable">1</property>
                                        <property name="aui_layer"></property>
                                        <property name="aui_name"></property>
                                        <property name="aui_position"></property>
                                        <property name="aui_row"></property>
                                        <property name="best_size"></property>
                                        <property name="bg"></property>
                                        <property name="caption"></property>
                                        <property name="caption_visible">1</property>
                                        <property name="center_pane">0</property>
                                        <property name="close_button">1</property>
                                        <property name="context_help"></property>
                                        <property name="context_menu">1</property>
                                        <property name="default">0</property>
                                        <property name="default_pane">0</property>
                                        <property name="dock">Dock</property>
                                        <property name="dock_fixed">0</property>
                                        <property name="docking">Left</property>
                                        <property name="enabled">1</property>
                                        <property name="fg"></property>
                                        <property name="floatable">1</property>
                                        <property name="font"></property>
                                        <property name="gripper">0</property>
                                        <property name="hidden">0</property>
                                        <property name="id">wxID_ANY</property>
                                        <property name="label">Run HMM</property>
                                        <property name="max_size"></property>
                                        <property name="maximize_button">0</property>
                                        <property name="maximum_size"></property>
                                        <property name="min_size"></property>
                                        <property name="minimize_button">0</property>
                                        <property name="minimum_size"></property>
                                        <property name="moveable">1</property>
                                        <property name="name">hmmButton</property>
                                        <property name="pane_border">1</property>
                                        <property name="pane_position"></property>
                                        <property name="pane_size"></property>
                                        <property name="permission">protected</property>
                                        <property name="pin_button">1</property>
                                        <property name="pos"></property>
                                        <property name="resize">Resizable</property>
                                        <property name="show">1</property>
                                        <property name="size"></property>
                                        <property name="style"></property>
                                        <property name="subclass"></property>
                                        <property name="toolbar_pane">0</property>
                                        <property name="tooltip"></property>
                                        <property name="validator_data_type"></property>
                                        <property name="validator_style">wxFILTER_NONE</property>
                                        <property name="validator_type">wxDefaultValidator</property>
                                        <property name="validator_variable"></property>
                                        <property name="window_extra_style"></property>
                                        <property name="window_name"></property>
                                        <property name="window_style"></property>
                                        <event name="OnButtonClick">RunHMMFunc</event>
                                        <event name="OnChar"></event>
                                        <event name="OnEnterWindow"></event>
                                        <event name="OnEraseBackground"></event>
                                        <event name="OnKeyDown"></event>
                                        <event name="OnKeyUp"></event>
                                        <event name="OnKillFocus"></event>
                                        <event name="OnLeaveWindow"></event>
                                        <event name="OnLeftDClick"></event>
                                        <event name="OnLeftDown"></event>
                                        <event name="OnLeftUp"></event>
                                        <event name="OnMiddleDClick"></event>
                                        <event name="OnMiddleDown"></event>
                                        <event name="OnMiddleUp"></event>
                                        <event name="OnMotion"></event>
                                        <event name="OnMouseEvents"></event>
                                        <event name="OnMouseWheel"></event>
                                        <event name="OnPaint"></event>
                                        <event name="OnRightDClick"></event>
                                        <event name="OnRightDown"></event>
                                        <event name="OnRightUp"></event>
                                        <event name="OnSetFocus"></event>
                                        <event name="OnSize"></event>
                                        <event name="OnUpdateUI"></event>
                                    </object>
                                </object>
                            </object>
                        </object>
                        <object class="sizeritem" expanded="1">
                            <property name="border">5</property>
                            <property name="flag">wxALIGN_CENTER_HORIZONTAL</property>
                            <property name="proportion">0</property>
                            <object class="wxBoxSizer" expanded="1">
                                <property name="minimum_size"></property>
                                <property name="name">resamplingSection</property>
                                <property name="orient">wxVERTICAL</property>
                                <property name="permission">none</property>
                                <object class="sizeritem" expanded="0">
                                    <property name="border">5</property>
                                    <property name="flag">wxALL|wxALIGN_CENTER_HORIZONTAL</property>
                                    <property name="proportion">0</property>
                                    <object class="wxStaticText" expanded="0">
                                        <property name="BottomDockable">1</property>
                                        <property name="LeftDockable">1</property>
                                        <property name="RightDockable">1</property>
                                        <property name="TopDockable">1</property>
                                        <property name="aui_layer"></property>
                                        <property name="aui_name"></property>
                                        <property name="aui_position"></property>
[truncated: 121,016 more chars]
