# Supplementary material for: TRANSIT - A Software Tool for Himar1 TnSeq Analysis
Source: PLoS Comput Biol. 2015 Oct 8;11(10):e1004401. doi: 10.1371/journal.pcbi.1004401 (PMC4598096; doi:10.1371/journal.pcbi.1004401)
Supplement: S1 Data — Source Code for TRANSIT and TPP, and datasets used to obtain results. Please see the GitHub Repository https://github.com/mad-lab/transit to obtain the latest version of the software. (GZ) [file pcbi.1004401.s001.gz › transit_1.4.0/data/cholesterol_H37Rv_merged.wig]

# from Griffin et al, (2011).  PLOS Pathogens, e1002251.
variableStep chrom=H37Rv
60 0
72 0
102 0
188 0
246 0
333 0
360 0
426 0
448 0
471 0
483 0
494 0
504 0
514 0
525 0
534 0
601 0
653 0
670 0
706 0
741 0
784 0
794 0
843 0
989 0
1092 0
1104 0
1267 0
1278 0
1345 0
1423 0
1522 0
1552 9
1635 61
1779 0
1782 0
1788 0
1847 0
1858 121
1921 0
2001 0
2012 0
2063 0
2104 0
2141 0
2232 0
2290 0
2315 0
2318 0
2333 0
2344 0
2363 0
2387 0
2404 0
2427 0
2479 0
2507 0
2537 0
2591 0
2648 0
2738 0
2774 0
2845 0
2920 0
3027 0
3056 0
3066 0
3070 0
3119 0
3131 0
3145 0
3222 0
3228 0
3277 0
3283 74
3329 0
3372 0
3379 0
3384 0
3396 0
3412 0
3425 0
3441 0
3467 0
3471 104
3513 0
3591 0
3682 0
3708 159
3728 108
3739 0
3770 29
3782 100
3796 0
3833 0
3925 38
3960 0
3967 0
3986 36
4011 0
4028 0
4094 0
4118 3
4121 152
4130 0
4158 0
4207 0
4217 0
4353 0
4664 0
4721 0
4789 0
4912 0
4961 0
4970 0
4989 0
4995 330
5066 388
5120 134
5128 64
5170 61
5230 0
5273 0
5287 0
5336 0
5364 0
5420 0
5439 0
5517 0
5547 0
5579 0
5586 0
5623 0
5631 0
5669 0
5687 0
5792 0
5977 0
5996 0
6055 0
6128 0
6230 0
6249 0
6286 0
6403 0
6490 0
6502 0
6526 0
6605 0
6612 0
6672 0
6729 0
6793 0
6809 0
6856 0
6944 0
6983 0
7067 0
7077 0
7093 0
7225 0
7265 1
7299 123
7383 0
7392 0
7470 0
7551 0
7578 0
7620 0
7686 0
7763 0
7767 0
7798 0
7865 0
7970 0
8031 0
8077 0
8099 0
8127 0
8219 0
8236 0
8288 0
8295 0
8338 0
8391 0
8394 0
8436 0
8486 0
8546 0
8786 0
8858 0
8874 0
8901 0
9030 0
9045 0
9100 0
9150 0
9165 0
9419 0
9465 0
9492 0
9503 0
9519 0
9526 0
9542 0
9564 0
9624 0
9776 92
9816 88
9850 0
9877 160
9894 0
9903 58
10023 0
10104 0
10277 0
10299 1
10414 0
10426 274
10583 15
10600 0
10608 0
10769 174
10826 758
10857 0
10876 0
10884 0
10892 0
10894 0
10907 0
10923 0
10953 0
11096 6
11119 0
11131 0
11176 0
11198 0
11207 317
11289 156
11301 0
11422 63
11444 0
11530 45
11556 273
11618 54
11659 0
11675 585
11679 926
11733 1086
11739 315
11743 1501
11749 0
11787 91
11848 2
12042 215
12054 1
12145 0
12250 411
12352 807
12466 44
12491 382
12512 0
12530 0
12621 117
12663 16
12750 0
12798 0
13025 1139
13046 81
13079 0
13155 0
13168 56
13275 57
13309 70
13322 117
13325 1090
13369 0
13459 0
13469 0
13486 0
13560 259
13567 145
13595 0
13608 0
13669 0
13686 0
13699 0
13772 0
13852 0
13903 0
14021 75
14059 112
14080 431
14088 69
14096 599
14177 4
14367 0
14421 0
14454 0
14621 72
14661 53
14665 566
14667 0
14677 0
14749 8
14758 78
14782 0
14813 17
14821 19
14872 0
14902 82
14938 0
14968 0
15023 0
15084 0
15114 0
15221 0
15245 0
15269 0
15304 0
15327 0
15366 0
15464 0
15515 37
15576 0
15591 1
15657 0
15773 0
15812 0
15927 0
16161 0
16184 0
16273 0
16433 0
16520 0
16535 0
16558 0
16683 0
16794 0
16851 0
16872 0
16926 0
17015 0
17176 0
17190 0
17205 0
17247 0
17313 0
17333 0
17439 0
17476 142
17483 0
17586 0
17862 0
17981 0
18010 0
18123 0
18140 0
18161 0
18215 0
18454 0
18488 0
18527 0
18666 0
18693 0
18725 0
18907 0
19038 0
19043 0
19081 0
19100 0
19107 0
19134 0
19138 87
19151 43
19179 0
19194 0
19226 0
19239 0
19259 0
19310 0
19453 0
19461 0
19582 4
19667 0
19693 34
19760 0
19771 0
19829 68
19838 26
19914 0
19935 15
19951 0
19963 23
19973 0
19984 0
20002 0
20037 0
20044 0
20092 0
20178 0
20211 0
20234 111
20266 0
20278 9
20345 253
20349 52
20376 65
20456 0
20497 165
20547 78
20650 0
20671 0
20680 0
20712 0
20756 26
20787 0
20859 1
20883 254
21041 0
21204 0
21210 2
21266 52
21359 0
21414 46
21477 0
21481 22
21548 0
21608 0
21777 0
22070 0
22092 0
22118 86
22144 38
22187 0
22195 1
22199 91
22202 0
22279 0
22314 0
22338 28
22454 9
22460 0
22578 0
22590 0
22625 0
22817 0
22836 0
22887 0
22932 0
23083 0
23099 0
23125 0
23153 0
23205 0
23330 0
23361 0
23381 222
23394 7
23413 87
23442 2
23512 0
23550 0
23582 8
23640 2
23663 0
23681 0
23723 56
23807 24
23856 1
23933 0
23947 0
24102 0
24136 0
24159 0
24174 0
24183 0
24207 0
24231 0
24237 0
24261 0
24282 0
24309 0
24318 0
24336 0
24351 0
24372 0
24384 0
24402 0
24447 0
24483 0
24492 0
24501 0
24534 0
24552 0
24564 0
24579 0
24621 0
24633 0
24657 0
24678 0
24696 0
24714 0
24732 0
24750 0
24768 0
24801 0
24819 0
24840 0
24909 0
24921 0
24924 0
24960 0
24986 1
25069 26
25099 0
25143 49
25168 43
25170 97
25252 14
25260 132
25438 337
25505 135
25528 67
25613 302
25616 688
25624 428
25730 1228
25796 67
25832 0
25844 0
25906 0
25914 491
25960 160
25967 0
26040 546
26067 18
26141 2665
26175 27
26183 374
26193 611
26197 4132
26261 0
26280 1
26290 0
26300 132
26377 438
26417 1
26622 168
26742 9
26780 1
26831 191
26838 0
26860 350
26873 21
26932 433
27213 266
27245 240
27252 363
27299 292
27354 187
27367 2
27399 33
27410 2069
27470 0
27482 0
27484 0
27518 0
27526 0
27528 0
27530 0
27534 0
27558 0
27566 0
27569 0
27578 15
27683 0
27703 0
27784 0
27906 0
27925 0
27994 0
28003 0
28005 0
28145 0
28208 0
28232 0
28263 0
28368 0
28455 143
28512 0
28661 135
28670 0
28679 36
28687 0
28705 1129
28803 0
28914 47
28974 85
29010 609
29205 412
29270 445
29354 353
29403 244
29457 10
29516 0
29567 524
29587 0
29605 20
29620 0
29659 218
29667 909
29671 292
29776 394
29892 0
29920 0
29923 179
30009 0
30119 0
30195 0
30271 462
30449 298
30479 169
30679 176
30911 0
30968 201
31004 1
31066 172
31075 258
31149 187
31153 844
31223 33
31261 0
31323 0
31381 2
31410 0
31589 122
31597 155
31684 11
31701 0
31810 0
31825 183
31967 0
31978 0
32045 109
32051 0
32134 430
32163 0
32197 7552
32253 65
32403 0
32434 298
32493 262
32518 0
32673 92
32755 40
32777 370
32886 344
32910 77
32995 0
33023 0
33045 89
33058 564
33113 128
33152 0
33217 863
33355 0
33359 56
33449 0
33490 0
33533 0
33560 0
33650 0
33797 480
33805 0
33857 62
33861 1170
33863 283
33901 0
33907 0
33927 0
33933 0
33942 0
34010 0
34028 0
34158 0
34163 0
34182 0
34207 0
34241 0
34313 0
34364 44
34367 41
34401 1
34418 246
34420 0
34504 263
34590 129
34679 3067
34688 96
34743 0
34849 0
34874 293
34893 0
34937 0
34999 0
35021 0
35075 0
35079 132
35117 0
35119 0
35135 0
35160 0
35182 0
35203 0
35206 0
35213 0
35250 40
35261 10
35293 0
35304 0
35326 0
35343 0
35353 25
35388 26
35409 0
35422 71
35453 0
35480 0
35489 0
35570 55
35630 0
35703 375
35750 0
35781 71
35873 413
35910 316
36029 583
36191 705
36326 479
36356 287
36368 28
36428 1
36455 1911
36515 185
36519 242
36606 1
36677 258
36734 150
36802 173
37093 538
37125 199
37184 1
37214 455
37224 2
37353 342
37361 261
37404 0
37512 0
37626 128
37666 306
37674 0
37752 28
37775 393
37784 1024
37829 34
37944 280
37977 47
38003 380
38047 18
38065 96
38096 39
38133 54
38249 4
38363 114
38444 591
38517 889
38588 25
38846 32
38902 0
39125 0
39290 229
39312 144
39343 1061
39845 465
39873 69
39878 43
39937 116
39941 209
39967 287
40011 24
40025 2654
40141 196
40156 32
40200 6
40238 546
40326 20
40392 1
40474 373
40496 45
40543 37
40585 0
40849 8
40876 0
40930 5
40961 80
41179 309
41242 345
41248 154
41374 1292
41427 474
41496 434
41593 5
41632 8
41718 130
41727 0
41910 677
41915 361
41986 22
42060 0
42083 0
42208 330
42276 1028
42362 670
42434 43
42473 0
42493 0
42644 21
42713 272
42806 31
42852 101
42854 381
42881 107
43245 0
43421 57
43515 27
43547 626
43549 561
43634 0
43640 0
43642 0
43660 0
43698 0
43796 0
43838 0
43856 0
43865 0
43885 0
43902 0
43937 0
43944 0
43966 0
44069 0
44094 0
44100 0
44102 0
44145 0
44249 0
44261 0
44298 0
44302 0
44408 0
44600 0
44684 0
44720 0
44798 0
44849 0
44864 0
44869 0
44937 0
44952 0
44968 0
44984 0
44986 0
45017 0
45140 0
45167 0
45239 0
45315 0
45353 0
45401 0
45413 0
45464 0
45524 0
45563 0
45590 0
45623 0
45647 0
45649 0
45659 0
45665 0
45686 0
45731 0
45784 0
45804 0
45830 0
45841 0
45854 0
45920 0
46009 0
46014 0
46072 0
46087 0
46100 0
46164 0
46192 0
46271 0
46295 0
46320 0
46432 0
46469 702
46503 0
46515 50
46525 0
46532 0
46568 0
46576 0
46779 15
46959 46
47084 0
47097 17
47119 74
47220 0
47224 0
47301 0
47316 0
47363 0
47367 180
47391 49
47459 0
47577 87
47610 82
47682 7
47706 0
47907 36
48038 79
48079 0
48087 217
48104 122
48108 381
48203 0
48282 39
48388 41
48446 748
48450 435
48466 153
48481 25
48489 0
48514 894
48648 0
48654 49
48663 168
48691 0
48730 26
48765 52
48782 44
48870 0
48895 107
48954 150
48983 197
48991 0
49038 0
49290 380
49388 402
49553 0
49616 125
49656 273
49750 120
49934 339
49951 0
49973 0
50022 0
50097 0
50214 0
50265 0
50552 0
50641 0
50655 0
50691 0
50778 0
50781 0
50803 0
50955 0
50987 0
51012 0
51015 0
51018 0
51104 0
51125 0
51138 0
51146 49
51186 0
51297 0
51453 138
51519 0
51609 0
51611 1
51621 0
51675 0
51745 22
51765 3
51793 0
51804 12
51806 62
51838 146
51880 571
51892 0
51899 22
51907 863
51967 120
52123 74
52127 461
52129 271
52180 894
52189 1
52204 0
52366 368
52524 256
52541 835
52659 139
52706 807
52709 256
52746 0
52774 1
52797 720
52829 613
52837 56
52844 0
52873 366
52918 0
53033 91
53114 98
53152 950
53187 1
53242 395
53488 14
53634 0
53648 39
53702 237
53740 0
53809 0
53888 0
53977 0
53987 77
54091 239
54113 5
54128 0
54146 0
54173 64
54300 0
54560 64
54635 14
54638 0
54703 0
54752 0
54759 239
54869 0
54872 0
55025 0
55058 0
55081 0
55085 96
55104 0
55191 0
55232 0
55251 0
55288 1
55337 0
55354 0
55398 0
55421 0
55523 1
55560 138
55612 7
55642 1
55767 0
55796 106
55835 0
55995 0
56008 3
56011 0
56023 0
56031 0
56044 0
56057 158
56080 1
56131 182
56155 71
56157 40
56164 0
56185 323
56191 0
56207 0
56218 28
56228 0
56354 0
56402 8
56521 0
56539 0
56716 10
56822 9
56842 0
57043 1
57046 845
57050 992
57052 1
57157 19
57183 0
57278 24
57392 25
57510 132
57615 299
57702 32
57734 175
57878 34
57931 0
57956 346
57985 0
58049 456
58105 32
58191 0
58201 0
58247 0
58284 0
58339 0
58369 0
58460 0
58480 8
58522 55
58526 223
58703 0
58759 0
58822 0
58834 0
58919 0
59113 0
59175 0
59215 0
59242 0
59358 0
59374 0
59405 91
59481 8
59489 6
59584 0
59593 70
59641 0
59747 0
59839 0
59865 125
59986 377
60027 0
60071 0
60126 123
60135 326
60152 0
60162 64
60211 0
60236 0
60256 448
60273 1
60290 0
60334 16
60345 0
60357 0
60415 0
60453 0
60538 0
60550 0
60567 0
60591 0
60612 0
60699 0
60747 0
60750 0
60793 0
60819 0
60825 0
60885 0
61004 0
61310 0
61404 0
61434 0
61550 0
61556 0
61628 0
61817 0
61888 0
61989 0
62048 0
62070 0
62116 0
62161 0
62167 0
62197 0
62209 0
62310 0
62313 0
62327 0
62572 0
62733 0
62794 0
62828 0
62974 0
63194 143
63212 125
63241 0
63377 760
63379 569
63431 12
63467 99
63494 469
63501 94
63521 0
63576 157
63626 79
63756 0
63758 182
63788 13
63800 128
63802 279
63825 0
63863 444
63884 281
63887 284
63890 111
63908 297
63918 0
64023 0
64044 0
64073 0
64179 0
64181 0
64306 0
64347 0
64420 0
64440 0
64518 0
64552 0
64572 0
64581 0
64603 0
64688 0
64691 0
64708 0
64716 0
64800 0
64823 0
64914 0
64955 196
64986 27
65109 222
65125 0
65169 363
65226 241
65315 74
65323 0
65434 332
65500 288
65549 138
65551 120
65666 174
65692 297
65715 311
65758 66
65840 151
65933 0
65987 205
66035 262
66061 83
66065 601
66098 0
66233 0
66275 241
66364 0
66386 60
66410 0
66449 20
66511 36
66578 385
66652 0
66659 512
66692 0
66764 0
66787 0
67009 0
67071 59
67127 216
67136 0
67138 0
67156 0
67247 328
67290 79
67299 336
67316 83
67364 288
67898 117
67916 17361
67955 121
68150 643
68185 295
68222 0
68237 16
68246 159
68256 428
68276 0
68310 12
68321 295
68360 275
68377 1341
68380 1032
68387 0
68407 0
68444 0
68577 0
68594 5
68608 0
68726 0
68733 0
68737 139
68792 179
68861 24
68872 0
68894 65
69044 1
69085 0
69121 0
69170 0
69190 260
69281 73
69301 4
69316 0
69339 538
69367 244
69375 0
69422 0
69444 0
69589 161
69591 325
69625 0
69652 0
69657 510
69661 0
69675 0
69744 133
69792 81
69806 0
69823 0
69850 99
69928 9
69999 0
70021 0
70028 0
70030 436
70099 0
70102 29
70135 0
70177 52
70198 37
70204 159
70206 0
70390 0
70435 0
70453 169
70459 0
70534 182
70542 2
70570 116
70583 0
70699 0
70728 0
70744 506
70821 0
70843 2
70909 54
70933 2
70963 0
70988 0
71098 125
71143 148
71158 43
71266 1
71300 210
71399 0
71519 0
71557 6
71571 0
71588 360
71594 124
71637 54
71679 1188
71681 876
71834 18
71922 275
72031 61
72049 0
72076 744
72089 0
72109 0
72121 0
72255 0
72333 0
72356 0
72359 0
72388 0
72506 0
72518 0
72612 0
72636 0
72654 0
72770 0
72826 0
72857 0
72923 0
72989 0
73031 0
73247 0
73349 0
73415 0
73494 0
73549 0
73604 0
73682 0
73799 0
73961 0
73987 0
74045 0
74095 0
74129 0
74177 0
74192 0
74224 0
74281 0
74313 0
74320 0
74342 0
74374 0
74447 0
74483 0
74562 0
74572 0
74578 0
74696 53
74722 0
74749 0
74761 0
74908 58
75047 0
75049 0
75103 0
75128 0
75142 0
75156 0
75189 369
75203 37
75242 0
75244 0
75253 0
75275 2
75286 1
75500 125
75613 1882
75615 39
75808 0
75826 130
75862 64
75881 0
75983 66
76069 1
76097 89
76105 0
76198 339
76298 70
76715 0
76727 9
76889 18
77005 0
77055 0
77108 85
77192 1
77289 0
77385 167971
77422 0
77530 0
77641 0
77650 0
77838 0
77925 14
77955 95
78293 0
78364 177
78442 203
78463 4
78478 175
78567 99
78628 82
78662 0
78703 29
78706 13
78721 0
78733 297
78784 729
78921 0
79152 64
79256 270
79325 926
79365 187
79398 288
79427 146
79474 10
79485 0
79724 51
79787 1272
79825 274
79894 54
79917 2401
80115 1
80143 0
80149 0
80228 101
80352 304
80385 0
80426 186
80521 280
80551 0
80612 20
80787 323
80832 200
81165 70
81179 12
81196 55
81216 1903
81220 580
81245 157
81374 540
81396 87
81445 0
81462 47
81552 0
81566 117
81576 0
81610 0
81671 183
81712 704
81715 682
81727 580
81735 60
81896 290
81919 30
81927 338
82004 16
82038 67
82361 209
82417 351
82504 33
82517 70
82585 10
82587 31
82666 47
82686 5
82765 72
82807 0
82826 3
82912 4
82996 19
83114 205
83141 96
83239 0
83326 216
83357 10
83403 279
83409 0
83566 66
83585 0
83738 300
83846 18
83940 45
83946 24
83966 174
83981 149
83992 1104
84065 400
84081 721
84173 5
84233 0
84313 0
84353 554
84434 167
84493 387
84508 329
84520 0
84543 112
84559 0
84617 113
84742 0
84811 13
84833 468
84872 568
84918 65
84930 17
84952 306
84956 576
85010 555
85113 0
85135 6
85166 20
85178 207
85223 257
85276 453
85300 5
85575 438
85637 592
85720 44
85873 0
85915 0
85976 13
85986 0
86103 311
86135 81
86272 82
86280 84
86359 148
86378 11
86429 705
86436 0
86448 282
86486 0
86492 0
86509 0
86514 0
86527 0
86613 0
86621 0
86681 68
86698 0
86709 10
86835 0
86924 0
87124 0
87131 320
87276 0
87288 114
87309 3
87343 92
87433 19
87586 0
87605 269
87615 220
87631 93
87774 133
87875 136
87955 188
88015 0
88076 0
88232 1378
88280 397
88299 0
88427 8
88439 69
88454 0
88604 6
88631 266
88665 14
88681 513
88732 106
88778 1694
88954 179
88963 62
89271 320
89370 23
89383 1513
89471 38
89478 0
89516 0
89523 0
89549 96
89593 242
89747 322
89797 629
89817 0
89885 223
89917 95
89982 0
89994 0
90015 0
90101 177
90240 39
90290 308
90321 390
90497 99
90587 0
90607 331
90619 49
90811 115
90935 134
90939 180
91072 223
91165 274
91216 0
91281 0
91291 44
91353 56
91937 0
92035 411
92134 125
92136 63
92155 0
92194 38
92196 296
92269 13
92278 216
92294 49
92334 18
92338 88
92393 82
92407 0
92638 0
92816 299
92857 284
92973 27
93199 0
93294 128
93434 0
93603 0
93773 116
94215 58
94244 110
94256 0
94269 25
94345 0
94428 157
94472 0
94485 18
94538 0
94564 77
94611 0
94776 59
94872 35
95042 0
95410 42
95445 0
95463 5
95549 0
95567 0
95594 0
95611 0
95636 0
95684 0
95727 0
95797 0
95840 0
96143 0
96188 0
96267 0
96319 0
96392 0
96458 43
96513 61
96566 0
96642 391
96647 13
96655 2
96688 0
96718 0
96872 0
96890 0
96912 0
96920 0
96936 0
96974 0
96980 290
97071 91
97102 21
97273 0
97285 0
97330 0
97335 0
97399 0
97470 0
97509 0
97581 258
97592 0
97623 0
97668 26
97688 0
97707 65
97718 0
97788 0
97823 0
97888 26
97893 84
98092 43
98152 20
98260 536
98297 28
98313 268
98330 105
98349 236
98379 220
98396 150
98437 0
98468 740
98552 110
98613 300
98692 22
98709 96
98751 0
98818 73
98836 0
98963 446
99023 12
99137 74
99151 0
99188 117
99322 72
99343 0
99444 0
99546 5
99609 0
99638 0
99732 557
99791 0
99848 199
99940 766
100020 141
100068 0
100176 448
100179 251
100206 82
100256 23
100310 0
100459 52
100505 232
100517 627
100629 86
100805 34
100887 0
100983 282
101082 234
101095 22
101123 80
101166 17
101194 174
101198 1
101246 0
101319 23
101331 0
101409 400
101643 189
101686 47
101697 1
101715 13
101850 4
101864 19
102093 0
102135 0
102231 43
102385 2
102456 56
102531 483
102612 114
102683 70
102809 0
102816 0
102889 0
103041 36
103052 0
103106 43
103214 0
103405 24
103534 103
103630 264
103809 2
103957 89
104034 28
104050 183
104092 104
104113 245
104157 114
104424 120
104464 3
104472 62
104491 325
104562 49
104587 56
104611 113
104806 137
104952 0
105089 0
105096 0
105112 0
105146 0
105177 0
105188 514
105198 12
105208 56
105249 0
105259 86
105288 39
105319 42
105329 462
105331 478
105416 1566
105426 98
105507 71
105528 0
105586 4
105603 71
105732 260
105774 48
105808 67
105863 0
105871 0
105877 59
105908 0
105933 0
105939 0
105982 0
106017 198
106032 0
106038 258
106041 105
106050 34
106105 4
106154 5
106323 632
106355 108
106367 1
106483 17
106491 44
106535 35
106601 0
106667 852
106688 106
106742 44
106805 28
106807 8
106829 0
106836 0
106858 1
106906 0
106926 370
106929 0
106941 260
107024 0
107031 9
107033 11
107039 0
107106 108
107226 0
107245 77
107278 0
107288 12
107328 73
107436 4
107452 114
107456 827
107466 0
107553 0
107592 75
107696 0
107717 199
107735 139
107765 0
107795 1
107797 3
107858 232
107927 97
107947 35
108059 50
108129 0
108149 0
108179 61
108197 0
108272 0
108285 0
108344 0
108356 152
108393 13
108565 0
108586 0
108596 0
108692 0
108718 0
108807 0
108850 97
108854 332
108899 0
108952 104
108976 18
109024 0
109032 0
109070 0
109079 0
109104 0
109197 0
109215 178
109226 0
109244 0
109285 4
109292 40
109317 0
109410 97
109521 211
109822 205
109824 0
109916 25
110017 0
110040 0
110060 0
110074 0
110076 45
110094 0
110149 55
110199 0
110221 0
110315 232
110340 384
110424 0
110473 0
110574 0
110600 0
110711 0
110916 45
110929 0
110958 0
110970 0
111013 0
111083 0
111148 156
111211 0
111405 7
111528 98
111578 0
111726 93
111749 0
111822 0
111938 0
112087 0
112112 0
112173 0
112273 0
112324 0
112338 0
112502 0
112513 412
112703 0
112777 0
112906 74
112922 963
112926 88
112970 0
112992 0
113033 1
113095 0
113113 77
113133 131
113166 21
113174 0
113227 0
113395 0
113462 22
113517 130
113571 271
113580 198
113652 20
113675 66
113712 0
113827 39
113924 2
114033 0
114049 199
114229 0
114251 0
114285 217
114326 24143
114437 0
114512 0
114558 489
114589 0
114705 427
114850 1
114858 0
114903 259
114912 222
114926 86
115035 229
115078 27
115297 410
115305 0
115339 0
115418 25
115435 0
115461 804
115491 0
115563 393
115650 92
115702 0
115717 420
115753 12
115761 43
115816 163
115836 0
115858 21
115926 6
115934 64
115944 0
116075 0
116098 86
116152 218
116320 45
116364 53
116474 0
116649 0
116708 0
116733 655
116803 1
116847 0
116955 46
117014 0
117039 70
117168 134
117197 0
117213 474
117240 0
117247 0
117380 0
117504 84
117517 31
117537 0
117551 0
117622 736
117640 0
117648 0
117702 24
117731 0
117787 0
117861 0
117882 0
118006 0
118072 0
118109 0
118139 0
118150 0
118239 0
118313 0
118341 0
118447 0
118482 0
118500 0
118564 0
118687 0
118703 0
118761 0
118786 0
118817 0
118857 0
118892 0
118948 0
118969 0
118977 0
119092 0
119211 0
119213 0
119220 0
119240 0
119253 0
119301 0
119310 0
119355 0
119435 0
119447 0
119454 0
119530 0
119570 0
119634 0
119658 0
119730 59
119748 19
119916 0
119936 0
120045 165
120121 12
120256 1264
120310 35
120410 0
120574 0
120626 391
120791 3
120882 0
120892 145
120902 212
120940 377
120989 87
121171 0
121181 0
121251 0
121291 214
121391 124
121397 345
121442 55
121500 274
121548 320
121766 932
121770 137
121856 398
121916 265
121950 135
122045 0
122104 261
122193 40
122211 98
122220 0
122231 0
122243 0
122304 8
122388 53
122444 46
122494 167
122542 651
122566 3
122596 346
122609 81
122643 12
122655 8
122696 58
122764 16
122834 510
122836 41
122992 207
123012 29
123049 74
123122 61
123221 0
123243 19
123346 928
123470 0
123493 0
123520 0
123522 181
123612 588
123671 0
123772 276
123829 203
123873 0
123896 637
123906 630
123910 607
123912 21
124145 134
124149 847
124152 0
124168 0
124219 0
124298 133
124327 0
124343 0
124362 0
124379 63
124390 0
124603 97
124722 0
124786 134
125015 114
125021 25
125292 66
125337 204
125371 0
125377 39
125469 207
125579 0
125592 0
125605 192
125620 136
125644 0
125659 354
125666 600
125823 122
125843 0
125940 0
126059 0
126098 365
126163 0
126431 0
126693 0
126812 33
126829 122
126963 123
127059 0
127096 0
127119 0
127157 32
127160 0
127181 0
127232 0
127335 0
127344 0
127392 475
127503 181
127731 119
127839 0
127853 0
128018 0
128025 0
128073 10
128109 53
128148 0
128154 0
128165 257
128305 14
128379 0
128389 10
128616 91
128697 119
128777 478
128820 0
128904 134
128983 28
129116 0
129184 3
129231 133
129269 0
129321 146
129396 16
129431 37
129496 1250
129708 0
129789 0
129812 0
129827 0
129860 14
129888 288
129969 0
130019 79
130074 1037
130107 1062
130130 0
130263 0
130353 139
130491 143
130558 37
130564 0
130573 6
130587 365
130602 0
130616 154
130699 228
130708 47
130787 0
130929 58
131037 479
131140 190
131149 0
131158 91
131328 154
131341 23
131441 0
131497 0
131542 13
131553 23
131565 77
131640 0
131740 153
131776 0
131867 0
131894 0
131929 319
132047 37
132077 73
132137 0
132276 1
132284 0
132353 0
132374 0
132392 2
132401 0
132529 145
132563 44
132638 56
132668 0
132743 0
132752 17
132838 5
132870 1073
132951 472
132975 887
133002 127
133019 830
133094 0
133136 926
133140 3613
133248 152
133278 0
133317 832
133374 534
133410 272
133427 292
133430 287
133603 0
133629 545
133635 33
133785 0
133833 155
133868 0
133915 25
134017 199
134056 951
134074 0
134089 1186
134117 0
134213 0
134305 126
134332 0
134359 148
134393 424
134400 471
134431 216
134466 32
134469 3528
134506 184
134627 13
134655 929
134669 0
134917 0
134986 1068
134991 281
135000 9
135044 299
135077 276
135134 143
135247 0
135367 0
135402 711
135463 0
135477 63
135483 474
135604 1649
135635 619
135660 201
135676 36
135738 31
135774 1
135820 36
135824 59
135833 0
135894 0
135970 0
136005 1
136038 0
136089 0
136100 69
136159 286
136163 70
136212 5
136277 113
136370 219
136375 66
136379 46
136435 0
136457 0
136467 0
136491 0
136514 1
136593 35
136621 0
136646 0
136678 0
136712 0
136723 0
136748 0
136754 0
136766 0
136792 0
136855 0
136906 2
136921 0
136969 0
136991 0
137015 0
137043 0
137056 0
137068 0
137123 14
137151 0
137207 0
137215 0
137281 2
137293 0
137307 0
137353 0
137442 0
137483 0
137518 0
137587 2
137607 5
137613 0
137677 424
137681 0
137696 0
137704 0
137855 0
137907 0
137923 0
137985 0
138022 194
138026 85
138083 4
138100 203
138170 580
138215 120
138267 0
138416 9
138511 147
138582 80
138611 11
138616 207
138630 793
138636 167
138765 112
138797 493
138927 50
138999 119
139075 0
139119 59
139267 25
139356 18
139451 25
139511 191
139538 39
139561 114
139663 47
139878 0
139997 0
140106 0
140117 0
140169 0
140187 0
140213 0
140237 159
140268 0
140313 200
140344 131
140367 25
140406 192
140422 0
140436 24
140454 37
140488 415
140536 138
140567 157
140620 567
140721 173
140752 187
140887 0
140948 0
140999 0
141003 50
141066 400
141110 0
141160 0
141221 43
141275 6
141370 3
141396 322
141411 95
141465 0
141483 0
141596 43
141683 0
141695 7
141718 0
141768 0
141793 0
141811 0
141936 0
142027 86
142071 33
142166 0
142293 0
142300 0
142400 157
142426 5
142471 0
142573 0
142629 10
142690 0
142721 63
142741 0
142884 0
142952 0
143007 587
143010 0
143171 0
143191 133
143280 92
143366 0
143374 440
143376 277
143458 0
143509 0
143717 119
143719 33
143782 38
143925 835
143937 1
143946 111
143956 0
143967 0
144655 0
144700 0
144832 0
144834 4
144959 0
145028 0
145050 0
145193 0
145201 0
145220 0
145254 0
145403 0
145426 0
145624 0
145628 15
145645 0
145679 0
145742 0
145873 0
146022 0
146036 0
146055 0
146094 0
146189 117
146287 0
146300 0
146316 31
146349 0
146532 0
146685 0
146688 0
146792 36
146880 0
146932 6
147065 377
147191 0
147197 250
147245 67
147253 0
147302 0
147479 0
147518 0
147825 485
147828 134
147880 14
147883 0
147941 0
147950 0
147978 0
147987 8
148008 0
148095 235
148191 337
148195 161
148228 13
148244 17
148353 6347
148453 0
148468 0
148488 0
148569 493
148614 0
148621 0
148625 0
148703 23
148749 15
148752 2
148766 1
148781 31
148873 0
148886 0
148943 0
148962 0
149104 0
149151 0
149155 0
149187 0
149222 99
149306 0
149343 0
149393 0
149451 18
149467 109
149549 93
149592 0
149716 76
149791 78
149938 0
150286 0
150393 10
150432 0
150557 138
150633 0
150732 0
150872 135
150874 76
150994 0
151063 673
151073 0
151099 122
151120 49
151124 402
151142 0
151361 201
151487 235
151508 67
151794 33
151810 2
151831 40
151936 2
151945 264
152113 0
152176 29
152228 0
152455 0
152471 0
152552 0
152597 7
152624 0
152642 43
152713 0
152801 0
152810 0
152813 58
152840 0
152915 4
152954 34
153047 108
153156 0
153194 28
153354 0
153384 0
153413 0
153419 11
153428 0
153560 31
153563 15
153686 1
153713 0
153719 9
153869 0
153974 4
154031 0
154061 0
154125 191
154178 0
154231 0
154298 0
154341 0
154371 0
154386 0
154391 0
154415 0
154457 0
154514 0
154548 0
154590 0
154644 0
154693 0
154716 0
154740 0
154759 0
154771 0
154802 0
154847 0
154871 0
154946 0
154985 0
155123 0
155221 0
155339 0
155348 0
155441 0
155495 0
155516 0
155528 0
155593 0
155600 73
155621 182
155682 53
155731 89
155766 0
155774 2
155863 108
155962 242
155984 641
156088 0
156105 421
156186 252
156214 20
156239 183
156242 495
156283 11
156306 0
156308 433
156312 583
156400 22
156432 0
156444 0
156637 0
156672 97
156706 0
156738 356
156797 0
156832 0
156840 0
156948 82
157035 0
157053 0
157056 707
157142 0
157165 0
157185 721
157191 229
157221 497
157233 14
157284 731
157287 70
157326 1245
157359 0
157434 0
157456 0
157492 0
157506 75
157525 0
157534 0
157600 81
157604 766
157607 18
157723 0
157817 82
157823 268
158078 90
158111 23
158145 58
158291 0
158421 0
158434 0
158637 106
158656 168
158675 0
158710 45
158761 100
158840 79
158931 0
158940 0
159045 84
159049 52
159082 230
159222 0
159257 26
159261 0
159513 274
159591 166
159665 36
159681 92
159692 18
159731 29
159837 0
160005 85
160112 0
160187 109
160214 0
160264 378
160301 180
160427 10
160433 1290
160435 778
160546 893
160568 119
160639 244
160714 185
160793 134
160857 89
160941 223
160966 831
161244 430
161349 118
161382 1068
161385 296
161446 0
161472 0
161607 54
161701 391
161722 26
161741 41
161756 1667
161877 13
162011 63
162013 160
162211 172
162227 77
162280 262
162290 34
162356 6
162407 103
162455 518
162539 234
162645 169
162764 0
162791 215
162796 0
162845 0
162876 0
162943 0
162954 406
163046 0
163092 0
163152 0
163196 0
163262 408
163266 290
163285 69
163295 0
163300 111
163317 0
163327 54
163350 101
163403 42
163501 0
163524 123
163534 4
163568 139
163694 0
163732 374
163821 841
163874 342
163934 0
163954 4
163965 92
164002 29
164072 120
164098 0
164297 67
164353 29
164386 0
164397 41
164403 0
164414 814
164467 201
164478 614
164772 0
164806 124
164818 0
164830 209
164968 113
164986 14
165005 45
165067 0
165125 3
165130 120
165160 100
165282 76
165302 56
165434 945
165452 197
165495 166
165595 196
165674 957
165713 857
165824 121
165924 161
165972 444
166049 1315
166052 1919
166184 376
166240 0
166259 199
166301 818
166352 98
166520 507
166625 28
166675 34
166862 214
166929 140
166986 32
167048 10
167063 70
167065 1071
167085 0
167092 49
167120 1835
167147 608
167150 376
167161 0
167201 12
167213 0
167223 0
167252 4
167288 0
167298 0
167305 4
167307 671
167335 540
167398 0
167445 0
167549 0
167569 15
167839 115
168111 0
168158 72
168384 38
168449 185
168615 0
168635 11
168705 6
168777 608
168817 0
168989 0
169043 11
169157 330
169173 106
169208 512
169273 254
169305 584
169311 205
169316 22
169355 81
169380 451
169395 30
169440 366
169482 0
169500 9
169570 0
169580 0
169935 237
169947 52
169971 3118
169986 45
170033 23
170055 39
170075 0
170140 61
170201 0
170243 276
170359 216
170432 714
170450 856
170454 761
170480 584
170559 126
170599 20
170665 9
170689 59
170818 9
170963 0
171031 72
171033 0
171052 78
171135 0
171155 37
171177 0
171179 0
171184 24
171188 24
171193 43
171197 6
171201 198
171243 0
171271 2
171400 0
171488 31
171521 105
171593 0
171626 194
171656 116
171753 95
171792 0
171807 132
171812 254
171840 0
171957 385
171983 226
172237 177
172328 0
172398 31
172445 0
172457 171
172486 42
172490 969
172527 498
172562 18
172595 1153
172625 802
172656 0
172781 1456
172785 35
172936 0
172970 111
173141 189
173164 2147
173166 927
173168 6
173176 502
173178 621
173195 173
173218 282
173230 0
173384 373
173426 0
173467 21
173547 1044
173586 76
173625 73
173673 182
173682 68
173695 39
173715 247
173724 14
173832 1229
173838 263
173958 848
174043 1101
174114 514
174246 42
174469 0
174477 252
174488 135
174548 0
174621 18
174659 280
174704 63
174708 178
174717 0
174798 272
174800 25
174865 0
174896 70
174904 717
175040 17
175192 389
175205 44
175214 0
175224 240
175259 3
175322 371
175360 680
175385 456
175458 228
175502 52
175541 36
175620 15
175691 121
175697 62
175716 0
175748 231
175767 0
175792 76
175800 143
175850 36
175863 295
175976 0
175989 0
175995 11
176066 603
176078 363
176202 17
176234 236
176309 484
176397 64
176427 90
176464 56
176495 2
176541 0
176588 0
176666 0
176691 121
176780 0
176814 0
176840 3
177010 1
177046 204
177074 185
177102 11
177179 340
177192 20
177339 495
177343 171
177357 64
177511 818
177514 512
177572 783
177715 154
177728 18
177747 283
177775 0
177852 0
177868 90
178019 0
178045 116
178066 96
178083 122
178183 6470
178186 995
178233 77
178258 738
178278 1
178287 101
178298 0
178321 0
178348 2
178360 1357
178375 0
178399 177
178407 30
178437 21
178449 546
178576 0
178641 192
178696 0
178698 1741
178780 381
178794 0
178829 227
178851 0
178874 207
179023 35
179111 0
179150 0
179166 9
179184 208
179188 62
179225 0
179245 5
179256 25
179335 0
179342 0
179376 76
179453 0
179466 51
179472 59
179491 0
179551 9953
179611 257
179860 471
179872 17
179878 23
179893 0
180010 630
180013 134
180029 269
180031 95
180048 3
180053 228
180056 0
180091 501
180102 386
180154 0
180181 232
180193 353
180208 68
180235 410
180287 20
180396 54
180453 342
180535 347
180564 5
180584 221
180591 5
180608 353
180621 83
180769 269
180806 589
180845 70
180857 154
180951 174
180997 0
181022 459
181043 60
181121 418
181202 21
181219 0
181237 79
181273 0
181420 0
181496 0
181557 0
181597 0
181612 0
181632 0
181680 1
182102 8
182341 0
182436 0
182464 2
182525 0
182718 1
182735 77
182981 5
183019 80
183110 0
183119 0
183176 76
183221 562
183225 1204
183234 58
183245 959
183345 0
183352 71
183405 43
183435 0
183444 12
183508 130
183535 122
183548 82
183559 0
183567 56
183586 0
183599 0
183614 89
183793 39
183914 3
183924 0
184051 64
184053 103
184196 0
184216 26
184306 0
184606 36
184628 0
184720 240
184726 309
185064 57
185082 11
185109 2
185381 0
185486 29
185861 0
185994 5
186024 0
186105 0
186143 44
186177 0
186300 4
186399 27
186416 162
186477 0
186508 112
186523 0
186549 0
186565 0
186601 95
186663 69
186706 219
186730 141
186773 0
186780 131
186813 0
186852 228
186869 0
186929 566
186935 461
186938 399
186971 40
187043 731
187049 242
187103 128
187121 615
187184 211
187194 432
187235 322
187268 57
187292 86
187460 0
187551 716
187557 883
187561 683
187568 0
187583 0
187598 1170
187601 156
187694 346
187704 0
187710 143
187716 50
187730 485
187739 102
187763 636
187775 210
187833 728
187836 312
187854 19
187911 152
187963 509
187974 0
187992 127
188001 216
188013 1700
188019 1390
188028 123
188065 0
188082 29
188094 47
188122 18
188128 246
188131 54
188183 5
188191 110
188201 250
188216 0
188235 27
188267 98
188341 1
188367 0
188409 507
188443 34
188483 0
188548 240
188580 93
188642 673
188667 11
188765 4
188832 633
188868 138
188875 50
188918 0
188994 73
189022 0
189042 0
189061 234
189127 18
189157 175
189160 128
189212 64
189220 32
189238 0
189247 1
189310 0
189364 1833
189367 367
189383 7
189385 45
189416 0
189445 470
189460 347
189466 54
189535 139
189547 45
189562 50
189569 484
189616 540
189665 0
189686 179
189730 4924
189760 0
189812 147
189875 0
189967 386
189981 0
189989 53
190004 1129
190017 0
190127 317
190146 0
190180 524
190255 22
190267 122
190328 323
190496 0
190505 67
190508 279
190512 20
190516 128
190525 22
190542 382
190582 0
190594 99
190596 0
190611 122
190700 0
190787 300
190861 0
190894 1
191002 0
191060 0
191091 12
191113 0
191159 11
191206 193
191367 46
191418 10
191576 60
191771 142
191809 0
191852 0
191927 0
191932 0
191985 0
192058 0
192168 3
192277 0
192372 207
192419 0
192451 21
192453 17
192481 6
192545 33
192581 0
192681 183
192712 0
192920 0
193050 147
193076 284
193110 234
193231 216
193234 15
193256 0
193339 80
193370 157
193417 23
193434 244
193489 82
193503 20
193562 0
193570 6
193659 401
193739 0
193749 0
193797 0
193860 0
193862 0
193875 0
193878 0
194109 936
194206 17
194308 67
194310 242
194323 89
194425 278
194801 0
194906 0
194933 269
194940 8
194990 590
195030 5
195036 707
195053 90
195162 169
195244 0
195303 2
195482 0
195492 302
195560 1421
195641 682
195658 452
195700 272
195758 1104
195859 0
195894 0
195975 213
196045 34
196145 0
196172 63
196243 47
196259 278
196294 441
196316 20
196428 0
196458 804
196490 95
196577 0
196655 0
196669 0
196683 78
196700 2286
196723 710
196743 0
196756 50
196831 54
196888 423
197036 0
197057 132
197091 334
197392 154
197419 914
197518 4
197720 152
197813 931
197816 2283
197860 0
198073 377
198200 251
198217 35681
198257 104
198278 1872
198287 1494
198377 1005
198380 308
198386 4
198494 863
198527 8
198576 286
198598 788
198619 144
198631 315
198633 159
198729 898
198731 0
198754 349
198825 1507
198887 23
198891 2408
198934 0
198958 535
199085 112
199194 18
199350 167
199404 1111
199406 744
199440 158
199460 1571
199481 0
199488 122
199516 307
199525 1959
199529 2074
199555 0
199591 0
199603 846
199633 62
199645 0
199677 6
199679 1029
199683 149
199779 203
199815 386
199842 1026
199854 297
199873 42
199880 455
200002 254
200009 991
200011 303
200073 8
200097 218
200140 15
200162 358
200189 88
200206 0
200213 622
200421 278
200563 342
200702 670
200713 56
200810 139
200831 492
200902 58
200917 44
201021 184
201038 6
201055 204
201058 124
201104 638
201215 62
201243 84
201328 24
201337 1034
201436 447
201471 1100
201518 2544
201521 35
201581 557
201594 408
201687 489
201838 168
201918 61
201921 232
201961 297
202084 374
202137 0
202238 3
202449 0
202467 276
202493 53
202596 153
202629 291
202653 1200
202676 458
202746 64
202758 2486
202839 669
202865 0
202897 701
202937 13
202940 1148
203030 44
203113 236
203128 91
203143 63
203318 6
203414 66
203424 651
203516 0
203529 427
203559 476
203595 75
203642 0
203655 200
203688 28
203726 1
203858 0
203910 36
203919 27
203944 63
203965 107
203992 75
204218 922
204227 1055
204369 0
204506 63
204691 13
204728 1486
204774 1806
204802 256
204837 0
204866 748
204950 184
205028 405
205061 1200
205087 0
205172 46
205212 50
205283 34
205298 66
205309 19
205312 2420
205338 0
205348 407
205387 0
205408 198
205416 20
205434 1113
205492 774
205552 1341
205584 43
205588 1481
205980 0
205988 35
206049 856
206062 0
206126 121
206179 224
206238 0
206269 2517
206376 4859
206386 618
206400 167
206595 374
206622 190
206635 157
206665 963
206667 350
206710 161
206795 523
206807 0
207036 61
207107 0
207158 556
207216 1410
207240 1088
207275 60
207381 0
207420 1543
207422 1816
207597 829
207630 78
207673 0
207697 343
207724 1033
207930 533
208010 93001
208091 255
208151 514
208207 0
208214 50
208222 0
208294 412
208313 33
208315 934
208431 0
208530 223
208605 0
208678 273
208726 176
208746 0
208793 1258
208805 1100
208827 339
208913 12
208920 71
208932 21
209173 0
209247 316
209328 865
209373 510
209400 0
209450 52
209459 0
209520 301
209574 1650
209583 1
209604 537
209670 0
209704 183
209813 74
209873 109
209914 653
209935 808
209959 96
210011 8
210024 280
210103 388
210133 461
210217 56
210277 92
210380 52
210395 4
210406 28
210492 285
210498 114
210565 63
210596 174
210619 0
210628 330
210648 0
210742 289
210829 0
210859 0
210893 6
210938 23
211010 311
211112 82
211132 233
211186 0
211312 0
211324 0
211331 0
211339 181
211391 26
211449 37
211487 47
211510 37
211514 139
211560 0
211573 0
211589 9
211592 104
211635 0
211637 10
211720 0
211731 0
211797 309
211891 46
211915 0
211931 49
212104 0
212120 326
212278 970
212322 766
212428 0
212474 0
212519 196
212550 7
212568 53
212598 0
212614 117
212643 0
212646 1004
212678 0
212746 0
212759 0
212914 106
212991 14
213124 92
213161 677
213210 30
213224 0
213275 0
213285 20
213287 113
213347 225
213366 14
213368 33
213474 92
213495 0
213553 110
213820 14
213848 1011
213920 94
213947 0
214038 35
214075 1
214086 0
214093 189
214145 162
214223 54
214268 314
214317 677
214337 318
214382 30
214442 388
214466 1328
214524 64
214591 90
214628 1120
214743 16
214838 0
214850 410
214925 357
214956 341
215200 274
215275 0
215281 0
215318 188
215320 165
215362 124
215514 0
215557 0
215560 0
215574 0
215617 0
215760 311
215837 0
215895 468
215917 0
215926 0
215994 0
216020 144
216028 0
216076 0
216201 0
216231 64
216377 460
216455 0
216475 0
216501 0
216514 0
216622 0
216641 0
216869 0
216890 93
216944 0
217085 8
217101 391
217128 3
217297 0
217316 10
217343 0
217376 0
217389 0
217426 0
217433 319
217663 0
217742 0
217904 53
217928 0
217988 369
217990 92
218003 0
218056 0
218099 4
218101 0
218184 0
218219 0
218261 45
218289 0
218367 0
218385 230
218391 102
218430 0
218526 327
218540 106
218596 0
218610 39
218614 319
218618 0
218620 0
218622 0
218627 59
218629 0
218635 0
218642 0
218699 0
218784 0
218820 0
218981 4
219146 0
219148 436
219205 2
219297 250
219365 0
219417 0
219468 0
219491 112
219612 21
219677 0
219699 37
219708 0
219757 0
219799 94
219859 0
219876 0
219905 0
219915 0
219987 0
219997 0
220042 0
220053 0
220061 0
220066 0
220275 0
220286 0
220363 0
220371 0
220391 0
220461 0
220569 0
220634 0
220656 0
220685 0
220800 0
220872 0
221063 0
221071 0
221204 0
221237 0
221248 0
221470 0
221732 350
221777 353
221786 0
221799 48
221806 258
221815 393
221849 37
221868 124
221889 60
221910 64
221979 7
222212 99
222217 0
222228 296
222318 265
222381 130
222385 1293
222428 0
222458 211
222481 211
222739 215
222771 174
222939 164
222983 0
223003 654
223009 1764
223043 6914
223078 478
223158 2
223314 17
223351 1308
223408 139
223482 33
223528 12
223563 70
223606 514
223644 96
223662 632
223907 17
224113 149
224135 401
224177 222
224350 1070
224353 1007
224398 645
224428 583
224572 464
224626 895
224662 412
224694 0
224714 15
224725 468
224755 259
224818 195
224859 28
224863 424
225015 326
225030 76
225054 421
225112 324
225114 175
225184 79
225274 23
225384 45
225390 0
225467 414
225481 175
225495 43
225503 221
225663 478
225842 93
225855 0
225908 272
225922 270
225950 0
226039 406
226125 33
226177 44
226185 3
226269 0
226351 1
226368 140
226387 768
226447 0
226461 200
226505 0
226585 0
226635 13
226653 0
226665 0
226668 0
226714 0
226731 0
226780 0
226828 0
226870 232
226911 0
226996 0
227011 275
227088 1352
227100 683
227104 560
227112 30
227115 434
227140 7
227311 904
227314 489
227374 0
227562 408
227687 115
227803 32
227872 45
227904 188
227935 1574
228027 348
228115 88
228165 464
228255 51
228331 121
228473 444
228561 0
228724 0
228830 323
228908 310
228948 23
229254 9
229285 0
229305 27
229347 0
229365 72
229376 70
229386 1
229420 266
229428 1455
229431 291
229536 1036
229545 437
229560 227
229570 0
229599 29
229722 594
229728 0
229854 581
229920 0
229956 1150
229992 411
230082 168
230290 110
230388 3
230411 124
230450 86
230460 68
230584 11
230600 0
230603 0
230605 0
230628 0
230709 316
230783 52
231071 844
231196 388
231286 3
231383 27
231427 342
231464 465
231555 857
231589 207
231601 0
231608 48
231612 0
231614 0
231622 4
231626 143
231767 374
231773 228
231790 376
231801 266
231818 11
231896 126
232071 84
232360 0
232393 2
232450 3
232515 377
232540 27
232543 285
232582 0
232618 0
232678 91
232868 0
232941 7
233020 0
233149 316
233274 123
233277 41
233357 418
233479 1
233642 0
233701 26
233703 0
233761 85
233770 68
233854 0
233940 0
233953 251
233976 309
234109 0
234228 25
234325 0
234378 50
234403 0
234475 0
234512 0
234517 359
234589 0
234699 51
234749 0
234784 0
234834 237
234895 129
234904 464
234991 0
235057 130
235101 0
235144 81
235147 0
235212 0
235237 0
235253 0
235258 0
235291 0
235312 0
235347 0
235405 0
235473 161
235477 0
235562 0
235576 0
235673 0
235708 0
235831 130
235945 510
235981 0
235989 8
236017 162
236020 337
236034 0
236068 327
236093 0
236101 326
236257 61
236289 0
236360 8
236394 7
236423 0
236483 0
236673 219
236678 0
236692 2
236704 0
236771 107
236775 0
236922 0
236977 0
236987 0
237008 0
237034 103
237037 82
237390 0
237400 0
237482 52
237659 241
237697 0
237712 2190
237778 16
237893 159
237910 121
237995 17
238114 0
238122 8
238174 3
238217 10
238243 68
238299 33
238570 0
238573 0
238622 0
238648 0
238681 289
238780 0
238908 47
238933 0
238961 1
239000 0
239229 0
239301 0
239392 0
239447 0
239464 0
239590 0
239796 0
239856 0
239969 25
240264 0
240303 0
240403 0
240434 0
240523 0
240547 0
240731 0
240761 0
240817 0
240870 0
240943 26
241014 0
241026 0
241054 0
241058 11
241080 0
241114 0
241182 0
241210 0
241224 43
241318 0
241347 0
241501 44
241557 133
241691 604
241749 143
241922 80
241977 12
242214 0
242261 0
242273 0
242318 0
242346 0
242391 0
242414 11
242519 0
242539 0
242624 0
242807 0
242815 0
242868 0
243006 0
243056 91
243058 8
243086 6
243108 0
243125 0
243220 101
243226 13
243246 13
243255 144
243263 0
243317 128
243321 386
243352 256
243372 30
243866 0
243878 4
243895 595
243921 59
243945 225
244008 0
244026 0
244045 256
244111 475
244218 0
244243 0
244273 15
244485 60
244558 0
244622 0
244696 17
245165 0
245226 0
245296 0
245397 0
245408 0
245504 0
245809 0
245819 0
245826 0
245845 0
245979 0
246042 0
246085 0
246151 0
246231 0
246343 0
246384 0
246497 0
246516 0
246564 0
246615 0
246695 0
246882 0
246939 0
246987 0
247137 0
247188 0
247250 0
247271 0
247284 0
247290 0
247320 0
247329 7
247352 129
247450 188
247474 9
247527 40
247537 0
247670 0
247723 35
247993 117
248038 69
248053 310
248120 66
248160 0
248206 0
248213 0
248311 0
248391 0
248405 0
248581 0
248702 0
248733 0
248862 0
248868 0
248919 6
248942 13
248966 0
249111 46
249150 0
249281 168
249297 418
249436 93
249534 0
249610 0
249618 18
249726 28
249791 0
249924 262
249942 126
250004 104
250048 0
250106 0
250134 3
250260 0
250302 272
250439 484
250488 568
250494 0
250528 0
250582 333
250846 113
250939 41
251154 0
251190 320
251400 349
251628 117
251630 1
251666 0
251675 0
251690 16
251704 0
251730 25
251734 47
251741 11
251745 0
251762 0
251766 55
251811 0
251936 0
251989 0
252040 0
252127 0
252157 0
252174 0
252232 0
252388 0
252427 0
252439 0
252472 0
252483 0
252568 0
252571 0
252706 0
252771 0
252904 0
252949 0
253116 0
253195 0
253210 0
253463 0
253595 67
253600 0
253617 603
253650 942
253670 0
253800 148
253877 29
253891 90
254050 1165
254333 33
254585 170
254704 207
254754 48
254767 0
254830 108
254845 51
254854 14
254872 0
254909 11
254911 166
254946 809
254978 294
254993 0
255070 0
255088 192
255114 81
255182 0
255219 577
255272 759
255294 374
255310 145
255325 185
255367 123
255381 3
255424 0
255563 0
255573 70
255636 587
255661 376
255697 308
255831 45
255934 829
255982 1818
256018 424
256082 100
256148 363
256175 21
256177 2
256189 4
256208 0
256376 697
256379 459
256393 34
256421 5
256565 0
256634 0
256755 352
256757 195
256778 106
256886 0
256957 0
256964 0
256981 0
257066 497
257069 153
257151 68
257219 0
257234 33
257246 0
257298 0
257318 0
257336 154
257393 0
257547 237
257550 0
257559 587
257642 61
257666 32
257720 61
257722 0
257752 0
257802 2
257814 0
257820 0
257833 363
257846 78
257902 5
257925 151
257940 38
257991 0
258051 22
258234 36
258485 0
258531 731
258651 693
258681 0
258705 15
258747 54
258751 562
258873 113
258891 0
258918 0
258925 0
258952 0
259047 0
259055 89
259098 0
259192 0
259240 26
259248 0
259363 0
259533 0
259554 0
259608 0
259617 0
259657 0
259668 46
259703 0
259710 0
259760 0
259780 14
259794 0
259852 0
259908 0
259924 19
259934 0
259937 101
259973 0
260043 274
260049 1
260089 15
260157 50
260209 627
260247 0
260254 14
260302 0
260387 66
260455 90
260479 140
260503 16
260583 497
260587 12
260647 0
260649 0
260690 0
260702 352
260840 207
260866 23
260894 11
260963 47
261087 181
261123 134
261131 1110
261133 606
261140 0
261230 99
261309 287
261431 128
261437 1358
261458 223
261470 38
261511 294
261555 0
261577 0
261654 39
261888 338
262048 14
262169 0
262287 0
262344 177
262432 0
262452 108
262461 122
262492 0
262537 144
262543 0
262551 144
262632 539
262722 193
262800 180
262851 0
262867 38
262887 0
262889 16
262921 0
262934 0
262961 0
263026 36
263039 22
263098 188
263190 5
263214 14
263245 496
263261 476
263340 0
263383 0
263394 0
263574 0
263631 96
263640 19
263701 0
263857 0
263886 0
263926 0
264021 10
264038 196
264049 5
264055 35
264095 0
264103 68
264222 0
264241 0
264313 0
264427 127
264562 137
264582 465
264658 126
264674 0
264690 36
264729 0
264882 0
264890 459
264898 10
264943 158
264972 0
265117 428
265184 82
265197 0
265261 359
265287 0
265299 2
265315 173
265332 768
265343 0
265379 0
265412 0
265495 0
265506 27
265553 375
265785 0
265831 190
265975 1
265982 0
266015 108
266151 0
266184 156
266293 0
266302 0
266314 50
266401 0
266434 0
266449 0
266527 72
266572 150
266646 1
266660 15
266740 0
266829 0
266837 0
266841 0
266863 0
266948 0
267006 245
267080 0
267101 0
267141 0
267355 41
267409 248
267658 54
267681 39
267689 184
267742 1
267764 78
267825 0
267861 0
267864 115
267881 0
267951 0
267962 0
267968 0
268038 0
268074 0
268104 0
268155 0
268262 0
268380 0
268416 0
268447 0
268468 0
268527 0
268554 0
268639 128
268649 354
268654 0
268738 0
268804 0
268867 0
268876 0
268880 0
268959 0
268996 0
269015 0
269021 0
269083 0
269111 0
269128 0
269333 0
269345 0
269360 0
269436 0
269514 0
269575 0
269627 13
269724 0
269835 127
269876 895
269895 0
270009 0
270044 0
270272 0
270384 0
270437 0
270500 0
270528 0
270536 0
270608 0
270668 0
270713 0
270737 0
270740 0
270781 0
270785 0
270871 0
271046 0
271139 0
271173 0
271221 0
271280 0
271433 0
271452 0
271487 0
271491 0
271505 0
271542 0
271575 0
271758 0
271816 0
271873 0
271971 0
272016 0
272091 0
272094 0
272132 0
272184 0
272196 0
272232 0
272256 0
272264 0
272292 0
272331 0
272337 0
272370 0
272672 0
272728 0
272761 0
272763 0
272792 0
272812 0
272972 246
273041 30
273054 45
273240 0
273376 0
273412 0
273508 0
273574 0
273593 0
273775 0
273831 0
273847 0
273941 0
274039 0
274107 0
274174 0
274238 1112
274307 987
274385 397
274390 660
274461 0
274474 0
274586 294
274606 518
274706 46
274853 0
274866 152
274914 0
274916 0
274918 0
274924 0
274935 0
274937 60
274939 263
274990 0
275107 939
275161 433
275181 698
275287 296
275317 0
275351 0
275638 31
275647 413
275665 242
275671 1372
275737 842
275802 1
275857 0
275948 1062
275952 830
275975 1183
276012 172
276057 251
276091 54
276193 253
276242 64
276259 396
276289 125
276325 273
276337 579
276343 52
276365 43
276487 271
276507 235
276547 951
276550 846
276625 371
276661 76
276697 760
276709 16
276724 12
276805 394
276850 409
276886 311
276940 262
276950 0
276988 12
277021 6
277030 33
277202 11
277225 231
277326 492
277380 158
277464 0
277510 5
277541 119
277583 3
277702 473
277747 53
277762 608
277863 0
278011 304
278052 182
278076 63
278084 267
278118 1702
278202 87
278304 73
278317 106
278430 643
278750 77
278861 1873
278954 1
278975 88
278990 52
279068 311
279107 355
279110 120
279329 284
279377 63
279458 105
279527 11
279606 13
279644 0
279672 16
279711 0
279733 1
279903 123
279948 28
280103 0
280146 196
280258 40
280312 0
280321 0
280414 0
280476 23
280617 8
280626 627
280698 0
280701 127
280863 0
280892 0
280951 100
281035 0
281077 92
281096 81
281154 0
281196 0
281215 23
281284 2
281290 0
281308 14
281385 3
281406 0
281413 0
281464 128
281521 0
281546 0
281574 0
281617 0
281695 0
281724 0
281883 127
281891 0
282005 0
282064 0
282067 349
282253 52
282286 356
282415 93
282466 4
282544 0
282548 85
282589 0
282621 0
282650 442
282758 0
282850 0
282875 0
283039 0
283063 0
283082 0
283231 0
283314 0
283423 0
283614 0
283741 0
283750 0
283970 0
284107 0
284318 0
284388 0
284414 0
284768 0
284786 0
284846 0
285038 0
285074 0
285092 0
285175 0
285198 0
285256 0
285266 0
285291 0
285548 0
285634 0
285649 0
285787 0
285939 0
286165 0
286214 0
286531 0
286652 0
286658 0
286807 0
286899 1
286903 0
286909 0
286914 0
287111 88
287122 2
287159 909
287211 0
287307 0
287441 495
287599 0
287695 91
287785 0
287798 27
287810 0
287951 0
288080 0
288130 268
288199 0
288214 0
288350 0
288379 0
288384 292
288390 711
288394 0
288403 0
288439 0
288450 0
288508 0
288515 0
288575 0
288581 0
288584 0
288717 232
288722 0
288724 0
288758 0
288868 0
288940 0
289052 0
289075 5
289080 0
289092 0
289103 0
289140 749
289227 165
289339 57
289359 26
289365 2
289375 14
289473 56
289483 142
289503 25
289635 28
289655 26
289766 0
289813 0
289815 320
289829 0
289846 0
289859 21
289903 19
289954 0
289985 0
289995 0
290104 104
290154 70
290362 0
290388 19
290467 47
290491 0
290515 0
290601 0
290655 180
290741 0
290806 0
290951 3
291467 1
291516 0
291545 0
291703 34
291711 55
291817 0
291827 0
291920 0
292045 0
292071 237
292077 434
292083 0
292093 2
292098 22
292108 12
292121 185
292124 702
292185 248
292220 0
292264 57
292397 11
292435 0
292522 0
292620 14
292766 188
292803 156
292816 0
292856 64
292864 0
292887 60
293053 0
293086 9
293125 1
293132 0
293151 0
293182 17
293248 70
293508 402
293592 0
293608 0
293761 132
293792 213
293922 17
294057 2
294093 0
294297 0
294327 3
294342 0
294399 0
294428 0
294522 12
294528 77
294552 59
294669 54
294687 0
294776 0
294851 25
294945 26
295042 0
295178 0
295218 0
295251 0
295259 0
295594 0
295623 0
295674 505
295684 64
295699 0
295709 0
295723 285
295725 0
295736 554
295761 961
295775 0
295779 352
295796 0
295838 0
295856 465
295867 308
295890 808
295924 134
295953 0
295972 415
295986 11
296124 2
296309 0
296411 0
296444 6
296491 345
296499 0
296501 0
296533 371
296562 205
296572 2
296596 0
296625 369
296665 0
296686 4
296853 424
296859 0
296873 0
296893 34
296895 70
296933 0
296945 0
296972 0
296982 0
297075 79
297155 15
297231 27
297267 34
297281 108
297326 45
297344 395
297362 162
297390 24
297404 10
297472 54
297489 0
297508 16
297517 20
297533 52
297590 0
297726 76
297746 1
297815 0
297836 0
297932 0
297939 0
298027 97
298104 0
298117 0
298146 21
298159 77
298253 116
298261 0
298395 3
298480 0
298494 0
298540 0
298559 0
298746 0
298844 0
298855 0
298864 127
298906 33
298909 7
299049 0
299081 0
299130 23
299206 18
299229 201
299239 0
299280 14
299303 0
299326 0
299339 0
299350 0
299423 0
299463 386
299467 42
299502 0
299552 0
299616 0
299638 0
299678 0
299710 14
299770 0
299789 0
299882 27
299917 91
299944 12
300130 6
300235 0
300319 0
300427 34
300493 21
300548 166
300681 33
300702 0
300741 0
300771 3
300778 0
300803 2
300842 0
300886 33
300944 0
300976 0
301051 181
301144 1
301175 7
301177 166
301186 0
301234 7
301281 0
301291 0
301294 0
301306 0
301309 32
301312 111
301344 25
301347 32
301444 0
301459 0
301465 19
301480 47
301513 235
301657 468
301679 310
301694 98
301739 0
301793 64
301834 0
301855 88
302054 0
302066 40
302077 1087
302080 1948
302084 58
302109 433
302164 155
302174 203
302222 85
302261 166
302327 0
302552 0
302590 142
302656 452
302681 0
302710 145
302712 143
302738 0
302811 1008
302840 11
302854 354
302871 92
303025 407
303049 425
303051 51
303090 0
303097 1
303125 512
303128 167
303199 102
303229 66
303280 38
303306 0
303363 0
303488 327
303540 0
303747 0
303751 0
303776 19
303790 0
303811 215
303988 1792
304060 0
304154 0
304325 126
304494 3
304547 0
304597 9
304684 99
304795 0
304849 0
304897 0
304907 0
304925 39
305017 0
305060 575
305098 0
305119 484
305122 368
305266 1034
305390 29
305406 0
305478 0
305498 114
305535 85
305548 0
305599 0
305753 90
305799 0
305807 1
305861 923
305906 739
306039 32
306173 0
306264 57
306341 0
306360 436
306681 32
306719 0
306816 64
306911 11
306935 74
307091 0
307130 134
307188 47
307261 38
307410 29
307473 13
307651 160
307750 1
307816 61
307834 96
307961 0
308075 0
308085 162
308091 125
308268 0
308282 106
308407 22
308549 0
308602 9
308617 0
308665 177
308674 1
308754 234
308775 81
308807 55
308816 1
308824 0
308909 522
308911 2199
308922 30
308932 216
308934 19
309078 204
309120 61
309249 15
309295 0
309324 412
309331 0
309345 1
309383 176
309426 0
309494 290
309597 187
309630 4
309659 8
309673 1
309763 263
309848 178
309946 0
310071 0
310236 589
310276 14
310283 85
310295 0
310308 0
310322 167
310400 0
310540 0
310613 405
310630 0
310705 0
310740 0
310837 0
310903 132
311098 149
311136 0
311212 0
311312 48
311461 0
311517 0
311551 0
311604 0
311655 0
311664 0
311703 0
311739 0
311856 0
311925 0
311957 0
311987 0
312009 171
312081 44
312102 38
312124 0
312162 0
312227 2
312233 0
312259 115
312548 149
312625 0
312659 0
312670 20
312695 0
312730 0
312760 115
312766 126
312819 0
312835 0
312868 64
312919 551
313084 140
313141 0
313209 0
313245 0
313268 0
313291 3
313293 0
313314 0
313450 864
313488 0
313519 0
313540 172
313582 48
313584 11
313600 8
313776 0
313795 0
313918 0
313993 0
314168 12
314178 369
314205 0
314236 0
314270 0
314310 0
314410 53
314435 0
314478 734
314523 72
314616 0
314643 0
314840 85
314865 29
314879 953
314931 3597
314945 76
314997 0
315038 0
315073 0
315116 51
315131 0
315143 30
315178 1010
315259 0
315291 621
315335 0
315369 16836
315423 49
315632 0
315907 519
315909 73
316012 100
316135 702
316149 137
316234 0
316260 331
316299 5
316381 0
316415 85
316447 0
316501 0
316566 16
316741 764
317091 1117
317095 333
317141 81
317186 0
317313 50
317377 143
317381 97
317514 0
317526 0
317548 9
317562 134
317709 467
317828 478
317856 0
317931 0
317960 74
317970 904
317973 487
318145 184
318210 731
318357 0
318363 186
318435 293
318571 0
318734 412
318807 329
318825 35
318827 778
319267 89
319305 14
319443 1419
319516 0
319530 352
319827 0
319905 26
320030 341
320109 57
320157 0
320271 25
320283 256
320326 1838
320499 197
320523 294
320542 37
320626 0
320652 230
320658 585
320802 461
320856 233
320996 133
321033 0
321220 757
321226 77
321237 155
321259 0
321273 144
321290 0
321325 701
321361 451
321465 0
321605 309
321655 565
321853 37
322035 533
322123 1520
322153 28
322435 9
322585 198
322614 0
322636 246
322675 189
322681 282
322689 741
322720 537
322724 379
322878 248
322888 0
322977 202
322997 464
323000 326
323007 138
323025 539
323053 81
323088 1226
323100 251
323121 671
323238 168
323267 100
323280 71
323290 90
323307 131
323310 336
323312 875
323319 0
323357 106
323429 0
323504 24
323798 0
323896 85
323978 3
324029 358
324248 405
324398 470
324401 815
324425 499
324534 181
324555 154
324572 166
324630 579
324660 428
324714 108
324734 0
324874 37
324951 7
325056 443
325068 36
325283 31
325389 413
325507 193
325591 19
325656 197
325665 536
325763 255
325848 263
325908 2
325932 458
326057 0
326136 296
326140 466
326160 205
326197 252
326236 1317
326247 303
326263 291
326267 498
326281 161
326336 226
326359 0
326366 270
326447 142
326624 4
326786 344
326808 0
326839 968
326870 19
326936 145
327015 0
327251 73
327357 5
327379 83
327390 56
327428 0
327476 60
327479 298
327609 244
327628 11
327755 587
327964 488
328000 0
328099 406
328106 80
328223 0
328249 6
328334 0
328363 137
328393 0
328433 170
328446 178
328449 349
328511 12
328530 87
328533 0
328543 0
328593 0
328648 5
328702 47
328903 31
328970 34
329080 0
329090 0
329104 0
329239 0
329265 0
329285 0
329329 100
329515 88
329527 60
329551 0
329602 59
329725 11
329730 99
329742 20
329745 0
329806 0
329823 16
329889 0
329933 0
329948 0
329961 1
330030 67
330036 13
330060 0
330080 0
330171 21
330174 292
330180 289
330362 25
330518 0
330738 0
330761 0
330860 534
330864 570
330875 2
330897 72
330934 0
331001 0
331029 0
331080 104
331386 0
331483 0
331489 724
331533 41
331636 23
331658 47
331686 0
331696 0
331704 112
331718 65
331722 101
331861 0
331893 23
331943 206
332017 365
332021 325
332083 33
332102 105
332129 151
332151 833
332177 649
332179 473
332198 0
332246 0
332327 10
332378 655
332384 7
332452 0
332666 213
332697 193
332709 44
332725 271
332758 0
332807 158
332819 68
332987 0
333011 450
333141 301
333213 373
333223 800
333231 73
333291 0
333347 32
333378 0
333385 51
333429 176
333438 255
333503 1080
333651 0
333736 0
333746 0
333850 395
333905 174
333998 44
334370 101
334469 51
334498 0
334537 0
334576 0
334823 275
334885 0
334894 0
334969 0
334987 0
335207 0
335227 9
335678 32
335681 21
335906 4
335983 69
336051 33
336126 416
336280 0
336325 51
336382 422
336437 335
336451 915
336561 329
336763 8
336896 85
336947 3
337189 40
337222 30
337438 127
337700 307
337703 733
337715 42
337762 91
337771 0
338192 132
338209 198
338669 2
338746 0
338814 18
338889 556
339020 0
339043 15
339088 61
339147 93
339154 166
339181 0
339193 22
339206 32
339315 16
339321 0
339357 222
339363 70
339478 55
339503 84
339559 774
339580 307
339593 183
339655 19
339784 67
339826 181
339961 90
339977 344
340054 17
340056 206
340107 209
340168 392
340181 101
340192 0
340307 0
340338 0
340349 27
340525 43
340531 193
340614 0
340646 785
340696 46
340710 75
340716 531
340977 0
340985 278
341003 11
341015 192
341115 209
341247 71
341259 52
341331 0
341550 473
341578 19
341658 473
341666 59
341733 124
341795 21
341811 266
341836 0
341944 0
341963 116
341968 59
341979 0
341987 38
342003 0
342031 550
342082 5
342087 157
342097 131
342140 412
342215 0
342227 0
342286 0
342294 0
342480 0
342499 0
342514 0
342559 0
342627 0
342685 0
342735 0
342832 0
342952 0
342999 0
343333 0
343480 0
343591 0
343672 0
343800 0
343821 0
343974 0
343982 0
343991 0
344115 0
344293 0
344327 0
344367 0
344462 0
344830 0
344928 0
344956 0
344973 0
344976 0
345016 0
345048 0
345129 0
345145 0
345161 0
345186 0
345322 0
345332 0
345339 0
345407 0
345420 0
345425 0
345613 0
345630 0
345750 0
345767 0
345887 0
345944 0
345948 0
345953 0
345957 0
346128 0
346138 0
346141 0
346203 0
346317 0
346425 0
346543 0
346601 0
346688 0
346732 0
346766 0
346971 0
347159 0
347233 0
347363 0
347389 0
347462 0
347480 0
347520 0
347579 0
347645 0
347715 0
347732 0
347747 0
347767 0
347854 0
347924 0
348088 0
348106 0
348175 0
348199 0
348206 0
348218 0
348243 0
348252 0
348354 0
348373 0
348431 0
348448 0
348472 0
348492 0
348521 0
348541 0
348785 0
348857 0
348915 0
349059 0
349097 0
349226 0
349254 0
349283 0
349347 0
349540 0
349550 0
349728 0
349736 0
349879 0
349908 0
349912 0
349972 0
349988 0
350014 0
350055 0
350086 0
350098 0
350136 0
350157 5
350232 0
350263 0
350361 0
350403 0
350465 0
350527 0
350556 0
350568 0
350618 0
350676 0
350703 0
350803 0
350812 0
350816 0
350852 0
350914 0
351018 0
351067 0
351083 0
351101 0
351183 0
351215 0
351457 1
351474 0
351502 0
351524 0
351545 0
351767 0
351771 0
351804 0
351806 0
351863 0
351869 0
351898 0
351908 0
351985 0
351998 0
352052 0
352136 0
352146 373
352257 0
352259 0
352327 0
352343 0
352410 0
352450 0
352484 0
352526 0
352559 0
352713 0
352721 0
352776 0
352837 0
353034 39
353192 0
353295 0
353435 0
353450 0
353457 0
353505 0
353524 0
353583 0
353631 0
353714 0
353735 0
354154 0
354244 0
354251 0
354274 0
354292 0
354323 0
354388 0
354463 0
354674 0
354697 0
354914 0
354974 0
355114 0
355164 0
355338 0
355448 0
355472 0
355524 0
355536 0
355572 0
355852 0
355947 0
355958 0
355982 0
356022 0
356045 0
356164 0
356198 0
356210 0
356305 0
356416 0
356501 0
356513 0
356545 0
356606 0
356630 0
356818 152
356824 34
356908 158
356988 0
357050 303
357054 921
357067 66
357085 0
357126 0
357138 0
357152 82
357259 0
357273 46
357275 149
357290 0
357316 102
357340 341
357383 0
357391 0
357404 0
357451 97
357466 0
357478 9
357481 184
357517 50
357554 3
357799 0
357843 161
357942 0
358086 499
358124 17
358168 1063
358189 0
358225 144
358306 130
358583 0
358609 0
358619 23
358631 2
358669 2
358672 0
358726 328
358730 93
358770 0
358864 0
358884 16
358954 0
358982 0
359107 0
359117 0
359124 0
359222 1
359532 75
359622 467
359630 22
359726 141
359759 558
359837 213
359849 0
359980 1
359988 0
360013 34
360020 118
360090 0
360100 87
360125 17
360137 146
360143 54
360188 64
360203 392
360205 693
360286 0
360310 127
360350 272
360402 0
360419 6
360490 0
360498 0
360517 19
360549 2
360557 188
360591 0
360602 42
360641 0
360656 10
360709 0
360726 142
360758 73
360767 66
360812 0
360831 0
360848 0
360865 0
360877 0
360899 194
360947 0
361055 16
361073 51
361085 8
361203 67
361210 464
361212 509
361227 373
361231 490
361251 281
361282 71
361477 161
361517 16
361592 702
362326 0
362517 31
362578 0
362590 0
362742 328
362746 251
362752 820
362782 0
362820 0
362935 0
363016 0
363130 544
363134 317
363169 1060
363230 0
363236 290
363239 818
363251 620
363396 472
363404 256
363412 0
363435 41
363450 207
363527 311
363738 0
363776 3
363797 88
363804 0
363814 0
363836 782
363866 1772
363916 536
363932 9
364026 756
364144 382
364174 628
364201 148
364251 537
364255 243
364381 84
364421 14
364467 161
364509 2
364514 0
364524 0
364534 0
364567 117
364698 17
364741 97
364754 299
364758 144
364834 0
364941 840
365130 571
365178 292
365304 45
365565 0
365589 323
365693 184
365695 427
365762 70
365798 517
365865 45
365894 41
365918 160
366035 418
366077 163
366140 1455
366151 37
366158 0
366188 223
366296 0
366304 90
366342 11
366400 164
366451 0
366481 127
366491 73
366541 153
366559 52
366734 155
366881 0
366887 2
366907 149
366967 373
367027 605
367052 0
367088 150
367157 6
367160 450
367345 63
367407 413
367436 20
367512 356
367580 0
367746 109
367809 201
367834 0
367840 0
367891 116
367921 40
367981 211
367999 51
368011 261
368066 199
368289 0
368387 0
368396 0
368417 0
368435 103
368447 220
368452 517
368482 15
368570 251
368722 1055
368726 173
369083 21
369098 0
369131 0
369177 124
369191 179
369224 0
369235 3
369241 2
369259 18
369289 394
369329 0
369349 4
369383 0
369419 26
369443 5
369572 77
369659 0
369680 106
369710 0
369745 634
369753 30
369805 350
369863 4
369911 95
369973 357
370001 30
370036 0
370124 50
370190 0
370208 45
370262 456
370298 51
370301 0
370314 153
370365 6
370367 490
370371 92
370395 0
370416 0
370447 0
370477 0
370537 303
370616 0
370622 0
370838 0
370868 0
370933 2
370993 72
371025 73
371063 0
371113 42
371213 71
371281 850
371438 28
371498 0
371516 181
371535 5
371549 0
371562 0
371609 0
371640 0
371657 0
371687 0
371723 57
371735 0
371751 83
371765 62
371800 0
371811 183
371830 174
371890 0
371908 0
371921 0
371969 0
372027 1
372035 0
372299 0
372346 56
372406 81
372494 67
372554 417
372557 1
372566 0
372596 304
372608 104
372626 0
372664 818
372668 158
372764 459
372821 309
372881 180
372887 175
372929 0
372941 2
372981 0
372987 0
373013 0
373034 0
373075 0
373077 103
373107 199
373121 0
373253 26
373282 0
373301 18
373313 71
373317 0
373371 116
373373 362
373392 28
373510 0
373578 0
373644 0
373659 0
373674 0
373707 84
373739 19
373777 0
373794 0
373799 0
373887 0
373929 21
373967 145
373995 239
373999 72
374315 294
374318 313
374404 122
374419 1
374431 0
374460 0
374483 5
374513 100
374573 17
374591 14
374603 65
374607 38
374633 370
374663 501
374919 165
375029 456
375178 0
375251 1076
375293 553
375436 0
375497 201
375505 12
375610 26
375665 542
375673 0
375718 17
375746 238
375757 15
375769 0
375772 312
375780 79
375805 19
375818 437
375844 125
375859 0
375890 1
375919 590
375944 130
376078 62
376140 8
376256 60
376389 0
376499 125
376544 41
376583 140
376610 0
376674 0
376825 171
376889 542
376926 10
376958 82
376970 225
377002 316
377064 147
377100 239
377107 345
377170 37
377217 71
377261 0
377297 224
377375 122
377381 0
377405 0
377477 49
377534 0
377546 121
377580 0
377695 57
377701 155
377723 33
377741 0
377827 12
377886 0
377944 279
377965 1
378105 312
378146 0
378158 0
378198 0
378222 0
378276 0
378278 0
378320 193
378332 55
378408 309
378585 34
378695 27
378724 37
378736 0
378778 0
378790 73
378850 0
378869 0
378946 0
378986 0
379003 0
379075 0
379081 18
379160 0
379171 63
379187 0
379224 147
379279 525
379281 17
379349 0
379416 16
379544 7
379703 0
379720 0
379770 0
379808 0
380037 0
380061 0
380076 43
380102 0
380229 423
380331 0
380432 0
380465 9
380490 172
380492 0
380509 0
380515 0
380535 0
380555 0
380559 83
380609 0
380627 0
380652 0
380684 0
380719 0
380902 0
380915 0
381069 386
381125 172
381141 0
381158 0
381207 9
381233 14
381411 99
381494 0
381795 5
381797 0
381907 168
381976 0
382031 2
382286 0
382459 15
382462 223
382468 244
382499 268
382709 398
382711 36
382751 405
382826 24
382874 111
382940 416
383372 21
383376 1606
383378 91
383405 784
383411 439
383461 0
383548 528
383552 1024
383593 65
383607 645
383896 130
383955 0
383974 91
384133 700
384265 278
384280 13
384301 128
384376 0
384445 28
384484 46
384512 2
384573 160
384653 356
384830 0
384846 151
384879 366
384894 20
384989 61
385073 0
385174 66
385218 289
385349 1396
385359 462
385380 307
385420 681
385484 11
385616 480
385652 0
385743 0
385766 71
385788 150
385825 100
385892 92
385946 52
385976 186
385983 466
386074 166
386089 1
386230 0
386266 0
386293 405
386327 0
386466 20
386521 34
386559 94
386713 71
386800 311
386866 218
387091 14
387133 760
387181 196
387197 463
387358 0
387421 0
387490 0
387503 0
387598 881
387780 9
387814 9
387839 204
387846 427
387850 219
387854 301
387865 0
387875 0
387904 0
387908 0
387992 583
388093 281
388162 661
388170 0
388180 0
388204 262
388235 1017
388357 628
388387 211
388440 200
388443 564
388482 15
388518 0
388539 134478
388570 1063
388723 21
388970 4
389065 0
389092 0
389128 179
389148 79
389152 245
389168 184
389183 179
389247 189
389287 49
389313 0
389349 0
389361 95
389398 80
389430 0
389467 303
389528 0
389536 38
389763 0
389777 0
389804 58
389821 18
389891 0
389928 71
389973 0
389998 2
390219 275
390328 154
390369 167
390379 518
390432 18
390473 0
390581 0
390611 284
390687 0
390694 70
390817 0
390825 0
390889 229
390913 301
390979 0
390987 0
390995 0
391003 200
391162 14
391300 0
391303 0
391307 0
391329 32
391331 0
391372 59
391395 0
391473 67
391583 0
391586 4
391781 0
391795 0
391813 0
391821 0
391851 121
391877 21
391892 238
392058 330
392120 1198
392141 748
392169 794
392171 902
392249 530
392261 0
392437 0
392516 271
392530 0
392546 144
392625 0
392638 0
392649 202
392661 1
392697 0
392726 0
392965 32
392996 826
393097 0
393182 0
393313 244
393316 0
393347 0
393382 0
393405 0
393419 0
393433 0
393477 0
393512 1
393532 0
393690 0
393770 0
393874 0
393876 544
393897 56
393930 0
393975 464
393993 0
394001 0
394062 0
394079 0
394091 0
394099 102
394166 179
394180 0
394243 0
394254 0
394373 0
394420 5
394438 50
394489 0
394542 0
394550 64
394661 98
394815 0
394859 0
394867 99
394941 0
394997 0
395013 0
395246 147
395288 815
395292 269
395348 22
395566 661
395570 1621
395635 118
395696 0
395712 0
395903 0
395945 246
395951 346
396011 16
396095 0
396098 0
396155 0
396158 0
396169 0
396171 0
396274 0
396295 0
396340 12
396422 155
396460 225
396489 75
396511 208
396585 533
396656 69
396735 244
396751 291
396871 24
397009 0
397037 0
397173 29
397180 255
397215 126
397293 183
397390 0
397402 160
397433 0
397456 500
397459 823
397478 321
397490 429
397584 107
397678 151
397718 23
397827 11
397935 171
397968 0
397992 798
398193 172
398225 0
398241 15
398274 0
398337 67
398375 636
398443 588
398646 90
398657 0
398700 0
398742 0
398760 0
398763 0
398886 0
398991 0
399057 0
399064 0
399081 0
399156 0
399174 0
399180 0
399214 0
399237 0
399264 0
399278 0
399486 0
399491 0
399495 0
399536 0
399549 35
399564 0
400077 0
400096 44
400109 0
400128 0
400146 0
400155 0
400158 0
400167 0
400357 0
400477 0
400506 149
400524 38
400543 7
400567 309
400683 169
400732 355
401164 49
401265 898
401275 242
401317 485
401325 18
401372 77
401412 1538
401416 2066
401503 119
401572 70
401731 662
401822 1
401874 541
401883 0
401899 0
402060 0
402074 0
402090 0
402268 0
402348 0
402363 0
402400 0
402444 0
402459 0
402534 0
402616 0
402651 0
402702 0
402784 0
402792 0
402837 0
402888 0
402900 0
402919 0
403047 0
403408 3563
403420 0
403597 0
403642 0
403676 0
403688 0
403977 0
404001 0
404016 0
404106 0
404127 0
404316 0
404382 0
404412 0
404418 0
404448 0
404589 0
404599 0
404626 0
404692 0
404844 0
404962 0
405017 0
405118 0
405263 0
405272 0
405291 0
405336 0
405399 0
405442 0
405466 0
405567 0
405577 0
405579 0
405665 0
405750 0
405812 0
405861 319
405884 530
405936 71
405941 2
405971 67
406046 59
406110 4
406124 4
406130 913
406160 5
406201 0
406264 533
406637 289
406716 0
406743 0
406768 0
407006 16
407020 164
407109 0
407405 25
407422 5
407499 519
407544 0
407606 74
407629 47
407645 132
407792 0
407816 1
407831 0
407843 0
408065 299
408154 0
408326 0
408411 382
408476 255
408511 0
408527 0
408584 0
408595 0
408606 0
408632 0
408697 0
408738 0
409052 0
409131 145
409156 0
409171 6
409188 19
409208 0
409216 0
409242 1
409298 151
409373 44
409380 336
409469 0
409673 0
409781 73
409828 294
409832 21
409862 0
409940 0
409966 0
410054 0
410207 63
410230 7
410537 0
410547 16
410645 0
410687 0
410772 155
410788 0
410862 145
410879 19
410966 72
411001 4215
411004 186
411130 0
411166 359
411171 381
411356 0
411362 261
411418 92
411549 115
411662 50
411763 0
411775 64
411808 0
411820 100
411976 248
412116 420
412280 194
412289 40
412308 92
412372 0
412410 208
412412 639
412557 0
412682 0
412808 0
412826 63
412878 0
413502 716
413596 4
413643 0
413802 55
413836 56
413845 106
413903 369
413931 15
413967 2
414169 56
414368 569
414490 1203
414499 55
414644 1
414691 2
414759 0
414791 44
414800 125
414824 156
414885 205
414893 0
414914 24
414933 0
414946 51
414966 101
414975 495
414980 44
415001 216
415034 176
415104 896
415175 293
415184 279
415238 0
415317 172
415393 23
415426 92
415476 1
415593 12
415616 19
415668 29
415710 0
415906 0
415932 11
416019 11
416092 0
416139 4
416146 73
416148 48
416187 33
416292 0
416300 26
416324 0
416403 0
416425 0
416443 15
416586 0
416595 49
416614 0
416649 198
416685 4
416700 35
416790 33
416854 0
416896 0
416913 1
416954 1
417038 133
417148 139
417226 0
417238 369
417350 723
417432 0
417449 0
417462 0
417474 0
417505 0
417530 0
417579 0
417620 0
417653 0
417669 0
417760 0
417859 0
417907 0
418033 0
418125 0
418241 0
418257 0
418310 0
418353 0
418419 0
418551 0
418634 0
418651 0
418666 0
418785 0
418795 9
418808 0
418811 0
418829 0
418839 257
418843 0
418859 0
418882 19
418902 13
418930 0
418944 0
418986 4
418988 851
419045 93
419142 4
419173 145
419339 291
419375 32
419559 0
419646 10
419703 30
419715 0
419794 0
419813 0
419817 0
420070 0
420090 0
420150 0
420167 0
420179 0
420195 0
420297 0
420603 0
420640 0
420938 0
420956 0
421077 0
421364 0
421386 0
421441 0
421511 0
421578 0
421755 0
421922 0
421927 0
422001 0
422076 0
422196 0
422222 0
422332 0
422365 0
422414 323
422485 0
422539 0
422628 0
422662 0
422817 0
422963 0
423114 0
423233 0
423283 0
423399 0
423498 0
423509 0
423577 76
423630 350
423688 0
423700 73
423728 287
423732 30
423786 0
423872 85
424031 0
424082 4
424133 2
424145 47
424155 25
424209 245
424247 132
424263 55
424270 2266
424323 77
424603 85
424632 563
424653 809
424675 569
424710 3
424727 41
424773 55
424796 195
424829 0
424843 0
424853 45
424883 143
424961 0
424973 286
424977 102
425003 88
425050 112
425063 79
425153 305
425230 6
425349 0
425537 335
425567 566
425586 0
425726 717
425780 1
425811 196
425825 332
426148 1876
426186 396
426287 635
426371 71
426401 201
426405 8
426416 451
426431 46
426551 190
426654 181
426718 0
427139 749
427143 58
427169 278
427188 0
427213 0
427245 0
427482 0
427517 245
427594 125
427741 136
427786 275
427821 3
427834 237
427908 23
427941 0
427986 181
427996 0
428024 740
428123 197
428138 403
428153 447
428163 0
428213 532
428273 825
428288 933
428313 150
428502 0
428553 13
428654 411
428671 7
428684 333
428688 213
428709 5
428714 237
428814 55
428842 313
428898 56
428982 154
429075 51
429108 11
429114 0
429178 48
429180 14
429208 168
429228 1
429252 1
429270 0
429334 148
429351 158
429420 0
429506 576
429536 47
429596 57
429614 78
429626 310
429630 0
429686 55
429960 12
430061 205
430078 8
430091 343
430095 246
430121 383
430219 494
430375 41
430389 0
430427 508
430507 12
430575 40
430789 370
430799 145
430867 613
430889 0
430903 389
430974 0
430998 0
431018 868
431078 638
431093 338
431151 226
431202 0
431438 432
431442 0
431468 85
431472 307
431493 405
431498 1503
431712 315
431734 45
431800 0
431955 81
432095 863
432160 293
432169 0
432193 0
432246 0
432300 0
432348 0
432350 45
432360 0
432399 0
432425 66
432440 0
432485 124
432510 0
432519 7
432534 0
432603 12
432657 72
432663 0
432800 99
432830 9
432860 25
432892 0
432915 0
433019 150
433192 0
433222 0
433254 114
433326 0
433449 60
433499 166
433517 0
433529 178
433554 11
433574 112
433578 53
433589 397
433621 1
433679 226
433716 0
433812 0
433827 0
433848 0
434049 153
434219 263
434261 64
434365 608
434465 72
434633 382
434681 157
434690 0
434772 144
434831 236
434848 105
434937 15
434956 115
434993 55
435126 88
435161 0
435184 0
435404 296
435431 704
435580 0
435658 0
435701 0
435730 0
435790 0
435820 0
435904 0
435964 0
436010 0
436060 0
436066 0
436149 0
436243 0
436340 0
436360 0
436373 0
436409 0
436411 0
436433 0
436444 0
436565 0
436631 0
436672 0
436718 0
436797 18
436807 0
436829 245
436834 0
436863 0
436865 146
436943 0
436980 0
437026 0
437073 0
437109 0
437176 0
437200 0
437350 0
437401 0
437422 0
437472 0
437505 77
437641 237
437758 391
437782 163
437863 1818
437996 718
438017 774
438047 36
438056 426
438079 79
438211 663
438285 1287
438366 479
438385 0
438422 64
438450 91
438510 0
438517 82
438525 258
438531 244
438722 32
438778 57
438800 0
438921 542
438992 59
439237 0
439422 563
439431 77
439458 0
439485 0
439600 191
439696 2836
439736 1952
439763 4865
439799 2027
439832 978
439924 0
440004 0
440064 2
440220 0
440310 0
440396 2
440402 0
440604 0
440705 0
440730 0
440760 0
440780 0
440829 0
440955 0
440995 1
441206 2
441266 4
441274 0
441353 0
441368 0
441416 0
441458 0
441497 0
441525 0
441656 0
441695 0
441758 0
441986 0
442043 0
442056 0
442224 0
442238 0
442274 0
442293 0
442334 77
442381 598
442440 0
442462 0
442577 0
442656 0
442725 0
442758 0
442774 0
442836 0
442845 0
442914 0
443019 0
443033 45
443068 48
443127 416
443165 549
443275 89
443297 0
443307 20
443383 38
443436 69
443572 440
443578 726
443619 278
443698 109
443710 0
443724 71
443856 0
443889 0
443895 0
443914 89
443917 771
444052 230
444197 184
444213 196
444223 151
444242 18
444358 6
444506 0
444522 500
444532 72
444661 102
444956 67
444984 0
445252 0
445263 0
445270 16
445272 0
445283 0
445315 0
445390 0
445566 0
445607 246
445622 6
445630 0
445646 211
445662 557
445700 161
445786 1059
445798 159
446147 387
446283 110
446304 99
446331 0
446365 227
446381 0
446442 0
446598 108
446656 0
446711 0
446824 0
446878 0
446998 0
447006 415
447074 688
447167 0
447178 0
447197 0
447308 0
447395 0
447448 29
447463 0
447600 0
447706 149
447718 0
447735 125
447746 0
447783 11
447796 51
447808 0
447838 0
447863 0
447947 0
447958 0
447980 0
447991 84
448071 23
448210 0
448242 0
448543 0
448551 0
448559 2
448604 0
448767 0
448828 172
448853 68
448866 0
448976 0
449030 0
449405 0
449611 54
449645 25
449740 0
449852 0
449861 0
449867 626
449888 224
450025 58
450140 112
450448 0
450458 0
450480 10
450497 0
450512 0
450536 0
450559 0
450635 0
450668 0
450696 32
450698 0
450719 39
450737 0
450773 0
450798 0
450884 14
450983 67659
450992 447
451079 201
451081 13
451147 0
451199 0
451379 0
451418 0
451492 204
451504 0
451622 0
451679 69
451762 329
451815 0
451864 8
451955 0
452058 37
452159 0
452259 0
452385 12
452467 0
452634 0
452678 1
452709 25
452738 0
453006 98
453045 284
453171 194
453188 52
453242 16
453246 140
453266 0
453298 0
453452 0
453504 537
453595 280
453624 213
453686 7
453717 0
453852 93
453904 0
454091 0
454136 15
454150 0
454167 266
454184 0
454218 551
454220 812
454259 0
454277 0
454408 453
454445 0
454473 0
454564 339
454899 347
454916 0
454945 0
455025 74
455308 835
455329 0
455384 67
455388 69
455450 0
455485 0
455493 0
455499 0
455530 19
455672 0
455726 0
455785 337
455921 67
455961 614
455963 133
455970 8
455986 909
456066 0
456139 37
456190 22
456269 25
456301 0
456342 39
456411 0
456436 77
456568 0
456578 0
456681 0
456735 0
456770 0
456776 0
456827 5
456894 861
456967 35
456998 224
457013 53
457032 46
457066 199
457159 0
457201 3
457208 0
457244 0
457354 0
457367 3
457393 217
457399 98
457476 0
457564 45
457645 101
457732 66
457842 11
457881 0
457903 0
457939 0
458002 0
458011 0
458024 0
458047 0
458065 0
458193 0
458222 0
458280 0
458283 0
458471 1021
458623 0
458905 0
458918 0
459068 0
459105 0
459160 0
459182 0
459254 0
459323 0
459328 175
459506 0
459598 0
459791 0
459985 0
460030 0
460039 0
460087 0
460265 0
460492 0
460859 0
460861 0
460930 0
460990 0
461044 0
461076 0
461251 0
461512 0
461530 0
461689 0
461739 0
461856 0
461870 0
461949 0
461961 0
461990 0
462083 0
462121 440
462216 740
462247 0
462315 542
462390 385
462411 37078
462435 797
462437 346
462453 66
462657 1550
462660 259
462672 76
462714 243
462902 0
462993 399
463008 606
463077 351
463107 18
463159 2
463179 0
463305 0
463352 55
463364 0
463382 0
463565 392
463593 48
463685 349
463729 183
463901 791
463929 0
464049 0
464295 1
464336 0
464416 46
464467 0
464710 83
464717 906
464736 5
464824 310
464902 219
464909 114
464929 178
464992 312
464995 444
465040 370
465083 1433
465161 0
465318 0
465413 0
465419 13
465445 304
465479 213
465510 197
465643 0
465775 192
465798 0
465844 355
465855 0
465862 2
466020 134
466152 316
466284 0
466321 179
466333 127
466435 0
466491 9
466606 46
466662 5
466673 181
466699 2
466780 16
466789 48
466973 24
466998 292
467000 1707
467091 16
467099 0
467255 0
467281 0
467308 36
467320 44
467374 88
467395 395
467428 97
467431 44
467541 2
467583 11
467596 77
467675 43
467700 135
467712 243
467787 228
467868 39
467955 65
467984 83
468005 25
468139 728
468143 81
468184 0
468215 0
468247 149
468256 0
468288 258
468296 1239
468376 0
468503 83
468528 0
468874 168
468939 9
469069 165
469235 338
469482 1
469569 0
469597 0
469608 1
469644 0
469738 0
469839 0
469860 0
469915 0
469917 0
470130 0
470145 0
470151 0
470202 12
470208 1
470217 0
470311 0
470479 0
470537 0
470596 0
470611 0
470652 0
470704 0
470721 0
470791 0
470819 0
470901 0
470907 0
470928 0
470972 31
471209 0
471228 121
471314 0
471324 279
471414 0
471426 123
471465 0
471543 69
471612 489
471650 0
471680 31
471879 295
472036 60
472266 404
472305 239
472473 68
472540 428
472576 0
472673 836
472680 323
472705 105
472854 861
472893 137
472968 0
472992 185
473103 106
473213 1056
473225 549
473579 0
473821 0
473831 925
474225 1397
474265 0
474362 0
474385 26
474475 522
474592 103
474698 120
474764 110
474794 0
474841 798
474853 636
474964 43
475049 62
475070 222
475140 0
475227 0
475259 6
475325 55
475342 14
475369 0
475437 237
475448 0
475455 0
475583 179
475740 43
475800 94
475897 274
476053 150
476139 0
476182 10
476189 3
476212 0
476219 0
476246 0
476265 0
476314 455
476345 0
476425 0
476465 1
476483 0
476489 7
476545 58
476547 1
476584 0
476640 3
476680 50
476710 22
476767 89
476806 0
476959 0
477134 45
477324 183
477328 396
477366 32
477390 251
477393 782
477412 281
477445 377
477487 0
477505 180
477546 16
477565 202
477571 1
477655 0
477715 0
477784 0
477869 0
477979 14
477994 0
478018 0
478050 0
478082 0
478087 0
478123 0
478132 0
478152 0
478267 52
478567 2
478636 266
478681 0
478692 0
478710 3
478930 0
478990 25
479436 0
479497 556
479595 1
479691 100
479761 1086
479777 0
479905 0
479935 0
480033 271
480236 240
480314 35
480336 267
480356 17
480430 0
480497 1258
480568 195
480703 1
480719 44
480783 72
480947 34
480974 63
480998 311
481015 11
481141 0
481199 438
481366 544
481443 26
481511 0
481567 225
481599 282
481611 385
481630 130
481692 0
481702 273
481815 2
481845 13
481896 15
481976 98
482009 257
482012 1
482024 2
482036 0
482068 0
482167 0
482265 40
482273 707
482278 0
482286 0
482300 122
482366 228
482369 238
482411 0
482435 225
482487 84
482597 0
482643 0
482669 5
482671 303
482711 79
482822 651
482929 6433
482939 7
483073 0
483093 3
483106 0
483135 3
483166 0
483214 0
483265 180
483360 0
483386 12
483445 304
483487 34
483505 0
483615 253
483658 37
483708 0
483742 0
483753 0
483762 0
483787 0
483793 57
483815 394
483817 46
483951 0
483958 7
483985 3
483987 33
484049 0
484098 0
484100 0
484127 0
484131 152
484134 0
484139 0
484176 0
484199 6
484215 0
484251 0
484272 0
484279 145
484299 1
484365 950
484369 307
484386 53
484390 18
484401 28
484411 54
484435 119
484458 0
484475 0
484484 0
484486 0
484524 0
484534 0
484540 0
484561 0
484567 0
484571 0
484634 0
484650 0
484666 0
484693 0
484717 0
484723 0
484753 0
484810 0
484845 0
484854 0
484858 0
484863 6
484884 0
484894 20
484899 0
484928 0
484961 413
484985 17
485041 113
485067 490
485071 514
485100 0
485103 38
485108 44
485161 0
485182 0
485206 0
485218 0
485225 0
485257 28
485337 46
485340 0
485354 0
485368 0
485383 0
485397 0
485405 0
485416 0
485425 0
485440 0
485469 0
485511 0
485533 0
485542 0
485545 0
485577 0
485595 0
485610 0
485628 0
485643 0
485668 0
485693 0
485704 0
485718 0
485757 0
485782 49
485796 0
485825 0
485838 0
485846 0
485870 0
485910 0
485934 0
485940 0
485946 0
485961 0
485979 0
485993 67
486044 3
486093 1
486113 0
486146 30
486154 0
486209 0
486231 0
486234 0
486246 0
486293 1
486317 48
486333 0
486347 0
486360 0
486368 0
486394 0
486414 3
486432 0
486435 0
486444 0
486465 0
486468 0
486477 0
486487 0
486498 0
486560 17
486579 420
486594 0
486624 0
486651 0
486699 0
486719 223
486741 0
486788 0
486791 0
486828 0
486840 0
486843 0
486858 0
486925 0
486956 0
486963 0
486983 4
487050 0
487143 0
487161 14
487193 245
487429 180
487471 17
487662 0
487668 0
487678 71
487687 0
487747 0
487794 16
487843 0
488039 330
488329 343
488343 0
488379 47
488590 0
488620 1143
488700 302
488798 527
488880 683
488903 717
488907 35
488915 118
488933 78
488981 3373
488989 220
489005 0
489080 73
489141 0
489179 0
489210 0
489227 0
489234 0
489245 0
489254 0
489271 0
489279 0
489313 0
489321 0
489369 0
489386 0
489390 0
489399 0
489410 0
489442 0
489466 43
489531 80
489535 590
489543 18
489591 0
489617 0
489647 0
489679 0
489711 13
489732 0
489755 0
489759 0
489773 0
489823 0
489830 0
489839 0
489884 86
489888 0
489896 1
489937 57
489998 346
490027 0
490064 158
490143 371
490282 104
490350 133
490370 146
490389 1093
490488 200
490536 0
490577 502
490657 704
490710 548
490758 276
490765 381
490771 119
490799 347
490804 23
490850 0
490974 295
491023 80
491071 10
491134 0
491195 10
491242 0
491245 53
491269 0
491299 0
491332 109
491364 277
491389 22
491414 27
491485 0
491672 0
491680 52
491708 0
491807 49
491836 0
491911 0
491936 55
491949 0
491981 117
492005 144
492059 44
492110 57
492274 0
492285 144
492315 0
492355 0
492359 521
492363 364
492408 0
492435 1155
492490 0
492541 136
492580 0
492690 13
492719 393
492759 0
492831 46
492859 27
492868 1
492887 11
493077 0
493124 0
493138 0
493193 0
493239 0
493311 45
493356 32
493364 0
493414 1
493481 0
493589 0
493684 0
493700 256
493758 37
493779 142
493806 236
493856 167
494185 0
494246 0
494286 38
494321 0
494331 0
494358 76
494432 0
494556 313
494659 11
494665 0
494703 713
494733 9
494745 0
494783 95
494848 82
494852 85
495013 88
495063 45
495111 0
495134 0
495428 0
495540 0
495569 0
495622 0
495660 0
495693 0
495797 0
495875 0
496014 0
496082 0
496218 0
496227 0
496256 0
496269 0
496329 0
496395 0
496401 0
496424 0
496494 0
496518 0
496548 0
496614 0
496629 0
496818 0
496863 0
496892 0
496911 0
496926 0
497056 0
497324 0
497378 0
497474 0
497505 0
497513 0
497527 0
497652 0
497765 0
497885 0
498307 0
498357 0
498491 0
498509 0
498538 0
498652 0
498691 0
498812 0
498824 0
498839 0
498884 0
498914 0
499035 0
499057 0
499117 0
499180 0
499257 0
499263 0
499277 0
499291 0
499326 0
499372 0
499460 0
499626 0
499645 0
499661 0
499663 0
499674 17
499700 35
499706 802
499734 218
499794 36
499806 0
500064 2168
500170 168
500303 310
500342 186
500364 404
500493 0
500539 0
500609 0
500676 0
500763 0
500788 0
500798 0
500854 0
500984 0
501029 0
501037 0
501052 0
501102 0
501161 0
501347 0
501545 0
501752 0
501801 0
501853 0
501898 0
501929 0
501950 0
501963 0
501988 0
502106 0
502259 0
502288 0
502328 0
502342 0
502386 0
502425 0
502454 0
502479 0
502502 0
502571 0
502709 0
502754 0
502759 0
502793 0
502800 0
502854 0
502872 0
502929 0
503056 0
503122 0
503161 0
503198 552
503211 578
503213 1356
503242 30
503273 0
503287 203
503296 0
503302 149
503360 0
503378 0
503400 246
503412 0
503483 0
503570 0
503582 218
503603 0
503677 81
503739 16
503757 0
503764 0
503886 59
503973 52
504010 339
504128 0
504131 14
504184 264
504418 0
504471 0
504516 38
504555 135
504564 103
504589 0
504632 0
504654 0
504711 0
504734 0
504834 1079
504863 0
504884 94
504906 52
504921 342
505039 12
505080 2
505104 0
505174 7
505192 0
505389 177
505404 47
505455 157
505475 107
505503 163
505587 255
505664 0
505722 544
505745 395
505760 190
506100 351
506148 1182
506277 16
506335 0
506413 0
506417 7
506518 67
506562 711
506571 0
506580 4
506681 206
506687 609
506742 1
506799 132
506808 311
506820 117
506872 88
507051 103
507066 178
507089 0
507098 31
507138 348
507159 150
507356 0
507394 0
507466 0
507592 0
507604 40
507674 0
507692 0
507702 0
507810 0
507832 0
507944 0
507966 0
507984 0
508100 0
508108 0
508112 0
508232 0
508402 0
508427 0
508432 0
508466 0
508486 0
508578 0
508591 0
508601 8
508706 0
508955 0
509021 0
509037 0
509087 0
509126 0
509193 0
509348 0
509361 0
509387 0
509486 0
509519 0
509561 0
509615 0
509899 0
510009 0
510056 0
510074 0
510132 0
510164 0
510237 155
510248 0
510264 0
510322 36
510333 136
510378 205
510430 50
510442 855
510457 0
510516 235
510519 115
510580 241
510601 7
510637 210
510667 0
510715 32
510786 0
510797 42
511238 0
511254 733
511290 0
511397 239
511518 0
511686 177
511731 0
511781 0
511838 0
511868 0
511899 77
512186 230
512502 266
512582 0
512604 843
512821 347
513025 84
513137 392
513224 354
513300 91
513355 0
513499 0
513614 0
513700 62
513773 68
513837 32
514050 10
514236 0
514665 34
514680 119
514776 238
514803 0
514809 50
514967 0
514993 176
515204 0
515273 37
515321 356
515374 280
515550 166
515660 700
515847 1
515858 173
515862 107
515870 235
515879 0
516001 0
516009 34
516018 0
516073 273
516086 201
516183 233
516192 0
516198 0
516227 0
516230 13
516392 40
516409 0
516441 45
516447 1
516483 0
516669 46
516896 440
516903 322
516932 0
517007 195
517150 0
517181 869
517234 592
517247 934
517366 0
517421 79
517464 383
517474 0
517485 71
517495 0
517705 0
517760 23
517771 0
517804 12
517900 0
517924 0
517991 0
518051 0
518121 0
518200 0
518275 0
518355 0
518385 0
518404 0
518409 58
518424 18
518467 0
518622 0
518652 0
518671 0
518675 0
518691 0
518732 0
518901 0
518904 0
518965 0
519081 298
519107 0
519282 0
519316 0
519404 0
519410 0
519436 3
519439 0
519479 0
519491 0
519588 71
519599 139
519719 35
519731 0
519821 62
519850 66
519882 262
519917 9
519943 141
519962 533
520032 94
520049 31
520090 55
520224 90
520320 170
520452 0
520508 66
520524 306
520536 57
520566 113
520626 43
520678 0
520736 14519
520801 805
520804 206
520864 230
520957 39
520989 23
521010 388
521012 1269
521072 109
521153 0
521206 0
521259 0
521346 790
521350 199
521368 285
521420 171
521452 0
521508 63
521610 183
521665 1142
521702 0
521766 378
521768 536
521829 2
521845 206
521923 104
521977 544
521985 9
522008 0
522024 64
522066 3
522165 838
522174 362
522229 589
522231 1687
522315 72
522348 1040
522379 1566
522490 0
522532 640
522534 376
522662 74
522692 540
522719 833
522748 96
522887 522
523023 174
523055 132
523369 31
523511 107
523537 0
523565 0
523817 496
523820 526
523945 559
524029 0
524114 120
524168 259
524247 405
524497 36
524582 81
524694 0
524705 26
524735 59
524766 0
524795 0
524806 0
524854 0
524932 0
524996 0
525032 0
525046 52
525049 0
525065 0
525116 9
525346 0
525358 0
525469 49
525473 0
525505 41
525657 0
525744 20
525771 0
525876 0
525949 0
526093 500
526129 382
526144 503
526264 515
526296 92
526350 0
526372 0
526475 353
526558 0
526594 12
526648 0
526762 395
526779 309
526928 0
527200 475
527297 260
527328 0
527369 0
527515 87
527518 696
527612 0
527627 0
527731 269
527747 24
527767 0
527785 685
527874 2445
527895 348
527907 20
527933 0
527996 68
528003 62
528022 0
528033 0
528171 1158
528211 24
528287 207
528325 1133
528402 0
528413 0
528419 0
528448 0
528541 0
528545 0
528626 0
528684 0
528800 0
528834 0
529177 0
529196 0
529208 0
529256 0
529333 0
529474 0
529551 0
529679 0
530051 0
530297 688
530302 0
530326 66
530392 462
530468 3
530475 0
530535 79
530660 0
530672 3
530707 594
530736 374
530752 211
530791 82
530818 113
530852 174
530873 481
530920 21
530939 16
530981 0
531166 0
531213 173
531363 81
531410 0
531467 0
531476 0
531497 130
531745 0
531787 1
531839 391
531876 49
531927 575
531987 574
531991 809
532046 162
532080 56
532134 0
532225 394
532253 0
532267 560
532303 121
532318 622
532322 285
532332 97
532383 332
532395 27
532504 151
532569 419
532571 543
532640 612
532666 100
532697 664
532726 358
532729 2036
532743 534
532759 379
532803 0
532824 0
532888 0
532901 0
532909 0
532949 367
532977 282
532987 0
533005 92
533011 1
533120 0
533284 20
533400 23
533522 81
533543 0
533670 0
533743 93
533750 0
533777 378
533911 0
533933 546
533948 1959
533951 139
534083 0
534221 593
534248 0
534255 0
534284 642
534308 136
534404 0
534409 61
534482 2
534500 0
534530 81
534572 164
534668 937
534742 113
534780 11
534799 0
534823 0
534898 59
534956 0
534992 41
535036 431
535039 435
535117 200
535136 237
535210 0
535258 232
535270 80
535297 0
535306 27
535344 295
535373 486
535408 20
535491 249
535513 795
535587 0
535617 0
535630 265
535648 0
535680 305
535690 749
535711 186
535731 675
535794 16
535999 391
536050 77
536061 567
536063 666
536102 59
536151 0
536227 1480
536347 0
536421 0
536531 0
536552 207
536738 456
536745 363
536748 131
536756 6
536778 378
536819 15
536826 906
536844 131
536928 73
536962 14
537028 945
537132 353
537141 330
537150 31
537204 272
537341 7
537355 118
537385 0
537416 0
537431 1
537494 0
537520 92
537536 80
537575 374
537653 228
537784 171
537866 460
537891 276
537953 14
537965 0
538025 232
538037 134
538169 164
538229 315
538325 607
538406 654
538448 121
538481 543
538555 31
538572 0
538648 15
538711 0
538800 0
538846 8
538921 1
538958 30
539031 0
539053 0
539112 0
539142 0
539175 0
539237 23
539254 0
539289 0
539304 0
539352 0
539438 0
539475 0
539547 236
539656 0
539698 0
539732 0
539750 0
539756 0
539806 0
539859 0
539862 0
539886 1
539966 0
539971 0
540054 0
540099 0
540141 0
540163 0
540215 0
540232 0
540244 0
540248 59
540263 0
540275 0
540301 0
540357 0
540396 0
540430 89
540472 0
540512 26
540543 0
540596 0
540605 120
540608 207
540650 0
540667 0
540674 7
540681 0
540729 22
540738 0
540747 19
540763 0
540826 0
540836 0
540852 0
540855 0
540873 0
540900 25
540918 0
540950 0
540958 0
540997 0
541061 61
541080 3
541117 0
541146 0
541178 0
541181 0
541185 0
541212 0
541219 15
541222 0
541272 1
541360 0
541405 0
541461 0
541482 0
541485 0
541510 0
541514 0
541516 0
541563 1
541592 0
541595 0
541610 0
541643 0
541659 0
541705 0
541709 0
541747 0
541760 0
541801 0
541905 22
541949 47
541961 0
541995 0
542009 5
542015 286
542020 0
542024 22
542037 79
542059 77
542078 0
542085 0
542096 0
542107 137
542112 0
542127 39
542148 132
542278 4
542310 281
542328 424
542398 433
542581 867
542658 341
542718 95
542777 12
542795 8
542903 154
542954 639
542960 52
542973 5
542979 0
543027 0
543071 505
543084 5506
543108 484
543161 106
543173 399
543190 1090
543233 47
543256 0
543297 3
543399 206
543474 0
543521 0
543577 82
543603 365
543645 163
543746 23
543858 84
543867 797
543869 893
544010 1220
544031 0
544102 2
544129 157
544217 5
544271 0
544326 152
544406 0
544511 0
544732 48
544737 423
544924 196
544934 12
544956 273
545101 228
545125 29
545156 0
545183 5353
545189 552
545195 587
545202 155
545230 457
545236 300
545243 0
545359 0
545365 0
545376 115
545412 0
545437 0
545511 0
545526 0
545622 0
545631 0
545634 0
545647 0
545667 0
545708 0
545821 0
545828 0
545833 0
545877 0
545890 0
545956 0
546109 132
546310 40
546331 34
546350 3
546352 33
546409 23
546601 145
546677 0
546772 247
546803 1169
546829 87
546860 37
546908 61
546966 8
546986 0
547036 426
547207 0
547244 99
547280 367
547297 149
547359 23
547438 19
547473 300
547481 334
547484 0
547491 0
547494 978
547497 93
547501 76
547504 361
547507 130
547511 0
547514 588
547522 0
547533 0
547543 0
547552 64
547561 128
547587 0
547607 10
547689 32
547692 11
547771 0
547787 0
547797 0
547824 0
547833 0
547864 0
547878 24
547917 0
547974 0
548145 0
548178 1194
548223 305
548256 220
548313 3
548349 0
548357 38
548408 0
548449 0
548530 618
548634 0
548640 71
548678 52
548709 512
548739 65
548859 31
549027 0
549097 125
549222 42
549330 410
549393 696
549399 972
549420 462
549524 0
549566 406
549570 236
549631 0
549643 0
549646 0
549671 47
549720 99
549732 0
549780 235
550028 0
550056 195
550122 234
550272 1226
550428 384
550617 220
550740 53
550775 0
550801 35
550824 25
550827 442
550923 8
550959 111
551004 39
551052 24
551061 21
551088 140
551139 527
551169 28
551177 77
551256 9
551327 0
551426 64
551594 10
551616 399
551687 0
551696 193
551704 326
551760 72
551777 0
551843 116
551996 0
552198 0
552211 135
552216 29
552227 107
552229 594
552233 788
552258 999
552273 200
552311 1136
552320 117
552365 407
552491 0
552497 269
552500 1543
552503 863
552545 425
552548 926
552570 92
552601 91
552606 0
552623 0
552659 0
552719 0
552732 0
552751 0
552848 0
552860 0
552879 0
552947 0
553000 0
553045 0
553086 0
553094 0
553138 0
553175 0
553190 0
553387 0
553439 0
553483 0
553499 0
553507 0
553526 0
553531 0
553551 0
553590 0
553721 0
553830 0
554078 0
554085 57
554158 7
554301 210
554314 30
554371 0
554385 0
554480 0
554487 86
554559 0
554583 2
554626 68
554640 304
554672 26
554700 0
554713 241
554737 214
554746 0
554855 74
554885 329
554901 0
555010 16
555025 79
555060 97
555115 0
555129 96
555171 118
555237 0
555371 53
555402 278
555414 211
555441 0
555477 79
555504 273
555508 97479
555600 55
555684 211
555731 117
555836 887
555840 367
555855 1002
555861 405
555963 0
556052 808
556206 1003
556264 28
556293 258
556318 0
556351 469
556428 495
556676 1
556911 336
556976 25
557010 102
557031 1237
557158 0
557189 34
557202 185
557283 543
557301 0
557311 0
557435 0
557480 0
557514 0
557526 0
557614 0
557791 0
557842 0
557860 0
557946 0
558019 0
558210 0
558301 0
558349 0
558387 0
558439 0
558460 0
558592 0
558613 0
558619 0
558643 0
558688 0
558727 0
558811 225
558917 20
559076 125
559139 99
559146 0
559254 241
559419 6
559492 0
559571 0
559616 0
559672 0
559698 33
559744 59
559750 20
559760 373
559816 109
559840 4
559849 64
559852 0
559898 0
559909 0
559930 171
559964 0
559981 2
559993 8
560094 0
560140 28
560160 318
560188 0
560280 128
560323 147
560347 3
560354 1
560398 0
560400 0
560457 4
560498 3
560578 0
560591 33
560619 0
560659 258
560668 110
560677 171
560746 1067
560827 0
560849 220
560882 61
560918 0
560927 32
560936 123
561017 0
561071 0
561272 15
561455 61
561602 0
561614 64
561665 57
561711 0
561773 247
561798 628
561952 125
562012 881
562091 5
562099 422
562103 1690
562107 403
562160 630
562180 0
562197 416
562219 604
562251 40
562302 132
562305 365
562359 820
562361 532
562383 0
562403 237
562418 284
562434 11
562451 229
562464 790
562670 644
562717 250
562724 156
562841 120
562922 24
563049 4
563069 0
563102 13
563142 0
563237 6
563243 66
563278 1
563415 13
563448 243
563461 11
563464 71
563534 260
563550 0
563575 355
563751 32
563822 0
563848 0
563904 59
563923 0
564036 208
564181 18
564259 20
564385 249
564409 0
564457 0
564540 430
564711 934
564755 19
564908 137
564942 0
564958 0
564975 443
565009 543
565015 54
565168 177
565197 269
565261 131
565326 0
565365 25
565369 1150
565380 613
565441 0
565479 0
565592 1250
565621 370
565703 360
565754 981
565766 0
565776 69
565780 64
565792 148
565925 304
566039 40
566055 0
566072 0
566079 0
566113 1
566169 199
566210 188
566276 182
566394 36
566472 236
566501 0
566515 33
566547 142
566586 146
566588 101
566664 103
566718 288
566769 0
566828 883
566881 1060
566962 152
566982 1031
567100 0
567220 187
567262 290
567342 38
567778 142
567962 0
568042 0
568161 0
568307 0
568340 0
568386 0
568439 0
568457 0
568547 0
568567 0
568569 0
568635 0
568832 43
568984 199
569015 2665
569114 0
569141 0
569220 349
569234 135
569341 21
569343 38
569367 143
569408 105
569437 115
569466 309
569484 21
569540 2
569736 1295
569773 0
569818 0
569953 0
570039 1840
570048 116
570062 185
570095 1801
570147 55
570261 0
570372 1411
570378 16
570433 1071
570445 548
570481 0
570512 105
570525 0
570531 0
570580 0
570802 0
570823 0
570871 0
570962 0
571035 0
571061 0
571166 0
571343 0
571397 0
571466 0
571603 0
571611 0
571646 1006
571687 422
571738 0
571747 0
571757 55
572037 1306
572058 732
572082 72
572094 271
572240 747
572290 571
572382 692
572385 64
572396 39
572424 155
572451 0
572465 1459
572577 67
572640 703
572652 2910
572676 222
572684 35
572744 277
572789 309
572820 804
572823 205
572838 726
572883 113
572947 0
573044 488
573047 357
573063 0
573075 0
573175 455
573178 825
573197 597
573356 7
573374 604
573457 21
573475 369
573744 0
573813 2
573816 1
573825 0
573840 0
573925 0
573987 0
573995 0
574059 0
574150 1
574163 0
574259 1
574288 0
574403 0
574452 0
574594 0
574695 23
574701 0
574717 9
574722 0
574814 0
574922 0
574961 0
575035 1
575075 0
575082 0
575117 0
575206 0
575217 0
575558 0
575714 0
575786 0
575789 0
575810 0
575944 0
576123 0
576129 0
576398 0
576668 0
576689 40
576726 33
576738 22
576853 158
577013 852
577015 57
577048 60
577060 5
577087 129
577157 97
577238 74
577283 364
577336 410
577394 475
577452 440
577498 151
577619 76
577723 223
577733 97
577831 15
577877 11
577884 358
578003 478
578097 387
578119 51
578133 7
578278 22
578291 705
578315 17
578338 35
578425 0
578577 0
578594 0
578677 0
578702 0
578747 0
578783 0
578846 0
578912 0
579068 0
579109 0
579113 0
579173 55
579258 0
579277 673
579313 0
579336 6
579568 149
579593 662
579719 266
579799 574
579819 295
579881 165
579998 0
580007 0
580025 0
580032 0
580053 0
580083 114
580170 0
580207 0
580410 101
580495 513
580607 4
580684 47
580761 52
580988 0
580996 1842
581054 91
581100 1102
581115 81
581298 1447
581367 226
581438 0
581475 57
581490 0
581528 0
581785 0
581852 286
581876 695
581883 594
582003 0
582151 121
582312 765
582783 334
582795 84
582817 35
583041 259
583166 0
583188 58
583260 362
583347 134
583354 35
583378 0
583408 243
583421 189
583561 121
583571 19
583724 21
583864 143
583875 170
583899 0
583908 0
583986 0
584037 0
584055 39
584073 23
584091 505
584155 604
584354 42
584385 56
584500 36
584544 885
584552 20
584581 156
584691 0
584693 0
584870 9
585041 0
585169 154
585220 2
585274 109
585370 15
585406 0
585421 600
585425 108
585451 0
585466 0
585506 0
585523 0
585599 0
585644 0
585831 0
585896 0
586069 0
586098 3
586139 0
586230 64
586262 0
586320 954
586334 0
586372 368
586715 251
586809 0
587001 0
587049 0
587083 54
587089 85
587127 79
587199 14
587412 0
587499 0
587604 0
587695 39
587766 0
587773 0
587799 0
587866 0
588155 27
588164 0
588170 0
588194 17
588240 231
588273 443
588307 0
588367 234
588397 0
588415 200
588493 0
588530 82
588655 41
588689 418
588786 640
588835 179
588865 16
588915 5
589008 0
589168 190
589182 751
589351 16
589473 61
589700 219
589884 17
589903 126
590056 55
590112 0
590186 0
590218 0
590233 0
590393 0
590413 0
590429 0
590493 0
590635 0
590814 0
590841 0
590856 0
590958 0
590991 0
591004 42
591010 0
591019 158
591028 0
591042 1043
591119 94
591143 0
591234 92
591330 0
591345 44
591435 36
591453 0
591459 48
591461 102
591485 35
591574 903
591617 414
591642 78
591717 417
591757 119
591765 0
591884 0
591960 507
592001 147
592089 87
592166 57
592181 0
592191 338
592223 40
592235 242
592290 703
592498 0
592533 88
592563 103
592572 0
592583 0
592617 29
592656 30
592685 353
592702 0
592726 0
592732 0
592748 0
592782 22
592796 0
592855 0
593088 253
593137 28
593384 782
593396 0
593457 332
593471 2
593490 0
593497 0
593524 0
593536 0
593589 70
593640 99
593651 16
593686 0
593745 42
593824 201
593826 301
593872 910
593905 356
593937 181
593941 446
593950 705
593959 228
594006 0
594040 271
594061 3
594094 38682
594097 562
594224 324
594271 5
594295 22
594457 26
594499 30
594607 7
594629 79
594646 20
594658 25
594709 10
594791 691
594803 413
594912 0
594971 0
594983 0
595065 0
595132 0
595145 0
595175 0
595259 1
595326 10
595333 101
595340 234
595398 119
595449 0
595462 167
595481 0
595488 0
595675 0
595687 0
595794 0
595836 0
595873 0
595880 0
595896 0
595975 0
596082 0
596104 0
596128 23
596137 0
596151 0
596366 0
596391 25
596397 8
596436 0
596445 0
596507 0
596585 0
596591 12
596607 0
596642 0
596649 8
596654 239
596658 149
596679 0
596682 1076
596691 751
596708 0
596720 373
596730 764
596776 0
596845 1111
596849 666
596945 704
596984 474
597019 44
597094 105
597139 0
597174 0
597320 93
597356 0
597435 0
597443 0
597496 548
597498 3
597528 0
597613 434
597625 587
597636 0
597655 806
597721 867
597777 175
597783 0
597827 121
597835 34
597845 421
597849 36
597997 23
598004 57
598021 0
598036 28
598066 113
598132 425
598159 39
598188 0
598238 0
598396 0
598408 648
598530 4
598536 319
598568 0
598578 0
598582 0
598596 0
598616 0
598655 0
598686 7
598689 53
598730 238
598755 0
598783 103
598842 0
598853 0
598860 0
598865 0
598905 0
598915 0
598921 0
598964 0
598973 0
598980 0
599020 0
599034 0
599040 0
599049 51
599090 204
599124 0
599152 0
599154 10
599172 45
599233 0
599391 55
599402 49
599434 2
599466 8
599485 0
599516 74
599561 0
599574 0
599583 0
599624 0
599649 0
599659 0
599713 0
599775 0
599793 0
599835 0
599871 7048
599886 389
599987 0
600103 29
600156 0
600308 353
600343 333
600345 662
600364 0
600376 36
600384 152
600389 0
600402 0
600410 2
600473 0
600506 0
600606 0
600613 0
600674 0
600699 0
600705 0
600714 0
600813 0
601036 0
601147 0
601166 0
601202 0
601294 0
601342 0
601370 0
601455 0
601606 0
601640 0
601686 0
601759 0
601841 0
601867 0
601871 0
602076 0
602125 0
602158 0
602240 0
602275 0
602287 0
602291 0
602308 0
602312 0
602392 0
602784 120
602833 0
602893 0
602952 0
603090 0
603225 0
603311 0
603358 0
603438 0
603580 0
603633 0
603698 0
603767 0
604062 0
604079 0
604196 0
604231 0
604269 0
604350 0
604514 92
604551 0
604585 132
604597 0
604617 0
604751 0
604771 0
604792 0
604796 0
605039 0
605061 0
605137 0
605172 0
605196 0
605223 0
605252 0
605277 0
605376 0
605430 0
605448 0
605477 0
605506 0
605522 0
605556 0
605566 0
605585 484
605621 264
605643 643
605664 121
605716 202
605743 0
605889 0
605974 98
606161 0
606293 703
606514 0
606517 0
606526 0
606716 0
606836 1
606865 133
606883 48
606902 10
606926 298
607042 170
607091 370
607523 57
607624 934
607634 237
607676 508
607684 17
607731 83
607771 1583
607775 2158
607862 127
607931 78
608060 47
608077 16
608083 3
608136 1191
608197 172
608209 5
608227 328
608438 197
608462 97
608529 403
608539 234
608582 0
608594 0
608613 0
608635 9
608646 2
608704 48
608728 270
608745 61
608757 88
608781 345
608853 343
608894 420
608987 173
609031 746
609115 672
609156 406
609214 727
609256 30
609316 629
609448 1808
609450 315
609562 2772
609604 32
609769 736
609792 15
609820 476
609904 402
609995 14
610009 64
610108 244
610120 146
610202 56
610206 1759
610269 139
610290 0
610298 62
610326 111
610328 229
610449 0
610612 0
610667 43
610678 261
610833 338
610913 20
610936 1148
610957 18
611080 279
611173 97
611218 0
611299 515
611331 0
611380 1158
611389 452
611506 26
611552 33
611632 242
612069 188
612094 0
612114 200
612179 0
612192 513
612234 79
612254 433
612314 556
612347 110
612399 370
612555 84
612597 825
612673 355
612739 133
612758 55
612845 263
612895 0
612955 0
612988 37
612992 177
613046 0
613094 0
613128 303
613218 0
613269 62
613275 156
613285 0
613327 439
613332 424
613570 0
613627 193
613785 132
613811 5
613850 231
613884 614
613886 606
614044 512
614091 37
614099 64
614155 0
614235 72
614295 918
614327 401
614347 0
614402 359
614462 67
614525 92
614589 3
614594 1
614659 2
614684 1428
614713 43
614788 770
614797 101
614827 5
614866 0
614920 0
614984 0
615030 0
615034 0
615160 0
615184 0
615202 0
615233 0
615300 0
615361 0
615471 0
615490 0
615532 0
615681 0
615807 0
615830 0
615888 0
615986 0
616059 0
616098 0
616276 0
616289 0
616383 0
616558 0
616589 0
616597 0
616703 0
616714 0
616778 0
616808 50
616913 0
617011 0
617171 0
617182 0
617284 0
617296 0
617338 0
617548 0
617610 0
617619 0
617914 0
618054 0
618372 0
618425 0
618512 0
618586 0
618755 0
618839 0
618861 0
618989 0
619034 0
619085 0
619133 0
619151 0
619280 0
619415 0
619738 0
619743 0
619927 0
620061 0
620067 0
620143 0
620159 0
620221 0
620290 0
620359 0
620398 0
620444 0
620532 0
620578 0
620624 0
620662 0
620713 0
620722 0
620820 0
620848 0
620951 0
621047 80
621093 0
621102 48
621105 528
621153 53
621176 489
621183 9
621258 552
621357 30
621564 486
621582 12
621666 152
621699 47
621725 0
621764 32
621775 152
622122 800
622132 509
622239 843
622275 233
622304 344
622306 703
622317 0
622343 0
622375 0
622383 0
622630 39
622662 277
622751 87
622798 0
622809 0
622852 243
622864 0
622964 195
622976 109
623051 260
623201 0
623215 0
623357 1
623441 65
623482 0
623557 0
623671 673
623861 202
623974 0
624191 19
624453 15
624507 159
624525 104
624575 29
624631 0
624697 102
624725 562
624884 168
624910 0
625005 1461
625013 347
625101 0
625142 169
625350 285
625385 113
625419 2
625480 87
625489 1578
625514 145
625563 390
625640 0
625748 0
625791 0
625916 0
625962 0
625969 0
626028 0
626034 0
626055 0
626259 0
626271 0
626456 285
626505 1276
626553 641
626640 128
626661 0
626811 681
626853 20
627003 0
627037 0
627042 2
627306 0
627509 274
627605 374
627620 191
627773 38
627803 0
627854 19
627866 46
627896 0
628057 0
628116 268
628163 2420
628299 97
628323 98
628530 131
628619 507
628694 59
628740 0
628755 46
628799 0
628944 566
628953 197
629095 105
629141 199
629151 111
629226 244
629278 662
629286 42
629341 167
629351 0
629493 563
629631 389
629829 475
629923 0
629936 78
629958 527
629964 245
629976 0
629986 920
630017 274
630167 37
630228 0
630314 293
630401 34
630486 6
630546 368
630672 0
630766 60
630784 40
630808 443
630826 146
630974 485
631103 124
631128 323
631670 141
631705 188
631806 0
631816 168
631902 0
631951 101
632217 0
632283 125
632407 59
632461 0
632551 0
632602 344
632616 280
632684 0
632817 595
632827 296
632925 0
632973 0
633013 0
633056 123
633088 0
633301 0
633328 0
633336 0
633374 0
633410 0
633429 0
633431 0
633581 0
633610 0
633681 0
633707 0
634034 0
634168 0
634200 0
634244 0
634296 0
634336 0
634417 341
634488 0
634506 0
634566 0
634852 0
634880 0
634884 0
634939 0
634972 0
635093 0
635131 0
635157 0
635169 0
635266 0
635397 0
635534 0
635574 0
635740 0
635829 0
635881 0
635883 52
635913 153
635936 88
635997 168
635999 284
636019 61
636142 0
636157 0
636194 4
636460 0
636487 0
636555 0
636640 20
636695 13
636732 487
636763 600
636767 0
636844 102
636959 199
636991 1
637041 15
637326 59
637332 0
637488 0
637511 23
637528 499
637551 236
637562 60
637600 680
637634 122
637744 201
637815 0
637869 0
637905 2228
637926 127
637943 137
637981 401
637988 152
638210 12
638252 56
638255 405
638283 0
638342 962
638400 407
638445 0
638462 2006
638465 1163
638697 0
638929 334
638946 44
638950 128
638989 489
639013 5
639019 97
639057 0
639097 0
639301 0
639312 0
639361 0
639373 0
639424 0
639607 0
639613 0
639748 0
639841 0
639991 159
640022 221
640096 4
640162 20
640178 7
640319 104
640436 0
640563 62
640576 147
640837 890
640856 0
640868 0
640963 42
640983 175
641048 78
641097 0
641162 0
641463 720
641466 548
641521 428
641556 0
641633 149
641712 567
641745 224
641748 300
641789 0
641820 80
641823 52
641883 510
641914 0
641942 103
641972 244
642044 208
642122 44
642133 54
642159 129
642172 0
642219 279
642239 8
642396 260
642444 0
642533 43
642555 75
642565 314
642650 76
642731 181
642740 0
642779 6
642822 32
642858 42
642875 49
643100 0
643137 0
643222 53
643342 419
643411 3
643487 545
643588 0
643642 81
643755 0
643774 7
643808 4
643837 89
643873 13
643945 659
644083 8
644175 206
644380 14
644388 530
644482 0
644494 0
644512 0
644535 0
644643 0
644694 0
644735 0
644976 0
645110 0
645143 0
645161 0
645441 0
645454 593
645482 245
645517 0
645587 25
645693 255
645835 292
645857 1209
645887 3581
645906 770
645988 178
646017 506
646052 15
646115 466
646157 0
646167 156
646270 567
646293 0
646475 0
646580 0
646622 0
646670 0
646765 0
646919 0
647148 0
647181 0
647224 0
647481 0
647544 0
647549 0
647670 0
647698 0
647819 0
647963 0
648021 0
648050 0
648068 0
648144 0
648147 0
648229 0
648253 0
648266 0
648286 0
648295 0
648336 0
648416 3
648495 30
648503 0
648615 73
648851 0
648879 0
648902 43
648935 0
649039 0
649062 0
649316 27
649340 0
649362 408
649422 0
649464 74
649559 0
649631 93
649670 280
649676 117
649688 402
649758 0
649772 0
649800 0
649888 0
650051 0
650116 0
650119 0
650166 0
650175 0
650216 0
650232 0
650238 0
650347 0
650364 0
650398 10
650408 0
650453 339
650543 165
650606 363
650621 328
650663 84
650694 0
650746 127
650755 16
650757 402
650891 139
650927 588
650986 0
651004 36
651017 191
651059 177
651131 66
651138 105
651214 83
651419 3
651464 63
651466 1
651468 0
651483 0
651485 0
651694 23
651715 292
651724 0
651755 0
651842 314
652010 49
652013 95
652118 0
652126 240
652187 25
652202 484
652223 307
652339 0
652380 0
652390 58
652466 3
652563 386
652567 308
652759 554
653053 0
653121 0
653149 0
653153 0
653293 0
653327 0
653445 0
653490 0
653510 0
653530 0
653537 0
653677 0
653708 0
653755 0
653776 311
653814 0
653839 372
653862 1500
653932 0
654020 0
654026 0
654034 0
654101 0
654155 0
654244 0
654299 0
654352 0
654468 0
654497 67
654740 1124
654750 0
654785 0
654875 75
654925 559
654977 711
654979 494
655322 0
655333 90
655411 613
655446 27
655498 1
655563 276
655592 516
655789 16
655796 0
655961 60
655984 6
656056 0
656077 3098
656088 461
656128 0
656146 98
656244 0
656302 89
656353 706
656447 219
656486 0
656510 199
656554 839
656602 98
656632 5
656660 0
656727 0
656737 0
656780 0
656806 25
656827 0
656853 916
656938 259
656973 0
657016 1116
657028 682
657034 590
657037 117
657070 113
657113 250
657148 707
657181 88
657205 233
657259 19
657307 0
657361 350
657394 0
657509 25
657549 88
657555 316
657733 114
657757 0
657765 463
657772 0
658064 0
658083 0
658096 261
658104 0
658144 0
658162 0
658205 0
658263 63
658272 170
658363 123
658374 403
658379 625
658386 169
658469 84
658552 0
658560 451
658603 572
658642 19
658735 1119
658773 0
658834 0
659082 6
659100 101
659107 144
659211 67
659236 64
659332 126
659334 604
659338 330
659437 1068
659564 0
659612 766
659814 0
659857 20
659922 89
660086 43
660216 0
660359 346
660407 58
660452 0
660518 0
660717 359
660879 0
660940 461
661049 391
661077 401
661111 1015
661267 18
661417 128
661431 0
661465 0
661544 765
661553 282
661585 0
661614 22
661641 69
661655 27
661748 97
661794 95
661797 83
661964 200
662043 0
662051 160
662104 0
662134 0
662193 0
662244 0
662374 199
662447 152
662458 32
662579 0
662671 0
662678 0
662703 0
662727 149
662797 0
662911 0
662996 118
663047 0
663215 217
663257 1
663263 109
663285 157
663293 0
663312 0
663480 5
663488 0
663577 229
663622 50
663625 38
663824 0
663958 149
664001 0
664014 326
664099 0
664244 105
664304 0
664504 124
664711 0
664756 9
664852 870
664860 366
664919 583
664924 2
664973 0
665045 987
665133 979
665154 7
665211 145
665214 190
665261 126
665324 105
665338 31
665419 1600
665435 597
665491 10
665543 469
665545 72
665580 1010
665618 0
665670 87
665690 0
665792 0
665829 0
665852 87
665966 0
665972 0
666174 160
666200 180
666245 346
666260 90
666538 103
666548 440
666578 0
666668 43
666716 175
667028 0
667103 625
667135 0
667175 0
667199 17
667253 34
667267 29
667393 93
667472 1236
667523 782
667550 241
667563 0
667571 423
667573 1102
667676 66
667708 269
667716 0
667858 0
667900 16
667980 0
667997 0
668070 0
668087 145
668261 53
668280 313
668282 147
668418 125
668427 0
668439 743
668446 943
668460 282
668548 62
668589 16
668775 24
668835 205
668964 194
669153 63
669162 844
669186 0
669225 98
669417 273
669549 451
669600 0
669627 127
669730 0
669737 0
669769 0
669774 0
669810 0
669815 0
669825 0
669830 0
669888 606
669919 0
669960 124
670000 0
670028 467
670031 105
670127 0
670258 36
670283 11
670309 64
670599 0
670638 0
670650 0
670684 26
670691 84
670917 25
670994 94
670998 66
671038 32
671150 81
671184 90
671250 225
671274 0
671310 220
671403 543
671405 21
671542 38
671638 0
671646 12
671686 782
671703 90
671744 355
671787 1
671949 364
671997 488
672154 0
672179 204
672775 0
672923 35
672958 0
672982 1
673372 0
673588 63
673702 0
674177 243
674353 0
674605 2
674665 116
674698 0
674854 0
674899 0
675217 108
675286 0
675354 52
675400 0
675433 0
675440 61
675510 143
675620 0
675660 99
675735 50
675905 241
675975 16
675988 359
676042 0
676071 0
676084 790
676144 67
676158 0
676232 68
676247 242
676265 48
676378 45
676427 18
676460 9
676465 722
676522 0
676633 0
676764 48
676791 0
676877 29
676880 34
676919 18
676980 286
676984 47
677126 194
677158 5
677206 19
677261 282
677328 354
677348 406
677411 0
677506 0
677593 205
677600 160
677627 92
677650 0
677679 0
677681 20
677695 153
677698 0
677703 28
677707 5
677728 79
677798 63
677858 439
677860 116
677952 15
678002 1
678025 0
678033 158
678040 0
678054 22
678073 0
678183 0
678240 0
678327 4
678390 0
678555 402
678750 227
678765 60
678883 112
678885 1728
678900 213
678940 150
679131 36
679157 89
679210 1608
679217 299
679228 1512
679319 22
679366 377
679398 22
679454 204
679478 177
679487 33
679493 7
679658 24
679661 0
679668 22
679681 0
679739 17
679802 180
679886 63
679895 148
679931 95
679949 0
679958 0
679988 4
680000 133
680051 528
680151 0
680201 0
680213 0
680242 0
680261 71
680312 11
680339 199
680435 120
680493 0
680505 0
680513 4
680558 467
680630 191
680645 0
680683 20
680761 34
680798 17
680831 92
680833 2
680888 60
680915 8
680939 338
680959 27
681025 27
681059 145
681073 0
681104 437
681110 553
681224 48
681248 0
681380 31
681558 168
681562 1
681650 1044
681671 44
681699 0
681753 115
681776 15
681779 0
681788 457
681811 71
681886 71
681936 0
681942 0
681957 1539
681964 17
681999 0
682145 75
682197 195
682251 0
682284 0
682332 156
682354 0
682386 10
682452 0
682523 0
682533 0
682556 0
682581 0
682657 0
682677 0
682686 0
682739 0
682753 0
682762 148
682779 84
682902 0
682940 0
683017 379
683083 3
683144 39
683187 0
683266 485
683325 1058
683470 9
683532 0
683921 12
683951 87
683968 329
684049 0
684058 112
684172 12
684236 1
684277 211
684339 1145
684347 319
684384 0
684469 27
684700 0
684762 124
684906 0
684920 0
684941 0
684954 174
684988 36
685004 0
685071 148
685104 274
685111 0
685156 90
685204 0
685217 0
685287 99
685359 99
685412 0
685608 228
685622 0
685687 27
685718 0
685775 0
685786 0
685924 574
685962 0
685976 0
686006 0
686102 0
686269 0
686370 37
686457 72
686486 80
686543 73
686564 48
686573 0
686663 58
686666 79
686672 5
686780 20
686813 0
686863 0
686909 57
686917 265
686961 0
686988 0
687013 43
687109 60
687144 0
687175 35
687341 0
687390 0
687416 0
687442 0
687478 210
687585 0
687634 77
687672 1
687688 46
687769 0
687776 0
687814 113
687820 19
687916 4
687952 53
687991 270
687995 655
688009 0
688052 0
688146 0
688210 0
688234 0
688261 115
688326 0
688350 53
688612 23
688696 428
688780 159
688857 125
688907 0
688935 29
688937 112
688958 0
688992 0
689010 0
689178 22
689182 15
689185 11
689226 0
689373 41
689448 5
689455 37
689464 0
689531 0
689573 43
689774 19
689804 661
689906 253
689926 148
689998 115
690162 339
690211 88
690254 112
690333 119
690368 310
690413 5
690492 63
690556 37
690621 0
690635 15
690641 0
690654 74
690678 82
690722 45
690771 15
690783 66
690803 0
690864 12
691153 40
691170 63
691364 117
691369 306
691425 173
691449 0
691452 94
691529 0
691554 0
691584 0
691620 21
691680 2
691713 50
691811 0
691829 0
691883 0
691932 297
691965 0
692047 0
692161 320
692206 123
692231 20
692266 200
692302 60
692373 0
692415 1841
692510 115
692515 9
692652 0
692881 0
692890 28
692928 13
692954 402
692976 622
693019 0
693032 112
693176 7
693251 22
693315 452
693328 0
693354 13
693363 205
693391 473
693393 51
693414 230
693430 75
693498 77
693594 30
693626 1
693845 155
693854 0
694048 18
694055 335
694068 177
694133 266
694136 712
694264 0
694278 1564
694339 638
694395 825
694422 22
694517 278
694644 621
694664 75
694674 7265
694699 134
694719 481
694803 91
694848 88
694876 7
694986 1350
695022 433
695050 327
695127 7
695146 121
695223 73
695293 34
695378 0
695435 0
695471 0
695476 0
695488 63
695496 0
695555 61
695605 0
695669 56
695688 40
695695 0
695789 778
695794 382
695983 12
696027 0
696132 0
696161 126
696231 0
696326 340
696423 101
696703 172
696782 423
696914 0
696931 0
696935 0
696959 0
696972 0
697071 780
697082 0
697191 116
697269 67
697366 76
697400 578
697431 331
697507 0
697517 0
697578 0
697584 74
697636 36
697700 158
697708 3
697762 1
697806 21
697811 45
697856 0
697905 374
697915 47
697945 71
698362 0
698596 305
698683 0
698713 114
698816 217
699081 0
699147 19
699156 314
699186 38
699338 19
699441 7
699461 0
699499 68
699548 26
699565 0
699600 78
699803 0
699835 128
700063 0
700165 0
700198 0
700226 147
700262 1
700443 95
700866 319
700940 0
701068 185
701106 387
701155 139
701207 236
701348 434
701397 70
701417 214
701429 748
701481 172
701558 370
701592 0
701732 1055
701817 321
701893 625
701900 727
701937 210
702133 226
702165 0
702218 247
702310 181
702343 138
702477 342
702513 1
702623 0
702757 0
702770 116
702791 0
703006 56
703209 0
703215 0
703229 0
703237 0
703240 0
703396 0
703463 236
703546 0
703597 0
703613 59
703665 0
703697 0
703732 7
703795 794
703926 0
703932 66
704069 0
704090 0
704144 0
704175 153
704210 113
704300 0
704366 39
704440 91
704509 52
704519 91
704704 0
704747 0
704802 18
704911 3
705098 559
705533 31
705716 155
705799 66
705824 0
705832 6
705875 55
705886 233
705895 84
705962 139
706011 0
706039 0
706062 0
706076 10
706091 752
706153 267
706178 970
706194 161
706203 184
706210 0
706255 155
706320 0
706460 9
706483 47
706565 114
706639 2
706804 156
706810 276
706931 13
706946 32
706949 208
707126 184
707196 29
707447 195
707770 1873
707875 0
707996 3
708011 1336
708074 603
708134 363
708704 755
708805 380
708873 124
709154 41
709202 290
709300 120
709312 17
709527 698
709585 600
709733 0
709750 84
709799 0
709919 151
709984 424
709991 143
710027 239
710071 191
710150 716
710157 68
710224 450
710323 1607
710355 453
710420 0
710435 416
710454 261
710585 736
710606 582
710628 0
710729 57
710770 0
710790 241
710844 0
710910 254
710993 1
711300 239
711358 362
711385 0
711470 221
711476 792
711624 67
711830 8
711883 0
711905 116
711993 0
712140 0
712213 23
712219 121
712225 37
712346 0
712373 0
712411 0
712480 0
712513 0
712531 33
712576 18
712627 88
712674 0
712728 1
712773 0
712935 0
713145 2
713328 15
713620 0
713696 0
713748 0
713775 0
713891 0
713930 0
713946 146
714060 12
714078 0
714177 121
714290 808
714322 88
714481 0
714826 390
714961 151
715004 255
715024 0
715038 0
715119 0
715348 6
715385 0
715436 6
715541 5
715796 18
715940 467
715943 150
715972 0
715986 38
716033 22
716084 0
716231 0
716267 0
716298 0
716328 151
716360 69
716379 0
716386 0
716390 0
716393 0
716396 0
716398 0
716421 110
716499 0
716638 0
716775 454
716797 39
716910 0
716919 0
716952 7
716970 181
717057 135
717064 16
717116 197
717235 0
717346 20
717427 426
717447 0
717633 0
717711 10456
717718 223
717795 1
717802 242
717813 620
718001 0
718012 0
718020 21
718054 779
718060 9
718138 0
718228 0
718485 0
718790 63
719305 2053
719521 175
719572 0
719947 516
719974 0
720026 218
720138 255
720354 322
720369 40
720405 277
720674 0
720715 1
720776 0
721079 126
721237 2
721316 0
721386 60
721398 36
721416 90
721559 0
721580 0
721868 0
721901 52
721946 0
721967 0
722009 0
722045 0
722060 33
722074 0
722108 0
722159 127
722672 0
722734 0
722856 261
722869 0
722976 0
722987 158
723077 226
723104 44
723155 742
723662 177
723790 14
723869 0
724064 90
724097 590
724127 158
724176 120
724215 407
724490 0
724535 234
724569 362
724783 252
724828 281
724901 0
724935 25
725049 1
725070 0
725227 0
725314 231
725337 111
725453 65
725503 20
725811 0
725851 0
726208 25
726240 0
726587 171
726755 0
726853 0
727159 385
727316 211
727861 5
727881 0
727900 62
728319 6
728359 108
728392 43
728402 0
728437 0
728540 88
728584 432
728604 0
728756 0
728818 231
728853 0
728863 86
728908 1141
729004 0
729019 0
729108 24
729119 0
729227 924
729257 0
729259 540
729328 0
729339 0
729499 0
729508 511
729521 298
729525 467
729691 906
729694 504
729838 0
729859 210
729904 257
729933 604
729974 522
729988 785
730172 1
730174 263
730201 0
730366 43
730372 77
730420 1204
730483 168
730539 204
730572 44
730595 261
730737 0
730839 64
730847 0
730888 0
730939 0
731014 140
731044 989
731101 174
731140 96
731171 127
731190 0
731212 0
731277 0
731305 144
731394 123
731443 54
731453 0
731482 0
731501 0
731529 0
731558 0
731596 0
731610 0
731623 0
731639 0
731646 0
731675 0
731698 0
731711 0
731723 0
731774 0
731778 0
731877 0
731912 16
731916 59
731923 0
731963 0
731969 0
731981 0
732011 0
732044 0
732077 0
732079 0
732106 0
732122 0
732189 0
732239 0
732251 0
732344 0
732346 0
732450 0
732480 0
732597 0
732639 0
732764 0
732767 0
732814 0
732819 0
732824 0
732842 0
732864 0
732873 0
732972 0
733020 0
733190 0
733239 0
733323 40
733327 440
733351 605
733478 0
733531 0
733652 648
733656 661
733712 456
733716 683
733719 58
733771 0
733943 0
734012 0
734033 0
734052 0
734058 0
734092 0
734120 0
734124 0
734259 0
734300 0
734401 0
734416 0
734425 0
734485 0
734559 0
734575 0
734625 0
734780 0
734806 0
734825 0
734968 5
735151 0
735208 0
735219 0
735267 0
735417 0
735448 68
735456 0
735489 114
735502 0
735511 0
735538 0
735577 0
735675 0
735726 0
735746 0
736081 0
736138 0
736222 119
736246 1195
736278 327
736299 55
736323 0
736362 0
736383 15
736392 0
736401 1
736438 0
736482 0
736580 0
736633 0
736653 0
736662 0
736737 0
736912 0
737028 0
737067 0
737079 0
737130 0
737176 0
737225 0
737245 45
737269 83
737302 51
737338 2
737347 122
737356 197
737358 330
737459 45
737465 0
737586 301
737610 354
737668 230
737692 65
737715 18
737730 7
737778 0
737827 401
737875 458
737946 22
737967 76
738022 82
738034 207
738085 289
738140 200
738202 337
738274 393
738298 39
738331 38
738367 152
738376 93
738385 361
738466 259
738904 472
738950 0
738981 120
739063 95
739114 170
739146 184
739167 945
739185 180
739253 6
739260 213
739276 137
739313 282
739328 447
739360 905
739397 108
739415 420
739432 73
739462 236
739496 1361
739676 257
739696 494
739727 111
739751 234
739892 148
739934 841
739987 307
740064 175
740081 0
740093 225
740144 262
740165 702
740168 1092
740187 96
740213 906
740436 50
740462 17
740511 190
740534 262
740556 1
740853 278
740964 29
741090 4845
741093 375
741127 0
741152 275
741209 0
741266 0
741278 0
741329 0
741371 0
741524 0
741541 0
741617 0
741850 0
742085 0
742298 0
742453 0
742562 0
742580 273
742618 182
742641 30
742653 8
742661 98
742712 0
742734 48
742963 25
743031 604
743046 278
743106 78
743175 256
743229 5
743346 700
743367 1534
743463 0
743505 389
743553 1343
743847 7
743890 123
743919 0
744004 0
744024 0
744033 228
744073 998
744129 3
744189 0
744301 0
744426 225
744460 52
744609 0
744717 248
745155 1
745456 256
745539 53
745583 119
745589 0
745650 167
745659 0
745938 37
745978 0
746058 2321
746224 243
746334 92
746460 0
746598 0
746789 364
746987 105
747139 9
747246 1487
747254 745
747824 9
747836 0
747943 3
748009 728
748047 456
748164 0
748235 0
748271 0
748357 0
748391 0
748420 0
748600 0
748670 0
748810 0
748821 0
749239 57
749279 0
749379 0
749447 41
749627 150
749634 59
749658 36
749667 0
749744 152
749759 0
749799 2
749955 167
749966 0
749977 0
749986 0
749988 0
750036 0
750073 1879
750129 85
750137 0
750177 163
750243 97
750329 81
750408 498
750474 932
750528 195
750558 383
750602 0
750654 612
750666 126
750790 0
750837 0
750855 54
750930 1419
750934 2376
750936 115
750947 198
750954 0
751005 0
751182 61
751245 301
751247 172
751371 0
751523 13
751535 0
751614 0
751659 0
751705 0
751814 0
751880 0
751965 2
752023 14
752037 0
752110 0
752117 0
752268 131
752570 473
752594 236
752646 220
752658 530
752730 289
752763 344
752925 0
752985 78
753048 21
753071 1387
753074 671
753210 822
753392 597
753445 930
753463 0
753511 194
753628 1831
753641 105
753648 860
753654 1329
753658 404
753705 0
753732 18
753747 420
753783 15
753796 0
753887 0
753949 6
754044 0
754047 183
754076 0
754084 168
754251 0
754295 0
754308 0
754332 75
754383 555
754388 0
754421 0
754476 0
754487 0
754528 67
754622 7
754783 431
754880 0
754930 12
754940 309
755080 89
755163 22
755231 186
755242 16
755249 168
755279 763
755311 246
755549 0
755571 564
755623 199
755741 110
755767 196
756023 638
756029 348
756103 19
756112 0
756122 306
756125 474
756197 226
756224 171
756361 0
756374 0
756426 0
756463 0
756494 0
756504 0
756507 0
756540 0
756554 0
756656 151
756662 0
756670 0
756685 0
756695 0
756707 3
756755 2
756842 913
756902 123
757059 370
757079 0
757097 7
757172 82
757223 391
757316 958
757325 97
757354 0
757361 0
757405 0
757527 37
757577 33
757622 44
757652 229
757748 233
757850 190
758093 55
758117 112
758123 216
758137 151
758150 0
758210 0
758244 120
758252 11
758369 303
758383 305
758498 122
758648 1057
758670 0
758786 48
758823 39
758832 73
758836 5267
758908 89
758991 0
759336 4
759374 0
759410 0
759458 27
759522 0
759531 0
759545 0
759555 0
759581 0
759603 0
759644 0
759675 0
759729 0
759764 0
759839 0
759845 0
759875 0
759883 0
759914 0
760059 0
760173 0
760344 0
760620 0
760704 0
760728 0
760730 0
760818 0
760925 0
761226 0
761295 0
761334 0
761360 0
761376 0
761496 0
761520 0
761648 0
761757 0
761792 0
761796 0
761909 0
761979 0
762402 0
762533 0
762849 0
762867 0
762873 0
762933 0
762965 0
763023 0
763035 0
763095 0
763201 0
763323 0
763340 84
763343 0
763352 0
763367 0
763414 0
763442 0
763475 0
763486 0
763550 0
763562 0
763685 0
763715 0
763757 0
763769 0
763878 0
764090 0
764111 0
764120 0
764399 0
764639 0
764893 0
765125 0
765128 0
765164 0
765203 0
765318 0
765410 0
765479 0
765533 0
765614 0
765746 0
765826 0
765914 0
765983 0
766112 0
766130 0
766237 0
766240 0
766304 0
766485 0
766553 0
766598 0
766764 0
766793 0
767098 0
767152 0
767158 0
767168 0
767216 0
767231 0
767243 107
767246 5
767297 196
767303 0
767312 85
767318 454
767560 148
767565 24
767725 813
767772 188
767788 1
767925 305
767950 222
768000 178
768204 75
768219 613
768240 298
768249 786
768261 174
768325 126
768358 2
768369 34
768425 218
768501 45
768515 0
768642 112
768678 761
768763 0
768891 645
768924 46
768982 35
768991 23
769036 7
769051 0
769140 61245
769269 252
769278 277
769287 118
769344 1331
769348 60
769356 250
769486 70
769530 0
769586 597
769591 336
769602 410
769641 0
769663 20
769685 142
769705 29
769780 841
769859 47
769951 1809
769966 18
770170 0
770340 39
770570 185
770581 608
770601 102
770677 238
770717 124
770726 118
770728 172
770813 174
770858 0
770870 17
771005 287
771041 0
771102 0
771173 0
771274 32
771441 0
771461 0
771472 0
771492 180
771532 884
771605 670
771687 18
771700 103
771706 0
771727 294
771739 122
771756 6
771864 69
771886 424
771910 17
771912 169
771934 244
771961 302
772090 9
772285 51
772409 0
772456 0
772621 85
772687 29
772717 0
772772 19
772776 0
772918 31
773047 20
773102 0
773174 48
773360 0
773399 125
773415 538
773445 30
773477 0
773558 221
773633 0
774035 0
774059 3
774092 0
774168 0
774244 0
774369 0
774489 5
774710 0
774721 276
774937 4
775089 0
775186 0
775492 2
775572 76
775580 0
775747 0
775932 1
775996 2
776160 312
776200 0
776211 10
776412 241
776706 19
776724 29
776730 135
776770 86
776940 28
777047 0
777109 18
777189 17
777206 46
777222 189
777237 16
777249 0
777410 0
777489 0
777582 186
777585 3
777627 0
777651 49
777813 83
777874 9
777927 5
778038 3
778155 78
778304 133
778393 0
778499 99
778694 49
778709 26
778713 203
778733 34
778876 0
778953 0
778977 0
779065 206
779263 151
779422 687
779424 386
779458 0
779578 0
779604 49
779779 14
779796 553
779914 511
780007 0
780066 2396
780075 147
780142 81
780482 632
780554 35
780573 21
780582 18
780592 9
780853 209
780881 89
780933 59
780988 0
780997 278
781021 34
781066 648
781080 40
781120 50
781147 43
781224 0
781296 38
781309 607
781363 0
781390 0
781401 0
781474 0
781497 0
781546 0
781557 0
781610 0
781657 0
781671 0
781755 0
781842 0
781868 0
781908 0
781916 0
781985 0
782063 0
782186 0
782252 0
782393 0
782416 0
782445 11
782453 0
782457 481
782517 0
782587 0
782590 0
782598 0
782605 0
782727 0
782869 0
782926 0
783079 0
783095 0
783127 0
783184 0
783259 0
783328 0
783450 0
783478 0
783490 0
783513 0
783600 0
783606 0
783622 0
783943 0
783982 0
784072 0
784104 0
784117 0
784159 0
784177 0
784219 0
784351 0
784434 0
784468 0
784510 0
784531 0
784625 292
784647 12
784669 0
784718 22
784722 20
784730 37
784736 0
784750 0
784763 0
784788 0
784790 0
784797 0
784913 0
785006 0
785034 0
785055 0
785088 0
785214 0
785224 0
785486 0
785754 0
785805 0
785820 0
786009 105
786015 33
786108 0
786153 20
786161 92
786177 213
786227 0
786269 801
786286 196
786326 466
786441 0
786552 313
786578 80
786659 10
786908 2
787046 0
787056 0
787070 45
787096 790
787206 0
787235 0
787252 65
787338 82
787479 0
787500 493
787615 0
787640 79
787664 0
787685 0
787708 12
787774 0
787782 0
787818 0
787835 0
787905 23
787921 116
787939 0
788054 104
788099 64
788115 0
788174 0
788244 186
788260 14
788273 49
788314 215
788604 22
788647 0
788709 227
788716 0
788767 0
788927 56
788945 238
789032 0
789035 176
789141 181
789158 4
789169 262
789213 336
789282 22
789297 0
789418 106
789447 0
789454 41
789557 2
789658 238
789695 757
789908 376
789954 0
789969 126
790101 236
790105 440
790112 0
790195 4
790244 170
790412 414
790469 167
790577 452
790583 0
790589 0
790627 0
790642 0
790705 0
790779 0
790826 26
790987 3
790997 24
791167 0
791216 23
791284 973
791299 0
791432 96
791442 20
791451 77
791506 1338
791509 0
791701 0
791763 31
791774 0
791841 1
791916 0
791963 52
791980 1
792038 0
792046 0
792098 0
792170 0
792222 0
792238 0
792251 30
792358 0
792413 0
792418 0
792508 0
792706 0
792725 0
792761 0
792805 0
792923 0
792955 0
792989 0
793102 0
793191 0
793223 0
793330 0
793360 0
793407 0
793511 0
793535 0
793565 0
793640 10
793722 0
793885 0
793939 0
793954 46
794010 0
794051 3
794158 0
794320 0
794337 0
794383 5
794405 0
794523 11
794568 224
794602 0
794614 0
794658 0
794686 0
794695 8
794727 11
794746 0
794782 0
794803 7
794851 0
794855 0
794861 0
794964 0
795008 0
795045 120
795130 29
795275 2
795671 0
795779 0
795781 0
795787 2
795829 0
795838 0
795919 0
795970 0
796045 2
796123 0
796131 0
796183 0
796190 0
796203 0
796335 0
796407 0
796429 0
796677 13
796721 0
796747 1
796824 100
796828 0
796857 0
796875 0
796895 0
796925 0
796929 0
796953 0
797140 0
797230 0
797273 0
797316 0
797358 0
797492 0
797517 0
797525 0
797548 0
797669 0
797693 0
797787 4
797876 0
797912 0
797920 0
797955 0
797982 0
798050 52
798073 0
798114 0
798134 0
798167 0
798195 12
798272 0
798281 234
798335 0
798448 410
798453 48
798595 50
798616 1
798661 114
798667 20
798772 72
798847 0
798879 0
799018 2
799144 0
799161 0
799183 8
799196 0
799228 10
799316 0
799330 156
799373 3
799413 0
799474 35
799512 0
799696 59
799799 438
799848 435
799894 24
799923 0
799939 0
799947 58
799977 0
799995 677
799998 42
800044 125
800073 192
800126 0
800193 0
800237 0
800359 0
800368 0
800383 0
800398 0
800454 0
800477 182
800523 0
800596 0
800611 0
800631 0
800654 0
800658 0
800790 38
800832 0
800844 0
800855 0
800876 0
800879 0
800915 0
800947 0
800949 0
800968 0
801016 0
801046 0
801091 0
801139 0
801156 0
801342 0
801357 0
801530 0
801623 0
801675 0
801748 0
801771 0
801848 0
801868 0
801932 0
802035 0
802089 0
802091 0
802193 0
802217 0
802330 0
802349 0
802433 1
802487 0
802523 0
802543 0
802580 0
802674 0
802701 0
802711 0
802777 0
802791 0
802816 0
802837 0
802890 0
802944 0
802986 0
803041 0
803055 0
803241 0
803268 0
803295 0
803368 0
803386 111
803402 0
803551 0
803662 0
803700 0
803703 0
803709 0
803716 0
803941 0
804018 0
804129 0
804195 0
804280 0
804348 0
804363 0
804372 0
804418 0
804442 0
804622 0
804637 0
804783 0
804824 0
804831 0
804838 0
804840 0
804888 0
805022 0
805124 0
805130 0
805203 0
805230 0
805262 0
805390 0
805400 0
805431 0
805502 0
805505 0
805654 0
805669 0
805697 0
805747 0
805770 0
805794 0
805803 0
805856 0
805881 0
805905 0
805945 0
806012 0
806014 0
806037 0
806160 27
806164 150
806274 13
806287 10
806292 0
806307 0
806334 299
806382 13
806413 211
806455 150
806630 5
806640 130
806734 267
806743 476
806787 212
806839 4
806849 0
806872 0
806885 102
806887 81
806932 179
807019 23
807079 26
807103 261
807112 0
807146 0
807182 48
807190 256
807322 177
807355 0
807472 0
807532 2
807541 0
807577 39
807595 15
807682 263
807715 1
807791 0
807841 41
808054 390
808114 142
808138 673
808144 909
808147 263
808184 0
808233 0
808318 202
808324 282
808391 238
808405 217
808539 5
808582 0
808611 0
808734 0
808806 0
808829 0
808855 0
808911 8
808950 19
809053 30
809096 0
809125 13
809136 15
809154 0
809179 0
809202 0
809232 50
809301 0
809421 34
809480 7
809544 0
809556 0
809606 0
809643 401
809716 25
809732 0
809772 55
809796 13
809881 807
809930 0
809954 0
810087 319
810108 0
810284 109
810306 0
810336 0
810343 0
810364 0
810413 67
810417 883
810428 88
810474 601
810478 371
810686 17
810726 4
810764 64
810829 182
810855 1314
810870 0
810885 5
810943 205
810954 0
810972 255
811071 115
811112 0
811126 0
811134 33
811184 0
811204 0
811216 0
811259 0
811339 0
811371 0
811466 0
811528 0
811598 0
811705 0
811739 0
811789 0
811820 0
811839 0
811994 0
812029 0
812101 0
812143 0
812461 0
812489 0
812687 0
812726 0
812810 0
812827 0
812834 126
812865 0
812913 0
812967 0
813020 0
813036 0
813108 0
813146 0
813158 0
813171 0
813179 0
813237 0
813332 0
813363 0
813406 0
813412 0
813475 0
813495 0
813547 0
813580 0
813591 0
813607 0
813647 0
813680 0
813725 0
813841 0
813869 0
813890 0
813931 0
813935 0
814226 0
814243 0
814245 0
814249 0
814326 0
814360 0
814451 0
814455 0
814546 0
814568 0
814587 0
814641 0
814707 0
814726 0
814902 0
814978 74
814986 0
814988 1
815075 0
815188 0
815390 0
815409 0
815628 277
815718 0
815731 159
815772 379
815797 0
815817 17
815887 164
815970 0
815982 0
816089 88
816107 126
816110 398
816251 20
816373 44
816417 408
816479 35
816487 0
816572 340
816584 48
816798 47
816847 84
816929 15
816932 537
817072 6
817151 303
817195 12
817314 0
817323 43
817347 79
817355 6
817432 582
817532 1
817621 0
817670 145
817700 99
817762 109
817806 0
817879 300
817975 36
818065 476
818098 0
818170 108
818182 106
818199 0
818255 0
818393 0
818412 97
818453 216
818474 23
818522 2
818545 0
818607 4
818647 0
818685 88
818721 1
818828 0
818832 354
818862 0
818882 0
818895 185
818969 11
819054 13
819240 350
819273 26
819388 171
819633 959
819668 2
819676 11
819679 84
819685 0
819752 0
819791 0
819844 33
819865 32
819871 254
819887 16
820088 0
820102 115
820132 771
820243 370
820257 233
820263 48
820323 157
820354 117
820409 278
820508 319
820917 0
821043 0
821186 0
821339 26
821355 0
821391 464
821393 330
821405 0
821494 117
821539 0
821601 0
821798 355
821820 0
821921 0
821948 925
821978 387
822204 739
822280 0
822355 379
822378 21
822413 626
822415 1260
822417 903
822515 146
822555 65
822606 18
822625 45
822812 0
822896 409
822902 1922
823475 0
823592 0
823680 294
823726 574
823837 1061
823867 672
824004 1
824059 278
824278 0
824362 1299
824424 207
824460 420
824541 33
824643 365
824655 167
824692 85
824702 158
824710 0
824734 0
824796 0
824881 0
824977 0
825011 0
825014 0
825049 0
825151 0
825160 0
825164 0
825180 0
825230 0
825535 0
825565 0
825583 0
825615 0
825624 0
825646 0
825730 0
825757 0
825769 0
825796 0
825802 0
825901 0
825910 0
825927 0
825946 0
826029 0
826065 0
826105 146
826275 0
826377 0
826551 0
826581 0
826584 0
826665 249
826880 209
826889 0
826977 0
827164 0
827186 7
827216 0
827248 677
827344 0
827433 0
827468 0
827508 104
827525 43
827597 727
827627 0
827923 862
827945 424
827948 242
828023 191
828067 287
828112 415
828153 0
828218 0
828239 0
828385 0
828475 0
828537 0
828698 0
828859 0
828890 41
828903 174
828922 48
828935 667
829064 0
829166 47
829196 117
829218 444
829283 79
829360 233
829413 80
829424 35
829720 70
829752 173
829838 198
829893 0
829911 0
829965 0
829989 75
830384 7
830691 1
830714 49
830824 489
830907 0
830954 1804
831064 186
831176 166
831242 0
831345 277
831368 179
831386 580
831433 557
831473 21
831485 26
831509 53
831527 622
831555 267
831557 65
831587 774
831610 441
831637 101
831678 701
831716 882
831718 183
831758 673
831869 141
831975 1
831998 106
832006 0
832046 148
832082 384
832147 0
832175 180
832238 277
832259 365
832341 295
832397 213
832413 266
832418 893
832510 110
832526 845
832682 571
832727 59
832811 0
832846 670
832950 10
832982 124
833164 59
833199 16
833239 193
833273 0
833340 0
833522 1
833531 13
833567 9
833613 676
833678 170
833738 33
833785 0
833887 735
833911 950
833914 453
833945 0
834161 8
834182 383
834186 954
834199 60
834327 40
834372 405
834524 0
834584 0
834613 0
834639 0
834670 95
834715 0
834817 0
834899 0
834908 0
834961 0
834964 0
835016 16
835060 90167
835129 93
835222 27
835270 143
835417 1145
835426 0
835514 18
835621 136
835644 228
835802 0
835884 135
835959 174
836144 0
836260 57
836425 0
836620 10
836711 0
836849 0
836897 0
836981 551
837272 0
837397 0
837584 130
837710 0
838050 22
838149 23
838219 2
838363 0
838382 55
838389 0
838395 0
838412 21
838525 49
838534 118
838634 30
838667 167
838709 237
838909 0
839236 0
839329 194
839332 743
839542 0
839575 66
839629 814
840061 0
840283 43
840751 347
840760 0
840854 226
840934 0
840978 96
841150 267
841202 220
841212 335
841355 125
841544 102
841556 13
841568 175
841654 102
841672 59
841738 133
841843 123
841919 297
841929 0
841937 0
841995 1648
842016 249
842021 1268
842025 777
842043 184
842122 0
842150 161
842213 274
842234 381
842316 655
842348 367
842426 293
842788 11
842791 13
842809 0
843008 19
843084 0
843211 133
843243 0
843360 328
843372 0
843378 0
843435 1
843535 0
843553 0
843612 36
843667 0
843703 0
843755 0
843912 437
843966 0
844053 2
844257 77
844402 0
844422 485
844503 12
844578 0
844692 29
844728 298
844779 65
844944 137
844989 0
845029 328
845130 0
845250 356
845256 368
845266 0
845459 118
845550 32
845583 89
845627 1
845734 26
845846 65
845993 0
846001 0
846006 125
846009 0
846054 312
846093 6
846130 318
846133 576
846153 129
846211 287
846298 53
846342 6
846372 224
846417 725
846425 0
846510 546
846676 0
846699 0
846701 0
846710 0
846730 0
846746 0
846848 0
846932 0
846959 0
847149 296
847234 457
847308 533
847409 0
847431 654
847491 102
847552 651
847597 27
847645 0
847678 643
847716 265
847725 105
847856 0
847869 540
847873 1290
847928 594
848053 0
848060 199
848086 0
848094 0
848100 22
848104 24
848141 0
848219 0
848235 0
848246 0
848310 0
848315 0
848329 0
848337 0
848373 0
848378 0
848408 0
848417 0
848480 0
848483 0
848516 0
848534 0
848591 0
848642 0
848651 21
848700 0
848708 0
848748 0
848774 41
848820 158
848906 0
848916 0
848918 0
848921 0
848927 0
848970 0
848984 0
848987 0
849019 1
849057 50
849074 0
849092 0
849194 0
849269 0
849284 0
849293 9
849332 0
849362 0
849428 0
849443 0
849454 0
849464 0
849467 0
849494 0
849577 716
849619 76
849639 0
849823 10
849966 84
849991 572
849999 0
850084 26
850088 341
850115 1169
850244 0
850343 100
850345 681
850359 0
850369 141
850394 673
850410 86
850496 21
850625 289
850628 588
850678 1
850694 0
850705 0
850734 1
850860 157
850984 175
851055 169
851146 271
851241 100
851254 0
851439 38
851477 34
851544 0
851552 0
851576 0
851595 0
851749 0
851918 0
851959 0
852048 0
852072 0
852157 0
852195 21
852220 0
852256 0
852265 0
852328 0
852332 0
852359 87
852363 94
852427 0
852433 0
852600 0
852611 1
852639 0
852672 76
852674 0
852700 0
852775 0
852810 0
852886 0
852924 14
853181 0
853196 0
853218 1
853324 0
853519 0
853650 0
853954 15
854062 1
854174 5
854237 615
854278 0
854307 98
854338 4
854349 0
854377 0
854518 28
854690 316
854700 0
854718 0
854763 0
854790 0
854833 0
854835 56
854862 0
855009 5
855075 30
855120 0
855189 0
855303 1
855396 28
855429 0
855858 0
855871 0
855903 213
855917 9
855926 160
855959 0
855962 0
856021 92
856049 433
856115 0
856142 341
856235 0
856241 0
856346 1
856364 0
856407 50
856420 56
856460 0
856474 0
856606 0
856672 1
856683 47
856704 0
856756 1
856761 542
856794 0
856929 0
857169 7
857202 0
857248 0
857484 1
857496 866
857501 466
857532 283
857601 477
857723 0
857749 2
857811 47
857914 14
858020 0
858038 0
858064 39
858067 156
858168 0
858200 30
858279 0
858360 0
858389 151
858399 276
858475 0
858514 204
858679 0
858865 14
858952 51
859053 0
859084 0
859134 0
859174 0
859228 67
859278 0
859315 0
859332 275
859489 76
859492 109
859614 24
859662 0
859778 12
859824 0
859831 0
859866 19
859873 0
859958 0
859963 0
859993 160
859996 38
860002 0
860023 0
860029 45
860098 0
860127 257
860154 1
860180 10
860221 0
860410 17
860466 41
860502 1261
860508 552
860525 0
860568 60
860603 180
860689 0
860696 0
860721 0
860757 0
860769 0
860825 1
860840 0
860859 0
860909 270
860935 11
860961 25
861109 0
861174 261
861255 19
861284 8
861420 94
861432 0
861442 85
861456 0
861625 74
861645 0
861732 0
861750 0
861827 0
861950 22
862012 0
862028 0
862163 0
862184 130
862233 0
862265 10
862292 14
862306 0
862343 24
862347 435
862366 0
862379 13
862383 0
862432 0
862456 0
862469 310
862542 0
862570 0
862615 0
862661 0
862685 273
862730 0
862733 165
862777 142
862790 14
862856 134
862868 355
862938 0
862981 8
863050 227
863222 2
863289 503
863291 13
863303 2
863324 62
863537 127
863711 156
863814 94
863860 10
864046 53
864106 0
864188 4
864246 47
864370 127
864387 31
864418 0
864425 46
864474 0
864487 178
864550 0
864562 68
864572 315
864599 0
864629 0
864668 0
864800 0
864806 0
864864 0
864953 0
865040 0
865141 0
865160 0
865251 0
865263 0
865273 0
865306 0
865352 0
865387 0
865404 0
865518 0
865571 0
865580 0
865597 0
865765 0
865815 0
865823 0
865852 0
865900 0
865948 0
865956 0
866036 0
866092 2
866212 6
866332 56
866386 4
866467 80
866506 14
866609 515
866670 0
866686 0
866695 322
866812 26
866847 9
866873 99
867010 0
867045 0
867145 77
867403 48
867441 292
867482 19
867579 230
867707 5
867786 0
867815 0
867848 41
867912 556
868018 16
868269 31
868279 0
868384 787
868452 386
868507 637
868553 237
868560 193
868563 477
868758 1
868769 416
868778 0
868892 590
869060 494
869081 140
869114 998
869126 404
869134 119
869233 7
869290 476
869336 31
869353 3
869373 39
869387 69
869430 0
869507 0
869627 1018
869759 659
869774 0
869792 44
869859 116
869966 181
869969 36
869983 151
870038 0
870102 0
870114 0
870141 0
870170 0
870416 0
870548 0
870698 0
870903 0
870911 0
870933 0
871064 0
871097 0
871120 0
871128 0
871385 0
871399 0
871403 0
871424 361
871436 0
871539 31
871595 86
871599 0
871621 60
871638 947
871745 0
871840 61
872035 0
872037 549
872043 179
872066 0
872114 27
872160 0
872176 0
872207 10
872465 0
872514 2
872621 56
872633 0
872650 214
872673 5
872863 0
872960 1
873073 2
873158 33
873200 32
873226 239
873270 15
873292 165
873301 106
873331 0
873364 0
873384 0
873400 0
873454 0
873460 0
873543 0
873576 0
873655 0
873674 0
873682 0
873701 0
873708 0
873774 0
873833 0
873867 0
873880 0
873921 0
874009 0
874027 0
874107 0
874146 0
874171 0
874173 0
874176 0
874183 0
874202 0
874252 134
874323 464
874357 0
874365 0
874386 0
874454 0
874471 0
874503 0
874506 7
874533 0
874540 0
874558 0
874609 0
874700 0
874708 0
874713 0
874729 12
874743 0
874745 0
874765 0
874782 0
874843 58
874846 0
874891 0
874898 0
874927 0
874968 0
874984 0
875029 0
875095 0
875117 86
875177 125
875276 124
875284 0
875341 0
875467 0
875496 105
875519 107
875530 0
875545 222
875569 0
875603 5
875619 0
875647 10
875653 14
875662 0
875776 88
875792 258
875859 0
875892 0
876067 0
876073 0
876085 0
876094 0
876118 0
876163 0
876166 21
876277 0
876307 0
876320 118
876324 9
876343 0
876388 0
876418 113
876462 0
876827 0
876850 0
876899 0
876911 0
876920 0
876930 0
876983 0
877054 0
877083 0
877115 0
877268 0
877272 0
877426 341
877473 0
877574 214
877596 0
877649 198
877690 783
877749 502
877860 0
878033 0
878060 0
878096 0
878181 16
878335 0
878343 0
878440 0
878446 0
878459 0
878558 182
878560 621
878654 0
878720 0
878742 19
878755 25
878825 0
878836 21
878981 0
878997 4
879283 0
879308 0
879347 76
879354 0
879374 60
879431 0
879443 1055
879473 586
879591 0
879652 12
879679 472
879772 12
879825 0
879848 56
879927 0
879951 0
880056 0
880219 630
880233 39
880240 241
880266 0
880275 436
880295 0
880328 0
880369 0
880393 40
880421 72
880633 0
880683 463
880687 30
880732 0
880859 141
880887 22
880906 253
880954 0
880991 0
881031 23
881038 74
881057 299
881064 470
881076 109
881145 49
881148 42
881152 528
881192 0
881210 0
881223 0
881276 64
881341 0
881358 0
881372 0
881438 0
881511 0
881564 85
881638 75
881717 453
881731 313
881812 53
881847 0
881866 44
881909 22
882159 0
882257 738
882263 117
882279 360
882343 80
882387 0
882398 12
882442 0
882624 0
882670 0
882879 0
882896 0
882919 0
882928 0
882980 0
883052 0
883055 0
883118 0
883201 0
883232 0
883261 0
883402 0
883493 18
883728 226
883764 77
883781 138
883851 5
883875 6
883910 53
884138 0
884150 328
884199 0
884223 0
884232 0
884281 0
884304 0
884376 1663
884429 189
884438 31
884461 0
884491 7
884607 31
884631 501
884649 590
884652 1006
884655 138
884677 0
884716 229
884745 122
884792 0
884858 75
884918 0
885168 13
885269 0
885284 789
885380 81
885491 0
885671 92
885685 185
885706 61
885728 0
885767 0
885789 0
885860 0
885894 0
885913 0
885970 348
885993 0
886029 49
886067 0
886083 420
886111 523
886140 0
886180 18
886232 39
886319 343
886400 117
886422 185
886557 137
886577 31
886602 0
886646 0
886653 0
886656 0
886666 0
886668 0
886697 15
886769 489
886805 124
886835 274
886839 51
886848 472
886890 0
886935 17
886944 14
887022 54
887031 0
887138 107
887140 20
887150 0
887165 0
887363 0
887391 0
887490 0
887557 0
887612 143
887663 0
887737 233
887791 256
887814 0
887872 0
887878 99
888072 626
888256 0
888320 178
888455 303
888572 402
888636 18
888674 20
888684 0
888708 17
888760 182
888901 53
888913 98
888944 69
889096 126
889193 434
889224 309
889346 0
889396 54
889400 33
889518 139
889521 343
889608 317
889617 147
889639 71
889811 45
889825 33
889839 2009
889866 50
889890 58
889993 40
890012 0
890021 24
890027 9
890040 54
890115 313
890128 14
890149 78
890151 289
890253 65
890259 51
890298 268
890301 338
890418 442
890596 35
890626 26
890734 129
891010 275
891247 19
891300 73
891303 8051
891346 27
891367 25
891446 79
891453 141
891473 307
891506 36
891536 0
891569 0
891598 98
891704 9
891726 0
891737 105
891764 0
891902 0
891913 92
891958 0
891981 0
892023 0
892036 0
892095 37
892256 0
892299 0
892338 0
892495 0
892507 73
892516 0
892605 0
892715 0
892726 214
892744 311
893000 6
893279 626
893293 0
893305 234
893315 232
893417 0
893465 126
893633 192
893691 0
893707 0
893832 355
893870 37
894023 598
894153 0
894272 290
894350 55
894412 73
894422 0
894561 32
894569 0
894606 0
894617 223
894630 0
894644 350
894976 0
895083 48
895100 135
895125 0
895141 0
895148 0
895158 0
895178 0
895234 576
895239 35
895264 0
895279 99
895350 159
895356 33
895364 0
895431 142
895714 641
895718 173
895765 136
895769 347
895871 0
895901 0
895958 0
895988 0
896015 0
896147 0
896159 0
896272 0
896315 0
896372 0
896388 0
896412 0
896415 0
896500 0
896627 0
896676 0
896697 0
896961 0
896979 0
896981 0
897007 0
897093 0
897140 0
897149 0
897234 0
897257 0
897275 0
897308 0
897479 0
897565 0
897684 0
897747 0
897810 0
897834 0
898073 0
898206 0
898376 487
898385 388
898440 50
898478 132
898566 0
898692 160
898779 39
898781 0
898799 0
898836 1
898842 1
898870 0
898880 11
898884 26
898924 0
899028 0
899047 0
899118 0
899141 0
899183 0
899229 0
899237 0
899364 0
899458 1
899515 28
899593 0
899729 47
899819 0
899829 0
899890 14
899916 0
899938 20
899945 0
899961 100
899979 211
899989 38
900030 67
900033 799
900039 366
900155 0
900181 3
900221 87
900247 237
900328 188
900372 144
900433 257
900435 464
900493 364
900551 0
900588 0
900648 37
900694 23
900722 353
900783 0
900789 0
900812 0
900841 0
900882 19
900884 0
900921 0
900954 56
901036 109
901047 61
901100 113
901151 8
901155 23
901162 103
901175 35
901264 0
901366 296
901432 0
901456 10
901479 58
901487 353
901558 1853
901629 331
901634 531
901760 119
901916 0
902047 69
902084 567
902118 0
902129 34
902264 0
902267 0
902276 0
902432 0
902738 0
902756 0
902772 0
902857 0
902881 0
902940 0
902948 0
902954 0
902974 0
902994 0
903101 0
903125 0
903152 0
903303 0
903380 0
903385 0
903456 0
903488 0
903566 0
903573 0
903597 0
903711 0
903718 0
903763 0
903772 0
903779 0
903917 0
903988 0
904076 0
904129 0
904214 0
904219 0
904334 0
904425 0
904445 0
904596 0
904746 0
904817 892
904830 0
904840 187
904906 184
904976 0
904982 0
905032 0
905069 0
905108 0
905121 0
905128 0
905155 0
905174 0
905216 0
905231 23
905242 0
905348 0
905405 0
905411 0
905533 0
905574 0
905680 0
905715 0
905819 0
905894 0
905942 0
905959 0
906009 0
906043 0
906051 0
906077 0
906285 0
906351 216
906391 90
906461 0
906665 0
906699 0
906738 0
906770 0
906856 0
906879 0
906957 0
907050 0
907110 0
907122 0
907132 0
907163 0
907174 0
907201 0
907225 0
907274 0
907293 53
907326 100
907339 0
907377 31
907414 223
907444 480
907540 294
907555 372
907575 302
907609 5
907647 103
907663 0
907711 71
907756 12
907865 174
907901 139
908029 0
908040 63
908049 49
908068 0
908125 1087
908199 170
908403 23
908483 515
908525 470
908546 37
908572 30
908624 56
908650 0
908666 38
908895 0
908915 191
909017 535
909029 36
909035 24
909041 2
909071 96
909204 37
909218 18
909337 357
909366 0
909385 142
909440 33
909454 119
909464 292
909489 0
909500 13
909522 0
909593 125
909605 144
909675 0
909824 69
910003 28
910063 0
910074 0
910251 0
910327 0
910366 0
910380 0
910428 0
910437 0
910448 0
910538 0
910560 0
910621 0
910631 0
910733 0
910742 0
910842 125
910895 0
910901 235
910916 0
910982 452
910985 1056
911005 213
911189 0
911386 145
911425 1133
911449 19
911504 73
911512 374
911620 317
911700 2
911827 0
911925 0
912005 0
912161 0
912204 25
912232 0
912441 134
912506 0
912579 204
912615 40
912639 211
912650 0
912657 142
912677 80
912711 251
912723 2938
912762 1466
912765 250
912922 2596
912941 3294
912945 835
912956 0
913094 368
913154 305
913317 6842
913340 3134
913420 303
913479 1589
913500 9
913559 0
913631 462
913841 0
914035 60
914134 22
914164 36
914186 4
914204 216
914211 158
914237 0
914258 0
914338 348
914537 0
914622 183
914661 22
914829 106
914860 0
914862 112
914904 320
914960 609
914967 77
915083 24
915125 901
915191 219
915217 300
915322 508
915330 549
915374 718
915413 189
915425 1439
915429 117
915588 46
915618 0
915697 327
915895 0
915910 4
915947 348
916011 19
916152 220
916228 118
916316 56
916334 159
916370 159
916434 124
916442 248
916537 0
916615 0
916675 199
916718 261
916740 0
916876 166
916964 808
917048 62
917064 0
917176 26
917178 122
917227 60
917245 0
917317 20
917351 487
917375 397
917480 839
917735 0
917769 0
917802 0
917901 0
917937 0
917953 0
917993 0
918040 0
918140 0
918207 0
918222 0
918266 0
918299 0
918343 0
918401 0
918506 0
918611 0
918614 0
918641 0
918689 0
918763 25
918773 0
918789 0
918791 603
918807 0
918973 1705
919009 652
919054 156
919073 53
919203 0
919272 278
919336 138
919378 0
919384 0
919491 27
919562 176
919571 0
919586 0
919645 1402
919654 603
919717 182
919719 210
919766 267
919814 74
919870 104
919952 0
920018 150
920060 0
920087 291
920175 78
920198 64
920207 1851
920258 249
920331 279
920429 656
920459 0
920613 41
920616 453
920672 124
920680 216
920733 117
920742 2
920758 0
920770 187
920889 9
920939 32
921121 0
921129 2
921133 0
921144 1
921252 53
921277 4
921342 331
921363 268
921381 974
921393 729
921438 536
921441 807
921453 524
921493 206
921707 65
921721 72
921769 36
921855 362
921870 0
921893 439
921915 0
921918 134
921922 46
921927 298
921931 0
921937 21
921944 0
921974 46
922026 245
922069 259
922090 222
922119 4
922129 331
922306 235
922339 223
922523 425
922525 1027
922587 0
922617 0
922651 784
922705 843
922735 367
922739 58
922770 62
922786 7
922807 0
922849 150
922873 424
922895 186
922964 560
922987 653
923003 45
923040 29
923083 53
923099 405
923124 39
923135 0
923164 0
923174 147
923325 65
923391 267
923411 363
923431 91
923466 0
923480 63
923569 116
923580 291
923709 1364
923722 367
923839 0
923849 0
923855 0
923867 0
923869 0
923890 128
923923 0
923939 206
924011 0
924020 0
924044 0
924064 0
924071 0
924085 0
924130 0
924220 0
924232 0
924295 114
924303 26
924324 871
924328 389
924416 0
924652 17
924817 0
924831 285
924861 415
924957 653
924977 108
925034 35
925209 7665
925729 0
925756 0
925801 0
925837 0
926005 42
926116 17
926218 0
927094 0
927277 43
927421 0
927496 0
927608 3
927726 204
927733 1469
927755 427
927775 195
927838 0
927890 0
927934 29
927944 230
927972 534
928004 0
928053 43
928094 0
928152 22
928359 85
928464 69
928526 0
928781 0
928814 0
928904 1
929090 0
929323 87
929399 185
929501 749
929504 97
929705 36
929742 105
929906 3
930122 310
930168 261
930226 144
930236 252
930301 303
930532 45
930537 316
930545 689
930547 298
930554 0
930707 38
930729 15
930754 0
930780 428
930879 130
931104 321
931121 3437
931252 0
931262 105
931273 22
931318 0
931329 0
931337 268
931351 1
931418 44
931490 1020
931509 57
931515 211
931534 50
931595 841
931599 0
931738 488
931742 53
931752 893
931768 61
931824 31
931902 0
931929 0
931958 0
932048 311
932052 385
932073 14196
932091 17
932140 110
932152 194
932164 0
932186 365
932211 26
932237 70
932280 9
932420 298
932441 47
932466 125
932490 591
932529 658
932580 1310
932646 31
932848 0
932903 639
933006 111
933091 2
933132 192
933147 0
933198 501
933200 67
933216 0
933241 814
933338 397
933388 1
933467 35
933479 371
933500 14
933573 81
933602 132
933611 94
933718 159
933742 230
933830 0
933874 211
933918 164
933951 8
933976 12
934040 0
934042 0
934048 0
934060 0
934069 0
934077 0
934086 0
934118 832
934124 0
934294 22
934457 117
934465 290
934853 0
934963 0
934999 272
935107 3
935182 325
935190 0
935413 964
935498 0
935500 0
935508 0
935519 0
935538 0
935601 170
935603 170
935613 29
935670 86
935682 0
935803 282
935873 210
935947 0
935956 113
935978 79
936015 43
936072 221
936220 313
936358 0
936387 69
936462 219
936797 81
936830 71
936937 0
936998 378
937050 0
937114 330
937205 844
937237 466
937468 10
937483 0
937533 223
937647 0
937675 124
937710 0
937947 3
937964 80
938064 103
938074 966
938118 96
938175 9
938235 0
938245 50
938250 254
938307 0
938383 177
938431 4
938568 0
938585 0
938652 1
938705 152
938707 61
938726 0
938775 0
938866 0
938907 0
938935 0
939044 84
939183 16
939233 32
939257 0
939271 23
939396 276
939445 78
939477 175
939551 768
939630 153
939689 1017
939737 54
939749 75
939780 0
939793 152
939887 52
939944 60
939964 455
939985 5
940003 10
940019 0
940123 946
940162 0
940397 512
940403 632
940430 394
940457 286
940526 1
940549 0
940568 546
940570 661
940814 24
940845 135
940871 208
940922 187
941050 0
941132 61
941199 3
941235 11
941245 183
941307 10
941323 16
941418 56
941449 167
941454 86
941498 0
941545 39
941583 39
941666 154
941671 40
941740 49
941757 2
941810 214
941971 42
942097 0
942116 0
942134 0
942152 0
942159 0
942166 304
942170 31
942242 241
942329 18
942451 15
942690 160
942726 0
942806 0
942862 1
942872 0
942888 89
942904 0
942932 0
942963 577
942990 163
943087 0
943150 19
943239 0
943293 0
943405 0
943446 100
943449 66
943455 0
943516 912
943566 0
943635 145
943677 424
943679 34
943722 17
943752 0
943756 241
943807 20
943932 0
943999 598
944099 0
944170 0
944231 3
944254 237
944293 0
944300 0
944306 0
944308 0
944313 101
944315 1
944317 0
944392 0
944473 881
944477 4
944587 32
944590 19
944633 0
944841 120
944873 0
944906 372
944965 0
944986 0
945036 0
945053 59
945104 34
945126 13
945148 42
945180 0
945200 3
945236 0
945249 83
945256 122
945325 0
945342 445
945418 94
945445 0
945472 0
945575 0
945681 93
945685 24
945703 12
945781 111
945821 0
945895 62
945910 809
945922 413
945944 167
945989 0
946054 18
946070 10
946072 172
946140 471
946155 285
946167 173
946171 704
946189 0
946284 75
946428 137
946488 813
946525 243
946528 302
946585 11
946702 0
946725 204
946746 354
946794 9
946822 0
946903 501
947100 0
947109 281
947185 112
947189 0
947357 131
947391 34
947405 0
947438 0
947472 170
947491 30
947504 7
947556 47
947626 3
947642 142
947741 25
947773 77
947784 1
947987 70
948002 73
948108 56
948208 810
948364 77
948405 0
948481 318
948574 0
948585 0
948736 257
948762 0
948799 0
948819 0
948889 257
948923 93
948935 643
949014 44
949065 117
949068 196
949166 0
949176 0
949336 26
949569 9
949653 15
949692 113
949801 0
949851 14
949882 0
949923 0
950057 6
950166 102
950313 380
950535 0
950579 0
950597 869
950599 280
950601 129
950624 0
950645 0
950653 0
950823 0
950876 0
950907 0
950922 96
951003 23
951059 98
951063 345
951078 166
951130 0
951146 204
951171 0
951208 774
951212 454
951301 13
951387 46
951389 310
951459 0
951624 174
951682 0
951970 0
952025 282
952061 0
952089 8
952154 1236
952213 0
952307 15
952316 34
952337 668
952439 0
952451 1129
952531 412
952709 57
952756 122
952777 67
952897 507
952900 7
952975 961
953047 308
953073 0
953248 0
953265 204
953273 0
953283 0
953407 753
953474 60
953482 532
953554 48
953574 0
953728 0
953732 0
953910 0
953941 48
953967 55
953974 249
953983 345
954090 0
954133 122
954142 0
954309 0
954319 65
954425 126
954480 7
954513 14
954556 75
954565 954
954676 90
954723 1
954751 0
954851 56
954895 1
954933 2
954962 94
954999 91
955010 0
955019 537
955098 60
955475 0
955500 84
955584 83
955591 85
955632 0
955800 49
955828 205
956286 0
956392 0
956459 0
956543 94
956598 0
956762 0
956811 0
956906 0
956968 0
957148 0
957316 90
957337 42
957347 142
957378 0
957391 0
957666 0
957766 0
957894 51
957922 0
957996 108
958024 0
958105 10
958111 0
958348 0
958365 0
958371 0
958414 0
958448 0
958469 47
958505 250
958524 50
958566 7
958572 95
958586 63
958611 0
958647 110
958685 0
958742 0
958780 213
958804 53
958920 17
959013 0
959040 130
959139 27
959155 0
959283 199
959331 0
959341 169
959364 88
959482 0
959619 0
959679 0
959895 0
959946 0
959955 41
960036 154
960139 44
960152 289
960219 59
960272 51
960343 0
960441 0
960493 38
960572 0
960632 0
960655 3
960780 0
960867 1
960952 0
960956 0
960969 0
960980 0
961066 19
961238 305
961248 227
961340 26
961449 237
961455 0
961510 0
961535 0
961542 0
961728 0
961806 238
961845 63
961863 4
961923 0
962237 173
962294 532
962381 67
962591 0
962625 353
962700 164
962719 20
962798 1
962828 0
962848 330
962878 81
962917 135
962973 0
963023 321
963027 129
963111 58
963165 348
963204 0
963224 107
963231 345
963295 211
963330 7
963447 381
963449 6
963470 0
963553 35
963608 32
963623 1
963657 729
963793 1534
964022 70
964074 242
964267 32
964292 235
964325 1078
964401 222
964403 1096
964756 11
964924 84
965043 0
965182 0
965345 133
965464 82
965475 0
965517 84
965535 1659
965540 1337
965544 904
965557 146
965565 98
965628 853
965667 247
965761 323
965792 18
965817 0
965845 24
965895 82
965897 0
965913 276
965916 0
965949 0
965960 0
965968 0
965984 0
966004 372
966007 1229
966031 0
966074 301
966130 4314
966212 40
966266 0
966400 25
966604 0
966672 619
966716 71
966727 497
966870 382
966897 1
967008 461
967048 0
967096 2
967108 259
967184 670
967213 0
967276 88
967431 0
967594 59
967672 121
967712 464
967725 542
967733 77
967748 0
967759 116
967773 98
967806 29
967922 0
967976 530
968224 0
968234 0
968303 14
968418 227
968425 0
968666 58
968750 1
968825 0
968843 0
968993 0
969002 0
969095 0
969143 0
969254 115
969261 331
969316 102
969446 101
969453 51
969488 0
969551 0
969589 110
969623 1
969682 59
969684 199
969829 231
969863 0
969980 57
969985 243
970016 136
970060 483
970233 539
970237 2223
970285 622
970288 417
970294 0
970326 66
970415 0
970443 282
970446 519
970458 1128
970462 544
970468 701
970579 142
970623 0
970632 372
970760 5
970814 8
970844 185
970923 24
970974 13
970998 0
971010 272
971013 2
971087 624
971130 0
971142 550
971149 115
971160 0
971385 0
971427 83
971490 0
971525 1427
971608 0
971655 408
971678 0
971721 152
971854 88
971906 0
971949 1750
971960 167
972038 134
972103 161
972117 247
972191 685
972314 1751
972336 193
972455 24
972510 0
972525 4
972547 301
972663 128
972798 138
972975 142
973074 804
973099 760
973105 0
973315 190
973366 0
973394 0
973774 0
973814 227
973851 0
973999 0
974001 0
974043 0
974062 0
974073 0
974134 0
974140 16
974173 0
974211 7
974214 0
974353 0
974463 3
974590 59
974672 0
974680 0
974684 35
974723 0
974850 0
974890 0
974905 0
974978 0
974989 0
975000 0
975315 0
975354 39
975498 0
975545 0
975563 0
975599 42
975649 0
975672 0
975745 210
975758 0
975804 33
975849 141
975870 880
975986 3
976003 30
976044 62
976058 251
976133 0
976213 382
976228 22
976279 6
976315 60
976368 0
976483 96
976603 1006
976620 175
976703 407
976710 28
976743 7
976750 886
976807 739
976816 313
976861 672
976887 0
976932 595
976941 153
977004 133
977052 0
977084 43
977147 27
977159 156
977288 365
977495 396
977515 97
977734 5
977776 274
977905 59
977907 132
977980 218
978048 81
978157 34
978173 432
978238 130
978297 317
978345 420
978439 653
978482 35
978497 53
978715 0
978741 0
978769 346
978831 58
978905 35
978923 374
979166 0
979629 38
979632 213
979775 0
979837 8
979869 92
979888 0
979906 96
979917 189
979949 276
980014 75
980056 82
980083 0
980105 129
980184 66
980195 9
980395 362
980507 0
980557 0
980671 0
980862 0
980983 0
981006 0
981151 0
981311 10
981324 14
981332 0
981342 0
981414 167
981425 84
981533 0
981558 0
981665 0
981689 0
981744 0
981806 0
981971 0
981974 0
982003 0
982241 0
982321 0
982331 0
982565 258
982575 0
982626 0
982672 1
982693 0
982703 0
982712 0
982724 0
982778 301
982825 88
982882 661
982890 0
982981 0
983092 188
983125 0
983131 0
983434 270
983442 50
983491 290
983664 0
983693 0
983734 0
983782 140
983790 580
983813 1659
983817 170
983920 330
983922 397
983960 0
984043 183
984046 0
984074 0
984146 25
984178 681
984247 0
984308 207
984346 104
984374 147
984389 873
984415 163
984480 0
984668 0
984803 0
984925 0
985045 0
985156 49
985218 264
985281 157
985452 76
985514 0
985622 0
985809 128
985825 611
985898 147
986029 0
986149 0
986226 0
986297 0
986316 0
986374 0
986411 0
986513 67
986518 47
986529 0
986543 0
986545 0
986597 0
986606 0
986614 0
986617 0
986646 0
986665 0
986735 0
986743 0
986802 0
986846 213
986901 0
986927 13
986991 0
986998 0
987015 139
987085 47
987116 0
987173 587
987177 110
987186 1
987239 0
987270 0
987304 0
987414 0
987453 0
987513 0
987555 0
987728 58
987760 18
987818 359
987920 13
987948 39
987977 2
988010 126
988013 173
988043 45
988102 125
988117 355
988147 68
988193 635
988238 51
988280 214
988287 1130
988291 295
988346 250
988406 0
988476 125
988556 170
988595 0
988676 703
988698 134
988755 64
988807 297
988917 34
989038 0
989104 0
989356 23
989470 284
989497 326
989572 123
989733 166
989761 0
989807 7
989861 0
989897 1
989981 67
989990 233
990018 207
990089 0
990189 506
990291 0
990438 241
990518 0
990530 391
990626 30
990676 40
990744 264
990759 488
990774 296
990785 226
990818 113
990846 147
990868 865
990870 971
990872 627
990935 285
990982 901
991085 985
991110 254
991144 9
991176 13
991200 224
991210 452
991313 5
991336 116
991373 131
991496 479
991510 440
991635 1160
991638 687
991698 0
991725 0
991772 287
991819 0
992072 181
992081 0
992189 0
992204 116
992248 37
992255 0
992285 315
992380 1242
992558 3
992604 168
992742 558
992808 275
992882 151
992896 19
992916 144
992927 15731
992937 73
992939 170
992943 0
993002 0
993029 56
993040 308
993077 95
993144 0
993171 0
993216 0
993231 197
993233 0
993292 63
993310 5
993330 1
993339 0
993341 124
993434 110
993458 533
993476 446
993517 25
993526 165
993586 0
993649 0
993690 0
993702 0
993727 864
993748 0
993750 39
993777 0
993788 41
993790 135
993793 177
993804 0
993894 20
993918 0
993939 0
993955 0
993993 0
994000 0
994036 37
994042 0
994105 0
994129 0
994232 0
994262 17
994277 0
994380 0
994397 514
994431 0
994479 0
994489 0
994546 519
994548 0
994555 0
994557 133
994619 43
994643 0
994690 0
994712 0
994732 0
994763 0
994776 0
994964 0
994986 0
995060 0
995072 0
995124 0
995134 0
995136 260
995197 0
995214 0
995265 0
995270 0
995284 0
995299 24
995319 0
995345 0
995387 0
995417 85
995419 0
995446 0
995484 0
995500 0
995562 0
995680 0
995689 0
995710 0
995742 8
995800 0
995810 0
995867 0
995874 307
996033 0
996045 0
996105 0
996131 71
996177 213
996233 0
996239 29
996277 0
996307 0
996337 0
996365 2
996385 0
996391 0
996430 7
996442 16
996465 0
996510 0
996532 0
996563 0
996718 0
996791 0
996817 0
996984 0
996999 138
997036 524
997156 8
997165 14
997278 83
997481 328
997559 0
997571 236
997586 49
997640 0
997671 133
997700 13
997716 457
997721 2
997753 30
997837 1710
997894 618
997900 23
997980 0
998112 21
998126 378
998150 0
998182 126
998215 0
998242 96
998265 305
998317 12
998488 292
998498 105
998692 283
998700 500
998722 0
998740 1
998768 0
998777 291
998816 198
998875 0
998885 809
998939 68
999057 107
999087 432
999134 126
999235 496
999297 0
999342 424
999347 430
999404 0
999411 72
999421 77
999423 24
999431 26
999445 23
999505 0
999636 0
999652 0
999682 0
999691 0
999739 0
999751 0
999768 0
999910 0
999913 0
1000000 0
1000006 0
1000036 0
1000044 0
1000073 0
1000105 0
1000256 0
1000346 0
1000405 0
1000414 0
1000534 0
1000555 0
1000573 0
1000588 0
1000720 0
1000729 0
1000744 0
1000754 0
1000765 46
1000794 0
1000806 69
1000809 0
1000940 0
1001147 0
1001174 0
1001295 1082
1001309 26
1001346 112
1001581 0
1001595 0
1001605 0
1001645 0
1001751 0
1001837 0
1001928 100
1002021 2
1002144 211
1002225 88
1002231 0
1002269 12
1002342 66
1002415 122
1002428 0
1002442 60
1002451 14
1002751 66
1002760 0
1002810 67
1002820 317
1002878 0
1002922 20
1002936 87
1002950 0
1002979 0
1003063 0
1003084 0
1003378 0
1003384 0
1003393 0
1003501 0
1003520 0
1003539 0
1003589 0
1003615 383
1003621 0
1003650 34
1003661 185
1003790 230
1003832 210
1003872 0
1004057 0
1004085 69
1004256 20
1004272 20
1004281 0
1004365 319
1004368 754
1004389 732
1004397 1349
1004502 37
1004864 0
1004880 0
1004926 0
1005251 0
1005323 0
1005379 0
1005422 0
1005435 0
1005498 0
1005516 0
1005528 0
1005752 0
1005811 0
1005835 18
1005860 4
1005890 0
1005902 0
1005937 0
1005982 0
1006240 0
1006299 0
1006335 0
1006452 0
1006473 0
1006573 1
1006694 0
1006721 17
1006759 197
1006768 52
1006807 0
1006844 0
1006882 5
1007079 6
1007236 55
1007272 38
1007401 226
1007470 0
1007551 274
1007596 1
1007639 3
1007651 82
1007759 49
1007768 182
1007881 0
1008004 91
1008077 114
1008088 0
1008111 187
1008139 79
1008171 0
1008191 1028
1008193 751
1008195 1194
1008215 0
1008277 22
1008302 816
1008417 401
1008582 0
1008599 97
1008779 0
1008818 0
1008842 531
1008936 27
1008960 29
1009088 304
1009173 339
1009231 314
1009235 561
1009307 0
1009318 10
1009445 10
1009459 0
1009709 13
1009723 0
1009730 104
1009802 52
1009989 250
1010001 0
1010060 182
1010081 0
1010090 0
1010141 167
1010144 81
1010201 0
1010281 0
1010354 0
1010362 0
1010383 0
1010406 0
1010536 0
1010561 0
1010572 0
1010607 116
1010623 18
1010640 0
1010697 0
1010713 0
1010730 198
1010760 0
1010766 0
1010853 0
1010876 0
1010961 0
1011014 0
1011060 401
1011105 160
1011162 186
1011168 0
1011187 0
1011210 16
1011357 0
1011367 0
1011390 118
1011486 95
1011498 0
1011510 0
1011534 3
1011685 0
1011696 0
1011699 0
1011725 0
1011811 0
1011861 884
1012225 0
1012268 0
1012298 115
1012391 0
1012424 116
1012876 35
1013034 0
1013090 0
1013246 0
1013317 213
1013374 200
1013497 0
1013517 101
1013527 97
1013537 509
1013566 28
1013577 158
1013586 126
1013656 0
1013708 0
1013731 474
1013757 0
1013786 379
1013798 119
1013810 228
1013877 0
1013906 2
1013951 543
1014122 0
1014143 10
1014182 2
1014214 0
1014252 295
1014313 1
1014336 113
1014343 47
1014405 137
1014453 0
1014497 5
1014553 68
1014594 20
1014629 84
1014646 5
1014676 0
1014700 95
1014789 77
1014858 0
1014894 0
1014944 0
1014972 224
1015025 88
1015076 114
1015144 0
1015149 132
1015350 328
1015385 509
1015403 102
1015409 91
1015412 0
1015482 225
1015527 9
1015536 162
1015623 72
1015631 141
1015705 0
1015845 0
1015858 0
1015866 0
1015923 0
1016014 107
1016103 0
1016169 0
1016220 45
1016223 134
1016533 80
1016536 73
1016572 0
1016581 133
1016683 1
1016744 0
1016752 1
1016797 13
1016813 46
1016870 0
1016905 0
1016976 0
1016995 0
1017040 0
1017140 0
1017177 67
1017220 33
1017309 1
1017334 12
1017377 59
1017419 0
1017476 0
1017497 0
1017531 57
1017570 0
1017578 0
1017584 0
1017590 0
1017605 0
1017678 7
1017697 0
1017788 0
1017824 0
1017926 0
1017937 0
1017997 102
1018001 0
1018030 0
1018061 0
1018097 0
1018104 0
1018106 16
1018124 0
1018159 0
1018227 0
1018238 0
1018253 0
1018271 0
1018278 1
1018290 201
1018446 0
1018460 0
1018523 14
1018543 1
1018568 4
1018664 0
1018700 729
1018824 459
1018934 0
1019022 39
1019129 239
1019133 112
1019253 146
1019332 323
1019466 57
1019478 281
1019513 340
1019517 57
1019606 740
1019631 124
1019822 47
1019875 216
1019934 0
1019965 0
1019971 226
1019976 47
1019979 153
1020006 0
1020059 60
1020093 136
1020103 22
1020150 0
1020235 0
1020349 248
1020479 0
1020481 25
1020554 354
1020580 0
1020598 40
1020869 685
1020875 229
1020911 0
1020924 0
1021115 113
1021196 219
1021255 0
1021283 0
1021312 0
1021345 0
1021384 9
1021445 25
1021459 0
1021524 0
1021577 0
1021648 0
1021692 37
1021696 7
1021717 5
1021719 0
1021728 0
1021733 0
1021775 0
1021803 1
1021868 0
1021873 0
1021915 0
1021984 90
1021988 42
1022086 3
1022140 1
1022207 2
1022276 261
1022304 1
1022315 423
1022341 0
1022407 31
1022416 21
1022422 0
1022438 348
1022465 224
1022503 146
1022518 0
1022573 311
1022593 17
1022600 494
1022609 0
1022673 136
1022755 0
1022783 0
1022908 711
1022999 1059
1023073 697
1023080 227
1023204 0
1023211 1
1023279 56
1023322 0
1023331 18
1023334 101
1023376 0
1023458 11
1023480 0
1023544 0
1023590 348
1023634 606
1023694 0
1023739 0
1023749 186
1023751 33
1023753 64
1023837 0
1023874 0
1023915 0
1023924 0
1024091 107
1024139 0
1024300 0
1024345 183
1024348 515
1024372 150
1024378 342
1024405 15
1024519 1
1024572 267
1024693 8
1024710 328
1024768 311
1024844 90
1024855 162
1024862 0
1024914 251
1025095 714
1025141 1576
1025171 0
1025188 317
1025200 2
1025215 27
1025227 0
1025357 0
1025373 0
1025385 0
1025409 2
1025417 330
1025424 0
1025457 0
1025466 154
1025569 0
1025624 0
1025687 0
1025718 0
1025737 0
1025750 109
1025810 140
1025817 61
1025843 40
1025879 112
1025915 459
1025930 137
1026176 0
1026245 297
1026341 0
1026392 0
1026435 7
1026517 0
1026531 39
1026587 0
1026703 252
1026796 98
1026838 57
1026884 408
1026900 25
1026973 0
1027073 77
1027083 0
1027093 0
1027148 89
1027155 0
1027266 231
1027289 817
1027324 0
1027595 112
1027611 199
1027702 410
1027796 39
1027868 36
1027889 158
1028186 415
1028224 0
1028340 828
1028481 0
1028498 71
1028633 13
1028775 129
1028822 482
1028942 82
1029090 0
1029102 320
1029151 22
1029217 12
1029267 32
1029347 2
1029514 376
1029534 0
1029546 26
1029554 2
1029593 216
1029615 0
1029627 0
1029723 0
1029730 0
1029823 473
1029922 27
1029946 101
1030080 340
1030128 62
1030171 73
1030227 205
1030231 197
1030273 915
1030330 0
1030392 50
1030546 0
1030555 544
1030597 288
1030622 352
1030722 2479
1030736 0
1030796 582
1030800 241
1030827 108
1030891 276
1030987 596
1031061 0
1031073 0
1031182 0
1031471 70
1031533 0
1031620 3972
1031664 0
1031674 21
1031728 97
1031764 70
1031844 95
1031877 0
1031897 0
1031903 113
1031963 319
1032083 45
1032143 186
1032162 80
1032164 719
1032210 0
1032236 115
1032239 216
1032245 28
1032281 1080
1032294 0
1032377 36
1032430 16
1032442 483
1032528 100
1032633 376
1032640 2
1032723 158
1032749 0
1032769 0
1032885 607
1032915 277
1032956 44
1032992 90
1033054 21
1033060 15
1033107 0
1033228 0
1033256 306
1033269 48
1033278 0
1033301 13
1033383 26
1033458 0
1033489 98
1033518 0
1033563 0
1033778 260
1033798 0
1033804 73
1033940 426
1034032 0
1034123 54
1034153 75
1034320 1027
1034619 38
1034665 0
1034725 329
1034736 56
1034839 5
1034844 2
1034853 6
1034892 0
1034931 0
1034974 0
1035143 0
1035181 0
1035216 0
1035307 0
1035311 1085
1035336 39
1035382 175
1035500 374
1035532 29
1035583 1
1035632 738
1035715 646
1035718 617
1035800 1475
1035824 0
1035837 0
1035845 153
1035866 0
1035916 255
1035953 325
1036059 0
1036164 435
1036225 234
1036305 0
1036364 3
1036410 175
1036525 47
1036603 0
1036617 0
1036674 0
1036695 77
1036718 625
1036847 132
1036849 1059
1036913 73
1036915 450
1036935 0
1037039 16
1037064 233
1037135 0
1037254 966
1037266 73
1037335 239
1037339 0
1037347 0
1037376 692
1037412 6
1037426 0
1037456 163
1037578 889
1037585 39
1037716 0
1037779 649
1037921 76
1037966 400
1038025 2
1038092 229
1038138 57
1038165 11
1038181 78
1038218 736
1038344 430
1038346 908
1038360 0
1038383 89
1038403 307
1038433 0
1038467 1189
1038469 222
1038509 69
1038526 98
1038575 160
1038596 411
1038709 286
1038719 0
1038748 159
1039008 0
1039128 134
1039204 580
1039234 1167
1039274 125
1039322 733
1039326 1023
1039337 303
1039376 580
1039382 165
1039440 21
1039457 18
1039498 101
1039513 0
1039595 121
1039606 12
1039615 0
1039673 268
1039766 7
1039826 317
1039864 11
1039871 0
1039891 63
1039932 136
1039944 0
1040003 9
1040046 22
1040056 0
1040064 0
1040084 0
1040105 349
1040126 50
1040150 1099
1040170 242
1040292 110
1040318 379
1040347 57
1040450 6
1040472 0
1040496 96
1040502 10
1040595 0
1040634 883
1040639 550
1040813 462
1040825 0
1040846 82
1040852 379
1041019 17
1041125 0
1041176 302
1041199 737
1041249 714
1041252 105
1041386 847
1041440 82
1041463 41
1041492 0
1041498 5
1041540 19
1041695 0
1041784 0
1041791 692
1041854 247
1041923 2
1042044 522
1042109 54
1042132 72
1042170 34
1042234 1
1042246 84
1042285 114
1042298 409
1042340 112
1042436 359
1042453 86
1042488 0
1042514 828
1042574 684
1042653 347
1042706 91
1042853 234
1042855 0
1042911 3
1042918 588
1043039 0
1043054 0
1043060 45
1043237 474
1043360 157
1043488 50
1043536 33
1043539 274
1043615 611
1043675 61
1043809 340
1043886 0
1044032 1085
1044068 0
1044115 640
1044246 111
1044351 200
1044381 0
1044386 0
1044495 2
1044571 0
1044635 962
1044686 164
1044703 38
1044725 0
1044734 3
1044752 362
1044815 702
1044863 210
1044891 102
1045004 47
1045064 0
1045073 0
1045091 584
1045127 177
1045164 159
1045321 0
1045364 95
1045377 80
1045389 0
1045642 0
1045656 0
1045692 0
1045830 0
1045851 0
1045890 27
1045951 0
1045959 177
1046022 1032
1046030 309
1046079 110
1046095 218
1046124 56
1046190 0
1046219 6
1046229 0
1046232 112
1046300 0
1046403 0
1046417 0
1046512 17
1046621 0
1046673 434
1046856 98
1046863 96
1046943 0
1047013 0
1047033 0
1047092 0
1047107 0
1047147 0
1047193 0
1047224 0
1047232 0
1047238 0
1047264 0
1047300 0
1047339 85
1047420 213
1047466 138
1047547 0
1047588 0
1047663 0
1047733 0
1047822 0
1047844 0
1047855 0
1047869 0
1047886 0
1047890 0
1048005 0
1048175 0
1048232 23
1048255 8
1048290 992
1048323 0
1048427 4
1048478 125
1048581 0
1048597 23
1048666 67
1048708 61
1048715 0
1048733 0
1048766 0
1048831 0
1048889 0
1048891 0
1048978 58
1048994 1
1049024 0
1049043 12
1049135 12
1049407 92
1049439 0
1049468 0
1049524 0
1049727 173
1049771 92
1050116 0
1050152 0
1050165 0
1050206 0
1050234 0
1050248 0
1050257 0
1050340 36
1050344 60
1050594 19
1050678 486
1050971 243
1050978 36
1051002 58
1051015 0
1051063 0
1051089 0
1051108 0
1051151 0
1051317 2
1051323 0
1051347 0
1051380 34
1051416 39
1051446 165
1051498 0
1051510 0
1051567 94
1051793 401
1051822 490
1051977 6
1052057 95
1052095 38
1052149 0
1052260 789
1052264 236
1052379 870
1052448 325
1052479 468
1052517 225
1052570 0
1052607 10
1052618 46
1052636 265
1052730 274
1052764 0
1052803 175
1052819 0
1052870 9
1052889 528
1052920 270
1052960 0
1052979 34
1053083 506
1053178 0
1053201 8
1053234 390
1053336 670
1053458 0
1053491 77
1053567 248
1053889 134
1053912 687
1053914 86
1053970 0
1054093 26
1054111 0
1054173 0
1054220 7
1054239 36
1054246 0
1054409 0
1054473 0
1054721 0
1054752 0
1054775 27
1054817 0
1054819 10
1055006 0
1055025 7
1055052 0
1055117 0
1055182 0
1055220 0
1055305 0
1055312 0
1055514 0
1055637 0
1055667 0
1055709 0
1055868 0
1056089 0
1056165 0
1056183 0
1056320 0
1056418 0
1056522 0
1056531 0
1056652 0
1056696 256
1056745 709
1056749 3
1056783 24
1056787 1125
1056904 17
1056961 1
1056986 181
1057027 153
1057037 19
1057210 140
1057250 269
1057309 0
1057321 494
1057323 33
1057337 211
1057354 337
1057370 412
1057411 342
1057452 1131
1057468 65
1057530 179
1057647 385
1057699 0
1057722 0
1057754 0
1057826 0
1057847 0
1057925 59
1057968 0
1058035 180
1058059 0
1058065 0
1058209 49
1058245 97
1058400 0
1058431 0
1058548 0
1058586 0
1058641 0
1058696 0
1058710 0
1058730 0
1058789 0
1058810 0
1058833 0
1058842 0
1058938 0
1058941 0
1058977 0
1059001 0
1059005 0
1059045 0
1059094 0
1059145 0
1059181 0
1059231 0
1059295 0
1059363 0
1059376 64
1059397 0
1059450 0
1059457 0
1059484 0
1059517 0
1059557 0
1059570 0
1059588 0
1059622 0
1059683 0
1059696 0
1059808 0
1059875 0
1059900 0
1060038 0
1060174 0
1060207 0
1060365 0
1060453 313
1060521 2
1060607 0
1060666 722
1060679 0
1060838 0
1060852 104
1060854 47
1060900 0
1060948 182
1060970 0
1060982 0
1060995 242
1061008 0
1061050 69
1061064 77
1061270 7
1061412 0
1061472 0
1061488 0
1061511 24
1061551 72
1061559 69
1061606 34
1061672 0
1061715 43
1061721 163
1061740 0
1061757 85
1061824 0
1061867 14
1061883 89
1061921 715
1061925 0
1061939 10
1061979 0
1061995 0
1062062 0
1062144 0
1062168 0
1062242 0
1062248 0
1062261 0
1062264 0
1062268 0
1062300 0
1062346 0
1062409 0
1062693 0
1062771 0
1062818 0
1063156 0
1063220 0
1063304 0
1063494 0
1063506 0
1063562 0
1063589 0
1063656 0
1063733 0
1063872 0
1063886 0
1064049 0
1064066 605
1064098 828
1064115 364
1064117 235
1064154 175
1064188 28
1064206 14
1064315 113
1064417 26
1064464 397
1064493 60
1064538 13
1064782 292
1064784 35
1064868 48
1064955 149
1064972 0
1065016 47
1065064 11
1065133 0
1065144 0
1065154 0
1065181 111
1065233 23
1065241 2
1065280 18
1065315 12
1065417 0
1065440 359
1065458 0
1065467 0
1065492 86
1065508 0
1065600 0
1065637 91
1065646 18
1065655 0
1065664 33
1065673 21
1065694 271
1065697 496
1065772 0
1065784 0
1065793 14
1065826 29
1065903 0
1065982 424
1066036 48
1066221 0
1066530 0
1066583 0
1066598 0
1066735 0
1066754 0
1066778 0
1066792 0
1066893 0
1066958 0
1067034 0
1067075 0
1067092 0
1067175 0
1067183 0
1067288 102
1067352 0
1067388 48
1067443 51
1067482 362
1067491 159
1067549 98
1067580 0
1067607 0
1067610 0
1067646 0
1067669 0
1067682 0
1067854 0
1067891 0
1067969 0
1067992 0
1068006 0
1068033 0
1068123 0
1068195 27
1068201 29
1068256 0
1068275 0
1068524 0
1068535 0
1068597 0
1068673 0
1068743 0
1068756 0
1068758 0
1068766 0
1068803 0
1068877 0
1068910 0
1068976 0
1069141 0
1069164 0
1069192 0
1069234 0
1069289 0
1069349 0
1069490 0
1069496 0
1069742 0
1069744 0
1069868 88
1069894 272
1070192 65
1070247 383
1070279 62
1070390 0
1070513 12
1070570 426
1070636 234
1070708 150
1070741 58
1070992 0
1071016 0
1071204 80
1071206 402
1071254 20
1071260 737
1071328 71
1071333 31
1071342 1690
1071547 0
1071625 0
1071691 8
1071708 0
1071741 0
1071881 0
1071902 250
1072184 72
1072269 132
1072462 0
1072845 0
1072893 16
1073033 116
1073052 0
1073250 90
1073271 263
1073293 0
1073304 0
1073310 0
1073315 0
1073320 0
1073339 287
1073488 0
1073521 10
1073678 0
1073755 0
1073781 244
1073812 34
1073824 490
1073910 144
1073926 0
1073955 327
1073957 997
1073970 732
1074111 0
1074117 10
1074137 0
1074146 0
1074192 35
1074245 121
1074392 987
1074444 50
1074477 247
1074483 149
1074489 12
1074576 314
1074582 39
1074620 0
1074651 89
1074689 0
1074734 5
1074791 229
1074897 125
1075023 19
1075036 218
1075048 281
1075121 133
1075135 1
1075241 198
1075275 341
1075283 24
1075298 112
1075381 0
1075425 208
1075457 107
1075523 78
1075573 154
1075586 570
1075632 0
1075727 72
1075760 155
1075992 0
1076145 173
1076154 0
1076431 7
1076462 0
1076473 153
1076520 472
1076631 285
1076783 693
1076827 62
1076899 447
1076951 54
1077073 0
1077121 255
1077160 341
1077224 58
1077234 156
1077429 146
1077468 0
1077560 86
1077617 98
1077663 229
1077678 85
1077702 77
1077738 0
1077761 349
1077848 446
1077918 0
1077942 0
1077963 371
1078077 21
1078372 147
1078410 79
1078422 0
1078460 190
1078533 1050
1078539 941
1078608 0
1078842 48
1078872 67
1079029 278
1079188 147
1079223 27
1079357 88
1079376 0
1079385 386
1079954 693
1080011 59
1080289 0
1080502 0
1080562 163
1080568 85
1080667 885
1080748 973
1080782 0
1080817 106
1080885 116
1080912 447
1081021 3
1081084 0
1081251 0
1081315 0
1081328 102
1081334 0
1081370 1737
1081418 157
1081450 0
1081483 0
1081525 48
1081620 454
1081645 0
1081719 393
1081729 629
1081755 53
1081776 0
1082088 57
1082091 272
1082343 0
1082407 82
1082468 28
1082565 0
1082588 58
1082699 0
1082734 3
1082777 0
1082828 0
1082954 3
1083000 0
1083088 0
1083158 48
1083205 145
1083276 0
1083542 7
1083566 28
1083619 0
1083659 16
1083662 14
1083674 50
1083732 0
1083789 0
1083810 0
1084069 0
1084161 0
1084207 0
1084243 33
1084258 0
1084518 0
1084567 40
1084597 0
1084753 0
1084774 0
1084887 0
1084912 19
1084975 20
1085034 0
1085179 0
1085193 0
1085262 0
1085457 0
1085512 0
1085578 0
1085653 0
1085723 0
1085733 0
1085871 0
1085897 0
1086065 0
1086081 0
1086102 7
1086117 0
1086213 0
1086231 7
1086248 0
1086360 0
1086402 0
1086503 0
1086627 0
1086644 0
1086713 0
1086786 9
1086983 0
1087116 0
1087221 7
1087308 0
1087358 0
1087390 423
1087413 0
1087436 0
1087466 260
1087489 247
1087604 10
1087745 0
1087830 0
1087856 166
1087872 0
1088000 163
1088027 452
1088051 120
1088068 0
1088083 304
1088165 8
1088209 0
1088217 0
1088240 885
1088578 81
1088691 369
1088742 0
1088811 0
1088959 237
1088980 44
1089025 1
1089310 259
1089344 334
1089418 15
1089439 1
1089564 225
1089583 595
1089655 0
1089784 50
1090015 0
1090078 720
1090093 436
1090147 317
1090169 110
1090224 567
1090238 41
1090243 24
1090315 299
1090330 0
1090432 0
1090544 107
1090556 275
1090631 45
1090810 0
1091013 32
1091215 0
1091422 12
1091497 0
1091533 0
1091699 2
1092059 0
1092214 0
1092348 92
1092367 282
1092384 691
1092396 3
1092512 0
1092530 901
1092536 1142
1092545 348
1092598 33
1092715 0
1092795 0
1092805 9
1092977 57
1093004 917
1093010 242
1093095 102
1093097 386
1093106 126
1093138 146
1093166 19
1093232 67
1093370 0
1093404 331
1093662 149
1093780 47
1093960 2
1094100 254
1094120 107
1094145 116
1094175 146
1094327 2251
1094409 13
1094424 0
1094432 257
1094576 0
1094805 0
1094864 0
1094921 0
1095050 0
1095081 263
1095149 12
1095157 57
1095286 1641
1095319 87
1095329 13
1095535 747
1095653 15
1095765 41
1095927 130
1096055 2
1096195 189
1096205 450
1096215 682
1096240 103
1096270 282
1096422 2675
1096504 130
1096519 0
1096527 104
1096690 222
1096744 0
1096768 586
1096894 188
1097113 141
1097117 383
1097240 0
1097349 47
1097363 195
1097407 625
1097416 0
1097420 436
1097482 511
1097489 385
1097560 0
1097637 0
1097661 0
1097738 0
1097753 0
1097760 0
1097805 0
1097936 0
1098004 0
1098190 0
1098239 0
1098263 0
1098271 0
1098334 0
1098403 0
1098518 0
1098555 0
1098563 0
1098590 0
1098744 0
1098882 0
1098986 96
1099020 614
1099032 895
1099085 339
1099094 240
1099097 138
1099113 0
1099138 0
1099174 147
1099198 2
1099222 0
1099255 0
1099267 0
1099284 0
1099301 12
1099391 0
1099712 25
1099773 0
1100010 28
1100255 87
1100393 0
1100418 0
1100493 268
1100495 1073
1100807 0
1100925 207
1100962 0
1101026 157
1101190 423
1101200 518
1101214 538
1101221 183
1101300 0
1101363 240
1101415 23
1101441 45
1101444 81
1101530 493
1101539 118
1101666 0
1101768 0
1101773 0
1101784 49
1101800 225
1101817 321
1101832 0
1101879 22
1101946 0
1101978 0
1102009 0
1102021 0
1102111 0
1102126 0
1102129 0
1102237 0
1102270 0
1102291 0
1102308 0
1102342 0
1102351 0
1102393 0
1102401 0
1102411 0
1102417 145
1102449 0
1102458 115
1102476 473
1102527 0
1102541 253
1102566 7
1102576 62
1102620 19
1102622 61
1102648 0
1102670 0
1102678 0
1102685 0
1102739 0
1102785 40
1102809 0
1102828 0
1102839 0
1102871 10
1102924 0
1102940 0
1102987 34
1103010 0
1103060 0
1103068 0
1103105 0
1103129 0
1103141 0
1103168 104
1103258 0
1103273 0
1103312 0
1103323 0
1103357 0
1103365 0
1103370 0
1103375 0
1103387 0
1103419 0
1103437 0
1103452 0
1103464 0
1103498 0
1103577 0
1103662 0
1103681 0
1103683 279
1103743 140
1103789 0
1103800 13
1103855 84
1103879 4
1103905 0
1103917 0
1103929 2
1103950 0
1103972 0
1103999 0
1104040 81
1104052 0
1104091 293
1104117 13
1104136 0
1104158 41
1104185 3
1104187 0
1104218 0
1104228 0
1104230 0
1104271 0
1104290 0
1104312 1
1104314 124
1104332 0
1104379 0
1104394 0
1104436 0
1104489 0
1104531 0
1104596 0
1104610 0
1104619 0
1104653 0
1104668 14
1104694 0
1104704 0
1104710 0
1104716 0
1104755 0
1104763 0
1104836 0
1104847 0
1104877 116
1104920 45
1104925 0
1104947 0
1105021 0
1105049 77
1105053 198
1105113 0
1105144 45
1105222 0
1105247 0
1105257 0
1105314 0
1105320 0
1105338 1
1105341 0
1105349 28
1105383 0
1105391 0
1105438 0
1105473 315
1105475 0
1105492 0
1105499 20
1105518 0
1105565 0
1105578 0
1105591 0
1105602 0
1105694 0
1105717 0
1105755 0
1105758 0
1105765 0
1105799 0
1105820 0
1105848 0
1105908 0
1105979 2
1106079 4
1106113 0
1106140 0
1106147 0
1106164 0
1106175 0
1106208 0
1106238 33
1106256 0
1106260 0
1106284 0
1106306 0
1106340 0
1106355 0
1106360 18
1106364 102
1106386 1
1106406 0
1106420 0
1106475 17
1106505 29
1106513 0
1106534 44
1106649 80
1106696 0
1106701 29
1106777 139
1106877 683
1106896 68
1106996 102
1107021 56
1107070 2225
1107223 0
1107271 216
1107298 12
1107313 345
1107394 0
1107421 111
1107428 243
1107433 733
1107488 0
1107493 435
1107538 149
1107605 266
1107626 0
1107755 0
1107901 0
1108058 48
1108111 15
1108128 103
1108160 82
1108347 1292
1108488 1530
1108494 304
1108533 0
1108541 118
1108556 0
1108565 30
1108638 660
1108698 0
1108738 551
1108894 837
1109016 0
1109026 1158
1109259 0
1109288 0
1109291 0
1109331 0
1109397 0
1109466 0
1109766 0
1109797 0
1109836 0
1109911 0
1109929 0
1109936 0
1109960 0
1110094 0
1110136 0
1110190 60
1110204 867
1110300 0
1110315 0
1110330 1947
1110428 33
1110466 0
1110528 151
1110710 380
1110911 269
1110926 822
1110997 204
1111188 1116
1111276 131
1111352 848
1111394 2
1111577 645
1111837 263
1111924 0
1111931 6
1112107 0
1112170 550
1112221 78
1112291 141
1112301 1071
1112415 79
1112514 0
1112582 820
1112780 92
1112784 940
1112927 16
1112933 11
1112939 117
1112945 11
1113074 43
1113175 0
1113200 136
1113209 6
1113288 0
1113311 284
1113411 0
1113419 316
1113458 176
1113494 35
1113502 0
1113516 0
1113530 0
1113553 0
1113576 0
1113589 1280
1113596 0
1113731 0
1113737 294
1113787 0
1113799 11
1113806 52
1113849 402
1113873 134
1113876 196
1113945 13
1114056 173
1114075 0
1114110 94
1114129 0
1114149 45
1114174 223
1114191 0
1114276 19
1114303 242
1114387 252
1114460 48
1114580 125
1114598 0
1114714 38
1114722 98
1114758 0
1114924 332
1114936 0
1115032 0
1115190 0
1115220 277
1115291 139
1115339 266
1115357 37
1115403 28
1115477 3
1115606 0
1115718 0
1115807 390
1115853 273
1115879 202
1115998 1184
1116296 2207
1116382 769
1116388 894
1116409 76
1116440 671
1116471 15
1116497 1210
1116532 1
1116642 249
1116740 2135
1116808 20
1116811 1133
1116856 224
1116964 341
1117058 319
1117139 0
1117172 0
1117225 0
1117318 0
1117414 141
1117506 0
1117514 20
1117613 874
1117681 4
1117720 21
1117761 313
1117800 170
1117886 213
1117943 33
1118021 107
1118034 199
1118161 96
1118168 1
1118256 93
1118269 267
1118312 450
1118336 0
1118391 558
1118501 0
1118537 0
1118594 0
1118601 0
1118657 0
1118666 0
1118714 0
1118735 0
1118760 0
1118774 0
1118885 0
1118942 0
1118996 0
1119107 0
1119119 0
1119149 0
1119206 0
1119266 0
1119641 0
1119678 0
1119707 0
1119764 0
1119874 0
1119934 0
1120009 203
1120249 0
1120310 0
1120359 218
1120540 34
1120728 57
1120759 9
1120788 257
1120826 15
1120877 112
1120890 0
1120897 362
1121006 0
1121114 75
1121530 0
1121547 377
1121657 80
1121726 209
1121801 389
1121852 26
1122071 0
1122113 287
1122142 679
1122167 241
1122196 4
1122223 0
1122240 0
1122380 0
1122457 0
1122459 0
1122472 0
1122512 0
1122662 0
1122668 0
1122675 0
1122828 0
1122840 0
1122896 0
1122976 0
1122995 0
1123014 0
1123128 0
1123153 0
1123255 0
1123264 0
1123356 0
1123358 0
1123514 225
1123577 567
1123590 85
1123709 213
1123721 173
1123728 29
1123760 88
1123847 233
1123868 68
1123891 111
1123945 74
1123966 0
1124007 22
1124053 0
1124125 996
1124131 249
1124155 70
1124169 162
1124199 0
1124221 281
1124290 18
1124295 0
1124335 95
1124377 0
1124407 20
1124470 212
1124473 73
1124522 43
1124553 42
1124577 0
1124710 50
1124818 11
1124821 171
1124851 361
1124877 28
1124923 274
1124943 56
1124959 0
1124965 31
1124999 0
1125040 96
1125079 0
1125247 46
1125310 84
1125358 84
1125415 440
1125475 0
1125486 0
1125534 0
1125639 0
1125655 0
1125708 0
1125733 0
1125991 0
1126033 0
1126100 0
1126192 0
1126249 0
1126274 0
1126300 0
1126327 0
1126474 0
1126496 0
1126498 0
1126519 0
1126560 0
1126630 0
1126642 0
1126654 0
1126721 0
1126885 0
1126930 0
1126936 0
1126947 0
1126969 0
1126990 0
1126993 0
1127017 676
1127139 102
1127260 288
1127383 946
1127448 103
1127472 0
1127646 0
1127660 67
1127719 632
1127761 14
1127773 378
1127775 61
1127857 112
1127864 239
1127901 6
1127943 1
1127974 6
1128013 254
1128043 144
1128045 768
1128059 44
1128063 196
1128104 69
1128145 12
1128277 819
1128330 83
1128369 11
1128488 0
1128809 0
1128909 0
1129003 51
1129006 74
1129060 0
1129151 59
1129417 0
1129477 20
1129522 0
1129560 105
1129567 6
1129573 0
1129683 30
1129700 0
1129776 21
1129789 0
1129803 47
1129849 0
1130143 177
1130239 0
1130272 0
1130291 0
1130321 0
1130331 0
1130600 0
1130634 0
1130678 0
1130743 0
1130819 0
1130859 0
1130912 0
1131071 0
1131148 214
1131205 235
1131269 108
1131308 0
1131328 552
1131394 761
1131455 0
1131459 0
1131470 0
1131475 0
1131568 0
1132023 0
1132113 0
1132125 24
1132156 48
1132192 1
1132266 0
1132357 23
1132393 11
1132457 0
1132564 22
1132689 0
1132709 0
1132730 0
1132811 119
1132822 0
1132830 0
1132870 58
1132891 0
1132919 116
1132962 0
1132966 0
1133257 329
1133334 112
1133380 0
1133446 0
1133506 0
1133530 0
1133661 0
1133681 0
1133706 0
1133749 0
1133801 0
1133851 0
1133859 0
1133922 0
1133960 0
1134284 0
1134322 21
1134355 0
1134404 0
1134414 0
1134462 0
1134476 0
1134526 0
1134568 33
1134592 353
1134645 0
1134669 0
1134703 0
1134708 0
1134719 36
1134759 733
1134786 60793
1134885 196
1134963 2144
1135081 0
1135128 46
1135278 203
1135406 0
1135502 56
1135528 0
1135858 0
1135906 0
1135936 0
1135982 0
1135997 0
1136025 0
1136177 0
1136183 0
1136314 0
1136401 0
1136460 0
1136516 0
1136525 722
1136529 111
1136557 0
1136767 0
1136769 0
1136789 0
1136825 0
1136860 0
1136868 0
1136904 0
1136931 0
1137036 0
1137193 0
1137250 0
1137389 0
1137435 0
1137507 0
1137612 0
1137718 0
1137750 0
1137782 0
1137800 0
1137839 0
1137863 0
1137905 0
1137941 0
1138025 0
1138103 0
1138134 0
1138167 442
1138211 27
1138236 0
1138263 0
1138275 34
1138381 243
1138424 367
1138441 103
1138471 398
1138585 127
1138657 539
1138753 529
1138895 0
1138906 277
1138938 676
1138952 229
1138996 0
1139361 263
1139492 379
1139494 39
1139506 84
1139634 0
1140219 265
1140245 0
1140611 41
1140626 299
1140661 16
1140674 391
1140710 311
1140824 125
1141004 0
1141057 0
1141460 0
1141475 21
1141550 51
1141777 157
1141841 17
1141847 687
1141856 3
1141889 0
1141959 83
1142033 515
1142066 150
1142078 0
1142174 381
1142207 0
1142265 3
1142276 0
1142441 17
1142456 131
1142562 0
1142593 237
1142599 236
1142601 121
1142611 2
1142653 12
1142752 302
1142789 0
1142868 1
1143013 34
1143031 79
1143212 9
1143296 0
1143312 0
1143329 0
1143348 0
1143428 15
1143468 0
1143633 47
1143646 0
1143669 0
1143711 0
1143713 722
1143722 47
1143773 0
1143879 0
1143973 64
1143979 0
1144075 0
1144109 48
1144255 3
1144330 3
1144334 0
1144376 0
1144393 0
1144407 0
1144411 58
1144444 0
1144465 0
1144481 0
1144493 0
1144498 0
1144544 0
1144572 0
1144584 0
1144644 0
1144735 0
1144850 0
1144957 0
1144991 0
1145031 0
1145116 0
1145323 0
1145346 0
1145371 0
1145392 0
1145632 0
1145758 0
1145806 0
1145851 0
1145855 16
1146126 0
1146159 0
1146167 0
1146256 0
1146275 0
1146277 0
1146391 0
1146416 0
1146612 0
1146690 0
1146693 0
1146801 0
1146822 0
1146973 0
1147026 0
1147054 0
1147140 0
1147223 12
1147372 0
1147422 0
1147511 0
1147721 175
1147976 0
1147998 552
1148033 88
1148113 0
1148157 0
1148170 148
1148261 19
1148263 0
1148284 0
1148296 55
1148317 0
1148387 0
1148428 0
1148443 0
1148521 84
1148533 1
1148551 11
1148753 40
1148760 0
1148815 2
1148864 0
1148927 0
1149031 515
1149053 24
1149163 0
1149169 0
1149190 339
1149328 1972
1149387 0
1149416 0
1149498 5
1149558 98
1149679 0
1149805 70
1150074 67
1150192 0
1150253 0
1150287 18
1150308 67
1150498 23
1150816 0
1150965 6
1151049 0
1151085 0
1151225 0
1151381 65
1151421 0
1151430 0
1151559 5
1151592 0
1151643 20
1151650 33
1151714 1545
1151730 275
1151834 9
1151925 90
1151966 45
1151978 0
1152087 0
1152102 19
1152162 36
1152169 12
1152210 165
1152239 138
1152258 929
1152362 221
1152378 126
1152529 0
1152765 0
1152775 0
1153048 0
1153107 1032
1153195 3
1153240 38
1153257 57
1153305 179
1153417 3
1153419 0
1153425 35
1153478 0
1153488 2
1153523 25
1153574 691
1153592 0
1153651 27
1153714 0
1153869 114
1153879 0
1154507 913
1154719 0
1154950 0
1155081 4
1155103 42
1155162 14
1155412 57
1155563 25
1155599 0
1155727 1
1155773 1173
1155802 0
1155811 1
1155866 275
1155919 95
1156045 180
1156081 423
1156165 0
1156194 10
1156218 0
1156250 67
1156302 208
1156310 0
1156434 67
1156737 148
1156759 52
1156915 0
1157009 0
1157026 165
1157037 106
1157060 32
1157085 593
1157214 0
1157226 68
1157271 494
1157326 81
1157333 3
1157364 53
1157437 162
1157443 15
1157492 54
1157738 162
1157747 192
1157779 0
1157807 410
1157815 138
1157859 0
1157896 0
1157985 3188
1158004 50
1158048 198
1158055 1108
1158057 1247
1158093 214
1158121 0
1158199 24
1158212 0
1158238 88
1158351 407
1158429 800
1158533 194
1158579 1700
1158717 1
1158744 40
1158793 0
1158813 0
1158817 0
1158821 287
1158894 0
1158896 1266
1158919 0
1159024 0
1159201 0
1159376 80
1159516 262
1159705 0
1159901 0
1159929 0
1160135 70
1160147 0
1160177 1021
1160344 21
1160349 191
1160445 12
1160458 215
1160462 194
1160474 147
1160515 274
1160534 672
1160545 11
1160635 425
1160651 48
1160666 189
1160815 641
1160898 312
1160990 244
1161136 121
1161195 128
1161239 608
1161253 66
1161340 621
1161355 536
1161404 120
1161488 53
1161537 0
1161639 0
1161669 280
1161675 30
1161703 254
1161857 712
1161873 67
1161972 52
1162012 16
1162018 620
1162022 741
1162054 202
1162171 59
1162183 78
1162240 110
1162258 210
1162339 353
1162355 84
1162426 1114
1162455 1162
1162477 836
1162496 230
1162537 122
1162550 268
1162592 168
1162726 7
1162944 0
1163117 241
1163121 7
1163163 84
1163192 135
1163204 161
1163411 0
1163442 0
1163464 0
1163470 0
1163523 123
1163533 0
1163540 223
1163554 532
1163602 505
1163646 41
1163685 0
1163717 70
1163794 0
1163803 0
1163825 138
1163835 78
1163902 46
1164085 0
1164133 222
1164258 2305
1164342 101
1164366 76
1164564 56
1164573 0
1164648 359
1164660 530
1164669 218
1164731 233
1164738 131
1164841 479
1164848 112
1164862 521
1164876 368
1164893 231
1164921 416
1164942 50
1165110 358
1165211 0
1165277 317
1165364 19
1165394 3
1165409 251
1165521 52
1165525 1
1165547 56
1165566 0
1165569 417
1165595 235
1165647 891
1165657 26
1165677 41
1165692 92
1165731 178
1165764 1977
1165782 149
1165866 80
1165998 165
1166026 211
1166103 0
1166115 863
1166172 743
1166201 26
1166283 11
1166380 549
1166436 165
1166507 0
1166526 1283
1166658 339
1166716 0
1166917 1716
1166922 961
1166985 21
1166995 271
1167050 0
1167068 0
1167072 0
1167079 0
1167097 0
1167140 0
1167198 0
1167239 0
1167316 0
1167428 0
1167483 0
1167542 0
1167612 232
1167645 9
1167685 356
1167716 58
1167737 14
1167936 0
1167944 188
1168035 347
1168075 379
1168184 192
1168202 24
1168250 308
1168373 27
1168441 977
1168608 16906
1168683 491
1168705 0
1168836 290
1168926 235
1168934 906
1169038 573
1169288 276
1169291 6
1169301 225
1169320 250
1169330 87
1169350 82
1169358 142
1169440 121
1169567 0
1169609 0
1169681 76
1169753 101
1169766 3
1169865 148
1169903 130
1169905 360
1170005 0
1170194 44
1170266 91
1170302 72
1170312 0
1170459 59
1170569 8
1170668 465
1170709 109
1170738 230
1170779 115
1170808 208
1170849 813
1170905 2
1170924 96
1170962 16
1171059 590
1171101 105
1171111 234
1171113 32
1171125 309
1171136 857
1171197 88
1171279 61
1171296 325
1171433 13
1171471 1078
1171611 280
1171662 451
1171689 44
1171765 0
1171772 0
1171896 199
1171983 37
1172065 0
1172073 0
1172083 0
1172088 0
1172104 0
1172111 0
1172321 15
1172327 0
1172359 0
1172365 0
1172369 0
1172384 48
1172422 181
1172461 153
1172603 90
1172729 92
1172846 0
1172848 0
1172854 13
1172858 23
1172886 0
1173173 8
1173232 0
1173352 139
1173414 0
1173581 0
1173637 0
1173674 231
1173697 101
1173710 166
1173712 58
1173769 0
1173840 0
1174003 0
1174065 0
1174219 0
1174264 0
1174342 124
1174420 0
1174544 75
1174570 0
1174741 0
1174840 341
1174880 3
1174951 73
1174975 0
1175057 0
1175069 0
1175085 11
1175112 88
1175166 426
1175311 0
1175369 31
1175375 177
1175379 1005
1175427 0
1175490 0
1175508 59
1175517 332
1175525 465
1175531 1345
1175537 15
1175548 35
1175594 59
1175603 0
1175649 0
1175705 167
1175831 1
1175879 105
1175972 523
1176012 795
1176094 293
1176108 0
1176110 0
1176183 145
1176209 0
1176253 0
1176338 37
1176371 18
1176388 0
1176399 539
1176409 10
1176420 0
1176483 224
1176535 116
1176553 0
1176610 0
1176753 63
1176828 0
1176838 0
1176848 259
1176921 0
1176983 409
1177062 0
1177090 0
1177141 0
1177193 0
1177279 141
1177326 0
1177337 0
1177376 0
1177403 0
1177430 0
1177549 266
1177587 173
1177604 492
1177640 0
1177657 56
1177671 156
1177700 0
1177742 118
1177760 417
1177763 59
1177772 959
1177775 685
1177869 14
1177905 0
1177994 71
1178015 24
1178106 0
1178121 20
1178132 331
1178135 792
1178201 174
1178222 0
1178273 328
1178279 14
1178324 193
1178390 49
1178442 8
1178512 434
1178713 2
1178754 100
1178768 0
1178849 10
1178868 0
1178870 0
1178877 0
1178935 140
1178951 63
1178969 0
1178972 0
1178993 0
1179006 0
1179017 0
1179040 0
1179048 0
1179053 0
1179065 0
1179074 0
1179092 0
1179099 0
1179107 0
1179121 0
1179137 25
1179155 20
1179159 0
1179169 0
1179203 0
1179209 0
1179222 0
1179344 660
1179404 206
1179550 376
1179678 1199
1179702 115
1179804 979
1179810 2656
1179886 438
1179954 298
1180076 114
1180170 95
1180292 0
1180314 222
1180355 1227
1180425 186
1180431 569
1180443 143
1180510 0
1180526 302
1180557 0
1180575 30
1180628 40
1180669 0
1180677 231
1180687 4
1180789 0
1180800 242
1180804 231
1180863 0
1180921 34
1180956 12
1180993 314
1181088 44
1181102 47
1181165 0
1181233 0
1181244 0
1181247 0
1181270 44
1181272 24
1181325 0
1181393 0
1181398 49
1181432 0
1181536 339
1181540 18
1181872 237
1181875 200
1182036 54
1182119 101
1182141 0
1182247 0
1182274 0
1182289 14
1182384 0
1182485 0
1182570 0
1182616 0
1182700 0
1182877 0
1182901 0
1182986 0
1183088 8
1183234 34
1183453 332
1183501 0
1183616 257
1183760 51
1183840 0
1183879 136
1183934 0
1184002 0
1184089 0
1184139 129
1184166 67
1184181 38
1184258 0
1184290 170
1184424 0
1184522 162
1184559 454
1184573 0
1184594 50
1184596 296
1184799 235
1184850 0
1184891 66
1184905 26
1184995 16
1185081 142
1185199 0
1185447 246
1185879 43
1185904 0
1185917 452
1185944 0
1185987 0
1186121 0
1186250 0
1186374 0
1186443 461
1186463 27
1186465 125
1186556 198
1186559 360
1186696 200
1186738 0
1186852 448
1186869 586
1186905 0
1187037 240
1187048 7
1187109 666
1187112 573
1187197 14
1187307 61
1187334 231
1187363 0
1187440 52
1187499 7
1187568 0
1187603 48
1187635 29
1187647 340
1187735 90
1187897 29
1187924 99
1187927 557
1188040 0
1188152 225
1188262 505
1188334 0
1188391 305
1188422 46
1188738 0
1188912 0
1188990 0
1189083 0
1189090 187
1189160 141
1189221 6
1189230 41
1189308 25
1189868 9
1189965 0
1190018 516
1190165 129
1190240 152
1190364 13
1190449 266
1190453 0
1190465 0
1190469 11
1190518 78
1190520 0
1190566 0
1190693 158
1190703 20
1190725 297
1190758 392
1190801 10
1190873 0
1190882 0
1191035 0
1191230 16
1191242 19
1191592 7
1191689 0
1191742 525
1191889 218
1191964 681
1191983 44
1192141 167
1192181 0
1192215 0
1192273 0
1192307 0
1192344 0
1192373 0
1192379 0
1192394 0
1192411 18
1192418 0
1192447 23
1192460 0
1192511 163
1192628 95
1192659 55
1192671 138
1192733 60
1192820 76
1192907 472
1193210 584
1193232 0
1193243 848
1193249 479
1193344 104
1193405 524
1193816 0
1193822 165
1193848 73
1193892 96
1193978 63
1194014 0
1194134 28
1194222 0
1194317 98
1194370 1
1194584 292
1194596 11
1194648 3224
1194733 50
1194995 64
1195036 436
1195048 654
1195056 151
1195089 322
1195224 1
1195247 426
1195337 0
1195401 27
1195638 250
1195699 61
1195705 0
1195754 230
1195779 66
1195818 68
1195872 183
1196129 187
1196164 30
1196171 432
1196178 56
1196213 86
1196216 144
1196249 0
1196255 47
1196301 0
1196317 0
1196333 0
1196384 0
1196396 0
1196467 0
1196495 0
1196624 0
1196674 0
1196727 0
1196765 5
1196901 0
1197042 0
1197054 0
1197071 0
1197098 0
1197102 1
1197113 0
1197173 57
1197303 56
1197306 6
1197330 146
1197371 0
1197515 44
1197526 171
1197563 181
1197572 252
1197584 254
1197616 672
1197628 130
1197680 117
1197707 85
1197727 277
1197799 299
1197849 0
1197864 258
1197909 314
1197972 323
1198104 209
1198235 208
1198284 37
1198300 59
1198468 12
1198537 298
1198664 0
1198671 0
1198866 461
1198868 1780
1199108 0
1199141 209
1199409 297
1199420 94
1199427 0
1199551 0
1199613 337
1199634 1925
1199687 970
1199696 334
1199774 195
1199803 2
1199840 0
1199867 178
1199918 128
1199942 0
1200092 211
1200106 46
1200117 6
1200210 299
1200212 127
1200254 262
1200306 120
1200393 0
1200419 0
1200460 0
1200490 0
1200508 0
1200560 333
1200568 9
1200578 0
1200607 9
1200612 0
1200664 126
1200747 0
1200786 0
1200796 0
1200800 0
1200876 139
1200898 152
1200968 0
1201036 0
1201070 0
1201127 0
1201151 0
1201173 0
1201196 0
1201224 0
1201254 0
1201281 0
1201372 0
1201395 0
1201418 239
1201485 754
1201554 81
1201637 35
1201658 0
1201734 1207
1201755 30
1201784 16
1201822 284
1201938 0
1201978 245
1202019 0
1202041 0
1202098 149
1202101 341
1202130 406
1202158 13
1202188 1559
1202220 10
1202268 0
1202290 0
1202318 5
1202353 265
1202377 326
1202419 138
1202617 319
1202656 6
1202803 70
1202868 0
1202966 414
1203060 0
1203067 0
1203109 289
1203137 1
1203146 0
1203156 43
1203255 153
1203260 90
1203270 23
1203280 56
1203343 0
1203421 0
1203457 0
1203493 0
1203523 0
1203555 0
1203574 0
1203588 0
1203625 0
1203629 0
1203696 0
1203703 0
1203787 20
1203802 21
1203808 0
1203911 0
1203930 0
1203981 0
1204133 22
1204175 1030
1204232 4
1204359 51
1204397 3
1204419 0
1204451 0
1204498 0
1204545 2
1204561 0
1204605 0
1204618 0
1204684 0
1204691 132
1204811 93
1204881 0
1204925 0
1205182 0
1205231 0
1205235 0
1205301 113
1205305 93
1205314 38
1205331 0
1205368 0
1205431 0
1205512 0
1205515 0
1205538 0
1205650 0
1205789 0
1205831 0
1205875 261
1205917 20
1205926 0
1205937 45
1205973 65
1206000 0
1206027 0
1206029 20
1206107 0
1206237 0
1206282 0
1206381 0
1206465 576
1206467 19
1206477 782
1206479 324
1206485 1174
1206598 0
1206788 0
1206792 173
1206803 98
1206839 0
1206910 0
1206928 0
1206976 324
1207042 300
1207045 246
1207138 9
1207201 98
1207335 16
1207427 2
1207454 0
1207483 18
1207647 0
1207665 93
1207690 42
1207710 22
1207795 11
1207884 104
1207927 0
1208020 0
1208023 0
1208060 17
1208112 0
1208282 24
1208293 28
1208368 753
1208398 49
1208423 0
1208446 124
1208473 0
1208493 0
1208629 70
1209073 0
1209111 0
1209313 14
1209577 40
1209581 106
1209647 0
1209655 0
1209784 0
1209832 0
1209867 4
1209874 0
1209895 24
1209964 0
1209994 15
1210132 0
1210222 1
1210264 0
1210357 2
1210535 1730
1210548 1
1210581 591
1210590 230
1210631 45
1210640 0
1210698 0
1210745 0
1210760 11
1210766 0
1210841 0
1211066 1
1211173 99
1211189 1
1211223 71
1211276 88
1211334 0
1211351 0
1211372 115
1211401 98
1211439 352
1211499 0
1211505 39
1211553 453
1211570 263
1211612 202
1211743 988
1211818 88
1211980 4
1212128 0
1212170 0
1212385 53
1212446 52
1212597 188
1212600 44
1212605 590
1212685 18
1212726 1
1212761 197
1212765 100
1212770 34
1213143 39
1213161 12
1213563 13
1213593 90
1213861 117
1213945 110
1213948 280
1213965 23
1213991 57
1214055 0
1214092 491
1214117 378
1214238 90
1214243 288
1214265 13
1214280 3
1214358 0
1214367 0
1214376 0
1214382 0
1214390 1
1214399 0
1214401 0
1214424 0
1214435 0
1214465 0
1214475 0
1214477 0
1214479 0
1214481 0
1214490 0
1214492 30
1214500 0
1214519 0
1214563 0
1214587 0
1214668 3
1214696 177
1214945 0
1215013 0
1215024 147
1215054 112
1215066 62
1215141 0
1215187 239
1215209 653
1215211 0
1215246 5
1215270 0
1215405 45
1215419 564
1215435 141
1215556 184
1215616 19
1215659 37
1215665 369
1215681 113
1215695 283
1215875 495
1215968 379
1216052 259
1216103 147
1216191 104
1216279 173
1216301 0
1216346 165
1216414 1
1216463 464
1216652 647
1216663 2
1216727 306
1216889 184
1216915 97
1216918 210
1217039 109
1217082 11
1217137 0
1217238 118
1217299 95
1217305 766
1217392 0
1217541 1
1217551 21
1217731 0
1218146 1
1218205 0
1218352 0
1218370 0
1218381 33
1218508 58
1218532 0
1218562 15
1218760 0
1218785 16
1219028 0
1219035 4
1219133 0
1219142 0
1219161 220
1219188 9
1219215 449
1219249 311
1219274 0
1219417 0
1219479 0
1219483 0
1219515 0
1219519 0
1219642 0
1219657 0
1219675 0
1219727 0
1219729 0
1219789 0
1219818 0
1220025 0
1220029 0
1220106 0
1220120 0
1220158 0
1220174 14
1220281 0
1220294 114
1220408 81
1220419 142
1220438 28
1220492 654
1220498 326
1220525 228
1220564 0
1220572 0
1220606 0
1220680 0
1220727 0
1220754 0
1220757 0
1220982 0
1220997 0
1221096 0
1221290 0
1221300 0
1221664 0
1221728 0
1221776 0
1221816 0
1221878 0
1221938 22
1221947 13
1221953 0
1222067 0
1222230 0
1222307 0
1222379 0
1222394 0
1222418 0
1222430 0
1222459 0
1222558 0
1222574 0
1222652 0
1222707 0
1222784 74
1222817 5
1222831 50
1222850 0
1222979 0
1223005 0
1223015 88
1223112 248
1223187 83
1223236 23
1223392 0
1223426 982
1223494 0
1223547 70
1223614 118
1223837 150
1223864 727
1223875 0
1224373 0
1224418 0
1224432 0
1224477 0
1224562 1
1224564 0
1224690 0
1224696 2
1224714 6
1224738 10
1224805 0
1224839 0
1224888 0
1224890 14
1224988 0
1225012 60
1225045 0
1225099 0
1225218 135
1225248 130
1225258 0
1225430 55
1225440 33
1225516 24
1225593 0
1225733 0
1225787 0
1225905 5
1225990 0
1226017 0
1226032 17
1226044 0
1226074 0
1226089 8551
1226093 34
1226104 0
1226110 8
1226119 0
1226144 0
1226313 0
1226402 0
1226484 0
1226566 0
1226708 0
1226779 0
1226788 0
1226869 0
1226958 0
1227404 0
1227443 0
1227537 0
1227597 198
1227609 0
1227648 0
1227675 0
1227747 14
1227750 0
1227855 0
1227866 21
1227983 0
1228195 0
1228242 0
1228283 0
1228401 0
1228529 0
1228730 12
1228766 0
1228775 0
1228914 150
1228966 40
1229109 25
1229175 3
1229220 0
1229257 0
1229382 0
1229503 536
1229515 200
1229567 295
1229591 0
1229681 422
1229726 37
1229734 142
1229851 407
1229944 305
1229997 578
1230034 329
1230126 5
1230161 0
1230377 0
1230421 305
1230457 1346
1230461 353
1230472 162
1230601 10
1230610 584
1230655 1040
1230661 1066
1230708 662
1230736 327
1230828 113
1230846 0
1230903 554
1230917 16
1230935 274
1230962 682
1230991 48
1231015 105
1231126 333
1231201 40
1231219 71
1231230 4
1231283 531
1231287 222
1231300 680
1231334 0
1231391 356
1231407 390
1231524 41
1231631 649
1231661 45
1231663 1
1231715 0
1231786 80
1231824 0
1231978 14
1232123 0
1232178 0
1232380 0
1232415 56
1232421 0
1232488 280
1232494 131
1232506 0
1232566 460
1232633 0
1232651 45
1232725 154
1232754 0
1232835 2
1232845 0
1232914 1
1232917 35
1232965 0
1232987 0
1233001 66
1233013 18
1233093 0
1233179 102
1233208 122
1233286 179
1233293 0
1233484 182
1233506 4
1233508 1
1233574 327
1233650 2
1233661 0
1233956 212
1233967 31
1234026 504
1234153 183
1234249 0
1234366 50
1234373 104
1234554 0
1234767 56
1234986 73
1235045 272
1235189 52
1235215 0
1235311 635
1235533 166
1235611 0
1235735 0
1235742 0
1235749 35
1236001 604
1236066 0
1236079 199
1236089 399
1236123 135
1236172 186
1236225 0
1236259 0
1236290 0
1236359 0
1236382 0
1236409 0
1236493 0
1236599 0
1236646 0
1236842 0
1237003 0
1237030 0
1237045 0
1237112 0
1237210 5
1237219 435
1237294 273
1237319 395
1237333 0
1237408 662
1237420 0
1237429 459
1237438 6
1237459 79
1237504 363
1237513 0
1237589 17
1237617 0
1237667 0
1237774 12
1237849 0
1237909 0
1237935 0
1238012 0
1238014 0
1238024 0
1238037 0
1238071 0
1238163 0
1238203 22
1238240 169
1238348 72
1238445 0
1238470 0
1238515 0
1238533 0
1238735 0
1238852 117
1239206 0
1239281 70
1239303 0
1239326 173
1239397 76
1239450 12
1239577 0
1239632 73
1239781 64
1239911 105
1239989 387
1239991 147
1240012 0
1240072 0
1240082 0
1240095 0
1240118 43
1240122 1
1240128 0
1240130 0
1240145 0
1240154 78
1240173 0
1240181 0
1240191 0
1240215 0
1240221 0
1240230 0
1240273 38
1240298 1
1240300 0
1240356 0
1240393 107
1240524 0
1240571 0
1240598 550
1240732 93
1240756 25
1240813 2
1240815 177
1240848 0
1240869 0
1240883 0
1240890 0
1240919 0
1240977 0
1240998 0
1241008 0
1241034 3
1241137 6
1241203 140
1241209 118
1241238 0
1241324 60
1241390 3167
1241414 21
1241475 0
1241571 215
1241593 592
1241602 240
1241619 1
1241739 487
1241780 230
1241823 87
1241954 0
1242011 0
1242107 663
1242134 181
1242171 694
1242214 101
1242389 0
1242463 538
1242652 165
1242681 324
1242689 12
1242691 643
1242799 193
1242862 0
1242910 101
1242926 0
1242966 0
1243102 0
1243358 0
1243382 136
1243478 0
1243548 0
1243618 385
1243659 171
1243757 0
1243797 131
1243904 0
1243956 70
1243989 0
1244034 221
1244037 0
1244253 0
1244278 0
1244364 135
1244538 0
1244547 0
1244566 24
1244592 3
1244689 18
1244695 0
1244701 0
1244771 0
1244789 0
1244834 0
1244878 0
1244886 0
1244901 174
1245009 0
1245136 0
1245170 0
1245213 0
1245420 0
1245423 0
1245475 0
1245522 0
1245657 0
1245720 0
1245834 0
1245840 0
1245871 0
1245946 0
1246145 0
1246149 143
1246496 2
1246569 0
1246592 0
1246615 101
1246729 5
1246760 157
1246953 124
1247023 600
1247087 9
1247091 16
1247116 0
1247282 0
1247289 0
1247361 30
1247394 866
1247498 0
1247646 101
1247655 405
1247733 6
1247811 0
1247850 2
1247901 0
1247989 0
1248121 31
1248163 73
1248214 0
1248242 0
1248277 0
1248396 0
1248569 0
1248645 155
1248662 47
1248758 75
1248842 258
1248854 63
1248886 0
1248888 0
1248919 0
1249034 0
1249061 18
1249107 25
1249126 1
1249183 0
1249211 20
1249239 0
1249294 26
1249331 0
1249350 0
1249399 0
1249421 2
1249502 0
1249536 0
1249564 0
1249598 0
1249620 0
1249694 0
1249918 0
1250038 0
1250126 0
1250281 0
1250295 0
1250373 0
1250599 0
1250685 0
1250775 0
1250801 0
1250836 0
1250871 0
1250902 0
1250915 0
1250947 0
1251009 0
1251214 0
1251236 0
1251322 0
1251395 2
1251421 0
1251425 257
1251487 4
1251515 68
1251612 0
1251618 0
1251667 70
1251707 0
1251761 0
1251825 0
1251852 0
1251855 0
1251903 0
1251910 0
1251948 0
1251977 0
1251987 1
1252025 0
1252039 0
1252115 0
1252156 0
1252160 75
1252276 3
1252312 0
1252338 105
1252379 0
1252419 0
1252485 0
1252501 0
1252541 25
1252553 0
1252577 0
1252601 1
1252637 0
1252924 0
1252983 546
1253034 0
1253037 0
1253039 0
1253099 0
1253150 0
1253252 0
1253262 0
1253321 0
1253363 2
1253539 0
1253633 0
1253638 0
1253669 0
1253696 0
1253876 0
1253994 0
1254032 10
1254047 0
1254094 0
1254125 0
1254133 0
1254311 0
1254339 0
1254398 0
1254409 0
1254460 1
1254497 0
1254504 0
1254514 21
1254522 0
1254577 0
1254617 1
1254629 3
1254696 1
1254745 0
1254871 0
1254891 0
1254972 1
1254994 0
1255060 0
1255068 0
1255087 0
1255197 0
1255413 0
1255467 1
1255491 0
1255528 0
1255538 0
1255597 6
1255677 3
1255728 0
1255815 0
1255953 0
1255957 0
1255987 0
1256023 0
1256026 0
1256291 0
1256300 0
1256507 14
1256657 0
1256694 0
1256741 0
1256810 0
1256853 2
1256981 0
1257071 1
1257081 0
1257146 0
1257149 0
1257199 0
1257272 0
1257297 0
1257311 566
1257317 73
1257463 0
1257484 0
1257556 42
1257592 279
1257614 0
1257679 1
1257775 0
1257833 4
1257955 0
1257999 13
1258001 213
1258218 0
1258409 80
1258508 0
1258522 91
1258525 0
1258542 53
1258639 150
1258669 0
1258678 0
1258715 48
1258719 210
1258762 92
1258939 93
1258949 0
1258981 0
1259053 0
1259068 0
1259257 0
1259398 0
1259463 0
1259479 0
1259612 0
1259713 0
1259761 0
1259794 0
1259819 0
1259851 0
1259916 0
1259959 0
1260028 0
1260165 0
1260346 0
1260389 0
1260504 0
1260582 0
1260607 0
1260619 0
1260658 0
1260772 0
1260891 0
1260963 0
1260970 0
1260976 0
1261045 0
1261109 0
1261126 0
1261129 0
1261197 0
1261235 0
1261249 0
1261316 0
1261332 0
1261540 22
1261581 0
1261609 0
1261723 140
1261828 76
1261862 89
1261931 0
1262016 0
1262060 6
1262111 141
1262137 159
1262156 427
1262273 0
1262301 18
1262430 414
1262556 37
1262673 47
1262697 26
1262727 330
1262762 2106
1263087 0
1263288 0
1263306 0
1263357 0
1263408 29
1263451 62
1263468 0
1263481 63
1263488 194
1263540 0
1263668 38
1263710 551
1263763 234
1263839 548
1263877 0
1263901 26
1263914 2
1264015 268
1264201 17
1264337 614
1264380 0
1264454 943
1264462 261
1264491 0
1264498 7
1264567 0
1264591 0
1264614 639
1264795 66
1264831 95
1264945 449
1264998 116
1265314 95
1265357 163
1265476 467
1265497 0
1265561 335
1265589 0
1265596 66
1265629 346
1265709 418
1265722 1
1265920 491
1265980 0
1265998 0
1266128 21
1266135 0
1266268 123
1266309 1
1266478 62
1266488 830
1266492 162
1266624 227
1266648 0
1266689 0
1266758 88
1266788 67
1266836 0
1266853 0
1266867 180
1266919 53
1266978 50
1266981 87
1266991 48
1266998 233
1267032 664
1267041 0
1267085 269
1267109 13
1267124 178
1267191 0
1267249 0
1267263 1
1267318 198
1267359 11
1267494 0
1267610 0
1267668 17
1267804 694
1267867 0
1267931 0
1267971 45
1267992 0
1268019 211
1268081 1224
1268438 132
1268440 174
1268542 14
1268575 244
1268607 129
1268620 326
1268641 0
1268683 42
1268698 0
1268716 6
1268784 194
1268821 1
1268916 238
1268983 0
1269021 584
1269036 891
1269049 86
1269088 6
1269099 235
1269135 0
1269220 0
1269316 74
1269387 305
1269454 360
1269569 1842
1269647 510
1269697 0
1269948 84
1269964 14
1269970 645
1270017 0
1270055 618
1270193 400
1270217 0
1270226 0
1270311 632
1270383 330
1270421 185
1270449 744
1270576 0
1270728 51
1270731 380
1270740 1753
1270761 1
1270794 472
1270822 344
1271019 135
1271142 41
1271155 491
1271175 6
1271229 28
1271355 14
1271427 23
1271487 402
1271572 1075
1271621 62
1271643 479
1271816 0
1271826 191
1271857 818
1271906 7
1271966 50
1272093 10
1272112 241
1272179 281
1272192 0
1272200 21
1272235 0
1272245 0
1272318 369
1272322 184
1272347 890
1272352 208
1272361 472
1272638 0
1272723 342
1272921 67
1273054 82
1273081 37
1273094 214
1273136 30
1273160 0
1273167 222
1273191 0
1273325 0
1273346 0
1273360 0
1273419 958
1273431 245
1273517 0
1273561 0
1273675 554
1273716 861
1273769 1649
1273800 35
1273809 0
1273833 121
1273939 0
1274061 1543
1274067 639
1274084 1385
1274088 1008
1274143 221
1274151 127
1274248 887
1274259 365
1274294 119
1274327 868
1274529 19
1274824 72
1274994 159
1275077 185
1275080 536
1275174 0
1275297 198
1275300 839
1275323 0
1275427 0
1275507 0
1275548 177
1275552 914
1275554 3517
1275558 514
1275561 24
1275572 90
1275576 219
1275657 133
1275680 247
1275685 1309
1275848 568
1275926 172
1275964 1222
1275966 511
1275981 343
1276004 515
1276018 157
1276029 76
1276127 0
1276185 0
1276352 0
1276360 111
1276396 1
1276497 59
1276522 122
1276544 2
1276592 25
1276621 9
1276637 323
1276653 0
1276676 194
1276704 340
1276741 0
1276774 40
1276798 0
1277037 88
1277064 153
1277220 0
1277271 941
1277419 396
1277618 331
1277676 114
1277709 29
1277768 0
1277826 31
1277841 748
1277844 50
1277866 41
1277870 68
1277982 231
1277997 4
1278027 21
1278114 346
1278180 0
1278281 381
1278449 61
1278470 384
1278498 201
1278515 381
1278529 551
1278543 151
1278550 448
1278653 131
1278660 256
1278722 244
1278731 554
1278743 381
1278818 0
1278897 315
1278905 102
1279054 356
1279070 0
1279171 954
1279262 0
1279445 220
1279456 379
1279460 557
1279517 133
1279567 379
1279628 974
1279641 457
1279645 180
1279652 340
1279674 0
1279819 0
1279835 1
1279943 259
1279994 76
1280058 10
1280071 25
1280090 191
1280156 92
1280160 148
1280215 74
1280232 103
1280322 0
1280346 144
1280350 614
1280358 53
1280416 1282
1280478 15
1280614 273
1280649 116
1280669 0
1280715 0
1280735 0
1280834 6
1280857 12
1280898 19
1280954 122
1280964 151
1281035 511
1281047 227
1281075 1040
1281084 290
1281111 541
1281136 0
1281147 254
1281168 0
1281185 0
1281373 24
1281417 192
1281466 190
1281503 1966
1281540 199
1281568 204
1281574 759
1281663 291
1281747 0
1281786 0
1281844 310
1281846 2
1281863 0
1281870 0
1281891 651
1282018 250
1282029 64
1282140 331
1282216 0
1282294 421
1282455 0
1282483 0
1282494 0
1282527 599
1282529 523
1282594 0
1282662 33
1282670 36
1282726 58
1282786 1756
1282790 137
1282803 0
1283001 1354
1283017 86
1283031 154
1283057 1046
1283167 36
1283321 0
1283438 87
1283575 0
1283646 0
1283652 58
1283965 0
1284001 31
1284218 0
1284293 56
1284339 0
1284353 0
1284425 10
1284509 204
1284551 6
1284611 0
1284787 0
1284796 119
1284800 1001
1284876 86
1284901 1159
1284942 0
1284953 1412
1284959 431
1285036 20
1285050 3
1285131 48
1285169 0
1285211 0
1285253 0
1285259 0
1285265 0
1285304 0
1285331 0
1285380 0
1285400 0
1285470 0
1285520 0
1285568 0
1285587 0
1285639 0
1285649 0
1285725 0
1285751 0
1285754 0
1285894 0
1285902 0
1285956 0
1286022 0
1286177 0
1286201 0
1286252 306
1286285 0
1286307 0
1286340 0
1286347 0
1286358 0
1286374 0
1286391 0
1286413 346
1286443 0
1286454 0
1286463 2
1286487 196
1286557 0
1286568 373
1286579 45
1286581 49
1286705 102
1286813 244
1286847 24
1286941 2
1287018 13
1287063 430
1287084 984
1287105 0
1287112 188
1287177 14
1287257 0
1287336 1220
1287428 97
1287463 897
1287544 1360
1287589 164
1287619 1
1287661 247
1287667 606
1287688 15
1287694 69
1287721 123
1287802 23
1287898 258
1288009 225
1288018 193
1288102 1892
1288174 0
1288185 11
1288210 0
1288260 0
1288266 0
1288312 35
1288320 0
1288345 226
1288357 0
1288491 129
1288497 266
1288592 301
1288644 0
1288762 0
1288807 0
1288984 784
1289053 286
1289152 0
1289158 25
1289182 0
1289191 0
1289296 214
1289368 37
1289412 0
1289424 0
1289500 0
1289537 0
1289621 0
1289692 0
1289715 0
1289721 11
1289731 282
1289902 71
1289995 19
1290007 0
1290067 39
1290069 220
1290165 0
1290252 427
1290307 501
1290315 0
1290385 0
1290417 58
1290444 306
1290454 57
1290502 0
1290586 0
1290625 256
1290638 0
1290640 914
1290728 0
1290754 338
1290808 0
1290876 0
1290893 325
1290925 0
1290952 550
1290969 0
1291021 193
1291124 66
1291176 422
1291218 0
1291230 154
1291313 61
1291352 0
1291362 287
1291365 30
1291380 51
1291386 9
1291540 172
1291602 412
1291671 201
1291752 264
1291764 457
1291809 102
1291872 244
1291890 1824
1291944 736
1292058 982
1292076 8
1292095 44
1292106 0
1292130 207
1292241 747
1292319 3
1292397 42
1292406 669
1292430 0
1292442 200
1292460 0
1292498 0
1292538 376
1292570 73
1292621 35
1292817 382
1292828 417
1292910 321
1292922 0
1292966 248
1292983 0
1293005 563
1293014 528
1293074 2
1293103 644
1293119 104
1293242 1
1293248 97
1293318 5
1293364 0
1293451 16
1293493 0
1293499 219
1293538 20
1293670 253
1293726 0
1293742 136
1293777 0
1293802 282
1293873 88
1293883 0
1293926 277
1293964 36
1293967 621
1294017 0
1294054 152
1294069 161
1294078 297
1294144 424
1294382 161
1294394 464
1294518 433
1294622 138
1294693 170
1294897 15
1295043 0
1295127 47
1295303 98
1295379 337
1295461 351
1295644 0
1295693 0
1295782 280
1295939 525
1296052 39
1296082 0
1296124 54
1296138 116
1296145 0
1296217 0
1296271 0
1296307 0
1296527 0
1296590 0
1296641 0
1296679 0
1296694 0
1296710 0
1296768 0
1296884 0
1296960 0
1296964 0
1297155 0
1297235 0
1297425 0
1297533 0
1297550 0
1297578 0
1297640 0
1297720 0
1297797 0
1297921 0
1298057 21
1298088 482
1298131 0
1298170 0
1298342 0
1298462 0
1298478 7
1298526 0
1298586 0
1298622 111
1298658 0
1298700 2
1298703 352
1298765 0
1298788 92
1298922 103
1298973 0
1299022 96
1299122 416
1299133 2
1299164 250
1299266 101
1299353 171
1299386 901
1299395 1145
1299524 98
1299692 0
1299733 0
1299736 37
1299753 85
1299823 0
1299849 368
1299865 489
1299940 60
1300197 0
1300214 0
1300219 125
1300230 170
1300253 1
1300292 36
1300385 3
1300502 0
1300559 275
1300709 145
1300727 66
1300765 0
1300801 0
1300844 12
1300955 0
1300969 0
1301120 148
1301213 536
1301268 0
1301324 35
1301457 638
1301459 270
1301584 776
1301593 0
1301658 0
1301745 45
1301756 52
1301815 0
1301874 24
1301881 0
1301963 51
1301966 443
1301992 204
1302002 216
1302044 67
1302071 496
1302240 0
1302333 0
1302419 340
1302497 116
1302606 0
1302621 0
1302686 259
1302757 107
1302784 291
1302842 124
1302854 0
1302903 12
1302922 35
1302924 19
1302944 51
1302980 13
1303016 0
1303067 0
1303186 0
1303203 0
1303220 0
1303240 0
1303271 0
1303294 2
1303296 0
1303361 0
1303429 0
1303447 0
1303621 0
1303695 0
1303730 0
1303746 0
1303751 0
1303788 0
1303870 17
1304086 0
1304122 137
1304126 3
1304307 0
1304470 0
1304580 6
1304605 0
1304659 0
1304726 96
1304742 0
1304756 0
1304770 0
1304916 15
1304928 0
1305058 61
1305099 11
1305114 1
1305126 0
1305184 0
1305236 18
1305474 0
1305481 270
1305499 221
1305561 12
1305623 5
1305670 182
1305673 411
1305715 725
1305799 574
1305867 16
1305870 570
1305880 0
1305896 0
1305966 56
1306003 99
1306023 331
1306037 1
1306085 0
1306121 0
1306144 13
1306183 0
1306203 318
1306205 407
1306294 200
1306358 239
1306415 329
1306440 478
1306550 329
1306554 814
1306770 11
1306775 162
1306851 87
1306929 183
1306996 72
1307297 853
1307377 0
1307443 0
1307559 9
1307580 0
1307721 95
1307754 0
1307825 16
1307892 331
1307898 0
1308042 0
1308093 217
1308112 0
1308154 0
1308178 5
1308213 0
1308250 0
1308311 325
1308369 0
1308377 227
1308426 93
1308428 1
1308449 0
1308477 0
1308587 42
1308589 353
1308661 507
1308671 25
1308701 0
1308737 45
1308784 11
1308803 34
1308823 83
1308831 193
1308839 459
1308850 39
1308882 142
1308895 100
1308898 99
1308904 0
1308970 577
1308976 221
1309011 0
1309083 0
1309104 0
1309106 0
1309166 0
1309173 0
1309206 0
1309529 0
1309557 20
1309592 0
1309633 0
1309718 21
1309727 149
1309814 215
1309925 260
1309965 340
1310019 19
1310045 0
1310091 203
1310094 57
1310136 0
1310146 149
1310198 38
1310258 180
1310276 307
1310280 410
1310363 67
1310450 0
1310524 0
1310693 89
1310775 22
1310801 177
1310897 1117
1310934 25
1311279 273
1311361 0
1311381 57
1311447 1044
1311450 258
1311480 484
1311514 0
1311628 16
1311665 118
1311668 27
1311714 493
1311721 0
1311739 346
1311781 40
1311887 167
1312136 0
1312157 219
1312179 0
1312193 0
1312277 1429
1312282 0
1312343 0
1312362 39
1312590 503
1312605 49
1312627 0
1312727 278
1312792 121
1312796 446
1312838 284
1312974 257
1313056 21
1313184 8
1313244 155
1313246 1
1313312 57
1313457 12
1313462 108
1313477 0
1313489 0
1313523 0
1313557 0
1313586 5
1313627 374
1313638 1
1313641 0
1313646 3
1313674 1695
1313708 5
1313723 206
1313757 0
1313822 0
1313878 550
1313881 1305
1313915 0
1314042 0
1314101 731
1314121 118
1314163 22
1314183 145
1314211 1362
1314350 8
1314399 0
1314482 30
1314564 0
1314601 2254
1314697 0
1314718 222
1314915 0
1314967 0
1314981 247
1315016 0
1315089 236
1315106 160
1315170 0
1315189 0
1315300 0
1315394 0
1315446 0
1315503 23
1315567 32
1315574 1517
1315704 0
1315841 90
1315892 68
1315914 1169
1315993 0
1315996 694
1316047 52
1316068 143
1316093 108
1316116 0
1316158 517
1316305 18
1316522 450
1316554 265
1316696 110
1316791 11
1316859 28
1316867 73
1316871 0
1316878 298
1316900 347
1316989 2173
1317096 4
1317109 756
1317133 0
1317215 0
1317236 2
1317441 34
1317559 1018
1317579 191
1317797 74
1317847 19
1317875 0
1317910 0
1317924 33
1318072 31
1318090 0
1318280 0
1318306 118
1318486 308
1318540 331
1318556 328
1318648 0
1318699 502
1318768 0
1318816 1572
1318899 0
1318963 804
1319115 0
1319238 514
1319265 323
1319291 0
1319398 1496
1319463 0
1319505 0
1319581 0
1319593 0
1319602 0
1319619 0
1319649 0
1319768 1
1319830 536
1319889 192
1319891 1132
1320060 197
1320173 499
1320175 1
1320190 0
1320200 88
1320230 0
1320277 0
1320293 193
1320325 1491
1320329 301
1320347 0
1320366 0
1320376 323
1320408 0
1320605 0
1320642 0
1320659 245
1320751 283
1320754 103
1320760 0
1320817 0
1320906 41
1320909 389
1320946 0
1320956 710
1320959 0
1320966 0
1321029 312
1321125 6
1321130 0
1321161 0
1321227 0
1321245 65
1321252 0
1321260 690
1321268 832
1321283 105
1321289 550
1321304 1411
1321385 0
1321488 0
1321551 0
1321684 0
1321692 0
1321742 0
1321777 0
1321810 0
1321837 0
1321840 0
1321891 0
1321904 16
1321913 0
1322064 0
1322084 0
1322098 0
1322184 0
1322190 0
1322246 0
1322259 0
1322270 0
1322279 0
1322571 0
1322591 0
1322595 0
1322657 1
1322705 0
1322743 0
1322753 64
1322909 0
1323089 0
1323160 0
1323189 0
1323202 21
1323250 0
1323277 0
1323438 0
1323517 0
1323742 1
1323752 1
1323844 0
1323867 0
1323881 0
1323911 0
1323914 0
1323925 0
1323993 0
1324007 1
1324034 0
1324113 0
1324148 0
1324260 0
1324347 0
1324494 30
1324526 2
1324533 0
1324559 118
1324665 655
1324734 1
1324779 579
1324792 58
1324835 164
1324907 136
1324950 127
1324977 39
1324984 0
1325005 1856
1325007 72
1325035 0
1325192 0
1325236 140
1325349 0
1325382 21
1325406 22
1325412 0
1325451 19
1325520 81
1325542 0
1325647 168
1325659 0
1325684 80
1325694 1
1325699 57
1325724 8
1325772 2
1325810 12
1325818 8
1325917 3
1326010 717
1326098 0
1326113 191
1326115 91
1326135 0
1326210 934
1326275 0
1326389 2093
1326464 63
1326506 9
1326530 0
1326541 174
1326563 0
1326588 0
1326661 801
1326751 317
1326789 0
1326806 0
1326857 38
1326882 898
1326920 325
1327007 530
1327016 186
1327099 1865
1327249 0
1327273 98
1327289 2375
1327430 789
1327439 419
1327519 480
1327524 86
1327546 0
1327577 0
1327592 0
1327651 0
1327690 144
1327785 18
1327792 0
1327861 2
1327911 156
1328040 0
1328112 0
1328118 0
1328206 384
1328303 0
1328385 115
1328430 103
1328439 0
1328456 25
1328628 0
1328718 303
1328803 0
1328956 1
1328991 23
1329318 0
1329321 0
1329441 770
1329792 0
1329915 0
1329939 0
1330053 0
1330193 0
1330207 0
1330223 0
1330229 0
1330239 0
1330244 31
1330248 220
1330353 0
1330391 0
1330455 18
1330482 24
1330584 0
1330602 0
1330665 0
1330695 0
1330710 0
1330749 0
1330836 378
1330998 0
1331170 0
1331176 0
1331201 5
1331216 0
1331270 0
1331308 0
1331499 0
1331552 147
1331627 0
1331651 0
1331681 214
1331695 0
1331700 0
1331720 0
1331763 0
1331791 3
1331810 0
1331822 0
1331866 0
1331882 232
1331906 126
1331912 9
1332059 231
1332111 0
1332140 41
1332163 65
1332168 159
1332500 0
1332801 0
1332912 80
1332939 0
1332962 62
1332966 67
1332970 0
1332979 103
1333052 263
1333087 25
1333093 0
1333170 37
1333296 142
1333314 0
1333604 487
1333637 329
1333639 249
1333883 63
1333923 47
1333942 57
1334093 50
1334110 412
1334165 130
1334264 1838
1334356 18
1334486 5
1334572 17
1334721 0
1334906 28
1334918 901
1334921 749
1334943 231
1334987 610
1335000 418
1335020 277
1335084 0
1335093 456
1335158 0
1335167 552
1335213 0
1335254 598
1335416 111
1335497 341
1335593 0
1335709 0
1335781 120
1335838 0
1335880 0
1336020 0
1336160 0
1336199 14
1336331 0
1336402 0
1336421 0
1336436 1
1336557 0
1336616 0
1336644 0
1336802 0
1336853 2
1336943 0
1337034 14
1337054 0
1337058 0
1337092 0
1337146 0
1337151 0
1337218 31
1337228 3
1337235 20
1337249 10
1337265 0
1337287 0
1337317 31
1337371 63
1337409 48
1337488 188
1337523 0
1337580 0
1337617 0
1337867 107
1337913 429
1337933 0
1337967 3
1338063 0
1338115 78
1338203 304
1338217 240
1338326 841
1338524 0
1338551 1222
1338562 672
1338691 1285
1338694 32
1338703 68
1338788 0
1338807 0
1338922 287
1338946 5
1338962 165
1339021 34
1339071 20
1339083 28
1339186 328
1339261 270
1339300 271
1339337 41
1339347 641
1339368 0
1339397 119
1339524 123
1339565 258
1339640 43
1339652 249
1339713 101
1339769 113
1339811 80
1340492 166
1340522 23
1340547 19
1340590 28
1340619 52
1340625 236
1340628 127
1340673 64
1340819 38
1340911 68
1340953 126
1340976 454
1340982 74
1341018 472
1341167 90
1341182 12
1341198 210
1341318 98
1341359 486
1341458 13
1341568 59
1341715 1
1341725 74
1341761 97
1341833 48
1342022 0
1342122 359
1342124 156
1342162 163
1342261 3
1342274 85
1342346 62
1342418 0
1342460 0
1342587 85
1342669 148
1342677 81
1342697 84
1342707 180
1342726 158
1342861 54
1342877 158
1342885 18
1342990 0
1343001 161
1343005 84
1343108 91
1343140 20
1343341 31
1343368 0
1343408 219
1343440 1031
1343489 16
1343528 173
1343530 485
1343627 39
1343651 104
1343695 0
1343710 304
1343722 360
1343743 0
1343852 390
1343876 107
1343953 1198
1344012 49
1344015 149
1344019 312
1344025 0
1344077 0
1344112 85
1344167 1026
1344175 455
1344217 175
1344388 0
1344607 0
1344686 0
1344690 0
1344709 0
1344742 0
1344798 0
1344913 0
1344922 0
1344962 0
1345130 0
1345172 263
1345205 0
1345248 456
1345253 0
1345424 0
1345499 0
1345583 0
1345609 0
1345623 0
1345660 0
1345693 0
1345705 0
1345869 0
1345905 0
1345933 0
1345989 0
1346166 0
1346206 0
1346220 0
1346310 0
1346322 44
1346467 2
1346474 124
1346548 0
1346561 19
1346752 21
1346811 0
1346888 355
1346892 299
1346937 476
1347116 194
1347356 553
1347456 381
1347493 46
1347592 51
1347632 733
1347719 292
1347741 127
1347772 114
1347894 71
1347936 174
1348038 133
1348193 320
1348195 10
1348266 299
1348351 368
1348635 194
1348671 144
1348684 0
1348706 18
1348718 206
1348739 0
1348764 93
1348798 680
1348950 79
1348984 33
1349021 232
1349074 167
1349106 1173
1349114 0
1349140 256
1349202 286
1349236 32
1349243 0
1349329 2140
1349341 580
1349344 83
1349509 129
1349554 169
1349565 43
1349584 76
1349646 1047
1349697 0
1349716 6
1349771 827
1349834 0
1349941 1425
1350064 2038
1350082 348
1350098 0
1350150 475
1350214 41
1350235 0
1350297 0
1350367 157
1350396 498
1350431 5
1350460 133
1350515 0
1350543 0
1350577 8
1350799 688
1350901 429
1350919 0
1350944 52
1351009 835
1351036 1020
1351040 355
1351063 2643
1351072 626
1351075 174
1351084 0
1351123 0
1351148 0
1351171 0
1351182 350
1351240 0
1351267 0
1351356 42
1351533 0
1351734 16
1351739 0
1351745 0
1351772 0
1351885 208
1351910 467
1352215 0
1352472 0
1352636 0
1352727 0
1352757 0
1352780 0
1352828 0
1352853 0
1352920 0
1352931 0
1353043 0
1353050 0
1353072 0
1353078 0
1353139 12
1353175 421
1353230 3
1353352 29
1353410 0
1353505 0
1353588 103
1353597 399
1353627 201
1353694 420
1353762 0
1353770 0
1353787 0
1353883 152
1353974 1117
1354029 213
1354067 520
1354176 0
1354186 0
1354217 0
1354350 0
1354379 0
1354461 0
1354464 12
1354468 226
1354499 0
1354517 1
1354544 865
1354566 40
1354592 0
1354655 0
1354679 12
1354780 698
1354785 0
1354799 16
1354837 0
1354846 40
1354860 63
1354936 0
1354972 209
1354978 41
1355008 132
1355106 0
1355126 55
1355189 14
1355278 293
1355285 0
1355363 806
1355368 103
1355399 60
1355494 115
1355513 0
1355575 34
1355579 22
1355602 46
1355618 28
1355633 0
1355661 8
1355673 0
1355780 227
1355824 0
1355864 43
1355870 15
1355896 70
1355947 0
1355966 0
1355992 0
1356019 230
1356045 0
1356085 275
1356130 64
1356132 0
1356154 18
1356175 37
1356193 349
1356197 131
1356223 44
1356228 0
1356293 187
1356330 0
1356354 168
1356436 113
1356459 38
1356546 0
1356559 41
1356573 0
1356610 49
1356643 0
1356654 192
1356691 1
1356816 29
1357048 8
1357058 0
1357144 0
1357393 29
1357422 257
1357457 0
1357468 180
1357512 0
1357644 119
1357662 19
1357676 0
1357760 0
1357777 48
1357796 0
1357844 16
1357912 140
1358105 82
1358339 304
1358507 2
1358538 0
1358540 797
1358571 8
1358619 0
1358662 0
1358723 282
1358813 0
1358882 0
1358889 0
1358900 143
1358969 288
1359009 0
1359146 0
1359203 0
1359231 0
1359249 0
1359288 0
1359310 43
1359383 0
1359451 0
1359456 53
1359462 71
1359473 0
1359482 228
1359497 0
1359515 0
1359524 0
1359547 36
1359617 235
1359637 136
1359668 65
1359692 297
1359712 131
1359749 341
1359799 73
1359848 182
1359995 36
1360055 7
1360081 102
1360108 3
1360120 67
1360126 73
1360156 133
1360215 24
1360336 68
1360422 0
1360507 0
1360659 0
1360784 57
1360837 0
1360983 9
1360990 0
1361003 0
1361059 0
1361268 0
1361377 33
1361530 97
1361542 0
1361570 0
1361611 158
1361635 50
1361704 0
1361792 184
1361847 0
1362077 27
1362154 14
1362327 207
1362477 33
1362566 180
1362772 473
1362805 159
1362841 56
1362849 1
1362892 117
1362968 0
1362978 1
1362994 10
1363072 2
1363090 388
1363370 0
1363373 0
1363379 0
1363504 310
1363577 78
1363711 126
1363746 541
1363756 1938
1363814 244
1363863 914
1363880 0
1363952 0
1364025 0
1364088 516
1364188 2172
1364268 0
1364318 350
1364338 24
1364344 0
1364353 0
1364376 198
1364378 45
1364387 73
1364395 0
1364405 36
1364445 109
1364491 428
1364520 4
1364624 6
1364698 0
1364710 0
1364763 0
1364791 0
1364819 0
1364888 0
1364899 6
1364941 0
1365043 0
1365086 6
1365090 48
1365098 0
1365127 0
1365189 887
1365221 0
1365260 84
1365297 776
1365308 13
1365322 96
1365648 0
1365688 336
1365806 0
1365880 1013
1365883 517
1365919 277
1366109 0
1366323 0
1366406 0
1366432 0
1366488 0
1366664 0
1366860 0
1366912 0
1366941 0
1367029 0
1367046 0
1367089 0
1367104 0
1367220 0
1367259 0
1367323 0
1367377 0
1367397 0
1367452 0
1367459 0
1367589 0
1367614 0
1367677 0
1367716 0
1367807 0
1367856 246
1367892 196
1368192 134
1368238 206
1368285 670
1368459 1
1368474 145
1368588 254
1368726 26
1368737 28
1368929 361
1369054 562
1369432 426
1369487 366
1369528 1377
1369577 339
1369615 115
1369654 0
1369736 0
1369793 18
1370056 7
1370064 0
1370096 56
1370128 2
1370206 0
1370409 277
1370455 5
1370529 260
1370559 170
1370566 0
1370694 273
1370859 9
1370871 4084
1371020 244
1371039 296
1371071 636
1371151 229
1371173 15
1371225 472
1371231 535
1371423 0
1371471 259
1371507 369
1371532 414
1371543 62
1371619 42
1371700 225
1371703 68
1371778 1025
1371854 0
1371903 0
1372264 0
1372350 0
1372409 0
1372442 0
1372457 0
1372547 0
1372564 0
1372616 0
1372634 0
1372771 0
1372863 0
1372884 0
1372935 0
1372949 30
1373049 207
1373072 0
1373377 15
1373397 96
1373410 167
1373428 914
1373483 0
1373491 174
1373566 215
1373617 277
1373692 144
1373836 0
1373910 0
1373915 453
1373919 49
1373982 267
1374017 1
1374051 1
1374084 149
1374129 154
1374232 777
1374242 364
1374267 301
1374277 76
1374281 111
1374319 8
1374443 71
1374503 428
1374611 261
1374656 273
1374709 26
1374734 0
1374833 190
1374914 190
1374918 6927
1374939 1438
1375021 3
1375033 592
1375156 8
1375763 86
1375842 0
1375992 0
1375998 465
1376146 327
1376180 0
1376225 237
1376231 224
1376238 0
1376261 855
1376312 37
1376462 0
1376470 213
1376474 78
1376489 77
1376492 271
1376513 0
1376534 0
1376539 943
1376549 113
1376579 0
1376594 41
1376621 1
1376633 0
1376645 195
1376657 0
1376672 0
1376838 174
1376896 121
1376910 317
1376981 0
1377093 142
1377102 1099
1377129 0
1377133 0
1377323 0
1377375 0
1377435 115
1377442 113
1377546 0
1377567 323
1377610 0
1377635 285
1377756 0
1377781 0
1377907 0
1377953 0
1377973 0
1377976 44
1377992 0
1378008 0
1378012 0
1378078 0
1378092 0
1378116 62
1378198 38
1378219 0
1378233 118
1378255 0
1378407 249
1378414 30
1378493 485
1378529 0
1378539 249
1378664 213
1378709 0
1378736 34
1378753 0
1378802 272
1378971 0
1379053 19
1379065 218
1379079 0
1379140 0
1379164 0
1379237 25
1379252 171
1379308 0
1379335 196
1379337 634
1379344 0
1379347 89
1379371 0
1379392 0
1379472 0
1379522 887
1379656 0
1379707 0
1379876 54
1379909 0
1380011 0
1380119 39
1380159 0
1380275 109
1380305 0
1380405 212
1380496 0
1380511 0
1380598 28
1380624 0
1380677 0
1380720 0
1380790 0
1380827 0
1380848 0
1380886 0
1380936 2
1380945 0
1380953 0
1381238 0
1381251 0
1381300 0
1381308 220
1381350 53
1381385 362
1381522 261
1381541 0
1381569 269
1381624 0
1381638 116
1381644 124
1381652 0
1381702 0
1381720 0
1381765 0
1381799 0
1381863 2
1381884 299
1381943 1209
1381973 54
1381989 89
1382018 0
1382066 74
1382100 2
1382116 0
1382195 0
1382249 115
1382314 0
1382363 6
1382404 23
1382424 0
1382456 104
1382471 540
1382498 88
1382541 147
1382554 0
1382647 0
1382669 65
1382708 31
1382758 0
1382785 5
1382888 126
1382894 0
1382924 234
1383088 0
1383100 0
1383112 94
1383125 961
1383171 2
1383196 16
1383221 0
1383242 0
1383267 0
1383789 0
1384032 0
1384277 50
1384419 109
1384565 235
1384642 0
1384655 6
1384677 203
1384739 65
1384776 442
1384848 855
1384874 68
1384886 621
1384964 123
1385024 0
1385036 14
1385385 0
1385507 180
1385558 0
1385592 158
1385732 0
1385832 178
1385915 142
1386027 24
1386118 463
1386120 12
1386239 188
1386268 332
1386418 27
1386493 192
1386537 330
1386593 128
1386670 635
1386797 0
1386836 0
1387007 625
1387028 0
1387101 10
1387170 360
1387172 136
1387206 140
1387220 678
1387553 117
1387813 0
1387850 53
1387885 84
1387986 0
1388040 0
1388133 55
1388165 170
1388334 0
1388343 7
1388366 812
1388411 71
1388416 212
1388437 100
1388479 0
1388633 365
1388663 0
1388670 0
1388679 0
1388686 33
1388713 146
1388776 259
1388788 44
1388849 276
1388861 204
1388913 0
1388959 445
1388988 387
1389080 263
1389131 0
1389158 0
1389198 272
1389244 0
1389256 0
1389260 137
1389266 0
1389272 9
1389281 1
1389298 0
1389489 0
1389568 0
1389679 0
1389682 0
1389745 0
1389885 0
1389898 0
1390014 0
1390156 0
1390162 0
1390183 0
1390204 0
1390426 0
1390654 0
1390720 0
1390759 0
1390765 0
1390816 0
1390960 0
1390978 0
1391044 0
1391290 0
1391314 0
1391386 0
1391548 0
1391559 0
1391605 0
1391687 0
1391695 0
1391719 0
1391761 0
1391888 0
1391917 0
1391998 0
1392112 0
1392193 0
1392342 0
1392355 0
1392511 0
1392559 0
1392642 0
1392741 0
1392887 0
1392934 0
1392997 0
1393041 0
1393080 459
1393143 0
1393150 0
1393195 141
1393218 0
1393277 74
1393334 144
1393399 1179
1393428 7
1393514 601
1393587 156
1393686 139
1393704 5
1393758 0
1393810 3281
1393833 0
1394014 92
1394049 0
1394079 323
1394105 0
1394155 9
1394178 683
1394184 0
1394192 0
1394215 83
1394291 53
1394324 274
1394335 0
1394365 676
1394377 26
1394437 377
1394456 252
1394550 282
1394573 0
1394752 285
1394768 144
1394846 329
1394904 0
1394913 237
1394929 1
1395014 5
1395064 0
1395191 105
1395239 415
1395296 0
1395353 732
1395492 0
1395516 47
1395602 1
1395703 433
1395712 408
1395888 57
1395914 283
1395916 0
1395927 864
1396070 0
1396076 937
1396143 0
1396297 415
1396314 0
1396371 0
1396416 42
1396427 30
1396434 14
1396469 294
1396523 655
1396591 12
1396728 83
1396870 171
1396920 1181
1396959 128
1396993 0
1397072 456
1397200 153
1397337 1283
1397386 0
1397428 52
1397502 190
1397556 46
1397642 0
1397671 40
1397775 0
1397784 105
1397850 0
1397859 95
1397919 0
1397978 0
1397988 0
1397990 0
1398048 0
1398084 0
1398093 0
1398099 21
1398140 0
1398206 0
1398243 394
1398379 0
1398542 0
1398642 40
1398665 0
1398687 0
1398714 0
1398795 52
1398809 7
1398861 0
1398930 116
1399002 23
1399021 40
1399081 0
1399142 12
1399173 67
1399212 150
1399297 0
1399384 274
1399441 261
1399445 79
1399464 1
1399468 44
1399564 1
1399793 0
1399907 23
1399933 37
1399954 33
1399985 1
1400066 13
1400083 0
1400095 0
1400279 298
1400288 178
1400318 28
1400333 192
1400395 817
1400400 289
1400448 31
1400528 59
1400591 0
1400620 0
1400647 0
1400660 208
1400670 0
1400875 0
1400925 0
1400938 44
1400942 0
1400969 268
1400973 240
1401024 51
1401073 0
1401088 0
1401212 181
1401364 101
1401383 0
1401487 0
1401507 0
1401510 0
1401565 0
1401596 0
1401625 0
1401784 0
1401799 0
1401811 0
1401881 0
1401897 0
1401909 0
1401940 0
1401976 0
1402000 0
1402009 0
1402087 0
1402089 0
1402099 0
1402165 0
1402189 0
1402193 0
1402334 0
1402342 0
1402405 0
1402421 0
1402441 0
1402525 0
1402582 0
1402633 0
1402693 0
1402702 98
1402807 19
1402964 247
1403050 0
1403193 32
1403226 102
1403232 56
1403305 1
1403330 0
1403345 0
1403377 0
1403429 531
1403621 0
1403651 7
1403848 49
1403905 46
1403953 0
1404017 101
1404140 58
1404175 167
1404380 226
1404384 0
1404464 148
1404467 1
1404473 0
1404533 114
1404592 0
1404608 0
1404614 69
1404630 0
1404633 0
1404805 0
1404898 0
1404918 70
1404943 172
1404962 106
1405062 1
1405176 6
1405367 0
1405596 30
1405600 239
1405618 326
1405702 64
1405747 87
1405865 0
1406002 0
1406078 46
1406096 141
1406271 1
1406297 0
1406333 367
1406340 196
1406344 980
1406346 219
1406367 264
1406452 135
1406494 0
1406508 811
1406592 1297
1406625 208
1406669 414
1406714 128
1406812 12
1406878 173
1406904 46
1407017 58
1407054 0
1407138 1452
1407260 236
1407344 230
1407359 79
1407373 0
1407469 0
1407678 297
1407810 0
1407824 0
1407970 169
1408103 0
1408129 0
1408140 0
1408160 42
1408172 0
1408184 0
1408278 0
1408291 0
1408312 0
1408319 0
1408365 0
1408404 0
1408412 0
1408536 0
1408547 199
1408573 0
1408600 0
1408695 0
1408769 12
1408791 25
1408819 100
1408837 0
1408864 1240
1408901 67
1408933 0
1409014 28
1409038 63
1409090 20
1409113 10
1409167 762
1409206 723
1409227 87
1409303 0
1409353 99
1409432 0
1409438 177
1409454 0
1409485 0
1409499 106
1409536 49
1409545 7
1409590 0
1409686 117
1409734 0
1409755 366
1409801 0
1409855 0
1409866 115
1409901 215
1410067 4
1410070 565
1410302 288
1410317 4
1410378 0
1410383 127
1410419 65
1410439 0
1410524 90
1410566 0
1410707 148
1410918 0
1410973 86
1410982 219
1411092 5
1411110 12
1411228 0
1411278 375
1411319 27
1411334 805
1411343 112
1411366 7
1411417 0
1411428 104
1411437 26
1411533 40
1411580 0
1411634 5
1411736 0
1411882 51
1411959 0
1412089 391
1412093 86
1412109 3
1412119 31
1412332 93
1412352 924
1412367 0
1412522 0
1412579 7
1412606 1113
1412673 273
1412814 0
1413085 201
1413101 475
1413209 581
1413227 0
1413236 243
1413342 0
1413354 0
1413358 17
1413366 8
1413370 0
1413401 1
1413532 360
1413643 3
1413668 0
1413735 0
1413753 0
1413938 0
1414024 0
1414113 256
1414165 55
1414178 238
1414300 1036
1414345 42
1414360 534
1414379 532
1414381 227
1414506 390
1414514 33
1414548 0
1414629 0
1414714 85
1414717 149
1414760 85
1414834 150
1414940 142
1415056 956
1415197 0
1415245 73
1415260 26
1415265 304
1415299 460
1415325 0
1415380 39
1415596 0
1415749 89
1415794 92
1415877 0
1415894 0
1415949 0
1416033 0
1416051 0
1416069 0
1416077 0
1416132 0
1416141 0
1416160 0
1416182 94
1416332 335
1416388 22
1416446 0
1416476 7
1416665 0
1416701 451
1416704 836
1416740 0
1416825 0
1416847 53
1417046 0
1417107 3
1417116 5
1417124 512
1417134 27
1417183 14
1417198 28
1417231 182
1417281 157
1417338 52
1417385 217
1417396 0
1417411 183
1417432 77
1417465 8
1417529 342
1417747 4
1417783 0
1417911 650
1417975 0
1417992 26
1418012 79
1418029 105
1418073 5
1418199 319
1418217 542
1418244 628
1418380 0
1418427 332
1418433 65
1418522 0
1418540 0
1418562 137
1418580 37
1418604 0
1418673 449
1418680 114
1418739 35
1418787 1
1418823 0
1418838 65
1418938 60
1419003 176
1419015 83
1419043 0
1419286 0
1419339 103
1419369 738
1419386 13
1419396 85
1419414 252
1419463 36
1419496 161
1419602 374
1419704 9
1419780 431
1419787 60
1419962 0
1419980 52
1419992 171
1420019 69
1420032 136
1420275 0
1420288 0
1420297 75
1420387 0
1420411 0
1420429 2
1420432 0
1420544 0
1420556 0
1420610 0
1420679 50
1420738 0
1420794 42
1420797 0
1420828 0
1420858 0
1420914 0
1420925 0
1420966 0
1420977 0
1421036 0
1421089 0
1421127 0
1421227 108
1421272 24
1421319 156
1421353 0
1421428 28
1421493 0
1421509 54
1421559 0
1421565 0
1421797 0
1421917 0
1422072 0
1422308 0
1422357 0
1422409 0
1422415 0
1422466 0
1422494 0
1422567 24
1422599 0
1422677 3
1422734 31
1422756 0
1422792 0
1422843 0
1422859 0
1422894 0
1422940 0
1422964 0
1423020 0
1423024 0
1423049 45
1423093 0
1423212 0
1423265 30
1423378 0
1423407 0
1423533 0
1423541 0
1423821 0
1423886 0
1423953 31
1423955 0
1424013 0
1424055 1503
1424082 0
1424104 0
1424122 0
1424159 30
1424192 0
1424205 0
1424463 0
1424494 0
1424598 0
1424831 0
1424873 0
1424889 0
1425032 0
1425099 0
1425233 0
1425291 113
1425336 112
1425344 0
1425360 0
1425404 0
1425439 28
1425510 82
1425700 41
1425715 0
1425767 0
1425845 0
1425858 0
1425892 219
1425931 26
1425956 58
1425982 497
1426050 79
1426074 111
1426085 140
1426089 574
1426116 76
1426222 54
1426341 9
1426375 30
1426414 0
1426459 317
1426506 118
1426520 39
1426551 95
1426724 30
1426839 174
1426849 19
1426868 0
1426899 0
1426960 562
1427039 692
1427180 13
1427196 370
1427245 93
1427254 34
1427320 689
1427444 1
1427561 88
1427657 0
1427669 0
1427954 0
1427963 92
1428013 19
1428060 0
1428132 208
1428226 0
1428420 23
1428591 188
1428839 0
1428897 0
1429069 0
1429075 0
1429206 0
1429326 0
1429378 0
1429395 0
1429652 19
1429664 8
1429677 69
1429729 0
1429778 0
1429914 47
1429991 0
1430034 64
1430080 695
1430094 0
1430130 17
1430248 316
1430252 0
1430290 66
1430368 22
1430407 19
1430425 0
1430489 0
1430505 2
1430655 0
1430668 6
1430691 0
1430709 0
1430724 0
1430767 0
1430797 0
1430911 82
1431025 74
1431029 260
1431073 110
1431145 43
1431185 0
1431277 158
1431299 232
1431332 46
1431460 426
1431591 900
1431635 133
1431693 100
1431769 0
1431889 0
1431927 179
1432008 125
1432119 0
1432224 0
1432251 0
1432314 0
1432338 390
1432422 151
1432566 446
1432612 0
1432702 0
1432729 66
1432765 106
1432782 59
1432832 0
1432861 8
1432974 86
1433022 127
1433272 0
1433302 92
1433321 319
1433324 126
1433340 0
1433463 0
1433488 139
1433543 0
1433610 187
1433614 0
1433785 0
1433819 169
1433919 31
1434098 63
1434196 0
1434207 0
1434216 15
1434277 129
1434341 0
1434371 0
1434390 96
1434456 0
1434507 7
1434523 50
1434544 0
1434586 180
1434851 0
1434955 18
1435055 59
1435062 17
1435090 205
1435133 615
1435186 0
1435366 99
1435459 0
1435594 7
1435596 2
1435735 0
1435766 0
1435769 0
1435821 126
1435852 18
1435945 0
1436007 48
1436013 219
1436021 107
1436037 0
1436096 13
1436114 248
1436152 0
1436174 119
1436229 80
1436265 29
1436351 15
1436374 0
1436377 46
1436404 0
1436489 28
1436563 0
1436612 87
1436744 41
1436797 9
1436853 0
1436908 0
1436921 0
1436932 15
1436973 0
1437047 238
1437083 14
1437107 0
1437148 0
1437249 0
1437260 0
1437287 0
1437307 0
1437332 0
1437342 12
1437363 22
1437388 0
1437450 0
1437681 0
1437813 13
1437834 164
1437888 23
1437906 0
1437916 0
1437922 0
1437926 0
1437938 0
1437947 0
1437954 0
1438017 0
1438223 0
1438229 0
1438292 0
1438339 0
1438509 0
1438587 0
1438623 0
1438751 0
1438899 0
1438917 0
1438977 0
1438982 0
1439054 0
1439126 0
1439132 0
1439189 0
1439238 0
1439495 0
1439534 0
1439582 0
1439627 0
1439652 0
1439692 0
1439791 0
1439889 0
1439906 0
1439946 0
1439960 0
1440071 0
1440085 0
1440150 0
1440175 0
1440250 0
1440306 0
1440329 0
1440351 0
1440508 0
1440599 0
1440653 0
1440678 0
1440685 0
1440702 0
1440724 0
1440749 0
1440819 989
1440829 68
1440914 1317
1440936 31
1440997 0
1441040 968
1441068 725
1441080 0
1441102 57
1441116 125
1441155 99
1441240 170
1441288 1
1441408 16
1441426 23
1441494 9776
1441513 100
1441561 761
1441647 10064
1441666 118
1441714 163
1441730 282
1441732 0
1441740 0
1441793 971
1441802 110
1441815 94
1441832 482
1441873 17
1441876 13
1441939 124
1441960 493
1441972 450
1442095 210
1442191 300
1442200 69
1442254 28
1442266 0
1442269 0
1442336 0
1442375 182
1442392 316
1442418 420
1442448 78
1442458 116
1442543 95
1442716 0
1442729 1297
1442731 313
1442760 636
1442884 0
1442924 1
1442944 784
1443024 12
1443052 16
1443110 270
1443118 5
1443185 0
1443250 0
1443265 0
1443397 0
1443432 273
1443483 0
1443536 52
1443566 218
1443695 17
1443783 0
1443816 869
1443834 34
1443951 276
1443974 137
1443991 0
1444064 875
1444152 221
1444168 209
1444183 295
1444185 114
1444235 828
1444239 153
1444298 1953
1444315 28
1444329 115
1444385 196
1444419 667
1444520 348
1444536 49
1444601 2066
1444637 288
1444850 67
1444854 246
1444862 60
1444905 141
1444930 13
1444940 264
1444944 245
1444963 248
1445023 0
1445077 0
1445159 0
1445186 336
1445235 0
1445237 5
1445304 0
1445329 118
1445391 0
1445428 763
1445500 2
1445515 1004
1445527 70
1445780 124
1445921 166
1445935 351
1445941 0
1446085 199
1446123 483
1446163 416
1446179 158
1446245 0
1446257 0
1446303 16
1446317 0
1446365 53
1446511 0
1446519 0
1446609 0
1446642 0
1446675 0
1446684 0
1446693 0
1446712 0
1446798 0
1446871 0
1446874 0
1446961 0
1446973 0
1447116 0
1447132 0
1447210 0
1447300 0
1447302 0
1447321 0
1447324 0
1447363 0
1447390 0
1447403 0
1447573 0
1447625 0
1447657 0
1447660 0
1447669 0
1447731 0
1447752 0
1447852 0
1447876 0
1447888 0
1447952 0
1448047 0
1448072 0
1448075 0
1448139 0
1448232 0
1448263 0
1448339 0
1448360 0
1448426 0
1448581 0
1448656 0
1448731 0
1448814 0
1448842 0
1448867 0
1448967 0
1448984 0
1449021 0
1449069 0
1449081 0
1449124 0
1449164 0
1449197 0
1449240 0
1449246 0
1449264 0
1449292 0
1449403 0
1449409 0
1449602 0
1449683 0
1449700 0
1449759 0
1449870 0
1449906 0
1449942 0
1449978 0
1450050 0
1450144 0
1450171 0
1450185 0
1450198 0
1450284 0
1450336 0
1450360 0
1450388 0
1450392 0
1450437 0
1450440 0
1450675 0
1450696 0
1450751 0
1450810 0
1450831 0
1450981 0
1451003 0
1451040 0
1451116 0
1451190 0
1451247 0
1451251 0
1451306 0
1451318 0
1451327 0
1451535 0
1451546 0
1451574 0
1451670 0
1451686 0
1451748 0
1451766 42
1451777 2
1452108 0
1452157 0
1452229 0
1452344 0
1452358 0
1452501 0
1452511 0
1452533 0
1452592 0
1452608 0
1452753 0
1452776 0
1452827 0
1452887 0
1452931 0
1452945 0
1452994 0
1453030 561
1453034 99
1453048 0
1453088 0
1453169 20
1453212 0
1453224 0
1453239 0
1453350 1
1453380 0
1453880 0
1453889 0
1453909 0
1453933 0
1453937 0
1453957 0
1454155 0
1454187 0
1454382 0
1454537 0
1454548 0
1454611 0
1454837 0
1454862 0
1454888 0
1454940 0
1454956 0
1455067 0
1455084 0
1455187 0
1455222 0
1455237 0
1455258 0
1455295 0
1455355 0
1455403 73
1455412 9
1455440 0
1455464 10
1455885 0
1455887 0
1455894 0
1455957 0
1456048 0
1456088 0
1456113 0
1456166 0
1456211 0
1456232 0
1456382 0
1456406 0
1456425 0
1456467 0
1456665 0
1456725 0
1456744 0
1456749 0
1456790 0
1456896 0
1457034 0
1457081 0
1457104 0
1457112 0
1457198 0
1457232 0
1457289 0
1457415 0
1457619 0
1457656 0
1457669 0
1457743 0
1457751 0
1457795 0
1457800 0
1457979 0
1458062 0
1458177 0
1458209 0
1458301 149
1458361 0
1458427 0
1458481 0
1458513 0
1458607 0
1458766 0
1458825 0
1458908 0
1458973 0
1458976 0
1459144 0
1459160 0
1459229 0
1459269 0
1459345 0
1459395 0
1459486 344
1459489 118
1459507 83
1459525 112
1459537 214
1459540 97
1459550 246
1459560 362
1459571 0
1459624 0
1459653 316
1459661 94
1459695 22
1459995 0
1460038 0
1460066 0
1460195 72
1460309 0
1460379 0
1460574 0
1460582 0
1460634 0
1460670 0
1460684 0
1460699 0
1460862 0
1460955 0
1460994 0
1460997 0
1461010 0
1461017 0
1461038 0
1461056 0
1461119 0
1461140 0
1461149 0
1461234 0
1461254 0
1461275 0
1461288 0
1461312 0
1461316 0
1461506 0
1461573 0
1461644 0
1461834 0
1461854 0
1461888 0
1461905 0
1461919 0
1462102 0
1462240 0
1462322 0
1462338 0
1462381 0
1462468 0
1462506 0
1462612 0
1462681 0
1462729 0
1462850 0
1463042 0
1463046 0
1463075 0
1463135 0
1463152 0
1463192 0
1463211 0
1463227 0
1463279 0
1463283 0
1463308 0
1463323 0
1463520 0
1463560 0
1463608 0
1463841 0
1463843 0
1463869 0
1463883 0
1463918 0
1463978 0
1464011 0
1464052 0
1464068 0
1464116 0
1464134 0
1464198 0
1464245 0
1464382 0
1464425 0
1464435 0
1464639 0
1464820 12
1464875 0
1464879 0
1464906 0
1465019 0
1465045 0
1465157 0
1465168 0
1465232 0
1465246 0
1465259 0
1465262 0
1465322 0
1465353 0
1465439 0
1465508 0
1465541 0
1465592 0
1465600 0
1465610 0
1465756 0
1465799 0
1465810 546
1465815 0
1465840 15
1465846 0
1465911 0
1466204 0
1466321 0
1466410 0
1466422 0
1466520 0
1466554 0
1466619 0
1466708 0
1466798 0
1466816 0
1466871 0
1466969 0
1467008 0
1467028 0
1467043 0
1467094 0
1467108 0
1467222 0
1467368 0
1467678 0
1467757 6
1467845 0
1467853 0
1467877 0
1467888 0
1467921 0
1468034 0
1468039 0
1468122 25
1468125 185
1468172 148
1468243 58
1468294 754
1468336 140
1468405 0
1468458 39
1468511 12
1468520 16
1468604 0
1468662 63
1468860 756
1468979 28
1468997 285
1469013 0
1469177 1925
1469330 46
1469488 142
1469554 105
1469575 110
1469630 0
1469672 107
1469685 500
1469728 0
1469771 0
1469785 0
1469896 22
1469899 117
1469911 0
1469933 576
1469964 92
1469966 1189
1470010 383
1470146 101
1470186 258
1470225 0
1470227 861
1470263 125
1470306 156
1470309 230
1470358 0
1470490 0
1470564 0
1470695 0
1470712 0
1470757 0
1470866 0
1471019 0
1471067 0
1471069 0
1471084 0
1471176 0
1471250 0
1471495 0
1471515 0
1471567 0
1471575 0
1471590 0
1471596 53
1471600 0
1471642 0
1471645 0
1471707 0
1471739 0
1471800 0
1471806 0
1471810 0
1471897 0
1471935 0
1471958 0
1471991 0
1472011 0
1472014 0
1472021 0
1472060 0
1472086 0
1472113 0
1472131 0
1472172 0
1472187 0
1472209 0
1472273 0
1472322 0
1472348 0
1472367 0
1472370 0
1472374 0
1472398 0
1472407 0
1472418 0
1472456 0
1472477 0
1472488 0
1472493 0
1472522 0
1472541 0
1472583 0
1472625 0
1472629 0
1472637 0
1472649 0
1472660 0
1472663 0
1472697 0
1472701 0
1472709 0
1472713 0
1472729 0
1472743 0
1472795 0
1472820 0
1472850 0
1472856 0
1472927 0
1472972 0
1473049 0
1473072 0
1473084 0
1473110 0
1473122 0
1473182 0
1473185 0
1473214 0
1473231 0
1473262 0
1473283 0
1473336 0
1473344 0
1473350 0
1473382 0
1473419 0
1473443 0
1473576 0
1473599 0
1473611 0
1473636 0
1473661 0
1473669 0
1473729 0
1473807 0
1473821 0
1473823 0
1473825 0
1473865 0
1473871 0
1473902 0
1473928 0
1473945 0
1473953 0
1473984 0
1473997 0
1474032 0
1474061 0
1474079 0
1474102 0
1474105 0
1474119 0
1474167 0
1474173 0
1474177 0
1474194 0
1474202 0
1474205 0
1474228 0
1474252 0
1474270 0
1474367 0
1474381 0
1474406 0
1474426 0
1474440 0
1474474 0
1474500 0
1474528 0
1474559 0
1474589 0
1474614 0
1474646 0
1474652 0
1474673 0
1474676 0
1474681 0
1474715 0
1474743 0
1474752 0
1474785 0
1474805 0
1474852 0
1474880 0
1474883 0
1474913 0
1474918 0
1474977 0
1475055 0
1475140 0
1475160 0
1475182 0
1475190 0
1475224 0
1475227 0
1475301 0
1475304 0
1475333 0
1475339 0
1475352 0
1475371 0
1475383 0
1475403 0
1475423 0
1475472 0
1475494 0
1475521 0
1475528 0
1475538 0
1475545 0
1475549 0
1475555 0
1475580 0
1475606 0
1475670 0
1475673 0
1475709 0
1475711 0
1475743 0
1475756 0
1475783 0
1475793 0
1475806 0
1475810 0
1475812 0
1475821 0
1475826 0
1475846 0
1475871 0
1475897 0
1475917 0
1475923 0
1475936 0
1475973 0
1475983 0
1475996 0
1476007 0
1476012 0
1476066 0
1476080 0
1476091 0
1476115 0
1476135 0
1476140 0
1476160 0
1476167 0
1476221 0
1476252 0
1476282 0
1476326 0
1476333 0
1476344 0
1476372 0
1476458 0
1476481 0
1476508 0
1476548 0
1476551 0
1476615 0
1476634 0
1476651 0
1476700 0
1476728 0
1476750 0
1476759 0
1476773 0
1476789 0
1476855 0
1476894 0
1476900 0
1476953 0
1476974 0
1476997 0
1477014 0
1477031 0
1477048 63
1477054 95
1477056 44
1477087 0
1477113 0
1477216 0
1477348 0
1477366 0
1477392 377
1477462 181
1477534 1357
1477590 687
1477607 2
1477621 802
1477661 37
1477701 245
1477880 60
1477964 183
1478082 113
1478129 297
1478402 0
1478415 54
1478507 27
1478784 234
1478872 7737
1479021 140
1479093 385
1479130 285
1479200 309
1479204 473
1479276 0
1479413 117
1479517 0
1479586 0
1479931 440
1480135 135
1480254 355
1480262 670
1480282 232
1480343 86
1480502 1128
1480506 18
1480522 44
1480532 960
1480540 0
1480612 265
1480681 0
1480733 3
1480838 73
1480895 229
1481011 1057
1481087 119
1481191 54
1481440 132
1481713 0
1481770 323
1481777 942
1481821 216
1481898 100
1481905 0
1481936 179
1481950 170
1481967 207
1481986 133
1481998 451
1482017 16
1482045 0
1482145 33
1482172 0
1482179 246
1482209 76
1482254 137
1482261 483
1482289 241
1482330 892
1482332 102
1482358 4
1482410 136
1482515 599
1482539 984
1482580 196
1482673 0
1482746 0
1482806 114
1482859 0
1482898 0
1483042 98
1483063 216
1483228 96
1483279 69
1483306 0
1483324 12
1483339 71
1483488 48
1483528 124
1483648 0
1483655 220
1483713 26
1483736 273
1483741 269
1483807 390
1483895 607
1483906 297
1483925 67
1484002 570
1484070 1527
1484074 260
1484126 147
1484231 768
1484250 287
1484275 804
1484295 133
1484321 335
1484397 493
1484417 1510
1484527 316
1484551 69
1484651 149
1484672 334
1484786 3
1484912 50
1484935 0
1484945 0
1484970 0
1485075 400
1485082 196
1485117 189
1485155 0
1485169 0
1485276 3785
1485314 116
1485413 62
1485523 0
1485659 456
1485696 0
1485718 223
1485729 47
1485779 0
1485845 673
1485851 91
1485882 557
1485951 1705
1485997 553
1486230 0
1486243 71
1486249 1001
1486260 179
1486282 1216
1486381 97
1486430 117
1486667 0
1486832 0
1486928 614
1487015 701
1487029 0
1487071 21
1487087 111
1487390 0
1487436 0
1487463 0
1487495 0
1487734 0
1488070 37
1488106 133
1488122 0
1488155 0
1488216 0
1488651 0
1488684 0
1488987 0
1489480 5
1489550 14
1489706 306
1489725 0
1489781 77
1489954 56
1489994 13
1490008 0
1490018 20
1490024 0
1490031 0
1490118 38
1490241 0
1490257 0
1490304 0
1490367 0
1490374 0
1490421 0
1490441 0
1490469 0
1490628 0
1490641 0
1490739 0
1490757 0
1490790 0
1490799 0
1490820 0
1491051 0
1491056 0
1491060 0
1491113 0
1491120 0
1491134 0
1491177 0
1491225 0
1491378 0
1491381 0
1491396 0
1491451 0
1491471 0
1491501 0
1491540 0
1491612 0
1491688 0
1491723 0
1491764 0
1491901 0
1492002 0
1492038 0
1492056 0
1492132 0
1492186 0
1492197 0
1492237 0
1492354 0
1492414 0
1492435 0
1492449 0
1492477 0
1492517 0
1492594 0
1492637 0
1492674 0
1492676 0
1492709 0
1492753 0
1492771 0
1492816 0
1492825 0
1492951 0
1492968 0
1493020 0
1493026 0
1493059 0
1493201 0
1493236 0
1493272 0
1493284 0
1493308 0
1493480 0
1493501 0
1493602 0
1493670 0
1493722 0
1493803 0
1493910 0
1493958 0
1494003 0
1494012 0
1494220 0
1494235 0
1494331 0
1494333 0
1494438 334
1494474 0
1494483 509
1494486 0
1494550 55
1494555 560
1494584 12
1494601 177
1494635 372
1494828 107
1494849 0
1494874 15
1494906 200
1494928 0
1494944 228
1494948 46
1495032 91
1495035 186
1495047 0
1495064 0
1495092 28
1495210 0
1495223 0
1495253 0
1495299 0
1495374 18
1495538 134
1495590 1
1496124 0
1496206 4
1496319 2
1496346 173
1496389 0
1496402 7
1496426 0
1496475 0
1496500 38
1496562 22
1496598 1
1496635 0
1496651 0
1496656 252
1496703 9
1496715 109
1496718 31
1496790 0
1496861 73
1496977 158
1497008 0
1497030 0
1497081 95
1497181 0
1497196 0
1497304 100
1497314 0
1497366 0
1497623 327
1497820 296
1497954 0
1498005 0
1498088 0
1498124 0
1498131 0
1498143 253
1498193 0
1498243 44
1498313 2
1498382 0
1498416 0
1498482 0
1498670 60
1498716 0
1498837 373
1498902 4
1499014 137
1499085 0
1499175 0
1499329 0
1499336 0
1499493 391
1499516 127
1499525 12
1499541 152
1499598 157
1499684 63
1499720 135
1499808 976
1499812 283
1499830 127
1499879 61
1499955 7
1500001 29
1500003 545
1500185 0
1500213 46
1500231 0
1500241 0
1500270 292
1500381 0
1500480 319
1500621 0
1500649 0
1500693 222
1500784 57
1500793 446
1500817 0
1500867 250
1500977 0
1501220 0
1501315 8
1501347 121
1501350 23
1501523 102
1501550 96
1501641 35
1501836 55
1501873 33
1501992 0
1502099 0
1502140 737
1502197 238
1502257 50
1502294 384
1502449 0
1502581 0
1502590 6
1502598 416
1502649 139
1502665 440
1502787 284
1502824 30
1502865 54
1502899 595
1502926 311
1502937 0
1502974 663
1503014 644
1503022 98
1503076 421
1503116 167
1503180 15
1503217 57
1503261 103
1503286 322
1503403 49
1503676 0
1503739 0
1503753 338
1503841 513
1503847 74
1503877 93
1503941 85
1504027 20
1504040 387
1504042 289
1504084 87
1504097 34
1504111 4
1504202 128
1504291 481
1504309 31
1504317 0
1504355 1593
1504402 180
1504506 358
1504633 307
1504643 296
1504673 123
1504790 0
1504831 70
1504868 0
1504899 107
1504969 30
1505001 27
1505024 0
1505074 33
1505177 0
1505194 0
1505204 0
1505342 0
1505367 0
1505421 0
1505456 0
1505579 0
1505616 0
1505629 0
1505636 0
1505713 0
1505748 0
1505784 0
1505794 0
1505815 0
1505888 679
1505928 0
1505943 0
1505960 0
1505975 0
1505997 0
1506031 0
1506066 0
1506196 0
1506232 0
1506280 0
1506309 0
1506363 0
1506368 0
1506445 0
1506447 0
1506554 0
1506579 0
1506624 0
1506701 0
1506736 0
1506742 229
1506913 0
1506947 0
1507009 0
1507018 0
1507099 0
1507160 0
1507187 9
1507204 0
1507292 0
1507336 0
1507356 0
1507408 0
1507481 0
1507658 0
1507867 55
1508050 483
1508071 3
1508123 37
1508185 473
1508332 0
1508341 0
1508398 0
1508416 0
1508464 0
1508585 0
1508594 0
1508598 0
1508607 0
1508615 0
1508618 0
1508678 0
1508727 0
1508745 0
1508751 0
1508790 0
1508914 0
1508934 0
1508949 26
1508977 0
1508984 51
1508988 6
1508996 40
1509006 176
1509009 26
1509020 385
1509063 61
1509174 48
1509274 32
1509390 106
1509411 6
1509426 204
1509543 9
1509615 14
1509632 248
1509658 325
1509669 0
1509754 117
1509781 0
1509879 0
1509887 1197
1510043 150
1510061 69
1510074 0
1510205 118
1510297 681
1510315 25
1510330 0
1510338 457
1510427 224
1510484 131
1510738 109
1510988 0
1511031 0
1511136 0
1511146 3
1511157 46
1511252 146
1511367 18
1511428 121
1511457 0
1511486 0
1511682 38
1511719 2
1511848 5
1511974 0
1512004 0
1512162 0
1512232 0
1512247 0
1512250 0
1512280 0
1512282 0
1512292 0
1512337 0
1512394 11
1512478 0
1512522 0
1512534 0
1512555 0
1512619 0
1512638 33
1512643 96
1512654 532
1512712 0
1512721 0
1512762 0
1512840 51
1512852 0
1512892 56
1512907 71
1512936 0
1512976 0
1513021 0
1513260 0
1513262 0
1513312 0
1513375 0
1513437 0
1513444 0
1513521 0
1513595 0
1513656 0
1513730 0
1513755 0
1513912 0
1514253 0
1514319 0
1514376 0
1514468 0
1514472 0
1514544 0
1514645 0
1514662 0
1514714 0
1514748 0
1514764 0
1514901 0
1514932 0
1514939 0
1515046 0
1515065 0
1515093 0
1515115 0
1515169 0
1515252 0
1515257 0
1515390 0
1515410 0
1515442 0
1515461 0
1515555 0
1515639 0
1515672 0
1515831 0
1515856 0
1515880 0
1515937 0
1516009 0
1516168 0
1516189 0
1516210 0
1516335 0
1516469 0
1516555 0
1516615 0
1516643 0
1516871 0
1516924 0
1517055 0
1517094 0
1517360 7
1517389 0
1517439 51
1517449 1
1517479 66
1517484 142
1517522 34
1517526 0
1517552 49
1517556 0
1517853 0
1517934 0
1517953 0
1517978 0
1518029 0
1518038 0
1518075 0
1518150 0
1518179 2
1518187 0
1518230 0
1518255 0
1518317 40
1518349 3
1518380 0
1518455 7
1518459 30
1518511 735
1518524 0
1518530 43
1518542 0
1518714 59
1518750 43
1518762 223
1518810 0
1518919 21
1518948 279
1519050 302
1519104 606
1519132 156
1519144 139
1519151 0
1519166 63
1519193 28
1519235 0
1519342 103
1519494 0
1519534 20
1519650 0
1519665 0
1519744 67
1519751 0
1519762 205
1519819 0
1519825 202
1519884 0
1519890 0
1519992 245
1520011 0
1520032 1
1520047 0
1520123 0
1520140 0
1520179 128
1520182 0
1520241 16
1520299 0
1520317 0
1520325 66
1520327 0
1520349 0
1520400 115
1520404 4
1520535 0
1520613 0
1520737 20
1520752 0
1520756 41
1520784 0
1520800 188
1520808 6
1520862 39
1520961 0
1520994 0
1521073 0
1521188 4
1521226 0
1521297 2
1521332 56
1521384 110
1521405 0
1521478 238
1521505 0
1521542 259
1521598 0
1521629 0
1521658 0
1521717 52
1521739 627
1521757 81
1521761 351
1521826 255
1521886 4
1521903 10
1521915 32
1521929 21
1522087 20
1522113 0
1522204 0
1522284 0
1522316 0
1522425 0
1522441 0
1522464 0
1522512 0
1522545 0
1522583 3172
1522624 0
1522710 4
1522754 16
1522784 0
1522799 0
1522827 0
1523019 21
1523043 0
1523085 0
1523097 0
1523120 0
1523283 119
1523320 144
1523364 0
1523400 95
1523411 0
1523435 0
1523492 0
1523512 47
1523668 0
1523712 0
1523827 0
1523830 61
1523853 360
1523898 0
1523946 0
1524077 34
1524142 0
1524183 0
1524198 0
1524224 455
1524227 111
1524311 129
1524317 82
1524367 147
1524370 0
1524440 175
1524467 0
1524506 0
1524524 0
1524538 0
1524565 0
1524596 495
1524601 0
1524619 30
1524622 25
1524624 0
1524648 0
1524652 1
1524686 0
1524760 0
1524800 135
1524804 174
1524815 0
1524838 464
1524934 201
1524938 0
1525002 0
1525026 0
1525038 0
1525097 0
1525101 0
1525115 0
1525122 0
1525150 0
1525172 0
1525175 0
1525187 0
1525237 219
1525245 0
1525279 37
1525294 297
1525352 189
1525398 1189
1525418 2
1525552 202
1525623 838
1525652 47
1525911 172
1525996 27
1526050 195
1526106 0
1526135 6
1526149 0
1526192 0
1526318 0
1526356 0
1526363 0
1526378 118
1526381 74
1526385 524
1526433 28
1526474 0
1526500 0
1526534 0
1526554 0
1526575 0
1526593 35
1526597 435
1526604 0
1526653 59
1526670 20
1526755 48
1526922 0
1526933 0
1526955 29
1526997 3
1527013 0
1527094 60
1527265 624
1527290 407
1527325 0
1527348 809
1527385 0
1527423 32
1527470 0
1527504 101
1527508 103
1527627 244
1527670 995
1527699 198
1527780 15
1527897 8
1527963 377
1527970 276
1528081 57
1528104 0
1528114 107
1528127 33
1528250 466
1528299 0
1528321 105
1528328 0
1528347 0
1528355 0
1528362 0
1528405 0
1528421 4
1528466 0
1528504 0
1528546 47
1528704 1
1528707 0
1528874 65
1528909 0
1528940 0
1528965 18
1529082 52
1529115 22
1529128 0
1529161 285
1529164 38
1529169 18
1529180 492
1529204 692
1529265 26
1529276 14
1529291 0
1529301 45
1529331 95
1529347 0
1529388 0
1529511 29
1529606 137
1529628 0
1529662 0
1529716 0
1529753 0
1529855 215
1529934 0
1529998 0
1530026 233
1530063 117
1530089 164
1530135 51
1530223 490
1530271 93
1530351 915
1530370 0
1530381 139
1530417 111
1530575 0
1530609 21
1530618 1
1530652 0
1530666 0
1530696 3
1530736 3
1530759 97
1530839 218
1530859 0
1530870 154
1530948 0
1531003 0
1531064 12
1531083 54
1531097 0
1531178 2063
1531218 0
1531248 220
1531318 36
1531330 0
1531335 183
1531493 0
1531544 19
1531592 834
1531600 90
1531777 1044
1531825 419
1531914 16134
1531930 0
1531961 180
1532092 432
1532110 66
1532204 68
1532337 1000
1532340 101
1532413 304
1532444 0
1532470 508
1532474 404
1532505 98
1532529 0
1532551 0
1533170 10
1533212 37
1533268 99
1533329 205
1533341 37
1533416 253
1533457 294
1533584 139
1533613 0
1533639 0
1533658 0
1533662 495
1533716 0
1533764 0
1533794 17
1533798 0
1533810 0
1533816 3
1533820 0
1533833 0
1533890 0
1533939 0
1533949 3
1533996 0
1534046 87
1534052 18
1534098 194
1534192 102
1534195 35
1534232 0
1534264 1
1534348 0
1534360 737
1534362 72
1534430 69
1534478 0
1534596 428
1534613 0
1534638 116
1535019 196
1535090 40
1535154 1410
1535163 197
1535172 79
1535199 137
1535399 36
1535412 2
1535435 0
1535447 253
1535460 306
1535486 2
1535565 55
1535572 213
1535684 0
1535890 229
1535986 201
1536081 18
1536133 42
1536211 80
1536284 86
1536333 0
1536430 92
1536491 4
1536601 33
1536668 174
1536761 6
1536818 36
1536883 123
1536891 0
1536932 91
1536955 0
1536963 1
1536967 213
1537080 0
1537100 0
1537111 10
1537164 2
1537193 0
1537331 55
1537358 155
1537369 0
1537409 3
1537430 38
1537457 126
1537511 8
1537594 91
1537659 135
1537671 0
1537723 48
1537736 1
1537784 105
1537819 34
1537838 0
1537882 0
1538082 405
1538139 284
1538248 142
1538250 438
1538273 413
1538275 110
1538397 0
1538406 130
1538519 86
1538604 47
1538611 48
1538643 0
1538666 167
1538788 19
1538822 0
1538850 0
1538871 16
1538912 71
1538933 77
1538951 0
1538973 0
1539012 0
1539019 448
1539086 11
1539160 506
1539222 272
1539234 186
1539335 17
1539359 53
1539396 80
1539438 52
1539503 0
1539513 157
1539531 76
1539586 0
1539642 854
1539650 851
1539690 41
1539770 213
1539939 84
1539976 191
1540050 135
1540089 819
1540146 63
1540206 237
1540299 241
1540335 0
1540591 41
1540599 0
1540649 0
1540679 629
1540729 81
1540759 18
1540800 193
1540860 460
1540900 6
1540961 339
1540967 0
1540973 0
1540991 5
1541005 214
1541261 182
1541416 527
1541437 263
1541467 280
1541630 359
1541634 9243
1541657 0
1541803 93
1541863 0
1542025 348
1542028 274
1542067 50
1542073 96
1542175 287
1542177 80
1542198 10
1542211 289
1542286 34
1542299 5
1542305 21
1542314 0
1542333 40
1542436 50
1542460 47
1542487 1971
1542501 47
1542515 62
1542687 66
1542709 164
1542718 290
1542805 311
1542808 162
1542926 49
1542930 48
1542980 3
1543102 330
1543133 469
1543230 141
1543354 82
1543452 59
1543467 48
1543560 176
1543605 147
1543631 0
1543710 0
1543759 0
1543825 0
1543839 0
1543947 0
1544010 56803
1544026 2
1544064 35
1544066 0
1544119 0
1544130 0
1544143 0
1544147 0
1544224 0
1544241 64
1544365 0
1544381 0
1544384 0
1544461 0
1544480 0
1544488 0
1544508 0
1544697 4
1544790 0
1544824 0
1544961 0
1545041 36
1545152 1
1545212 0
1545318 0
1545386 41
1545427 0
1545567 0
1545577 14
1545613 0
1545674 0
1545714 1779
1545729 0
1545735 0
1545742 0
1545873 0
1545880 318
1545891 0
1546048 44
1546113 305
1546260 365
1546342 959
1546352 7
1546390 137
1546442 164
1546556 72
1546610 482
1546619 223
1546637 444
1546660 97
1546669 97
1546719 0
1546759 238
1546806 175
1546906 351
1546909 469
1546975 60
1547032 35
1547059 23
1547099 85
1547108 202
1547118 50
1547137 0
1547201 14
1547217 506
1547270 206
1547342 281
1547351 220
1547395 295
1547429 508
1547445 59
1547521 0
1547525 0
1547542 0
1547561 0
1547570 0
1547576 0
1547586 0
1547682 349
1547691 569
1547800 3
1547809 26
1547878 5
1547955 56
1547971 127
1547974 424
1548029 2
1548083 0
1548192 306
1548306 356
1548345 447
1548412 0
1548510 14
1548537 910
1548557 1220
1548702 714
1548705 1192
1548766 773
1548779 362
1548790 0
1548870 575
1548893 1353
1548897 900
1549135 67
1549192 206
1549268 446
1549339 779
1549442 40
1549463 12
1549476 76
1549529 0
1549961 392
1549970 15
1550003 46
1550087 114
1550114 10
1550120 1
1550271 10
1550510 1370
1550580 346
1550639 0
1550677 0
1550723 105
1550780 44
1550826 466
1550849 43
1550881 0
1550898 61
1551015 2
1551033 288
1551189 197
1551206 1896
1551208 194
1551229 256
1551240 400
1551281 38
1551288 104
1551328 1116
1551331 134
1551421 1732
1551425 653
1551523 200
1551634 3
1551665 0
1551721 161
1551756 92
1551792 0
1551852 485
1551910 901
1552045 1
1552197 0
1552240 167
1552308 172
1552506 41
1552527 0
1552529 0
1552584 30
1552610 93
1552752 0
1552769 0
1552860 0
1552870 0
1552915 0
1553020 0
1553140 34
1553385 0
1553422 0
1553429 0
1553479 0
1553504 0
1553824 0
1553899 0
1553914 0
1553953 0
1553961 0
1553973 0
1553980 0
1554173 0
1554218 0
1554243 0
1554273 0
1554298 0
1554386 0
1554434 0
1554686 0
1554919 0
1554931 0
1554995 0
1555231 0
1555663 0
1555723 0
1555750 0
1555803 0
1555871 0
1555945 0
1555984 0
1556082 0
1556109 0
1556211 0
1556478 0
1556533 0
1556543 0
1556564 0
1556705 0
1556793 0
1557015 0
1557054 0
1557099 0
1557182 0
1557247 0
1557293 0
1557297 0
1557331 0
1557422 0
1557446 0
1557657 0
1557662 0
1557746 0
1557896 0
1558103 0
1558172 0
1558415 0
1558590 0
1558680 0
1558682 0
1558730 0
1558736 0
1558745 0
1558843 0
1558856 0
1558866 0
1558946 0
1558967 0
1559006 0
1559029 0
1559216 0
1559270 0
1559294 0
1559327 0
1559351 0
1559373 0
1559462 0
1559464 0
1559572 0
1559630 0
1559654 0
1559686 0
1559700 0
1559904 0
1559993 0
1560142 0
1560257 0
1560287 0
1560369 0
1560590 0
1560646 0
1560760 0
1560820 0
1560851 0
1561252 0
1561267 85
1561293 2
1561372 14
1561391 102
1561397 124
1561404 3
1561413 173
1561565 34
1561637 490
1561719 350
1561727 0
1561752 319
1561768 0
1561785 156
1561823 130
1561886 10
1561979 201
1562063 805
1562076 0
1562089 22
1562136 285
1562192 692
1562234 754
1562398 0
1562483 28
1562492 234
1562498 7
1562612 70
1562643 743
1562656 3
1562672 0
1562727 306
1562745 0
1562778 46
1562790 6
1562824 60
1562966 134
1562994 363
1563235 8
1563389 0
1563438 158
1563487 414
1563582 96
1563698 18
1563708 0
1563804 0
1563848 76
1563871 0
1563895 0
1563926 0
1564264 0
1564310 9
1564320 0
1564605 0
1564751 0
1564829 0
1564886 0
1564966 0
1564990 0
1565041 43
1565048 2
1565052 0
1565070 0
1565098 0
1565177 0
1565243 0
1565258 0
1565291 0
1565294 0
1565324 0
1565423 0
1565452 0
1565472 0
1565475 0
1565504 0
1565700 0
1565911 0
1566005 0
1566034 0
1566076 0
1566107 0
1566148 0
1566166 0
1566267 0
1566499 0
1566528 0
1566567 0
1566588 0
1566604 0
1566652 0
1566688 56
1566695 0
1566719 0
1566787 0
1566789 99
1566798 0
1566802 1
1566806 0
1566823 0
1566848 0
1566925 0
1567013 0
1567071 0
1567245 0
1567347 0
1567379 0
1567386 0
1567415 0
1567448 0
1567638 0
1567713 0
1567785 0
1567796 0
1567835 0
1567882 0
1567938 0
1567956 0
1567987 0
1568034 312
1568110 9
1568125 232
1568158 126
1568212 73
1568215 146
1568287 0
1568395 74
1568410 3
1568416 60
1568446 0
1568470 174
1568536 210
1568559 411
1568698 134
1568737 0
1568791 0
1568842 383
1568978 5
1569159 29
1569313 50
1569337 34
1569364 1649
1569406 40
1569422 14
1569434 0
1569442 173
1569496 205
1569574 10
1569608 574
1569657 133
1569774 299
1569829 1
1569950 0
1569969 444
1570107 6
1570178 24
1570243 0
1570350 113
1570354 710
1570374 221
1570508 0
1570646 0
1570696 639
1570725 492
1570743 39
1570779 647
1570847 20
1570980 632
1571012 57
1571035 0
1571057 149
1571089 106
1571265 0
1571279 48
1571358 6
1571374 0
1571496 0
1571540 0
1571551 325
1571564 0
1571712 211
1571727 157
1571832 29
1571954 401
1572001 0
1572043 157
1572064 0
1572079 10
1572128 0
1572286 29
1572333 18
1572503 49
1572759 0
1572831 0
1572888 0
1572918 326
1573122 2
1573448 49
1573598 15
1573673 631
1573692 0
1573882 0
1573912 0
1573925 0
1573927 28
1573941 2
1573947 0
1573949 7
1573958 0
1573960 236
1574006 0
1574021 20
1574024 116
1574082 329
1574222 0
1574229 5
1574236 15
1574272 0
1574307 160
1574325 0
1574609 270
1574611 66
1574748 44
1574767 138
1574774 146
1574779 68
1574851 16
1574935 23
1574964 23
1574970 0
1575004 69
1575142 151
1575241 0
1575427 0
1575451 33
1575550 169
1575553 0
1575595 892
1575628 0
1575654 143
1575749 0
1575779 0
1575815 11
1575820 21
1575835 0
1575843 27
1575855 82
1575910 0
1575919 57
1575988 0
1576018 3
1576036 2
1576120 0
1576219 0
1576256 0
1576405 24
1576429 0
1576531 26
1576579 0
1576662 0
1576710 0
1576734 0
1576796 0
1576802 0
1576807 755
1576864 0
1576873 0
1577021 0
1577279 0
1577281 72
1577446 0
1577469 0
1577505 0
1577520 0
1577526 0
1577530 126
1577546 0
1577587 0
1577649 0
1577698 0
1577740 0
1577859 0
1577881 0
1577956 0
1577988 0
1578058 0
1578109 0
1578127 0
1578208 0
1578243 0
1578387 0
1578456 0
1578491 0
1578576 0
1578616 0
1578696 0
1578763 0
1578796 0
1578920 0
1578932 0
1579026 0
1579049 0
1579538 0
1579552 0
1579571 0
1579578 28
1579587 410
1579594 170
1579621 727
1579626 1408
1579656 88
1579728 128
1579749 122
1579764 2
1579822 0
1579863 390
1579920 0
1579950 0
1580092 262
1580234 30
1580284 0
1580300 14
1580346 95
1580412 1047
1580455 130
1580481 0
1580483 0
1580490 0
1580494 0
1580521 106
1580536 5
1580549 158
1580589 0
1580606 0
1580676 0
1580755 0
1580770 0
1580779 0
1580865 0
1581059 0
1581071 9
1581075 324
1581105 578
1581173 68
1581203 479
1581275 62
1581296 185
1581311 155
1581410 972
1581467 0
1581474 475
1581671 326
1581783 14
1581893 286
1581963 122
1581986 1505
1582046 1349
1582060 0
1582071 0
1582076 0
1582089 0
1582094 0
1582102 0
1582106 0
1582154 222
1582427 0
1582608 0
1582610 0
1582659 0
1582663 0
1582677 0
1582695 0
1582785 0
1582887 0
1583109 94
1583181 3
1583197 40
1583238 0
1583278 176
1583366 218
1583389 244
1583495 13
1583498 118
1583767 12
1583785 497
1583864 209
1583904 0
1584029 205
1584149 62
1584194 386
1584212 305
1584271 1137
1584326 0
1584354 0
1584432 0
1584495 1249
1584516 0
1584536 0
1584551 0
1584617 0
1584716 0
1584751 0
1584769 0
1584825 0
1584886 0
1584932 0
1585117 0
1585154 0
1585193 46
1585229 0
1585254 0
1585275 0
1585439 0
1585446 0
1585506 0
1585570 0
1585671 0
1585897 0
1585961 0
1586038 0
1586070 0
1586102 0
1586211 368
1586300 380
1586342 36
1586352 39
1586376 0
1586466 0
1586573 0
1586588 0
1586615 1
1586713 56
1586721 1
1586727 27
1586737 1
1586813 0
1586821 0
1587066 0
1587077 17
1587105 17
1587218 92
1587278 0
1587300 13
1587343 0
1587413 10
1587497 0
1587594 0
1587606 64
1587650 0
1587652 2
1587696 25
1587719 0
1587739 0
1587943 1
1587967 1
1588008 0
1588065 0
1588094 69
1588148 378
1588185 0
1588431 93
1588482 36
1588494 549
1588555 0
1588659 0
1588724 0
1588793 0
1588960 0
1589129 0
1589140 0
1589153 20
1589225 23
1589354 392
1589411 414
1589438 1224
1589449 353
1589719 447
1589730 672
1589888 349
1589967 62
1590022 0
1590216 96
1590280 0
1590317 0
1590339 0
1590385 139
1590389 0
1590447 0
1590550 0
1590562 0
1590619 0
1590652 0
1590714 0
1591081 0
1591093 0
1591288 0
1591342 0
1591397 0
1591417 0
1591454 0
1591510 0
1591573 0
1591944 0
1591960 0
1591981 0
1592062 0
1592205 0
1592213 0
1592238 0
1592352 0
1592467 0
1592504 45
1592536 0
1592588 0
1592627 0
1592665 311
1592733 0
1592755 0
1592850 117
1592876 57
1592975 361
1592977 401
1592999 0
1593020 114
1593140 149
1593148 277
1593171 17
1593206 6
1593243 37
1593323 623
1593398 0
1593473 304
1593515 307
1593581 178
1593597 254
1593777 21
1593966 0
1593976 0
1594030 274
1594035 124
1594039 471
1594060 11
1594102 2
1594135 84
1594161 0
1594177 0
1594199 9
1594288 239
1594330 0
1594348 0
1594399 63
1594429 16
1594441 0
1594524 4
1594564 0
1594590 0
1594972 4
1595374 0
1595433 0
1595520 0
1595530 0
1595545 0
1595591 0
1595610 0
1595654 0
1595682 0
1595710 0
1595751 0
1595758 0
1595913 0
1595993 108
1596026 0
1596043 0
1596080 0
1596105 1
1596137 6
1596196 11
1596321 0
1596400 8
1596463 0
1596470 0
1596543 119
1596654 14
1596696 148
1596709 119
1596729 0
1596750 4
1596752 15
1596773 0
1596782 38
1596923 131
1596959 460
1596964 0
1597078 0
1597105 7
1597170 0
1597485 0
1597617 0
1597762 21
1597770 1
1597863 0
1598058 0
1598076 0
1598095 0
1598101 0
1598155 0
1598664 0
1598774 0
1598784 0
1598814 0
1598841 0
1598852 1
1598881 0
1598894 0
1598935 0
1599085 0
1599128 0
1599173 0
1599179 2
1599197 17
1599209 37
1599212 358
1599242 65
1599309 0
1599356 4
1599422 0
1599440 0
1599536 0
1599549 544
1599551 0
1599596 38
1599646 152
1599654 245
1599717 416
1599766 0
1599979 118
1600205 189
1600318 2
1600374 0
1600398 8
1600480 231
1600484 193
1600611 0
1600677 44
1600756 313
1600758 243
1600835 111
1600837 1361
1600839 1034
1600921 0
1600930 245
1601035 112
1601041 187
1601050 73
1601052 93
1601060 8
1601084 89
1601183 41
1601418 43
1601429 0
1601438 0
1601440 120
1601585 0
1601672 0
1601689 531
1601726 175
1601752 0
1601776 147
1601849 0
1601858 0
1601885 0
1601907 0
1601934 0
1601958 0
1601970 6
1601975 139
1602041 0
1602079 0
1602160 0
1602164 382
1602221 15
1602228 0
1602244 0
1602286 0
1602322 115
1602368 26
1602411 34
1602418 147
1602514 73
1602595 31
1602670 0
1602728 71
1602730 0
1602760 184
1602913 173
1602922 201
1603018 0
1603392 0
1603442 0
1603504 44
1603532 0
1603805 23
1603849 0
1603922 62
1603933 15
1603998 70
1604064 4
1604184 0
1604218 42
1604293 0
1604344 0
1604353 28
1604402 0
1604431 0
1604494 0
1604509 0
1604524 39
1604641 6
1604670 22
1604685 0
1604717 45
1604735 0
1604744 0
1604807 619
1604814 1
1604831 31
1604853 341
1604922 346
1604995 210
1605061 117
1605075 0
1605118 43
1605144 71
1605214 420
1605319 140
1605396 0
1605436 0
1605456 330
1605470 125
1605713 0
1605817 408
1605857 6
1605921 31
1605929 0
1605941 0
1605960 0
1605970 175
1606018 0
1606043 113
1606144 339
1606155 0
1606216 452
1606241 16
1606312 27
1606314 64
1606338 134
1606349 0
1606385 688
1606484 0
1606501 110
1606624 29
1606644 221
1606773 190
1606788 251
1606797 109
1606812 17
1606821 0
1606839 50
1606887 8
1606917 0
1607071 40
1607130 11
1607181 0
1607196 184
1607208 0
1607235 0
1607276 62
1607280 1320
1607283 318
1607298 85
1607301 93
1607333 0
1607373 48
1607375 115
1607423 0
1607487 0
1607502 0
1607572 0
1607653 0
1607667 285
1607706 0
1607741 35
1607808 25
1607885 0
1607893 10
1607948 0
1607968 49
1607970 16
1607990 0
1608038 259
1608045 211
1608180 12
1608203 33
1608212 0
1608221 110
1608242 16
1608303 0
1608332 0
1608437 0
1608481 0
1608533 0
1608648 207
1608725 9
1608738 420
1608845 158
1608920 0
1608957 0
1609154 190
1609158 78
1609169 67
1609295 2
1609298 13
1609412 46
1609529 0
1609706 0
1609748 257
1610074 0
1610144 0
1610146 0
1610398 0
1610533 0
1610638 0
1610674 0
1610683 0
1610872 0
1610923 0
1610944 0
1611055 0
1611084 0
1611145 0
1611169 0
1611223 0
1611296 0
1611319 0
1611353 62
1611390 453
1611457 94
1611507 639
1611533 34
1611558 221
1611621 17
1611625 235
1611856 96
1611952 0
1611962 0
1611983 275
1612015 108
1612061 0
1612079 675
1612109 320
1612173 101
1612202 53
1612205 239
1612247 375
1612292 138
1612537 0
1612561 3
1612567 1
1612582 0
1612588 0
1612609 115
1612624 0
1612630 0
1612651 0
1612728 327
1612792 0
1612829 310
1612870 168
1612876 212
1612878 120
1612909 171
1612959 84
1612973 0
1613008 2
1613014 0
1613056 23
1613141 50
1613212 159
1613243 8
1613266 4
1613289 0
1613320 0
1613358 0
1613368 0
1613729 0
1613742 0
1613865 0
1613992 0
1614012 0
1614056 0
1614067 0
1614147 0
1614150 0
1614258 0
1614276 0
1614324 167
1614354 0
1614433 0
1614830 0
1614857 0
1614891 0
1614926 0
1614933 0
1615118 0
1615149 0
1615234 0
1615314 0
1615331 0
1615393 0
1615467 0
1615496 0
1615530 0
1615583 0
1615615 0
1615666 0
1615669 0
1615704 0
1615759 0
1615798 0
1615800 0
1615846 0
1615879 0
1615956 0
1616039 0
1616074 0
1616190 0
1616206 0
1616347 0
1616366 156
1616374 33
1616386 3
1616394 250
1616467 0
1616506 0
1616569 30
1616717 0
1616765 246
1616802 272
1616865 369
1616882 103
1616886 14
1617018 444
1617049 500
1617063 453
1617135 80
1617279 30
1617288 190
1617317 0
1617419 1284
1617426 411
1617461 25
1617467 357
1617475 756
1617509 804
1617623 115
1617693 423
1617783 158
1617824 880
1617829 0
1617892 0
1617895 0
1617925 0
1618013 0
1618062 624
1618068 0
1618082 0
1618109 215
1618124 205
1618193 62
1618364 0
1618463 13
1618465 103
1618586 0
1618700 737
1618749 36
1618889 46
1618994 0
1619057 92
1619091 83
1619158 0
1619183 0
1619425 1055
1619445 0
1619500 94
1619512 154
1619609 0
1619667 340
1619695 119
1619739 702
1619758 401
1619765 184
1619778 378
1619800 809
1619802 1727
1619924 178
1619957 8
1620072 0
1620085 0
1620103 173
1620115 344
1620190 373
1620211 1225
1620246 266
1620375 169
1620400 139
1620412 0
1620452 122
1620553 514
1620601 412
1620613 0
1620631 185
1620770 15
1620779 475
1620818 0
1620871 9
1621009 57
1621051 478
1621121 9
1621136 69
1621147 1213
1621273 0
1621294 15
1621384 122
1621460 0
1621609 0
1621628 78
1621651 63
1621791 365
1621865 0
1622089 0
1622148 91
1622208 0
1622460 0
1622682 0
1622708 58
1622735 0
1622848 0
1622910 4
1622931 8
1623002 0
1623125 59
1623157 32
1623175 0
1623257 305
1623399 0
1623481 94
1623568 21
1623698 62
1623715 3
1623792 0
1623842 0
1623998 38
1624090 27
1624237 4
1624303 12
1624400 1
1624427 0
1624448 49
1624461 25
1624497 0
1624535 0
1624550 0
1624631 12
1624715 0
1624727 0
1624830 27
1624872 0
1624880 0
1624946 0
1625035 0
1625151 0
1625171 46
1625270 8
1625419 25
1625483 75
1625494 0
1625626 174
1625662 21
1625881 140
1625909 7
1625927 0
1626019 1
1626199 6
1626202 0
1626249 191
1626262 84
1626343 0
1626441 0
1626541 0
1626718 1
1626814 0
1626897 0
1626921 0
1627001 0
1627189 0
1627227 49
1627242 0
1627317 0
1627347 3
1627356 0
1627536 0
1627557 0
1627582 0
1627639 0
1627896 47
1628033 0
1628084 166
1628102 62
1628152 0
1628191 0
1628308 0
1628314 0
1628488 0
1628608 0
1628740 0
1628791 0
1628821 0
1628908 0
1628923 0
1628970 0
1629388 0
1629511 0
1629520 0
1629589 0
1629685 0
1629691 0
1629748 0
1629916 0
1629928 0
1630030 0
1630104 0
1630147 0
1630169 0
1630241 38
1630274 0
1630282 0
1630306 257
1630318 0
1630344 644
1630392 188
1630406 1423
1630444 125
1630456 288
1630584 0
1630639 436
1630700 69
1630724 27
1631003 3
1631459 0
1631468 0
1631763 23
1631927 0
1631984 0
1632215 0
1632233 0
1632260 0
1632269 0
1632287 0
1632443 0
1632704 89
1632890 0
1632932 0
1633049 55
1633142 0
1633187 0
1633244 0
1633280 19
1633382 0
1633541 0
1633700 300
1633876 16
1633910 4
1634069 0
1634368 319
1634388 166
1634443 359
1634580 509
1634681 363
1634727 0
1634767 49
1634770 154
1634792 196
1634822 43
1634849 41
1634916 52
1634965 101
1634974 71
1634986 92
1634989 0
1635023 0
1635070 0
1635095 0
1635105 0
1635147 0
1635268 0
1635381 0
1635437 0
1635449 0
1635511 0
1635552 0
1635629 0
1635641 0
1635713 0
1635770 0
1635827 0
1635890 0
1636001 1313
1636118 67
1636130 1073
1636285 0
1636489 403
1636546 102
1636657 37
1637125 19
1637143 0
1637302 291
1637478 17
1637512 0
1637671 0
1637970 327
1637990 75
1638045 331
1638149 128
1638212 3
1638283 308
1638329 0
1638369 52
1638372 133
1638409 1375
1638667 136
1638690 566
1638775 1449
1638960 493
1639090 120
1639120 903
1639174 443
1639187 0
1639268 0
1639417 741
1639644 841
1639670 65
1639675 105
1639753 0
1639873 392
1639947 551
1639974 0
1640011 54
1640083 82
1640251 188
1640265 225
1640269 287
1640307 69
1640374 0
1640438 0
1640472 768
1640509 0
1640527 388
1640616 499
1640666 0
1640834 193
1640865 97
1640875 63
1640910 124
1640971 168
1640975 617
1641022 1545
1641087 0
1641105 150
1641234 162
1641352 4
1641482 452
1641541 0
1641561 0
1641607 0
1641620 0
1641630 0
1641746 0
1641771 0
1641859 0
1641977 0
1642057 0
1642115 0
1642177 0
1642266 0
1642314 0
1642418 113
1642433 810
1642442 478
1642445 103
1642594 0
1642671 0
1642744 0
1642804 0
1642833 0
1642992 0
1643018 0
1643206 0
1643397 0
1643470 0
1643500 0
1643739 0
1643857 10
1643898 0
1643929 0
1643974 0
1644051 7
1644189 0
1644199 0
1644206 0
1644210 26
1644228 6
1644379 692
1644477 0
1644487 588
1644621 0
1644663 0
1644679 0
1644720 0
1644774 0
1644996 0
1645008 0
1645066 0
1645110 0
1645251 0
1645298 0
1645307 2
1645419 0
1645461 0
1645594 0
1645681 0
1645719 0
1645723 0
1645729 0
1645744 0
1645764 0
1646054 0
1646120 42
1646149 66
1646172 164
1646209 486
1646223 0
1646278 0
1646501 0
1646543 0
1646626 0
1646729 0
1646799 0
1646928 347
1647082 0
1647088 0
1647289 0
1647358 0
1647398 0
1647401 0
1647410 0
1647421 0
1647437 0
1647439 0
1647479 0
1647485 0
1647495 0
1647519 0
1647532 0
1647540 0
1647545 0
1647561 0
1647564 0
1647582 0
1647609 0
1647613 0
1647655 0
1647724 0
1647733 0
1647737 0
1647863 0
1647957 0
1647981 0
1648035 0
1648093 0
1648159 0
1648162 0
1648240 0
1648276 0
1648295 0
1648336 0
1648351 0
1648392 0
1648456 0
1648488 0
1648511 0
1648515 0
1648573 0
1648648 0
1648708 0
1648762 0
1648792 0
1648801 0
1648837 0
1648903 0
1648936 0
1649026 0
1649197 0
1649274 0
1649296 0
1649302 0
1649380 0
1649473 0
1649702 0
1649737 0
1649739 0
1649788 0
1649881 0
1649922 0
1649942 0
1649997 0
1650222 0
1650303 0
1650305 0
1650546 0
1650563 0
1650643 0
1650733 0
1650875 0
1650899 0
1650922 0
1650998 0
1651206 0
1651301 0
1651343 0
1651361 0
1651376 0
1651454 0
1651484 0
1651611 0
1651740 0
1651768 0
1651839 0
1651974 0
1652016 0
1652213 0
1652247 0
1652266 0
1652334 0
1652366 0
1652412 0
1652464 0
1652593 0
1652697 0
1652792 0
1652816 0
1652867 0
1652951 0
1653009 0
1653105 0
1653140 0
1653226 199
1653342 0
1653626 0
1653797 0
1653905 206
1653932 272
1653968 0
1654039 24
1654166 0
1654196 271
1654211 0
1654268 0
1654391 1
1654397 0
1654421 4
1654491 81
1654556 10
1654584 142
1654661 0
1654720 56
1654751 194
1654782 0
1654799 440
1654811 477
1654890 77
1655087 618
1655147 439
1655327 0
1655414 134
1655442 0
1655492 623
1655567 135
1655577 0
1655610 834
1655707 0
1655868 32
1655902 0
1655912 0
1656139 0
1656419 0
1656462 142
1656537 59
1656646 91
1656700 2
1656745 44
1656757 281
1656762 0
1656798 0
1656820 0
1656828 46
1656871 0
1656912 4
1656985 39
1657066 9
1657117 96
1657164 41
1657176 172
1657504 0
1657535 0
1657633 440
1657675 0
1657758 123
1657799 5
1657982 59
1658012 22
1658168 0
1658176 0
1658268 0
1658284 0
1658665 21
1658689 117
1658890 0
1658934 157
1658969 0
1659007 61
1659049 1
1659097 96
1659295 366
1659324 40
1659375 0
1659442 52
1659685 93
1659799 0
1659858 19
1659926 0
1659940 0
1660057 202
1660097 541
1660203 0
1660210 96
1660227 0
1660267 213
1660364 226
1660376 26
1660394 606
1660405 438
1660464 558
1660618 386
1660667 34
1660748 0
1660766 15
1660821 118
1660835 0
1660857 0
1661019 0
1661058 0
1661098 29
1661135 0
1661170 19
1661243 85
1661297 30
1661354 1
1661397 202
1661418 133
1661468 0
1661688 273
1661752 119
1661841 0
1661848 0
1661859 0
1662147 67
1662243 304
1662258 0
1662287 31
1662304 0
1662347 69
1662352 421
1662376 0
1662435 0
1662452 0
1662486 128
1662494 199
1662686 0
1662750 0
1662769 1
1662793 3
1662986 82
1663006 0
1663119 0
1663125 40
1663230 11
1663246 0
1663270 0
1663273 0
1663382 0
1663394 0
1663418 0
1663545 0
1663591 0
1663636 0
1663654 0
1663697 0
1663699 0
1663719 0
1663730 0
1663804 0
1663837 0
1663978 0
1663996 0
1664083 0
1664156 0
1664177 0
1664242 0
1664272 0
1664297 0
1664328 0
1664357 0
1664419 0
1664431 0
1664452 0
1664476 0
1664479 0
1664586 0
1664808 0
1664866 0
1664872 0
1664964 0
1664980 0
1665037 0
1665077 0
1665088 0
1665202 0
1665339 0
1665454 0
1665493 0
1665500 0
1665583 0
1665604 0
1665771 0
1665811 0
1665839 0
1665934 0
1665950 0
1665973 0
1665982 0
1666040 0
1666108 0
1666114 0
1666169 0
1666180 102
1666216 0
1666249 0
1666456 0
1666492 0
1666504 0
1666516 0
1666762 0
1666776 0
1666799 0
1666850 0
1666860 19
1666881 17
1666891 0
1666908 0
1666973 0
1667081 0
1667100 0
1667211 0
1667295 0
1667359 0
1667383 0
1667442 0
1667522 0
1667541 0
1667846 0
1667898 0
1667946 0
1668001 0
1668022 0
1668061 0
1668154 0
1668190 0
1668205 0
1668262 0
1668276 0
1668295 0
1668382 3
1668394 0
1668403 248
1668406 126
1668582 0
1668758 305
1668797 574
1668890 308
1668941 1776
1668998 24
1669031 597
1669126 24
1669139 105
1669203 0
1669322 0
1669441 0
1669637 0
1669783 0
1669853 0
1669860 0
1669907 0
1669940 0
1669945 0
1669954 0
1670013 0
1670051 0
1670201 0
1670267 0
1670567 0
1670605 0
1671213 0
1671278 0
1671312 0
1671317 154
1671376 1590
1671408 0
1671438 0
1671473 0
1671597 0
1671806 0
1671879 0
1671895 0
1672052 0
1672118 0
1672211 0
1672247 0
1672274 0
1672347 0
1672382 541
1672416 121
1672458 0
1672545 0
1672587 0
1672593 0
1672623 29
1672657 0
1672833 0
1672883 290
1673115 0
1673202 680
1673212 506
1673216 82
1673226 212
1673244 0
1673255 211
1673341 278
1673383 391
1673397 539
1673428 650
1673480 0
1673499 0
1673663 0
1673711 0
1673846 0
1673852 0
1673896 0
1673992 0
1674006 0
1674054 0
1674130 0
1674132 0
1674171 0
1674237 0
1674284 0
1674538 0
1674574 0
1674580 0
1674673 0
1674745 0
1674780 0
1674976 0
1675009 0
1675097 0
1675149 0
1675168 0
1675187 0
1675236 0
1675244 0
1675263 0
1675267 0
1675280 0
1675344 0
1675362 0
1675420 0
1675434 0
1675575 0
1675593 0
1675626 0
1675697 0
1675775 0
1675813 0
1675839 0
1675885 0
1675914 0
1675922 0
1675924 0
1676012 0
1676304 189
1676366 65
1676387 431
1676420 466
1676492 128
1676762 1
1676797 118
1676847 0
1676896 311
1676929 175
1676934 32
1676964 0
1677053 0
1677204 212
1677373 153
1677523 305
1677525 763
1677531 254
1677676 173
1677709 42
1677724 434
1677987 3
1678004 0
1678135 169
1678222 0
1678228 253
1678274 267
1678443 0
1678473 231
1678487 0
1678540 346
1678579 239
1678586 20
1678641 196
1678652 114
1678786 905
1678836 391
1678906 720
1678930 159
1679014 36
1679060 142
1679103 96
1679106 171
1679190 195
1679216 59
1679280 0
1679316 0
1679400 0
1679431 0
1679433 3
1679468 0
1679481 0
1679526 0
1679529 0
1679541 0
1679557 0
1679622 0
1679624 0
1679642 12
1679684 0
1679719 0
1679746 0
1679763 0
1679772 269
1679774 181
1679812 0
1679870 0
1679877 108
1679885 22
1679908 0
1679956 0
1680002 0
1680037 0
1680068 0
1680092 0
1680156 877
1680160 0
1680189 0
1680227 0
1680242 37
1680283 3
1680342 0
1680498 312
1680507 270
1680595 186
1680669 29
1680718 359
1680721 387
1680840 0
1680930 746
1680948 58
1680964 1107
1680988 729
1681004 0
1681015 0
1681038 136
1681065 150
1681130 452
1681206 303
1681242 207
1681272 42
1681287 313
1681307 94
1681322 76
1681348 5
1681354 0
1681464 588
1681622 0
1681630 13
1681658 588
1681738 626
1681838 0
1681844 0
1681921 0
1681979 38
1681996 335
1682059 230
1682061 0
1682080 0
1682086 230
1682089 17
1682093 474
1682130 0
1682170 19
1682188 126
1682249 0
1682294 0
1682331 116
1682580 170
1682622 92
1682892 204
1683007 274
1683088 0
1683277 0
1683507 284
1683567 32
1683613 277
1683825 0
1683885 70
1684002 779
1684055 0
1684131 40
1684186 0
1684188 184
1684227 0
1684275 0
1684287 40
1684317 0
1684356 0
1684425 0
1684584 0
1684680 373
1684686 15
1684731 0
1684779 0
1684824 0
1684848 52
1684903 0
1684937 80
1685030 0
1685271 528
1685274 369
1685460 35
1685575 0
1685648 8
1685727 1286
1685753 32
1685769 30
1685818 444
1686150 295
1686243 47
1686255 0
1686290 0
1686297 0
1686385 0
1686396 110
1686440 151
1686466 0
1686496 468
1686502 237
1686597 550
1686615 36
1686712 59
1686756 167
1686807 614
1686874 0
1687207 139
1687247 151
1687568 414
1687857 0
1687866 44
1687870 104
1687875 0
1687882 0
1687886 238
1687890 0
1687928 246
1688106 440
1688265 48
1688286 28
1688463 0
1688642 606
1688718 420
1688776 0
1688823 256
1688860 119
1688932 0
1688944 0
1688961 0
1688969 209
1689126 13
1689171 0
1689201 52
1689228 78
1689241 55
1689304 869
1689345 495
1689376 42
1689415 705
1689484 0
1689540 20
1689565 109
1689619 103
1689662 373
1689694 0
1689711 0
1689721 455
1689739 89
1689751 267
1689833 67
1689847 0
1689868 63
1689958 0
1689988 587
1690097 118
1690114 39
1690166 47
1690221 130
1690330 343
1690367 289
1690377 0
1690400 18
1690427 0
1690620 317
1690675 187
1690689 134
1690801 553
1690817 178
1690822 0
1690866 25
1690873 231
1690877 868
1690892 273
1690907 0
1691037 41
1691154 43
1691165 83
1691196 41
1691199 53
1691261 0
1691305 0
1691336 15
1691340 11
1691398 43
1691408 0
1691427 0
1691456 0
1691464 0
1691470 0
1691475 0
1691506 0
1691520 0
1691534 0
1691554 0
1691557 6
1691579 0
1691640 0
1691679 0
1691696 0
1691700 0
1691722 0
1691735 0
1691743 0
1691756 0
1691769 0
1691880 0
1691886 0
1691900 0
1691916 0
1691946 109
1691959 0
1691969 194
1692019 151
1692026 9
1692042 0
1692109 125
1692126 0
1692140 0
1692152 0
1692173 0
1692191 0
1692210 0
1692295 0
1692312 0
1692315 0
1692336 0
1692362 7
1692386 0
1692402 198
1692406 192
1692468 0
1692521 0
1692534 0
1692565 32
1692612 0
1692634 71
1692648 0
1692664 0
1692667 0
1692691 0
1692709 0
1692735 0
1692767 0
1692775 0
1692798 0
1692810 0
1692849 0
1692870 486
1692922 0
1692997 0
1693025 0
1693038 0
1693073 0
1693079 0
1693211 0
1693224 42
1693227 5
1693273 0
1693286 0
1693319 0
1693368 0
1693398 0
1693403 84
1693410 0
1693423 0
1693450 0
1693467 23
1693517 0
1693541 80
1693553 0
1693560 0
1693582 0
1693584 0
1693617 0
1693626 0
1693634 0
1693700 9
1693715 27
1693725 0
1693760 61
1693767 0
1693782 0
1693837 348
1693845 0
1693875 0
1693889 0
1693900 0
1693919 0
1693961 0
1693975 126
1693991 165
1694050 665
1694086 38
1694138 96
1694174 108
1694191 87
1694193 303
1694245 0
1694248 46
1694255 148
1694258 535
1694345 0
1694356 209
1694370 0
1694407 21
1694422 0
1694438 0
1694463 0
1694465 0
1694546 3
1694651 8
1694750 2
1694794 173
1694835 0
1694883 57
1694897 179
1694908 384
1694929 601
1694983 605
1695027 80
1695086 427
1695110 138
1695242 57
1695255 0
1695274 84
1695284 8
1695335 1
1695337 71
1695339 45
1695371 31
1695412 0
1695422 0
1695458 0
1695461 0
1695476 0
1695484 0
1695494 0
1695532 0
1695572 0
1695586 0
1695643 0
1695660 0
1695675 0
1695688 0
1695699 0
1695732 33
1695800 0
1695834 67
1695867 5
1695888 0
1695891 0
1695929 0
1695957 0
1695977 0
1695986 0
1696016 0
1696039 0
1696058 49
1696061 0
1696094 0
1696110 0
1696210 0
1696227 0
1696229 320
1696246 31
1696294 15
1696340 4
1696366 203
1696370 0
1696378 0
1696388 0
1696399 0
1696528 316
1696531 0
1696626 166
1696628 33
1696718 76
1696722 127
1696740 59
1696749 0
1696774 0
1696828 9
1696830 0
1696839 0
1696848 0
1696862 0
1696873 0
1696902 0
1696929 18
1696988 0
1696995 0
1697026 0
1697034 0
1697054 0
1697069 0
1697100 0
1697151 0
1697162 0
1697216 0
1697258 0
1697267 0
1697317 0
1697319 0
1697334 0
1697373 0
1697387 0
1697391 0
1697439 0
1697444 0
1697451 0
1697504 0
1697511 0
1697591 0
1697607 0
1697609 0
1697625 0
1697644 0
1697741 828
1697761 0
1697770 194
1697817 49
1697849 24
1697881 0
1697889 0
1697933 60
1697983 51
1698007 34
1698030 232
1698051 445
1698096 302
1698105 186
1698161 479
1698208 105
1698252 0
1698266 254
1698269 1002
1698331 118
1698338 254
1698363 208
1698375 52
1698485 67
1698521 0
1698555 73
1698558 790
1698628 38
1698662 399
1698668 13
1698735 15
1698748 0
1698817 78
1698895 0
1698925 0
1698989 0
1699056 625
1699073 0
1699202 514
1699217 0
1699230 198
1699274 0
1699290 65
1699295 299
1699335 1
1699346 0
1699359 184
1699404 1085
1699429 0
1699466 228
1699497 362
1699515 611
1699685 12
1699726 139
1699796 514
1699826 195
1699911 67
1699919 294
1699938 619
1699952 0
1699968 0
1699992 138
1700004 0
1700078 0
1700091 0
1700153 0
1700157 174
1700163 0
1700185 0
1700226 0
1700229 44
1700274 0
1700325 2
1700423 196
1700580 0
1700663 0
1700692 0
1700713 0
1700717 0
1700725 0
1700742 0
1700805 0
1700853 0
1700927 0
1700955 0
1700997 0
1701040 665
1701051 0
1701080 0
1701091 455
1701149 79
1701158 244
1701178 0
1701235 759
1701267 119
1701298 472
1701360 167
1701381 142
1701442 191
1701454 294
1701473 16
1701494 0
1701596 1001
1701612 597
1701662 146
1701672 279
1701698 469
1701731 164
1701811 914
1701895 562
1702028 0
1702058 120
1702100 158
1702293 327
1702333 44
1702379 662
1702383 440
1702441 102
1702722 45
1702863 9
1702937 323
1702999 0
1703009 3036
1703012 368
1703119 388
1703149 94
1703212 443
1703254 747
1703320 722
1703449 1076
1703515 115
1703530 559
1703548 628
1703554 12
1703572 163
1703584 128
1703601 0
1703694 0
1703710 1295
1703712 174
1703746 154
1703758 404
1703890 83
1703911 575
1704141 0
1704181 0
1704345 0
1704453 0
1704528 0
1704621 0
1704684 0
1704789 0
1704886 0
1704891 0
1704893 0
1704964 0
1705029 0
1705118 0
1705214 0
1705454 45
1705479 0
1705525 0
1705643 26
1705699 13
1705808 0
1705853 139
1705859 90
1705876 14
1705880 487
1705891 0
1705913 0
1706035 0
1706053 0
1706093 108
1706188 343
1706269 0
1706290 34
1706381 0
1706411 0
1706441 126
1706476 0
1706501 0
1706566 0
1706606 0
1706644 0
1706676 176
1706724 199
1706771 0
1706869 0
1706878 64
1706992 93
1707047 0
1707069 0
1707093 223
1707118 0
1707201 38
1707279 0
1707314 0
1707386 0
1707407 0
1707455 4
1707493 0
1707914 79
1707977 17
1708016 32
1708034 9
1708147 21
1708216 219
1708238 0
1708265 0
1708355 0
1708367 23
1708478 0
1708571 64
1708643 588
1708663 571
1708665 45
1708753 0
1708781 0
1708788 0
1708793 23
1708804 0
1708829 0
1708835 0
1708854 211
1708857 537
1709022 0
1709064 241
1709199 84
1709205 0
1709211 0
1709226 0
1709256 0
1709299 3
1709495 225
1709505 0
1709527 14
1709550 112
1709589 1
1709612 0
1709626 0
1709672 428
1709697 0
1709719 43
1709754 93
1709937 0
1709948 470
1710076 0
1710090 49
1710149 169
1710243 4
1710247 64
1710470 0
1710601 58
1710682 0
1710689 0
1710695 0
1710701 0
1710713 0
1710813 373
1710897 0
1710986 0
1711033 25
1711049 1
1711064 1
1711167 1145
1711175 101
1711187 0
1711277 146
1711304 296
1711338 214
1711343 110
1711397 101
1711505 74
1711523 70
1711554 451
1711562 297
1711625 736
1711645 203
1711661 43
1711734 177
1711881 186
1711941 0
1711964 239
1712006 0
1712035 0
1712044 356
1712066 258
1712076 388
1712096 221
1712160 166
1712234 477
1712295 49
1712382 0
1712389 0
1712438 0
1712440 0
1712454 0
1712471 30
1712504 0
1712530 7
1712538 0
1712544 15
1712637 30
1712692 18
1712805 0
1712812 92
1712821 87
1712868 0
1712898 20
1712908 107
1712911 0
1712920 0
1712971 0
1713002 280
1713077 13
1713108 0
1713147 71
1713191 31
1713287 121
1713298 12
1713320 112
1713322 402
1713359 151
1713439 289
1713553 46
1713588 256
1713715 25
1713741 0
1713828 278
1714018 19
1714051 56
1714106 95
1714231 17
1714254 735
1714262 77
1714301 0
1714321 58
1714374 186
1714392 126
1714437 80
1714457 0
1714828 226
1714871 159
1714873 129
1714920 9
1714943 0
1714946 0
1714991 0
1715015 0
1715021 0
1715034 0
1715054 0
1715061 0
1715063 0
1715108 0
1715113 0
1715143 0
1715154 0
1715157 29
1715167 0
1715201 0
1715224 0
1715257 3
1715316 0
1715585 1
1715667 163
1715696 0
1715788 39
1715821 250
1715904 432
1715981 206
1716023 541
1716224 2
1716348 55
1716396 330
1716774 397
1716783 0
1716791 134
1716807 572
1716841 66
1716966 0
1717262 48
1717308 8
1717567 0
1717617 0
1717623 586
1717660 0
1717669 17
1717687 233
1717722 0
1717804 11
1717919 135
1717923 182
1717968 129
1718028 4
1718085 0
1718100 205
1718146 245
1718181 383
1718197 395
1718211 268
1718364 110
1718430 596
1718593 0
1718644 135
1718667 1
1718676 28
1718747 72
1718882 67
1719065 65
1719128 0
1719218 583
1719309 161
1719335 4
1719460 0
1719473 0
1719718 0
1719789 0
1719852 11
1719866 182
1719968 0
1720020 7
1720046 0
1720074 0
1720119 0
1720146 79
1720151 41
1720192 197
1720245 16
1720321 0
1720378 0
1720407 0
1720425 0
1720521 0
1720552 0
1720572 0
1720581 0
1720599 76
1720631 0
1720653 0
1720718 0
1720724 0
1720757 0
1720800 0
1720936 0
1720971 0
1721088 0
1721141 0
1721210 0
1721306 0
1721365 0
1721444 30
1721509 0
1721555 4
1721561 111
1721614 0
1721684 33
1721687 0
1721717 394
1721800 28
1721903 0
1721964 1
1722243 16
1722281 0
1722287 297
1722308 0
1722471 0
1722480 0
1722516 2
1722617 0
1722675 0
1722780 161
1722937 0
1722956 55
1723076 140
1723110 590
1723257 0
1723305 1262
1723367 0
1723374 130
1723417 606
1723425 312
1723472 66
1723533 0
1723587 18
1723650 0
1723767 0
1724001 0
1724131 743
1724141 172
1724226 132
1724325 248
1724445 645
1724491 36
1724576 24
1724722 0
1724860 0
1724967 27
1724991 241
1725043 62
1725111 66
1725143 0
1725189 932
1725221 75
1725381 239
1725385 524
1725404 24
1725434 32
1725558 5
1725698 195
1725709 373
1725804 1
1725840 0
1725993 0
1726034 46
1726062 409
1726065 131
1726077 77
1726113 169
1726116 361
1726205 36
1726268 0
1726414 0
1726535 1
1726542 2
1726703 0
1726809 0
1726874 538
1726920 190
1727044 0
1727142 59
1727197 0
1727394 72
1727396 38
1727415 1
1727473 0
1727511 0
1727548 0
1727591 0
1727772 27
1727786 0
1727818 82
1727836 0
1727863 0
1727867 102
1727901 23
1727949 0
1727981 0
1727987 250
1727991 140
1727998 0
1728050 71
1728116 0
1728169 0
1728177 0
1728228 394
1728231 29
1728346 0
1728359 107
1728367 27
1728379 0
1728403 0
1728433 56
1728459 402
1728513 0
1728538 0
1728554 409
1728556 67
1728579 797
1728650 0
1728653 0
1728672 0
1728674 0
1728677 152
1728755 34
1728792 0
1728796 0
1728829 0
1728888 0
1728929 0
1729023 0
1729078 13
1729166 341
1729193 13
1729265 133
1729285 300
1729364 106
1729484 93
1729490 36
1729574 641
1729583 87
1729634 0
1729701 28
1729724 359
1729762 0
1729810 0
1729824 180
1729947 0
1729999 0
1730015 0
1730024 0
1730026 0
1730044 0
1730174 0
1730193 120
1730196 0
1730226 24
1730280 22
1730296 75
1730350 59
1730424 0
1730470 0
1730501 0
1730525 0
1730529 0
1730539 5
1730642 151
1730664 5
1730692 114
1730756 0
1730918 0
1730967 73
1731031 0
1731114 18
1731221 110
1731246 0
1731288 0
1731321 0
1731361 0
1731372 0
1731392 0
1731404 0
1731439 0
1731473 0
1731482 7
1731520 78
1731554 427
1731638 0
1731650 19
1731675 0
1731694 0
1731707 0
1731730 160
1731775 0
1731784 0
1731790 0
1731878 255
1731890 11
1732181 0
1732187 0
1732307 0
1732321 2
1732357 0
1732419 0
1732452 0
1732548 46
1732597 0
1732707 90
1732774 94
1732791 645
1732897 0
1732931 0
1732939 0
1733054 0
1733117 318
1733129 0
1733187 0
1733261 195
1733378 109
1733441 19
1733557 378
1733562 0
1733567 0
1733570 0
1733580 0
1733590 0
1733597 9
1733653 107
1733735 187
1733796 0
1733826 281
1733849 0
1733878 0
1733922 121
1733994 0
1734115 0
1734442 0
1734615 47
1734745 0
1734822 0
1734890 416
1734902 49
1734908 199
1735009 0
1735035 17
1735047 154
1735084 247
1735095 145
1735112 338
1735154 69
1735244 19
1735291 0
1735300 0
1735320 21
1735347 365
1735427 6
1735442 58
1735486 10
1735509 0
1735521 113
1735534 0
1735544 492
1735602 1135
1735631 0
1735704 570
1735722 67
1735739 520
1735799 0
1735892 0
1735922 2271
1735964 200
1736001 630
1736004 381
1736010 398
1736168 66
1736210 0
1736278 26
1736340 31
1736349 392
1736420 6
1736527 0
1736534 0
1736594 0
1736654 0
1736663 0
1736699 0
1736720 0
1736744 0
1736752 0
1736762 0
1736869 0
1736912 0
1736933 0
1736937 0
1736975 0
1736996 0
1737050 0
1737059 0
1737074 0
1737134 0
1737159 0
1737204 0
1737215 0
1737273 0
1737290 0
1737294 0
1737324 0
1737350 0
1737392 0
1737422 0
1737440 0
1737474 0
1737489 0
1737520 0
1737533 0
1737571 0
1737629 0
1737737 0
1737749 0
1737772 0
1737785 0
1737846 0
1737866 0
1737944 0
1737952 0
1737966 0
1737989 0
1738007 0
1738044 0
1738070 0
1738117 0
1738178 0
1738193 0
1738229 0
1738253 0
1738280 0
1738397 0
1738407 0
1738553 0
1738571 0
1738588 0
1738625 0
1738627 0
1738682 0
1738687 0
1738735 0
1738742 0
1738800 0
1738863 0
1739016 0
1739034 0
1739107 0
1739147 0
1739181 0
1739250 0
1739303 0
1739452 0
1739566 0
1739625 0
1739665 54
1739708 0
1739736 23
1739800 69
1739810 300
1739818 0
1739828 49
1739979 38
1739994 185
1740081 189
1740103 0
1740337 24
1740382 29
1740493 322
1740715 50
1740739 0
1740762 0
1740791 82
1740936 181
1741173 70
1741186 9
1741269 0
1741305 0
1741348 0
1741382 0
1741543 0
1741597 0
1741710 0
1741859 0
1741867 0
1741904 0
1741971 0
1742028 0
1742091 0
1742135 0
1742218 4
1742227 50
1742315 35
1742401 0
1742441 0
1742474 0
1742508 0
1742578 0
1742737 0
1742797 0
1742827 0
1743075 0
1743097 0
1743205 0
1743284 0
1743307 0
1743334 0
1743355 0
1743474 0
1743481 0
1743604 0
1743623 0
1743721 0
1743746 0
1743752 0
1743845 730
1743866 72
1743956 542
1743998 81
1744064 23
1744083 773
1744184 233
1744249 683
1744305 0
1744382 0
1744390 0
1744578 562
1744620 0
1744622 174
1744692 26
1744711 452
1744739 1255
1744790 54
1744828 45
1744872 3
1744894 29
1744903 51
1744974 0
1745003 350
1745006 360
1745056 29
1745080 8
1745151 0
1745163 14
1745353 5
1745391 0
1745404 64
1745520 45
1745538 3
1745562 1
1745627 0
1745682 849
1745782 198
1745814 730
1745959 40
1745963 144
1746206 69
1746303 28
1746339 236
1746452 0
1746550 485
1746552 54
1746562 14
1746570 62
1746662 0
1746771 0
1746794 100
1746959 0
1746970 408
1747070 143
1747144 0
1747154 0
1747183 36
1747386 16
1747459 970
1747599 232
1747616 104
1747618 161
1747624 0
1747631 0
1747679 114
1747693 42
1747748 0
1747865 0
1747916 0
1748006 0
1748264 0
1748378 0
1748480 0
1748483 0
1748579 0
1748714 0
1748732 0
1748771 0
1748801 0
1748820 0
1748867 0
1748962 0
1749002 0
1749101 0
1749212 0
1749261 0
1749272 0
1749416 0
1749520 0
1749566 0
1749679 0
1749689 0
1749728 0
1749766 0
1749815 0
1749830 0
1749872 0
1749897 0
1750034 0
1750064 0
1750079 0
1750091 0
1750106 0
1750118 0
1750153 0
1750172 0
1750268 0
1750300 0
1750364 0
1750635 0
1750658 0
1750886 0
1750895 0
1751246 195
1751298 0
1751337 231
1751446 0
1751462 0
1751517 76
1751545 102
1751584 0
1751614 0
1751619 0
1751663 0
1751748 0
1751809 11
1751821 0
1751833 0
1751917 0
1752001 0
1752007 0
1752115 90
1752139 0
1752142 0
1752178 0
1752203 0
1752211 0
1752268 0
1752295 0
1752349 0
1752364 0
1752433 66
1752460 15
1752469 0
1752478 23
1752480 206
1752508 509
1752510 447
1752529 0
1752600 80
1752610 0
1752640 0
1752679 0
1752873 3
1752915 218
1753052 0
1753119 470
1753406 0
1753441 8
1753451 8
1753552 1978
1753578 0
1753685 225
1753701 49
1753726 89
1753825 11
1753876 470
1753906 396
1753954 420
1754046 185
1754098 806
1754127 454
1754196 148
1754289 346
1754411 0
1754528 142
1754675 55
1754776 0
1754817 225
1754850 0
1754902 7
1754924 0
1754940 1
1755081 138
1755083 151
1755126 0
1755229 71
1755262 92
1755298 68
1755342 0
1755366 124
1755393 317
1755439 0
1755501 4
1755527 0
1755549 0
1755574 0
1755649 17
1755730 0
1755737 25
1755820 32
1755933 0
1755942 0
1755969 0
1755979 0
1755989 0
1755992 0
1756000 0
1756076 409
1756105 316
1756147 91
1756171 0
1756213 92
1756294 0
1756428 0
1756522 117
1756526 45
1756630 767
1756693 137
1756713 6
1756892 190
1757014 4
1757090 47
1757124 2
1757255 108
1757276 0
1757388 211
1757404 0
1757437 1103
1757452 54
1757537 73
1757585 63
1757607 236
1757707 0
1757748 0
1757795 44
1757889 0
1757995 13
1758116 0
1758134 75
1758151 63
1758180 337
1758196 0
1758273 419
1758348 0
1758371 315
1758458 0
1758464 7
1758476 450
1758517 442
1758558 66
1758596 82
1758611 0
1758615 113
1758666 0
1758686 132
1758723 0
1758732 0
1758740 0
1758766 0
1758795 0
1758797 0
1758829 0
1758911 0
1758984 0
1758990 0
1759039 0
1759081 48
1759085 0
1759345 4
1759376 28
1759390 44
1759421 53
1759430 15653
1759468 0
1759507 44
1759555 1403
1759611 46
1759623 43
1759629 165
1759681 13
1759685 136
1759831 0
1759881 263
1759900 0
1759918 0
1759972 239
1760116 102
1760184 0
1760205 287
1760229 37
1760286 1032
1760299 187
1760331 7
1760371 575
1760417 254
1760473 0
1760502 108
1760724 458
1760778 78
1760873 143
1760923 828
1760927 661
1760964 0
1760969 0
1760979 0
1760996 116
1761001 126
1761019 2
1761032 110
1761070 2
1761085 67
1761108 295
1761118 0
1761168 7
1761248 0
1761401 31
1761417 402
1761490 205
1761498 54
1761574 834
1761651 0
1761656 0
1761687 13
1761714 1
1761727 0
1761738 0
1761818 0
1761856 50
1761904 70
1761953 407
1761957 205
1761978 202
1762059 314
1762130 0
1762193 0
1762260 6
1762311 88
1762333 0
1762373 0
1762475 0
1762485 48
1762539 1
1762541 550
1762664 432
1762854 0
1762925 0
1762935 69
1762965 446
1763010 1253
1763012 687
1763102 195
1763139 0
1763187 164
1763247 36
1763319 322
1763328 133
1763391 0
1763403 691
1763477 0
1763522 0
1763547 0
1763584 0
1763620 0
1763622 0
1763627 0
1763638 0
1763725 0
1763761 0
1763765 0
1763806 0
1763851 0
1763909 0
1763954 0
1764046 0
1764205 0
1764215 0
1764289 0
1764418 0
1764466 0
1764559 0
1764603 0
1764629 0
1764700 0
1764706 0
1764715 417
1764758 0
1764769 0
1764867 0
1765012 5
1765049 68
1765086 108
1765151 1
1765221 0
1765225 0
1765280 0
1765311 0
1765353 0
1765424 424
1765437 17
1765445 236
1765459 0
1765468 82
1765593 0
1765603 17
1765668 0
1765819 0
1765906 0
1765908 0
1765962 0
1766019 0
1766094 0
1766112 0
1766130 15
1766163 15
1766166 101
1766186 0
1766194 0
1766241 0
1766461 9
1766463 0
1766497 0
1766538 6
1766559 26
1766664 0
1766682 0
1766700 102
1766775 0
1766841 16
1766975 0
1766999 209
1767003 0
1767009 0
1767077 623
1767125 0
1767249 0
1767258 47
1767385 0
1767455 0
1767496 0
1767559 0
1767570 1
1767599 0
1767778 0
1768123 0
1768130 48
1768182 0
1768281 0
1768303 0
1768315 0
1768427 7
1768480 840
1768551 0
1768570 0
1768605 0
1768684 95
1768701 0
1768843 0
1768879 0
1769010 0
1769037 196
1769068 483
1769196 0
1769205 0
1769260 69
1769305 0
1769316 0
1769335 1
1769407 0
1769417 0
1769432 0
1769447 0
1769475 0
1769499 0
1769534 0
1769563 0
1769637 0
1769666 0
1769765 0
1769871 0
1769916 0
1769935 0
1769953 0
1770011 0
1770109 25
1770163 63
1770215 0
1770247 0
1770288 0
1770313 104
1770334 0
1770382 0
1770556 0
1770620 0
1770637 244
1770667 0
1770670 51
1770739 0
1770807 0
1770838 0
1770874 60
1770883 0
1770921 0
1771009 179
1771034 0
1771075 127
1771080 94
1771093 25
1771117 42
1771157 339
1771219 404
1771225 1823
1771270 0
1771348 0
1771378 445
1771393 0
1771452 132
1771510 116
1771528 55
1771554 58
1771612 0
1771634 350
1771701 0
1771731 0
1771778 0
1771792 0
1771804 0
1771954 0
1772013 0
1772076 0
1772139 0
1772149 0
1772205 0
1772319 0
1772469 0
1772554 0
1772673 0
1772678 0
1772709 0
1772726 0
1772778 0
1772817 0
1772826 0
1772864 0
1772899 0
1772960 0
1773020 0
1773141 0
1773144 0
1773159 0
1773183 0
1773215 0
1773240 0
1773279 0
1773315 0
1773337 0
1773384 0
1773400 0
1773420 0
1773423 0
1773479 0
1773563 0
1773565 0
1773605 0
1773650 0
1773738 0
1773751 31
1773766 0
1773840 341
1773845 0
1773929 0
1774136 0
1774214 0
1774216 178
1774247 0
1774304 42
1774333 3
1774349 3
1774355 48
1774401 27
1774505 36
1774628 405
1774706 0
1774722 0
1774758 128
1774792 0
1774861 0
1774870 276
1774890 0
1774897 0
1774957 3266
1775038 369
1775044 1164
1775047 882
1775064 0
1775129 1216
1775154 661
1775163 0
1775169 195
1775174 450
1775178 1378
1775196 0
1775211 604
1775244 46
1775349 0
1775378 327
1775464 0
1775630 0
1775803 0
1775860 0
1775883 0
1775974 0
1775986 0
1776075 16
1776097 0
1776130 0
1776256 0
1776462 0
1776610 0
1776625 0
1776627 0
1776689 0
1776849 0
1776941 0
1777029 0
1777362 0
1777369 0
1777375 0
1777760 0
1778060 0
1778428 0
1778574 0
1778624 0
1779034 24
1779099 0
1779230 0
1779354 0
1779778 0
1779804 0
1779912 0
1779936 18
1779980 0
1780014 15
1780239 0
1780271 1
1780438 18
1780506 0
1780540 16
1780608 0
1780635 0
1780640 0
1780644 0
1780651 0
1780907 0
1781052 163
1781117 0
1781283 0
1781346 0
1781634 0
1781868 0
1782029 0
1782064 0
1782084 0
1782125 0
1782166 0
1782183 0
1782195 0
1782291 0
1782394 0
1782529 0
1782599 1
1782621 0
1782670 0
1782739 0
1782937 0
1782981 0
1783002 0
1783129 0
1783248 0
1783253 0
1783257 0
1783350 26
1783385 0
1783451 54
1783479 365
1783635 214
1783674 0
1783691 27
1783783 118
1783820 0
1783920 470
1783957 4
1783999 0
1784009 0
1784117 0
1784198 609
1784243 41
1784333 15
1784368 0
1784372 0
1784429 0
1784431 0
1784440 29
1784454 0
1784489 0
1784498 0
1784530 0
1784576 0
1784626 0
1784673 192
1784676 17
1784731 106
1784753 1
1784791 425
1784807 0
1784905 0
1784946 0
1784968 0
1784994 90
1785070 0
1785112 0
1785118 0
1785206 60
1785221 0
1785262 0
1785270 0
1785304 0
1785307 0
1785410 0
1785424 17
1785532 0
1785550 0
1785622 0
1785770 112
1785781 0
1785788 0
1785884 0
1785896 0
1785937 66
1785996 28
1786038 0
1786211 1
1786223 7
1786410 159
1786496 0
1786515 761
1786573 0
1786585 0
1786592 18
1786614 16
1786705 119
1786734 0
1786825 0
1786887 0
1786916 0
1786947 0
1786974 0
1787132 0
1787219 0
1787252 0
1787309 0
1787360 0
1787403 0
1787514 240
1787574 105
1787598 193
1787790 0
1787803 720
1787805 449
1787813 17
1787857 103
1787952 13
1788015 12
1788137 137
1788209 13
1788318 218
1788366 70
1788404 247
1788471 823
1788493 0
1788498 0
1788543 0
1788691 65
1788768 28
1788784 167
1788826 111
1788847 244
1788891 117
1789158 110
1789198 1
1789206 61
1789225 328
1789296 47
1789321 50
1789345 126
1789507 0
1789591 0
1789687 0
1789824 0
1789831 0
1789847 0
1789886 31
1789898 25
1789902 21
1789967 168
1790012 3
1790037 0
1790123 283
1790188 0
1790193 292
1790278 0
1790426 0
1790609 0
1790771 0
1790827 0
1790909 0
1791060 0
1791083 0
1791134 0
1791241 0
1791296 0
1791331 706
1791385 0
1791394 0
1791414 0
1791765 274
1791806 436
1791969 58
1792026 1119
1792117 405
1792119 98
1792164 210
1792196 320
1792233 233
1792329 76
1792376 0
1792476 95
1792626 350
1792651 247
1792653 1001
1792695 81
1792721 33
1792744 0
1792859 20
1792944 142
1793066 346
1793079 66
1793130 0
1793214 0
1793226 278
1793267 0
1793273 118
1793364 317
1793409 92
1793490 1586
1793508 362
1793521 0
1793551 24
1793607 173
1793625 285
1793735 99
1793741 189
1793796 78
1793875 0
1793886 0
1793896 92
1793903 182
1793948 0
1793962 316
1794045 44
1794059 0
1794067 0
1794147 0
1794178 0
1794196 0
1794257 0
1794259 0
1794403 209
1794468 58
1794546 32
1794695 53
1794717 11
1794719 0
1794828 0
1794915 0
1794970 0
1795173 0
1795363 0
1795465 0
1795467 0
1795504 0
1795659 0
1795702 0
1795955 0
1795969 0
1796046 0
1796066 0
1796087 0
1796098 0
1796263 0
1796305 0
1796322 0
1796325 0
1796353 0
1796402 0
1796607 0
1796705 0
1796825 0
1796841 0
1796855 0
1796882 0
1796949 0
1797059 0
1797116 0
1797156 0
1797290 0
1797372 0
1797395 0
1797460 0
1797601 0
1797657 0
1797798 0
1797804 0
1797838 0
1797849 0
1797896 0
1797935 0
1797944 0
1798162 0
1798183 0
1798239 113
1798243 590
1798267 15
1798281 0
1798286 0
1798405 49
1798451 82
1798481 98
1798518 0
1798545 43
1798554 0
1798599 82
1798708 502
1798795 4
1798900 499
1798951 92
1799011 545
1799068 0
1799081 0
1799252 577
1799293 68
1799314 84
1799364 134
1799368 20
1799376 0
1799401 346
1799459 0
1799510 485
1799520 131
1799531 0
1799562 0
1799588 0
1799594 0
1799686 0
1799959 0
1799967 0
1799991 0
1800055 0
1800180 0
1800249 0
1800323 0
1800374 0
1800476 0
1800576 0
1800690 0
1800712 0
1800792 0
1800877 0
1800919 0
1800958 0
1800968 0
1800984 0
1800996 0
1801030 0
1801094 0
1801139 0
1801182 0
1801224 0
1801249 0
1801266 0
1801274 0
1801411 0
1801417 0
1801446 0
1801459 0
1801505 0
1801553 0
1801622 0
1801633 0
1801676 0
1801779 0
1801880 0
1801925 0
1802025 0
1802061 0
1802076 0
1802088 0
1802103 0
1802130 0
1802167 0
1802306 0
1802387 0
1802401 0
1802412 0
1802445 0
1802467 0
1802545 0
1802565 0
1802581 0
1802683 0
1802694 0
1802740 0
1802758 0
1802768 0
1802918 0
1803096 0
1803111 0
1803165 0
1803256 0
1803282 18
1803289 0
1803307 0
1803384 0
1803520 0
1803532 0
1803542 0
1803760 0
1803769 0
1803806 0
1803981 0
1804029 30
1804155 237
1804181 0
1804286 0
1804315 0
1804414 289
1804416 39
1804454 107
1804549 0
1804646 0
1804661 34
1804709 0
1804829 5
1804846 105
1804856 0
1804896 0
1805000 0
1805133 0
1805163 0
1805356 0
1805499 0
1805691 0
1805709 0
1805784 0
1805809 0
1805812 0
1805909 0
1805946 0
1805984 0
1805998 53
1806023 0
1806106 42
1806239 92
1806281 20
1806296 0
1806538 82
1806656 82
1806703 1135
1806752 59
1807033 235
1807053 9
1807237 120
1807299 0
1807328 0
1807387 112
1807503 0
1807656 25
1807685 2
1807696 47
1807742 0
1807762 110
1807774 7
1807864 21
1807884 132
1808023 0
1808052 0
1808106 0
1808156 0
1808238 0
1808305 0
1808485 0
1808540 0
1808608 0
1808626 0
1808719 0
1808735 0
1808752 0
1808758 0
1808762 0
1808778 0
1808831 0
1809031 0
1809049 0
1809217 0
1809235 0
1809294 0
1809307 0
1809352 0
1809358 0
1809451 0
1809648 0
1809752 0
1809851 0
1809962 0
1810051 0
1810173 12
1810379 0
1810422 0
1810480 0
1810615 0
1810725 0
1810749 0
1810803 0
1810856 0
1810930 0
1810961 0
1811016 0
1811056 0
1811104 0
1811211 0
1811259 0
1811299 0
1811319 0
1811343 0
1811414 0
1811565 0
1811599 0
1811721 0
1811724 0
1811735 0
1811885 0
1811917 0
1812021 0
1812084 0
1812138 0
1812212 0
1812250 0
1812388 0
1812446 0
1812461 0
1812501 0
1812523 0
1812542 0
1812622 0
1812627 0
1812649 0
1812669 0
1812680 0
1812701 0
1812899 0
1812993 0
1813052 0
1813095 0
1813111 0
1813149 0
1813155 0
1813189 0
1813191 0
1813219 0
1813232 0
1813246 0
1813260 0
1813336 0
1813387 0
1813398 0
1813414 0
1813490 0
1813593 0
1813612 0
1813630 0
1813647 0
1813672 0
1813765 0
1813790 0
1813807 0
1813855 0
1813867 0
1813920 0
1813965 0
1813981 0
1814038 483
1814225 1159
1814280 0
1814620 16
1814707 153
1814731 102
1814746 38
1814755 21
1814760 130
1814781 17
1814850 898
1814860 17
1814924 16
1815260 280
1815370 0
1815382 161
1815391 0
1815409 109
1815430 273
1815538 110
1815549 5
1815638 83
1815691 0
1815710 0
1815735 97
1815755 675
1815792 476
1815794 55
1815807 350
1815820 111
1815873 143
1815987 0
1816059 0
1816079 0
1816089 0
1816160 0
1816175 181
1816309 0
1816330 0
1816346 0
1816513 0
1816523 0
1816922 0
1816958 0
1817132 0
1817140 0
1817254 0
1817322 0
1817349 0
1817503 0
1817605 106
1817626 2
1817652 82
1817661 93
1817781 0
1817796 293
1817868 644
1817916 1
1817954 644
1818016 0
1818050 175
1818104 175
1818126 0
1818155 96
1818180 30
1818227 252
1818262 814
1818365 0
1818476 17
1818515 52
1818549 296
1818561 0
1818657 0
1818684 500
1818779 26
1818912 239
1818975 0
1819148 0
1819159 0
1819166 48
1819341 0
1819375 133
1819396 0
1819525 0
1819586 0
1819596 24
1819649 0
1819689 7
1819773 0
1819867 0
1819899 189
1819901 38
1819907 263
1819943 89
1819953 0
1820038 17
1820086 0
1820103 0
1820406 0
1820415 0
1820452 1
1820481 0
1820599 0
1820659 0
1820670 0
1820674 0
1820791 0
1821019 0
1821181 0
1821229 0
1821253 0
1821377 0
1821381 0
1821443 0
1821927 0
1821956 0
1821981 0
1821984 0
1822205 0
1822279 0
1822468 0
1822485 6
1822536 0
1822728 0
1822781 0
1822787 0
1822818 0
1822864 0
1822927 0
1822939 0
1822967 0
1823025 0
1823097 0
1823154 0
1823283 3
1823287 0
1823396 0
1823433 0
1823448 0
1823505 0
1823524 0
1823534 0
1823577 0
1823618 0
1823666 0
1823733 0
1823795 0
1823808 0
1823862 0
1823907 0
1823957 0
1824109 0
1824138 40
1824162 0
1824185 0
1824283 0
1824338 28
1824395 3
1824434 79
1824454 0
1824524 35
1824559 25
1824566 0
1824669 0
1824751 0
1824875 0
1824899 0
1824926 0
1824948 0
1825001 6
1825086 0
1825223 46
1825236 0
1825338 0
1825415 0
1825640 0
1825745 0
1825758 0
1825822 0
1825838 0
1825851 0
1825904 0
1825907 0
1825928 0
1825940 26
1825943 1
1825964 13
1826094 36
1826198 153
1826399 0
1826410 907
1826445 187
1826587 670
1826601 0
1826668 86
1826687 442
1826701 172
1826722 1219
1826768 195
1826855 555
1827000 666
1827041 1888
1827107 169
1827150 111
1827206 170
1827210 14
1827240 468
1827333 267
1827367 0
1827403 26
1827435 49
1827490 0
1827502 0
1827550 0
1827617 654
1827636 808
1827667 580
1827690 436
1827722 260
1827745 1
1827754 63
1827772 0
1827801 543
1827836 210
1827913 395
1827950 261
1827957 44
1827969 51
1827976 0
1828080 0
1828103 52
1828108 9
1828291 2
1828431 0
1828510 1
1828517 0
1828613 17
1828828 0
1828866 15
1829136 0
1829169 92
1829186 14
1829203 0
1829217 0
1829290 0
1829319 0
1829329 0
1829479 0
1829514 0
1829534 0
1829592 2
1829628 1
1829820 0
1829892 0
1829988 39
1830004 0
1830028 0
1830045 5
1830140 0
1830323 0
1830341 0
1830356 0
1830397 1
1830455 144
1830507 0
1830572 0
1830587 0
1830652 975
1830673 725
1830755 0
1830812 0
1830914 0
1830923 0
1831082 0
1831151 0
1831177 0
1831211 0
1831225 0
1831232 0
1831270 0
1831284 0
1831328 0
1831642 0
1831702 0
1831729 0
1831735 0
1831769 0
1831777 0
1831824 0
1831837 0
1831937 0
1831991 0
1832059 0
1832139 0
1832146 0
1832221 0
1832300 0
1832405 0
1832681 0
1832705 0
1832873 0
1832885 0
1832900 0
1832960 0
1832990 0
1833003 0
1833029 0
1833059 0
1833311 0
1833347 0
1833470 0
1833481 10
1833494 0
1833508 0
1833541 0
1833573 0
1833588 0
1833595 0
1833618 0
1833635 0
1833710 0
1833866 0
1834031 0
1834153 0
1834260 0
1834489 0
1834646 0
1834673 0
1834691 0
1834709 0
1834793 0
1834897 0
1835011 0
1835345 0
1835419 0
1835474 0
1835645 0
1835704 0
1835723 0
1835782 0
1835868 0
1835934 0
1836099 0
1836153 0
1836189 0
1836365 157
1836448 70
1836546 189
1836604 1178
1836624 257
1836643 52
1836661 380
1836664 452
1836714 0
1836748 31
1836787 98
1836811 453
1836831 413
1836848 1318
1836906 934
1836931 111
1836947 152
1836999 93
1837023 0
1837054 64
1837342 0
1837354 0
1837357 200
1837363 15
1837366 0
1837381 0
1837383 0
1837402 86
1837404 0
1837416 24
1837516 32
1837540 18
1837621 39
1837644 80
1837696 0
1837750 56
1837753 45
1837779 0
1837815 0
1837822 1
1837951 97
1838002 41
1838022 0
1838059 0
1838085 0
1838128 46
1838167 47
1838248 61
1838272 0
1838348 0
1838470 29
1838500 5
1838566 9
1838606 0
1838734 161
1838809 0
1838878 22
1839038 17
1839208 166
1839219 1056
1839235 219
1839261 3
1839323 0
1839333 757
1839354 296
1839392 18
1839426 152
1839466 315
1839509 312
1839523 122
1839547 770
1839552 81
1839820 162
1839873 581
1839898 0
1839934 14
1839949 58
1839976 694
1840005 196
1840046 362
1840050 3597
1840178 134
1840231 99
1840336 158
1840349 787
1840408 719
1840498 82
1840500 3943
1840511 257
1840545 277
1840573 75
1840600 29
1840639 0
1840654 149
1840656 64
1840737 0
1840778 354
1840828 328
1840984 0
1841005 23
1841029 94
1841152 59
1841161 19
1841164 307
1841188 61
1841252 49
1841350 157
1841361 667
1841436 251
1841542 123
1841550 0
1841570 57
1841605 93
1841652 345
1841655 518
1841679 0
1841850 15
1841868 141
1841896 306
1841899 344
1841921 45
1841940 132
1842155 0
1842289 0
1842377 281
1842387 532
1842391 56
1842393 64
1842408 0
1842426 243
1842448 0
1842460 0
1842462 0
1842476 0
1842512 0
1842568 0
1842572 0
1842622 0
1842649 0
1842833 0
1842889 18
1842899 0
1842974 3271
1842995 89
1843344 72
1843370 235
1843457 90
1843553 471
1843575 96
1843591 681
1843632 174
1843645 2
1843653 13
1843677 319
1843687 3026
1843697 0
1843838 0
1843900 168
1843921 0
1844056 35
1844062 33
1844077 0
1844211 0
1844244 6
1844263 3
1844575 0
1844707 11
1844836 0
1844848 0
1844866 0
1844869 0
1844947 0
1845211 16
1845264 0
1845310 81
1845363 0
1845383 0
1845511 61
1845524 0
1845553 0
1845581 0
1845820 7
1845889 1
1845955 0
1846057 210
1846090 0
1846117 23
1846204 219
1846208 3
1846237 0
1846339 0
1846382 165
1846428 0
1846449 0
1846570 1
1846667 0
1846752 68
1846786 69
1846855 0
1846896 0
1846912 0
1846990 46
1847000 0
1847021 0
1847039 258
1847149 534
1847252 223
1847323 64
1847431 0
1847462 0
1847575 928
1847591 0
1847673 0
1847735 0
1847857 74
1848037 99
1848232 516
1848266 0
1848396 156
1848402 0
1848518 0
1848629 90
1848749 0
1848768 29
1848860 129
1848902 0
1848904 288
1848944 0
1848993 0
1849057 0
1849202 0
1849220 60
1849231 0
1849297 0
1849334 0
1849373 0
1849429 0
1849550 0
1849582 1
1849596 0
1849620 5
1849761 13
1849823 17
1849827 7
1849831 0
1849863 0
1849957 47
1849990 0
1850026 32
1850074 27
1850125 0
1850216 0
1850225 0
1850233 0
1850249 100
1850267 0
1850397 13
1850406 0
1850445 0
1850454 0
1850839 0
1850855 176
1850906 42
1850965 0
1850983 0
1851008 523
1851015 6
1851040 0
1851071 134
1851095 2
1851106 0
1851117 0
1851163 162
1851299 0
1851322 0
1851446 0
1851573 86
1851616 0
1851683 65
1851748 6
1851806 0
1851865 0
1851907 171
1851957 0
1851978 0
1852021 0
1852045 0
1852310 0
1852349 0
1852362 0
1852456 0
1852465 0
1852471 0
1852567 0
1852632 0
1852672 0
1852711 0
1852797 0
1852876 0
1852903 0
1852912 19
1852981 0
1853126 0
1853173 614
1853194 0
1853253 0
1853277 0
1853316 0
1853322 0
1853342 0
1853409 0
1853420 0
1853599 4
1853661 692
1853709 101
1853736 98
1853745 513
1853848 99
1853910 940
1853979 25
1854044 388
1854076 30
1854291 386
1854356 7
1854400 164
1854515 196
1854541 216
1854620 595
1854640 0
1854702 462
1854816 44
1854819 36
1854861 751
1854949 429
1855000 806
1855009 0
1855072 423
1855120 344
1855127 715
1855147 500
1855189 957
1855234 2170
1855255 273
1855269 134
1855323 92
1855333 375
1855337 908
1855393 168
1855474 232
1855490 9
1855532 0
1855598 1095
1855651 91
1855670 1
1855674 237
1855689 695
1855695 57
1855702 536
1855720 245
1855739 435
1855748 319
1855763 68
1855795 45
1855935 2525
1855982 70
1856022 7
1856180 45
1856211 51
1856245 264
1856279 22
1856334 235
1856350 819
1856431 41
1856503 42
1856515 0
1856538 92
1856552 61
1856624 154
1856651 126
1856680 155
1856694 285
1856798 517
1856880 26
1856901 465
1857401 198
1857403 450
1857424 0
1857496 0
1857601 2
1857653 2
1857670 46
1857691 101
1857722 318
1857737 480
1857782 1529
1857865 102
1857944 123
1857954 7
1858036 57
1858108 0
1858136 192
1858215 0
1858296 637
1858386 12
1858393 473
1858431 26
1858527 7
1858579 12
1858605 0
1858621 0
1858670 25
1858791 0
1858912 0
1858952 0
1859014 0
1859209 0
1859216 0
1859257 0
1859286 0
1859306 0
1859326 0
1859388 0
1859421 0
1859633 0
1859765 0
1859770 0
1859820 0
1859928 0
1859947 0
1859975 0
1859979 0
1859995 0
1860006 0
1860050 0
1860090 0
1860106 0
1860280 0
1860325 0
1860374 0
1860440 0
1860473 0
1860513 0
1860550 0
1860663 0
1860681 0
1860797 0
1860815 0
1860822 0
1860846 0
1860865 0
1860963 0
1861057 0
1861071 0
1861215 0
1861312 0
1861706 0
1861786 0
1861922 0
1861972 0
1862076 0
1862171 0
1862311 860
1862313 487
1862334 0
1862348 327
1862368 784
1862384 2472
1862421 234
1862433 150
1862439 0
1862458 0
1862461 209
1862727 1113
1862781 16
1862959 21
1863031 9
1863048 9
1863082 95
1863098 0
1863119 312
1863156 209
1863206 124
1863240 0
1863327 2
1863429 0
1863450 16
1863546 0
1863555 0
1863585 81
1863612 0
1863648 0
1863730 205
1863771 0
1863804 110
1863897 5
1863901 34
1863960 68
1864006 185
1864014 347
1864061 96
1864113 41
1864173 0
1864245 314
1864289 55
1864434 0
1864491 330
1864639 15
1864671 0
1864678 19
1864817 159
1864923 0
1864955 5
1865121 40
1865123 126
1865210 753
1865221 219
1865322 10
1865329 548
1865371 159
1865410 456
1865440 886
1865451 809
1865571 0
1865633 0
1865678 0
1865781 0
1865948 0
1865968 0
1865978 0
1866050 0
1866100 0
1866136 0
1866206 0
1866255 0
1866292 0
1866380 0
1866392 0
1866413 0
1866775 0
1867424 0
1867746 0
1867813 0
1867834 529
1867944 0
1868208 0
1868483 0
1868496 0
1868789 0
1868805 0
1868858 0
1868860 0
1868969 0
1869233 0
1869338 0
1869540 0
1869612 0
1869797 0
1870014 0
1870201 0
1870378 0
1870440 0
1870521 0
1871073 117
1871120 0
1871217 448
1871352 0
1871387 0
1871427 0
1871502 0
1871576 0
1871609 0
1871621 0
1871778 0
1871804 0
1871931 0
1871966 0
1871972 0
1872176 0
1872296 0
1872311 0
1872390 0
1872440 0
1872461 0
1872509 0
1872747 0
1873236 0
1873449 0
1873481 0
1873602 0
1873743 0
1873745 0
1873796 0
1874090 5
1874104 633
1874199 0
1874205 308
1874259 158
1874334 34
1874610 106
1874673 65
1874682 336
1874820 0
1874847 69
1874881 159
1874913 124
1875240 38
1875254 470
1875282 19
1875439 0
1875569 310
1875580 28
1875582 24
1875787 119
1875826 71
1875874 529
1875912 0
1876074 35
1876081 6
1876292 0
1876381 38
1876443 70
1877042 0
1877049 0
1877073 0
1877287 4
1877445 2
1877563 0
1877625 27
1877637 40
1877685 0
1877707 0
1877713 0
1877776 0
1877859 0
1878016 0
1878044 0
1878053 0
1878167 0
1878375 0
1878394 286
1878538 11
1878562 0
1878568 52
1878656 0
1879063 0
1879110 0
1879257 0
1879343 791
1879345 226
1879367 0
1879555 0
1879619 0
1879655 0
1879700 0
1879771 0
1879845 0
1879870 0
1879917 0
1879944 0
1879950 0
1880021 5
1880069 0
1880091 0
1880103 0
1880112 0
1880158 0
1880219 0
1880231 0
1880296 0
1880322 0
1880433 0
1880620 0
1880628 0
1880700 0
1880747 0
1880827 6
1880866 0
1880993 3
1881011 20
1881053 0
1881104 0
1881113 101
1881165 0
1881188 5
1881294 0
1881412 0
1881455 0
1881471 0
1881521 36
1881682 0
1881731 0
1881836 0
1881900 0
1881977 10
1881979 0
1882045 0
1882083 0
1882114 0
1882171 18
1882184 0
1882197 0
1882217 0
1882224 0
1882265 2
1882470 2
1882472 0
1882772 0
1882831 0
1882924 0
1883073 0
1883418 0
1883436 34
1883438 0
1883448 0
1883554 0
1883580 0
1883626 0
1883890 0
1883934 0
1883940 0
1884007 0
1884074 0
1884089 0
1884225 0
1884237 0
1884256 14
1884377 186
1884398 0
1884412 0
1884513 0
1884528 0
1884705 114
1884753 0
1884755 0
1884807 0
1884893 0
1884917 0
1884923 6
1885093 0
1885218 0
1885233 0
1885418 0
1885426 0
1885679 0
1885732 0
1885836 0
1885890 47
1885892 0
1885965 0
1886105 0
1886108 30
1886115 74
1886157 0
1886182 0
1886230 0
1886406 0
1886494 0
1886555 0
1886632 0
1886770 0
1886978 0
1887009 0
1887014 0
1887136 0
1887175 0
1887254 1
1887306 0
1887416 17
1887420 0
1887545 25
1887548 208
1887552 176
1887709 0
1887824 84
1887939 12
1888018 0
1888177 0
1888299 0
1888323 0
1888330 0
1888379 4
1888471 0
1888591 0
1888607 1
1888611 426
1888638 0
1888642 13
1888760 0
1888851 0
1888970 0
1888979 0
1889008 0
1889023 0
1889061 1
1889087 0
1889230 0
1889255 0
1889258 0
1889311 0
1889396 0
1889589 60
1889598 0
1889698 67
1889829 0
1889929 0
1890043 0
1890225 15
1890240 5
1890367 0
1890495 35
1890523 1
1890595 0
1890625 0
1890739 0
1890761 0
1890807 0
1890850 49
1890884 39
1890911 397
1891010 0
1891021 339
1891037 0
1891070 0
1891106 5
1891111 0
1891119 77
1891129 0
1891145 0
1891169 0
1891179 0
1891206 0
1891211 60
1891271 45
1891273 0
1891318 0
1891400 0
1891441 26
1891676 58
1891739 2
1891886 19
1891979 123
1891983 405
1892172 0
1892179 67
1892271 35
1892502 0
1892583 167
1892679 0
1892715 64
1892820 168
1892856 6
1892906 0
1892911 16
1892914 1
1892935 1
1893101 361
1893146 35
1893181 0
1893213 352
1893262 109
1893285 350
1893471 352
1893477 1501
1893525 76
1893555 0
1893570 75
1893646 764
1893708 106
1893840 0
1893863 81
1893914 112
1893944 26
1893972 159
1894165 121
1894182 24
1894205 10
1894225 88
1894373 0
1894391 171
1894421 0
1894456 93
1894711 500
1894720 0
1894815 41
1894826 0
1894848 241
1895010 0
1895036 242
1895150 0
1895302 0
1895331 5
1895354 41
1895411 96
1895468 93
1895525 75
1895582 56
1895651 2
1895743 15
1895810 42
1895876 577
1895891 98
1895929 0
1895952 49
1895960 47
1896004 55
1896076 93
1896172 71
1896192 238
1896226 456
1896250 24
1896276 39
1896279 753
1896303 373
1896314 0
1896333 70
1896336 0
1896465 41
1896512 0
1896545 0
1896552 1
1896624 0
1896627 0
1896664 0
1896673 151
1896734 0
1896753 0
1896776 0
1896806 0
1896816 340
1896820 243
1896855 5
1896863 0
1896865 316
1896874 0
1896877 7
1896933 1
1896957 0
1896965 0
1896987 28
1897018 52
1897054 0
1897212 0
1897280 40
1897354 12
1897416 500
1897444 31
1897456 0
1897468 74
1897601 0
1897683 0
1897773 0
1897816 56
1897876 229
1898008 4
1898041 41
1898125 622
1898272 39
1898288 4
1898301 0
1898314 13
1898364 0
1898484 136
1898513 0
1898556 0
1898594 0
1898745 15
1898766 64
1898772 32
1898833 213
1898961 176
1898968 33
1899006 254
1899048 0
1899209 0
1899237 0
1899261 29
1899353 0
1899363 0
1899369 100
1899378 0
1899489 13
1899591 185
1899594 453
1899659 146
1899690 270
1899949 13
1899951 0
1900022 0
1900036 0
1900172 3
1900180 793
1900183 147
1900259 278
1900293 0
1900399 0
1900472 0
1900543 0
1900547 39533
1900614 94
1900634 1
1900721 263
1900772 123
1900805 424
1901070 6
1901164 81
1901169 74
1901181 127
1901416 0
1901429 0
1901467 0
1901483 0
1901668 0
1901736 0
1901777 326
1901782 0
1901792 221
1901843 0
1901960 0
1902022 0
1902088 0
1902117 0
1902134 0
1902149 46
1902198 0
1902283 0
1902381 0
1902511 207
1902568 21
1902646 0
1902808 0
1902862 0
1902977 0
1903009 195
1903019 0
1903048 0
1903174 0
1903527 0
1903558 0
1903758 76
1903809 0
1903843 0
1903923 0
1903972 0
1904157 157
1904376 0
1904385 0
1904418 0
1904428 44
1904465 38
1904507 0
1904555 49
1904564 0
1904630 24
1904686 0
1904699 0
1904746 0
1904816 477
1904819 30
1905041 4
1905070 0
1905089 118
1905168 435
1905200 0
1905257 887
1905278 49
1905297 358
1905316 65
1905470 0
1905493 647
1905526 407
1905767 4
1905771 86
1905860 230
1905867 0
1906093 20
1906140 19
1906175 222
1906184 42
1906240 259
1906273 0
1906290 0
1906298 0
1906306 0
1906308 0
1906352 0
1906365 0
1906466 179
1906486 51
1906513 0
1906526 127
1906550 32
1906617 0
1906764 0
1906777 0
1906828 0
1907202 163
1907209 51
1907230 0
1907260 15
1907286 156
1907307 0
1907318 0
1907510 333
1907515 52
1907566 331
1907571 372
1907733 0
1907741 0
1907756 0
1907895 0
1907953 124
1907995 0
1908038 0
1908062 0
1908077 91
1908220 0
1908475 0
1908481 0
1908495 0
1908543 0
1908581 41
1908745 0
1908900 0
1909019 71
1909029 0
1909243 0
1909400 0
1909490 0
1909556 0
1909630 0
1909677 15
1909685 0
1909706 0
1909964 0
1910121 21
1910125 0
1910132 60
1910136 79
1910162 0
1910216 0
1910276 10
1910283 0
1910424 0
1910437 0
1910441 0
1910504 0
1910528 0
1910676 0
1910678 0
1910700 0
1910717 0
1910813 0
1910891 0
1910937 0
1911119 0
1911224 82
1911235 0
1911339 0
1911402 314
1911490 0
1911524 0
1911540 13
1911559 0
1911653 0
1911685 0
1911692 0
1911843 0
1911869 0
1911971 67
1912006 0
1912041 743
1912067 0
1912129 0
1912140 190
1912154 0
1912237 309
1912318 0
1912378 0
1912393 0
1912429 11
1912589 21
1912622 90
1912646 813
1912663 68
1912836 0
1912894 0
1912929 0
1913041 206
1913087 0
1913135 88
1913189 556
1913195 41
1913265 331
1913269 73
1913546 0
1913588 235
1913707 0
1913733 0
1913993 0
1914000 0
1914011 0
1914018 0
1914097 0
1914112 0
1914136 0
1914258 0
1914352 0
1914361 0
1914367 0
1914403 0
1914407 0
1914683 0
1914774 0
1914824 0
1914830 0
1914849 0
1914919 52
1914944 0
1914957 0
1914981 186
1915012 131
1915094 0
1915147 1
1915166 0
1915232 0
1915255 0
1915283 0
1915294 15
1915383 0
1915391 18
1915421 0
1915436 338
1915490 1
1915661 0
1915701 263
1915729 0
1915823 0
1915832 360
1915860 132
1915892 0
1915900 0
1915911 71
1915915 0
1915936 0
1915943 0
1916050 0
1916136 46
1916139 26
1916255 68
1916530 0
1916558 10
1916564 0
1916574 0
1916619 0
1916670 0
1916679 51
1916844 0
1917029 0
1917062 155
1917415 147
1917442 1340
1917467 189
1917539 0
1917579 6
1917593 0
1917623 86
1917741 0
1917746 289
1917799 67
1917971 199
1918127 0
1918148 11
1918235 8
1918282 0
1918391 135
1918422 0
1918467 0
1918654 0
1918731 0
1918744 0
1918819 0
1918828 0
1918841 0
1919142 0
1919349 0
1919479 0
1919536 0
1919667 0
1919696 0
1919754 3
1919813 14
1919886 0
1919889 19
1920019 0
1920038 332
1920078 71
1920178 0
1920203 0
1920251 24
1920387 36
1920571 137
1920644 0
1920655 41
1920759 0
1920782 0
1921104 0
1921181 95
1921261 0
1921412 38
1921444 49
1921472 30
1921474 0
1921487 0
1921493 0
1921568 0
1921616 0
1921634 0
1921729 0
1921758 0
1921866 0
1921881 0
1921910 0
1921919 0
1922029 0
1922154 0
1922211 0
1922422 0
1922518 0
1922559 0
1922638 0
1922679 87
1922721 248
1922809 152
1922837 32
1922858 0
1922877 0
1922951 0
1922959 0
1922971 0
1922986 0
1923038 73
1923176 0
1923333 288
1923398 0
1923645 226
1923687 376
1923698 0
1923734 305
1923852 0
1923920 0
1923947 0
1923976 0
1923996 0
1924072 0
1924119 0
1924132 0
1924168 0
1924200 0
1924214 0
1924257 0
1924305 0
1924351 0
1924399 0
1924473 0
1924557 0
1924569 0
1924597 0
1924604 0
1924613 0
1924756 0
1924766 0
1924777 0
1924969 0
1925103 0
1925160 0
1925179 0
1925221 0
1925229 0
1925260 0
1925278 0
1925342 0
1925356 0
1925470 0
1925532 0
1925564 0
1925607 17
1925626 0
1925646 0
1925680 0
1925718 0
1925762 0
1925768 0
1925780 23
1925954 0
1926029 0
1926151 0
1926232 0
1926286 0
1926307 0
1926336 0
1926555 17
1926581 74
1926609 89
1926664 80
1926759 0
1926811 6
1926836 0
1926969 490
1927072 0
1927074 0
1927135 175
1927152 50
1927158 0
1927260 0
1927455 0
1927463 0
1927503 36
1927532 0
1927548 241
1927579 412
1927583 1470
1927587 380
1927715 90
1927938 1
1928019 288
1928060 29
1928069 177
1928096 86
1928135 2
1928153 0
1928261 235
1928330 143
1928354 84
1928426 0
1928515 0
1928563 0
1928571 0
1928583 0
1928586 0
1928595 0
1928625 0
1928680 0
1928693 0
1928789 0
1928807 0
1928846 12
1928873 0
1928915 0
1929029 336
1929056 8
1929121 216
1929132 362
1929141 443
1929155 57
1929180 183
1929238 583
1929240 917
1929249 51
1929320 242
1929345 321
1929410 0
1929491 98
1929537 33
1929582 0
1929591 798
1929693 71
1929759 816
1929811 304
1929888 0
1929893 366
1930007 0
1930119 7
1930163 108
1930234 20
1930273 0
1930282 34
1930375 55
1930401 0
1930596 0
1930684 261
1930789 167
1931089 39
1931143 110
1931212 444
1931284 44
1931340 19
1931381 83
1931444 18
1931456 953
1931458 1028
1931481 0
1931498 0
1931529 0
1931543 0
1931565 0
1931584 0
1931640 0
1931683 12
1931722 164
1931749 929
1931761 0
1931772 0
1931862 157
1931865 67
1931880 59
1931894 260
1931915 157
1931929 0
1931939 550
1932052 22
1932194 0
1932200 420
1932236 830
1932285 134
1932365 11
1932440 206
1932521 88
1932608 528
1932658 13
1932669 63
1932695 0
1932740 0
1932753 22
1932796 104
1932834 0
1933084 0
1933100 317
1933148 424
1933156 428
1933307 284
1933313 492
1933349 38
1933401 40
1933497 0
1933522 0
1933536 217
1933637 0
1933722 87
1933724 672
1933728 749
1933753 140
1933894 0
1933925 35
1933930 0
1933934 0
1933940 0
1933956 0
1933964 0
1933973 0
1934019 0
1934022 0
1934029 0
1934035 0
1934037 13
1934044 0
1934093 160
1934168 495
1934176 217
1934180 0
1934187 0
1934230 73
1934301 253
1934307 0
1934370 0
1934410 0
1934433 46
1934440 84
1934491 0
1934611 0
1934651 1129
1934663 1308
1934708 0
1934721 3
1934770 12
1934811 149
1934864 373
1934867 424
1934886 142
1934899 0
1934910 0
1934965 0
1935005 81
1935097 0
1935145 39
1935206 104
1935309 0
1935331 0
1935343 0
1935464 50
1935667 1
1935821 1229
1935849 7
1935855 0
1936015 441
1936070 441
1936113 157
1936172 81
1936205 81
1936242 32
1936391 0
1936398 142
1936452 9
1936608 0
1936633 0
1936659 0
1936705 0
1936812 0
1936885 0
1936903 0
1936909 0
1936982 0
1937046 0
1937064 0
1937079 0
1937104 0
1937168 0
1937235 0
1937272 0
1937367 0
1937499 87
1937530 76
1937644 12
1937676 2
1937687 0
1937739 113
1937791 522
1937842 265
1938039 19
1938055 52
1938157 104
1938179 16
1938193 0
1938229 29
1938240 153
1938314 0
1938333 167
1938410 82
1938434 0
1938512 204
1938541 186
1938580 215
1938616 0
1938628 0
1938706 0
1938990 0
1939063 0
1939077 0
1939190 0
1939282 0
1939385 0
1939421 0
1939500 0
1939506 0
1939582 0
1939609 0
1939621 0
1939675 0
1939719 0
1939769 0
1939813 0
1939818 0
1939842 0
1939873 0
1939927 0
1940115 0
1940125 0
1940222 0
1940331 0
1940379 0
1940455 0
1940486 0
1940520 0
1940671 0
1940905 0
1941095 0
1941195 0
1941225 0
1941236 0
1941572 0
1941705 0
1941744 0
1941753 0
1941768 0
1941777 0
1941806 0
1941818 0
1941820 0
1941830 0
1941834 0
1941839 0
1941850 0
1942135 74
1942191 0
1942354 0
1942363 75
1942591 183
1942618 0
1942636 284
1942651 130
1942816 0
1942858 0
1942870 0
1943069 27
1943114 195
1943272 0
1943284 0
1943340 0
1943459 0
1943571 0
1943624 0
1943669 0
1943905 0
1943963 0
1943981 91
1943984 481
1943990 0
1944132 0
1944147 0
1944155 0
1944239 0
1944377 0
1944439 570
1944532 496
1944583 49
1944686 53
1944917 84
1945235 159
1945351 389
1945414 6
1945490 188
1945533 0
1945545 1196
1945851 0
1945891 0
1946064 10
1946223 0
1946272 28
1946331 19
1946383 0
1946468 18
1946501 0
1946510 251
1946522 533
1946540 0
1946573 0
1946633 0
1946689 0
1946703 0
1946744 225
1946757 0
1946761 260
1946773 244
1946845 138
1946875 0
1946927 0
1947026 0
1947056 534
1947095 165
1947102 0
1947130 192
1947149 384
1947169 80
1947192 117
1947218 0
1947285 176
1947485 7
1947542 0
1947648 0
1947654 0
1947707 180
1947925 217
1947960 366
1947999 677
1948023 939
1948032 960
1948035 202
1948324 285
1948362 136
1948428 25
1948498 365
1948617 0
1948635 209
1948678 147
1948749 0
1948758 16
1948803 300
1948869 134
1948908 1268
1948923 406
1948968 0
1949142 486
1949170 288
1949232 0
1949396 0
1949569 0
1949618 288
1949744 136
1949771 53
1949834 314
1949927 34
1949975 0
1950057 157
1950102 263
1950108 26
1950132 31
1950188 184
1950326 312
1950350 0
1950401 113
1950474 1814
1950587 0
1950605 23
1950630 465
1950633 116
1950642 92
1950658 531
1950664 435
1950677 0
1950750 301
1950773 350
1950800 0
1950820 41
1950887 0
1950903 0
1950936 104
1950963 612
1951042 0
1951071 206
1951213 5
1951222 377
1951263 915
1951342 0
1951416 69
1951500 612
1951528 0
1951587 3
1951680 0
1951722 0
1951732 32
1951741 0
1951762 8
1951824 114
1951930 67
1952060 112
1952168 4
1952348 0
1952368 185
1952372 919
1952506 100
1952542 0
1952809 0
1952812 0
1952864 1030
1952992 16
1953073 0
1953091 0
1953139 33
1953210 264
1953256 79
1953279 717
1953331 186
1953345 719
1953655 148
1953778 568
1953818 0
1953878 63
1953898 325
1953901 530
1953922 0
1953944 0
1953958 66
1953982 26
1954018 0
1954021 77
1954106 0
1954149 0
1954184 0
1954186 0
1954215 0
1954236 0
1954287 0
1954430 362
1954450 0
1954544 40
1954580 281
1954794 0
1954824 0
1954877 0
1954910 0
1954912 0
1954918 0
1954934 0
1954999 0
1955004 8
1955006 34
1955012 0
1955066 40
1955144 0
1955190 125
1955192 47
1955223 9
1955254 0
1955287 0
1955295 2
1955307 0
1955331 0
1955530 0
1955580 0
1955693 15
1955724 309
1955813 204
1955825 89
1955972 859
1955984 0
1956090 373
1956111 0
1956285 0
1956333 0
1956368 0
1956444 0
1956474 0
1956502 0
1956518 0
1956567 0
1956575 0
1956635 1
1956670 0
1956692 192
1956756 0
1956780 0
1956786 0
1956808 0
1956827 0
1956888 0
1956974 0
1956986 156
1957034 9
1957147 5
1957160 26
1957367 198
1957369 175
1957378 69
1957411 0
1957522 38
1957560 2
1957631 16
1957643 0
1957676 283
1957715 0
1957793 271
1957908 0
1958025 6
1958028 29
1958063 0
1958089 138
1958109 299
1958151 362
1958165 461
1958201 0
1958238 546
1958268 252
1958295 0
1958355 14
1958420 0
1958559 0
1958637 241
1958660 512
1958778 195
1958859 0
1958910 0
1959006 14
1959099 151
1959190 243
1959244 32
1959391 139
1959478 0
1959484 15
1959547 10
1959563 16
1959572 70
1959646 119
1959659 187
1959803 555
1959842 0
1960122 86
1960264 324
1960319 0
1960413 202
1960439 170
1960511 0
1960569 97
1960604 367
1960614 0
1960657 1
1960666 0
1960715 17
1960719 628
1960735 147
1960754 0
1960783 16
1960872 21
1960967 1033
1961035 54
1961093 0
1961119 742
1961170 134
1961198 0
1961231 81
1961283 38
1961292 151
1961426 46
1961538 16
1961553 25
1961595 36
1961630 92
1961719 0
1961773 0
1961799 0
1961832 41
1961874 0
1961888 46
1961899 22
1961968 0
1962035 52
1962077 322
1962164 251
1962176 0
1962255 0
1962280 189
1962289 50
1962304 8
1962330 29
1962391 39
1962394 33
1962435 0
1962475 52
1962481 1126
1962556 527
1962581 126
1962616 55
1962629 0
1962688 86
1962746 0
1962820 316
1962859 33
1962865 0
1962907 257
1962957 31
1962979 131
1963033 0
1963147 504
1963207 273
1963216 0
1963255 6
1963384 951
1963495 23
1963504 133
1963530 659
1963615 250
1963711 0
1963792 386
1963819 107
1963846 774
1963852 483
1963894 38
1963924 3
1963969 224
1964050 85
1964090 154
1964232 156
1964236 374
1964283 7
1964304 114
1964334 78
1964661 108
1964676 816
1964688 1092
1964727 0
1964811 72
1964906 53
1964956 0
1964997 154
1965081 128
1965276 463
1965432 2
1965462 0
1965540 0
1965584 122
1965608 237
1965706 53
1965911 5
1965936 81
1965956 0
1965984 0
1965996 86
1966002 105
1966020 0
1966087 76
1966174 352
1966268 36
1966274 230
1966310 0
1966430 0
1966441 208
1966447 78
1966468 124
1966537 11
1966547 3
1966549 504
1966646 287
1966686 267
1966836 142
1966927 141
1966947 0
1966968 0
1966978 0
1967043 120
1967047 43
1967056 0
1967071 0
1967106 0
1967122 2
1967166 193
1967213 560
1967257 0
1967278 0
1967286 141
1967296 23
1967327 191
1967435 4
1967482 19
1967501 275
1967525 20
1967579 2
1967657 248
1967661 165
1967672 10
1967690 0
1967692 21
1967751 3905
1967808 0
1967850 0
1967891 34
1967928 613
1967984 260
1968028 0
1968112 857
1968114 231
1968135 496
1968141 0
1968255 24
1968311 81
1968374 0
1968518 116
1968530 47
1968545 842
1968560 46
1968658 10
1968689 1213
1968725 623
1968767 82
1968801 147
1968870 0
1968908 2
1968953 666
1968959 2083
1969033 362
1969049 0
1969094 856
1969134 256
1969183 187
1969271 1383
1969444 0
1969463 148
1969541 266
1969544 723
1969583 221
1969598 0
1969619 211
1969646 0
1969713 0
1969723 0
1969784 561
1969921 0
1970068 0
1970182 51
1970258 139
1970269 0
1970275 0
1970309 87
1970354 0
1970381 381
1970388 23
1970414 3
1970426 141
1970436 0
1970545 326
1970629 852
1970666 62
1970702 0
1970816 455
1970885 1738
1970888 806
1970913 421
1970962 9
1970990 71
1971111 0
1971145 1050
1971181 280
1971202 222
1971238 0
1971381 481
1971385 189
1971404 0
1971462 158
1971491 46
1971503 1
1971514 290
1971606 181
1971646 73
1971657 0
1971728 87
1971740 0
1971785 0
1971855 283
1971978 0
1972004 20
1972050 0
1972126 60
1972216 152
1972262 122
1972294 90
1972430 121
1972450 0
1972516 125
1972687 71
1972707 1284
1972741 112
1972748 318
1972927 11
1973201 2
1973359 180
1973622 20
1973675 323
1973843 1052
1973851 0
1973879 2404
1973899 0
1973985 39
1974063 177
1974093 0
1974128 32
1974188 0
1974664 1
1974731 107
1974733 1620
1974788 249
1974872 375
1974885 349
1974927 1045
1975080 67
1975156 0
1975172 588
1975328 142
1975402 41
1975472 2548
1975527 0
1975596 480
1975705 5
1975712 303
1975736 337
1975818 59
1976065 0
1976166 0
1976179 62
1976183 958
1976225 376
1976259 108
1976356 927
1976667 166
1976679 0
1976721 829
1976723 858
1976763 8
1976794 0
1976903 86
1976991 730
1977059 266
1977080 624
1977233 93
1977283 1
1977329 99
1977380 41
1977403 0
1977440 462
1977470 4
1977473 191
1977500 302
1977554 0
1977630 18
1977632 0
1977674 0
1977694 0
1977729 310
1977787 0
1977799 0
1977835 116
1977841 229
1977886 121
1977942 0
1977965 154
1977972 195
1978003 19
1978132 51
1978148 0
1978155 13
1978252 102
1978270 0
1978286 0
1978289 211
1978297 0
1978302 0
1978305 0
1978347 0
1978381 41
1978405 0
1978426 446
1978471 99
1978474 0
1978518 37
1978597 344
1978814 469
1978816 123
1978837 6
1978844 62
1978846 93
1978858 0
1978980 374
1978984 296
1979027 246
1979049 43
1979064 0
1979137 0
1979192 353
1979220 0
1979338 5
1979384 316
1979405 40
1979473 0
1979503 13
1979529 10
1979712 192
1979750 100
1979755 6
1979763 0
1979928 0
1979972 0
1980023 17
1980053 0
1980059 137
1980130 0
1980184 0
1980197 0
1980419 148
1980434 133
1980478 0
1980543 0
1980675 103
1980762 8
1980923 132
1981040 52
1981042 71
1981051 0
1981145 106
1981212 0
1981410 0
1981509 107
1981549 25
1981602 21
1981615 0
1981658 1
1981686 0
1981758 0
1981777 0
1981915 0
1982253 42
1982345 121
1982390 0
1982412 0
1982450 4
1982467 0
1982490 0
1982531 0
1982534 24
1982583 0
1982588 0
1982595 0
1982610 0
1982616 28
1982621 0
1982631 0
1982649 0
1982694 0
1982705 0
1982709 6
1982718 0
1982723 0
1982741 0
1982751 0
1982768 0
1982772 0
1982801 0
1982816 21
1982847 0
1982858 0
1982886 3
1983330 83
1983360 0
1983369 11
1983404 20
1983407 58
1983442 0
1983485 0
1983500 0
1983521 0
1983548 0
1983608 0
1983610 11
1983659 5
1983668 0
1983734 0
1983866 0
1984007 300
1984010 0
1984031 0
1984040 0
1984066 14
1984143 18
1984185 85
1984268 107
1984315 17
1984357 251
1984494 182
1984561 0
1984731 0
1984761 154
1984813 5
1984850 79
1984875 368
1984879 99
1984905 0
1984914 0
1984925 197
1984980 327
1985013 172
1985035 242
1985040 254
1985082 239
1985179 56
1985190 88
1985202 23
1985214 0
1985223 589
1985257 0
1985316 728
1985322 876
1985367 114
1985406 149
1985412 327
1985433 98
1985568 367
1985625 31
1985729 15
1985745 14
1985823 0
1985853 0
1985908 0
1986007 0
1986083 120
1986164 95
1986179 78
1986196 0
1986221 0
1986242 0
1986287 0
1986308 0
1986419 228
1986439 1
1986461 0
1986549 0
1986588 1099
1986592 497
1986660 10
1986666 126
1986694 0
1986787 0
1986818 73
1986825 0
1986855 0
1986874 0
1986883 262
1986930 0
1986947 111
1986992 54
1987011 31
1987194 2
1987247 0
1987293 0
1987321 0
1987362 2
1987412 0
1987418 35
1987516 0
1987523 0
1987551 0
1987629 0
1987633 0
1987671 0
1987699 0
1987776 315
1987779 287
1987818 46
1987824 104
1987926 274
1987928 82
1987949 21
1987962 263
1988037 38
1988050 7
1988056 24
1988065 0
1988084 34
1988187 58
1988211 35
1988238 2037
1988252 27
1988266 61
1988438 69
1988460 145
1988469 325
1988556 358
1988559 124
1988677 41
1988681 61
1988731 1
1988853 324
1988884 509
1988981 136
1989104 31
1989114 296
1989126 0
1989164 201
1989168 205
1989269 381
1989424 454
1989426 505
1989476 135
1989500 0
1989507 0
1989564 0
1989756 210
1989834 0
1989866 9
1990023 4
1990069 0
1990176 28
1990209 91
1990328 358
1990392 94
1990482 148
1990609 0
1990735 0
1990978 0
1991080 445
1991082 826
1991455 0
1991482 78
1991563 83
1991572 0
1991905 242
1991932 0
1992220 0
1992229 0
1992250 0
1992318 71
1992393 10
1992524 59
1992547 197
1992610 151
1992664 122
1992707 156
1992768 280
1992896 68
1992930 43
1992970 1026
1993007 332
1993053 461
1993176 345
1993199 0
1993254 0
1993265 90
1993291 3860
1993293 920
1993366 359
1993372 899
1993402 693
1993443 0
1993452 267
1993521 35
1993567 237
1993638 0
1993790 566
1993847 0
1993902 123
1993975 301
1993977 1417
1994069 0
1994081 372
1994138 0
1994195 0
1994259 0
1994366 0
1994373 214
1994383 56
1994428 168
1994666 140
1994681 29
1994744 0
1994876 666
1994910 588
1994940 511
1995039 0
1995133 592
1995163 336
1995259 1962
1995345 599
1995417 694
1995475 235
1995488 0
1995625 11
1995694 26
1995816 0
1995876 34
1995983 0
1996030 0
1996042 0
1996049 12
1996176 106
1996273 443
1996304 333
1996426 4
1996476 50
1996480 38
1996598 159
1996601 308
1996688 318
1996697 145
1996719 71
1996891 62
1996905 39
1996919 2027
1996946 46
1996970 62
1997073 47
1997092 0
1997101 18
1997107 4
1997120 46
1997195 329
1997208 15
1997229 76
1997231 293
1997333 100
1997339 47
1997378 322
1997381 351
1997482 100
1997716 129
1997781 289
1997935 259
1998157 155
1998233 0
1998483 133
1998617 44
1998689 63
1998715 136
1998820 184
1998838 33
1998903 103
1998922 0
1998927 139
1998955 222
1999068 85
1999126 175
1999128 80
1999139 51
1999143 286
1999217 162
1999223 6
1999308 108
1999369 65
1999390 0
1999416 3
1999540 383
1999548 121
1999557 595
1999580 36
1999596 398
1999645 23
1999686 0
1999698 0
1999701 0
1999725 385
1999780 228
1999870 10
1999978 99
2000026 306
2000047 0
2000049 92
2000055 0
2000061 8
2000063 17
2000135 376
2000158 98
2000171 0
2000193 0
2000297 0
2000310 6
2000392 47
2000431 66
2000506 504
2000547 28
2000620 768
2000688 51
2000753 303
2000765 176
2000797 308
2000865 132
2000872 8980
2000997 2
2001031 0
2001313 185
2001681 0
2001729 72
2001781 349
2001831 103
2001921 9
2001933 344
2001935 404
2002044 52
2002078 19
2002395 393
2002439 545
2002495 172
2002547 489
2002594 556
2002605 487
2002614 532
2002701 80
2002722 108
2002744 444
2002885 248
2002901 0
2002953 0
2003086 0
2003115 83
2003137 0
2003221 0
2003244 553
2003453 18
2003481 112
2003505 269
2003551 106
2003598 876
2003602 90
2003643 1023
2003704 0
2003748 430
2003821 588
2003841 6
2003868 136
2004008 0
2004133 631
2004145 0
2004338 49
2004368 174
2004429 811
2004440 610
2004582 229
2004769 311
2004817 1298
2004895 938
2004901 104
2004984 19
2005015 0
2005066 216
2005083 169
2005102 579
2005171 0
2005178 92
2005219 142
2005285 0
2005313 299
2005423 223
2005626 534
2005657 0
2005696 67
2005772 17
2005795 1
2005803 0
2005811 275
2005943 451
2006013 207
2006061 72
2006196 35
2006214 529
2006232 80
2006240 57
2006256 136
2006289 262
2006312 25
2006322 126
2006352 0
2006421 179
2006483 0
2006505 409
2006511 0
2006523 123
2006530 0
2006630 0
2006653 0
2006737 0
2006829 230
2006841 0
2006945 0
2006988 44
2007068 450
2007167 0
2007202 0
2007236 11
2007378 0
2007425 0
2007497 22
2007571 13
2007653 32
2007680 181
2007757 380
2007775 0
2007777 40
2007790 0
2007812 0
2007831 144
2007842 0
2007880 35
2007920 0
2007931 396
2007988 0
2008008 111
2008091 35
2008116 0
2008231 61
2008249 31
2008270 30
2008363 44
2008417 0
2008429 83
2008462 599
2008468 1
2008497 471
2008705 69
2008707 327
2008732 0
2008753 136
2008771 295
2008785 3
2008824 0
2008915 183
2008917 27
2008936 370
2008948 2
2008984 6
2009128 21
2009187 99
2009196 0
2009352 136
2009373 0
2009404 43
2009487 2
2009515 70
2009577 65
2009607 20
2009638 24
2009687 386
2009878 30
2009906 419
2009919 86
2010026 0
2010074 158
2010097 58
2010133 0
2010150 0
2010265 425
2010398 32
2010433 0
2010464 0
2010471 137
2010494 38
2010546 0
2010601 146
2010618 8
2010622 181
2010633 134
2010723 0
2010744 358
2010803 0
2010812 189
2010853 0
2010866 61
2010950 26
2010952 107
2010970 15
2011093 0
2011110 24
2011188 0
2011203 141
2011259 3
2011275 0
2011343 1
2011515 0
2011521 0
2011540 0
2011585 0
2011604 0
2011628 60
2011878 0
2011915 0
2011941 0
2011947 128
2011953 0
2011958 0
2011976 0
2011993 0
2012039 0
2012082 0
2012122 191
2012151 14
2012178 38
2012377 0
2012411 0
2012596 0
2012614 0
2012627 25
2012654 17
2012657 390
2012671 0
2012677 2075
2012687 87
2012779 7
2012812 0
2012835 0
2012847 0
2013204 0
2013287 13
2013568 0
2013593 298
2013914 48
2014059 784
2014164 74
2014200 0
2014419 101
2014463 100
2014639 0
2014668 0
2014690 216
2014692 3170
2014698 1148
2014714 539
2014719 413
2014723 1430
2014754 505
2014761 47
2014857 0
2014929 32
2014983 138
2015039 105
2015076 131
2015160 789
2015170 470
2015244 6579
2015260 22
2015438 1
2015534 204
2015540 29
2015671 25
2015698 39
2015717 13
2015765 443
2015863 230
2015866 865
2015870 116
2015878 0
2015975 113
2015984 725
2016058 0
2016110 182
2016461 525
2016519 0
2016533 59
2016725 645
2016761 930
2016810 1
2016839 213
2016932 126
2017058 5
2017286 33
2017374 431
2017415 651
2017555 0
2017568 58
2017588 381
2017636 0
2017690 0
2017736 0
2017776 5
2017807 14
2017815 0
2017868 2
2018028 411
2018052 0
2018162 0
2018233 0
2018303 0
2018341 0
2018352 0
2018453 0
2018584 0
2018619 0
2018690 0
2018775 0
2018888 0
2018973 0
2019046 0
2019250 0
2019316 0
2019324 3
2019641 0
2019667 0
2019721 0
2019799 0
2019835 0
2019860 0
2019875 0
2019917 7
2020032 2
2020059 0
2020099 0
2020115 0
2020155 0
2020262 3
2020514 0
2020562 0
2020568 0
2020571 0
2020618 0
2020666 0
2020702 0
2020768 0
2020989 0
2021024 0
2021108 0
2021177 0
2021249 0
2021272 0
2021342 0
2021402 15
2021448 0
2021451 0
2021465 0
2021485 0
2021512 0
2021530 0
2021541 0
2021678 0
2021700 0
2021765 0
2021802 0
2021816 68
2021818 47
2021874 0
2021969 0
2021981 0
2022053 0
2022183 0
2022209 2
2022223 0
2022227 0
2022376 0
2022479 0
2022723 0
2022749 26
2022851 0
2022868 0
2022909 0
2022959 0
2022977 0
2023430 99
2023459 90
2023473 0
2023501 0
2023514 0
2023579 0
2023588 84
2023714 49
2023773 0
2023906 0
2023939 28
2024060 0
2024180 19
2024268 0
2024296 0
2024327 76
2024348 0
2024483 26
2024486 200
2024563 0
2024573 0
2024587 12
2024591 0
2024675 54
2024694 0
2024701 91
2024761 0
2024811 465
2024876 500
2025045 397
2025056 0
2025078 1
2025091 158
2025120 152
2025130 64
2025142 0
2025169 0
2025176 0
2025185 381
2025187 19
2025317 0
2025342 354
2025346 680
2025433 0
2025446 0
2025514 228
2025589 133
2025630 12
2025718 10
2025750 414
2025754 675
2025760 13
2025957 54
2026003 399
2026099 12
2026257 14
2026307 10
2026329 0
2026351 0
2026396 0
2026462 1327
2026491 18
2026660 337
2026715 63
2026735 1237
2026743 0
2026774 11
2026835 255
2026922 0
2026962 333
2027003 113
2027207 105
2027243 636
2027249 219
2027290 1
2027329 99
2027362 0
2027400 0
2027446 42
2027537 111
2027552 1125
2027554 38
2027573 29
2027823 0
2027833 0
2027889 3
2027924 0
2027969 124
2027986 171
2027989 337
2028059 271
2028108 0
2028169 0
2028226 81
2028253 75
2028311 49
2028331 9707
2028441 0
2028466 348
2028470 663
2028557 0
2028570 0
2028638 221
2028713 133
2028754 11
2028842 14
2028874 432
2028878 718
2028884 6
2029036 45
2029082 39
2029111 25
2029178 8
2029383 0
2029408 0
2029430 0
2029453 0
2029475 0
2029518 2
2029541 0
2029560 0
2029613 37
2029656 0
2029660 0
2029723 0
2029759 0
2029770 0
2029853 0
2029883 1
2029956 5
2029963 0
2030019 0
2030043 0
2030087 0
2030162 0
2030290 0
2030302 0
2030317 2
2030328 69
2030331 0
2030361 1
2030507 21
2030521 4
2030599 334
2030641 1
2030664 5
2030679 1
2030693 0
2030702 16
2030706 0
2030855 1
2030870 3
2030886 201
2030976 6
2031038 9
2031042 0
2031061 0
2031080 0
2031133 0
2031140 0
2031163 9
2031177 0
2031205 0
2031351 0
2031361 0
2031457 0
2031503 0
2031526 46
2031604 29
2031638 0
2031741 11
2031753 0
2031828 0
2031872 0
2031884 0
2031904 0
2031926 0
2031936 0
2031964 0
2031991 0
2032016 0
2032027 25
2032031 0
2032048 0
2032063 0
2032125 0
2032151 0
2032168 0
2032207 12
2032231 0
2032250 23
2032401 18
2032404 11
2032497 0
2032525 7
2032593 176
2032756 21
2032999 0
2033108 1
2033116 0
2033216 0
2033330 0
2033411 0
2033424 0
2033458 0
2033481 0
2033530 0
2033638 71
2033648 0
2033677 0
2033728 0
2033743 0
2033749 0
2033779 0
2033805 0
2033840 56
2033927 0
2033981 0
2033983 13
2034107 0
2034201 0
2034216 0
2034288 0
2034432 0
2034440 155
2034459 74
2034481 0
2034561 34
2034598 0
2034608 33
2034712 7
2034742 79
2034782 0
2034847 6
2034941 15
2034997 0
2035096 0
2035164 13
2035171 2
2035193 4
2035219 0
2035262 0
2035378 0
2035389 0
2035422 0
2035428 0
2035447 0
2035643 0
2035652 19
2035669 0
2035799 0
2035813 0
2035815 0
2035898 0
2036007 0
2036111 0
2036338 0
2036358 0
2036409 0
2036474 0
2036491 0
2036522 0
2036798 0
2037004 0
2037023 0
2037031 0
2037051 0
2037081 0
2037150 1
2037168 1
2037241 0
2037356 0
2037369 0
2037438 0
2037482 0
2037612 0
2037709 0
2037743 0
2037779 0
2037888 0
2037987 0
2038005 0
2038010 0
2038038 13
2038083 0
2038164 0
2038260 0
2038262 85
2038272 0
2038287 0
2038379 73
2038414 3
2038530 86
2038559 88
2038692 136
2038729 0
2038735 0
2038754 0
2038767 0
2038771 0
2038773 0
2038811 6
2038836 0
2038896 0
2038925 0
2038936 0
2038939 0
2038948 1
2038957 0
2039055 0
2039059 0
2039077 0
2039102 0
2039109 0
2039118 387
2039132 83
2039134 0
2039173 77
2039199 0
2039370 130
2039403 6
2039532 0
2039559 0
2039602 0
2039672 432
2039739 0
2039820 17
2039876 903
2039884 616
2039918 0
2039921 589
2039973 176
2040129 172
2040143 345
2040167 215
2040193 1
2040227 0
2040347 0
2040375 452
2040545 20
2040560 106
2040572 184
2040599 0
2040644 373
2040647 267
2040662 101
2040712 0
2040737 608
2040740 1343
2040771 0
2040847 400
2040857 43
2040872 0
2040878 263
2040995 0
2041069 0
2041104 23
2041123 0
2041169 87
2041229 67
2041307 0
2041440 18
2041458 179
2041497 433
2041526 26
2041577 65
2041608 123
2041650 15
2041671 0
2041689 0
2041711 27
2041762 119
2041773 0
2041800 275
2041824 124
2041921 30
2041986 0
2041993 67
2042017 0
2042046 2308
2042048 135
2042133 0
2042146 39
2042211 569
2042278 349
2042286 111
2042333 5
2042415 436
2042451 57
2042457 83
2042519 6
2042693 0
2042745 14
2042761 0
2042784 515
2042791 0
2042812 0
2042833 13
2042909 331
2042960 0
2042989 0
2043158 2
2043253 19
2043270 2
2043328 60
2043357 0
2043367 5
2043382 0
2043400 4
2043429 633
2043496 226
2043516 419
2043594 820
2043669 21
2043798 0
2043834 653
2043840 68
2044023 525
2044071 11
2044086 803
2044088 939
2044139 0
2044150 360
2044153 1113
2044240 44
2044303 0
2044442 0
2044678 217
2044759 0
2044773 0
2044784 245
2044805 39
2044900 38
2044924 0
2045021 0
2045042 0
2045105 0
2045243 0
2045253 87
2045309 22
2045319 40
2045414 118
2045435 25
2045458 66
2045460 511
2045585 24
2045600 209
2045610 132
2045777 174
2045780 0
2045841 4
2045861 0
2045868 0
2046009 130
2046047 17
2046226 172
2046332 114
2046339 0
2046409 171
2046411 205
2046473 0
2046577 4
2046652 166
2046720 0
2046729 0
2046761 0
2046776 105
2046783 301
2046875 101
2046913 74
2046932 0
2047007 45
2047014 0
2047024 0
2047046 0
2047066 13
2047176 0
2047185 907
2047203 0
2047225 405
2047229 522
2047245 23
2047329 52
2047349 142
2047397 0
2047413 61
2047418 0
2047429 0
2047506 86
2047522 0
2047572 479
2047587 0
2047607 291
2047628 0
2047630 584
2047688 1970
2047729 495
2047868 62
2047875 0
2047960 0
2048013 505
2048034 296
2048145 0
2048211 295
2048255 3
2048330 70
2048338 0
2048369 395
2048414 0
2048439 310
2048443 29
2048530 0
2048611 8164
2048686 452
2048774 613
2048815 1192
2048851 3439
2048857 442
2048880 0
2048916 346
2049020 0
2049029 0
2049137 100
2049170 2548
2049198 26
2049224 0
2049332 0
2049419 78
2049550 325
2049603 0
2049653 0
2049679 0
2049712 0
2049747 130
2049791 221
2049811 499
2049823 80
2049839 99
2049868 697
2049882 183
2049937 6
2049950 411
2049966 650
2050021 0
2050035 301
2050053 484
2050081 1949
2050134 1880
2050148 1016
2050209 355
2050246 0
2050270 173
2050338 115
2050374 1975
2050380 329
2050546 11
2050634 357
2050659 552
2050682 50
2050684 242
2050726 0
2050756 419
2050804 0
2050815 2322
2050817 401
2050826 832
2050875 1305
2050945 511
2051137 1
2051184 119
2051254 0
2051327 379
2051331 80
2051414 51
2051473 0
2051495 882
2051515 0
2051570 0
2051634 120
2051699 623
2051741 0
2051746 0
2051856 0
2051966 740
2051992 0
2052026 301
2052202 0
2052270 0
2052292 0
2052309 23
2052440 223
2052525 122
2052565 20
2052624 335
2052667 0
2052712 139
2052725 36
2052761 24
2052848 115
2052852 129
2052866 0
2052895 272
2052940 141
2052968 369
2052979 280
2052982 147
2053018 0
2053095 961
2053117 0
2053151 119
2053159 0
2053168 547
2053194 78
2053254 206
2053287 5
2053369 190
2053386 81
2053508 2
2053580 87
2053596 0
2053641 235
2053887 130
2053894 656
2053926 2191
2053930 3080
2053940 290
2053982 9
2053984 862
2054032 461
2054048 514
2054062 7
2054103 50
2054118 15
2054158 222
2054172 1
2054227 0
2054240 0
2054283 0
2054311 525
2054331 31
2054350 410
2054416 89
2054533 358
2054571 0
2054661 94
2054754 240
2054762 0
2054796 38
2054873 0
2054958 256
2054977 265
2055064 177
2055068 2025
2055070 827
2055205 256
2055221 141
2055270 12
2055364 274
2055386 180
2055460 8
2055469 0
2055484 36
2055524 0
2055534 105
2055558 0
2055592 0
2055615 80
2055622 38
2055640 20
2055672 0
2055682 240
2055775 305
2055790 130
2055821 0
2055855 164
2055925 99
2055940 72
2055947 156
2055959 85
2056065 0
2056137 0
2056169 1182
2056208 0
2056270 560
2056347 0
2056351 92
2056353 0
2056366 0
2056373 0
2056382 775
2056399 0
2056466 300
2056534 0
2056558 313
2056619 0
2056650 138
2056699 0
2056740 3147
2056752 1730
2056758 2017
2056794 649
2056833 371
2056836 909
2056842 141
2056880 0
2056908 154
2057037 303
2057102 457
2057145 309
2057160 422
2057198 71
2057215 39
2057229 200
2057286 20
2057343 96
2057384 82
2057421 0
2057448 1018
2057451 276
2057467 87
2057474 1700
2057480 0
2057541 65
2057571 19
2057672 467
2057701 253
2057747 497
2057755 0
2057831 36
2058056 294
2058191 35
2058206 0
2058239 0
2058413 114
2058415 67
2058421 346
2058469 0
2058486 0
2058579 122
2058602 596
2058604 1539
2058609 20
2058625 31
2058645 0
2058725 0
2058866 22
2058877 0
2058893 0
2058992 0
2059013 0
2059121 22
2059137 0
2059149 237
2059182 2
2059237 9
2059272 45
2059285 0
2059310 0
2059313 28
2059328 0
2059335 0
2059339 1
2059341 0
2059372 17
2059472 0
2059549 0
2059608 101
2059621 254
2059662 120
2059731 0
2059793 80
2059856 1194
2059862 196
2059910 260
2059972 314
2059976 236
2060091 20
2060166 54
2060177 55
2060223 0
2060280 0
2060330 221
2060375 309
2060406 1129
2060462 72
2060534 689
2060585 691
2060631 0
2060723 80
2060732 148
2060840 600
2060889 85
2060924 31
2060950 5
2060972 54
2061056 1117
2061144 0
2061163 0
2061179 47
2061184 0
2061204 60
2061246 30
2061504 0
2061550 41
2061594 0
2061873 5
2062041 0
2062097 46
2062150 444
2062317 0
2062381 59
2062415 276
2062490 247
2062614 0
2062642 0
2062717 0
2062760 354
2062810 222
2062866 38
2062960 148
2062997 190
2063191 64
2063227 1278
2063293 376
2063423 291
2063566 400
2063658 270
2063749 688
2063758 202
2063790 133
2063798 0
2063821 266
2063850 0
2063866 0
2063959 604
2064008 74
2064149 518
2064214 156
2064217 886
2064258 0
2064298 1047
2064442 2476
2064460 309
2064468 1275
2064495 0
2064556 633
2064601 71
2064618 109
2064667 0
2064689 18
2064710 112
2064770 208
2064787 7
2064798 225
2064846 0
2064861 300
2064873 21
2064919 94
2065143 31
2065206 73
2065361 70
2065449 254
2065661 0
2065744 145
2065903 62
2065940 215
2065947 0
2065972 372
2065996 311
2066056 0
2066236 635
2066242 79
2066278 0
2066416 5
2066498 292
2066535 338
2066650 73
2066667 204
2066708 45
2066756 2
2066922 5
2066960 0
2066967 80
2067075 114
2067093 184
2067124 91
2067163 0
2067327 249
2067347 0
2067417 0
2067501 278
2067551 56
2067611 50
2067675 52
2067727 0
2067738 0
2067760 0
2067807 78
2067890 0
2068014 0
2068159 6
2068319 99
2068360 0
2068389 47
2068436 0
2068456 20
2068490 0
2068497 11
2068519 117
2068563 26
2068599 80
2068630 35
2068812 1285
2068895 121
2068908 97
2068950 291
2068962 0
2069010 72
2069066 128
2069136 0
2069167 0
2069204 0
2069261 0
2069264 0
2069317 0
2069334 0
2069379 0
2069426 0
2069450 0
2069461 0
2069469 0
2069583 0
2069587 0
2069593 0
2069614 0
2069652 140
2069732 0
2069750 0
2069814 166
2069837 0
2069934 0
2069961 0
2070108 0
2070160 144
2070235 0
2070271 0
2070418 80
2070430 140
2070437 2
2070503 14
2070530 65
2070623 96
2070645 53
2070665 0
2070768 43
2070825 90
2070895 64
2070903 0
2071151 12
2071211 35
2071286 94
2071349 583
2071466 162
2071482 0
2071544 3
2071571 11
2071735 0
2071894 90
2071917 8
2071942 446
2071948 0
2071960 0
2071979 0
2072045 0
2072085 0
2072092 0
2072162 0
2072179 0
2072240 0
2072333 0
2072364 666
2072477 0
2072504 400
2072507 23
2072516 9
2072519 41
2072526 85
2072533 0
2072616 0
2072651 0
2072715 0
2072771 0
2072807 0
2072855 0
2072953 0
2073069 0
2073095 0
2073142 0
2073231 0
2073249 0
2073297 0
2073372 0
2073379 0
2073397 0
2073455 0
2073508 0
2073612 0
2073634 0
2073767 0
2073769 0
2073829 144
2073866 0
2074004 96
2074030 2
2074068 0
2074175 0
2074198 53
2074224 0
2074288 1
2074304 148
2074307 0
2074435 74
2074484 9
2074540 6
2074596 1
2074643 316
2074704 5
2074711 0
2074718 289
2074739 30
2074758 0
2074762 43
2074793 400
2074802 0
2074820 3
2074851 3
2074951 0
2075028 0
2075033 0
2075072 0
2075087 0
2075125 0
2075156 0
2075212 0
2075312 0
2075413 0
2075516 0
2075596 43
2075618 97
2075647 0
2075667 659
2075709 224
2075849 275
2076007 0
2076110 0
2076144 0
2076147 0
2076204 0
2076206 0
2076213 0
2076222 0
2076236 0
2076461 0
2076732 0
2076816 0
2076918 0
2076927 0
2076986 0
2077026 0
2077135 0
2077195 0
2077217 0
2077272 0
2077299 0
2077319 0
2077325 0
2077403 0
2077451 0
2077483 0
2077512 0
2077535 0
2077557 0
2077567 0
2077584 0
2077739 0
2077774 0
2077785 0
2077806 0
2077861 0
2077863 0
2077945 0
2078067 0
2078088 0
2078124 0
2078186 0
2078190 0
2078214 0
2078217 0
2078229 0
2078282 0
2078288 0
2078300 0
2078337 0
2078378 0
2078565 0
2078567 0
2078586 0
2078629 0
2078649 0
2078686 0
2078700 29
2078746 509
2078757 27
2078776 224
2078865 241
2079051 467
2079190 14
2079230 52
2079249 0
2079277 70
2079307 12
2079317 392
2079482 607
2079545 64
2079571 0
2079587 181
2079641 535
2079707 435
2079755 0
2079790 113
2079818 328
2079950 104
2080011 0
2080064 104
2080176 52
2080281 411
2080418 699
2080457 51
2080473 0
2080581 119
2080634 0
2080661 170
2080677 0
2080694 0
2080702 0
2080710 229
2080748 6
2080753 453
2080852 469
2080902 83
2080936 0
2080954 0
2080995 253
2081014 401
2081050 114
2081087 235
2081147 272
2081149 655
2081188 0
2081266 756
2081329 263
2081332 531
2081401 185
2081432 155
2081614 41
2081638 345
2081644 679
2081680 1295
2081726 98
2081764 0
2081781 364
2081827 267
2081968 97
2082031 251
2082096 44
2082118 0
2082277 778
2082311 106
2082385 21
2082388 142
2082448 38
2082490 211
2082502 1
2082517 0
2082526 0
2082553 198
2082592 0
2082667 0
2082818 0
2082833 0
2082836 0
2082851 0
2082868 0
2082876 0
2082889 0
2082937 0
2083115 8
2083124 0
2083354 0
2083395 0
2083426 0
2083613 2
2083649 0
2083711 0
2083884 0
2083901 0
2083907 0
2083934 0
2083958 15
2084098 0
2084118 0
2084145 0
2084147 33
2084192 0
2084253 1
2084288 0
2084315 0
2084385 0
2084437 24
2084453 0
2084461 0
2084479 0
2084496 0
2084520 0
2084530 0
2084536 44
2084540 0
2084547 38
2084630 0
2084636 0
2084688 351
2084757 0
2084818 0
2084856 0
2084914 0
2084946 0
2085159 0
2085318 0
2085507 0
2085757 0
2085801 0
2085854 0
2085884 0
2086023 0
2086036 0
2086073 0
2086119 0
2086286 0
2086323 0
2086363 0
2086470 0
2086503 0
2086554 0
2086566 0
2086713 0
2086740 0
2086894 0
2086932 0
2086994 4
2087013 0
2087032 1069
2087035 285
2087139 4
2087159 345
2087162 1926
2087282 83
2087319 86
2087350 1049
2087378 19
2087451 670
2087501 1212
2087512 349
2087542 629
2087595 1468
2087621 1332
2087769 404
2087906 37
2087912 104
2087923 1
2087925 24
2087934 84
2087942 24
2087972 36
2088015 99
2088086 17
2088096 0
2088183 0
2088214 0
2088333 0
2088522 0
2088549 36
2088558 53
2088611 58
2088773 106
2088909 0
2088927 0
2089121 38
2089259 339
2089334 23
2089559 32
2089566 600
2089642 319
2089774 200
2089928 120
2089973 0
2090026 0
2090113 0
2090152 0
2090239 115
2090261 663
2090294 60
2090303 2
2090434 0
2090461 1666
2090517 641
2090814 0
2090932 379
2090953 0
2090985 288
2091096 147
2091118 397
2091144 42
2091228 31
2091506 1208
2091700 87
2091767 844
2091822 23
2091850 3
2091857 0
2091878 235
2092070 0
2092106 731
2092108 226
2092124 27
2092208 8
2092224 240
2092233 198
2092241 148
2092362 2402
2092403 422
2092477 1166
2092545 4230
2092557 343
2092602 180
2092702 722
2093008 0
2093065 0
2093082 906
2093086 588
2093098 3
2093114 869
2093226 2006
2093242 0
2093450 551
2093483 1416
2093531 0
2093542 1503
2093555 88
2093652 4158
2093664 23
2093684 85
2093700 924
2093708 86
2093718 856
2093724 57
2093732 181
2093740 181
2093764 1390
2093801 696
2093876 150
2093879 571
2093913 39
2093984 683
2094161 6113
2094182 1185
2094473 220
2094538 450
2094560 646
2094590 55
2094713 175
2094845 354
2095038 296
2095088 857
2095219 295
2095257 0
2095302 0
2095306 11
2095331 0
2095497 0
2095562 0
2095596 0
2095616 0
2095682 0
2095702 0
2095906 0
2095961 0
2095997 0
2096106 0
2096174 0
2096255 50
2096394 87
2096475 276
2096633 237
2096643 194
2096646 321
2096658 0
2096680 0
2096689 367
2096711 31
2096718 19
2096728 118
2096733 0
2096748 0
2096754 37
2096864 349
2097039 1
2097125 0
2097131 907
2097134 0
2097171 1836
2097297 1
2097390 21234
2097586 649
2097668 0
2097682 0
2097760 0
2097824 0
2097918 0
2097933 121
2097985 0
2097997 241
2098005 584
2098022 45
2098207 0
2098792 53
2098836 101
2098859 31
2098893 0
2099031 47
2099163 63
2099197 0
2099209 0
2099522 0
2099582 55
2099663 129
2099667 544
2099680 213
2099692 156
2100120 261
2100169 66
2100334 0
2100526 206
2100717 0
2100823 894
2100839 0
2100987 7
2101012 0
2101182 44
2101192 17
2101228 0
2101525 0
2101541 0
2101618 68
2101646 0
2101652 58
2101665 0
2101773 0
2101835 0
2101872 0
2101952 0
2102018 0
2102076 0
2102102 0
2102533 0
2102590 0
2102669 0
2102708 0
2102720 0
2102791 0
2102811 0
2102856 0
2102876 0
2102962 0
2103003 0
2103087 0
2103091 0
2103094 0
2103099 0
2103185 54
2103242 180
2103268 467
2103593 89
2103626 18
2103682 289
2103798 73
2103848 47
2103852 828
2103920 627
2103968 522
2103998 106
2104067 0
2104087 265
2104101 196
2104110 1914
2104114 1273
2104119 19
2104220 13
2104285 172
2104319 429
2104552 60
2104790 0
2104890 227
2104900 0
2104907 0
2104917 92
2104921 86
2104966 33
2104973 561
2105013 90
2105185 0
2105515 252
2105573 598
2105651 271
2105667 542
2105784 1
2105804 1173
2105806 568
2105901 0
2105969 778
2106032 259
2106050 0
2106071 4
2106081 0
2106094 0
2106127 19
2106162 60
2106205 45
2106221 694
2106253 55
2106350 73
2106392 123
2106426 61
2106445 244
2106506 0
2106540 35
2106558 126
2106565 3
2106702 363
2106737 429
2106912 3
2106975 593
2106989 228
2107101 0
2107119 1546
2107148 249
2107199 8
2107254 60
2107284 85
2107360 255
2107386 4
2107435 331
2107467 178
2107497 0
2107715 101
2107723 340
2107792 30
2107875 0
2108147 14
2108227 66
2108244 114
2108258 43
2108324 1024
2108326 220
2108333 0
2108402 255
2108405 64
2108431 0
2108460 172
2108520 38
2108671 10
2108703 0
2108739 0
2108887 98
2108906 15
2109082 101
2109096 0
2109109 143
2109111 695
2109117 46
2109138 649
2109221 76
2109223 426
2109237 105
2109254 0
2109284 0
2109359 0
2109393 0
2109468 21
2109526 0
2109767 36
2109846 0
2109883 121
2109925 283
2109952 277
2110006 164
2110008 45
2110054 0
2110079 241
2110105 13
2110166 1671
2110277 308
2110368 623
2110384 308
2110504 123
2110830 610
2110997 78
2111026 0
2111044 100
2111080 0
2111087 72
2111148 651
2111242 161
2111276 1511
2111278 610
2111375 0
2111409 162
2111523 204
2111576 258
2111580 390
2111622 30
2111730 622
2111832 1133
2111838 2540
2112060 453
2112134 725
2112318 0
2112428 437
2112482 617
2112496 55
2112503 29
2112534 284
2112582 50
2112599 63
2112628 1
2112770 997
2112831 0
2112910 32
2112992 0
2113022 59
2113031 0
2113056 1410
2113139 79
2113386 22
2113419 0
2113503 0
2113538 0
2113555 0
2113571 0
2113612 0
2113623 0
2113636 0
2113646 0
2113656 0
2113688 105
2113785 0
2113794 44
2113812 345
2113816 448
2113899 64
2114021 0
2114126 0
2114133 9
2114168 7
2114256 0
2114549 3
2114568 0
2114575 130
2114615 0
2114658 0
2114745 109
2114887 605
2114967 670
2115152 0
2115224 332
2115433 91
2115448 153
2115474 110
2115562 0
2115612 99
2115694 287
2115752 205
2115771 26
2115800 131
2115953 39
2116013 70
2116265 502
2116271 77
2116278 0
2116304 146
2116368 94
2116408 0
2116463 627
2116474 800
2116551 0
2116571 0
2116706 193
2116718 378
2116841 28
2116925 202
2116952 71
2117008 0
2117246 0
2117310 105
2117361 191
2117433 19
2117435 348
2117476 506
2117516 8
2117672 427
2117674 369
2117730 538
2117819 0
2117828 349
2117871 0
2118012 0
2118143 318
2118243 0
2118371 59
2118442 131
2118444 0
2118462 365
2118506 200
2118664 325
2118716 0
2118783 80
2118827 6
2119031 0
2119046 0
2119065 54
2119094 296
2119286 18
2119309 15
2119332 375
2119416 0
2119433 0
2119444 71
2119589 1
2119689 422
2119707 37
2119725 59
2119740 29
2119813 0
2119825 0
2119832 28
2119869 329
2119955 606
2119982 222
2120081 322
2120105 77
2120159 157
2120225 92
2120298 40
2120310 108
2120339 171
2120388 0
2120417 77
2120487 0
2120568 0
2120599 37
2120636 11
2120644 227
2120695 19
2120739 59
2120754 1
2120796 27
2120810 24
2120919 80
2120927 5
2120957 0
2121007 423
2121069 194
2121094 0
2121126 0
2121135 90
2121342 41
2121361 380
2121409 3
2121439 845
2121469 81
2121543 38
2121567 23
2121603 7
2121610 0
2121676 188
2121682 362
2121729 73
2121752 30
2121872 634
2121888 5
2121924 470
2121991 0
2122073 21
2122079 361
2122131 0
2122219 0
2122406 317
2122561 0
2122668 1151
2122670 1854
2122744 0
2122988 198
2123004 104
2123010 52
2123157 723
2123161 331
2123173 260
2123216 0
2123234 134
2123316 473
2123320 680
2123323 893
2123342 636
2123375 738
2123558 754
2123561 59
2123595 27
2123609 258
2123653 287
2123797 383
2123834 375
2123879 467
2123892 199
2123910 202
2123942 338
2124001 76
2124100 0
2124125 187
2124144 927
2124270 107
2124341 100
2124540 293
2124566 234
2124697 284
2124750 76
2124810 162
2124901 636
2125038 338
2125089 128
2125092 72
2125102 91
2125107 171
2125116 0
2125126 24
2125131 71
2125204 191
2125216 392
2125247 93
2125320 423
2125322 413
2125329 401
2125402 44
2125412 89
2125450 272
2125550 471
2125573 47
2125622 0
2125692 295
2125736 581
2125770 1368
2125784 325
2125842 15
2125870 289
2125903 4
2125987 261
2126114 383
2126190 512
2126235 0
2126312 22
2126357 63
2126370 52
2126432 197
2126546 158
2126618 931
2126745 320
2126811 397
2126819 553
2126828 2
2126939 167
2127038 939
2127051 759
2127178 0
2127204 233
2127329 988
2127414 239
2127517 420
2127547 96
2127608 343
2127614 326
2127636 63
2127649 0
2127655 13
2127674 206
2127719 0
2127750 27
2127914 122
2127958 274
2127965 127
2127984 0
2128140 0
2128195 1880
2128204 2
2128219 357
2128419 0
2128493 189
2128570 0
2128592 230
2128620 0
2128684 36
2128704 1
2128716 0
2128741 0
2128777 17
2128869 0
2128930 205
2128946 517
2128960 0
2129015 0
2129063 34
2129142 98
2129226 245
2129233 43
2129274 103
2129292 0
2129301 0
2129315 123
2129372 337
2129598 9
2129620 382
2129687 0
2129719 0
2129836 138
2129858 265
2129908 0
2130002 170
2130121 137
2130153 0
2130178 754
2130184 84
2130202 484
2130229 0
2130256 0
2130293 34
2130325 0
2130464 47
2130493 407
2130511 0
2130549 0
2130732 9
2130823 932
2130827 1738
2130942 125
2130993 0
2131021 14
2131210 38
2131232 71
2131258 159
2131361 260
2131369 149
2131444 0
2131493 0
2131676 254
2131724 396
2131894 477
2131974 0
2131995 499
2132071 51
2132096 69
2132117 311
2132166 0
2132221 126
2132246 0
2132371 291
2132479 783
2132506 256
2132605 69
2132645 204
2132755 84
2132765 456
2132779 1699
2132836 603
2132851 457
2132908 129
2133032 0
2133075 45
2133111 366
2133120 508
2133192 0
2133217 26
2133325 150
2133328 124
2133406 394
2133474 17
2133484 54
2133599 0
2133692 255
2133708 61
2133742 390
2133981 0
2134162 206
2134186 0
2134193 58
2134219 316
2134285 0
2134298 0
2134331 0
2134338 14
2134360 21
2134449 0
2134483 35
2134544 16
2134595 456
2134756 0
2134795 450
2134847 366
2134849 331
2134866 498
2134902 0
2134951 219
2135017 628
2135045 8
2135076 565
2135119 137
2135127 0
2135168 17
2135227 144
2135264 38
2135314 160
2135335 626
2135464 759
2135483 0
2135500 330
2135512 2387
2135544 421
2135563 351
2135566 471
2135591 32
2135605 243
2135638 184
2135719 170
2135799 756
2135867 259
2135888 399
2135916 761
2135969 0
2135976 0
2136003 0
2136021 171
2136029 0
2136037 99
2136070 0
2136115 9
2136150 58
2136176 63
2136268 135
2136283 0
2136290 101
2136364 1383
2136368 1166
2136377 204
2136391 738
2136395 627
2136520 0
2136571 14
2136599 0
2136611 0
2136618 0
2136634 0
2136727 56
2136809 0
2136887 1
2136949 37
2137002 557
2137063 2
2137097 0
2137139 83
2137351 211
2137360 475
2137371 0
2137398 118
2137414 0
2137467 39
2137491 383
2137520 0
2137529 363
2137531 35
2137537 0
2137544 0
2137597 0
2137612 33
2137685 0
2137695 75
2137702 439
2137713 158
2137748 27
2137772 91
2137805 0
2137835 331
2137898 197
2137979 609
2138008 154
2138063 241
2138095 242
2138175 0
2138199 178
2138202 1
2138215 0
2138249 128
2138272 0
2138288 8
2138308 0
2138316 13
2138349 342
2138351 0
2138370 575
2138445 21
2138668 0
2138752 0
2138918 0
2138978 16
2139044 66
2139046 1027
2139133 0
2139155 4
2139170 542
2139293 0
2139327 1
2139336 215
2139580 194
2139638 1181
2139699 0
2139825 0
2139852 199
2139950 228
2139978 10
2139993 29
2140000 16
2140002 87
2140115 7
2140146 27
2140227 1310
2140255 1275
2140257 190
2140355 273
2140424 0
2140435 6
2140456 0
2140474 264
2140702 29
2140712 88
2140791 387
2140813 0
2140819 84
2140899 68
2140903 2046
2140938 1221
2140951 78
2141023 191
2141073 1277
2141222 184
2141652 1007
2141682 0
2141827 0
2141839 0
2141887 131
2141900 21
2141918 0
2141923 0
2141926 0
2141938 63
2142007 111
2142071 210
2142101 0
2142135 24
2142177 2122
2142183 0
2142199 143
2142306 228
2142371 0
2142376 211
2142389 0
2142394 45
2142464 0
2142512 80
2142531 0
2142653 228
2142665 74
2142705 13
2142934 400
2143006 0
2143080 44
2143116 0
2143153 147
2143161 0
2143386 33
2143456 340
2143490 408
2143524 103
2143536 27
2143557 120
2143586 522
2143614 0
2143673 189
2143704 23
2143738 248
2143799 0
2143863 123
2143884 0
2143892 176
2143966 0
2144006 178
2144024 104
2144103 0
2144147 1
2144205 507
2144252 28
2144268 0
2144304 3
2144326 0
2144366 0
2144376 0
2144430 80
2144440 244
2144466 55
2144571 304
2144644 26
2144664 120
2144816 0
2144907 1
2144928 18
2145083 12
2145215 215
2145228 490
2145246 158
2145255 103
2145292 328
2145441 265
2145487 272
2145515 174
2145712 1453
2145753 21
2145882 123
2145951 17
2146089 0
2146109 43
2146246 0
2146284 160
2146302 36
2146427 59
2146454 6
2146496 105
2146514 321
2146733 15
2146837 37
2146844 0
2146857 0
2146897 0
2146921 221
2146983 703
2146998 82
2147093 274
2147190 64
2147197 0
2147211 70
2147263 0
2147391 48
2147479 276
2147569 0
2147576 0
2147599 0
2147639 476
2147644 325
2147655 169
2147901 181
2147926 128
2148012 0
2148038 206
2148179 77
2148209 76
2148238 192
2148332 406
2148409 140
2148428 72
2148457 39
2148503 497
2148518 0
2148589 58
2148613 17
2148618 286
2148882 492
2148936 0
2148952 15
2149007 539
2149047 159
2149050 84
2149099 156
2149108 1577
2149145 0
2149176 355
2149203 9
2149214 306
2149219 4
2149229 41
2149242 0
2149297 15
2149352 0
2149406 128
2149472 1941
2149483 65
2149527 0
2149550 7
2149603 1132
2149607 312
2149635 0
2149711 0
2149718 0
2149756 381
2149786 0
2149829 489
2149841 0
2149946 95
2150015 0
2150068 55
2150171 426
2150192 60
2150232 63
2150290 0
2150407 13
2150559 1192
2150587 1013
2150594 5
2150615 136
2150766 124
2150797 392
2150821 1126
2150827 604
2150905 150
2150924 715
2151028 597
2151036 23
2151046 0
2151103 0
2151145 1
2151212 1976
2151262 968
2151277 119
2151327 422
2151338 18106
2151395 0
2151434 0
2151509 515
2151585 0
2151625 978
2151658 240
2151696 777
2151715 145
2151737 347
2151771 139
2151784 134
2151883 133
2151919 256
2151980 2
2151990 320
2152110 110
2152210 129
2152297 99
2152330 267
2152387 676
2152406 0
2152426 36
2152461 0
2152491 177
2152611 4
2152637 0
2152661 0
2152678 3
2152714 51
2152747 17
2152760 0
2152903 132
2152908 583
2152918 139
2152924 0
2152994 0
2153053 65
2153125 41
2153198 0
2153222 23
2153279 0
2153386 102
2153408 272
2153456 0
2153571 0
2153584 40
2153619 196
2153643 367
2153650 0
2153665 190
2153980 0
2154079 0
2154116 0
2154189 0
2154199 0
2154228 0
2154260 0
2154289 0
2154322 0
2154456 0
2154656 0
2154696 0
2154737 0
2154835 0
2154874 0
2154943 0
2155054 0
2155096 0
2155102 0
2155152 0
2155184 0
2155201 0
2155292 0
2155426 0
2155475 0
2155483 0
2155522 0
2155648 0
2155715 0
2155774 0
2155805 0
2155819 0
2155828 0
2155921 0
2155971 0
2156029 0
2156036 0
2156063 0
2156087 0
2156136 0
2156176 0
2156194 145
2156204 27
2156238 31
2156295 23
2156351 0
2156423 0
2156440 0
2156573 0
2156581 0
2156583 0
2156595 0
2156602 46
2156639 0
2156658 167
2156716 600
2156818 263
2156825 128
2156833 0
2156875 313
2156983 518
2157062 8
2157082 329
2157135 129
2157146 0
2157161 62
2157229 529
2157237 70
2157311 254
2157433 0
2157497 211
2157504 51
2157512 0
2157554 112
2157662 270
2157878 0
2157934 74
2157958 0
2157999 40
2158010 98
2158013 170
2158030 93
2158053 401
2158093 0
2158272 541
2158317 0
2158386 0
2158400 0
2158436 126
2158484 207
2158520 0
2158688 329
2158718 409
2158808 0
2158824 109
2158901 56
2158937 51
2159091 290
2159145 45
2159155 255
2159178 0
2159288 0
2159369 0
2159467 143
2159471 0
2159481 0
2159512 0
2159578 29
2159742 0
2159792 0
2159821 51
2159922 27
2159962 0
2160052 18
2160105 64
2160209 30
2160301 45
2160310 72
2160323 132
2160330 385
2160337 140
2160396 380
2160415 107
2160527 7
2160544 428
2160583 24
2160664 82
2160721 18
2160759 0
2160772 31
2160789 0
2160798 0
2160841 29
2160916 199
2160920 297
2160964 101
2160981 116
2161025 99
2161069 0
2161304 0
2161312 379
2161347 10
2161386 90
2161407 0
2161572 13
2161755 4
2161758 280
2161777 265
2161782 485
2161917 587
2162028 78
2162145 0
2162164 0
2162293 0
2162325 0
2162350 0
2162434 46
2162479 127
2162509 106
2162580 5
2162607 302
2162760 237
2162914 48
2162933 127
2162997 359
2163058 1231
2163095 513
2163342 1
2163390 0
2163411 20
2163459 0
2163492 0
2163510 0
2163528 0
2163583 0
2163586 0
2163597 0
2163617 75
2163630 25
2163642 0
2163676 0
2163687 0
2163693 0
2163711 0
2163771 0
2163780 0
2163783 1
2163786 2
2163840 0
2163849 0
2163852 0
2163855 0
2163909 0
2163918 0
2163921 0
2163924 0
2163978 0
2163987 0
2163990 3
2163993 0
2164047 0
2164056 0
2164059 0
2164062 0
2164142 0
2164160 0
2164177 54
2164190 426
2164218 8
2164264 10
2164268 234
2164325 187
2164340 391
2164413 0
2164430 659
2164575 1
2164581 138
2164620 0
2164640 23
2164803 0
2164814 94
2164818 38
2164833 0
2164844 189
2164906 0
2164959 29
2164990 1
2165012 1239
2165070 0
2165160 0
2165307 0
2165340 7
2165366 17
2165385 14
2165395 59
2165415 0
2165441 16
2165460 13
2165470 47
2165490 0
2165516 16
2165535 6
2165545 87
2165565 0
2165577 0
2165589 0
2165591 0
2165602 0
2165642 0
2165698 0
2165704 11
2165710 0
2165715 0
2165725 67
2165746 0
2165755 0
2165802 0
2165821 67
2165827 215
2165835 0
2165842 0
2165886 0
2165919 61
2165922 22
2165964 118
2166040 393
2166092 49
2166122 618
2166250 137
2166272 584
2166351 0
2166362 118
2166369 91
2166405 49
2166450 0
2166625 0
2166654 0
2166694 1406
2166699 4
2166851 66
2166893 1235
2167093 598
2167097 464
2167105 0
2167267 0
2167391 0
2167413 0
2167419 88
2167430 0
2167445 27
2167465 0
2167481 0
2167490 16
2167543 95
2167608 40
2167650 47
2167763 0
2167795 293
2167806 89
2167815 0
2167829 15
2167953 301
2168092 99
2168119 0
2168156 370
2168201 0
2168230 3
2168260 828
2168317 537
2168323 0
2168536 0
2168548 0
2168551 0
2168554 0
2168569 0
2168572 0
2168597 0
2168608 0
2168656 0
2168660 0
2168665 0
2168674 0
2168680 39
2168723 0
2168737 0
2168747 0
2168749 0
2168753 0
2168764 0
2168768 1
2168771 0
2168783 0
2168792 0
2168797 44
2168857 0
2168885 340
2168935 0
2168953 3
2168963 141
2168989 0
2169052 330
2169124 0
2169173 0
2169212 0
2169285 45
2169328 0
2169341 27
2169412 211
2169453 47
2169508 0
2169577 0
2169628 0
2169637 0
2169650 0
2169661 0
2169724 0
2169836 0
2169857 182
2169874 0
2169883 16
2169997 11
2170118 0
2170152 204
2170169 1706
2170194 182
2170247 0
2170259 183
2170298 35
2170398 26
2170499 0
2170605 307
2170683 0
2170696 0
2170718 0
2170739 0
2170743 0
2170750 0
2170752 0
2170758 0
2170784 0
2170791 0
2170797 114
2170823 0
2170836 0
2170848 0
2170850 44
2170860 0
2170863 0
2170884 0
2170888 0
2170910 0
2170920 0
2170923 0
2170941 0
2170951 1
2170985 0
2171009 93
2171051 71
2171174 0
2171201 0
2171222 81
2171242 155
2171278 24
2171302 50
2171343 2
2171561 47
2171576 30
2171581 51
2171607 55
2171652 175
2171676 126
2171757 230
2171770 33
2172061 0
2172118 0
2172278 0
2172298 717
2172301 328
2172336 126
2172357 2
2172396 0
2172484 171
2172575 42
2172620 436
2172624 584
2172652 51
2172676 20
2172702 0
2172900 152
2173013 38
2173019 329
2173081 0
2173099 68
2173125 0
2173137 442
2173242 61
2173272 0
2173300 0
2173406 92
2173458 0
2173521 705
2173524 447
2173536 53
2173781 346
2173797 1230
2173911 44
2174010 0
2174042 10
2174054 27
2174080 66
2174181 4200
2174215 1176
2174263 39
2174282 147
2174419 475
2174437 0
2174445 208
2174449 63
2174458 522
2174523 391
2174550 360
2174596 0
2174643 58
2174658 43
2174796 77
2174829 0
2174888 77
2174916 21
2175003 26
2175180 159
2175189 0
2175208 0
2175232 240
2175273 18
2175341 61
2175380 265
2175382 49
2175441 133
2175457 0
2175539 248
2175560 0
2175580 250
2175711 8
2175737 127
2175752 561
2175850 1019
2175883 152
2175995 66
2176030 235
2176100 690
2176161 482
2176188 568
2176201 228
2176219 746
2176223 737
2176235 62
2176271 27
2176337 9
2176345 57
2176362 163
2176375 225
2176472 527
2176474 22
2176511 1079
2176524 22
2176551 347
2176560 75
2176568 11
2176612 55
2176624 32
2176631 615
2176686 58
2176787 160
2176796 211
2176835 85
2176850 0
2176863 10
2176940 1717
2176961 1
2177000 267
2177052 270
2177061 607
2177073 1954
2177075 33549
2177086 0
2177122 118
2177130 387
2177133 3002
2177222 574
2177243 17
2177249 6
2177311 9
2177319 0
2177328 702
2177399 119
2177414 367
2177491 0
2177523 47
2177616 19
2177670 142
2177684 133
2177811 0
2177819 58
2177835 48
2177861 24
2177984 84
2178009 96
2178116 453
2178123 320
2178130 293
2178149 95
2178156 48
2178215 34
2178343 0
2178399 678
2178425 41
2178554 57
2178572 350
2178623 0
2178680 264
2178684 267
2178831 0
2178920 369
2178947 360
2178951 257
2178958 129
2179036 127
2179070 0
2179082 46
2179120 29
2179231 0
2179314 219
2179345 0
2179404 77
2179444 186
2179453 69
2179469 68
2179497 223
2179502 575
2179524 107
2179539 0
2179575 0
2179627 42
2179683 18
2179733 0
2179841 752
2179886 1560
2179949 152
2179985 557
2179996 0
2180055 0
2180070 97
2180087 0
2180122 22
2180131 335
2180135 458
2180178 124
2180233 47
2180254 0
2180296 84
2180451 18
2180463 31
2180497 326
2180499 1136
2180515 0
2180523 1011
2180529 181
2180588 0
2180598 125
2180607 316
2180632 245
2180634 111
2180665 0
2180699 31
2180730 62
2180842 0
2181074 151
2181126 207
2181170 0
2181250 0
2181331 0
2181353 153
2181423 0
2181508 14
2181609 358
2181684 56
2181705 14
2181739 0
2181828 1004
2181919 0
2182126 88
2182271 16
2182381 62
2182406 0
2182417 31
2182455 0
2182479 0
2182493 0
2182629 0
2182838 195
2183233 0
2183308 193
2183382 145
2183407 342
2183421 107
2183503 4
2183599 0
2183714 13
2183798 0
2183837 46
2183867 136
2183957 30
2183960 24
2184028 10
2184224 351
2184312 0
2184570 14
2184624 0
2184763 0
2184811 23
2184944 0
2185047 420
2185068 16
2185108 21
2185200 3
2185212 97
2185290 0
2185299 74
2185323 253
2185346 96
2185364 87
2185998 92
2186175 165
2186264 135
2186279 26
2186527 897
2186594 0
2186771 139
2186774 114
2186834 195
2186874 0
2187074 0
2187083 242
2187170 129
2187202 0
2187213 0
2187228 0
2187235 0
2187256 0
2187258 0
2187290 0
2187300 0
2187308 0
2187311 0
2187319 0
2187321 0
2187363 71
2187397 930
2187435 466
2187489 1354
2187621 105
2187657 66
2187732 100
2187840 14
2187903 0
2187984 357
2188017 1226
2188143 77
2188182 735
2188224 152
2188269 252
2188335 70
2188383 7
2188391 0
2188491 58
2188523 0
2188629 146
2188667 0
2188744 112
2188772 234
2188898 113
2188936 0
2188944 907
2188955 495
2188961 106
2189036 345
2189068 15
2189099 181
2189207 0
2189216 105
2189399 145
2189477 1046
2189480 3
2189537 0
2189834 0
2189839 0
2189875 0
2189966 0
2190185 0
2190251 30
2190257 0
2190274 167
2190278 6
2190290 38
2190293 159
2190338 102
2190347 521
2190361 0
2190452 0
2190464 0
2190488 0
2190539 0
2190571 0
2190619 0
2190623 108
2190656 14
2190659 0
2190761 0
2190782 0
2190827 0
2190962 0
2190978 0
2191005 268
2191013 0
2191147 56
2191189 0
2191219 0
2191237 0
2191255 66
2191303 14
2191480 40
2191516 0
2191525 0
2191597 216
2191707 220
2191744 0
2191792 2
2191840 347
2191927 2
2191990 120
2192078 0
2192272 0
2192372 480
2192396 0
2192484 0
2192579 0
2192628 714
2192699 436
2192768 0
2193094 13
2193185 207
2193220 0
2193281 146
2193464 337
2193575 3166
2193702 209
2194088 0
2194100 0
2194123 638
2194493 567
2194497 0
2194512 238
2194629 0
2194731 32
2194824 0
2195003 82
2195046 43
2195055 1045
2195093 0
2195182 0
2195195 0
2195212 0
2195215 0
2195266 0
2195306 117
2195396 93
2195480 0
2195489 293
2195636 345
2195720 141
2195867 465
2195898 0
2195922 0
2195943 44
2195976 98
2196034 343
2196233 329
2196381 921
2196432 0
2196588 172
2196615 126
2196791 34
2196830 86
2196879 0
2196911 0
2196948 31
2196976 88
2196999 0
2197015 295
2197031 9
2197060 16
2197108 5
2197130 109
2197155 76
2197256 0
2197300 0
2197395 1
2197406 0
2197428 0
2197478 0
2197486 0
2197501 0
2197553 0
2197588 0
2197601 243
2197674 15
2197847 36
2197853 91
2197906 4
2198033 35
2198223 289
2198243 0
2198261 63
2198419 428
2198423 86
2198451 0
2198603 68
2198710 1
2198721 91
2198735 15
2198758 5
2198773 10
2198775 13
2198813 6
2198818 0
2198831 1
2198858 0
2198884 0
2198909 0
2198921 141
2198930 72
2198976 353
2199033 0
2199037 0
2199049 0
2199107 0
2199145 0
2199160 0
2199166 0
2199184 0
2199242 0
2199267 23
2199306 175
2199384 0
2199448 393
2199499 747
2199546 0
2199657 0
2199698 56
2199710 5
2199720 317
2199776 1
2199907 2670
2199987 173
2199999 51
2200005 201
2200075 150
2200085 123
2200125 172
2200128 260
2200168 73
2200191 131
2200254 107
2200306 0
2200441 1
2200448 6
2200459 9
2200499 46
2200502 57
2200510 13
2200544 487
2200616 151
2200686 0
2200693 210
2200700 0
2200763 288
2200859 0
2200944 290
2201053 0
2201122 345
2201155 295
2201200 230
2201210 0
2201212 0
2201217 0
2201224 1
2201226 0
2201234 288
2201236 90
2201247 0
2201324 372
2201411 15
2201417 193
2201429 23
2201454 26
2201633 701
2201658 91
2201748 206
2201789 6
2201846 76
2201857 21
2201951 23
2201981 0
2201998 357
2202115 523
2202123 345
2202177 0
2202179 0
2202308 96
2202314 68
2202377 6
2202390 584
2202455 1482
2202477 0
2202664 0
2202728 7
2202772 9
2202853 0
2202876 140
2202914 0
2202958 0
2202965 35
2202995 0
2203001 0
2203013 0
2203019 0
2203065 550
2203177 618
2203237 0
2203368 0
2203437 0
2203458 0
2203473 0
2203528 130
2203532 0
2203546 119
2203554 0
2203757 0
2203793 0
2203854 0
2203877 196
2203910 755
2203964 117
2203971 6
2204003 22
2204149 0
2204188 248
2204219 21
2204236 129
2204249 0
2204252 33
2204259 26
2204389 38
2204401 444
2204521 315
2204546 0
2204638 3
2204728 92
2204782 0
2204787 5504
2204827 0
2204832 303
2204844 33
2204922 44
2204936 172
2204940 0
2204989 69
2204995 259
2205029 0
2205049 80
2205085 184
2205106 0
2205142 225
2205178 261
2205208 398
2205238 199
2205266 81
2205278 49
2205281 7
2205436 131
2205447 0
2205532 154
2205555 0
2205560 0
2205563 0
2205567 0
2205576 0
2205583 0
2205599 65
2205661 1
2205704 0
2205753 0
2205811 55
2205822 0
2205948 0
2206036 0
2206096 0
2206144 0
2206238 0
2206249 0
2206284 0
2206450 0
2206585 0
2206639 23
2206648 14
2206778 0
2206846 22
2206916 119
2206994 1028
2207006 17
2207019 19
2207042 0
2207050 0
2207058 0
2207074 0
2207076 0
2207084 0
2207096 61
2207102 0
2207114 0
2207123 0
2207129 0
2207132 0
2207138 0
2207252 169
2207263 0
2207486 0
2207488 0
2207493 0
2207496 0
2207504 0
2207511 0
2207518 0
2207520 0
2207538 1
2207542 0
2207569 0
2207576 0
2207601 0
2207704 23
2207838 280
2207842 605
2208136 0
2208275 0
2208360 339
2208362 222
2208529 14
2208609 24
2208741 277
2208841 0
2208863 0
2208892 326
2208942 187
2209017 158
2209050 696
2209071 409
2209080 31
2209170 97
2209173 150
2209179 0
2209287 560
2209320 336
2209615 108
2209730 0
2209871 1
2209975 240
2210072 0
2210090 35
2210185 0
2210197 53
2210227 0
2210245 0
2210279 72
2210297 62
2210317 19
2210323 109
2210503 400
2210653 194
2210721 766
2210724 79
2210898 0
2210922 57
2211271 29
2211330 26
2211447 51
2211483 0
2211506 1319
2211510 798
2211531 1700
2211582 10885
2211713 9
2211758 44
2211812 0
2212019 0
2212123 0
2212149 91
2212438 0
2212493 221
2212544 525
2212694 0
2212772 0
2212778 0
2212972 0
2213101 111
2213182 88
2213216 40
2213343 248
2213603 159
2213724 184
2213896 28
2213926 137
2213932 0
2213979 0
2213992 0
2214019 0
2214163 0
2214435 95
2214518 0
2214525 0
2214684 5
2215047 216
2215187 57
2215197 0
2215205 0
2215233 1
2215254 383
2215267 210
2215301 19
2215383 22
2215422 365
2215443 545
2215532 197
2215587 185
2215720 467
2215758 347
2215777 47
2216041 174
2216103 506
2216199 100
2216211 522
2216304 0
2216331 157
2216360 16
2216428 17
2216448 416
2216469 26
2216599 0
2216632 0
2216842 115
2216913 211
2216953 99
2217188 0
2217332 1
2217404 193
2217531 272
2217723 110
2217779 283
2217798 640
2217809 248
2217842 321
2217884 193
2217935 14
2217947 56
2218039 258
2218107 34
2218172 506
2218227 252
2218380 0
2218404 1354
2218415 399
2218418 1240
2218517 0
2218563 0
2218606 220
2218625 4
2218649 3
2218688 270
2218715 53
2218726 0
2218778 22
2218841 864
2218885 96
2218911 0
2219230 763
2219261 420
2219299 74
2219315 582
2219366 109
2219409 100
2219461 451
2219523 129
2219546 373
2219566 971
2219620 1211
2219644 87
2219719 83
2219771 37
2219925 158
2220030 1542
2220108 474
2220186 440
2220438 33
2220455 189
2220558 194
2220571 11
2220582 710
2220645 40
2220648 41
2220692 5
2220813 776
2220817 194
2220821 462
2220867 312
2221010 99
2221103 162
2221113 0
2221203 140
2221236 435
2221343 77
2221387 19
2221497 587
2221512 67
2221561 48
2221572 754
2221580 294
2221662 40
2221720 80
2221762 136
2221765 741
2221774 166
2221788 0
2221828 0
2221848 277
2221864 0
2221870 736
2221914 153
2221959 64
2222099 48
2222128 0
2222175 0
2222235 0
2222270 256
2222346 0
2222352 33
2222365 200
2222397 0
2222399 177
2222476 118
2222504 0
2222551 0
2222566 216
2222587 1412
2222661 33
2222732 4
2222864 74
2222887 757
2222923 532
2222929 525
2222953 904
2223006 122
2223013 71
2223063 124
2223071 33
2223084 19
2223139 509
2223180 175
2223195 1
2223205 625
2223214 2
2223344 310
2223382 365
2223470 9
2223502 0
2223508 115
2223599 669
2223617 188
2223644 841
2223680 780
2223705 24
2223718 0
2223731 754
2223747 37
2223758 39
2223824 242
2223851 59
2223854 419
2223881 38
2223921 0
2223947 505
2224049 60
2224096 0
2224117 501
2224161 304
2224221 112
2224265 767
2224269 1299
2224380 10
2224394 0
2224413 547
2224422 220
2224458 88
2224473 31
2224491 37
2224518 43
2224578 0
2224587 1005
2224590 136
2224651 183
2224668 673
2224680 513
2224692 185
2224715 39
2224755 77
2224758 585
2224791 497
2224866 526
2225095 0
2225128 0
2225237 655
2225333 1045
2225338 85
2225351 0
2225357 7
2225362 0
2225386 0
2225408 222
2225414 0
2225432 0
2225522 298
2225529 270
2225573 82
2225742 66
2225863 12
2225933 0
2226063 15
2226072 0
2226089 960
2226105 0
2226112 0
2226122 0
2226129 0
2226133 0
2226137 0
2226159 736
2226163 123
2226199 83
2226206 212
2226305 1579
2226383 1
2226427 271
2226502 192
2226605 0
2226667 587
2226688 1152
2227006 174
2227015 0
2227064 0
2227088 523
2227231 208
2227246 270
2227249 693
2227264 383
2227266 10
2227317 26
2227366 123
2227414 252
2227499 0
2227571 601
2227618 1657
2227622 612
2227646 113
2227679 0
2227699 753
2227747 879
2227774 0
2227795 0
2227830 0
2227864 306
2227873 88
2227887 0
2227889 162
2227975 134
2227991 131
2227994 89
2228013 79
2228040 289
2228048 213
2228054 101
2228056 264
2228212 101
2228308 0
2228326 20
2228338 302
2228372 30
2228577 311
2228664 8
2228670 0
2228759 368
2228763 211
2228904 170
2228966 81
2229025 9
2229059 19
2229103 0
2229123 253
2229138 14
2229281 157
2229338 1
2229369 95
2229405 329
2229409 31
2229495 0
2229600 0
2229707 252
2229813 94
2229911 1433
2229942 0
2229945 0
2229951 380
2229956 0
2229968 0
2229971 0
2229975 0
2229977 0
2229987 16
2229998 0
2230172 2
2230249 294
2230257 0
2230264 73
2230330 196
2230383 51
2230405 52
2230477 75
2230608 259
2230611 926
2230662 2015
2230782 0
2230802 3
2230813 4
2230839 77
2230907 120
2230969 0
2230995 0
2231012 308
2231044 347
2231093 252
2231130 0
2231228 0
2231289 170
2231317 216
2231381 100
2231404 116
2231440 170
2231452 55
2231497 4
2231513 92
2231639 0
2231661 2567
2231674 457
2231750 12
2231828 85
2231910 523
2231983 0
2232071 740
2232075 42
2232217 77
2232235 94
2232241 433
2232253 9
2232274 1126
2232296 139
2232303 7
2232321 452
2232378 18
2232425 0
2232441 41
2232475 25
2232482 62
2232493 124
2232499 58
2232602 89
2232620 161
2232628 568
2232649 0
2232659 8
2232667 1
2232669 684
2232690 584
2232740 257
2232761 102
2232799 194
2232827 210
2232938 763
2233027 179
2233034 154
2233127 711
2233215 15
2233217 426
2233223 6
2233263 353
2233348 0
2233392 0
2233465 0
2233478 0
2233576 0
2233629 0
2233661 0
2233676 0
2233679 0
2233874 352
2233882 310
2233962 89
2234070 162
2234139 0
2234183 16
2234235 103
2234257 119
2234317 448
2234496 154
2234546 327
2234563 156
2234624 900
2234640 966
2234667 0
2234677 0
2234730 0
2234782 0
2234847 0
2234879 0
2234891 61
2234897 0
2234900 0
2234902 0
2234910 0
2234912 0
2234952 12
2234992 0
2235002 5
2235161 597
2235165 478
2235219 181
2235435 1035
2235511 19
2235558 136
2235720 55
2235857 0
2235906 0
2235911 59
2235930 0
2236065 278
2236068 195
2236103 0
2236175 9
2236185 0
2236196 487
2236265 0
2236433 41
2236567 166
2236610 8
2236674 96
2236764 33
2236783 0
2236800 157
2236959 500
2236995 127
2237012 8
2237032 397
2237116 338
2237146 187
2237265 0
2237295 592
2237479 7
2237505 22
2237551 143
2237558 814
2237569 325
2237602 275
2237633 2823
2237693 0
2237761 0
2237782 40
2237793 0
2237865 0
2237878 128
2237984 0
2237993 0
2237996 0
2238003 0
2238005 0
2238011 0
2238013 0
2238033 0
2238041 0
2238048 0
2238099 0
2238105 0
2238112 0
2238125 0
2238269 657
2238393 79
2238489 172
2238513 2867
2238610 1
2238684 864
2238857 0
2238879 171
2238906 489
2238915 365
2238929 0
2238968 0
2238977 759
2238980 778
2239066 271
2239143 16
2239146 128
2239175 129
2239223 232
2239335 105
2239388 0
2239407 0
2239473 430
2239476 116
2239648 304
2239739 0
2239915 0
2240056 988
2240078 479
2240106 0
2240240 98
2240277 57
2240310 34
2240320 0
2240366 58
2240404 21
2240601 0
2240677 569
2240752 18
2240759 48
2240775 264
2241111 0
2241242 13
2241480 43
2241503 1440
2241738 0
2241840 0
2241850 0
2241974 0
2241991 29
2242239 0
2242299 228
2242619 51
2242733 207
2242737 170
2242750 76
2242777 0
2242797 0
2242857 0
2242892 173
2242924 0
2242938 0
2242946 936
2242953 19
2242970 127
2243000 7
2243005 416
2243063 45
2243078 0
2243160 0
2243252 31
2243283 0
2243306 52
2243343 365
2243367 1
2243406 350
2243418 0
2243450 38
2243480 0
2243507 83
2243619 0
2243642 0
2243726 37
2243756 1266
2243817 104
2243848 31
2243901 1
2243975 535
2244066 2
2244069 252
2244112 0
2244184 8
2244212 104
2244272 0
2244302 64
2244426 186
2244522 123
2244584 190
2244592 0
2244627 390
2244704 33
2244714 116
2244780 1249
2244852 221
2244885 357
2244891 1617
2244912 0
2244951 156
2245005 0
2245111 56
2245124 42
2245146 0
2245152 0
2245164 0
2245170 0
2245172 0
2245177 0
2245181 0
2245254 347
2245271 0
2245437 2
2245447 240
2245481 0
2245560 0
2245576 300
2245593 139
2245596 58
2245618 931
2245687 178
2245695 0
2245708 584
2245746 535
2245764 62
2245806 474
2245845 216
2245861 0
2245884 39
2245953 800
2245996 507
2246121 868
2246182 92
2246235 660
2246282 16
2246335 84
2246379 1397
2246381 389
2246446 45
2246495 18
2246517 28
2246549 74
2246608 26
2246629 0
2246776 0
2246820 6
2246840 0
2246886 466
2246892 73
2246967 9
2246969 391
2247076 92
2247320 0
2247353 0
2247387 0
2247409 0
2247421 103
2247441 0
2247459 0
2247501 0
2247580 0
2247582 0
2247605 0
2247676 79
2247713 47
2247828 82
2247845 0
2247957 173
2248116 228
2248118 657
2248311 0
2248335 0
2248375 8
2248440 165
2248513 0
2248564 14
2248592 862
2248622 47
2248649 0
2248675 3
2248771 186
2248789 0
2248822 0
2248862 0
2248908 0
2249099 16
2249200 156
2249212 153
2249325 26
2249503 366
2249630 0
2249750 6
2249777 35
2249815 0
2249842 243
2249880 0
2249895 0
2250014 27
2250024 25
2250130 0
2250139 40
2250167 0
2250187 0
2250202 0
2250277 0
2250354 0
2250372 196
2250377 488
2250551 0
2250566 0
2250676 0
2250745 72
2250767 13
2250788 0
2250980 0
2250993 820
2251038 8
2251049 0
2251192 113
2251229 495
2251248 7
2251577 2763
2251581 25
2251596 0
2251611 258
2251717 0
2251740 85
2251842 0
2251877 424
2251912 280
2251945 135
2252059 91
2252149 660
2252209 12
2252243 83
2252317 274
2252454 860
2252458 21
2252540 2
2252553 0
2252809 46
2252828 411
2252876 0
2252883 0
2252972 88
2253053 0
2253102 0
2253167 0
2253202 0
2253318 0
2253320 0
2253392 0
2253406 8
2253423 0
2253513 0
2253535 0
2253625 0
[truncated: 385,393 more chars]
