# Supplementary material for: TRANSIT - A Software Tool for Himar1 TnSeq Analysis
Source: PLoS Comput Biol. 2015 Oct 8;11(10):e1004401. doi: 10.1371/journal.pcbi.1004401 (PMC4598096; doi:10.1371/journal.pcbi.1004401)
Supplement: S1 Data — Source Code for TRANSIT and TPP, and datasets used to obtain results. Please see the GitHub Repository https://github.com/mad-lab/transit to obtain the latest version of the software. (GZ) [file pcbi.1004401.s001.gz › transit_1.4.0/data/hmm_glycerol_sites.dat]

#HMM - Sites
# Tn-HMM
# Command Used: python transit.py
# 
# Mean:	257.58
# Median:	132.00
# pins (obs):	0.541827
# pins (est):	0.663906
# Run length (r):	5
# Self-Transition Prob:
#    ES: -3.5402e-12   GD: -3.5402e-12   NE: -3.5402e-12   GA: -3.5402e-12
# State Emission Parameters (theta):
#    ES: 0.9900   GD: 0.2531   NE: 0.0051   GA: 0.0010
# State Distributions:#    ES: 16.64%   GD: 4.05%   NE: 78.04%   GA: 1.27%
60	0	1.00e+00 	5.79e-14 	8.77e-16 	1.75e-16 	ES	Rv0001_(dnaA)
72	0	1.00e+00 	1.48e-14 	4.54e-18 	1.81e-19 	ES	Rv0001_(dnaA)
102	0	1.00e+00 	3.79e-15 	2.35e-20 	1.87e-22 	ES	Rv0001_(dnaA)
188	0	1.00e+00 	9.68e-16 	1.22e-22 	1.96e-25 	ES	Rv0001_(dnaA)
246	0	1.00e+00 	2.47e-16 	6.38e-25 	1.65e-27 	ES	Rv0001_(dnaA)
333	0	1.00e+00 	6.33e-17 	1.06e-26 	1.45e-27 	ES	Rv0001_(dnaA)
360	0	1.00e+00 	1.62e-17 	7.30e-27 	1.45e-27 	ES	Rv0001_(dnaA)
426	0	1.00e+00 	4.15e-18 	7.29e-27 	1.45e-27 	ES	Rv0001_(dnaA)
448	0	1.00e+00 	1.07e-18 	7.29e-27 	1.45e-27 	ES	Rv0001_(dnaA)
471	0	1.00e+00 	2.86e-19 	7.29e-27 	1.45e-27 	ES	Rv0001_(dnaA)
483	0	1.00e+00 	8.53e-20 	7.29e-27 	1.45e-27 	ES	Rv0001_(dnaA)
494	0	1.00e+00 	3.38e-20 	7.29e-27 	1.45e-27 	ES	Rv0001_(dnaA)
504	0	1.00e+00 	2.06e-20 	7.29e-27 	1.45e-27 	ES	Rv0001_(dnaA)
514	0	1.00e+00 	1.73e-20 	7.29e-27 	1.45e-27 	ES	Rv0001_(dnaA)
525	0	1.00e+00 	1.65e-20 	7.29e-27 	1.45e-27 	ES	Rv0001_(dnaA)
534	0	1.00e+00 	1.63e-20 	7.29e-27 	1.45e-27 	ES	Rv0001_(dnaA)
601	0	1.00e+00 	1.67e-20 	7.29e-27 	1.45e-27 	ES	Rv0001_(dnaA)
653	0	1.00e+00 	1.82e-20 	7.29e-27 	1.45e-27 	ES	Rv0001_(dnaA)
670	0	1.00e+00 	2.43e-20 	7.29e-27 	1.45e-27 	ES	Rv0001_(dnaA)
706	0	1.00e+00 	4.82e-20 	7.29e-27 	1.45e-27 	ES	Rv0001_(dnaA)
741	0	1.00e+00 	1.42e-19 	7.66e-27 	1.45e-27 	ES	Rv0001_(dnaA)
784	0	1.00e+00 	5.07e-19 	7.90e-26 	1.45e-27 	ES	Rv0001_(dnaA)
794	0	1.00e+00 	1.94e-18 	1.39e-23 	1.45e-27 	ES	Rv0001_(dnaA)
843	0	1.00e+00 	7.53e-18 	2.68e-21 	1.45e-27 	ES	Rv0001_(dnaA)
989	0	1.00e+00 	2.94e-17 	5.17e-19 	1.46e-27 	ES	Rv0001_(dnaA)
1092	0	1.00e+00 	1.15e-16 	9.98e-17 	1.60e-26 	ES	Rv0001_(dnaA)
1104	0	1.00e+00 	4.50e-16 	1.93e-14 	1.40e-23 	ES	Rv0001_(dnaA)
1267	0	1.00e+00 	1.76e-15 	3.72e-12 	1.35e-20 	ES	Rv0001_(dnaA)
1278	0	1.00e+00 	6.88e-15 	7.19e-10 	1.30e-17 	ES	Rv0001_(dnaA)
1345	0	1.00e+00 	2.69e-14 	1.39e-07 	1.26e-14 	ES	Rv0001_(dnaA)
1423	0	1.00e+00 	1.05e-13 	2.68e-05 	1.22e-11 	ES	Rv0001_(dnaA)
1522	124	3.63e-246	2.83e-26 	1.00e+00 	3.78e-06 	NE	Rv0001_(dnaA)
1552	27	4.11e-76 	4.13e-26 	1.00e+00 	2.53e-06 	NE	
1635	215	0.00e+00 	1.29e-49 	1.00e+00 	5.49e-06 	NE	
1779	0	4.66e-13 	5.16e-16 	1.00e+00 	2.27e-06 	NE	
1782	0	4.68e-13 	5.26e-16 	1.00e+00 	2.27e-06 	NE	
1788	0	4.68e-13 	5.26e-16 	1.00e+00 	2.27e-06 	NE	
1847	0	4.68e-13 	5.26e-16 	1.00e+00 	2.27e-06 	NE	
1858	368	0.00e+00 	7.79e-62 	1.00e+00 	1.03e-05 	NE	
1921	21	4.13e-64 	2.27e-14 	1.00e+00 	2.47e-06 	NE	
2001	0	9.95e-01 	4.52e-13 	5.18e-03 	1.17e-08 	ES	
2012	0	1.00e+00 	1.18e-13 	2.68e-05 	1.22e-11 	ES	
2063	0	1.00e+00 	3.01e-14 	1.39e-07 	1.26e-14 	ES	Rv0002_(dnaN)
2104	0	1.00e+00 	7.69e-15 	7.19e-10 	1.30e-17 	ES	Rv0002_(dnaN)
2141	0	1.00e+00 	1.97e-15 	3.72e-12 	1.35e-20 	ES	Rv0002_(dnaN)
2232	0	1.00e+00 	5.02e-16 	1.93e-14 	1.40e-23 	ES	Rv0002_(dnaN)
2290	0	1.00e+00 	1.28e-16 	9.98e-17 	1.60e-26 	ES	Rv0002_(dnaN)
2315	0	1.00e+00 	3.28e-17 	5.17e-19 	1.46e-27 	ES	Rv0002_(dnaN)
2318	0	1.00e+00 	8.40e-18 	2.68e-21 	1.45e-27 	ES	Rv0002_(dnaN)
2333	0	1.00e+00 	2.15e-18 	1.39e-23 	1.45e-27 	ES	Rv0002_(dnaN)
2344	0	1.00e+00 	5.51e-19 	7.90e-26 	1.45e-27 	ES	Rv0002_(dnaN)
2363	0	1.00e+00 	1.43e-19 	7.66e-27 	1.45e-27 	ES	Rv0002_(dnaN)
2387	0	1.00e+00 	3.80e-20 	7.29e-27 	1.45e-27 	ES	Rv0002_(dnaN)
2404	0	1.00e+00 	1.13e-20 	7.29e-27 	1.45e-27 	ES	Rv0002_(dnaN)
2427	0	1.00e+00 	4.49e-21 	7.29e-27 	1.45e-27 	ES	Rv0002_(dnaN)
2479	0	1.00e+00 	2.74e-21 	7.29e-27 	1.45e-27 	ES	Rv0002_(dnaN)
2507	0	1.00e+00 	2.30e-21 	7.29e-27 	1.45e-27 	ES	Rv0002_(dnaN)
2537	0	1.00e+00 	2.22e-21 	7.29e-27 	1.45e-27 	ES	Rv0002_(dnaN)
2591	0	1.00e+00 	2.29e-21 	7.29e-27 	1.45e-27 	ES	Rv0002_(dnaN)
2648	0	1.00e+00 	2.68e-21 	7.29e-27 	1.45e-27 	ES	Rv0002_(dnaN)
2738	0	1.00e+00 	4.24e-21 	7.29e-27 	1.45e-27 	ES	Rv0002_(dnaN)
2774	0	1.00e+00 	1.04e-20 	7.29e-27 	1.45e-27 	ES	Rv0002_(dnaN)
2845	0	1.00e+00 	3.43e-20 	7.29e-27 	1.45e-27 	ES	Rv0002_(dnaN)
2920	0	1.00e+00 	1.28e-19 	7.66e-27 	1.45e-27 	ES	Rv0002_(dnaN)
3027	0	1.00e+00 	4.93e-19 	7.90e-26 	1.45e-27 	ES	Rv0002_(dnaN)
3056	0	1.00e+00 	1.92e-18 	1.39e-23 	1.45e-27 	ES	Rv0002_(dnaN)
3066	0	1.00e+00 	7.52e-18 	2.68e-21 	1.45e-27 	ES	Rv0002_(dnaN)
3070	0	1.00e+00 	2.94e-17 	5.17e-19 	1.45e-27 	ES	Rv0002_(dnaN)
3119	0	1.00e+00 	1.15e-16 	9.98e-17 	1.48e-27 	ES	Rv0002_(dnaN)
3131	0	1.00e+00 	4.50e-16 	1.93e-14 	8.52e-27 	ES	Rv0002_(dnaN)
3145	0	1.00e+00 	1.76e-15 	3.72e-12 	2.46e-24 	ES	Rv0002_(dnaN)
3222	0	1.00e+00 	6.88e-15 	7.19e-10 	1.53e-21 	ES	Rv0002_(dnaN)
3228	0	1.00e+00 	2.69e-14 	1.39e-07 	1.31e-18 	ES	Rv0002_(dnaN)
3277	0	1.00e+00 	1.05e-13 	2.68e-05 	1.24e-15 	ES	
3283	67	2.71e-132	3.54e-19 	1.00e+00 	3.03e-10 	NE	Rv0003_(recF)
3329	107	5.88e-236	4.67e-29 	1.00e+00 	3.56e-10 	NE	Rv0003_(recF)
3372	0	2.93e-06 	1.75e-09 	1.00e+00 	2.29e-10 	NE	Rv0003_(recF)
3379	0	2.94e-06 	1.78e-09 	1.00e+00 	2.44e-13 	NE	Rv0003_(recF)
3384	0	2.94e-06 	1.78e-09 	1.00e+00 	1.22e-15 	NE	Rv0003_(recF)
3396	0	2.94e-06 	1.78e-09 	1.00e+00 	1.93e-16 	NE	Rv0003_(recF)
3412	0	2.94e-06 	1.78e-09 	1.00e+00 	3.85e-17 	NE	Rv0003_(recF)
3425	0	2.94e-06 	1.78e-09 	1.00e+00 	7.72e-18 	NE	Rv0003_(recF)
3441	0	2.94e-06 	1.78e-09 	1.00e+00 	1.56e-18 	NE	Rv0003_(recF)
3467	56	3.90e-118	1.90e-16 	1.00e+00 	4.21e-19 	NE	Rv0003_(recF)
3471	0	3.76e-13 	1.73e-09 	1.00e+00 	8.46e-20 	NE	Rv0003_(recF)
3513	0	3.78e-13 	1.73e-09 	1.00e+00 	2.16e-20 	NE	Rv0003_(recF)
3591	0	3.78e-13 	1.73e-09 	1.00e+00 	9.06e-21 	NE	Rv0003_(recF)
3682	0	3.78e-13 	1.73e-09 	1.00e+00 	6.55e-21 	NE	Rv0003_(recF)
3708	112	6.69e-237	1.92e-23 	1.00e+00 	1.04e-20 	NE	Rv0003_(recF)
3728	0	5.22e-20 	5.12e-20 	1.00e+00 	6.49e-21 	NE	Rv0003_(recF)
3739	161	0.00e+00 	4.51e-40 	1.00e+00 	1.30e-20 	NE	Rv0003_(recF)
3770	13	2.88e-48 	2.89e-17 	1.00e+00 	7.78e-21 	NE	Rv0003_(recF)
3782	83	4.12e-188	1.02e-25 	1.00e+00 	1.48e-20 	NE	Rv0003_(recF)
3796	0	1.01e-17 	4.43e-07 	1.00e+00 	2.17e-20 	NE	Rv0003_(recF)
3833	28	9.34e-74 	1.47e-10 	1.00e+00 	7.06e-20 	NE	Rv0003_(recF)
3925	13	2.75e-44 	2.43e-08 	1.00e+00 	2.79e-19 	NE	Rv0003_(recF)
3960	0	5.38e-17 	1.48e-06 	1.00e+00 	1.21e-18 	NE	Rv0003_(recF)
3967	0	5.19e-17 	1.49e-06 	1.00e+00 	5.91e-18 	NE	Rv0003_(recF)
3986	4	4.42e-25 	4.72e-07 	1.00e+00 	2.99e-17 	NE	Rv0003_(recF)
4011	6	3.61e-34 	2.66e-07 	1.00e+00 	1.49e-16 	NE	Rv0003_(recF)
4028	1	2.55e-19 	1.12e-06 	1.00e+00 	7.13e-16 	NE	Rv0003_(recF)
4094	0	3.85e-17 	1.49e-06 	1.00e+00 	3.52e-15 	NE	Rv0003_(recF)
4118	0	3.85e-17 	1.49e-06 	1.00e+00 	1.76e-14 	NE	Rv0003_(recF)
4121	110	6.75e-237	2.99e-20 	1.00e+00 	1.51e-13 	NE	Rv0003_(recF)
4130	0	9.95e-01 	9.21e-08 	5.44e-03 	1.74e-15 	ES	Rv0003_(recF)
4158	0	1.00e+00 	9.38e-08 	2.90e-04 	8.10e-18 	ES	Rv0003_(recF)
4207	0	1.00e+00 	9.39e-08 	2.64e-04 	4.10e-20 	ES	Rv0003_(recF)
4217	0	1.00e+00 	9.39e-08 	2.63e-04 	2.12e-22 	ES	Rv0003_(recF)
4353	0	1.00e+00 	9.39e-08 	2.63e-04 	3.40e-24 	ES	Rv0003_(recF)
4664	0	1.00e+00 	9.39e-08 	2.63e-04 	1.44e-23 	ES	Rv0004_(-)
4721	0	1.00e+00 	9.39e-08 	2.63e-04 	2.89e-21 	ES	Rv0004_(-)
4789	0	1.00e+00 	9.39e-08 	2.63e-04 	2.74e-18 	ES	Rv0004_(-)
4912	0	1.00e+00 	9.39e-08 	2.63e-04 	2.64e-15 	ES	Rv0004_(-)
4961	0	1.00e+00 	9.39e-08 	2.64e-04 	2.55e-12 	ES	Rv0004_(-)
4970	0	1.00e+00 	9.38e-08 	2.90e-04 	2.46e-09 	ES	Rv0004_(-)
4989	23	2.06e-44 	2.32e-08 	1.00e+00 	4.81e-04 	NE	Rv0004_(-)
4995	116	9.06e-250	3.89e-21 	9.99e-01 	7.06e-04 	NE	Rv0004_(-)
5066	284	0.00e+00 	8.51e-55 	9.99e-01 	1.41e-03 	NE	
5120	81	4.47e-184	6.18e-33 	9.99e-01 	6.11e-04 	NE	
5128	40	3.95e-102	8.60e-28 	9.99e-01 	5.16e-04 	NE	Rv0005_(gyrB)
5170	329	0.00e+00 	1.32e-63 	9.98e-01 	1.69e-03 	NE	Rv0005_(gyrB)
5230	0	9.95e-01 	4.03e-13 	5.17e-03 	2.26e-06 	ES	Rv0005_(gyrB)
5273	0	1.00e+00 	1.05e-13 	2.68e-05 	2.34e-09 	ES	Rv0005_(gyrB)
5287	0	1.00e+00 	2.69e-14 	1.39e-07 	2.43e-12 	ES	Rv0005_(gyrB)
5336	0	1.00e+00 	6.88e-15 	7.17e-10 	2.51e-15 	ES	Rv0005_(gyrB)
5364	0	1.00e+00 	1.76e-15 	3.71e-12 	2.60e-18 	ES	Rv0005_(gyrB)
5420	0	1.00e+00 	4.50e-16 	1.92e-14 	2.70e-21 	ES	Rv0005_(gyrB)
5439	0	1.00e+00 	1.15e-16 	9.96e-17 	2.79e-24 	ES	Rv0005_(gyrB)
5517	0	1.00e+00 	2.94e-17 	5.16e-19 	4.34e-27 	ES	Rv0005_(gyrB)
5547	0	1.00e+00 	7.52e-18 	2.67e-21 	1.45e-27 	ES	Rv0005_(gyrB)
5579	0	1.00e+00 	1.92e-18 	1.38e-23 	1.45e-27 	ES	Rv0005_(gyrB)
5586	0	1.00e+00 	4.91e-19 	7.89e-26 	1.45e-27 	ES	Rv0005_(gyrB)
5623	0	1.00e+00 	1.26e-19 	7.66e-27 	1.45e-27 	ES	Rv0005_(gyrB)
5631	0	1.00e+00 	3.21e-20 	7.29e-27 	1.45e-27 	ES	Rv0005_(gyrB)
5669	0	1.00e+00 	8.21e-21 	7.29e-27 	1.45e-27 	ES	Rv0005_(gyrB)
5687	0	1.00e+00 	2.10e-21 	7.29e-27 	1.45e-27 	ES	Rv0005_(gyrB)
5792	0	1.00e+00 	5.38e-22 	7.29e-27 	1.45e-27 	ES	Rv0005_(gyrB)
5977	0	1.00e+00 	1.38e-22 	7.29e-27 	1.45e-27 	ES	Rv0005_(gyrB)
5996	0	1.00e+00 	3.63e-23 	7.29e-27 	1.45e-27 	ES	Rv0005_(gyrB)
6055	0	1.00e+00 	1.02e-23 	7.29e-27 	1.45e-27 	ES	Rv0005_(gyrB)
6128	0	1.00e+00 	3.63e-24 	7.29e-27 	1.45e-27 	ES	Rv0005_(gyrB)
6230	0	1.00e+00 	2.36e-24 	7.29e-27 	1.45e-27 	ES	Rv0005_(gyrB)
6249	0	1.00e+00 	3.64e-24 	7.29e-27 	1.45e-27 	ES	Rv0005_(gyrB)
6286	0	1.00e+00 	1.03e-23 	7.29e-27 	1.45e-27 	ES	Rv0005_(gyrB)
6403	0	1.00e+00 	3.65e-23 	7.29e-27 	1.45e-27 	ES	Rv0005_(gyrB)
6490	0	1.00e+00 	1.39e-22 	7.29e-27 	1.45e-27 	ES	Rv0005_(gyrB)
6502	0	1.00e+00 	5.42e-22 	7.29e-27 	1.45e-27 	ES	Rv0005_(gyrB)
6526	0	1.00e+00 	2.12e-21 	7.29e-27 	1.45e-27 	ES	Rv0005_(gyrB)
6605	0	1.00e+00 	8.27e-21 	7.29e-27 	1.45e-27 	ES	Rv0005_(gyrB)
6612	0	1.00e+00 	3.24e-20 	7.29e-27 	1.45e-27 	ES	Rv0005_(gyrB)
6672	0	1.00e+00 	1.27e-19 	7.63e-27 	1.45e-27 	ES	Rv0005_(gyrB)
6729	0	1.00e+00 	4.95e-19 	7.34e-26 	1.45e-27 	ES	Rv0005_(gyrB)
6793	0	1.00e+00 	1.94e-18 	1.28e-23 	1.45e-27 	ES	Rv0005_(gyrB)
6809	0	1.00e+00 	7.57e-18 	2.47e-21 	1.55e-27 	ES	Rv0005_(gyrB)
6856	0	1.00e+00 	2.96e-17 	4.76e-19 	1.05e-25 	ES	Rv0005_(gyrB)
6944	0	1.00e+00 	1.16e-16 	9.20e-17 	1.00e-22 	ES	Rv0005_(gyrB)
6983	0	1.00e+00 	4.53e-16 	1.78e-14 	9.69e-20 	ES	Rv0005_(gyrB)
7067	0	1.00e+00 	1.77e-15 	3.43e-12 	9.36e-17 	ES	Rv0005_(gyrB)
7077	0	1.00e+00 	6.93e-15 	6.62e-10 	9.04e-14 	ES	Rv0005_(gyrB)
7093	0	1.00e+00 	2.71e-14 	1.28e-07 	8.73e-11 	ES	Rv0005_(gyrB)
7225	0	1.00e+00 	1.06e-13 	2.47e-05 	8.43e-08 	ES	Rv0005_(gyrB)
7265	31	2.40e-60 	1.15e-14 	9.81e-01 	1.90e-02 	NE	Rv0005_(gyrB)
7299	155	0.00e+00 	3.55e-32 	9.69e-01 	3.13e-02 	NE	
7383	0	9.95e-01 	4.03e-13 	4.77e-03 	8.14e-05 	ES	Rv0006_(gyrA)
7392	0	1.00e+00 	1.05e-13 	2.47e-05 	8.43e-08 	ES	Rv0006_(gyrA)
7470	0	1.00e+00 	2.69e-14 	1.28e-07 	8.73e-11 	ES	Rv0006_(gyrA)
7551	0	1.00e+00 	6.87e-15 	6.62e-10 	9.04e-14 	ES	Rv0006_(gyrA)
7578	0	1.00e+00 	1.76e-15 	3.43e-12 	9.36e-17 	ES	Rv0006_(gyrA)
7620	0	1.00e+00 	4.49e-16 	1.78e-14 	9.69e-20 	ES	Rv0006_(gyrA)
7686	0	1.00e+00 	1.15e-16 	9.20e-17 	1.00e-22 	ES	Rv0006_(gyrA)
7763	0	1.00e+00 	2.94e-17 	4.76e-19 	1.05e-25 	ES	Rv0006_(gyrA)
7767	0	1.00e+00 	7.51e-18 	2.47e-21 	1.55e-27 	ES	Rv0006_(gyrA)
7798	0	1.00e+00 	1.92e-18 	1.28e-23 	1.45e-27 	ES	Rv0006_(gyrA)
7865	0	1.00e+00 	4.91e-19 	7.34e-26 	1.45e-27 	ES	Rv0006_(gyrA)
7970	0	1.00e+00 	1.25e-19 	7.63e-27 	1.45e-27 	ES	Rv0006_(gyrA)
8031	0	1.00e+00 	3.21e-20 	7.29e-27 	1.45e-27 	ES	Rv0006_(gyrA)
8077	0	1.00e+00 	8.20e-21 	7.29e-27 	1.45e-27 	ES	Rv0006_(gyrA)
8099	0	1.00e+00 	2.10e-21 	7.29e-27 	1.45e-27 	ES	Rv0006_(gyrA)
8127	0	1.00e+00 	5.37e-22 	7.29e-27 	1.45e-27 	ES	Rv0006_(gyrA)
8219	0	1.00e+00 	1.38e-22 	7.29e-27 	1.45e-27 	ES	Rv0006_(gyrA)
8236	0	1.00e+00 	3.57e-23 	7.29e-27 	1.45e-27 	ES	Rv0006_(gyrA)
8288	0	1.00e+00 	9.61e-24 	7.29e-27 	1.45e-27 	ES	Rv0006_(gyrA)
8295	0	1.00e+00 	2.94e-24 	7.29e-27 	1.45e-27 	ES	Rv0006_(gyrA)
8338	0	1.00e+00 	1.23e-24 	7.29e-27 	1.45e-27 	ES	Rv0006_(gyrA)
8391	0	1.00e+00 	8.05e-25 	7.29e-27 	1.45e-27 	ES	Rv0006_(gyrA)
8394	0	1.00e+00 	7.22e-25 	7.29e-27 	1.45e-27 	ES	Rv0006_(gyrA)
8436	0	1.00e+00 	8.05e-25 	7.29e-27 	1.45e-27 	ES	Rv0006_(gyrA)
8486	0	1.00e+00 	1.23e-24 	7.29e-27 	1.45e-27 	ES	Rv0006_(gyrA)
8546	0	1.00e+00 	2.94e-24 	7.29e-27 	1.45e-27 	ES	Rv0006_(gyrA)
8786	0	1.00e+00 	9.62e-24 	7.29e-27 	1.45e-27 	ES	Rv0006_(gyrA)
8858	0	1.00e+00 	3.57e-23 	7.29e-27 	1.45e-27 	ES	Rv0006_(gyrA)
8874	0	1.00e+00 	1.38e-22 	7.29e-27 	1.45e-27 	ES	Rv0006_(gyrA)
8901	0	1.00e+00 	5.37e-22 	7.29e-27 	1.45e-27 	ES	Rv0006_(gyrA)
9030	0	1.00e+00 	2.10e-21 	7.29e-27 	1.45e-27 	ES	Rv0006_(gyrA)
9045	0	1.00e+00 	8.21e-21 	7.29e-27 	1.45e-27 	ES	Rv0006_(gyrA)
9100	0	1.00e+00 	3.21e-20 	7.29e-27 	1.45e-27 	ES	Rv0006_(gyrA)
9150	0	1.00e+00 	1.26e-19 	7.66e-27 	1.45e-27 	ES	Rv0006_(gyrA)
9165	0	1.00e+00 	4.91e-19 	7.90e-26 	1.45e-27 	ES	Rv0006_(gyrA)
9419	0	1.00e+00 	1.92e-18 	1.39e-23 	1.45e-27 	ES	Rv0006_(gyrA)
9465	0	1.00e+00 	7.52e-18 	2.68e-21 	1.45e-27 	ES	Rv0006_(gyrA)
9492	0	1.00e+00 	2.94e-17 	5.17e-19 	1.45e-27 	ES	Rv0006_(gyrA)
9503	0	1.00e+00 	1.15e-16 	9.98e-17 	1.48e-27 	ES	Rv0006_(gyrA)
9519	0	1.00e+00 	4.50e-16 	1.93e-14 	7.60e-27 	ES	Rv0006_(gyrA)
9526	0	1.00e+00 	1.76e-15 	3.72e-12 	1.57e-24 	ES	Rv0006_(gyrA)
9542	0	1.00e+00 	6.88e-15 	7.19e-10 	6.69e-22 	ES	Rv0006_(gyrA)
9564	0	1.00e+00 	2.69e-14 	1.39e-07 	4.83e-19 	ES	Rv0006_(gyrA)
9624	0	1.00e+00 	1.05e-13 	2.68e-05 	4.35e-16 	ES	Rv0006_(gyrA)
9776	222	0.00e+00 	1.77e-38 	1.00e+00 	1.99e-10 	NE	Rv0006_(gyrA)
9816	334	0.00e+00 	2.65e-64 	1.00e+00 	3.15e-10 	NE	Rv0006_(gyrA)
9850	0	7.27e-20 	4.82e-21 	1.00e+00 	7.96e-11 	NE	
9877	214	0.00e+00 	1.08e-47 	1.00e+00 	1.92e-10 	NE	
9894	21	3.11e-64 	1.94e-25 	1.00e+00 	8.66e-11 	NE	
9903	258	0.00e+00 	5.84e-55 	1.00e+00 	2.30e-10 	NE	
10023	0	7.30e-11 	2.07e-14 	1.00e+00 	7.94e-11 	NE	Rv0007_(-)
10104	0	7.34e-11 	2.11e-14 	1.00e+00 	7.94e-11 	NE	Rv0007_(-)
10277	0	7.34e-11 	2.11e-14 	1.00e+00 	7.94e-11 	NE	Rv0007_(-)
10299	0	7.34e-11 	2.11e-14 	1.00e+00 	7.94e-11 	NE	Rv0007_(-)
10414	0	7.34e-11 	2.11e-14 	1.00e+00 	7.94e-11 	NE	Rv0007_(-)
10426	69	1.04e-148	5.30e-23 	1.00e+00 	1.05e-10 	NE	Rv0007_(-)
10583	32	3.17e-86 	4.20e-24 	1.00e+00 	9.06e-11 	NE	Rv0007_(-)
10600	0	1.12e-17 	2.27e-19 	1.00e+00 	7.94e-11 	NE	Rv0007_(-)
10608	0	1.12e-17 	2.31e-19 	1.00e+00 	7.94e-11 	NE	Rv0007_(-)
10769	75	1.64e-167	1.04e-28 	1.00e+00 	1.08e-10 	NE	Rv0007_(-)
10826	166	0.00e+00 	2.22e-43 	1.00e+00 	1.57e-10 	NE	Rv0007_(-)
10857	0	9.95e-01 	3.85e-07 	5.18e-03 	4.13e-13 	ES	
10876	0	1.00e+00 	3.93e-07 	2.75e-05 	4.34e-16 	ES	
10884	0	1.00e+00 	3.93e-07 	8.43e-07 	4.82e-19 	ES	
10892	0	1.00e+00 	3.93e-07 	7.05e-07 	6.69e-22 	ES	
10894	0	1.00e+00 	3.93e-07 	7.04e-07 	1.57e-24 	ES	
10907	0	1.00e+00 	3.93e-07 	7.04e-07 	7.61e-27 	ES	
10923	0	1.00e+00 	3.93e-07 	7.04e-07 	1.50e-27 	ES	
10953	0	1.00e+00 	3.93e-07 	7.04e-07 	4.39e-27 	ES	
11096	1	1.00e+00 	2.93e-05 	7.01e-05 	5.65e-23 	ES	
11119	0	1.00e+00 	3.93e-07 	7.04e-07 	1.21e-24 	ES	
11131	0	1.00e+00 	3.93e-07 	7.05e-07 	2.12e-22 	ES	
11176	0	1.00e+00 	3.93e-07 	8.43e-07 	4.11e-20 	ES	
11198	0	1.00e+00 	3.93e-07 	2.75e-05 	8.14e-18 	ES	
11207	107	3.33e-212	3.53e-18 	1.00e+00 	5.32e-13 	NE	
11289	103	5.98e-228	2.61e-29 	1.00e+00 	1.64e-13 	NE	
11301	0	5.71e-20 	3.79e-21 	1.00e+00 	3.46e-14 	NE	
11422	392	0.00e+00 	5.86e-70 	1.00e+00 	6.15e-14 	NE	
11444	0	5.32e-20 	3.53e-21 	1.00e+00 	7.79e-15 	NE	
11530	403	0.00e+00 	2.33e-71 	1.00e+00 	1.74e-14 	NE	
11556	88	4.24e-198	7.61e-34 	1.00e+00 	3.48e-15 	NE	
11618	0	1.01e-17 	1.71e-19 	1.00e+00 	1.49e-15 	NE	
11659	0	1.01e-17 	1.75e-19 	1.00e+00 	1.22e-15 	NE	
11675	454	0.00e+00 	5.05e-76 	1.00e+00 	7.53e-15 	NE	
11679	654	0.00e+00 	2.53e-104	1.00e+00 	1.70e-14 	NE	
11733	558	0.00e+00 	2.28e-92 	1.00e+00 	1.13e-14 	NE	
11739	345	0.00e+00 	7.58e-66 	1.00e+00 	4.53e-15 	NE	
11743	968	0.00e+00 	2.02e-143	1.00e+00 	5.44e-14 	NE	
11749	0	5.24e-20 	3.47e-21 	1.00e+00 	9.47e-16 	NE	
11787	125	9.96e-270	9.47e-37 	1.00e+00 	3.72e-16 	NE	
11848	30	3.14e-82 	1.28e-26 	1.00e+00 	8.74e-17 	NE	
12042	386	0.00e+00 	6.00e-71 	1.00e+00 	1.41e-16 	NE	Rv0008c_(-)
12054	182	0.00e+00 	1.50e-45 	1.00e+00 	3.75e-17 	NE	Rv0008c_(-)
12145	0	5.22e-20 	3.46e-21 	1.00e+00 	7.00e-18 	NE	Rv0008c_(-)
12250	209	0.00e+00 	3.28e-47 	1.00e+00 	5.81e-18 	NE	Rv0008c_(-)
12352	405	0.00e+00 	2.56e-73 	1.00e+00 	8.21e-18 	NE	
12466	210	0.00e+00 	4.89e-49 	1.00e+00 	2.66e-18 	NE	
12491	446	0.00e+00 	2.01e-78 	1.00e+00 	4.19e-18 	NE	Rv0009_(ppiA)
12512	9	2.82e-40 	3.20e-23 	1.00e+00 	4.70e-19 	NE	Rv0009_(ppiA)
12530	17	2.93e-56 	3.43e-24 	1.00e+00 	1.96e-19 	NE	Rv0009_(ppiA)
12621	285	0.00e+00 	6.25e-58 	1.00e+00 	4.10e-19 	NE	Rv0009_(ppiA)
12663	172	0.00e+00 	2.63e-44 	1.00e+00 	2.33e-19 	NE	Rv0009_(ppiA)
12750	121	5.01e-264	5.90e-38 	1.00e+00 	1.77e-19 	NE	Rv0009_(ppiA)
12798	37	3.25e-96 	1.70e-27 	1.00e+00 	1.21e-19 	NE	Rv0009_(ppiA)
13025	1438	0.00e+00 	6.07e-202	1.00e+00 	3.83e-17 	NE	
13046	167	0.00e+00 	1.10e-43 	1.00e+00 	2.05e-19 	NE	
13079	36	3.24e-94 	2.27e-27 	1.00e+00 	9.87e-20 	NE	
13155	25	3.06e-72 	5.51e-26 	1.00e+00 	8.65e-20 	NE	Rv0010c_(-)
13168	80	4.06e-182	7.80e-33 	1.00e+00 	1.06e-19 	NE	Rv0010c_(-)
13275	0	5.22e-20 	3.46e-21 	1.00e+00 	7.62e-20 	NE	Rv0010c_(-)
13309	164	0.00e+00 	1.31e-41 	1.00e+00 	1.52e-19 	NE	Rv0010c_(-)
13322	65	3.76e-152	5.54e-31 	1.00e+00 	1.04e-19 	NE	Rv0010c_(-)
13325	1282	0.00e+00 	1.61e-182	1.00e+00 	1.75e-17 	NE	Rv0010c_(-)
13369	38	3.27e-98 	1.45e-25 	1.00e+00 	1.05e-19 	NE	Rv0010c_(-)
13459	0	1.95e-15 	8.46e-18 	1.00e+00 	9.12e-20 	NE	Rv0010c_(-)
13469	0	1.96e-15 	8.63e-18 	1.00e+00 	9.67e-20 	NE	Rv0010c_(-)
13486	0	1.96e-15 	8.63e-18 	1.00e+00 	1.24e-19 	NE	Rv0010c_(-)
13560	370	0.00e+00 	7.18e-64 	1.00e+00 	1.20e-18 	NE	
13567	40	3.38e-102	1.34e-17 	1.00e+00 	4.87e-19 	NE	
13595	0	5.23e-04 	2.48e-09 	9.99e-01 	1.05e-18 	NE	
13608	0	5.25e-04 	2.53e-09 	9.99e-01 	4.41e-21 	NE	
13669	0	5.25e-04 	2.53e-09 	9.99e-01 	5.37e-23 	NE	
13686	0	5.25e-04 	2.53e-09 	9.99e-01 	1.57e-22 	NE	
13699	0	5.25e-04 	2.53e-09 	9.99e-01 	7.80e-22 	NE	
13772	0	5.25e-04 	2.53e-09 	9.99e-01 	4.89e-21 	NE	Rv0011c_(-)
13852	0	5.25e-04 	2.53e-09 	9.99e-01 	9.78e-19 	NE	Rv0011c_(-)
13903	0	5.25e-04 	2.53e-09 	9.99e-01 	9.26e-16 	NE	Rv0011c_(-)
14021	88	8.22e-180	2.74e-20 	1.00e+00 	1.28e-12 	NE	
14059	209	0.00e+00 	1.28e-44 	1.00e+00 	2.11e-12 	NE	
14080	457	0.00e+00 	8.58e-80 	1.00e+00 	5.86e-12 	NE	
14088	138	5.47e-298	4.51e-40 	1.00e+00 	1.58e-12 	NE	
14096	935	0.00e+00 	2.60e-139	1.00e+00 	4.19e-11 	NE	Rv0012_(-)
14177	240	0.00e+00 	8.98e-53 	1.00e+00 	2.40e-12 	NE	Rv0012_(-)
14367	0	1.95e-15 	8.45e-18 	1.00e+00 	8.94e-13 	NE	Rv0012_(-)
14421	0	1.96e-15 	8.62e-18 	1.00e+00 	8.94e-13 	NE	Rv0012_(-)
14454	0	1.96e-15 	8.62e-18 	1.00e+00 	8.94e-13 	NE	Rv0012_(-)
14621	398	0.00e+00 	2.34e-67 	1.00e+00 	4.60e-12 	NE	Rv0012_(-)
14661	503	0.00e+00 	1.61e-85 	1.00e+00 	7.08e-12 	NE	Rv0012_(-)
14665	616	0.00e+00 	1.37e-99 	1.00e+00 	1.13e-11 	NE	Rv0012_(-)
14667	1	7.96e-24 	9.15e-21 	1.00e+00 	8.99e-13 	NE	Rv0012_(-)
14677	9	8.29e-40 	9.43e-22 	1.00e+00 	9.29e-13 	NE	Rv0012_(-)
14749	92	4.33e-206	3.47e-32 	1.00e+00 	1.31e-12 	NE	Rv0012_(-)
14758	459	0.00e+00 	4.90e-80 	1.00e+00 	5.94e-12 	NE	Rv0012_(-)
14782	0	5.48e-20 	3.63e-21 	1.00e+00 	9.01e-13 	NE	Rv0012_(-)
14813	233	0.00e+00 	3.53e-50 	1.00e+00 	2.38e-12 	NE	Rv0012_(-)
14821	56	3.93e-134	8.01e-30 	1.00e+00 	1.18e-12 	NE	Rv0012_(-)
14872	155	0.00e+00 	4.79e-42 	1.00e+00 	1.94e-12 	NE	Rv0012_(-)
14902	0	9.95e-01 	1.75e-09 	5.18e-03 	6.52e-15 	ES	
14938	0	1.00e+00 	1.79e-09 	2.68e-05 	1.31e-17 	ES	Rv0013_(trpG)
14968	0	1.00e+00 	1.79e-09 	1.39e-07 	4.62e-20 	ES	Rv0013_(trpG)
15023	0	1.00e+00 	1.79e-09 	7.19e-10 	2.17e-22 	ES	Rv0013_(trpG)
15084	0	1.00e+00 	1.79e-09 	3.72e-12 	1.10e-24 	ES	Rv0013_(trpG)
15114	0	1.00e+00 	1.79e-09 	1.93e-14 	7.12e-27 	ES	Rv0013_(trpG)
15221	0	1.00e+00 	1.79e-09 	9.98e-17 	1.47e-27 	ES	Rv0013_(trpG)
15245	0	1.00e+00 	1.79e-09 	5.17e-19 	1.45e-27 	ES	Rv0013_(trpG)
15269	0	1.00e+00 	1.79e-09 	2.68e-21 	1.45e-27 	ES	Rv0013_(trpG)
15304	0	1.00e+00 	1.79e-09 	1.40e-23 	1.45e-27 	ES	Rv0013_(trpG)
15327	0	1.00e+00 	1.79e-09 	2.26e-25 	1.45e-27 	ES	Rv0013_(trpG)
15366	0	1.00e+00 	1.79e-09 	2.76e-24 	1.65e-27 	ES	Rv0013_(trpG)
15464	0	1.00e+00 	1.79e-09 	5.05e-22 	1.67e-25 	ES	Rv0013_(trpG)
15515	0	1.00e+00 	1.79e-09 	9.76e-20 	1.59e-22 	ES	Rv0013_(trpG)
15576	0	1.00e+00 	1.79e-09 	1.88e-17 	1.54e-19 	ES	Rv0013_(trpG)
15591	7	4.31e-05 	1.00e+00 	1.51e-05 	6.36e-07 	ES	Rv0013_(trpG),Rv0014c_(pknB)
15657	0	1.00e+00 	1.79e-09 	3.64e-15 	1.49e-16 	ES	Rv0014c_(pknB)
15773	0	1.00e+00 	4.62e-10 	1.88e-17 	1.54e-19 	ES	Rv0014c_(pknB)
15812	0	1.00e+00 	1.23e-10 	9.76e-20 	1.60e-22 	ES	Rv0014c_(pknB)
15927	0	1.00e+00 	3.67e-11 	5.06e-22 	2.73e-25 	ES	Rv0014c_(pknB)
16161	0	1.00e+00 	1.45e-11 	2.76e-24 	2.88e-26 	ES	Rv0014c_(pknB)
16184	0	1.00e+00 	8.85e-12 	5.64e-26 	8.41e-27 	ES	Rv0014c_(pknB)
16273	0	1.00e+00 	7.40e-12 	1.64e-26 	3.22e-27 	ES	Rv0014c_(pknB)
16433	0	1.00e+00 	7.03e-12 	9.61e-27 	1.90e-27 	ES	Rv0014c_(pknB)
16520	0	1.00e+00 	6.94e-12 	7.88e-27 	1.56e-27 	ES	Rv0014c_(pknB)
16535	0	1.00e+00 	6.91e-12 	7.44e-27 	1.47e-27 	ES	Rv0014c_(pknB)
16558	0	1.00e+00 	6.91e-12 	7.32e-27 	1.45e-27 	ES	Rv0014c_(pknB)
16683	0	1.00e+00 	6.91e-12 	7.30e-27 	1.45e-27 	ES	Rv0014c_(pknB)
16794	0	1.00e+00 	6.91e-12 	7.29e-27 	1.45e-27 	ES	Rv0014c_(pknB)
16851	0	1.00e+00 	6.91e-12 	7.48e-27 	1.45e-27 	ES	Rv0014c_(pknB)
16872	0	1.00e+00 	6.91e-12 	4.50e-26 	1.45e-27 	ES	Rv0014c_(pknB)
16926	0	1.00e+00 	6.91e-12 	7.28e-24 	1.45e-27 	ES	Rv0014c_(pknB)
17015	0	1.00e+00 	6.91e-12 	1.40e-21 	2.10e-27 	ES	Rv0014c_(pknB)
17176	0	1.00e+00 	6.91e-12 	2.71e-19 	6.30e-25 	ES	Rv0014c_(pknB)
17190	0	1.00e+00 	6.91e-12 	5.24e-17 	6.07e-22 	ES	Rv0014c_(pknB)
17205	0	1.00e+00 	6.91e-12 	1.01e-14 	5.86e-19 	ES	Rv0014c_(pknB)
17247	0	1.00e+00 	6.91e-12 	1.95e-12 	5.66e-16 	ES	Rv0014c_(pknB)
17313	0	1.00e+00 	6.91e-12 	3.77e-10 	5.47e-13 	ES	Rv0014c_(pknB)
17333	0	1.00e+00 	6.93e-12 	7.29e-08 	5.28e-10 	ES	Rv0014c_(pknB)
17439	0	1.00e+00 	7.01e-12 	1.41e-05 	5.10e-07 	ES	Rv0014c_(pknB)
17476	372	0.00e+00 	6.93e-56 	5.45e-01 	4.55e-01 	NE	Rv0015c_(pknA)
17483	0	1.81e-02 	9.69e-01 	1.05e-02 	1.90e-03 	GD	Rv0015c_(pknA)
17586	0	1.82e-02 	9.82e-01 	2.12e-04 	7.66e-06 	GD	Rv0015c_(pknA)
17862	0	1.82e-02 	9.82e-01 	4.28e-06 	3.10e-08 	GD	Rv0015c_(pknA)
17981	0	1.82e-02 	9.82e-01 	8.67e-08 	1.26e-10 	GD	Rv0015c_(pknA)
18010	0	1.82e-02 	9.82e-01 	1.76e-09 	5.09e-13 	GD	Rv0015c_(pknA)
18123	0	1.82e-02 	9.82e-01 	3.56e-11 	2.06e-15 	GD	Rv0015c_(pknA)
18140	0	1.82e-02 	9.82e-01 	7.20e-13 	8.34e-18 	GD	Rv0015c_(pknA)
18161	0	1.82e-02 	9.82e-01 	1.46e-14 	3.39e-20 	GD	Rv0015c_(pknA)
18215	0	1.82e-02 	9.82e-01 	2.95e-16 	4.39e-22 	GD	Rv0015c_(pknA)
18454	0	1.82e-02 	9.82e-01 	6.04e-18 	1.18e-21 	GD	Rv0015c_(pknA)
18488	0	1.82e-02 	9.82e-01 	2.09e-19 	4.62e-21 	GD	Rv0015c_(pknA)
18527	0	1.82e-02 	9.82e-01 	2.16e-18 	1.81e-20 	GD	Rv0015c_(pknA)
18666	0	1.82e-02 	9.82e-01 	3.89e-16 	7.07e-20 	GD	Rv0015c_(pknA)
18693	0	1.81e-02 	9.82e-01 	7.51e-14 	2.77e-19 	GD	Rv0015c_(pknA)
18725	0	1.79e-02 	9.82e-01 	1.45e-11 	1.82e-18 	GD	Rv0015c_(pknA)
18907	0	1.70e-02 	9.83e-01 	2.80e-09 	7.17e-16 	GD	Rv0016c_(pbpA)
19038	9	1.90e-19 	1.00e+00 	7.24e-06 	9.56e-12 	GD	Rv0016c_(pbpA)
19043	0	8.15e-16 	1.00e+00 	5.49e-07 	6.98e-13 	GD	Rv0016c_(pbpA)
19081	0	8.14e-16 	1.00e+00 	5.49e-07 	6.98e-13 	GD	Rv0016c_(pbpA)
19100	48	6.44e-106	6.58e-01 	3.42e-01 	5.31e-07 	GD	Rv0016c_(pbpA)
19107	0	9.25e-22 	1.00e+00 	5.49e-07 	6.98e-13 	GD	Rv0016c_(pbpA)
19134	0	1.15e-21 	1.00e+00 	5.49e-07 	6.98e-13 	GD	Rv0016c_(pbpA)
19138	112	3.82e-239	2.07e-08 	1.00e+00 	2.03e-06 	GD	Rv0016c_(pbpA)
19151	9	4.08e-34 	1.00e+00 	7.24e-06 	9.61e-12 	GD	Rv0016c_(pbpA)
19179	0	4.33e-14 	1.00e+00 	4.19e-07 	3.70e-14 	GD	Rv0016c_(pbpA)
19194	0	4.35e-14 	1.00e+00 	3.85e-07 	1.50e-16 	GD	Rv0016c_(pbpA)
19226	0	4.35e-14 	1.00e+00 	3.84e-07 	6.08e-19 	GD	Rv0016c_(pbpA)
19239	0	4.34e-14 	1.00e+00 	3.84e-07 	2.46e-21 	GD	Rv0016c_(pbpA)
19259	0	4.29e-14 	1.00e+00 	3.84e-07 	9.98e-24 	GD	Rv0016c_(pbpA)
19310	0	4.10e-14 	1.00e+00 	3.84e-07 	4.63e-26 	GD	Rv0016c_(pbpA)
19453	10	6.25e-33 	1.00e+00 	6.75e-06 	1.42e-25 	GD	Rv0016c_(pbpA)
19461	0	5.90e-22 	1.00e+00 	3.84e-07 	1.05e-26 	GD	Rv0016c_(pbpA)
19582	18	1.40e-55 	1.00e+00 	6.69e-05 	4.93e-23 	GD	Rv0016c_(pbpA)
19667	0	7.90e-21 	1.00e+00 	3.84e-07 	2.49e-25 	GD	Rv0016c_(pbpA)
19693	47	7.02e-109	7.85e-01 	2.15e-01 	1.58e-17 	GD	Rv0016c_(pbpA)
19760	0	1.42e-13 	1.00e+00 	3.84e-07 	2.12e-23 	GD	Rv0016c_(pbpA)
19771	0	1.78e-13 	1.00e+00 	3.84e-07 	2.23e-25 	GD	Rv0016c_(pbpA)
19829	0	1.87e-13 	1.00e+00 	3.84e-07 	4.72e-25 	GD	Rv0016c_(pbpA)
19838	2	3.39e-17 	1.00e+00 	6.81e-07 	3.90e-23 	GD	Rv0016c_(pbpA)
19914	0	3.56e-12 	1.00e+00 	3.86e-07 	6.07e-22 	GD	Rv0016c_(pbpA)
19935	0	4.42e-12 	1.00e+00 	4.87e-07 	2.99e-20 	GD	Rv0016c_(pbpA)
19951	0	4.64e-12 	1.00e+00 	5.47e-06 	1.49e-18 	GD	Rv0016c_(pbpA)
19963	56	2.48e-120	4.23e-04 	1.00e+00 	3.84e-13 	GD	Rv0016c_(pbpA)
19973	0	4.17e-10 	1.00e+00 	2.55e-04 	1.86e-17 	GD	Rv0016c_(pbpA)
19984	0	5.24e-10 	1.00e+00 	2.55e-04 	3.74e-18 	GD	Rv0016c_(pbpA)
20002	0	5.51e-10 	1.00e+00 	2.58e-04 	1.69e-18 	GD	Rv0016c_(pbpA)
20037	0	5.58e-10 	1.00e+00 	4.15e-04 	4.72e-17 	GD	Rv0016c_(pbpA)
20044	12	1.48e-32 	7.95e-01 	2.05e-01 	6.34e-14 	GD	Rv0016c_(pbpA)
20092	149	2.94e-308	8.30e-18 	1.00e+00 	4.35e-13 	NE	Rv0016c_(pbpA)
20178	3	3.55e-28 	1.83e-13 	1.00e+00 	7.59e-14 	NE	Rv0016c_(pbpA)
20211	0	5.49e-20 	4.31e-13 	1.00e+00 	1.56e-14 	NE	Rv0016c_(pbpA)
20234	175	0.00e+00 	6.85e-35 	1.00e+00 	7.47e-15 	NE	Rv0016c_(pbpA),Rv0017c_(rodA)
20266	0	5.24e-20 	7.50e-20 	1.00e+00 	1.24e-15 	NE	Rv0017c_(rodA)
20278	3	5.32e-26 	3.23e-20 	1.00e+00 	2.53e-16 	NE	Rv0017c_(rodA)
20345	54	3.69e-130	1.38e-26 	1.00e+00 	6.57e-17 	NE	Rv0017c_(rodA)
20349	10	2.83e-42 	1.58e-21 	1.00e+00 	1.32e-17 	NE	Rv0017c_(rodA)
20376	10	2.83e-42 	2.14e-21 	1.00e+00 	2.78e-18 	NE	Rv0017c_(rodA)
20456	0	5.22e-20 	4.08e-20 	1.00e+00 	5.93e-19 	NE	Rv0017c_(rodA)
20497	64	7.25e-148	4.30e-28 	1.00e+00 	2.08e-19 	NE	Rv0017c_(rodA)
20547	325	0.00e+00 	2.34e-63 	1.00e+00 	2.78e-19 	NE	Rv0017c_(rodA)
20650	0	2.74e-10 	2.83e-11 	1.00e+00 	5.05e-20 	NE	Rv0017c_(rodA)
20671	0	2.75e-10 	2.89e-11 	1.00e+00 	4.35e-21 	NE	Rv0017c_(rodA)
20680	2	2.78e-14 	1.63e-11 	1.00e+00 	8.68e-22 	NE	Rv0017c_(rodA)
20712	0	2.75e-10 	2.89e-11 	1.00e+00 	1.74e-22 	NE	Rv0017c_(rodA)
20756	0	2.75e-10 	2.89e-11 	1.00e+00 	3.52e-23 	NE	Rv0017c_(rodA)
20787	0	2.75e-10 	2.89e-11 	1.00e+00 	7.46e-24 	NE	Rv0017c_(rodA)
20859	0	2.75e-10 	2.89e-11 	1.00e+00 	1.95e-24 	NE	Rv0017c_(rodA)
20883	239	0.00e+00 	4.93e-41 	1.00e+00 	4.64e-24 	NE	Rv0017c_(rodA)
21041	0	1.01e-17 	3.36e-18 	1.00e+00 	1.05e-24 	NE	Rv0017c_(rodA)
21204	0	1.01e-17 	3.43e-18 	1.00e+00 	5.62e-25 	NE	Rv0017c_(rodA)
21210	17	1.10e-51 	2.62e-20 	1.00e+00 	5.14e-25 	NE	Rv0017c_(rodA)
21266	0	5.22e-20 	3.26e-18 	1.00e+00 	5.07e-25 	NE	Rv0017c_(rodA)
21359	53	6.86e-126	8.03e-25 	1.00e+00 	9.09e-25 	NE	Rv0017c_(rodA)
21414	63	3.72e-148	1.55e-30 	1.00e+00 	2.07e-24 	NE	Rv0017c_(rodA)
21477	0	5.22e-20 	3.46e-21 	1.00e+00 	4.86e-24 	NE	Rv0017c_(rodA)
21481	235	0.00e+00 	1.90e-50 	1.00e+00 	5.58e-23 	NE	Rv0017c_(rodA)
21548	0	1.95e-15 	1.13e-17 	1.00e+00 	5.21e-23 	NE	Rv0017c_(rodA)
21608	0	1.96e-15 	1.15e-17 	1.00e+00 	2.07e-22 	NE	Rv0017c_(rodA)
21777	0	1.96e-15 	1.15e-17 	1.00e+00 	9.80e-22 	NE	Rv0018c_(ppp)
22070	31	2.28e-77 	1.57e-21 	1.00e+00 	5.51e-21 	NE	Rv0018c_(ppp)
22092	0	5.22e-20 	2.91e-18 	1.00e+00 	2.19e-20 	NE	Rv0018c_(ppp)
22118	42	6.48e-104	1.68e-23 	1.00e+00 	1.27e-19 	NE	Rv0018c_(ppp)
22144	53	3.53e-128	2.37e-28 	1.00e+00 	5.78e-19 	NE	Rv0018c_(ppp)
22187	0	1.53e-19 	2.90e-19 	1.00e+00 	1.90e-18 	NE	Rv0018c_(ppp)
22195	1	1.54e-21 	2.22e-19 	1.00e+00 	9.14e-18 	NE	Rv0018c_(ppp)
22199	20	1.13e-59 	9.47e-22 	1.00e+00 	4.88e-17 	NE	Rv0018c_(ppp)
22202	69	3.84e-160	4.22e-28 	1.00e+00 	2.79e-16 	NE	Rv0018c_(ppp)
22279	0	1.07e-17 	3.81e-15 	1.00e+00 	8.31e-16 	NE	Rv0018c_(ppp)
22314	0	1.08e-17 	3.89e-15 	1.00e+00 	3.94e-15 	NE	Rv0018c_(ppp)
22338	69	1.53e-155	9.96e-24 	1.00e+00 	2.59e-14 	NE	Rv0018c_(ppp)
22454	53	5.16e-128	3.11e-18 	1.00e+00 	9.69e-14 	NE	Rv0018c_(ppp)
22460	0	9.95e-01 	5.15e-09 	5.18e-03 	1.62e-15 	ES	Rv0018c_(ppp)
22578	0	1.00e+00 	5.26e-09 	2.68e-05 	7.98e-18 	ES	Rv0018c_(ppp)
22590	0	1.00e+00 	5.26e-09 	1.46e-07 	4.09e-20 	ES	Rv0018c_(ppp)
22625	0	1.00e+00 	5.26e-09 	7.80e-09 	2.11e-22 	ES	Rv0018c_(ppp)
22817	0	1.00e+00 	5.26e-09 	7.08e-09 	1.10e-24 	ES	Rv0018c_(ppp)
22836	0	1.00e+00 	5.26e-09 	7.08e-09 	7.11e-27 	ES	Rv0018c_(ppp)
22887	0	1.00e+00 	5.26e-09 	7.08e-09 	1.48e-27 	ES	Rv0018c_(ppp)
22932	0	1.00e+00 	5.26e-09 	7.08e-09 	2.21e-27 	ES	Rv0018c_(ppp)
23083	0	1.00e+00 	5.26e-09 	7.08e-09 	7.21e-25 	ES	Rv0018c_(ppp)
23099	0	1.00e+00 	5.26e-09 	7.08e-09 	6.91e-22 	ES	Rv0018c_(ppp)
23125	0	1.00e+00 	5.26e-09 	7.80e-09 	6.66e-19 	ES	Rv0018c_(ppp)
23153	0	1.00e+00 	5.26e-09 	1.46e-07 	6.43e-16 	ES	Rv0018c_(ppp)
23330	0	1.00e+00 	5.26e-09 	2.68e-05 	6.21e-13 	ES	Rv0019c_(-)
23361	54	2.54e-106	1.88e-13 	1.00e+00 	1.45e-07 	NE	Rv0019c_(-)
23381	89	5.98e-200	7.68e-23 	1.00e+00 	1.67e-07 	NE	Rv0019c_(-)
23394	475	0.00e+00 	2.77e-80 	1.00e+00 	8.17e-07 	NE	Rv0019c_(-)
23413	26	3.39e-74 	4.51e-26 	1.00e+00 	1.29e-07 	NE	Rv0019c_(-)
23442	243	0.00e+00 	4.01e-53 	1.00e+00 	3.15e-07 	NE	Rv0019c_(-)
23512	0	1.02e-17 	1.73e-19 	1.00e+00 	1.16e-07 	NE	Rv0019c_(-)
23550	0	1.03e-17 	1.77e-19 	1.00e+00 	1.16e-07 	NE	Rv0019c_(-)
23582	293	0.00e+00 	5.70e-56 	1.00e+00 	3.86e-07 	NE	Rv0019c_(-)
23640	196	0.00e+00 	2.71e-47 	1.00e+00 	2.59e-07 	NE	Rv0019c_(-)
23663	0	1.11e-17 	1.88e-19 	1.00e+00 	1.16e-07 	NE	Rv0019c_(-)
23681	0	1.11e-17 	1.91e-19 	1.00e+00 	1.16e-07 	NE	Rv0019c_(-)
23723	433	0.00e+00 	2.28e-73 	1.00e+00 	6.87e-07 	NE	Rv0019c_(-)
23807	140	5.98e-302	2.75e-40 	1.00e+00 	2.06e-07 	NE	
23856	39	4.06e-100	7.46e-19 	1.00e+00 	1.36e-07 	NE	
23933	0	9.95e-01 	4.04e-13 	5.18e-03 	5.99e-10 	ES	Rv0020c_(TB39.8)
23947	0	1.00e+00 	1.05e-13 	2.68e-05 	6.21e-13 	ES	Rv0020c_(TB39.8)
24102	0	1.00e+00 	2.69e-14 	1.39e-07 	6.43e-16 	ES	Rv0020c_(TB39.8)
24136	0	1.00e+00 	6.88e-15 	7.19e-10 	6.66e-19 	ES	Rv0020c_(TB39.8)
24159	0	1.00e+00 	1.76e-15 	3.72e-12 	6.91e-22 	ES	Rv0020c_(TB39.8)
24174	0	1.00e+00 	4.50e-16 	1.93e-14 	7.21e-25 	ES	Rv0020c_(TB39.8)
24183	0	1.00e+00 	1.15e-16 	9.98e-17 	2.21e-27 	ES	Rv0020c_(TB39.8)
24207	0	1.00e+00 	2.94e-17 	5.17e-19 	1.45e-27 	ES	Rv0020c_(TB39.8)
24231	0	1.00e+00 	7.52e-18 	2.68e-21 	1.45e-27 	ES	Rv0020c_(TB39.8)
24237	0	1.00e+00 	1.92e-18 	1.39e-23 	1.45e-27 	ES	Rv0020c_(TB39.8)
24261	0	1.00e+00 	4.92e-19 	7.90e-26 	1.45e-27 	ES	Rv0020c_(TB39.8)
24282	0	1.00e+00 	1.26e-19 	7.66e-27 	1.45e-27 	ES	Rv0020c_(TB39.8)
24309	0	1.00e+00 	3.22e-20 	7.29e-27 	1.45e-27 	ES	Rv0020c_(TB39.8)
24318	0	1.00e+00 	8.30e-21 	7.29e-27 	1.45e-27 	ES	Rv0020c_(TB39.8)
24336	0	1.00e+00 	2.18e-21 	7.29e-27 	1.45e-27 	ES	Rv0020c_(TB39.8)
24351	0	1.00e+00 	6.19e-22 	7.29e-27 	1.45e-27 	ES	Rv0020c_(TB39.8)
24372	0	1.00e+00 	2.20e-22 	7.29e-27 	1.45e-27 	ES	Rv0020c_(TB39.8)
24384	0	1.00e+00 	1.19e-22 	7.29e-27 	1.45e-27 	ES	Rv0020c_(TB39.8)
24402	0	1.00e+00 	9.71e-23 	7.29e-27 	1.45e-27 	ES	Rv0020c_(TB39.8)
24447	0	1.00e+00 	1.07e-22 	7.29e-27 	1.45e-27 	ES	Rv0020c_(TB39.8)
24483	0	1.00e+00 	1.72e-22 	7.29e-27 	1.45e-27 	ES	Rv0020c_(TB39.8)
24492	0	1.00e+00 	4.32e-22 	7.29e-27 	1.45e-27 	ES	Rv0020c_(TB39.8)
24501	0	1.00e+00 	1.45e-21 	7.29e-27 	1.45e-27 	ES	Rv0020c_(TB39.8)
24534	0	1.00e+00 	5.43e-21 	7.29e-27 	1.45e-27 	ES	Rv0020c_(TB39.8)
24552	0	1.00e+00 	2.10e-20 	7.29e-27 	1.45e-27 	ES	Rv0020c_(TB39.8)
24564	0	1.00e+00 	8.19e-20 	7.29e-27 	1.45e-27 	ES	Rv0020c_(TB39.8)
24579	0	1.00e+00 	3.20e-19 	7.29e-27 	1.45e-27 	ES	Rv0020c_(TB39.8)
24621	0	1.00e+00 	1.25e-18 	7.29e-27 	1.45e-27 	ES	Rv0020c_(TB39.8)
24633	0	1.00e+00 	4.90e-18 	7.29e-27 	1.45e-27 	ES	Rv0020c_(TB39.8)
24657	0	1.00e+00 	1.91e-17 	7.29e-27 	1.45e-27 	ES	Rv0020c_(TB39.8)
24678	0	1.00e+00 	7.49e-17 	7.29e-27 	1.45e-27 	ES	Rv0020c_(TB39.8)
24696	0	1.00e+00 	2.93e-16 	7.29e-27 	1.45e-27 	ES	Rv0020c_(TB39.8)
24714	0	1.00e+00 	1.15e-15 	7.68e-27 	1.45e-27 	ES	Rv0020c_(TB39.8)
24732	0	1.00e+00 	4.48e-15 	7.91e-26 	1.46e-27 	ES	Rv0020c_(TB39.8)
24750	0	1.00e+00 	1.75e-14 	1.39e-23 	1.51e-27 	ES	Rv0020c_(TB39.8)
24768	0	1.00e+00 	6.85e-14 	2.68e-21 	1.69e-27 	ES	Rv0020c_(TB39.8)
24801	0	1.00e+00 	2.68e-13 	5.17e-19 	2.40e-27 	ES	Rv0020c_(TB39.8)
24819	0	1.00e+00 	1.05e-12 	9.98e-17 	5.22e-27 	ES	Rv0020c_(TB39.8)
24840	0	1.00e+00 	4.10e-12 	1.93e-14 	2.18e-26 	ES	Rv0020c_(TB39.8)
24909	0	1.00e+00 	1.60e-11 	3.72e-12 	1.16e-24 	ES	Rv0020c_(TB39.8)
24921	0	1.00e+00 	6.27e-11 	7.19e-10 	2.14e-22 	ES	Rv0020c_(TB39.8)
24924	0	1.00e+00 	2.45e-10 	1.39e-07 	4.32e-20 	ES	Rv0020c_(TB39.8)
24960	0	1.00e+00 	9.60e-10 	2.68e-05 	1.02e-17 	ES	Rv0020c_(TB39.8)
24986	9	2.01e-16 	5.49e-08 	1.00e+00 	7.58e-13 	NE	Rv0020c_(TB39.8)
25069	0	1.46e-09 	7.25e-07 	1.00e+00 	4.96e-13 	NE	Rv0020c_(TB39.8)
25099	0	1.46e-09 	7.24e-07 	1.00e+00 	4.47e-13 	NE	Rv0020c_(TB39.8)
25143	51	1.88e-111	3.17e-13 	1.00e+00 	5.39e-13 	NE	Rv0020c_(TB39.8)
25168	113	6.11e-248	1.33e-25 	1.00e+00 	6.93e-13 	NE	Rv0020c_(TB39.8)
25170	173	0.00e+00 	2.17e-44 	1.00e+00 	8.86e-13 	NE	Rv0020c_(TB39.8)
25252	23	3.03e-68 	1.00e-25 	1.00e+00 	4.78e-13 	NE	Rv0020c_(TB39.8)
25260	45	3.39e-112	1.83e-28 	1.00e+00 	5.23e-13 	NE	Rv0020c_(TB39.8)
25438	151	4.94e-324	1.09e-41 	1.00e+00 	8.09e-13 	NE	Rv0020c_(TB39.8)
25505	25	3.06e-72 	5.50e-26 	1.00e+00 	4.82e-13 	NE	
25528	96	4.40e-214	7.94e-35 	1.00e+00 	6.45e-13 	NE	
25613	53	3.53e-128	1.73e-29 	1.00e+00 	5.41e-13 	NE	
25616	815	0.00e+00 	2.27e-124	1.00e+00 	1.24e-11 	NE	
25624	281	0.00e+00 	7.05e-58 	1.00e+00 	1.38e-12 	NE	
25730	1138	0.00e+00 	1.37e-164	1.00e+00 	4.69e-11 	NE	
25796	6	2.77e-34 	5.50e-21 	1.00e+00 	4.45e-13 	NE	
25832	0	5.22e-20 	3.41e-20 	1.00e+00 	4.35e-13 	NE	
25844	52	6.82e-124	1.12e-26 	1.00e+00 	5.38e-13 	NE	
25906	0	5.22e-20 	3.49e-21 	1.00e+00 	4.35e-13 	NE	
25914	536	0.00e+00 	6.34e-88 	1.00e+00 	3.94e-12 	NE	Rv0021c_(-)
25960	15	2.91e-52 	8.92e-24 	1.00e+00 	4.62e-13 	NE	Rv0021c_(-)
25967	5	2.76e-32 	3.50e-22 	1.00e+00 	4.44e-13 	NE	Rv0021c_(-)
26040	569	0.00e+00 	2.01e-92 	1.00e+00 	4.52e-12 	NE	Rv0021c_(-)
26067	39	3.29e-100	9.59e-28 	1.00e+00 	5.11e-13 	NE	Rv0021c_(-)
26141	2035	0.00e+00 	2.81e-276	1.00e+00 	1.89e-09 	NE	Rv0021c_(-)
26175	291	0.00e+00 	4.01e-59 	1.00e+00 	1.44e-12 	NE	Rv0021c_(-)
26183	354	0.00e+00 	5.74e-67 	1.00e+00 	1.87e-12 	NE	Rv0021c_(-)
26193	619	0.00e+00 	5.78e-100	1.00e+00 	5.57e-12 	NE	Rv0021c_(-)
26197	403	0.00e+00 	4.54e-73 	1.00e+00 	2.29e-12 	NE	Rv0021c_(-)
26261	22	3.01e-66 	1.37e-25 	1.00e+00 	4.78e-13 	NE	Rv0021c_(-)
26280	100	4.50e-222	2.65e-35 	1.00e+00 	6.59e-13 	NE	Rv0021c_(-)
26290	0	5.22e-20 	3.46e-21 	1.00e+00 	4.37e-13 	NE	Rv0021c_(-)
26300	328	0.00e+00 	4.99e-62 	1.00e+00 	1.68e-12 	NE	Rv0021c_(-)
26377	193	0.00e+00 	6.39e-47 	1.00e+00 	9.66e-13 	NE	Rv0021c_(-)
26417	0	5.24e-20 	3.48e-21 	1.00e+00 	4.37e-13 	NE	Rv0021c_(-)
26622	143	1.09e-305	5.44e-39 	1.00e+00 	7.88e-13 	NE	Rv0021c_(-)
26742	73	3.95e-168	5.65e-32 	1.00e+00 	5.94e-13 	NE	Rv0021c_(-)
26780	15	3.01e-52 	2.52e-21 	1.00e+00 	4.77e-13 	NE	Rv0021c_(-)
26831	4	3.22e-30 	1.47e-19 	1.00e+00 	4.97e-13 	NE	Rv0021c_(-)
26838	0	2.69e-19 	4.81e-19 	1.00e+00 	6.86e-13 	NE	Rv0021c_(-)
26860	532	0.00e+00 	2.73e-85 	1.00e+00 	1.49e-11 	NE	Rv0021c_(-)
26873	21	1.00e-63 	7.92e-25 	1.00e+00 	2.42e-12 	NE	Rv0021c_(-)
26932	815	0.00e+00 	2.99e-123	1.00e+00 	1.36e-10 	NE	
27213	750	0.00e+00 	8.11e-116	1.00e+00 	1.14e-10 	NE	Rv0022c_(whiB5)
27245	382	0.00e+00 	2.67e-70 	1.00e+00 	2.55e-11 	NE	Rv0022c_(whiB5)
27252	105	6.67e-232	8.38e-36 	1.00e+00 	8.32e-12 	NE	Rv0022c_(whiB5)
27299	704	0.00e+00 	3.69e-110	1.00e+00 	1.04e-10 	NE	Rv0022c_(whiB5)
27354	75	5.53e-172	4.41e-32 	1.00e+00 	7.95e-12 	NE	Rv0022c_(whiB5)
27367	25	7.55e-72 	2.04e-25 	1.00e+00 	6.86e-12 	NE	Rv0022c_(whiB5)
27399	14	2.20e-49 	4.69e-23 	1.00e+00 	8.21e-12 	NE	Rv0022c_(whiB5)
27410	1229	0.00e+00 	3.98e-174	1.00e+00 	2.37e-09 	NE	Rv0022c_(whiB5)
27470	0	9.95e-01 	4.05e-13 	5.18e-03 	7.95e-14 	ES	
27482	0	1.00e+00 	1.07e-13 	2.68e-05 	8.87e-17 	ES	
27484	0	1.00e+00 	2.85e-14 	1.39e-07 	1.24e-19 	ES	
27518	0	1.00e+00 	8.48e-15 	7.19e-10 	2.98e-22 	ES	
27526	0	1.00e+00 	3.36e-15 	3.72e-12 	1.18e-24 	ES	
27528	0	1.00e+00 	2.05e-15 	1.93e-14 	7.20e-27 	ES	
27530	0	1.00e+00 	1.72e-15 	9.98e-17 	1.47e-27 	ES	
27534	0	1.00e+00 	1.63e-15 	5.17e-19 	1.45e-27 	ES	
27558	0	1.00e+00 	1.61e-15 	2.68e-21 	1.45e-27 	ES	
27566	0	1.00e+00 	1.61e-15 	1.39e-23 	1.45e-27 	ES	
27569	0	1.00e+00 	1.61e-15 	7.90e-26 	1.45e-27 	ES	
27578	0	1.00e+00 	1.61e-15 	7.66e-27 	1.45e-27 	ES	
27683	0	1.00e+00 	1.61e-15 	7.29e-27 	1.45e-27 	ES	Rv0023_(-)
27703	0	1.00e+00 	1.61e-15 	7.66e-27 	1.45e-27 	ES	Rv0023_(-)
27784	0	1.00e+00 	1.61e-15 	7.90e-26 	1.45e-27 	ES	Rv0023_(-)
27906	0	1.00e+00 	1.61e-15 	1.39e-23 	1.45e-27 	ES	Rv0023_(-)
27925	0	1.00e+00 	1.61e-15 	2.68e-21 	1.45e-27 	ES	Rv0023_(-)
27994	0	1.00e+00 	1.63e-15 	5.17e-19 	1.45e-27 	ES	Rv0023_(-)
28003	0	1.00e+00 	1.72e-15 	9.98e-17 	1.47e-27 	ES	Rv0023_(-)
28005	0	1.00e+00 	2.05e-15 	1.93e-14 	7.11e-27 	ES	Rv0023_(-)
28145	0	1.00e+00 	3.36e-15 	3.72e-12 	1.10e-24 	ES	Rv0023_(-)
28208	0	1.00e+00 	8.48e-15 	7.19e-10 	2.12e-22 	ES	Rv0023_(-)
28232	0	1.00e+00 	2.85e-14 	1.39e-07 	4.19e-20 	ES	Rv0023_(-)
28263	0	1.00e+00 	1.07e-13 	2.68e-05 	8.94e-18 	ES	Rv0023_(-)
28368	275	0.00e+00 	4.48e-45 	1.00e+00 	1.53e-12 	NE	Rv0024_(-)
28455	210	0.00e+00 	7.90e-49 	1.00e+00 	6.11e-13 	NE	Rv0024_(-)
28512	199	0.00e+00 	1.48e-47 	1.00e+00 	2.53e-13 	NE	Rv0024_(-)
28661	24	3.45e-70 	8.41e-26 	1.00e+00 	4.70e-14 	NE	Rv0024_(-)
28670	149	5.95e-320	2.09e-41 	1.00e+00 	2.08e-14 	NE	Rv0024_(-)
28679	11	2.88e-44 	3.18e-22 	1.00e+00 	4.54e-15 	NE	Rv0024_(-)
28687	0	5.23e-20 	1.09e-20 	1.00e+00 	1.78e-15 	NE	Rv0024_(-)
28705	896	0.00e+00 	2.90e-132	1.00e+00 	4.97e-14 	NE	Rv0024_(-)
28803	0	5.24e-20 	3.48e-21 	1.00e+00 	1.14e-15 	NE	Rv0024_(-)
28914	95	8.54e-210	5.15e-33 	1.00e+00 	4.24e-16 	NE	Rv0024_(-)
28974	46	3.41e-114	1.29e-28 	1.00e+00 	1.41e-16 	NE	Rv0024_(-)
29010	590	0.00e+00 	2.36e-96 	1.00e+00 	7.47e-16 	NE	Rv0024_(-)
29205	233	0.00e+00 	6.68e-52 	1.00e+00 	1.40e-16 	NE	Rv0024_(-)
29270	273	0.00e+00 	6.99e-57 	1.00e+00 	8.04e-17 	NE	Rv0025_(-)
29354	54	3.55e-130	1.30e-29 	1.00e+00 	1.47e-17 	NE	Rv0025_(-)
29403	18	2.95e-58 	5.06e-25 	1.00e+00 	3.12e-18 	NE	Rv0025_(-)
29457	80	4.06e-182	9.65e-33 	1.00e+00 	9.60e-19 	NE	Rv0025_(-)
29516	55	3.57e-132	9.75e-30 	1.00e+00 	2.69e-19 	NE	Rv0025_(-)
29567	68	3.81e-158	2.35e-31 	1.00e+00 	1.09e-19 	NE	Rv0025_(-)
29587	33	3.19e-88 	4.37e-26 	1.00e+00 	5.61e-20 	NE	Rv0025_(-)
29605	1	1.02e-21 	9.68e-20 	1.00e+00 	4.04e-20 	NE	Rv0025_(-)
29620	0	1.54e-19 	1.32e-19 	1.00e+00 	3.82e-20 	NE	
29659	157	0.00e+00 	3.67e-39 	1.00e+00 	7.24e-20 	NE	
29667	1512	0.00e+00 	3.71e-211	1.00e+00 	1.92e-17 	NE	
29671	907	0.00e+00 	7.96e-136	1.00e+00 	1.59e-18 	NE	
29776	71	3.87e-164	9.92e-32 	1.00e+00 	4.70e-20 	NE	Rv0026_(-)
29892	0	5.22e-20 	4.43e-21 	1.00e+00 	8.86e-21 	NE	Rv0026_(-)
29920	18	5.73e-56 	2.55e-23 	1.00e+00 	1.98e-21 	NE	Rv0026_(-)
29923	118	4.93e-258	2.13e-36 	1.00e+00 	7.06e-22 	NE	Rv0026_(-)
30009	0	5.22e-20 	3.46e-21 	1.00e+00 	1.32e-22 	NE	Rv0026_(-)
30119	67	7.37e-154	1.57e-29 	1.00e+00 	4.49e-23 	NE	Rv0026_(-)
30195	0	5.22e-20 	3.46e-21 	1.00e+00 	1.48e-23 	NE	Rv0026_(-)
30271	586	0.00e+00 	3.74e-94 	1.00e+00 	1.29e-22 	NE	Rv0026_(-)
30449	344	0.00e+00 	1.01e-65 	1.00e+00 	4.56e-23 	NE	Rv0026_(-)
30479	411	0.00e+00 	4.58e-74 	1.00e+00 	4.60e-23 	NE	Rv0026_(-)
30679	211	0.00e+00 	3.67e-49 	1.00e+00 	1.40e-23 	NE	Rv0026_(-)
30911	0	5.22e-20 	3.46e-21 	1.00e+00 	2.66e-24 	NE	Rv0026_(-)
30968	193	0.00e+00 	3.22e-45 	1.00e+00 	2.52e-24 	NE	Rv0026_(-)
31004	25	3.06e-72 	5.50e-26 	1.00e+00 	9.94e-25 	NE	Rv0026_(-)
31066	305	0.00e+00 	7.52e-61 	1.00e+00 	3.55e-24 	NE	Rv0026_(-)
31075	160	0.00e+00 	8.22e-43 	1.00e+00 	2.32e-24 	NE	
31149	233	0.00e+00 	6.68e-52 	1.00e+00 	3.78e-24 	NE	
31153	532	0.00e+00 	3.93e-89 	1.00e+00 	1.77e-23 	NE	
31223	169	0.00e+00 	6.22e-44 	1.00e+00 	3.73e-24 	NE	Rv0027_(-)
31261	0	5.22e-20 	3.79e-21 	1.00e+00 	9.77e-25 	NE	Rv0027_(-)
31323	49	6.72e-118	3.01e-27 	1.00e+00 	6.94e-25 	NE	Rv0027_(-)
31381	0	1.01e-17 	1.71e-19 	1.00e+00 	4.85e-25 	NE	Rv0027_(-)
31410	0	1.01e-17 	1.75e-19 	1.00e+00 	4.62e-25 	NE	Rv0027_(-)
31589	122	1.89e-261	1.10e-34 	1.00e+00 	8.69e-25 	NE	Rv0028_(-)
31597	182	0.00e+00 	1.50e-45 	1.00e+00 	1.27e-24 	NE	Rv0028_(-)
31684	0	1.95e-15 	8.45e-18 	1.00e+00 	5.58e-25 	NE	Rv0028_(-)
31701	0	1.96e-15 	8.62e-18 	1.00e+00 	4.65e-25 	NE	Rv0028_(-)
31810	0	1.96e-15 	8.62e-18 	1.00e+00 	4.68e-25 	NE	Rv0028_(-)
31825	226	0.00e+00 	6.11e-46 	1.00e+00 	1.45e-24 	NE	
31967	0	5.22e-20 	3.59e-21 	1.00e+00 	5.77e-25 	NE	
31978	25	5.94e-70 	2.77e-24 	1.00e+00 	5.46e-25 	NE	
32045	167	0.00e+00 	3.22e-43 	1.00e+00 	1.08e-24 	NE	
32051	0	5.22e-20 	3.46e-21 	1.00e+00 	5.38e-25 	NE	
32134	72	7.56e-164	3.75e-30 	1.00e+00 	6.75e-25 	NE	Rv0029_(-)
32163	101	4.52e-224	1.82e-35 	1.00e+00 	8.12e-25 	NE	Rv0029_(-)
32197	45	3.39e-112	1.71e-28 	1.00e+00 	6.63e-25 	NE	Rv0029_(-)
32253	230	0.00e+00 	1.58e-51 	1.00e+00 	1.61e-24 	NE	Rv0029_(-)
32403	0	5.22e-20 	3.46e-21 	1.00e+00 	6.22e-25 	NE	Rv0029_(-)
32434	146	1.11e-311	2.29e-39 	1.00e+00 	1.09e-24 	NE	Rv0029_(-)
32493	197	0.00e+00 	2.03e-47 	1.00e+00 	1.55e-24 	NE	Rv0029_(-)
32518	0	5.22e-20 	3.46e-21 	1.00e+00 	6.88e-25 	NE	Rv0029_(-)
32673	197	0.00e+00 	1.02e-45 	1.00e+00 	2.00e-24 	NE	Rv0029_(-)
32755	50	3.48e-122	4.09e-29 	1.00e+00 	1.70e-24 	NE	Rv0029_(-)
32777	302	0.00e+00 	1.71e-60 	1.00e+00 	1.15e-23 	NE	Rv0029_(-)
32886	407	0.00e+00 	1.44e-73 	1.00e+00 	3.19e-23 	NE	Rv0029_(-)
32910	87	4.21e-196	1.01e-33 	1.00e+00 	1.15e-23 	NE	Rv0029_(-)
32995	0	5.22e-20 	5.74e-21 	1.00e+00 	1.53e-23 	NE	Rv0029_(-)
33023	15	5.64e-50 	7.84e-23 	1.00e+00 	5.73e-23 	NE	Rv0029_(-)
33045	116	4.88e-254	8.59e-36 	1.00e+00 	3.80e-22 	NE	Rv0029_(-)
33058	650	0.00e+00 	7.98e-104	1.00e+00 	1.16e-20 	NE	Rv0029_(-)
33113	200	0.00e+00 	8.59e-48 	1.00e+00 	2.27e-21 	NE	Rv0029_(-)
33152	0	5.22e-20 	3.46e-21 	1.00e+00 	1.42e-21 	NE	Rv0029_(-)
33217	1465	0.00e+00 	1.33e-203	1.00e+00 	1.47e-18 	NE	
33355	0	5.22e-20 	3.46e-21 	1.00e+00 	3.58e-21 	NE	Rv0030_(-)
33359	123	9.82e-266	1.68e-36 	1.00e+00 	6.09e-21 	NE	Rv0030_(-)
33449	0	7.26e-11 	2.06e-14 	1.00e+00 	4.04e-21 	NE	Rv0030_(-)
33490	0	7.30e-11 	2.10e-14 	1.00e+00 	5.96e-21 	NE	Rv0030_(-)
33533	0	7.30e-11 	2.10e-14 	1.00e+00 	1.55e-20 	NE	Rv0030_(-)
33560	0	7.30e-11 	2.10e-14 	1.00e+00 	6.34e-20 	NE	
33650	0	7.30e-11 	2.10e-14 	1.00e+00 	3.03e-19 	NE	Rv0031_(-)
33797	289	0.00e+00 	2.13e-50 	1.00e+00 	6.18e-18 	NE	
33805	20	2.98e-62 	2.58e-25 	1.00e+00 	4.02e-18 	NE	
33857	36	3.24e-94 	2.63e-27 	1.00e+00 	1.40e-17 	NE	
33861	374	0.00e+00 	1.86e-69 	1.00e+00 	2.25e-16 	NE	
33863	110	4.73e-242	2.51e-33 	1.00e+00 	1.37e-16 	NE	
33901	0	9.17e-02 	1.14e-07 	9.08e-01 	1.91e-16 	NE	
33907	0	9.22e-02 	1.16e-07 	9.08e-01 	7.79e-19 	NE	
33927	0	9.22e-02 	1.17e-07 	9.08e-01 	3.82e-21 	NE	
33933	0	9.22e-02 	1.17e-07 	9.08e-01 	1.99e-23 	NE	
33942	0	9.22e-02 	1.17e-07 	9.08e-01 	5.04e-25 	NE	
34010	0	9.22e-02 	1.17e-07 	9.08e-01 	5.40e-25 	NE	
34028	0	9.22e-02 	1.17e-07 	9.08e-01 	2.86e-23 	NE	
34158	0	9.22e-02 	1.17e-07 	9.08e-01 	1.20e-20 	NE	
34163	0	9.22e-02 	1.16e-07 	9.08e-01 	8.71e-18 	NE	
34182	66	1.42e-133	7.61e-16 	1.00e+00 	1.13e-14 	NE	
34207	0	2.96e-17 	3.40e-09 	1.00e+00 	8.52e-15 	NE	
34241	0	2.97e-17 	3.40e-09 	1.00e+00 	8.49e-15 	NE	
34313	1	2.98e-19 	2.55e-09 	1.00e+00 	8.51e-15 	NE	Rv0032_(bioF2)
34364	115	3.54e-247	1.58e-23 	1.00e+00 	1.36e-14 	NE	Rv0032_(bioF2)
34367	69	3.83e-160	2.18e-30 	1.00e+00 	1.13e-14 	NE	Rv0032_(bioF2)
34401	48	3.44e-118	7.25e-29 	1.00e+00 	1.03e-14 	NE	Rv0032_(bioF2)
34418	208	0.00e+00 	8.67e-49 	1.00e+00 	1.99e-14 	NE	Rv0032_(bioF2)
34420	20	2.98e-62 	2.58e-25 	1.00e+00 	9.21e-15 	NE	Rv0032_(bioF2)
34504	171	0.00e+00 	4.07e-44 	1.00e+00 	1.71e-14 	NE	Rv0032_(bioF2)
34590	66	3.78e-154	4.16e-31 	1.00e+00 	1.11e-14 	NE	Rv0032_(bioF2)
34679	629	0.00e+00 	3.29e-101	1.00e+00 	1.13e-13 	NE	Rv0032_(bioF2)
34688	81	4.08e-184	5.64e-33 	1.00e+00 	1.19e-14 	NE	Rv0032_(bioF2)
34743	0	1.01e-17 	1.72e-19 	1.00e+00 	8.60e-15 	NE	Rv0032_(bioF2)
34849	0	1.02e-17 	1.75e-19 	1.00e+00 	8.87e-15 	NE	Rv0032_(bioF2)
34874	262	0.00e+00 	4.10e-52 	1.00e+00 	3.01e-14 	NE	Rv0032_(bioF2)
34893	0	6.37e-18 	2.78e-07 	1.00e+00 	1.25e-14 	NE	Rv0032_(bioF2)
34937	31	5.99e-80 	3.92e-11 	1.00e+00 	2.74e-14 	NE	Rv0032_(bioF2)
34999	19	4.21e-56 	4.79e-09 	1.00e+00 	8.10e-14 	NE	Rv0032_(bioF2)
35021	0	9.95e-01 	2.59e-08 	5.18e-03 	1.60e-15 	ES	Rv0032_(bioF2)
35075	0	1.00e+00 	2.63e-08 	2.82e-05 	7.96e-18 	ES	Rv0032_(bioF2)
35079	0	1.00e+00 	2.63e-08 	1.51e-06 	4.09e-20 	ES	Rv0032_(bioF2)
35117	0	1.00e+00 	2.63e-08 	1.37e-06 	2.11e-22 	ES	Rv0032_(bioF2)
35119	0	1.00e+00 	2.63e-08 	1.37e-06 	1.10e-24 	ES	Rv0032_(bioF2)
35135	0	1.00e+00 	2.63e-08 	1.37e-06 	7.11e-27 	ES	Rv0032_(bioF2)
35160	0	1.00e+00 	2.63e-08 	1.37e-06 	1.51e-27 	ES	Rv0032_(bioF2)
35182	0	1.00e+00 	2.63e-08 	1.37e-06 	1.37e-26 	ES	Rv0032_(bioF2)
35203	0	1.00e+00 	2.63e-08 	1.37e-06 	7.45e-24 	ES	Rv0032_(bioF2)
35206	0	1.00e+00 	2.63e-08 	1.37e-06 	6.35e-21 	ES	Rv0032_(bioF2)
35213	0	1.00e+00 	2.63e-08 	1.51e-06 	5.97e-18 	ES	Rv0032_(bioF2)
35250	0	1.00e+00 	2.63e-08 	2.82e-05 	5.73e-15 	ES	Rv0032_(bioF2)
35261	157	4.30e-312	1.41e-25 	1.00e+00 	2.04e-09 	NE	Rv0032_(bioF2)
35293	0	3.74e-06 	7.44e-11 	1.00e+00 	1.07e-09 	NE	Rv0032_(bioF2)
35304	0	3.75e-06 	7.55e-11 	1.00e+00 	1.13e-12 	NE	Rv0032_(bioF2)
35326	0	3.75e-06 	7.55e-11 	1.00e+00 	5.63e-15 	NE	Rv0032_(bioF2)
35343	0	3.75e-06 	7.55e-11 	1.00e+00 	8.99e-16 	NE	Rv0032_(bioF2)
35353	0	3.75e-06 	7.55e-11 	1.00e+00 	1.80e-16 	NE	Rv0032_(bioF2)
35388	0	3.75e-06 	7.55e-11 	1.00e+00 	3.67e-17 	NE	Rv0032_(bioF2)
35409	0	3.75e-06 	7.54e-11 	1.00e+00 	8.06e-18 	NE	Rv0032_(bioF2)
35422	342	0.00e+00 	1.92e-53 	1.00e+00 	9.53e-18 	NE	Rv0032_(bioF2)
35453	0	1.95e-15 	8.45e-18 	1.00e+00 	1.18e-18 	NE	Rv0032_(bioF2)
35480	0	1.96e-15 	8.62e-18 	1.00e+00 	2.41e-19 	NE	Rv0032_(bioF2)
35489	0	1.96e-15 	8.62e-18 	1.00e+00 	5.24e-20 	NE	Rv0032_(bioF2)
35570	108	3.39e-231	3.01e-31 	1.00e+00 	2.30e-20 	NE	Rv0032_(bioF2)
35630	0	5.22e-20 	3.46e-21 	1.00e+00 	7.19e-21 	NE	Rv0032_(bioF2)
35703	566	0.00e+00 	1.16e-91 	1.00e+00 	4.98e-20 	NE	Rv0032_(bioF2)
35750	0	5.22e-20 	3.46e-21 	1.00e+00 	4.38e-21 	NE	Rv0032_(bioF2)
35781	107	9.05e-234	1.65e-34 	1.00e+00 	5.31e-21 	NE	Rv0032_(bioF2)
35873	125	5.11e-272	1.87e-38 	1.00e+00 	5.42e-21 	NE	Rv0032_(bioF2)
35910	349	0.00e+00 	2.41e-66 	1.00e+00 	1.36e-20 	NE	Rv0032_(bioF2)
36029	212	0.00e+00 	2.75e-49 	1.00e+00 	7.79e-21 	NE	Rv0032_(bioF2)
36191	764	0.00e+00 	5.09e-118	1.00e+00 	7.76e-20 	NE	Rv0032_(bioF2)
36326	709	0.00e+00 	3.59e-111	1.00e+00 	6.22e-20 	NE	Rv0032_(bioF2)
36356	386	0.00e+00 	5.94e-71 	1.00e+00 	1.63e-20 	NE	Rv0032_(bioF2)
36368	94	4.36e-210	1.36e-34 	1.00e+00 	4.69e-21 	NE	Rv0032_(bioF2)
36428	30	3.14e-82 	1.28e-26 	1.00e+00 	3.46e-21 	NE	Rv0032_(bioF2)
36455	1642	0.00e+00 	2.43e-227	1.00e+00 	2.66e-18 	NE	Rv0032_(bioF2)
36515	143	5.61e-308	1.08e-40 	1.00e+00 	5.57e-21 	NE	Rv0032_(bioF2)
36519	354	0.00e+00 	5.74e-67 	1.00e+00 	5.85e-21 	NE	Rv0032_(bioF2)
36606	0	5.22e-20 	3.46e-21 	1.00e+00 	7.40e-22 	NE	Rv0032_(bioF2)
36677	225	0.00e+00 	3.34e-49 	1.00e+00 	5.18e-22 	NE	Rv0033_(acpA)
36734	22	3.01e-66 	1.37e-25 	1.00e+00 	1.08e-22 	NE	Rv0033_(acpA)
36802	241	0.00e+00 	7.35e-53 	1.00e+00 	1.21e-22 	NE	Rv0033_(acpA)
37093	581	0.00e+00 	3.11e-95 	1.00e+00 	3.74e-22 	NE	Rv0034_(-)
37125	276	0.00e+00 	2.96e-57 	1.00e+00 	8.68e-23 	NE	Rv0034_(-)
37184	15	2.90e-52 	1.56e-24 	1.00e+00 	1.39e-23 	NE	Rv0034_(-)
37214	94	4.36e-210	2.27e-34 	1.00e+00 	5.44e-24 	NE	Rv0034_(-)
37224	0	5.22e-20 	3.46e-21 	1.00e+00 	1.88e-24 	NE	Rv0034_(-)
37353	364	0.00e+00 	1.64e-66 	1.00e+00 	9.86e-24 	NE	Rv0035_(fadD34)
37361	592	0.00e+00 	1.33e-96 	1.00e+00 	3.28e-23 	NE	Rv0035_(fadD34)
37404	57	3.60e-136	5.50e-30 	1.00e+00 	3.23e-24 	NE	Rv0035_(fadD34)
37512	0	5.22e-20 	3.46e-21 	1.00e+00 	1.07e-24 	NE	Rv0035_(fadD34)
37626	252	0.00e+00 	1.45e-52 	1.00e+00 	2.50e-24 	NE	Rv0035_(fadD34)
37666	241	0.00e+00 	6.74e-53 	1.00e+00 	2.64e-24 	NE	Rv0035_(fadD34)
37674	0	5.22e-20 	3.48e-21 	1.00e+00 	9.18e-25 	NE	Rv0035_(fadD34)
37752	32	6.15e-84 	3.61e-25 	1.00e+00 	1.43e-24 	NE	Rv0035_(fadD34)
37775	353	0.00e+00 	9.61e-67 	1.00e+00 	1.52e-23 	NE	Rv0035_(fadD34)
37784	781	0.00e+00 	3.89e-120	1.00e+00 	1.50e-22 	NE	Rv0035_(fadD34)
37829	42	3.34e-106	4.05e-28 	1.00e+00 	7.07e-24 	NE	Rv0035_(fadD34)
37944	544	0.00e+00 	1.26e-90 	1.00e+00 	3.48e-23 	NE	Rv0035_(fadD34)
37977	14	2.89e-50 	2.35e-24 	1.00e+00 	3.23e-24 	NE	Rv0035_(fadD34)
38003	206	0.00e+00 	2.91e-48 	1.00e+00 	3.00e-24 	NE	Rv0035_(fadD34)
38047	25	3.06e-72 	5.50e-26 	1.00e+00 	1.06e-24 	NE	Rv0035_(fadD34)
38065	72	3.89e-166	7.73e-32 	1.00e+00 	1.33e-24 	NE	Rv0035_(fadD34)
38096	66	3.78e-154	4.16e-31 	1.00e+00 	2.59e-24 	NE	Rv0035_(fadD34)
38133	383	0.00e+00 	1.40e-70 	1.00e+00 	2.85e-23 	NE	Rv0035_(fadD34)
38249	62	3.70e-146	1.31e-30 	1.00e+00 	1.25e-23 	NE	Rv0035_(fadD34)
38363	8	2.80e-38 	4.15e-23 	1.00e+00 	2.49e-23 	NE	Rv0035_(fadD34)
38444	555	0.00e+00 	3.22e-91 	1.00e+00 	9.33e-22 	NE	Rv0035_(fadD34)
38517	672	0.00e+00 	1.45e-106	1.00e+00 	2.08e-21 	NE	Rv0035_(fadD34)
38588	12	2.86e-46 	5.69e-24 	1.00e+00 	1.49e-22 	NE	Rv0035_(fadD34)
38846	401	0.00e+00 	2.08e-72 	1.00e+00 	9.93e-22 	NE	Rv0035_(fadD34)
38902	0	5.22e-20 	3.46e-21 	1.00e+00 	2.40e-22 	NE	Rv0035_(fadD34)
39125	66	7.33e-152	2.10e-29 	1.00e+00 	6.42e-22 	NE	Rv0036c_(-)
39290	910	0.00e+00 	3.37e-136	1.00e+00 	6.09e-20 	NE	Rv0036c_(-)
39312	288	0.00e+00 	9.48e-59 	1.00e+00 	5.08e-21 	NE	Rv0036c_(-)
39343	1356	0.00e+00 	9.85e-192	1.00e+00 	4.56e-19 	NE	Rv0036c_(-)
39845	830	0.00e+00 	3.08e-126	1.00e+00 	5.24e-20 	NE	
39873	214	0.00e+00 	1.55e-49 	1.00e+00 	3.80e-21 	NE	
39878	5	2.76e-32 	9.74e-21 	1.00e+00 	6.92e-22 	NE	Rv0037c_(-)
39937	0	5.22e-20 	4.42e-20 	1.00e+00 	2.44e-22 	NE	Rv0037c_(-)
39941	57	7.00e-134	3.47e-27 	1.00e+00 	2.00e-22 	NE	Rv0037c_(-)
39967	326	0.00e+00 	1.76e-63 	1.00e+00 	5.68e-22 	NE	Rv0037c_(-)
40011	44	3.37e-110	2.28e-28 	1.00e+00 	1.85e-22 	NE	Rv0037c_(-)
40025	1535	0.00e+00 	5.07e-214	1.00e+00 	1.07e-19 	NE	Rv0037c_(-)
40141	91	4.29e-204	3.21e-34 	1.00e+00 	2.82e-22 	NE	Rv0037c_(-)
40156	118	4.93e-258	1.39e-37 	1.00e+00 	9.35e-23 	NE	Rv0037c_(-)
40200	0	5.22e-20 	3.46e-21 	1.00e+00 	1.79e-23 	NE	Rv0037c_(-)
40238	261	0.00e+00 	1.10e-53 	1.00e+00 	1.51e-23 	NE	Rv0037c_(-)
40326	0	5.22e-20 	3.46e-21 	1.00e+00 	2.59e-24 	NE	Rv0037c_(-)
40392	83	8.00e-186	1.60e-31 	1.00e+00 	1.42e-24 	NE	Rv0037c_(-)
40474	250	0.00e+00 	5.11e-54 	1.00e+00 	2.31e-24 	NE	Rv0037c_(-)
40496	86	4.18e-194	2.45e-33 	1.00e+00 	1.05e-24 	NE	Rv0037c_(-)
40543	0	3.76e-13 	5.82e-14 	1.00e+00 	5.42e-25 	NE	Rv0037c_(-)
40585	0	3.78e-13 	5.94e-14 	1.00e+00 	4.58e-25 	NE	Rv0037c_(-)
40849	0	3.78e-13 	5.94e-14 	1.00e+00 	4.48e-25 	NE	Rv0037c_(-)
40876	0	3.78e-13 	5.94e-14 	1.00e+00 	4.78e-25 	NE	Rv0037c_(-)
40930	10	3.96e-33 	3.38e-15 	1.00e+00 	6.72e-25 	NE	Rv0037c_(-)
40961	0	5.22e-20 	5.90e-14 	1.00e+00 	1.43e-24 	NE	Rv0037c_(-)
41179	47	6.65e-114	8.13e-20 	1.00e+00 	6.51e-24 	NE	Rv0037c_(-)
41242	218	0.00e+00 	2.88e-45 	1.00e+00 	5.28e-23 	NE	
41248	322	0.00e+00 	5.53e-63 	1.00e+00 	2.04e-22 	NE	
41374	764	0.00e+00 	5.09e-118	1.00e+00 	2.26e-21 	NE	Rv0038_(-)
41427	371	0.00e+00 	4.38e-69 	1.00e+00 	4.88e-22 	NE	Rv0038_(-)
41496	382	0.00e+00 	1.87e-70 	1.00e+00 	5.43e-22 	NE	Rv0038_(-)
41593	0	5.22e-20 	3.46e-21 	1.00e+00 	1.20e-22 	NE	Rv0038_(-)
41632	100	8.73e-220	1.22e-33 	1.00e+00 	2.48e-22 	NE	Rv0038_(-)
41718	186	0.00e+00 	4.76e-46 	1.00e+00 	6.95e-22 	NE	Rv0038_(-)
41727	0	5.22e-20 	3.46e-21 	1.00e+00 	6.93e-22 	NE	Rv0038_(-)
41910	431	0.00e+00 	7.47e-75 	1.00e+00 	1.50e-20 	NE	Rv0038_(-)
41915	416	0.00e+00 	1.09e-74 	1.00e+00 	2.28e-20 	NE	
41986	11	2.85e-44 	1.54e-20 	1.00e+00 	5.79e-21 	NE	
42060	0	1.01e-17 	5.32e-19 	1.00e+00 	1.23e-20 	NE	Rv0039c_(-)
42083	0	1.01e-17 	5.35e-19 	1.00e+00 	4.62e-20 	NE	Rv0039c_(-)
42208	158	0.00e+00 	1.11e-38 	1.00e+00 	4.13e-19 	NE	Rv0039c_(-)
42276	959	0.00e+00 	2.67e-142	1.00e+00 	3.40e-17 	NE	Rv0039c_(-)
42362	618	0.00e+00 	7.70e-100	1.00e+00 	8.90e-18 	NE	
42434	0	1.95e-15 	1.16e-17 	1.00e+00 	7.17e-19 	NE	Rv0040c_(mtc28)
42473	0	1.96e-15 	1.18e-17 	1.00e+00 	8.01e-19 	NE	Rv0040c_(mtc28)
42493	0	1.96e-15 	1.18e-17 	1.00e+00 	1.22e-18 	NE	Rv0040c_(mtc28)
42644	17	2.12e-49 	8.89e-20 	1.00e+00 	3.57e-18 	NE	Rv0040c_(mtc28)
42713	236	0.00e+00 	1.31e-47 	1.00e+00 	3.47e-17 	NE	Rv0040c_(mtc28)
42806	0	5.22e-20 	2.25e-20 	1.00e+00 	3.17e-17 	NE	Rv0040c_(mtc28)
42852	8	5.44e-36 	2.30e-21 	1.00e+00 	1.29e-16 	NE	Rv0040c_(mtc28)
42854	21	3.00e-64 	4.72e-23 	1.00e+00 	6.26e-16 	NE	Rv0040c_(mtc28)
42881	79	4.07e-180	3.15e-31 	1.00e+00 	3.65e-15 	NE	Rv0040c_(mtc28)
43245	0	6.04e-20 	4.00e-21 	1.00e+00 	1.01e-14 	NE	Rv0040c_(mtc28)
43421	167	0.00e+00 	6.44e-42 	1.00e+00 	9.40e-14 	NE	
43515	11	3.97e-44 	2.20e-23 	1.00e+00 	1.47e-13 	NE	
43547	476	0.00e+00 	3.33e-81 	1.00e+00 	4.17e-12 	NE	
43549	463	0.00e+00 	3.59e-80 	1.00e+00 	6.07e-12 	NE	
43634	0	9.95e-01 	4.03e-13 	5.18e-03 	5.90e-15 	ES	Rv0041_(leuS)
43640	0	1.00e+00 	1.05e-13 	2.68e-05 	1.24e-17 	ES	Rv0041_(leuS)
43642	0	1.00e+00 	2.69e-14 	1.39e-07 	4.55e-20 	ES	Rv0041_(leuS)
43660	0	1.00e+00 	6.88e-15 	7.19e-10 	2.16e-22 	ES	Rv0041_(leuS)
43698	0	1.00e+00 	1.76e-15 	3.72e-12 	1.10e-24 	ES	Rv0041_(leuS)
43796	0	1.00e+00 	4.50e-16 	1.93e-14 	7.12e-27 	ES	Rv0041_(leuS)
43838	0	1.00e+00 	1.15e-16 	9.98e-17 	1.47e-27 	ES	Rv0041_(leuS)
43856	0	1.00e+00 	2.94e-17 	5.17e-19 	1.45e-27 	ES	Rv0041_(leuS)
43865	0	1.00e+00 	7.52e-18 	2.68e-21 	1.45e-27 	ES	Rv0041_(leuS)
43885	0	1.00e+00 	1.92e-18 	1.39e-23 	1.45e-27 	ES	Rv0041_(leuS)
43902	0	1.00e+00 	4.91e-19 	7.90e-26 	1.45e-27 	ES	Rv0041_(leuS)
43937	0	1.00e+00 	1.26e-19 	7.66e-27 	1.45e-27 	ES	Rv0041_(leuS)
43944	0	1.00e+00 	3.21e-20 	7.29e-27 	1.45e-27 	ES	Rv0041_(leuS)
43966	0	1.00e+00 	8.21e-21 	7.29e-27 	1.45e-27 	ES	Rv0041_(leuS)
44069	0	1.00e+00 	2.10e-21 	7.29e-27 	1.45e-27 	ES	Rv0041_(leuS)
44094	0	1.00e+00 	5.37e-22 	7.29e-27 	1.45e-27 	ES	Rv0041_(leuS)
44100	0	1.00e+00 	1.38e-22 	7.29e-27 	1.45e-27 	ES	Rv0041_(leuS)
44102	0	1.00e+00 	3.57e-23 	7.29e-27 	1.45e-27 	ES	Rv0041_(leuS)
44145	0	1.00e+00 	9.61e-24 	7.29e-27 	1.45e-27 	ES	Rv0041_(leuS)
44249	0	1.00e+00 	2.94e-24 	7.29e-27 	1.45e-27 	ES	Rv0041_(leuS)
44261	0	1.00e+00 	1.23e-24 	7.29e-27 	1.45e-27 	ES	Rv0041_(leuS)
44298	0	1.00e+00 	7.93e-25 	7.29e-27 	1.45e-27 	ES	Rv0041_(leuS)
44302	0	1.00e+00 	6.81e-25 	7.29e-27 	1.45e-27 	ES	Rv0041_(leuS)
44408	0	1.00e+00 	6.52e-25 	7.29e-27 	1.45e-27 	ES	Rv0041_(leuS)
44600	0	1.00e+00 	6.45e-25 	7.29e-27 	1.45e-27 	ES	Rv0041_(leuS)
44684	0	1.00e+00 	6.43e-25 	7.29e-27 	1.45e-27 	ES	Rv0041_(leuS)
44720	0	1.00e+00 	6.43e-25 	7.29e-27 	1.45e-27 	ES	Rv0041_(leuS)
44798	0	1.00e+00 	6.43e-25 	7.29e-27 	1.45e-27 	ES	Rv0041_(leuS)
44849	0	1.00e+00 	6.43e-25 	7.29e-27 	1.45e-27 	ES	Rv0041_(leuS)
44864	0	1.00e+00 	6.43e-25 	7.29e-27 	1.45e-27 	ES	Rv0041_(leuS)
44869	0	1.00e+00 	6.43e-25 	7.29e-27 	1.45e-27 	ES	Rv0041_(leuS)
44937	0	1.00e+00 	6.43e-25 	7.29e-27 	1.45e-27 	ES	Rv0041_(leuS)
44952	0	1.00e+00 	6.43e-25 	7.29e-27 	1.45e-27 	ES	Rv0041_(leuS)
44968	0	1.00e+00 	6.43e-25 	7.29e-27 	1.45e-27 	ES	Rv0041_(leuS)
44984	0	1.00e+00 	6.43e-25 	7.29e-27 	1.45e-27 	ES	Rv0041_(leuS)
44986	0	1.00e+00 	6.43e-25 	7.29e-27 	1.45e-27 	ES	Rv0041_(leuS)
45017	0	1.00e+00 	6.43e-25 	7.29e-27 	1.45e-27 	ES	Rv0041_(leuS)
45140	0	1.00e+00 	6.43e-25 	7.29e-27 	1.45e-27 	ES	Rv0041_(leuS)
45167	0	1.00e+00 	6.43e-25 	7.29e-27 	1.45e-27 	ES	Rv0041_(leuS)
45239	0	1.00e+00 	6.43e-25 	7.29e-27 	1.45e-27 	ES	Rv0041_(leuS)
45315	0	1.00e+00 	6.43e-25 	7.29e-27 	1.45e-27 	ES	Rv0041_(leuS)
45353	0	1.00e+00 	6.43e-25 	7.29e-27 	1.45e-27 	ES	Rv0041_(leuS)
45401	0	1.00e+00 	6.43e-25 	7.29e-27 	1.45e-27 	ES	Rv0041_(leuS)
45413	0	1.00e+00 	6.43e-25 	7.29e-27 	1.45e-27 	ES	Rv0041_(leuS)
45464	0	1.00e+00 	6.43e-25 	7.29e-27 	1.45e-27 	ES	Rv0041_(leuS)
45524	0	1.00e+00 	6.43e-25 	7.29e-27 	1.45e-27 	ES	Rv0041_(leuS)
45563	0	1.00e+00 	6.43e-25 	7.29e-27 	1.45e-27 	ES	Rv0041_(leuS)
45590	0	1.00e+00 	6.43e-25 	7.29e-27 	1.45e-27 	ES	Rv0041_(leuS)
45623	0	1.00e+00 	6.45e-25 	7.29e-27 	1.45e-27 	ES	Rv0041_(leuS)
45647	0	1.00e+00 	6.52e-25 	7.29e-27 	1.45e-27 	ES	Rv0041_(leuS)
45649	0	1.00e+00 	6.81e-25 	7.29e-27 	1.45e-27 	ES	Rv0041_(leuS)
45659	0	1.00e+00 	7.93e-25 	7.29e-27 	1.45e-27 	ES	Rv0041_(leuS)
45665	0	1.00e+00 	1.23e-24 	7.29e-27 	1.45e-27 	ES	Rv0041_(leuS)
45686	0	1.00e+00 	2.94e-24 	7.29e-27 	1.45e-27 	ES	Rv0041_(leuS)
45731	0	1.00e+00 	9.61e-24 	7.29e-27 	1.45e-27 	ES	Rv0041_(leuS)
45784	0	1.00e+00 	3.57e-23 	7.29e-27 	1.45e-27 	ES	Rv0041_(leuS)
45804	0	1.00e+00 	1.38e-22 	7.29e-27 	1.45e-27 	ES	Rv0041_(leuS)
45830	0	1.00e+00 	5.37e-22 	7.29e-27 	1.45e-27 	ES	Rv0041_(leuS)
45841	0	1.00e+00 	2.10e-21 	7.29e-27 	1.45e-27 	ES	Rv0041_(leuS)
45854	0	1.00e+00 	8.21e-21 	7.29e-27 	1.45e-27 	ES	Rv0041_(leuS)
45920	0	1.00e+00 	3.21e-20 	7.29e-27 	1.45e-27 	ES	Rv0041_(leuS)
46009	0	1.00e+00 	1.26e-19 	7.66e-27 	1.45e-27 	ES	Rv0041_(leuS)
46014	0	1.00e+00 	4.91e-19 	7.90e-26 	1.45e-27 	ES	Rv0041_(leuS)
46072	0	1.00e+00 	1.92e-18 	1.39e-23 	1.45e-27 	ES	Rv0041_(leuS)
46087	0	1.00e+00 	7.52e-18 	2.68e-21 	1.45e-27 	ES	Rv0041_(leuS)
46100	0	1.00e+00 	2.94e-17 	5.17e-19 	1.45e-27 	ES	Rv0041_(leuS)
46164	0	1.00e+00 	1.15e-16 	9.98e-17 	1.47e-27 	ES	Rv0041_(leuS)
46192	0	1.00e+00 	4.50e-16 	1.93e-14 	7.11e-27 	ES	Rv0041_(leuS)
46271	0	1.00e+00 	1.76e-15 	3.72e-12 	1.10e-24 	ES	Rv0041_(leuS)
46295	0	1.00e+00 	6.88e-15 	7.19e-10 	2.11e-22 	ES	Rv0041_(leuS)
46320	0	1.00e+00 	2.69e-14 	1.39e-07 	4.10e-20 	ES	Rv0041_(leuS)
46432	0	1.00e+00 	1.05e-13 	2.68e-05 	8.07e-18 	ES	Rv0041_(leuS)
46469	112	3.42e-222	8.82e-25 	1.00e+00 	5.24e-13 	NE	Rv0041_(leuS)
46503	0	6.87e-20 	1.39e-17 	1.00e+00 	9.53e-14 	NE	
46515	55	9.10e-130	1.99e-24 	1.00e+00 	2.60e-14 	NE	
46525	0	7.38e-11 	2.09e-14 	1.00e+00 	5.87e-15 	NE	
46532	0	7.41e-11 	2.14e-14 	1.00e+00 	9.36e-16 	NE	
46568	0	7.41e-11 	2.14e-14 	1.00e+00 	1.87e-16 	NE	
46576	0	7.41e-11 	2.14e-14 	1.00e+00 	3.76e-17 	NE	
46779	0	7.41e-11 	2.14e-14 	1.00e+00 	7.72e-18 	NE	Rv0042c_(-)
46959	137	1.49e-284	1.83e-31 	1.00e+00 	3.05e-18 	NE	Rv0042c_(-)
47084	0	5.22e-20 	3.46e-21 	1.00e+00 	5.41e-19 	NE	Rv0042c_(-)
47097	121	9.72e-262	2.97e-36 	1.00e+00 	1.98e-19 	NE	Rv0042c_(-)
47119	57	3.60e-136	6.49e-29 	1.00e+00 	4.62e-20 	NE	Rv0042c_(-)
47220	16	2.92e-54 	1.92e-18 	1.00e+00 	9.46e-21 	NE	
47224	0	5.71e-15 	5.63e-16 	1.00e+00 	1.87e-21 	NE	
47301	0	5.74e-15 	5.71e-16 	1.00e+00 	3.74e-22 	NE	
47316	0	5.74e-15 	5.71e-16 	1.00e+00 	7.52e-23 	NE	
47363	1	5.76e-17 	4.28e-16 	1.00e+00 	1.56e-23 	NE	
47367	33	4.48e-81 	4.34e-20 	1.00e+00 	4.09e-24 	NE	Rv0043c_(-)
47391	0	5.22e-20 	9.04e-17 	1.00e+00 	1.19e-24 	NE	Rv0043c_(-)
47459	78	7.79e-176	1.72e-26 	1.00e+00 	9.77e-25 	NE	Rv0043c_(-)
47577	142	5.58e-306	1.45e-40 	1.00e+00 	1.43e-24 	NE	Rv0043c_(-)
47610	363	0.00e+00 	4.34e-68 	1.00e+00 	5.07e-24 	NE	Rv0043c_(-)
47682	83	4.12e-188	3.18e-33 	1.00e+00 	1.75e-24 	NE	Rv0043c_(-)
47706	0	5.22e-20 	3.46e-21 	1.00e+00 	1.47e-24 	NE	Rv0043c_(-)
47907	128	1.01e-275	3.99e-37 	1.00e+00 	6.83e-24 	NE	Rv0043c_(-)
48038	39	3.29e-100	9.91e-28 	1.00e+00 	1.38e-23 	NE	Rv0043c_(-)
48079	0	5.22e-20 	3.47e-21 	1.00e+00 	4.48e-23 	NE	Rv0043c_(-)
48087	169	0.00e+00 	3.14e-42 	1.00e+00 	4.21e-22 	NE	Rv0043c_(-)
48104	269	0.00e+00 	2.20e-56 	1.00e+00 	1.88e-21 	NE	
48108	568	0.00e+00 	1.29e-93 	1.00e+00 	1.35e-20 	NE	
48203	0	5.22e-20 	3.46e-21 	1.00e+00 	1.63e-21 	NE	
48282	47	6.65e-114	4.87e-27 	1.00e+00 	3.97e-21 	NE	Rv0044c_(-)
48388	175	0.00e+00 	1.12e-44 	1.00e+00 	2.06e-20 	NE	Rv0044c_(-)
48446	1351	0.00e+00 	4.13e-191	1.00e+00 	6.88e-18 	NE	Rv0044c_(-)
48450	390	0.00e+00 	1.89e-71 	1.00e+00 	1.34e-19 	NE	Rv0044c_(-)
48466	177	0.00e+00 	6.28e-45 	1.00e+00 	5.62e-20 	NE	Rv0044c_(-)
48481	34	3.20e-90 	4.03e-27 	1.00e+00 	3.21e-20 	NE	Rv0044c_(-)
48489	74	3.93e-170	4.21e-32 	1.00e+00 	4.23e-20 	NE	Rv0044c_(-)
48514	1254	0.00e+00 	4.94e-179	1.00e+00 	7.58e-18 	NE	Rv0044c_(-)
48648	0	5.22e-20 	3.46e-21 	1.00e+00 	4.39e-20 	NE	Rv0044c_(-)
48654	176	0.00e+00 	4.21e-43 	1.00e+00 	9.42e-20 	NE	Rv0044c_(-)
48663	92	4.32e-206	2.41e-34 	1.00e+00 	7.29e-20 	NE	Rv0044c_(-)
48691	0	5.22e-20 	3.08e-20 	1.00e+00 	6.47e-20 	NE	Rv0044c_(-)
48730	20	5.79e-60 	1.01e-22 	1.00e+00 	1.50e-19 	NE	Rv0044c_(-)
48765	0	5.22e-20 	3.13e-20 	1.00e+00 	4.77e-19 	NE	Rv0044c_(-)
48782	62	7.18e-144	5.86e-28 	1.00e+00 	2.80e-18 	NE	Rv0044c_(-)
48870	54	3.55e-130	1.30e-29 	1.00e+00 	1.09e-17 	NE	Rv0044c_(-)
48895	113	4.81e-248	5.85e-37 	1.00e+00 	5.57e-17 	NE	Rv0044c_(-)
48954	84	4.14e-190	2.39e-33 	1.00e+00 	1.66e-16 	NE	Rv0044c_(-)
48983	188	0.00e+00 	2.68e-46 	1.00e+00 	8.88e-16 	NE	Rv0044c_(-)
48991	1	8.03e-24 	1.99e-21 	1.00e+00 	1.09e-15 	NE	Rv0044c_(-)
49038	79	1.20e-179	3.87e-31 	1.00e+00 	6.14e-15 	NE	
49290	365	0.00e+00 	2.57e-68 	1.00e+00 	7.43e-14 	NE	Rv0045c_(-)
49388	151	4.94e-324	1.15e-41 	1.00e+00 	5.60e-14 	NE	Rv0045c_(-)
49553	23	3.49e-68 	1.19e-25 	1.00e+00 	7.29e-14 	NE	Rv0045c_(-)
49616	268	0.00e+00 	5.32e-56 	1.00e+00 	6.97e-13 	NE	Rv0045c_(-)
49656	383	0.00e+00 	3.04e-70 	1.00e+00 	2.44e-12 	NE	Rv0045c_(-)
49750	339	0.00e+00 	9.31e-65 	1.00e+00 	3.18e-12 	NE	Rv0045c_(-)
49934	489	0.00e+00 	2.21e-83 	1.00e+00 	8.52e-12 	NE	Rv0045c_(-)
49951	0	9.95e-01 	4.97e-13 	5.18e-03 	7.12e-15 	ES	
49973	0	1.00e+00 	2.01e-13 	2.68e-05 	1.37e-17 	ES	
50022	0	1.00e+00 	1.23e-13 	1.39e-07 	4.68e-20 	ES	Rv0046c_(ino1)
50097	0	1.00e+00 	1.03e-13 	7.19e-10 	2.17e-22 	ES	Rv0046c_(ino1)
50214	0	1.00e+00 	9.78e-14 	3.72e-12 	1.10e-24 	ES	Rv0046c_(ino1)
50265	0	1.00e+00 	9.65e-14 	1.93e-14 	7.12e-27 	ES	Rv0046c_(ino1)
50552	0	1.00e+00 	9.61e-14 	9.98e-17 	1.47e-27 	ES	Rv0046c_(ino1)
50641	0	1.00e+00 	9.61e-14 	5.17e-19 	1.45e-27 	ES	Rv0046c_(ino1)
50655	0	1.00e+00 	9.60e-14 	2.68e-21 	1.45e-27 	ES	Rv0046c_(ino1)
50691	0	1.00e+00 	9.60e-14 	1.39e-23 	1.45e-27 	ES	Rv0046c_(ino1)
50778	0	1.00e+00 	9.60e-14 	8.31e-26 	1.45e-27 	ES	Rv0046c_(ino1)
50781	0	1.00e+00 	9.60e-14 	8.31e-26 	1.45e-27 	ES	Rv0046c_(ino1)
50803	0	1.00e+00 	9.60e-14 	1.39e-23 	1.45e-27 	ES	Rv0046c_(ino1)
50955	0	1.00e+00 	9.60e-14 	2.68e-21 	1.45e-27 	ES	Rv0046c_(ino1)
50987	0	1.00e+00 	9.61e-14 	5.17e-19 	1.45e-27 	ES	Rv0046c_(ino1)
51012	0	1.00e+00 	9.61e-14 	9.98e-17 	1.47e-27 	ES	Rv0046c_(ino1)
51015	0	1.00e+00 	9.65e-14 	1.93e-14 	7.11e-27 	ES	Rv0046c_(ino1)
51018	0	1.00e+00 	9.78e-14 	3.72e-12 	1.10e-24 	ES	Rv0046c_(ino1)
51104	0	1.00e+00 	1.03e-13 	7.19e-10 	2.12e-22 	ES	Rv0046c_(ino1)
51125	0	1.00e+00 	1.23e-13 	1.39e-07 	4.13e-20 	ES	
51138	0	1.00e+00 	2.01e-13 	2.68e-05 	8.40e-18 	ES	
51146	210	0.00e+00 	6.82e-37 	1.00e+00 	9.29e-13 	NE	
51186	0	1.48e-17 	2.52e-19 	1.00e+00 	1.57e-13 	NE	Rv0047c_(-)
51297	0	1.49e-17 	2.56e-19 	1.00e+00 	4.51e-14 	NE	Rv0047c_(-)
51453	665	0.00e+00 	3.94e-102	1.00e+00 	3.51e-13 	NE	Rv0047c_(-)
51519	61	3.89e-144	1.85e-30 	1.00e+00 	2.35e-14 	NE	Rv0047c_(-)
51609	0	5.30e-20 	3.52e-21 	1.00e+00 	4.55e-15 	NE	Rv0047c_(-)
51611	132	1.04e-283	1.29e-37 	1.00e+00 	1.74e-15 	NE	Rv0047c_(-)
51621	0	1.95e-15 	8.62e-18 	1.00e+00 	3.05e-16 	NE	Rv0047c_(-)
51675	0	1.96e-15 	8.79e-18 	1.00e+00 	6.12e-17 	NE	Rv0047c_(-)
51745	0	1.96e-15 	8.79e-18 	1.00e+00 	1.25e-17 	NE	
51765	41	2.41e-97 	6.77e-23 	1.00e+00 	3.31e-18 	NE	
51793	0	5.22e-20 	1.69e-19 	1.00e+00 	8.49e-19 	NE	
51804	33	6.19e-86 	1.29e-23 	1.00e+00 	4.45e-19 	NE	
51806	27	3.09e-76 	3.12e-25 	1.00e+00 	3.31e-19 	NE	
51838	117	4.91e-256	2.27e-37 	1.00e+00 	4.45e-19 	NE	Rv0048c_(-)
51880	63	3.72e-148	9.84e-31 	1.00e+00 	3.50e-19 	NE	Rv0048c_(-)
51892	0	5.22e-20 	2.60e-20 	1.00e+00 	2.69e-19 	NE	Rv0048c_(-)
51899	7	5.41e-34 	3.55e-21 	1.00e+00 	2.77e-19 	NE	Rv0048c_(-)
51907	1276	0.00e+00 	3.02e-179	1.00e+00 	5.22e-17 	NE	Rv0048c_(-)
51967	108	4.68e-238	2.45e-36 	1.00e+00 	4.28e-19 	NE	Rv0048c_(-)
52123	397	0.00e+00 	2.54e-72 	1.00e+00 	1.40e-18 	NE	Rv0048c_(-)
52127	725	0.00e+00 	3.66e-113	1.00e+00 	5.41e-18 	NE	Rv0048c_(-)
52129	642	0.00e+00 	7.91e-103	1.00e+00 	3.84e-18 	NE	Rv0048c_(-)
52180	819	0.00e+00 	7.22e-125	1.00e+00 	7.94e-18 	NE	Rv0048c_(-)
52189	122	5.03e-266	4.43e-38 	1.00e+00 	4.48e-19 	NE	Rv0048c_(-)
52204	37	3.25e-96 	1.70e-27 	1.00e+00 	3.00e-19 	NE	Rv0048c_(-)
52366	239	0.00e+00 	1.20e-52 	1.00e+00 	6.78e-19 	NE	Rv0048c_(-)
52524	204	0.00e+00 	2.73e-48 	1.00e+00 	5.85e-19 	NE	Rv0048c_(-)
52541	758	0.00e+00 	2.84e-117	1.00e+00 	5.71e-18 	NE	Rv0048c_(-)
52659	295	0.00e+00 	1.27e-59 	1.00e+00 	8.49e-19 	NE	Rv0048c_(-)
52706	1303	0.00e+00 	3.91e-185	1.00e+00 	5.35e-17 	NE	
52709	503	0.00e+00 	1.61e-85 	1.00e+00 	1.98e-18 	NE	
52746	0	5.22e-20 	3.46e-21 	1.00e+00 	2.18e-19 	NE	
52774	205	0.00e+00 	1.03e-46 	1.00e+00 	3.88e-19 	NE	
52797	894	0.00e+00 	3.31e-134	1.00e+00 	6.20e-18 	NE	
52829	590	0.00e+00 	2.36e-96 	1.00e+00 	1.72e-18 	NE	
52837	62	3.70e-146	1.31e-30 	1.00e+00 	1.48e-19 	NE	Rv0049_(-)
52844	0	5.22e-20 	3.46e-21 	1.00e+00 	2.91e-20 	NE	Rv0049_(-)
52873	210	0.00e+00 	2.46e-47 	1.00e+00 	1.68e-20 	NE	Rv0049_(-)
52918	0	5.22e-20 	3.47e-21 	1.00e+00 	2.68e-21 	NE	Rv0049_(-)
53033	36	6.28e-92 	1.14e-25 	1.00e+00 	6.83e-22 	NE	Rv0049_(-)
53114	173	0.00e+00 	2.14e-44 	1.00e+00 	3.50e-22 	NE	Rv0049_(-)
53152	301	0.00e+00 	2.28e-60 	1.00e+00 	2.58e-22 	NE	Rv0049_(-)
53187	0	5.22e-20 	3.46e-21 	1.00e+00 	3.53e-23 	NE	Rv0049_(-)
53242	67	7.37e-154	1.57e-29 	1.00e+00 	1.03e-23 	NE	Rv0049_(-)
53488	26	3.07e-74 	1.86e-25 	1.00e+00 	2.59e-24 	NE	
53634	0	5.22e-20 	9.09e-21 	1.00e+00 	8.68e-25 	NE	
53648	12	5.55e-44 	2.95e-22 	1.00e+00 	5.92e-25 	NE	
53702	249	0.00e+00 	5.64e-52 	1.00e+00 	1.73e-24 	NE	Rv0050_(ponA1)
53740	0	3.76e-13 	5.10e-16 	1.00e+00 	6.04e-25 	NE	Rv0050_(ponA1)
53809	0	3.78e-13 	5.20e-16 	1.00e+00 	4.69e-25 	NE	Rv0050_(ponA1)
53888	0	3.78e-13 	5.20e-16 	1.00e+00 	4.43e-25 	NE	Rv0050_(ponA1)
53977	0	3.78e-13 	5.20e-16 	1.00e+00 	4.41e-25 	NE	Rv0050_(ponA1)
53987	49	4.84e-111	4.05e-22 	1.00e+00 	5.63e-25 	NE	Rv0050_(ponA1)
54091	45	3.39e-112	2.37e-22 	1.00e+00 	5.71e-25 	NE	Rv0050_(ponA1)
54113	0	1.95e-15 	3.33e-15 	1.00e+00 	4.64e-25 	NE	Rv0050_(ponA1)
54128	0	1.96e-15 	3.40e-15 	1.00e+00 	4.68e-25 	NE	Rv0050_(ponA1)
54146	0	1.96e-15 	3.40e-15 	1.00e+00 	5.77e-25 	NE	Rv0050_(ponA1)
54173	19	2.15e-53 	1.47e-17 	1.00e+00 	1.23e-24 	NE	Rv0050_(ponA1)
54300	0	5.22e-20 	3.39e-15 	1.00e+00 	3.71e-24 	NE	Rv0050_(ponA1)
54560	29	6.06e-78 	8.31e-19 	1.00e+00 	1.87e-23 	NE	Rv0050_(ponA1)
54635	0	1.01e-17 	3.30e-15 	1.00e+00 	7.37e-23 	NE	Rv0050_(ponA1)
54638	0	1.01e-17 	3.30e-15 	1.00e+00 	3.59e-22 	NE	Rv0050_(ponA1)
54703	72	1.46e-161	3.52e-24 	1.00e+00 	2.40e-21 	NE	Rv0050_(ponA1)
54752	0	5.22e-20 	8.18e-16 	1.00e+00 	7.09e-21 	NE	Rv0050_(ponA1)
54759	9	5.47e-38 	6.23e-17 	1.00e+00 	3.49e-20 	NE	Rv0050_(ponA1)
54869	123	5.06e-268	3.99e-31 	1.00e+00 	2.68e-19 	NE	Rv0050_(ponA1)
54872	0	4.63e-13 	5.99e-05 	1.00e+00 	5.47e-19 	NE	Rv0050_(ponA1)
55025	0	4.65e-13 	6.11e-05 	1.00e+00 	6.35e-19 	NE	Rv0050_(ponA1)
55058	0	4.64e-13 	6.12e-05 	1.00e+00 	3.07e-18 	NE	Rv0050_(ponA1)
55081	0	4.60e-13 	6.12e-05 	1.00e+00 	1.53e-17 	NE	Rv0050_(ponA1)
55085	59	5.97e-131	2.75e-12 	1.00e+00 	9.75e-17 	NE	Rv0050_(ponA1)
55104	0	1.64e-01 	5.49e-05 	8.36e-01 	2.64e-16 	NE	Rv0050_(ponA1)
55191	0	1.65e-01 	5.50e-05 	8.35e-01 	1.31e-18 	NE	Rv0050_(ponA1)
55232	0	1.65e-01 	5.50e-05 	8.35e-01 	6.74e-21 	NE	Rv0050_(ponA1)
55251	0	1.65e-01 	5.50e-05 	8.35e-01 	3.53e-23 	NE	Rv0050_(ponA1)
55288	1	1.98e-03 	4.93e-05 	9.98e-01 	6.80e-25 	NE	Rv0050_(ponA1)
55337	0	1.65e-01 	5.50e-05 	8.35e-01 	4.59e-25 	NE	Rv0050_(ponA1)
55354	0	1.65e-01 	5.50e-05 	8.35e-01 	5.99e-25 	NE	Rv0050_(ponA1)
55398	0	1.65e-01 	5.50e-05 	8.35e-01 	3.78e-23 	NE	Rv0050_(ponA1)
55421	0	1.65e-01 	5.50e-05 	8.35e-01 	6.87e-21 	NE	Rv0050_(ponA1)
55523	0	1.65e-01 	5.50e-05 	8.35e-01 	1.32e-18 	NE	Rv0050_(ponA1)
55560	62	2.69e-125	1.23e-12 	1.00e+00 	4.14e-16 	NE	Rv0050_(ponA1)
55612	40	6.74e-102	6.34e-16 	1.00e+00 	9.52e-17 	NE	Rv0050_(ponA1)
55642	31	3.16e-84 	5.81e-18 	1.00e+00 	2.14e-17 	NE	Rv0050_(ponA1)
55767	0	5.22e-20 	1.08e-14 	1.00e+00 	4.21e-18 	NE	Rv0051_(-)
55796	72	7.56e-164	1.14e-23 	1.00e+00 	1.19e-18 	NE	Rv0051_(-)
55835	0	1.01e-17 	1.57e-18 	1.00e+00 	2.24e-19 	NE	Rv0051_(-)
55995	0	1.01e-17 	1.58e-18 	1.00e+00 	4.58e-20 	NE	Rv0051_(-)
56008	110	1.77e-237	3.11e-32 	1.00e+00 	1.59e-20 	NE	Rv0051_(-)
56011	73	3.91e-168	5.59e-32 	1.00e+00 	4.06e-21 	NE	Rv0051_(-)
56023	0	1.01e-17 	5.98e-19 	1.00e+00 	7.59e-22 	NE	Rv0051_(-)
56031	0	1.01e-17 	6.11e-19 	1.00e+00 	1.53e-22 	NE	Rv0051_(-)
56044	15	1.09e-47 	8.23e-21 	1.00e+00 	3.36e-23 	NE	Rv0051_(-)
56057	10	2.83e-42 	2.48e-20 	1.00e+00 	7.71e-24 	NE	Rv0051_(-)
56080	93	4.34e-208	8.47e-31 	1.00e+00 	3.44e-24 	NE	Rv0051_(-)
56131	372	0.00e+00 	3.29e-69 	1.00e+00 	7.07e-24 	NE	Rv0051_(-)
56155	0	5.22e-20 	3.46e-21 	1.00e+00 	1.19e-24 	NE	Rv0051_(-)
56157	99	8.68e-218	1.63e-33 	1.00e+00 	1.02e-24 	NE	Rv0051_(-)
56164	0	5.22e-20 	3.46e-21 	1.00e+00 	6.51e-25 	NE	Rv0051_(-)
56185	445	0.00e+00 	1.35e-76 	1.00e+00 	6.32e-24 	NE	Rv0051_(-)
56191	110	4.73e-242	1.38e-36 	1.00e+00 	1.66e-24 	NE	Rv0051_(-)
56207	0	5.22e-20 	3.46e-21 	1.00e+00 	7.14e-25 	NE	Rv0051_(-)
56218	124	9.87e-268	1.26e-36 	1.00e+00 	1.28e-24 	NE	Rv0051_(-)
56228	0	1.01e-17 	2.89e-19 	1.00e+00 	1.25e-24 	NE	Rv0051_(-)
56354	0	1.01e-17 	2.95e-19 	1.00e+00 	3.76e-24 	NE	Rv0051_(-)
56402	29	1.17e-75 	7.14e-23 	1.00e+00 	1.87e-23 	NE	Rv0051_(-)
56521	0	5.22e-20 	1.24e-19 	1.00e+00 	7.34e-23 	NE	Rv0051_(-)
56539	34	6.22e-88 	7.14e-24 	1.00e+00 	4.11e-22 	NE	Rv0051_(-)
56716	27	3.09e-76 	8.83e-24 	1.00e+00 	1.78e-21 	NE	Rv0051_(-)
56822	0	1.01e-17 	1.91e-19 	1.00e+00 	7.12e-21 	NE	Rv0051_(-)
56842	0	1.01e-17 	1.94e-19 	1.00e+00 	3.47e-20 	NE	Rv0051_(-)
57043	121	1.88e-259	1.64e-34 	1.00e+00 	2.84e-19 	NE	Rv0051_(-)
57046	615	0.00e+00 	1.82e-99 	1.00e+00 	7.44e-18 	NE	Rv0051_(-)
57050	1152	0.00e+00 	2.48e-166	1.00e+00 	8.69e-17 	NE	Rv0051_(-)
57052	0	5.22e-20 	3.46e-21 	1.00e+00 	7.67e-19 	NE	Rv0051_(-)
57157	70	7.48e-160	6.66e-30 	1.00e+00 	1.07e-18 	NE	Rv0051_(-)
57183	0	5.22e-20 	7.13e-21 	1.00e+00 	9.41e-19 	NE	Rv0051_(-)
57278	27	6.00e-74 	3.13e-24 	1.00e+00 	1.82e-18 	NE	Rv0051_(-)
57392	0	5.22e-20 	7.21e-21 	1.00e+00 	4.69e-18 	NE	
57510	116	9.48e-252	2.57e-35 	1.00e+00 	3.23e-17 	NE	Rv0052_(-)
57615	27	3.09e-76 	3.05e-26 	1.00e+00 	7.55e-17 	NE	Rv0052_(-)
57702	117	4.91e-256	1.90e-37 	1.00e+00 	4.54e-16 	NE	Rv0052_(-)
57734	427	0.00e+00 	4.68e-76 	1.00e+00 	5.43e-15 	NE	Rv0052_(-)
57878	542	0.00e+00 	2.24e-90 	1.00e+00 	1.40e-14 	NE	Rv0052_(-)
57931	0	5.25e-20 	3.49e-21 	1.00e+00 	1.81e-15 	NE	Rv0052_(-)
57956	327	0.00e+00 	6.69e-62 	1.00e+00 	1.28e-14 	NE	Rv0052_(-)
57985	0	1.39e-17 	6.10e-07 	1.00e+00 	5.33e-15 	NE	
58049	55	1.48e-127	8.83e-14 	1.00e+00 	1.91e-14 	NE	
58105	48	1.04e-110	1.86e-09 	1.00e+00 	6.69e-14 	NE	
58191	0	8.83e-06 	9.71e-01 	2.87e-02 	6.23e-15 	GD	
58201	0	8.88e-06 	9.91e-01 	8.98e-03 	1.20e-16 	GD	Rv0053_(rpsF)
58247	0	8.88e-06 	9.91e-01 	8.59e-03 	2.40e-18 	GD	Rv0053_(rpsF)
58284	0	8.88e-06 	9.91e-01 	8.58e-03 	4.85e-20 	GD	Rv0053_(rpsF)
58339	0	8.88e-06 	9.91e-01 	8.58e-03 	1.09e-21 	GD	Rv0053_(rpsF)
58369	0	8.88e-06 	9.91e-01 	8.58e-03 	7.17e-22 	GD	Rv0053_(rpsF)
58460	0	8.87e-06 	9.91e-01 	8.58e-03 	1.39e-19 	GD	Rv0053_(rpsF)
58480	1	1.18e-07 	9.89e-01 	1.14e-02 	1.75e-16 	GD	Rv0053_(rpsF)
58522	0	8.77e-06 	9.91e-01 	8.58e-03 	1.40e-15 	GD	
58526	63	1.41e-129	1.65e-06 	1.00e+00 	1.85e-10 	GD	
58703	0	8.66e-04 	9.91e-01 	8.57e-03 	1.22e-12 	GD	Rv0054_(ssb)
58759	0	8.71e-04 	9.91e-01 	8.57e-03 	1.27e-15 	GD	Rv0054_(ssb)
58822	0	8.71e-04 	9.91e-01 	8.57e-03 	1.31e-18 	GD	Rv0054_(ssb)
58834	0	8.71e-04 	9.91e-01 	8.57e-03 	1.41e-21 	GD	Rv0054_(ssb)
58919	0	8.71e-04 	9.91e-01 	8.57e-03 	3.18e-23 	GD	Rv0054_(ssb)
59113	0	8.71e-04 	9.91e-01 	8.57e-03 	9.82e-22 	GD	
59175	0	8.71e-04 	9.91e-01 	8.57e-03 	4.84e-20 	GD	Rv0055_(rpsR)
59215	0	8.71e-04 	9.91e-01 	8.57e-03 	2.40e-18 	GD	Rv0055_(rpsR)
59242	0	8.71e-04 	9.90e-01 	8.97e-03 	1.22e-16 	GD	Rv0055_(rpsR)
59358	54	4.00e-110	6.40e-06 	1.00e+00 	2.95e-13 	NE	Rv0055_(rpsR)
59374	0	2.79e-13 	1.57e-02 	9.84e-01 	7.24e-14 	NE	Rv0055_(rpsR)
59405	518	0.00e+00 	4.94e-67 	1.00e+00 	2.80e-13 	NE	
59481	5	2.92e-32 	2.22e-22 	1.00e+00 	2.55e-14 	NE	Rv0056_(rplI)
59489	97	4.48e-216	7.74e-34 	1.00e+00 	1.67e-14 	NE	Rv0056_(rplI)
59584	37	3.26e-96 	3.17e-27 	1.00e+00 	9.75e-15 	NE	Rv0056_(rplI)
59593	18	2.95e-58 	2.79e-22 	1.00e+00 	8.11e-15 	NE	Rv0056_(rplI)
59641	0	1.01e-17 	2.20e-19 	1.00e+00 	7.34e-15 	NE	Rv0056_(rplI)
59747	0	1.01e-17 	2.23e-19 	1.00e+00 	7.30e-15 	NE	Rv0056_(rplI)
59839	110	1.77e-237	4.40e-33 	1.00e+00 	1.15e-14 	NE	Rv0056_(rplI)
59865	140	5.52e-302	2.54e-40 	1.00e+00 	1.30e-14 	NE	Rv0056_(rplI)
59986	329	0.00e+00 	7.44e-64 	1.00e+00 	2.82e-14 	NE	Rv0057_(-)
60027	0	1.01e-17 	1.71e-19 	1.00e+00 	7.29e-15 	NE	Rv0057_(-)
60071	0	1.01e-17 	1.74e-19 	1.00e+00 	7.29e-15 	NE	Rv0057_(-)
60126	107	1.75e-231	8.13e-33 	1.00e+00 	1.13e-14 	NE	Rv0057_(-)
60135	87	4.21e-196	1.01e-33 	1.00e+00 	1.04e-14 	NE	Rv0057_(-)
60152	0	5.22e-20 	5.71e-18 	1.00e+00 	7.29e-15 	NE	Rv0057_(-)
60162	15	5.64e-50 	7.91e-20 	1.00e+00 	7.78e-15 	NE	Rv0057_(-)
60211	0	1.02e-17 	6.00e-18 	1.00e+00 	7.40e-15 	NE	Rv0057_(-)
60236	0	1.02e-17 	6.00e-18 	1.00e+00 	7.86e-15 	NE	Rv0057_(-)
60256	269	0.00e+00 	1.88e-51 	1.00e+00 	3.07e-14 	NE	Rv0057_(-)
60273	102	4.62e-226	1.39e-35 	1.00e+00 	2.12e-14 	NE	Rv0057_(-)
60290	0	6.60e-20 	4.86e-16 	1.00e+00 	2.64e-14 	NE	Rv0057_(-)
60334	69	9.41e-158	1.27e-24 	1.00e+00 	1.18e-13 	NE	Rv0057_(-)
60345	0	9.95e-01 	4.03e-13 	5.18e-03 	1.68e-15 	ES	Rv0057_(-)
60357	0	1.00e+00 	1.05e-13 	2.68e-05 	8.04e-18 	ES	Rv0057_(-)
60415	0	1.00e+00 	2.69e-14 	1.39e-07 	4.10e-20 	ES	Rv0057_(-),Rv0058_(dnaB)
60453	0	1.00e+00 	6.88e-15 	7.19e-10 	2.11e-22 	ES	Rv0058_(dnaB)
60538	0	1.00e+00 	1.76e-15 	3.72e-12 	1.10e-24 	ES	Rv0058_(dnaB)
60550	0	1.00e+00 	4.50e-16 	1.93e-14 	7.11e-27 	ES	Rv0058_(dnaB)
60567	0	1.00e+00 	1.15e-16 	9.98e-17 	1.47e-27 	ES	Rv0058_(dnaB)
60591	0	1.00e+00 	2.94e-17 	5.17e-19 	1.45e-27 	ES	Rv0058_(dnaB)
60612	0	1.00e+00 	7.52e-18 	2.68e-21 	1.45e-27 	ES	Rv0058_(dnaB)
60699	0	1.00e+00 	1.92e-18 	1.39e-23 	1.45e-27 	ES	Rv0058_(dnaB)
60747	0	1.00e+00 	4.91e-19 	7.90e-26 	1.45e-27 	ES	Rv0058_(dnaB)
60750	0	1.00e+00 	1.26e-19 	7.66e-27 	1.45e-27 	ES	Rv0058_(dnaB)
60793	0	1.00e+00 	3.21e-20 	7.29e-27 	1.45e-27 	ES	Rv0058_(dnaB)
60819	0	1.00e+00 	8.21e-21 	7.29e-27 	1.45e-27 	ES	Rv0058_(dnaB)
60825	0	1.00e+00 	2.10e-21 	7.29e-27 	1.45e-27 	ES	Rv0058_(dnaB)
60885	0	1.00e+00 	5.38e-22 	7.29e-27 	1.45e-27 	ES	Rv0058_(dnaB)
61004	0	1.00e+00 	1.38e-22 	7.29e-27 	1.45e-27 	ES	Rv0058_(dnaB)
61310	0	1.00e+00 	3.59e-23 	7.29e-27 	1.45e-27 	ES	Rv0058_(dnaB)
61404	0	1.00e+00 	9.76e-24 	7.29e-27 	1.45e-27 	ES	Rv0058_(dnaB)
61434	0	1.00e+00 	3.11e-24 	7.29e-27 	1.45e-27 	ES	Rv0058_(dnaB)
61550	0	1.00e+00 	1.52e-24 	7.29e-27 	1.45e-27 	ES	Rv0058_(dnaB)
61556	0	1.00e+00 	1.52e-24 	7.29e-27 	1.45e-27 	ES	Rv0058_(dnaB)
61628	0	1.00e+00 	3.11e-24 	7.29e-27 	1.45e-27 	ES	Rv0058_(dnaB)
61817	0	1.00e+00 	9.76e-24 	7.29e-27 	1.45e-27 	ES	Rv0058_(dnaB)
61888	0	1.00e+00 	3.59e-23 	7.29e-27 	1.45e-27 	ES	Rv0058_(dnaB)
61989	0	1.00e+00 	1.38e-22 	7.29e-27 	1.45e-27 	ES	Rv0058_(dnaB)
62048	0	1.00e+00 	5.38e-22 	7.29e-27 	1.45e-27 	ES	Rv0058_(dnaB)
62070	0	1.00e+00 	2.10e-21 	7.29e-27 	1.45e-27 	ES	Rv0058_(dnaB)
62116	0	1.00e+00 	8.21e-21 	7.29e-27 	1.45e-27 	ES	Rv0058_(dnaB)
62161	0	1.00e+00 	3.21e-20 	7.29e-27 	1.45e-27 	ES	Rv0058_(dnaB)
62167	0	1.00e+00 	1.26e-19 	7.66e-27 	1.45e-27 	ES	Rv0058_(dnaB)
62197	0	1.00e+00 	4.91e-19 	7.90e-26 	1.45e-27 	ES	Rv0058_(dnaB)
62209	0	1.00e+00 	1.92e-18 	1.39e-23 	1.45e-27 	ES	Rv0058_(dnaB)
62310	0	1.00e+00 	7.52e-18 	2.68e-21 	1.45e-27 	ES	Rv0058_(dnaB)
62313	0	1.00e+00 	2.94e-17 	5.17e-19 	1.45e-27 	ES	Rv0058_(dnaB)
62327	0	1.00e+00 	1.15e-16 	9.98e-17 	1.63e-27 	ES	Rv0058_(dnaB)
62572	0	1.00e+00 	4.50e-16 	1.93e-14 	1.60e-25 	ES	Rv0058_(dnaB)
62733	0	1.00e+00 	1.76e-15 	3.72e-12 	1.48e-22 	ES	Rv0058_(dnaB)
62794	0	1.00e+00 	6.88e-15 	7.19e-10 	1.42e-19 	ES	Rv0058_(dnaB)
62828	0	1.00e+00 	2.69e-14 	1.39e-07 	1.37e-16 	ES	Rv0058_(dnaB)
62974	0	1.00e+00 	1.05e-13 	2.68e-05 	1.33e-13 	ES	Rv0058_(dnaB)
63194	117	3.51e-232	2.10e-25 	1.00e+00 	4.00e-08 	NE	
63212	79	5.34e-180	1.48e-32 	1.00e+00 	3.42e-08 	NE	Rv0059_(-)
63241	0	5.69e-20 	3.77e-21 	1.00e+00 	2.47e-08 	NE	Rv0059_(-)
63377	1436	0.00e+00 	5.90e-200	1.00e+00 	9.10e-06 	NE	Rv0059_(-)
63379	643	0.00e+00 	1.37e-102	1.00e+00 	3.48e-07 	NE	Rv0059_(-)
63431	2	1.30e-25 	5.25e-21 	1.00e+00 	2.49e-08 	NE	Rv0059_(-)
63467	98	8.18e-218	5.71e-33 	1.00e+00 	3.70e-08 	NE	Rv0059_(-)
63494	94	5.33e-210	1.66e-34 	1.00e+00 	3.64e-08 	NE	Rv0059_(-)
63501	45	3.61e-112	1.84e-28 	1.00e+00 	2.98e-08 	NE	Rv0059_(-)
63521	0	5.30e-20 	3.52e-21 	1.00e+00 	2.47e-08 	NE	Rv0059_(-)
63576	387	0.00e+00 	2.28e-69 	1.00e+00 	1.22e-07 	NE	Rv0059_(-)
63626	161	0.00e+00 	6.19e-43 	1.00e+00 	4.80e-08 	NE	Rv0059_(-)
63756	120	4.99e-262	7.87e-38 	1.00e+00 	4.05e-08 	NE	Rv0059_(-)
63758	3	2.84e-28 	3.09e-20 	1.00e+00 	2.50e-08 	NE	Rv0059_(-)
63788	0	5.26e-20 	7.64e-20 	1.00e+00 	2.47e-08 	NE	Rv0059_(-)
63800	178	0.00e+00 	5.14e-42 	1.00e+00 	5.14e-08 	NE	Rv0059_(-)
63802	207	0.00e+00 	1.18e-48 	1.00e+00 	5.80e-08 	NE	Rv0059_(-)
63825	0	6.25e-20 	4.14e-21 	1.00e+00 	2.47e-08 	NE	Rv0059_(-)
63863	278	0.00e+00 	1.01e-55 	1.00e+00 	7.76e-08 	NE	Rv0059_(-)
63884	226	0.00e+00 	6.55e-51 	1.00e+00 	6.27e-08 	NE	Rv0059_(-)
63887	750	0.00e+00 	4.58e-116	1.00e+00 	5.41e-07 	NE	Rv0059_(-)
63890	188	0.00e+00 	3.06e-46 	1.00e+00 	5.36e-08 	NE	Rv0059_(-)
63908	122	6.69e-266	6.06e-38 	1.00e+00 	4.09e-08 	NE	
63918	0	9.95e-01 	4.27e-13 	5.18e-03 	1.28e-10 	ES	Rv0060_(-)
64023	0	1.00e+00 	1.30e-13 	2.68e-05 	1.33e-13 	ES	Rv0060_(-)
64044	0	1.00e+00 	5.15e-14 	1.39e-07 	1.37e-16 	ES	Rv0060_(-)
64073	0	1.00e+00 	3.14e-14 	7.19e-10 	1.42e-19 	ES	Rv0060_(-)
64179	0	1.00e+00 	2.63e-14 	3.72e-12 	1.48e-22 	ES	Rv0060_(-)
64181	0	1.00e+00 	2.50e-14 	1.93e-14 	1.60e-25 	ES	Rv0060_(-)
64306	0	1.00e+00 	2.47e-14 	9.98e-17 	1.63e-27 	ES	Rv0060_(-)
64347	0	1.00e+00 	2.46e-14 	5.17e-19 	1.45e-27 	ES	Rv0060_(-)
64420	0	1.00e+00 	2.46e-14 	2.68e-21 	1.45e-27 	ES	Rv0060_(-)
64440	0	1.00e+00 	2.46e-14 	1.39e-23 	1.45e-27 	ES	Rv0060_(-)
64518	0	1.00e+00 	2.46e-14 	7.91e-26 	1.45e-27 	ES	Rv0060_(-)
64552	0	1.00e+00 	2.46e-14 	8.05e-27 	1.45e-27 	ES	Rv0060_(-)
64572	0	1.00e+00 	2.46e-14 	7.91e-26 	1.45e-27 	ES	Rv0060_(-)
64581	0	1.00e+00 	2.46e-14 	1.39e-23 	1.45e-27 	ES	Rv0060_(-)
64603	0	1.00e+00 	2.46e-14 	2.68e-21 	1.45e-27 	ES	Rv0060_(-)
64688	0	1.00e+00 	2.46e-14 	5.17e-19 	1.45e-27 	ES	Rv0060_(-)
64691	0	1.00e+00 	2.47e-14 	9.98e-17 	1.47e-27 	ES	Rv0060_(-)
64708	0	1.00e+00 	2.50e-14 	1.93e-14 	7.11e-27 	ES	Rv0060_(-)
64716	0	1.00e+00 	2.63e-14 	3.72e-12 	1.10e-24 	ES	Rv0060_(-)
64800	0	1.00e+00 	3.14e-14 	7.19e-10 	2.12e-22 	ES	Rv0060_(-)
64823	0	1.00e+00 	5.15e-14 	1.39e-07 	4.19e-20 	ES	Rv0060_(-)
64914	0	1.00e+00 	1.30e-13 	2.68e-05 	8.92e-18 	ES	Rv0060_(-)
64955	252	0.00e+00 	3.46e-42 	1.00e+00 	1.37e-12 	NE	Rv0060_(-)
64986	49	5.40e-120	8.50e-29 	1.00e+00 	3.09e-13 	NE	
65109	571	0.00e+00 	6.23e-94 	1.00e+00 	1.25e-12 	NE	Rv0061_(-)
65125	0	6.72e-20 	4.46e-21 	1.00e+00 	8.73e-14 	NE	Rv0061_(-)
65169	121	1.25e-261	3.81e-36 	1.00e+00 	3.19e-14 	NE	Rv0061_(-)
65226	29	3.18e-80 	5.34e-25 	1.00e+00 	6.53e-15 	NE	Rv0061_(-)
65315	0	1.01e-17 	1.74e-19 	1.00e+00 	1.33e-15 	NE	Rv0061_(-)
65323	0	1.02e-17 	1.77e-19 	1.00e+00 	3.19e-16 	NE	Rv0061_(-)
65434	251	0.00e+00 	9.70e-51 	1.00e+00 	3.31e-16 	NE	
65500	227	0.00e+00 	3.73e-51 	1.00e+00 	1.98e-16 	NE	
65549	510	0.00e+00 	2.16e-86 	1.00e+00 	4.49e-16 	NE	
65551	205	0.00e+00 	2.05e-48 	1.00e+00 	1.01e-16 	NE	
65666	83	4.12e-188	3.18e-33 	1.00e+00 	3.49e-17 	NE	Rv0062_(celA1)
65692	523	0.00e+00 	5.19e-88 	1.00e+00 	1.38e-16 	NE	Rv0062_(celA1)
65715	509	0.00e+00 	2.87e-86 	1.00e+00 	1.11e-16 	NE	Rv0062_(celA1)
65758	12	2.86e-46 	5.69e-24 	1.00e+00 	9.89e-18 	NE	Rv0062_(celA1)
65840	199	0.00e+00 	2.96e-47 	1.00e+00 	5.80e-18 	NE	Rv0062_(celA1)
65933	0	5.22e-20 	3.46e-21 	1.00e+00 	1.12e-18 	NE	Rv0062_(celA1)
65987	320	0.00e+00 	4.95e-61 	1.00e+00 	1.73e-18 	NE	Rv0062_(celA1)
66035	405	0.00e+00 	2.56e-73 	1.00e+00 	1.77e-18 	NE	Rv0062_(celA1)
66061	81	4.08e-184	5.64e-33 	1.00e+00 	3.31e-19 	NE	Rv0062_(celA1)
66065	635	0.00e+00 	5.88e-102	1.00e+00 	1.83e-18 	NE	Rv0062_(celA1)
66098	67	3.79e-156	3.12e-31 	1.00e+00 	1.39e-19 	NE	Rv0062_(celA1)
66233	5	2.76e-32 	2.09e-22 	1.00e+00 	2.74e-20 	NE	Rv0062_(celA1)
66275	145	5.67e-312	7.74e-40 	1.00e+00 	1.12e-20 	NE	Rv0062_(celA1)
66364	3	2.73e-28 	6.37e-22 	1.00e+00 	1.98e-21 	NE	Rv0062_(celA1)
66386	75	3.95e-172	6.90e-31 	1.00e+00 	5.80e-22 	NE	Rv0062_(celA1)
66410	36	3.24e-94 	2.27e-27 	1.00e+00 	1.34e-22 	NE	Rv0062_(celA1)
66449	140	5.52e-302	2.55e-40 	1.00e+00 	5.60e-23 	NE	Rv0062_(celA1)
66511	152	0.00e+00 	8.14e-42 	1.00e+00 	2.24e-23 	NE	Rv0062_(celA1)
66578	217	0.00e+00 	6.57e-50 	1.00e+00 	1.24e-23 	NE	Rv0062_(celA1)
66652	0	5.22e-20 	3.46e-21 	1.00e+00 	2.45e-24 	NE	Rv0062_(celA1)
66659	324	0.00e+00 	1.57e-61 	1.00e+00 	4.66e-24 	NE	Rv0062_(celA1)
66692	0	1.01e-17 	4.12e-19 	1.00e+00 	9.49e-25 	NE	Rv0062_(celA1)
66764	0	1.01e-17 	4.21e-19 	1.00e+00 	5.45e-25 	NE	
66787	26	1.15e-69 	2.42e-22 	1.00e+00 	5.43e-25 	NE	
67009	0	5.22e-20 	2.50e-19 	1.00e+00 	5.47e-25 	NE	Rv0063_(-)
67071	269	0.00e+00 	7.84e-53 	1.00e+00 	2.76e-24 	NE	Rv0063_(-)
67127	449	0.00e+00 	8.50e-79 	1.00e+00 	8.23e-24 	NE	Rv0063_(-)
67136	0	1.95e-15 	8.45e-18 	1.00e+00 	1.17e-24 	NE	Rv0063_(-)
67138	0	1.96e-15 	8.62e-18 	1.00e+00 	6.86e-25 	NE	Rv0063_(-)
67156	0	1.96e-15 	8.62e-18 	1.00e+00 	9.18e-25 	NE	Rv0063_(-)
67247	451	0.00e+00 	5.89e-74 	1.00e+00 	1.67e-23 	NE	Rv0063_(-)
67290	44	3.37e-110	2.28e-28 	1.00e+00 	4.37e-24 	NE	Rv0063_(-)
67299	216	0.00e+00 	8.75e-50 	1.00e+00 	1.84e-23 	NE	Rv0063_(-)
67316	38	3.27e-98 	1.28e-27 	1.00e+00 	1.88e-23 	NE	Rv0063_(-)
67364	152	0.00e+00 	8.15e-42 	1.00e+00 	9.89e-23 	NE	Rv0063_(-)
67898	166	0.00e+00 	1.47e-43 	1.00e+00 	3.00e-22 	NE	Rv0063_(-)
67916	688	0.00e+00 	1.48e-108	1.00e+00 	6.79e-21 	NE	Rv0063_(-)
67955	201	0.00e+00 	6.45e-48 	1.00e+00 	1.08e-21 	NE	Rv0063_(-)
68150	861	0.00e+00 	4.25e-130	1.00e+00 	2.18e-20 	NE	Rv0063_(-)
68185	536	0.00e+00 	1.25e-89 	1.00e+00 	5.93e-21 	NE	Rv0063_(-)
68222	26	3.07e-74 	4.09e-26 	1.00e+00 	7.33e-22 	NE	Rv0063_(-)
68237	247	0.00e+00 	1.24e-53 	1.00e+00 	1.93e-21 	NE	Rv0063_(-)
68246	522	0.00e+00 	6.92e-88 	1.00e+00 	6.81e-21 	NE	Rv0063_(-)
68256	479	0.00e+00 	1.56e-82 	1.00e+00 	6.11e-21 	NE	Rv0063_(-)
68276	15	2.90e-52 	1.56e-24 	1.00e+00 	9.44e-22 	NE	Rv0063_(-)
68310	56	3.59e-134	1.22e-29 	1.00e+00 	1.35e-21 	NE	Rv0063_(-)
68321	177	0.00e+00 	6.28e-45 	1.00e+00 	3.76e-21 	NE	Rv0063_(-)
68360	532	0.00e+00 	3.93e-89 	1.00e+00 	3.22e-20 	NE	Rv0063_(-)
68377	2017	0.00e+00 	4.88e-274	1.00e+00 	1.85e-17 	NE	
68380	622	0.00e+00 	2.44e-100	1.00e+00 	5.97e-20 	NE	
68387	87	4.21e-196	1.02e-33 	1.00e+00 	5.14e-21 	NE	
68407	0	3.76e-13 	5.11e-16 	1.00e+00 	9.48e-22 	NE	
68444	0	3.78e-13 	5.21e-16 	1.00e+00 	1.90e-22 	NE	
68577	0	3.78e-13 	5.22e-16 	1.00e+00 	3.84e-23 	NE	
68594	0	3.78e-13 	5.22e-16 	1.00e+00 	8.08e-24 	NE	
68608	46	4.76e-105	9.60e-22 	1.00e+00 	2.46e-24 	NE	
68726	0	1.01e-17 	9.61e-17 	1.00e+00 	8.28e-25 	NE	Rv0064_(-)
68733	0	1.01e-17 	9.61e-17 	1.00e+00 	5.39e-25 	NE	Rv0064_(-)
68737	50	1.30e-117	5.60e-23 	1.00e+00 	6.98e-25 	NE	Rv0064_(-)
68792	382	0.00e+00 	7.71e-69 	1.00e+00 	4.15e-24 	NE	Rv0064_(-)
68861	107	4.66e-236	3.27e-36 	1.00e+00 	1.37e-24 	NE	Rv0064_(-)
68872	0	5.22e-20 	3.46e-21 	1.00e+00 	6.12e-25 	NE	Rv0064_(-)
68894	117	9.52e-254	9.36e-36 	1.00e+00 	8.76e-25 	NE	Rv0064_(-)
69044	107	4.66e-236	3.27e-36 	1.00e+00 	8.62e-25 	NE	Rv0064_(-)
69085	0	1.95e-15 	8.45e-18 	1.00e+00 	5.05e-25 	NE	Rv0064_(-)
69121	0	1.96e-15 	8.62e-18 	1.00e+00 	4.58e-25 	NE	Rv0064_(-)
69170	0	1.96e-15 	8.62e-18 	1.00e+00 	4.81e-25 	NE	Rv0064_(-)
69190	195	0.00e+00 	4.43e-42 	1.00e+00 	1.45e-24 	NE	Rv0064_(-)
69281	312	0.00e+00 	9.73e-62 	1.00e+00 	3.04e-24 	NE	Rv0064_(-)
69301	0	1.01e-17 	1.71e-19 	1.00e+00 	7.70e-25 	NE	Rv0064_(-)
69316	0	1.01e-17 	1.74e-19 	1.00e+00 	5.99e-25 	NE	Rv0064_(-)
69339	409	0.00e+00 	2.02e-70 	1.00e+00 	4.89e-24 	NE	Rv0064_(-)
69367	133	5.33e-288	1.89e-39 	1.00e+00 	1.64e-24 	NE	Rv0064_(-)
69375	0	1.96e-17 	6.52e-18 	1.00e+00 	6.35e-25 	NE	Rv0064_(-)
69422	1	1.98e-19 	4.99e-18 	1.00e+00 	4.78e-25 	NE	Rv0064_(-)
69444	0	1.97e-17 	6.65e-18 	1.00e+00 	4.48e-25 	NE	Rv0064_(-)
69589	26	2.24e-69 	3.78e-21 	1.00e+00 	5.11e-25 	NE	Rv0064_(-)
69591	114	4.83e-250	1.16e-33 	1.00e+00 	8.00e-25 	NE	Rv0064_(-)
69625	0	1.01e-17 	1.71e-19 	1.00e+00 	4.97e-25 	NE	Rv0064_(-)
69652	0	1.01e-17 	1.74e-19 	1.00e+00 	4.75e-25 	NE	Rv0064_(-)
69657	232	0.00e+00 	2.22e-48 	1.00e+00 	1.51e-24 	NE	Rv0064_(-)
69661	12	2.86e-46 	1.78e-22 	1.00e+00 	6.13e-25 	NE	Rv0064_(-)
69675	0	5.22e-20 	8.95e-21 	1.00e+00 	4.77e-25 	NE	Rv0064_(-)
69744	56	6.96e-132	9.41e-28 	1.00e+00 	6.03e-25 	NE	Rv0064_(-)
69792	115	4.86e-252	3.30e-37 	1.00e+00 	8.28e-25 	NE	Rv0064_(-)
69806	0	1.01e-17 	1.71e-19 	1.00e+00 	4.99e-25 	NE	Rv0064_(-)
69823	0	1.01e-17 	1.74e-19 	1.00e+00 	4.64e-25 	NE	Rv0064_(-)
69850	157	0.00e+00 	4.83e-39 	1.00e+00 	9.90e-25 	NE	Rv0064_(-)
69928	0	3.78e-15 	3.13e-16 	1.00e+00 	5.21e-25 	NE	Rv0064_(-)
69999	1	3.82e-17 	2.40e-16 	1.00e+00 	4.79e-25 	NE	Rv0064_(-)
70021	0	3.81e-15 	3.20e-16 	1.00e+00 	5.60e-25 	NE	Rv0064_(-)
70028	0	3.81e-15 	3.20e-16 	1.00e+00 	1.04e-24 	NE	Rv0064_(-)
70030	866	0.00e+00 	4.62e-124	1.00e+00 	1.21e-22 	NE	Rv0064_(-)
70099	9	2.82e-40 	4.85e-20 	1.00e+00 	3.58e-24 	NE	Rv0064_(-)
70102	0	1.01e-17 	8.12e-19 	1.00e+00 	1.06e-24 	NE	Rv0064_(-)
70135	0	1.01e-17 	8.15e-19 	1.00e+00 	5.77e-25 	NE	Rv0064_(-)
70177	38	1.23e-93 	1.48e-23 	1.00e+00 	6.21e-25 	NE	Rv0064_(-)
70198	298	0.00e+00 	6.27e-59 	1.00e+00 	2.35e-24 	NE	Rv0064_(-)
70204	46	3.41e-114	1.35e-28 	1.00e+00 	8.33e-25 	NE	Rv0064_(-)
70206	19	2.97e-60 	1.57e-22 	1.00e+00 	5.58e-25 	NE	Rv0064_(-)
70390	0	1.01e-17 	2.07e-19 	1.00e+00 	4.61e-25 	NE	Rv0064_(-)
70435	0	1.01e-17 	2.11e-19 	1.00e+00 	4.57e-25 	NE	Rv0064_(-)
70453	145	2.12e-307	1.82e-37 	1.00e+00 	9.49e-25 	NE	Rv0064_(-)
70459	62	3.70e-146	1.31e-30 	1.00e+00 	7.18e-25 	NE	Rv0064_(-)
70534	136	5.41e-294	8.00e-40 	1.00e+00 	9.70e-25 	NE	Rv0064_(-)
70542	0	5.22e-20 	3.46e-21 	1.00e+00 	5.26e-25 	NE	Rv0064_(-)
70570	100	8.73e-220	1.22e-33 	1.00e+00 	7.52e-25 	NE	Rv0064_(-)
70583	0	1.95e-15 	8.45e-18 	1.00e+00 	4.88e-25 	NE	Rv0064_(-)
70699	0	1.96e-15 	8.62e-18 	1.00e+00 	4.61e-25 	NE	Rv0064_(-)
70728	0	1.96e-15 	8.62e-18 	1.00e+00 	5.15e-25 	NE	Rv0064_(-)
70744	363	0.00e+00 	5.34e-63 	1.00e+00 	3.67e-24 	NE	Rv0064_(-)
70821	0	5.22e-20 	6.66e-20 	1.00e+00 	9.05e-25 	NE	Rv0064_(-)
70843	5	5.36e-30 	1.62e-20 	1.00e+00 	1.09e-24 	NE	Rv0064_(-)
70909	68	3.81e-158	2.20e-28 	1.00e+00 	3.93e-24 	NE	Rv0064_(-)
70933	0	5.74e-17 	2.37e-16 	1.00e+00 	1.03e-23 	NE	Rv0064_(-)
70963	1	5.80e-19 	1.81e-16 	1.00e+00 	4.69e-23 	NE	Rv0064_(-)
70988	0	5.78e-17 	2.42e-16 	1.00e+00 	2.28e-22 	NE	Rv0064_(-)
71098	1	5.80e-19 	1.81e-16 	1.00e+00 	1.14e-21 	NE	Rv0064_(-)
71143	248	0.00e+00 	3.10e-47 	1.00e+00 	1.57e-20 	NE	Rv0064_(-)
71158	27	3.09e-76 	6.24e-26 	1.00e+00 	1.54e-20 	NE	Rv0064_(-)
71266	0	5.22e-20 	3.56e-21 	1.00e+00 	5.03e-20 	NE	Rv0064_(-)
71300	57	7.00e-134	2.84e-28 	1.00e+00 	2.94e-19 	NE	Rv0064_(-)
71399	2	1.30e-25 	5.44e-20 	1.00e+00 	9.62e-19 	NE	Rv0064_(-)
71519	0	5.32e-20 	9.99e-20 	1.00e+00 	4.53e-18 	NE	Rv0064_(-)
71557	55	7.06e-130	1.39e-26 	1.00e+00 	2.81e-17 	NE	Rv0064_(-)
71571	21	3.00e-64 	1.89e-25 	1.00e+00 	1.02e-16 	NE	
71588	61	3.68e-144	1.96e-30 	1.00e+00 	5.41e-16 	NE	
71594	196	0.00e+00 	2.72e-47 	1.00e+00 	3.79e-15 	NE	
71637	121	5.07e-264	5.97e-38 	1.00e+00 	7.46e-15 	NE	
71679	1398	0.00e+00 	6.02e-197	1.00e+00 	4.14e-12 	NE	
71681	677	0.00e+00 	3.47e-107	1.00e+00 	2.16e-13 	NE	
71834	43	3.36e-108	3.04e-28 	1.00e+00 	1.59e-14 	NE	Rv0065_(-)
71922	59	3.64e-140	3.11e-30 	1.00e+00 	1.72e-14 	NE	Rv0065_(-)
72031	1	1.10e-21 	1.03e-19 	1.00e+00 	1.43e-14 	NE	Rv0065_(-)
72049	0	1.65e-19 	1.41e-19 	1.00e+00 	1.77e-14 	NE	Rv0065_(-)
72076	492	0.00e+00 	7.59e-81 	1.00e+00 	2.65e-13 	NE	Rv0065_(-)
72089	0	1.84e-16 	8.11e-06 	1.00e+00 	4.65e-14 	NE	Rv0065_(-)
72109	48	1.88e-112	8.73e-12 	1.00e+00 	1.26e-13 	NE	Rv0065_(-)
72121	0	9.95e-01 	1.64e-05 	5.18e-03 	1.75e-15 	ES	Rv0065_(-)
72255	0	1.00e+00 	1.67e-05 	2.68e-05 	8.12e-18 	ES	
72333	0	1.00e+00 	1.67e-05 	1.39e-07 	4.11e-20 	ES	Rv0066c_(icd2)
72356	0	1.00e+00 	1.67e-05 	7.22e-10 	2.12e-22 	ES	Rv0066c_(icd2)
72359	0	1.00e+00 	1.67e-05 	3.78e-12 	1.11e-24 	ES	Rv0066c_(icd2)
72388	0	1.00e+00 	1.67e-05 	2.04e-14 	7.53e-27 	ES	Rv0066c_(icd2)
72506	0	1.00e+00 	1.67e-05 	1.23e-16 	1.81e-27 	ES	Rv0066c_(icd2)
72518	0	1.00e+00 	1.67e-05 	9.88e-19 	2.75e-27 	ES	Rv0066c_(icd2)
72612	0	1.00e+00 	1.67e-05 	1.22e-20 	6.54e-27 	ES	Rv0066c_(icd2)
72636	0	1.00e+00 	1.67e-05 	2.07e-22 	2.14e-26 	ES	Rv0066c_(icd2)
72654	0	1.00e+00 	1.67e-05 	4.39e-24 	7.94e-26 	ES	Rv0066c_(icd2)
72770	0	1.00e+00 	1.67e-05 	1.64e-24 	3.06e-25 	ES	Rv0066c_(icd2)
72826	0	1.00e+00 	1.67e-05 	6.09e-24 	1.19e-24 	ES	Rv0066c_(icd2)
72857	0	1.00e+00 	1.67e-05 	2.38e-23 	4.66e-24 	ES	Rv0066c_(icd2)
72923	0	1.00e+00 	1.67e-05 	9.31e-23 	1.82e-23 	ES	Rv0066c_(icd2)
72989	0	1.00e+00 	1.67e-05 	3.64e-22 	7.13e-23 	ES	Rv0066c_(icd2)
73031	0	1.00e+00 	1.68e-05 	1.42e-21 	2.79e-22 	ES	Rv0066c_(icd2)
73247	0	1.00e+00 	1.70e-05 	5.57e-21 	1.09e-21 	ES	Rv0066c_(icd2)
73349	0	1.00e+00 	1.79e-05 	2.18e-20 	4.27e-21 	ES	Rv0066c_(icd2)
73415	0	1.00e+00 	2.14e-05 	8.52e-20 	1.67e-20 	ES	Rv0066c_(icd2)
73494	0	1.00e+00 	3.50e-05 	3.33e-19 	6.53e-20 	ES	Rv0066c_(icd2)
73549	0	1.00e+00 	8.81e-05 	1.30e-18 	2.55e-19 	ES	Rv0066c_(icd2)
73604	0	1.00e+00 	2.96e-04 	5.10e-18 	9.99e-19 	ES	Rv0066c_(icd2)
73682	0	9.99e-01 	1.11e-03 	1.99e-17 	3.91e-18 	ES	Rv0066c_(icd2)
73799	0	9.96e-01 	4.29e-03 	7.80e-17 	1.53e-17 	ES	Rv0066c_(icd2)
73961	0	9.83e-01 	1.67e-02 	3.05e-16 	5.98e-17 	ES	Rv0066c_(icd2)
73987	0	9.35e-01 	6.54e-02 	1.21e-15 	2.34e-16 	ES	Rv0066c_(icd2)
74045	12	9.66e-23 	1.00e+00 	9.18e-13 	1.32e-13 	GD	Rv0066c_(icd2)
74095	0	2.63e-14 	1.00e+00 	1.15e-14 	4.75e-16 	GD	Rv0066c_(icd2)
74129	0	2.64e-14 	1.00e+00 	2.34e-16 	1.92e-18 	GD	Rv0066c_(icd2)
74177	0	2.64e-14 	1.00e+00 	4.73e-18 	7.79e-21 	GD	Rv0066c_(icd2)
74192	0	2.64e-14 	1.00e+00 	9.58e-20 	3.16e-23 	GD	Rv0066c_(icd2)
74224	0	2.64e-14 	1.00e+00 	1.94e-21 	1.33e-25 	GD	Rv0066c_(icd2)
74281	0	2.64e-14 	1.00e+00 	3.93e-23 	6.20e-27 	GD	Rv0066c_(icd2)
74313	0	2.64e-14 	1.00e+00 	8.38e-25 	5.69e-27 	GD	Rv0066c_(icd2)
74320	0	2.64e-14 	1.00e+00 	8.00e-26 	5.69e-27 	GD	Rv0066c_(icd2)
74342	0	2.64e-14 	1.00e+00 	1.14e-24 	5.69e-27 	GD	Rv0066c_(icd2)
74374	0	2.64e-14 	1.00e+00 	5.43e-23 	5.69e-27 	GD	Rv0066c_(icd2)
74447	0	2.63e-14 	1.00e+00 	2.68e-21 	5.69e-27 	GD	Rv0066c_(icd2)
74483	0	2.60e-14 	1.00e+00 	1.32e-19 	5.69e-27 	GD	Rv0066c_(icd2)
74562	0	2.47e-14 	1.00e+00 	6.54e-18 	5.69e-27 	GD	
74572	6	1.14e-25 	1.00e+00 	1.81e-15 	3.39e-26 	GD	
74578	0	1.62e-22 	1.00e+00 	3.12e-15 	6.67e-27 	GD	
74696	18	3.68e-56 	1.00e+00 	2.46e-11 	1.01e-23 	GD	Rv0067c_(-)
74722	0	2.40e-12 	1.00e+00 	1.80e-13 	3.55e-26 	GD	Rv0067c_(-)
74749	0	3.02e-12 	1.00e+00 	2.11e-12 	5.80e-25 	GD	Rv0067c_(-)
74761	0	3.18e-12 	1.00e+00 	9.74e-11 	2.82e-23 	GD	Rv0067c_(-)
74908	0	3.22e-12 	1.00e+00 	4.80e-09 	1.39e-21 	GD	Rv0067c_(-)
75047	0	3.23e-12 	1.00e+00 	2.37e-07 	6.91e-20 	GD	Rv0067c_(-)
75049	25	4.67e-59 	9.85e-01 	1.50e-02 	4.93e-15 	GD	Rv0067c_(-)
75103	17	1.42e-48 	9.98e-01 	1.59e-03 	1.26e-16 	GD	Rv0067c_(-)
75128	0	2.72e-10 	1.00e+00 	1.23e-05 	2.39e-19 	GD	Rv0067c_(-)
75142	0	3.42e-10 	1.00e+00 	2.05e-05 	2.52e-18 	GD	Rv0067c_(-)
75156	0	3.59e-10 	1.00e+00 	4.22e-04 	1.36e-16 	GD	Rv0067c_(-)
75189	364	0.00e+00 	2.29e-44 	1.00e+00 	2.20e-12 	NE	Rv0067c_(-)
75203	0	7.07e-13 	7.84e-16 	1.00e+00 	2.61e-13 	NE	
75242	0	7.09e-13 	7.94e-16 	1.00e+00 	5.27e-14 	NE	
75244	0	7.09e-13 	7.94e-16 	1.00e+00 	1.12e-14 	NE	
75253	0	7.09e-13 	7.94e-16 	1.00e+00 	2.94e-15 	NE	
75275	155	1.58e-322	3.90e-35 	1.00e+00 	2.43e-15 	NE	
75286	396	0.00e+00 	3.38e-72 	1.00e+00 	4.85e-15 	NE	
75500	26	3.08e-74 	4.10e-26 	1.00e+00 	9.20e-16 	NE	Rv0068_(-)
75613	1104	0.00e+00 	2.42e-160	1.00e+00 	6.55e-14 	NE	Rv0068_(-)
75615	1	1.04e-21 	2.73e-18 	1.00e+00 	6.72e-16 	NE	Rv0068_(-)
75808	0	1.57e-19 	3.74e-18 	1.00e+00 	1.35e-16 	NE	Rv0068_(-)
75826	2	1.58e-23 	2.11e-18 	1.00e+00 	2.75e-17 	NE	Rv0068_(-)
75862	76	4.82e-173	1.24e-27 	1.00e+00 	7.97e-18 	NE	Rv0068_(-)
75881	0	5.22e-20 	3.47e-21 	1.00e+00 	1.50e-18 	NE	Rv0068_(-)
75983	41	6.45e-102	2.72e-26 	1.00e+00 	3.70e-19 	NE	Rv0068_(-)
76069	41	3.32e-104	5.50e-28 	1.00e+00 	8.97e-20 	NE	Rv0068_(-)
76097	158	0.00e+00 	1.46e-42 	1.00e+00 	3.77e-20 	NE	Rv0068_(-)
76105	0	5.22e-20 	3.59e-21 	1.00e+00 	6.42e-21 	NE	Rv0068_(-)
76198	25	5.94e-70 	2.77e-24 	1.00e+00 	1.47e-21 	NE	Rv0068_(-)
76298	94	4.36e-210	3.96e-34 	1.00e+00 	4.59e-22 	NE	Rv0069c_(sdaA)
76715	14	2.89e-50 	3.32e-23 	1.00e+00 	9.13e-23 	NE	Rv0069c_(sdaA)
76727	2	2.77e-26 	2.11e-21 	1.00e+00 	1.99e-23 	NE	Rv0069c_(sdaA)
76889	120	5.08e-262	4.22e-36 	1.00e+00 	9.62e-24 	NE	Rv0069c_(sdaA)
77005	0	1.01e-17 	1.73e-19 	1.00e+00 	3.40e-24 	NE	Rv0069c_(sdaA)
77055	0	1.01e-17 	1.77e-19 	1.00e+00 	4.25e-24 	NE	Rv0069c_(sdaA)
77108	56	1.34e-129	1.84e-26 	1.00e+00 	1.67e-23 	NE	Rv0069c_(sdaA)
77192	0	1.01e-17 	1.73e-19 	1.00e+00 	4.95e-23 	NE	Rv0069c_(sdaA)
77289	0	1.01e-17 	1.77e-19 	1.00e+00 	2.31e-22 	NE	Rv0069c_(sdaA)
77385	2302	0.00e+00 	4.00e-306	1.00e+00 	1.48e-17 	NE	Rv0069c_(sdaA)
77422	0	5.22e-20 	1.62e-20 	1.00e+00 	1.14e-21 	NE	Rv0069c_(sdaA)
77530	9	5.47e-38 	1.24e-21 	1.00e+00 	2.43e-22 	NE	Rv0069c_(sdaA)
77641	119	4.96e-260	1.98e-35 	1.00e+00 	8.71e-23 	NE	Rv0070c_(glyA2)
77650	0	1.95e-15 	1.04e-17 	1.00e+00 	1.58e-23 	NE	Rv0070c_(glyA2)
77838	0	1.96e-15 	1.06e-17 	1.00e+00 	3.52e-24 	NE	Rv0070c_(glyA2)
77925	0	1.96e-15 	1.06e-17 	1.00e+00 	1.06e-24 	NE	Rv0070c_(glyA2)
77955	38	2.37e-91 	1.93e-22 	1.00e+00 	6.79e-25 	NE	Rv0070c_(glyA2)
78293	8	2.80e-38 	1.98e-19 	1.00e+00 	5.09e-25 	NE	Rv0070c_(glyA2)
78364	0	5.22e-20 	1.96e-18 	1.00e+00 	4.95e-25 	NE	Rv0070c_(glyA2)
78442	302	0.00e+00 	4.79e-56 	1.00e+00 	2.32e-24 	NE	Rv0070c_(glyA2)
78463	47	3.42e-116	9.66e-29 	1.00e+00 	8.33e-25 	NE	Rv0070c_(glyA2)
78478	48	3.44e-118	7.27e-29 	1.00e+00 	6.47e-25 	NE	Rv0070c_(glyA2)
78567	0	5.22e-20 	3.46e-21 	1.00e+00 	4.81e-25 	NE	Rv0070c_(glyA2)
78628	87	8.16e-194	5.09e-32 	1.00e+00 	6.99e-25 	NE	Rv0070c_(glyA2)
78662	0	5.22e-20 	3.46e-21 	1.00e+00 	5.06e-25 	NE	Rv0070c_(glyA2)
78703	141	1.08e-301	9.61e-39 	1.00e+00 	1.06e-24 	NE	Rv0070c_(glyA2)
78706	105	4.61e-232	5.80e-36 	1.00e+00 	1.17e-24 	NE	Rv0070c_(glyA2)
78721	0	5.22e-20 	3.46e-21 	1.00e+00 	1.14e-24 	NE	Rv0070c_(glyA2)
78733	362	0.00e+00 	2.92e-66 	1.00e+00 	1.45e-23 	NE	Rv0070c_(glyA2)
78784	823	0.00e+00 	2.29e-125	1.00e+00 	1.62e-22 	NE	Rv0070c_(glyA2)
78921	0	5.22e-20 	3.46e-21 	1.00e+00 	5.26e-24 	NE	
79152	114	9.38e-248	2.21e-35 	1.00e+00 	3.18e-24 	NE	
79256	155	0.00e+00 	3.45e-42 	1.00e+00 	3.31e-24 	NE	
79325	484	0.00e+00 	3.73e-83 	1.00e+00 	1.84e-23 	NE	
79365	0	5.22e-20 	3.46e-21 	1.00e+00 	2.74e-24 	NE	
79398	579	0.00e+00 	2.78e-93 	1.00e+00 	4.39e-23 	NE	
79427	48	3.44e-118	8.19e-29 	1.00e+00 	5.51e-24 	NE	
79474	0	1.01e-17 	1.71e-19 	1.00e+00 	5.95e-24 	NE	
79485	0	1.01e-17 	1.75e-19 	1.00e+00 	1.77e-23 	NE	
79724	234	0.00e+00 	1.25e-48 	1.00e+00 	2.04e-22 	NE	Rv0071_(-)
79787	977	0.00e+00 	1.53e-144	1.00e+00 	1.07e-20 	NE	Rv0071_(-)
79825	453	0.00e+00 	2.70e-79 	1.00e+00 	1.30e-21 	NE	Rv0071_(-)
79894	59	3.64e-140	3.10e-30 	1.00e+00 	2.61e-22 	NE	Rv0071_(-)
79917	1467	0.00e+00 	1.49e-205	1.00e+00 	9.47e-20 	NE	Rv0071_(-)
80115	0	1.95e-15 	8.45e-18 	1.00e+00 	2.25e-22 	NE	Rv0071_(-)
80143	0	1.96e-15 	8.62e-18 	1.00e+00 	4.57e-23 	NE	Rv0071_(-)
80149	0	1.96e-15 	8.62e-18 	1.00e+00 	9.87e-24 	NE	Rv0071_(-)
80352	132	3.84e-279	3.09e-34 	1.00e+00 	4.79e-24 	NE	
80385	0	5.22e-20 	3.46e-21 	1.00e+00 	1.46e-24 	NE	
80426	59	7.07e-138	1.56e-28 	1.00e+00 	1.85e-24 	NE	
80521	658	0.00e+00 	8.05e-105	1.00e+00 	5.05e-23 	NE	
80551	0	5.22e-20 	3.46e-21 	1.00e+00 	3.68e-24 	NE	
80612	360	0.00e+00 	5.17e-66 	1.00e+00 	1.90e-23 	NE	
80787	472	0.00e+00 	1.16e-81 	1.00e+00 	4.07e-23 	NE	Rv0072_(-)
80832	38	3.27e-98 	1.28e-27 	1.00e+00 	7.44e-24 	NE	Rv0072_(-)
81165	92	4.32e-206	2.41e-34 	1.00e+00 	1.36e-23 	NE	Rv0072_(-)
81179	173	0.00e+00 	1.98e-44 	1.00e+00 	4.62e-23 	NE	Rv0072_(-)
81196	25	3.06e-72 	5.50e-26 	1.00e+00 	6.18e-23 	NE	Rv0072_(-)
81216	1401	0.00e+00 	2.55e-197	1.00e+00 	6.54e-20 	NE	Rv0072_(-)
81220	784	0.00e+00 	1.65e-120	1.00e+00 	5.22e-21 	NE	Rv0072_(-)
81245	30	3.14e-82 	1.28e-26 	1.00e+00 	2.07e-22 	NE	Rv0072_(-)
81374	309	0.00e+00 	2.32e-61 	1.00e+00 	2.14e-22 	NE	Rv0072_(-)
81396	183	0.00e+00 	1.12e-45 	1.00e+00 	6.84e-23 	NE	Rv0072_(-)
81445	12	2.86e-46 	8.81e-22 	1.00e+00 	1.28e-23 	NE	Rv0072_(-)
81462	8	2.80e-38 	4.51e-21 	1.00e+00 	3.77e-24 	NE	Rv0072_(-)
81552	0	5.22e-20 	4.80e-20 	1.00e+00 	2.41e-24 	NE	Rv0072_(-)
81566	374	0.00e+00 	1.27e-66 	1.00e+00 	2.30e-23 	NE	Rv0072_(-)
81576	0	1.95e-15 	8.45e-18 	1.00e+00 	7.69e-24 	NE	Rv0072_(-)
81610	0	1.96e-15 	8.62e-18 	1.00e+00 	2.15e-23 	NE	Rv0072_(-)
81671	0	1.96e-15 	8.62e-18 	1.00e+00 	9.24e-23 	NE	Rv0072_(-)
81712	670	0.00e+00 	3.17e-101	1.00e+00 	7.03e-21 	NE	Rv0073_(-)
81715	1623	0.00e+00 	5.59e-225	1.00e+00 	4.44e-19 	NE	Rv0073_(-)
81727	283	0.00e+00 	3.97e-58 	1.00e+00 	1.79e-21 	NE	Rv0073_(-)
81735	138	5.47e-298	4.51e-40 	1.00e+00 	5.99e-22 	NE	Rv0073_(-)
81896	406	0.00e+00 	1.92e-73 	1.00e+00 	1.06e-21 	NE	Rv0073_(-)
81919	246	0.00e+00 	1.61e-53 	1.00e+00 	4.13e-22 	NE	Rv0073_(-)
81927	468	0.00e+00 	3.66e-81 	1.00e+00 	6.69e-22 	NE	Rv0073_(-)
82004	184	0.00e+00 	8.44e-46 	1.00e+00 	1.46e-22 	NE	Rv0073_(-)
82038	144	5.64e-310	8.07e-41 	1.00e+00 	5.02e-23 	NE	Rv0073_(-)
82361	157	0.00e+00 	1.94e-42 	1.00e+00 	2.00e-23 	NE	Rv0073_(-)
82417	135	5.38e-292	1.07e-39 	1.00e+00 	7.27e-24 	NE	Rv0073_(-)
82504	0	5.22e-20 	3.46e-21 	1.00e+00 	1.71e-24 	NE	Rv0073_(-)
82517	233	0.00e+00 	3.37e-50 	1.00e+00 	2.44e-24 	NE	Rv0073_(-)
82585	48	3.44e-118	7.25e-29 	1.00e+00 	9.87e-25 	NE	Rv0073_(-)
82587	92	4.32e-206	2.41e-34 	1.00e+00 	1.14e-24 	NE	Rv0073_(-)
82666	441	0.00e+00 	8.43e-78 	1.00e+00 	7.38e-24 	NE	Rv0073_(-)
82686	221	0.00e+00 	2.09e-50 	1.00e+00 	3.12e-24 	NE	
82765	30	3.14e-82 	1.41e-23 	1.00e+00 	9.59e-25 	NE	Rv0074_(-)
82807	0	1.95e-15 	8.53e-18 	1.00e+00 	5.38e-25 	NE	Rv0074_(-)
82826	0	1.96e-15 	8.70e-18 	1.00e+00 	4.68e-25 	NE	Rv0074_(-)
82912	0	1.96e-15 	8.70e-18 	1.00e+00 	5.02e-25 	NE	Rv0074_(-)
82996	346	0.00e+00 	7.05e-61 	1.00e+00 	3.10e-24 	NE	Rv0074_(-)
83114	96	4.40e-214	7.65e-35 	1.00e+00 	1.16e-24 	NE	Rv0074_(-)
83141	0	1.01e-17 	6.18e-18 	1.00e+00 	5.60e-25 	NE	Rv0074_(-)
83239	0	1.01e-17 	6.31e-18 	1.00e+00 	4.63e-25 	NE	Rv0074_(-)
83326	10	1.06e-37 	3.59e-19 	1.00e+00 	4.75e-25 	NE	Rv0074_(-)
83357	5	2.76e-32 	1.46e-18 	1.00e+00 	5.06e-25 	NE	Rv0074_(-)
83403	332	0.00e+00 	2.59e-59 	1.00e+00 	2.75e-24 	NE	Rv0074_(-)
83409	0	5.22e-20 	3.46e-21 	1.00e+00 	7.08e-25 	NE	Rv0074_(-)
83566	86	8.12e-192	6.78e-32 	1.00e+00 	7.75e-25 	NE	Rv0074_(-)
83585	0	5.22e-20 	3.46e-21 	1.00e+00 	5.44e-25 	NE	Rv0074_(-)
83738	323	0.00e+00 	2.09e-61 	1.00e+00 	2.67e-24 	NE	Rv0074_(-)
83846	1	1.02e-21 	9.64e-20 	1.00e+00 	7.14e-25 	NE	Rv0074_(-)
83940	0	1.54e-19 	1.32e-19 	1.00e+00 	5.79e-25 	NE	Rv0074_(-)
83946	140	3.14e-299	4.78e-37 	1.00e+00 	1.55e-24 	NE	Rv0074_(-)
83966	175	0.00e+00 	1.11e-44 	1.00e+00 	3.39e-24 	NE	Rv0074_(-)
83981	378	0.00e+00 	5.89e-70 	1.00e+00 	1.58e-23 	NE	Rv0074_(-)
83992	730	0.00e+00 	8.72e-114	1.00e+00 	9.67e-23 	NE	
84065	21	3.00e-64 	1.87e-25 	1.00e+00 	4.91e-24 	NE	Rv0075_(-)
84081	340	0.00e+00 	3.56e-65 	1.00e+00 	8.03e-24 	NE	Rv0075_(-)
84173	0	5.22e-20 	5.02e-21 	1.00e+00 	1.40e-24 	NE	Rv0075_(-)
84233	30	6.09e-80 	9.28e-25 	1.00e+00 	9.17e-25 	NE	Rv0075_(-)
84313	0	5.22e-20 	5.05e-21 	1.00e+00 	1.13e-24 	NE	Rv0075_(-)
84353	347	0.00e+00 	3.11e-64 	1.00e+00 	1.42e-23 	NE	Rv0075_(-)
84434	661	0.00e+00 	3.40e-105	1.00e+00 	8.97e-23 	NE	Rv0075_(-)
84493	508	0.00e+00 	3.83e-86 	1.00e+00 	5.00e-23 	NE	Rv0075_(-)
84508	3	2.84e-28 	3.06e-20 	1.00e+00 	4.58e-24 	NE	Rv0075_(-)
84520	0	5.22e-20 	7.58e-20 	1.00e+00 	1.35e-24 	NE	Rv0075_(-)
84543	260	0.00e+00 	3.14e-52 	1.00e+00 	2.43e-24 	NE	Rv0075_(-)
84559	0	5.22e-20 	3.46e-21 	1.00e+00 	7.10e-25 	NE	Rv0075_(-)
84617	54	6.89e-128	6.54e-28 	1.00e+00 	6.69e-25 	NE	Rv0075_(-)
84742	30	3.14e-82 	1.84e-26 	1.00e+00 	6.37e-25 	NE	Rv0075_(-)
84811	0	5.22e-20 	3.50e-21 	1.00e+00 	8.01e-25 	NE	Rv0075_(-)
84833	322	0.00e+00 	2.81e-61 	1.00e+00 	7.95e-24 	NE	Rv0075_(-)
84872	719	0.00e+00 	2.04e-112	1.00e+00 	6.97e-23 	NE	Rv0075_(-)
84918	90	4.27e-202	4.27e-34 	1.00e+00 	5.05e-24 	NE	Rv0075_(-)
84930	23	3.03e-68 	1.00e-25 	1.00e+00 	1.73e-24 	NE	Rv0075_(-)
84952	229	0.00e+00 	2.25e-51 	1.00e+00 	3.64e-24 	NE	Rv0075_(-)
84956	440	0.00e+00 	1.12e-77 	1.00e+00 	1.19e-23 	NE	Rv0075_(-)
85010	359	0.00e+00 	1.37e-67 	1.00e+00 	8.91e-24 	NE	Rv0075_(-)
85113	50	3.48e-122	4.09e-29 	1.00e+00 	1.83e-24 	NE	Rv0075_(-)
85135	87	4.21e-196	1.01e-33 	1.00e+00 	1.16e-24 	NE	Rv0075_(-)
85166	80	4.06e-182	7.52e-33 	1.00e+00 	1.03e-24 	NE	Rv0075_(-)
85178	284	0.00e+00 	2.98e-58 	1.00e+00 	3.23e-24 	NE	
85223	323	0.00e+00 	4.16e-63 	1.00e+00 	4.77e-24 	NE	Rv0076c_(-)
85276	57	3.60e-136	5.49e-30 	1.00e+00 	1.55e-24 	NE	Rv0076c_(-)
85300	92	4.32e-206	2.41e-34 	1.00e+00 	2.09e-24 	NE	Rv0076c_(-)
85575	719	0.00e+00 	2.04e-112	1.00e+00 	5.86e-23 	NE	
85637	238	0.00e+00 	1.59e-52 	1.00e+00 	8.24e-24 	NE	Rv0077c_(-)
85720	0	1.95e-15 	8.96e-18 	1.00e+00 	1.59e-24 	NE	Rv0077c_(-)
85873	0	1.96e-15 	9.14e-18 	1.00e+00 	6.67e-25 	NE	Rv0077c_(-)
85915	0	1.96e-15 	9.14e-18 	1.00e+00 	4.90e-25 	NE	Rv0077c_(-)
85976	37	2.35e-89 	2.22e-22 	1.00e+00 	5.63e-25 	NE	Rv0077c_(-)
85986	0	5.22e-20 	5.23e-19 	1.00e+00 	5.58e-25 	NE	Rv0077c_(-)
86103	376	0.00e+00 	7.79e-66 	1.00e+00 	4.48e-24 	NE	Rv0077c_(-)
86135	20	2.98e-62 	2.58e-25 	1.00e+00 	1.21e-24 	NE	Rv0077c_(-)
86272	54	3.55e-130	1.51e-29 	1.00e+00 	1.96e-24 	NE	Rv0077c_(-)
86280	154	0.00e+00 	4.59e-42 	1.00e+00 	8.12e-24 	NE	Rv0077c_(-)
86359	169	0.00e+00 	6.22e-44 	1.00e+00 	2.31e-23 	NE	Rv0077c_(-)
86378	170	0.00e+00 	4.67e-44 	1.00e+00 	5.93e-23 	NE	Rv0077c_(-)
86429	684	0.00e+00 	4.66e-108	1.00e+00 	1.23e-21 	NE	Rv0077c_(-)
86436	69	3.83e-160	1.76e-31 	1.00e+00 	1.15e-22 	NE	Rv0077c_(-)
86448	550	0.00e+00 	2.26e-91 	1.00e+00 	1.29e-21 	NE	Rv0077c_(-)
86486	0	1.40e-08 	1.66e-09 	1.00e+00 	1.59e-22 	NE	
86492	0	1.41e-08 	1.69e-09 	1.00e+00 	1.34e-24 	NE	
86509	0	1.41e-08 	1.70e-09 	1.00e+00 	5.10e-25 	NE	
86514	0	1.41e-08 	1.70e-09 	1.00e+00 	4.49e-25 	NE	
86527	0	1.41e-08 	1.70e-09 	1.00e+00 	4.39e-25 	NE	
86613	0	1.41e-08 	1.70e-09 	1.00e+00 	5.48e-25 	NE	Rv0078_(-)
86621	15	1.51e-38 	2.30e-11 	1.00e+00 	2.36e-23 	NE	Rv0078_(-)
86681	0	1.02e-17 	1.69e-09 	1.00e+00 	5.03e-24 	NE	Rv0078_(-)
86698	0	1.03e-17 	1.69e-09 	1.00e+00 	1.58e-24 	NE	Rv0078_(-)
86709	103	1.74e-223	2.48e-22 	1.00e+00 	1.79e-23 	NE	Rv0078_(-)
86835	0	1.01e-17 	1.34e-15 	1.00e+00 	3.58e-24 	NE	Rv0078_(-)
86924	0	1.01e-17 	1.34e-15 	1.00e+00 	1.07e-24 	NE	Rv0078_(-)
87124	3	1.02e-23 	5.66e-16 	1.00e+00 	5.74e-25 	NE	Rv0078_(-)
87131	27	2.58e-75 	5.68e-19 	1.00e+00 	5.37e-25 	NE	Rv0078_(-)
87276	0	5.22e-20 	6.79e-16 	1.00e+00 	4.85e-25 	NE	Rv0078A_(-)
87288	250	0.00e+00 	4.94e-47 	1.00e+00 	1.68e-24 	NE	Rv0078A_(-)
87309	11	2.85e-44 	1.09e-23 	1.00e+00 	6.36e-25 	NE	Rv0078A_(-)
87343	26	3.07e-74 	1.58e-25 	1.00e+00 	5.66e-25 	NE	Rv0078A_(-)
87433	6	2.77e-34 	1.32e-22 	1.00e+00 	5.77e-25 	NE	Rv0078A_(-)
87586	136	5.41e-294	8.50e-39 	1.00e+00 	1.66e-24 	NE	Rv0078A_(-)
87605	557	0.00e+00 	3.03e-92 	1.00e+00 	1.92e-23 	NE	Rv0078A_(-)
87615	161	0.00e+00 	6.17e-43 	1.00e+00 	4.04e-24 	NE	Rv0078A_(-)
87631	249	0.00e+00 	6.80e-54 	1.00e+00 	4.68e-24 	NE	Rv0078A_(-)
87774	110	4.73e-242	1.38e-36 	1.00e+00 	2.67e-24 	NE	Rv0078A_(-)
87875	247	0.00e+00 	1.21e-53 	1.00e+00 	6.64e-24 	NE	
87955	601	0.00e+00 	1.01e-97 	1.00e+00 	4.62e-23 	NE	
88015	70	3.85e-162	1.32e-31 	1.00e+00 	5.43e-24 	NE	
88076	19	2.97e-60 	3.59e-25 	1.00e+00 	4.48e-24 	NE	
88232	1068	0.00e+00 	8.66e-156	1.00e+00 	7.91e-22 	NE	Rv0079_(-)
88280	50	3.48e-122	5.16e-29 	1.00e+00 	1.19e-23 	NE	Rv0079_(-)
88299	0	5.22e-20 	6.14e-19 	1.00e+00 	2.88e-24 	NE	Rv0079_(-)
88427	5	5.36e-30 	1.49e-19 	1.00e+00 	1.41e-24 	NE	Rv0079_(-)
88439	18	2.95e-58 	3.58e-21 	1.00e+00 	2.23e-24 	NE	Rv0079_(-)
88454	0	5.22e-20 	5.87e-19 	1.00e+00 	6.76e-24 	NE	Rv0079_(-)
88604	49	6.72e-118	4.55e-25 	1.00e+00 	3.73e-23 	NE	Rv0079_(-)
88631	265	0.00e+00 	9.19e-56 	1.00e+00 	3.79e-22 	NE	Rv0079_(-)
88665	133	5.33e-288	1.89e-39 	1.00e+00 	5.02e-22 	NE	Rv0079_(-)
88681	1089	0.00e+00 	1.73e-158	1.00e+00 	6.72e-20 	NE	Rv0079_(-)
88732	136	5.41e-294	8.00e-40 	1.00e+00 	1.38e-21 	NE	Rv0079_(-)
88778	1498	0.00e+00 	2.05e-209	1.00e+00 	4.06e-19 	NE	Rv0079_(-)
88954	271	0.00e+00 	1.24e-56 	1.00e+00 	2.60e-21 	NE	Rv0079_(-)
88963	0	5.22e-20 	3.46e-21 	1.00e+00 	5.54e-22 	NE	Rv0079_(-)
89271	341	0.00e+00 	1.20e-63 	1.00e+00 	1.52e-21 	NE	Rv0080_(-)
89370	0	5.22e-20 	3.46e-21 	1.00e+00 	3.40e-22 	NE	Rv0080_(-)
89383	1285	0.00e+00 	3.44e-181	1.00e+00 	6.41e-20 	NE	Rv0080_(-)
89471	15	2.90e-52 	7.67e-20 	1.00e+00 	3.39e-22 	NE	Rv0080_(-)
89478	0	1.95e-15 	1.41e-17 	1.00e+00 	6.83e-23 	NE	Rv0080_(-)
89516	0	1.96e-15 	1.43e-17 	1.00e+00 	1.51e-23 	NE	
89523	0	1.96e-15 	1.43e-17 	1.00e+00 	4.62e-24 	NE	
89549	186	0.00e+00 	9.68e-41 	1.00e+00 	7.20e-24 	NE	
89593	243	0.00e+00 	3.80e-53 	1.00e+00 	1.29e-23 	NE	Rv0081_(-)
89747	553	0.00e+00 	9.55e-92 	1.00e+00 	7.37e-23 	NE	Rv0081_(-)
89797	699	0.00e+00 	6.32e-110	1.00e+00 	1.52e-22 	NE	Rv0081_(-)
89817	0	5.22e-20 	3.46e-21 	1.00e+00 	7.51e-24 	NE	Rv0081_(-)
89885	175	0.00e+00 	5.61e-43 	1.00e+00 	5.24e-24 	NE	Rv0081_(-)
89917	352	0.00e+00 	1.02e-66 	1.00e+00 	7.46e-24 	NE	Rv0081_(-)
89982	0	1.95e-15 	8.45e-18 	1.00e+00 	1.26e-24 	NE	Rv0082_(-)
89994	0	1.96e-15 	8.62e-18 	1.00e+00 	6.42e-25 	NE	Rv0082_(-)
90015	0	1.96e-15 	8.62e-18 	1.00e+00 	6.44e-25 	NE	Rv0082_(-)
90101	261	0.00e+00 	2.68e-50 	1.00e+00 	3.73e-24 	NE	Rv0082_(-)
90240	344	0.00e+00 	1.01e-65 	1.00e+00 	8.90e-24 	NE	Rv0082_(-)
90290	356	0.00e+00 	3.23e-67 	1.00e+00 	1.23e-23 	NE	Rv0082_(-)
90321	70	3.85e-162	1.32e-31 	1.00e+00 	4.26e-24 	NE	Rv0082_(-)
90497	850	0.00e+00 	9.97e-129	1.00e+00 	1.70e-22 	NE	Rv0083_(-)
90587	0	5.22e-20 	3.46e-21 	1.00e+00 	5.02e-24 	NE	Rv0083_(-)
90607	282	0.00e+00 	2.67e-56 	1.00e+00 	6.09e-24 	NE	Rv0083_(-)
90619	53	3.53e-128	1.73e-29 	1.00e+00 	1.61e-24 	NE	Rv0083_(-)
90811	150	5.83e-322	1.45e-41 	1.00e+00 	1.54e-24 	NE	Rv0083_(-)
90935	139	5.49e-300	3.39e-40 	1.00e+00 	1.41e-24 	NE	Rv0083_(-)
90939	244	0.00e+00 	2.85e-53 	1.00e+00 	2.42e-24 	NE	Rv0083_(-)
91072	205	0.00e+00 	2.05e-48 	1.00e+00 	2.21e-24 	NE	Rv0083_(-)
91165	276	0.00e+00 	2.96e-57 	1.00e+00 	2.88e-24 	NE	Rv0083_(-)
91216	0	1.95e-15 	5.84e-17 	1.00e+00 	7.55e-25 	NE	Rv0083_(-)
91281	0	1.96e-15 	5.96e-17 	1.00e+00 	5.03e-25 	NE	Rv0083_(-)
91291	0	1.96e-15 	5.96e-17 	1.00e+00 	4.68e-25 	NE	Rv0083_(-)
91353	21	2.17e-57 	1.44e-19 	1.00e+00 	5.86e-25 	NE	Rv0083_(-)
91937	0	5.22e-20 	5.10e-17 	1.00e+00 	8.71e-25 	NE	Rv0083_(-)
92035	578	0.00e+00 	5.35e-89 	1.00e+00 	2.74e-23 	NE	Rv0083_(-)
92134	465	0.00e+00 	8.66e-81 	1.00e+00 	2.03e-23 	NE	Rv0083_(-)
92136	43	3.35e-108	3.04e-28 	1.00e+00 	2.82e-24 	NE	Rv0083_(-)
92155	145	5.67e-312	6.06e-41 	1.00e+00 	2.11e-24 	NE	Rv0083_(-)
92194	73	3.91e-168	5.59e-32 	1.00e+00 	1.39e-24 	NE	Rv0083_(-)
92196	551	0.00e+00 	1.69e-91 	1.00e+00 	1.43e-23 	NE	Rv0083_(-)
92269	0	5.22e-20 	3.46e-21 	1.00e+00 	1.43e-24 	NE	Rv0083_(-)
92278	122	9.77e-264	2.23e-36 	1.00e+00 	1.29e-24 	NE	Rv0083_(-)
92294	175	0.00e+00 	1.11e-44 	1.00e+00 	1.57e-24 	NE	Rv0083_(-)
92334	117	4.91e-256	1.86e-37 	1.00e+00 	1.33e-24 	NE	Rv0084_(hycD)
92338	416	0.00e+00 	1.09e-74 	1.00e+00 	5.72e-24 	NE	Rv0084_(hycD)
92393	7	2.79e-36 	7.82e-23 	1.00e+00 	9.91e-25 	NE	Rv0084_(hycD)
92407	22	3.01e-66 	1.08e-24 	1.00e+00 	6.48e-25 	NE	Rv0084_(hycD)
92638	17	2.93e-56 	1.22e-24 	1.00e+00 	6.70e-25 	NE	Rv0084_(hycD)
92816	452	0.00e+00 	5.89e-79 	1.00e+00 	7.23e-24 	NE	Rv0084_(hycD)
92857	166	0.00e+00 	1.47e-43 	1.00e+00 	2.44e-24 	NE	Rv0084_(hycD)
92973	244	0.00e+00 	2.85e-53 	1.00e+00 	2.63e-24 	NE	Rv0084_(hycD)
93199	0	5.22e-20 	3.79e-21 	1.00e+00 	7.45e-25 	NE	Rv0084_(hycD)
93294	49	6.72e-118	3.01e-27 	1.00e+00 	6.35e-25 	NE	Rv0085_(hycP)
93434	0	1.01e-17 	1.71e-19 	1.00e+00 	4.76e-25 	NE	Rv0085_(hycP)
93603	0	1.01e-17 	1.75e-19 	1.00e+00 	4.71e-25 	NE	Rv0085_(hycP)
93773	224	0.00e+00 	2.20e-47 	1.00e+00 	1.46e-24 	NE	Rv0085_(hycP)
94215	55	3.57e-132	9.75e-30 	1.00e+00 	7.49e-25 	NE	Rv0086_(hycQ)
94244	0	5.22e-20 	6.57e-21 	1.00e+00 	4.95e-25 	NE	Rv0086_(hycQ)
94256	14	5.61e-48 	1.20e-22 	1.00e+00 	4.93e-25 	NE	Rv0086_(hycQ)
94269	40	3.30e-102	3.39e-26 	1.00e+00 	5.97e-25 	NE	Rv0086_(hycQ)
94345	0	5.22e-20 	3.55e-21 	1.00e+00 	6.59e-25 	NE	Rv0086_(hycQ)
94428	142	1.08e-303	7.38e-39 	1.00e+00 	2.58e-24 	NE	Rv0086_(hycQ)
94472	0	5.22e-20 	1.00e-16 	1.00e+00 	3.49e-24 	NE	Rv0086_(hycQ)
94485	90	8.29e-200	6.35e-28 	1.00e+00 	1.99e-23 	NE	Rv0086_(hycQ)
94538	0	2.02e-19 	6.60e-09 	1.00e+00 	4.91e-23 	NE	Rv0086_(hycQ)
94564	20	1.91e-59 	2.18e-11 	1.00e+00 	2.70e-23 	NE	Rv0086_(hycQ)
94611	0	7.12e-20 	7.58e-09 	1.00e+00 	1.09e-22 	NE	Rv0086_(hycQ)
94776	28	7.78e-76 	2.48e-12 	1.00e+00 	5.72e-22 	NE	Rv0086_(hycQ)
94872	0	7.61e-20 	8.65e-09 	1.00e+00 	2.32e-21 	NE	Rv0086_(hycQ)
95042	58	9.61e-136	5.20e-16 	1.00e+00 	1.44e-20 	NE	Rv0086_(hycQ)
95410	7	3.45e-31 	9.69e-07 	1.00e+00 	4.82e-20 	NE	Rv0086_(hycQ)
95445	0	3.78e-13 	8.30e-06 	1.00e+00 	6.62e-21 	NE	Rv0087_(hycE)
95463	0	3.80e-13 	8.32e-06 	1.00e+00 	1.33e-22 	NE	Rv0087_(hycE)
95549	0	3.80e-13 	8.32e-06 	1.00e+00 	3.35e-24 	NE	Rv0087_(hycE)
95567	0	3.79e-13 	8.32e-06 	1.00e+00 	1.69e-24 	NE	Rv0087_(hycE)
95594	42	4.68e-97 	4.90e-11 	1.00e+00 	7.67e-24 	NE	Rv0087_(hycE)
95611	0	1.40e-08 	8.32e-06 	1.00e+00 	2.66e-23 	NE	Rv0087_(hycE)
95636	0	1.41e-08 	8.32e-06 	1.00e+00 	6.27e-25 	NE	Rv0087_(hycE)
95684	0	1.41e-08 	8.32e-06 	1.00e+00 	4.39e-25 	NE	Rv0087_(hycE)
95727	0	1.41e-08 	8.32e-06 	1.00e+00 	4.39e-25 	NE	Rv0087_(hycE)
95797	0	1.41e-08 	8.32e-06 	1.00e+00 	4.87e-25 	NE	Rv0087_(hycE)
95840	0	1.41e-08 	8.32e-06 	1.00e+00 	2.57e-24 	NE	Rv0087_(hycE)
96143	32	1.65e-72 	8.62e-10 	1.00e+00 	2.29e-22 	NE	Rv0087_(hycE)
96188	0	4.21e-15 	8.30e-06 	1.00e+00 	1.24e-22 	NE	Rv0087_(hycE)
96267	0	4.79e-15 	8.30e-06 	1.00e+00 	5.49e-22 	NE	Rv0087_(hycE)
96319	0	4.94e-15 	8.30e-06 	1.00e+00 	1.05e-19 	NE	Rv0087_(hycE)
96392	51	6.44e-117	3.63e-12 	1.00e+00 	3.16e-17 	NE	Rv0087_(hycE)
96458	102	1.85e-225	3.57e-23 	1.00e+00 	3.89e-17 	NE	Rv0087_(hycE)
96513	244	0.00e+00 	7.61e-52 	1.00e+00 	6.97e-17 	NE	Rv0087_(hycE)
96566	0	5.22e-20 	3.46e-21 	1.00e+00 	2.55e-17 	NE	Rv0087_(hycE)
96642	282	0.00e+00 	2.67e-56 	1.00e+00 	8.16e-17 	NE	Rv0087_(hycE)
96647	0	5.22e-20 	2.77e-15 	1.00e+00 	2.56e-17 	NE	Rv0087_(hycE)
96655	75	7.68e-170	1.30e-24 	1.00e+00 	3.51e-17 	NE	Rv0087_(hycE)
96688	0	5.23e-04 	2.48e-09 	9.99e-01 	2.64e-17 	NE	Rv0087_(hycE)
96718	0	5.25e-04 	2.53e-09 	9.99e-01 	3.07e-20 	NE	Rv0087_(hycE)
96872	0	5.25e-04 	2.53e-09 	9.99e-01 	5.01e-23 	NE	Rv0087_(hycE)
96890	0	5.25e-04 	2.53e-09 	9.99e-01 	1.14e-24 	NE	Rv0087_(hycE)
96912	0	5.25e-04 	2.53e-09 	9.99e-01 	2.36e-24 	NE	
96920	0	5.25e-04 	2.53e-09 	9.99e-01 	1.20e-23 	NE	
96936	0	5.25e-04 	2.53e-09 	9.99e-01 	2.29e-21 	NE	Rv0088_(-)
96974	0	5.25e-04 	2.53e-09 	9.99e-01 	2.15e-18 	NE	Rv0088_(-)
96980	222	0.00e+00 	5.65e-37 	1.00e+00 	5.17e-15 	NE	Rv0088_(-)
97071	59	3.64e-140	1.86e-22 	1.00e+00 	2.64e-15 	NE	Rv0088_(-)
97102	1	5.28e-08 	1.40e-09 	1.00e+00 	2.08e-15 	NE	Rv0088_(-)
97273	0	7.97e-06 	1.91e-09 	1.00e+00 	1.94e-16 	NE	Rv0088_(-)
97285	0	7.98e-06 	1.91e-09 	1.00e+00 	2.05e-19 	NE	Rv0088_(-)
97330	0	7.98e-06 	1.91e-09 	1.00e+00 	1.03e-21 	NE	Rv0088_(-)
97335	0	7.98e-06 	1.91e-09 	1.00e+00 	1.64e-22 	NE	Rv0088_(-)
97399	0	7.98e-06 	1.91e-09 	1.00e+00 	3.31e-23 	NE	Rv0088_(-)
97470	0	7.98e-06 	1.91e-09 	1.00e+00 	7.34e-24 	NE	Rv0088_(-)
97509	0	7.98e-06 	1.91e-09 	1.00e+00 	6.65e-23 	NE	Rv0088_(-)
97581	122	1.49e-249	1.21e-24 	1.00e+00 	2.27e-20 	NE	Rv0088_(-)
97592	0	1.01e-17 	3.21e-19 	1.00e+00 	4.02e-21 	NE	Rv0088_(-)
97623	0	1.01e-17 	3.24e-19 	1.00e+00 	8.10e-22 	NE	
97668	32	1.19e-81 	3.30e-23 	1.00e+00 	1.91e-22 	NE	
97688	31	3.15e-84 	2.35e-25 	1.00e+00 	4.43e-23 	NE	
97707	105	4.61e-232	6.77e-36 	1.00e+00 	1.50e-23 	NE	
97718	0	5.22e-20 	3.46e-21 	1.00e+00 	3.10e-24 	NE	
97788	75	7.68e-170	1.59e-30 	1.00e+00 	1.40e-24 	NE	Rv0089_(-)
97823	0	5.22e-20 	3.46e-21 	1.00e+00 	6.18e-25 	NE	Rv0089_(-)
97888	49	6.72e-118	2.74e-27 	1.00e+00 	6.18e-25 	NE	Rv0089_(-)
97893	82	4.10e-186	4.24e-33 	1.00e+00 	7.28e-25 	NE	Rv0089_(-)
98092	43	3.35e-108	3.04e-28 	1.00e+00 	6.54e-25 	NE	Rv0089_(-)
98152	235	0.00e+00 	3.77e-52 	1.00e+00 	1.77e-24 	NE	Rv0089_(-)
98260	153	0.00e+00 	6.11e-42 	1.00e+00 	1.38e-24 	NE	Rv0089_(-)
98297	0	5.22e-20 	3.46e-21 	1.00e+00 	6.69e-25 	NE	Rv0089_(-)
98313	385	0.00e+00 	3.99e-69 	1.00e+00 	4.22e-24 	NE	Rv0089_(-)
98330	46	3.41e-114	1.29e-28 	1.00e+00 	1.06e-24 	NE	Rv0089_(-)
98349	79	4.04e-180	1.00e-32 	1.00e+00 	9.28e-25 	NE	Rv0089_(-)
98379	43	3.35e-108	3.04e-28 	1.00e+00 	9.44e-25 	NE	
98396	496	0.00e+00 	1.20e-84 	1.00e+00 	1.19e-23 	NE	
98437	0	5.22e-20 	3.46e-21 	1.00e+00 	1.73e-24 	NE	
98468	599	0.00e+00 	9.00e-96 	1.00e+00 	2.72e-23 	NE	
98552	124	5.09e-270	2.50e-38 	1.00e+00 	3.93e-24 	NE	Rv0090_(-)
98613	396	0.00e+00 	3.38e-72 	1.00e+00 	8.51e-24 	NE	Rv0090_(-)
98692	0	5.22e-20 	3.46e-21 	1.00e+00 	1.30e-24 	NE	Rv0090_(-)
98709	116	9.48e-252	1.25e-35 	1.00e+00 	1.10e-24 	NE	Rv0090_(-)
98751	0	5.22e-20 	3.46e-21 	1.00e+00 	5.58e-25 	NE	Rv0090_(-)
98818	92	8.38e-204	1.21e-32 	1.00e+00 	7.62e-25 	NE	Rv0090_(-)
98836	0	5.22e-20 	3.46e-21 	1.00e+00 	5.65e-25 	NE	Rv0090_(-)
98963	328	0.00e+00 	4.99e-62 	1.00e+00 	3.19e-24 	NE	Rv0090_(-)
99023	210	0.00e+00 	4.89e-49 	1.00e+00 	2.26e-24 	NE	Rv0090_(-)
99137	176	0.00e+00 	8.37e-45 	1.00e+00 	1.71e-24 	NE	Rv0090_(-)
99151	0	5.22e-20 	3.46e-21 	1.00e+00 	6.46e-25 	NE	Rv0090_(-)
99188	76	7.72e-172	1.19e-30 	1.00e+00 	7.48e-25 	NE	Rv0090_(-)
99322	205	0.00e+00 	2.05e-48 	1.00e+00 	1.44e-24 	NE	
99343	47	3.42e-116	9.66e-29 	1.00e+00 	7.44e-25 	NE	
99444	94	4.36e-210	1.36e-34 	1.00e+00 	8.14e-25 	NE	
99546	0	1.95e-15 	8.45e-18 	1.00e+00 	5.62e-25 	NE	
99609	0	1.96e-15 	8.62e-18 	1.00e+00 	7.68e-25 	NE	
99638	0	1.96e-15 	8.62e-18 	1.00e+00 	2.01e-24 	NE	
99732	205	0.00e+00 	2.52e-43 	1.00e+00 	1.92e-23 	NE	Rv0091_(mtn)
99791	118	4.93e-258	1.39e-37 	1.00e+00 	3.50e-23 	NE	Rv0091_(mtn)
99848	67	3.79e-156	3.12e-31 	1.00e+00 	8.19e-23 	NE	Rv0091_(mtn)
99940	1739	0.00e+00 	2.01e-239	1.00e+00 	2.77e-19 	NE	Rv0091_(mtn)
100020	132	5.30e-286	2.52e-39 	1.00e+00 	3.73e-22 	NE	Rv0091_(mtn)
100068	0	5.22e-20 	3.46e-21 	1.00e+00 	1.18e-22 	NE	Rv0091_(mtn)
100176	504	0.00e+00 	6.07e-84 	1.00e+00 	6.87e-22 	NE	Rv0091_(mtn)
100179	679	0.00e+00 	1.95e-107	1.00e+00 	1.32e-21 	NE	Rv0091_(mtn)
100206	170	0.00e+00 	4.67e-44 	1.00e+00 	1.41e-22 	NE	Rv0091_(mtn)
100256	0	1.01e-17 	4.36e-19 	1.00e+00 	3.17e-23 	NE	Rv0091_(mtn)
100310	0	1.01e-17 	4.45e-19 	1.00e+00 	1.73e-23 	NE	Rv0091_(mtn)
100459	12	1.07e-41 	1.42e-20 	1.00e+00 	2.04e-23 	NE	
100505	139	5.49e-300	1.33e-36 	1.00e+00 	7.74e-23 	NE	
100517	1626	0.00e+00 	2.37e-225	1.00e+00 	9.14e-20 	NE	
100629	108	4.68e-238	2.45e-36 	1.00e+00 	1.77e-22 	NE	Rv0092_(ctpA)
100805	239	0.00e+00 	1.20e-52 	1.00e+00 	1.12e-22 	NE	Rv0092_(ctpA)
100887	0	5.22e-20 	3.46e-21 	1.00e+00 	1.93e-23 	NE	Rv0092_(ctpA)
100983	240	0.00e+00 	4.53e-51 	1.00e+00 	2.02e-23 	NE	Rv0092_(ctpA)
101082	492	0.00e+00 	3.76e-84 	1.00e+00 	4.27e-23 	NE	Rv0092_(ctpA)
101095	48	3.44e-118	7.25e-29 	1.00e+00 	5.21e-24 	NE	Rv0092_(ctpA)
101123	228	0.00e+00 	2.80e-51 	1.00e+00 	4.66e-24 	NE	Rv0092_(ctpA)
101166	109	4.71e-240	1.84e-36 	1.00e+00 	1.99e-24 	NE	Rv0092_(ctpA)
101194	294	0.00e+00 	1.70e-59 	1.00e+00 	3.46e-24 	NE	Rv0092_(ctpA)
101198	37	3.25e-96 	1.70e-27 	1.00e+00 	1.05e-24 	NE	Rv0092_(ctpA)
101246	17	2.93e-56 	7.25e-25 	1.00e+00 	8.52e-25 	NE	Rv0092_(ctpA)
101319	513	0.00e+00 	1.26e-86 	1.00e+00 	1.23e-23 	NE	Rv0092_(ctpA)
101331	0	5.22e-20 	3.46e-21 	1.00e+00 	1.64e-24 	NE	Rv0092_(ctpA)
101409	458	0.00e+00 	3.24e-78 	1.00e+00 	1.26e-23 	NE	Rv0092_(ctpA)
101643	410	0.00e+00 	6.10e-74 	1.00e+00 	1.16e-23 	NE	Rv0092_(ctpA)
101686	66	3.78e-154	4.16e-31 	1.00e+00 	2.15e-24 	NE	Rv0092_(ctpA)
101697	0	5.22e-20 	3.46e-21 	1.00e+00 	7.65e-25 	NE	Rv0092_(ctpA)
101715	59	7.07e-138	1.56e-28 	1.00e+00 	6.96e-25 	NE	Rv0092_(ctpA)
101850	138	5.47e-298	4.51e-40 	1.00e+00 	9.72e-25 	NE	Rv0092_(ctpA)
101864	20	2.98e-62 	4.36e-21 	1.00e+00 	5.70e-25 	NE	Rv0092_(ctpA)
102093	0	1.95e-15 	9.80e-18 	1.00e+00 	4.61e-25 	NE	Rv0092_(ctpA)
102135	0	1.96e-15 	9.97e-18 	1.00e+00 	4.47e-25 	NE	Rv0092_(ctpA)
102231	0	1.96e-15 	9.97e-18 	1.00e+00 	4.68e-25 	NE	Rv0092_(ctpA)
102385	109	3.41e-233	2.62e-31 	1.00e+00 	9.32e-25 	NE	Rv0092_(ctpA)
102456	115	4.86e-252	3.30e-37 	1.00e+00 	1.41e-24 	NE	Rv0092_(ctpA)
102531	583	0.00e+00 	1.76e-95 	1.00e+00 	1.75e-23 	NE	Rv0092_(ctpA)
102612	32	3.17e-86 	7.16e-27 	1.00e+00 	1.78e-24 	NE	Rv0092_(ctpA)
102683	159	0.00e+00 	1.10e-42 	1.00e+00 	1.55e-24 	NE	Rv0092_(ctpA)
102809	0	1.95e-15 	1.15e-15 	1.00e+00 	6.10e-25 	NE	Rv0092_(ctpA)
102816	0	1.96e-15 	1.17e-15 	1.00e+00 	4.71e-25 	NE	Rv0092_(ctpA),Rv0093c_(-)
102889	0	1.96e-15 	1.17e-15 	1.00e+00 	4.45e-25 	NE	Rv0093c_(-)
103041	35	2.33e-85 	5.14e-20 	1.00e+00 	5.20e-25 	NE	Rv0093c_(-)
103052	0	1.53e-19 	1.17e-15 	1.00e+00 	4.50e-25 	NE	Rv0093c_(-)
103106	1	1.54e-21 	8.77e-16 	1.00e+00 	4.43e-25 	NE	Rv0093c_(-)
103214	15	1.10e-49 	1.58e-17 	1.00e+00 	4.79e-25 	NE	Rv0093c_(-)
103405	0	5.22e-20 	1.13e-15 	1.00e+00 	4.81e-25 	NE	Rv0093c_(-)
103534	196	0.00e+00 	4.37e-40 	1.00e+00 	1.42e-24 	NE	Rv0093c_(-)
103630	268	0.00e+00 	2.93e-56 	1.00e+00 	2.39e-24 	NE	Rv0093c_(-)
104806	38	3.27e-98 	3.50e-22 	1.00e+00 	8.64e-25 	NE	Rv0095c_(-)
104952	0	7.26e-11 	2.06e-14 	1.00e+00 	6.36e-25 	NE	Rv0095c_(-)
105096	0	7.30e-11 	2.10e-14 	1.00e+00 	4.51e-25 	NE	Rv0095c_(-)
105112	0	7.30e-11 	2.10e-14 	1.00e+00 	4.42e-25 	NE	Rv0095c_(-)
105146	0	7.30e-11 	2.10e-14 	1.00e+00 	4.55e-25 	NE	Rv0095c_(-)
105177	0	7.30e-11 	2.10e-14 	1.00e+00 	5.34e-25 	NE	Rv0095c_(-)
105188	418	0.00e+00 	1.85e-66 	1.00e+00 	6.47e-24 	NE	Rv0095c_(-)
105198	132	5.30e-286	2.52e-39 	1.00e+00 	1.95e-24 	NE	Rv0095c_(-)
105208	0	1.01e-17 	1.71e-19 	1.00e+00 	7.55e-25 	NE	Rv0095c_(-)
105249	0	1.01e-17 	1.74e-19 	1.00e+00 	7.60e-25 	NE	
105259	195	0.00e+00 	8.97e-44 	1.00e+00 	3.83e-24 	NE	
105288	145	5.67e-312	6.06e-41 	1.00e+00 	6.81e-24 	NE	
105319	0	5.22e-20 	3.46e-21 	1.00e+00 	9.12e-24 	NE	
105329	333	0.00e+00 	1.19e-62 	1.00e+00 	1.43e-22 	NE	Rv0096_(PPE1)
105331	257	0.00e+00 	6.87e-55 	1.00e+00 	2.04e-22 	NE	Rv0096_(PPE1)
105416	1537	0.00e+00 	2.86e-214	1.00e+00 	7.25e-20 	NE	Rv0096_(PPE1)
105426	303	0.00e+00 	1.29e-60 	1.00e+00 	4.52e-22 	NE	Rv0096_(PPE1)
105507	38	3.27e-98 	1.28e-27 	1.00e+00 	7.34e-23 	NE	Rv0096_(PPE1)
105528	106	4.64e-234	4.36e-36 	1.00e+00 	2.44e-23 	NE	Rv0096_(PPE1)
105586	0	5.22e-20 	5.67e-20 	1.00e+00 	4.81e-24 	NE	Rv0096_(PPE1)
105603	4	5.33e-28 	1.84e-20 	1.00e+00 	1.42e-24 	NE	Rv0096_(PPE1)
105732	258	0.00e+00 	4.08e-52 	1.00e+00 	2.44e-24 	NE	Rv0096_(PPE1)
105774	1	7.95e-24 	4.52e-20 	1.00e+00 	7.09e-25 	NE	Rv0096_(PPE1)
105808	30	9.23e-82 	1.14e-23 	1.00e+00 	5.69e-25 	NE	Rv0096_(PPE1)
105863	0	1.01e-17 	2.30e-19 	1.00e+00 	4.64e-25 	NE	Rv0096_(PPE1)
105871	0	1.01e-17 	2.34e-19 	1.00e+00 	4.63e-25 	NE	Rv0096_(PPE1)
105877	201	0.00e+00 	2.15e-44 	1.00e+00 	1.25e-24 	NE	Rv0096_(PPE1)
105908	0	5.22e-20 	2.37e-17 	1.00e+00 	5.49e-25 	NE	Rv0096_(PPE1)
105933	10	5.50e-40 	1.38e-18 	1.00e+00 	4.81e-25 	NE	Rv0096_(PPE1)
105939	0	1.01e-17 	2.44e-17 	1.00e+00 	4.45e-25 	NE	Rv0096_(PPE1)
105982	0	1.01e-17 	2.44e-17 	1.00e+00 	4.44e-25 	NE	Rv0096_(PPE1)
106017	61	1.38e-139	6.06e-25 	1.00e+00 	6.05e-25 	NE	Rv0096_(PPE1)
106032	9	2.82e-40 	3.54e-23 	1.00e+00 	5.21e-25 	NE	Rv0096_(PPE1)
106038	248	0.00e+00 	5.77e-53 	1.00e+00 	1.72e-24 	NE	Rv0096_(PPE1)
106041	78	4.02e-178	1.34e-32 	1.00e+00 	8.86e-25 	NE	Rv0096_(PPE1)
106050	0	1.95e-15 	8.45e-18 	1.00e+00 	5.23e-25 	NE	Rv0096_(PPE1)
106105	0	1.96e-15 	8.62e-18 	1.00e+00 	5.00e-25 	NE	Rv0096_(PPE1)
106154	0	1.96e-15 	8.62e-18 	1.00e+00 	6.81e-25 	NE	Rv0096_(PPE1)
106323	621	0.00e+00 	4.00e-95 	1.00e+00 	2.11e-23 	NE	Rv0096_(PPE1)
106355	109	4.71e-240	1.84e-36 	1.00e+00 	2.65e-24 	NE	Rv0096_(PPE1)
106367	0	5.22e-20 	3.46e-21 	1.00e+00 	9.10e-25 	NE	Rv0096_(PPE1)
106483	185	0.00e+00 	3.19e-44 	1.00e+00 	1.77e-24 	NE	Rv0096_(PPE1)
106491	119	4.96e-260	1.05e-37 	1.00e+00 	1.78e-24 	NE	Rv0096_(PPE1)
106535	31	3.15e-84 	1.28e-26 	1.00e+00 	2.09e-24 	NE	Rv0096_(PPE1)
106601	0	5.22e-20 	3.49e-21 	1.00e+00 	5.49e-24 	NE	Rv0096_(PPE1)
106667	1307	0.00e+00 	6.31e-184	1.00e+00 	5.21e-21 	NE	Rv0096_(PPE1)
106688	0	5.22e-20 	3.46e-21 	1.00e+00 	2.42e-23 	NE	Rv0096_(PPE1)
106742	473	0.00e+00 	4.40e-80 	1.00e+00 	6.56e-23 	NE	Rv0097_(-)
106805	0	5.22e-20 	3.53e-21 	1.00e+00 	6.34e-24 	NE	Rv0097_(-)
106807	41	6.45e-102	2.77e-26 	1.00e+00 	1.98e-24 	NE	Rv0097_(-)
106829	0	5.22e-20 	3.53e-21 	1.00e+00 	7.37e-25 	NE	Rv0097_(-)
106836	47	6.65e-114	4.96e-27 	1.00e+00 	6.37e-25 	NE	Rv0097_(-)
106858	83	4.12e-188	3.19e-33 	1.00e+00 	7.14e-25 	NE	Rv0097_(-)
106906	0	5.22e-20 	3.47e-21 	1.00e+00 	4.86e-25 	NE	Rv0097_(-)
106926	54	6.89e-128	6.54e-28 	1.00e+00 	5.90e-25 	NE	Rv0097_(-)
106929	0	5.22e-20 	3.47e-21 	1.00e+00 	4.85e-25 	NE	Rv0097_(-)
106941	209	0.00e+00 	3.28e-47 	1.00e+00 	1.34e-24 	NE	Rv0097_(-)
107024	0	5.22e-20 	3.46e-21 	1.00e+00 	5.70e-25 	NE	Rv0097_(-)
107031	110	9.19e-240	6.96e-35 	1.00e+00 	8.16e-25 	NE	Rv0097_(-)
107033	0	1.01e-17 	1.71e-19 	1.00e+00 	5.16e-25 	NE	Rv0097_(-)
107039	0	1.01e-17 	1.74e-19 	1.00e+00 	5.52e-25 	NE	Rv0097_(-)
107106	457	0.00e+00 	2.13e-76 	1.00e+00 	6.23e-24 	NE	Rv0097_(-)
107226	0	5.22e-20 	3.46e-21 	1.00e+00 	9.66e-25 	NE	Rv0097_(-)
107245	166	0.00e+00 	7.41e-42 	1.00e+00 	1.31e-24 	NE	Rv0097_(-)
107278	0	5.22e-20 	4.19e-21 	1.00e+00 	6.25e-25 	NE	Rv0097_(-)
107288	19	5.76e-58 	1.81e-23 	1.00e+00 	7.91e-25 	NE	Rv0097_(-)
107328	127	5.17e-276	1.24e-37 	1.00e+00 	2.76e-24 	NE	Rv0097_(-)
107436	8	2.80e-38 	4.15e-23 	1.00e+00 	4.37e-24 	NE	Rv0097_(-)
107452	282	0.00e+00 	3.17e-57 	1.00e+00 	5.35e-23 	NE	Rv0097_(-)
107456	1340	0.00e+00 	9.67e-190	1.00e+00 	8.97e-21 	NE	Rv0097_(-)
107466	124	5.09e-270	2.50e-38 	1.00e+00 	6.01e-23 	NE	Rv0097_(-)
107553	0	1.95e-15 	1.02e-17 	1.00e+00 	1.10e-23 	NE	Rv0097_(-)
107592	0	1.96e-15 	1.04e-17 	1.00e+00 	2.55e-24 	NE	Rv0097_(-)
107696	0	1.96e-15 	1.04e-17 	1.00e+00 	8.67e-25 	NE	Rv0098_(-)
107717	19	2.15e-53 	4.41e-20 	1.00e+00 	5.96e-25 	NE	Rv0098_(-)
107735	86	4.18e-194	3.52e-29 	1.00e+00 	7.95e-25 	NE	Rv0098_(-)
107765	0	5.22e-20 	3.47e-21 	1.00e+00 	6.93e-25 	NE	Rv0098_(-)
107795	48	6.68e-116	3.66e-27 	1.00e+00 	1.74e-24 	NE	Rv0098_(-)
107797	0	5.22e-20 	3.47e-21 	1.00e+00 	4.54e-24 	NE	Rv0098_(-)
107858	107	9.05e-234	1.65e-34 	1.00e+00 	3.12e-23 	NE	Rv0098_(-)
107927	109	4.71e-240	1.86e-36 	1.00e+00 	1.10e-22 	NE	Rv0098_(-)
107947	40	3.33e-102	4.25e-18 	1.00e+00 	2.71e-22 	NE	Rv0098_(-)
108059	4	5.45e-20 	2.50e-10 	1.00e+00 	9.22e-22 	NE	Rv0098_(-)
108129	0	2.71e-06 	8.38e-10 	1.00e+00 	4.22e-21 	NE	Rv0098_(-)
108149	0	2.72e-06 	8.39e-10 	1.00e+00 	2.21e-23 	NE	Rv0098_(-)
108179	0	2.72e-06 	8.39e-10 	1.00e+00 	1.02e-24 	NE	Rv0099_(fadD10)
108197	0	2.72e-06 	8.39e-10 	1.00e+00 	2.78e-24 	NE	Rv0099_(fadD10)
108272	0	2.72e-06 	8.39e-10 	1.00e+00 	1.22e-23 	NE	Rv0099_(fadD10)
108285	0	2.72e-06 	8.39e-10 	1.00e+00 	7.45e-23 	NE	Rv0099_(fadD10)
108344	0	2.72e-06 	8.39e-10 	1.00e+00 	1.48e-20 	NE	Rv0099_(fadD10)
108356	139	5.53e-284	4.05e-27 	1.00e+00 	2.48e-17 	NE	Rv0099_(fadD10)
108393	0	2.71e-06 	5.04e-11 	1.00e+00 	1.40e-17 	NE	Rv0099_(fadD10)
108565	0	2.72e-06 	5.14e-11 	1.00e+00 	1.48e-20 	NE	Rv0099_(fadD10)
108586	0	2.72e-06 	5.14e-11 	1.00e+00 	7.43e-23 	NE	Rv0099_(fadD10)
108596	0	2.72e-06 	5.14e-11 	1.00e+00 	1.22e-23 	NE	Rv0099_(fadD10)
108692	0	2.72e-06 	5.14e-11 	1.00e+00 	2.81e-24 	NE	Rv0099_(fadD10)
108718	0	2.72e-06 	5.14e-11 	1.00e+00 	1.06e-24 	NE	Rv0099_(fadD10)
108807	0	2.72e-06 	5.14e-11 	1.00e+00 	2.63e-23 	NE	Rv0099_(fadD10)
108850	222	0.00e+00 	1.15e-38 	1.00e+00 	2.04e-20 	NE	Rv0099_(fadD10)
108854	161	0.00e+00 	6.17e-43 	1.00e+00 	9.45e-21 	NE	Rv0099_(fadD10)
108899	0	5.22e-20 	4.98e-21 	1.00e+00 	3.22e-21 	NE	Rv0099_(fadD10)
108952	102	8.82e-224	9.98e-34 	1.00e+00 	3.94e-21 	NE	Rv0099_(fadD10)
108976	0	1.40e-08 	3.12e-12 	1.00e+00 	2.48e-21 	NE	Rv0099_(fadD10)
109024	0	1.41e-08 	3.18e-12 	1.00e+00 	1.28e-23 	NE	Rv0099_(fadD10)
109032	0	1.41e-08 	3.18e-12 	1.00e+00 	2.39e-24 	NE	Rv0099_(fadD10)
109070	0	1.41e-08 	3.18e-12 	1.00e+00 	8.26e-25 	NE	Rv0099_(fadD10)
109079	0	1.41e-08 	3.18e-12 	1.00e+00 	5.15e-25 	NE	Rv0099_(fadD10)
109104	0	1.41e-08 	3.18e-12 	1.00e+00 	5.66e-25 	NE	Rv0099_(fadD10)
109197	11	1.48e-30 	1.35e-13 	1.00e+00 	2.38e-23 	NE	Rv0099_(fadD10)
109215	130	5.44e-282	1.39e-28 	1.00e+00 	9.65e-24 	NE	Rv0099_(fadD10)
109226	0	1.01e-17 	1.71e-19 	1.00e+00 	2.05e-24 	NE	Rv0099_(fadD10)
109244	0	1.01e-17 	1.75e-19 	1.00e+00 	7.84e-25 	NE	Rv0099_(fadD10)
109285	124	1.91e-265	6.21e-35 	1.00e+00 	9.91e-25 	NE	Rv0099_(fadD10)
109292	144	5.64e-310	8.07e-41 	1.00e+00 	1.09e-24 	NE	Rv0099_(fadD10)
109317	16	2.92e-54 	1.05e-24 	1.00e+00 	5.94e-25 	NE	Rv0099_(fadD10)
109410	81	4.08e-184	8.48e-33 	1.00e+00 	7.30e-25 	NE	Rv0099_(fadD10)
109521	74	3.93e-170	4.20e-32 	1.00e+00 	7.70e-25 	NE	Rv0099_(fadD10)
109822	276	0.00e+00 	2.96e-57 	1.00e+00 	2.14e-24 	NE	Rv0100_(-)
109824	0	5.22e-20 	3.47e-21 	1.00e+00 	6.63e-25 	NE	Rv0100_(-)
109916	121	9.72e-262	2.97e-36 	1.00e+00 	8.90e-25 	NE	Rv0100_(-)
110017	0	1.79e-12 	5.73e-13 	1.00e+00 	5.12e-25 	NE	Rv0100_(-),Rv0101_(nrp)
110040	0	1.80e-12 	5.85e-13 	1.00e+00 	4.49e-25 	NE	Rv0101_(nrp)
110060	0	1.80e-12 	5.85e-13 	1.00e+00 	4.38e-25 	NE	Rv0101_(nrp)
110074	0	1.80e-12 	5.85e-13 	1.00e+00 	4.36e-25 	NE	Rv0101_(nrp)
110076	2	1.82e-16 	3.30e-13 	1.00e+00 	4.43e-25 	NE	Rv0101_(nrp)
110094	0	1.42e-12 	5.85e-13 	1.00e+00 	4.51e-25 	NE	Rv0101_(nrp)
110149	118	2.60e-248	1.16e-27 	1.00e+00 	8.37e-25 	NE	Rv0101_(nrp)
110199	0	1.01e-17 	1.71e-19 	1.00e+00 	5.56e-25 	NE	Rv0101_(nrp)
110221	0	1.01e-17 	1.75e-19 	1.00e+00 	7.42e-25 	NE	Rv0101_(nrp)
110315	649	0.00e+00 	2.65e-100	1.00e+00 	2.72e-23 	NE	Rv0101_(nrp)
110340	177	0.00e+00 	6.28e-45 	1.00e+00 	4.05e-24 	NE	Rv0101_(nrp)
110424	0	3.76e-13 	9.03e-16 	1.00e+00 	1.02e-24 	NE	Rv0101_(nrp)
110473	0	3.78e-13 	9.21e-16 	1.00e+00 	5.52e-25 	NE	Rv0101_(nrp)
110574	0	3.78e-13 	9.21e-16 	1.00e+00 	4.61e-25 	NE	Rv0101_(nrp)
110600	0	3.78e-13 	9.21e-16 	1.00e+00 	4.50e-25 	NE	Rv0101_(nrp)
110711	13	4.02e-39 	2.20e-17 	1.00e+00 	5.16e-25 	NE	Rv0101_(nrp)
110916	255	0.00e+00 	8.78e-48 	1.00e+00 	1.91e-24 	NE	Rv0101_(nrp)
110929	0	7.26e-11 	2.06e-14 	1.00e+00 	7.53e-25 	NE	Rv0101_(nrp)
110958	0	7.30e-11 	2.10e-14 	1.00e+00 	4.69e-25 	NE	Rv0101_(nrp)
110970	0	7.30e-11 	2.10e-14 	1.00e+00 	4.42e-25 	NE	Rv0101_(nrp)
111013	0	7.30e-11 	2.10e-14 	1.00e+00 	4.39e-25 	NE	Rv0101_(nrp)
111083	0	7.30e-11 	2.10e-14 	1.00e+00 	4.46e-25 	NE	Rv0101_(nrp)
111148	106	1.25e-222	1.30e-27 	1.00e+00 	9.44e-25 	NE	Rv0101_(nrp)
111211	0	5.22e-20 	3.48e-21 	1.00e+00 	5.30e-25 	NE	Rv0101_(nrp)
111405	32	6.15e-84 	3.61e-25 	1.00e+00 	5.77e-25 	NE	Rv0101_(nrp)
111528	214	0.00e+00 	1.95e-49 	1.00e+00 	1.53e-24 	NE	Rv0101_(nrp)
111578	0	7.26e-11 	2.63e-14 	1.00e+00 	7.10e-25 	NE	Rv0101_(nrp)
111726	0	7.30e-11 	2.68e-14 	1.00e+00 	4.62e-25 	NE	Rv0101_(nrp)
111749	0	7.30e-11 	2.69e-14 	1.00e+00 	4.40e-25 	NE	Rv0101_(nrp)
111822	0	7.30e-11 	2.69e-14 	1.00e+00 	4.37e-25 	NE	Rv0101_(nrp)
111938	0	7.30e-11 	2.69e-14 	1.00e+00 	4.38e-25 	NE	Rv0101_(nrp)
112087	18	7.97e-47 	1.52e-16 	1.00e+00 	6.04e-25 	NE	Rv0101_(nrp)
112112	42	3.34e-106	3.44e-20 	1.00e+00 	5.83e-25 	NE	Rv0101_(nrp)
112173	61	3.68e-144	4.37e-26 	1.00e+00 	6.27e-25 	NE	Rv0101_(nrp)
112273	22	3.01e-66 	1.43e-21 	1.00e+00 	5.23e-25 	NE	Rv0101_(nrp)
112324	0	1.95e-15 	9.23e-18 	1.00e+00 	4.62e-25 	NE	Rv0101_(nrp)
112338	0	1.96e-15 	9.40e-18 	1.00e+00 	4.93e-25 	NE	Rv0101_(nrp)
112502	0	1.96e-15 	9.40e-18 	1.00e+00 	7.10e-25 	NE	Rv0101_(nrp)
112513	533	0.00e+00 	3.96e-84 	1.00e+00 	1.62e-23 	NE	Rv0101_(nrp)
112703	0	1.01e-17 	1.71e-19 	1.00e+00 	2.11e-24 	NE	Rv0101_(nrp)
112777	0	1.01e-17 	1.74e-19 	1.00e+00 	3.07e-24 	NE	Rv0101_(nrp)
112906	94	1.63e-205	3.38e-31 	1.00e+00 	1.55e-23 	NE	Rv0101_(nrp)
112922	1398	0.00e+00 	5.80e-197	1.00e+00 	1.13e-20 	NE	Rv0101_(nrp)
112926	149	5.78e-320	1.92e-41 	1.00e+00 	6.66e-23 	NE	Rv0101_(nrp)
112970	0	1.01e-17 	1.71e-19 	1.00e+00 	1.18e-23 	NE	Rv0101_(nrp)
112992	0	1.01e-17 	1.74e-19 	1.00e+00 	2.76e-24 	NE	Rv0101_(nrp)
113033	90	1.60e-197	1.06e-30 	1.00e+00 	1.45e-24 	NE	Rv0101_(nrp)
113095	47	3.42e-116	9.66e-29 	1.00e+00 	8.38e-25 	NE	Rv0101_(nrp)
113113	246	0.00e+00 	1.61e-53 	1.00e+00 	1.91e-24 	NE	Rv0101_(nrp)
113133	77	3.99e-176	1.78e-32 	1.00e+00 	9.38e-25 	NE	Rv0101_(nrp)
113166	97	4.43e-216	5.74e-35 	1.00e+00 	8.49e-25 	NE	Rv0101_(nrp)
113174	0	2.49e-19 	4.76e-18 	1.00e+00 	5.05e-25 	NE	Rv0101_(nrp)
113227	2	2.53e-23 	2.74e-18 	1.00e+00 	4.61e-25 	NE	Rv0101_(nrp)
113395	0	2.50e-19 	4.86e-18 	1.00e+00 	4.79e-25 	NE	Rv0101_(nrp)
113462	93	4.01e-205	1.25e-29 	1.00e+00 	9.32e-25 	NE	Rv0101_(nrp)
113517	344	0.00e+00 	1.01e-65 	1.00e+00 	4.40e-24 	NE	Rv0101_(nrp)
113571	356	0.00e+00 	3.23e-67 	1.00e+00 	5.61e-24 	NE	Rv0101_(nrp)
113580	99	4.47e-220	3.24e-35 	1.00e+00 	1.64e-24 	NE	Rv0101_(nrp)
113652	0	5.22e-20 	5.19e-20 	1.00e+00 	6.50e-25 	NE	Rv0101_(nrp)
113675	18	5.73e-56 	3.03e-22 	1.00e+00 	5.33e-25 	NE	Rv0101_(nrp)
113712	0	5.22e-20 	5.29e-20 	1.00e+00 	4.98e-25 	NE	Rv0101_(nrp)
113827	298	0.00e+00 	4.07e-57 	1.00e+00 	2.27e-24 	NE	Rv0101_(nrp)
113924	47	3.42e-116	9.70e-29 	1.00e+00 	8.28e-25 	NE	Rv0101_(nrp)
114033	0	5.22e-20 	3.46e-21 	1.00e+00 	5.31e-25 	NE	Rv0101_(nrp)
114049	200	0.00e+00 	4.33e-46 	1.00e+00 	1.29e-24 	NE	Rv0101_(nrp)
114229	0	1.01e-17 	1.71e-19 	1.00e+00 	5.56e-25 	NE	Rv0101_(nrp)
114251	0	1.01e-17 	1.74e-19 	1.00e+00 	4.74e-25 	NE	Rv0101_(nrp)
114285	77	1.50e-171	4.42e-29 	1.00e+00 	7.04e-25 	NE	Rv0101_(nrp)
114326	202	0.00e+00 	4.84e-48 	1.00e+00 	1.44e-24 	NE	Rv0101_(nrp)
114437	0	5.22e-20 	3.46e-21 	1.00e+00 	6.55e-25 	NE	Rv0101_(nrp)
114512	66	7.33e-152	2.10e-29 	1.00e+00 	1.10e-24 	NE	Rv0101_(nrp)
114558	619	0.00e+00 	5.78e-100	1.00e+00 	2.32e-23 	NE	Rv0101_(nrp)
114589	0	5.22e-20 	3.46e-21 	1.00e+00 	1.86e-24 	NE	Rv0101_(nrp)
114705	426	0.00e+00 	3.13e-74 	1.00e+00 	7.67e-24 	NE	Rv0101_(nrp)
114850	6	2.77e-34 	5.49e-21 	1.00e+00 	1.20e-24 	NE	Rv0101_(nrp)
114858	0	5.22e-20 	3.41e-20 	1.00e+00 	7.28e-25 	NE	Rv0101_(nrp)
114903	329	0.00e+00 	3.62e-61 	1.00e+00 	4.18e-24 	NE	Rv0101_(nrp)
114912	415	0.00e+00 	1.46e-74 	1.00e+00 	7.71e-24 	NE	Rv0101_(nrp)
114926	12	2.86e-46 	5.69e-24 	1.00e+00 	1.27e-24 	NE	Rv0101_(nrp)
115035	109	4.71e-240	4.75e-36 	1.00e+00 	1.18e-24 	NE	Rv0101_(nrp)
115078	196	0.00e+00 	2.70e-47 	1.00e+00 	1.85e-24 	NE	Rv0101_(nrp)
115297	340	0.00e+00 	3.18e-65 	1.00e+00 	3.99e-24 	NE	Rv0101_(nrp)
115305	0	1.01e-17 	1.71e-19 	1.00e+00 	8.95e-25 	NE	Rv0101_(nrp)
115339	0	1.01e-17 	1.74e-19 	1.00e+00 	7.39e-25 	NE	Rv0101_(nrp)
115418	68	1.43e-153	5.84e-28 	1.00e+00 	1.91e-24 	NE	Rv0101_(nrp)
115435	0	5.22e-20 	3.47e-21 	1.00e+00 	4.25e-24 	NE	Rv0101_(nrp)
115461	1031	0.00e+00 	1.46e-149	1.00e+00 	1.27e-21 	NE	Rv0101_(nrp)
115491	22	3.01e-66 	1.37e-25 	1.00e+00 	2.07e-23 	NE	Rv0101_(nrp)
115563	822	0.00e+00 	3.33e-125	1.00e+00 	5.04e-22 	NE	Rv0101_(nrp)
115650	254	0.00e+00 	1.62e-54 	1.00e+00 	4.62e-23 	NE	Rv0101_(nrp)
115702	19	2.97e-60 	3.59e-25 	1.00e+00 	8.74e-24 	NE	Rv0101_(nrp)
115717	380	0.00e+00 	4.03e-70 	1.00e+00 	1.74e-23 	NE	Rv0101_(nrp)
115753	230	0.00e+00 	1.58e-51 	1.00e+00 	7.00e-24 	NE	Rv0101_(nrp)
115761	43	3.35e-108	3.04e-28 	1.00e+00 	1.77e-24 	NE	Rv0101_(nrp)
115816	111	4.76e-244	1.04e-36 	1.00e+00 	1.20e-24 	NE	Rv0101_(nrp)
115836	0	5.22e-20 	3.55e-21 	1.00e+00 	5.70e-25 	NE	Rv0101_(nrp)
115858	40	6.41e-100	3.72e-26 	1.00e+00 	5.80e-25 	NE	Rv0101_(nrp)
115926	0	5.22e-20 	3.55e-21 	1.00e+00 	5.18e-25 	NE	Rv0101_(nrp)
115934	355	0.00e+00 	2.22e-65 	1.00e+00 	3.17e-24 	NE	Rv0101_(nrp)
115944	0	1.01e-17 	1.71e-19 	1.00e+00 	7.39e-25 	NE	Rv0101_(nrp)
116075	0	1.01e-17 	1.74e-19 	1.00e+00 	5.34e-25 	NE	Rv0101_(nrp)
116098	114	1.81e-245	1.09e-33 	1.00e+00 	1.01e-24 	NE	Rv0101_(nrp)
116152	53	3.53e-128	1.73e-29 	1.00e+00 	1.16e-24 	NE	Rv0101_(nrp)
116320	102	4.54e-226	1.37e-35 	1.00e+00 	3.18e-24 	NE	Rv0101_(nrp)
116364	5	3.16e-32 	2.37e-17 	1.00e+00 	6.01e-24 	NE	Rv0101_(nrp)
116474	0	1.95e-15 	1.08e-16 	1.00e+00 	2.46e-23 	NE	Rv0101_(nrp)
116649	0	1.96e-15 	1.08e-16 	1.00e+00 	1.18e-22 	NE	Rv0101_(nrp)
116708	0	1.96e-15 	1.08e-16 	1.00e+00 	5.86e-22 	NE	Rv0101_(nrp)
116733	657	0.00e+00 	1.65e-98 	1.00e+00 	4.37e-20 	NE	Rv0101_(nrp)
116803	129	5.22e-280	5.95e-39 	1.00e+00 	6.31e-21 	NE	Rv0101_(nrp)
116847	0	5.22e-20 	5.22e-21 	1.00e+00 	6.01e-21 	NE	Rv0101_(nrp)
116955	30	6.09e-80 	9.66e-25 	1.00e+00 	1.98e-20 	NE	Rv0101_(nrp)
117014	0	5.22e-20 	5.70e-21 	1.00e+00 	6.85e-20 	NE	Rv0101_(nrp)
117039	37	6.31e-94 	1.40e-25 	1.00e+00 	3.76e-19 	NE	Rv0101_(nrp)
117168	11	2.85e-44 	3.43e-22 	1.00e+00 	1.48e-18 	NE	Rv0101_(nrp)
117197	0	5.22e-20 	1.14e-20 	1.00e+00 	6.64e-18 	NE	Rv0101_(nrp)
117213	759	0.00e+00 	3.50e-115	1.00e+00 	7.44e-16 	NE	Rv0101_(nrp)
117240	0	1.95e-15 	8.47e-18 	1.00e+00 	3.85e-17 	NE	Rv0101_(nrp)
117247	0	1.96e-15 	8.65e-18 	1.00e+00 	6.73e-17 	NE	Rv0101_(nrp)
117380	0	1.96e-15 	8.65e-18 	1.00e+00 	2.11e-16 	NE	Rv0101_(nrp)
117504	148	4.18e-311	3.16e-36 	1.00e+00 	1.71e-15 	NE	Rv0101_(nrp)
117517	107	4.70e-236	3.29e-36 	1.00e+00 	4.49e-15 	NE	Rv0101_(nrp)
117537	4	2.82e-30 	2.84e-20 	1.00e+00 	9.34e-15 	NE	Rv0101_(nrp)
117551	0	8.63e-20 	9.51e-20 	1.00e+00 	4.02e-14 	NE	
117622	290	0.00e+00 	7.30e-56 	1.00e+00 	6.43e-13 	NE	
117640	0	9.95e-01 	4.03e-13 	5.18e-03 	2.23e-15 	ES	
117648	0	1.00e+00 	1.05e-13 	2.68e-05 	8.61e-18 	ES	
117702	0	1.00e+00 	2.69e-14 	1.39e-07 	4.15e-20 	ES	
117731	0	1.00e+00 	6.88e-15 	7.19e-10 	2.12e-22 	ES	Rv0102_(-)
117787	0	1.00e+00 	1.76e-15 	3.72e-12 	1.10e-24 	ES	Rv0102_(-)
117861	0	1.00e+00 	4.50e-16 	1.93e-14 	7.11e-27 	ES	Rv0102_(-)
117882	0	1.00e+00 	1.15e-16 	9.98e-17 	1.47e-27 	ES	Rv0102_(-)
118006	0	1.00e+00 	2.94e-17 	5.17e-19 	1.45e-27 	ES	Rv0102_(-)
118072	0	1.00e+00 	7.52e-18 	2.68e-21 	1.45e-27 	ES	Rv0102_(-)
118109	0	1.00e+00 	1.92e-18 	1.39e-23 	1.45e-27 	ES	Rv0102_(-)
118139	0	1.00e+00 	4.91e-19 	7.90e-26 	1.45e-27 	ES	Rv0102_(-)
118150	0	1.00e+00 	1.26e-19 	7.66e-27 	1.45e-27 	ES	Rv0102_(-)
118239	0	1.00e+00 	3.21e-20 	7.29e-27 	1.45e-27 	ES	Rv0102_(-)
118313	0	1.00e+00 	8.21e-21 	7.29e-27 	1.45e-27 	ES	Rv0102_(-)
118341	0	1.00e+00 	2.10e-21 	7.29e-27 	1.45e-27 	ES	Rv0102_(-)
118447	0	1.00e+00 	5.37e-22 	7.29e-27 	1.45e-27 	ES	Rv0102_(-)
118482	0	1.00e+00 	1.38e-22 	7.29e-27 	1.45e-27 	ES	Rv0102_(-)
118500	0	1.00e+00 	3.57e-23 	7.29e-27 	1.45e-27 	ES	Rv0102_(-)
118564	0	1.00e+00 	9.61e-24 	7.29e-27 	1.45e-27 	ES	Rv0102_(-)
118687	0	1.00e+00 	2.94e-24 	7.29e-27 	1.45e-27 	ES	Rv0102_(-)
118703	0	1.00e+00 	1.23e-24 	7.29e-27 	1.45e-27 	ES	Rv0102_(-)
118761	0	1.00e+00 	7.93e-25 	7.29e-27 	1.45e-27 	ES	Rv0102_(-)
118786	0	1.00e+00 	6.84e-25 	7.29e-27 	1.45e-27 	ES	Rv0102_(-)
118817	0	1.00e+00 	6.62e-25 	7.29e-27 	1.45e-27 	ES	Rv0102_(-)
118857	0	1.00e+00 	6.84e-25 	7.29e-27 	1.45e-27 	ES	Rv0102_(-)
118892	0	1.00e+00 	7.93e-25 	7.29e-27 	1.45e-27 	ES	Rv0102_(-)
118948	0	1.00e+00 	1.23e-24 	7.29e-27 	1.45e-27 	ES	Rv0102_(-)
118969	0	1.00e+00 	2.94e-24 	7.29e-27 	1.45e-27 	ES	Rv0102_(-)
118977	0	1.00e+00 	9.61e-24 	7.29e-27 	1.45e-27 	ES	Rv0102_(-)
119092	0	1.00e+00 	3.57e-23 	7.29e-27 	1.45e-27 	ES	Rv0102_(-)
119211	0	1.00e+00 	1.38e-22 	7.29e-27 	1.45e-27 	ES	Rv0102_(-)
119213	0	1.00e+00 	5.37e-22 	7.29e-27 	1.45e-27 	ES	Rv0102_(-)
119220	0	1.00e+00 	2.10e-21 	7.29e-27 	1.45e-27 	ES	Rv0102_(-)
119240	0	1.00e+00 	8.21e-21 	7.29e-27 	1.45e-27 	ES	Rv0102_(-)
119253	0	1.00e+00 	3.21e-20 	7.29e-27 	1.45e-27 	ES	Rv0102_(-)
119301	0	1.00e+00 	1.26e-19 	7.66e-27 	1.45e-27 	ES	Rv0102_(-)
119310	0	1.00e+00 	4.91e-19 	7.90e-26 	1.45e-27 	ES	Rv0102_(-)
119355	0	1.00e+00 	1.92e-18 	1.39e-23 	1.45e-27 	ES	Rv0102_(-)
119435	0	1.00e+00 	7.52e-18 	2.68e-21 	1.45e-27 	ES	Rv0102_(-)
119447	0	1.00e+00 	2.94e-17 	5.17e-19 	1.45e-27 	ES	Rv0102_(-)
119454	0	1.00e+00 	1.15e-16 	9.98e-17 	1.47e-27 	ES	Rv0102_(-)
119530	0	1.00e+00 	4.50e-16 	1.93e-14 	7.11e-27 	ES	Rv0102_(-)
119570	0	1.00e+00 	1.76e-15 	3.72e-12 	1.10e-24 	ES	Rv0102_(-)
119634	0	1.00e+00 	6.88e-15 	7.19e-10 	2.11e-22 	ES	Rv0102_(-)
119658	0	1.00e+00 	2.69e-14 	1.39e-07 	4.10e-20 	ES	Rv0102_(-)
119730	0	1.00e+00 	1.05e-13 	2.68e-05 	8.08e-18 	ES	
119748	93	3.10e-184	2.05e-22 	1.00e+00 	4.85e-13 	NE	
119916	0	1.30e-17 	2.54e-17 	1.00e+00 	9.56e-14 	NE	Rv0103c_(ctpB)
119936	0	1.31e-17 	2.54e-17 	1.00e+00 	2.67e-14 	NE	Rv0103c_(ctpB)
120045	277	0.00e+00 	8.03e-52 	1.00e+00 	4.05e-14 	NE	Rv0103c_(ctpB)
120121	149	5.83e-320	1.94e-41 	1.00e+00 	1.88e-14 	NE	Rv0103c_(ctpB)
120256	940	0.00e+00 	6.21e-140	1.00e+00 	4.05e-13 	NE	Rv0103c_(ctpB)
120310	34	3.29e-90 	2.63e-26 	1.00e+00 	9.01e-15 	NE	Rv0103c_(ctpB)
120410	1	1.03e-21 	9.73e-20 	1.00e+00 	1.76e-15 	NE	Rv0103c_(ctpB)
120574	0	1.54e-19 	1.33e-19 	1.00e+00 	3.57e-16 	NE	Rv0103c_(ctpB)
120626	73	2.24e-165	1.06e-28 	1.00e+00 	1.03e-16 	NE	Rv0103c_(ctpB)
120791	30	3.14e-82 	1.84e-26 	1.00e+00 	2.25e-17 	NE	Rv0103c_(ctpB)
120882	0	5.22e-20 	3.50e-21 	1.00e+00 	4.68e-18 	NE	Rv0103c_(ctpB)
120892	58	7.03e-136	2.10e-28 	1.00e+00 	1.58e-18 	NE	Rv0103c_(ctpB)
120902	99	4.47e-220	3.24e-35 	1.00e+00 	8.40e-19 	NE	Rv0103c_(ctpB)
120940	754	0.00e+00 	8.96e-117	1.00e+00 	8.56e-18 	NE	Rv0103c_(ctpB)
120989	127	5.17e-276	1.06e-38 	1.00e+00 	5.60e-19 	NE	Rv0103c_(ctpB)
121171	0	1.01e-17 	1.71e-19 	1.00e+00 	9.94e-20 	NE	Rv0103c_(ctpB)
121181	0	1.01e-17 	1.74e-19 	1.00e+00 	2.08e-20 	NE	Rv0103c_(ctpB)
121251	140	2.07e-297	6.32e-37 	1.00e+00 	9.13e-21 	NE	Rv0103c_(ctpB)
121291	76	3.97e-174	2.37e-32 	1.00e+00 	2.72e-21 	NE	Rv0103c_(ctpB)
121391	138	5.47e-298	4.51e-40 	1.00e+00 	1.54e-21 	NE	Rv0103c_(ctpB)
121397	107	4.66e-236	3.27e-36 	1.00e+00 	8.86e-22 	NE	Rv0103c_(ctpB)
121442	22	3.01e-66 	1.37e-25 	1.00e+00 	5.11e-22 	NE	Rv0103c_(ctpB)
121500	117	4.91e-256	2.02e-37 	1.00e+00 	7.26e-22 	NE	Rv0103c_(ctpB)
121548	406	0.00e+00 	1.92e-73 	1.00e+00 	2.60e-21 	NE	Rv0103c_(ctpB)
121766	1308	0.00e+00 	9.34e-186	1.00e+00 	1.16e-19 	NE	Rv0103c_(ctpB)
121770	435	0.00e+00 	4.71e-77 	1.00e+00 	3.18e-21 	NE	Rv0103c_(ctpB)
121856	359	0.00e+00 	1.37e-67 	1.00e+00 	1.72e-21 	NE	Rv0103c_(ctpB)
121916	81	4.08e-184	5.64e-33 	1.00e+00 	3.13e-22 	NE	Rv0103c_(ctpB)
121950	274	0.00e+00 	5.25e-57 	1.00e+00 	2.37e-22 	NE	Rv0103c_(ctpB)
122045	84	4.14e-190	2.39e-33 	1.00e+00 	5.06e-23 	NE	Rv0103c_(ctpB)
122104	69	3.83e-160	1.76e-31 	1.00e+00 	1.37e-23 	NE	Rv0103c_(ctpB)
122193	26	3.07e-74 	4.09e-26 	1.00e+00 	3.46e-24 	NE	
122211	202	0.00e+00 	4.98e-48 	1.00e+00 	2.89e-24 	NE	
122220	43	3.35e-108	4.70e-28 	1.00e+00 	9.94e-25 	NE	
122231	0	1.01e-17 	1.71e-19 	1.00e+00 	5.41e-25 	NE	
122243	0	1.01e-17 	1.75e-19 	1.00e+00 	4.63e-25 	NE	
122304	58	1.36e-133	1.03e-26 	1.00e+00 	6.00e-25 	NE	
122388	63	3.72e-148	9.93e-31 	1.00e+00 	6.45e-25 	NE	Rv0104_(-)
122444	0	1.01e-17 	1.71e-19 	1.00e+00 	5.11e-25 	NE	Rv0104_(-)
122494	0	1.01e-17 	1.74e-19 	1.00e+00 	6.48e-25 	NE	Rv0104_(-)
122542	511	0.00e+00 	4.03e-83 	1.00e+00 	1.19e-23 	NE	Rv0104_(-)
122566	37	3.25e-96 	1.70e-27 	1.00e+00 	1.92e-24 	NE	Rv0104_(-)
122596	465	0.00e+00 	8.67e-81 	1.00e+00 	1.30e-23 	NE	Rv0104_(-)
122609	258	0.00e+00 	5.15e-55 	1.00e+00 	5.99e-24 	NE	Rv0104_(-)
122643	197	0.00e+00 	2.03e-47 	1.00e+00 	3.93e-24 	NE	Rv0104_(-)
122655	39	3.29e-100	9.58e-28 	1.00e+00 	1.94e-24 	NE	Rv0104_(-)
122696	423	0.00e+00 	1.47e-75 	1.00e+00 	1.63e-23 	NE	Rv0104_(-)
122764	47	3.42e-116	9.66e-29 	1.00e+00 	4.63e-24 	NE	Rv0104_(-)
122834	874	0.00e+00 	1.02e-131	1.00e+00 	2.77e-22 	NE	Rv0104_(-)
122836	288	0.00e+00 	9.48e-59 	1.00e+00 	2.52e-23 	NE	Rv0104_(-)
122992	146	5.70e-314	4.55e-41 	1.00e+00 	8.25e-24 	NE	Rv0104_(-)
123012	56	3.59e-134	7.32e-30 	1.00e+00 	3.00e-24 	NE	Rv0104_(-)
123049	514	0.00e+00 	6.85e-87 	1.00e+00 	1.75e-23 	NE	Rv0104_(-)
123122	131	5.27e-284	3.36e-39 	1.00e+00 	3.35e-24 	NE	Rv0104_(-)
123221	0	5.22e-20 	3.46e-21 	1.00e+00 	1.13e-24 	NE	Rv0104_(-)
123243	111	9.24e-242	5.23e-35 	1.00e+00 	1.97e-24 	NE	Rv0104_(-)
123346	735	0.00e+00 	2.08e-114	1.00e+00 	5.28e-23 	NE	Rv0104_(-)
123470	0	1.95e-15 	8.45e-18 	1.00e+00 	2.51e-24 	NE	Rv0104_(-)
123493	0	1.96e-15 	8.62e-18 	1.00e+00 	9.24e-25 	NE	Rv0104_(-)
123520	0	1.96e-15 	8.62e-18 	1.00e+00 	7.72e-25 	NE	Rv0104_(-)
123522	374	0.00e+00 	2.28e-64 	1.00e+00 	7.31e-24 	NE	Rv0104_(-)
123612	456	0.00e+00 	1.14e-79 	1.00e+00 	1.44e-23 	NE	Rv0104_(-)
123671	0	5.32e-20 	9.79e-20 	1.00e+00 	2.15e-24 	NE	Rv0104_(-)
123772	2	5.38e-24 	5.63e-20 	1.00e+00 	2.46e-24 	NE	Rv0104_(-)
123829	105	2.21e-231	8.13e-33 	1.00e+00 	1.13e-23 	NE	Rv0104_(-)
123873	0	5.22e-20 	3.46e-21 	1.00e+00 	2.37e-23 	NE	
123896	531	0.00e+00 	2.64e-87 	1.00e+00 	9.36e-22 	NE	
123906	1078	0.00e+00 	4.06e-157	1.00e+00 	1.27e-20 	NE	
123910	848	0.00e+00 	1.77e-128	1.00e+00 	5.00e-21 	NE	
123912	0	5.22e-20 	2.60e-20 	1.00e+00 	1.38e-22 	NE	
124145	7	5.41e-34 	3.55e-21 	1.00e+00 	3.60e-23 	NE	Rv0105c_(rpmB)
124149	537	0.00e+00 	3.14e-87 	1.00e+00 	1.37e-22 	NE	Rv0105c_(rpmB)
124152	0	5.22e-20 	3.83e-21 	1.00e+00 	1.08e-23 	NE	Rv0105c_(rpmB)
124168	35	6.25e-90 	1.68e-25 	1.00e+00 	2.99e-24 	NE	Rv0105c_(rpmB)
124219	0	5.22e-20 	3.84e-21 	1.00e+00 	9.42e-25 	NE	Rv0105c_(rpmB)
124298	89	8.25e-198	3.17e-32 	1.00e+00 	8.37e-25 	NE	
124327	0	1.95e-15 	8.45e-18 	1.00e+00 	5.02e-25 	NE	
124343	0	1.96e-15 	8.62e-18 	1.00e+00 	4.50e-25 	NE	
124362	0	1.96e-15 	8.62e-18 	1.00e+00 	4.43e-25 	NE	
124379	56	2.60e-127	8.99e-25 	1.00e+00 	5.82e-25 	NE	Rv0106_(-)
124390	0	5.22e-20 	5.70e-21 	1.00e+00 	4.73e-25 	NE	Rv0106_(-)
124603	100	8.73e-220	2.00e-33 	1.00e+00 	7.74e-25 	NE	Rv0106_(-)
124722	0	5.22e-20 	3.46e-21 	1.00e+00 	5.85e-25 	NE	Rv0106_(-)
124786	435	0.00e+00 	2.37e-75 	1.00e+00 	5.54e-24 	NE	Rv0106_(-)
125015	41	3.32e-104	5.40e-28 	1.00e+00 	1.12e-24 	NE	Rv0106_(-)
125021	115	4.86e-252	3.30e-37 	1.00e+00 	1.02e-24 	NE	Rv0106_(-)
125292	60	3.66e-142	2.32e-30 	1.00e+00 	7.25e-25 	NE	Rv0106_(-)
125337	56	3.59e-134	7.32e-30 	1.00e+00 	6.54e-25 	NE	Rv0106_(-)
125371	0	5.22e-20 	3.46e-21 	1.00e+00 	5.13e-25 	NE	Rv0106_(-)
125377	210	0.00e+00 	2.46e-47 	1.00e+00 	1.53e-24 	NE	Rv0106_(-)
125469	219	0.00e+00 	3.70e-50 	1.00e+00 	1.91e-24 	NE	Rv0106_(-)
125579	0	1.01e-17 	1.71e-19 	1.00e+00 	7.46e-25 	NE	
125592	0	1.01e-17 	1.75e-19 	1.00e+00 	9.39e-25 	NE	
125605	40	1.24e-97 	1.79e-24 	1.00e+00 	3.10e-24 	NE	
125620	60	3.66e-142	5.31e-30 	1.00e+00 	1.26e-23 	NE	
125644	52	3.51e-126	2.30e-29 	1.00e+00 	4.71e-23 	NE	Rv0107c_(ctpI)
125659	425	0.00e+00 	8.28e-76 	1.00e+00 	8.71e-22 	NE	Rv0107c_(ctpI)
125666	647	0.00e+00 	1.89e-103	1.00e+00 	3.58e-21 	NE	Rv0107c_(ctpI)
125823	178	0.00e+00 	4.71e-45 	1.00e+00 	5.91e-22 	NE	Rv0107c_(ctpI)
125843	0	1.95e-15 	8.45e-18 	1.00e+00 	3.64e-22 	NE	Rv0107c_(ctpI)
125940	0	1.96e-15 	8.62e-18 	1.00e+00 	7.72e-22 	NE	Rv0107c_(ctpI)
126059	0	1.96e-15 	8.62e-18 	1.00e+00 	2.82e-21 	NE	Rv0107c_(ctpI)
126098	322	0.00e+00 	6.80e-58 	1.00e+00 	4.91e-20 	NE	Rv0107c_(ctpI)
126163	0	3.76e-13 	6.54e-14 	1.00e+00 	2.67e-20 	NE	Rv0107c_(ctpI)
126431	0	3.78e-13 	6.67e-14 	1.00e+00 	9.47e-20 	NE	Rv0107c_(ctpI)
126693	0	3.78e-13 	6.67e-14 	1.00e+00 	4.35e-19 	NE	Rv0107c_(ctpI)
126812	0	3.78e-13 	6.67e-14 	1.00e+00 	2.14e-18 	NE	Rv0107c_(ctpI)
126829	77	5.59e-167	1.72e-23 	1.00e+00 	1.46e-17 	NE	Rv0107c_(ctpI)
126963	55	3.62e-132	1.31e-19 	1.00e+00 	5.22e-17 	NE	Rv0107c_(ctpI)
127059	0	9.17e-02 	1.11e-07 	9.08e-01 	1.50e-16 	NE	Rv0107c_(ctpI)
127096	0	9.22e-02 	1.13e-07 	9.08e-01 	7.36e-19 	NE	Rv0107c_(ctpI)
127119	0	9.22e-02 	1.13e-07 	9.08e-01 	3.77e-21 	NE	Rv0107c_(ctpI)
127157	0	9.22e-02 	1.13e-07 	9.08e-01 	1.99e-23 	NE	Rv0107c_(ctpI)
127160	0	9.22e-02 	1.13e-07 	9.08e-01 	4.97e-25 	NE	Rv0107c_(ctpI)
127181	0	9.22e-02 	1.13e-07 	9.08e-01 	4.98e-25 	NE	Rv0107c_(ctpI)
127232	0	9.22e-02 	1.13e-07 	9.08e-01 	2.02e-23 	NE	Rv0107c_(ctpI)
127335	0	9.22e-02 	1.13e-07 	9.08e-01 	4.03e-21 	NE	Rv0107c_(ctpI)
127344	0	9.22e-02 	1.13e-07 	9.08e-01 	9.86e-19 	NE	Rv0107c_(ctpI)
127392	484	0.00e+00 	6.63e-68 	1.00e+00 	3.15e-15 	NE	Rv0107c_(ctpI)
127503	230	0.00e+00 	1.58e-51 	1.00e+00 	7.90e-16 	NE	Rv0107c_(ctpI)
127731	82	4.10e-186	4.44e-33 	1.00e+00 	1.76e-16 	NE	Rv0107c_(ctpI)
127839	0	3.76e-13 	1.06e-15 	1.00e+00 	3.27e-17 	NE	Rv0107c_(ctpI)
127853	0	3.78e-13 	1.09e-15 	1.00e+00 	6.53e-18 	NE	Rv0107c_(ctpI)
128018	0	3.78e-13 	1.09e-15 	1.00e+00 	1.31e-18 	NE	Rv0107c_(ctpI)
128025	0	3.78e-13 	1.09e-15 	1.00e+00 	2.64e-19 	NE	Rv0107c_(ctpI)
128073	12	4.00e-37 	3.45e-17 	1.00e+00 	5.83e-20 	NE	Rv0107c_(ctpI)
128109	173	0.00e+00 	1.90e-37 	1.00e+00 	2.79e-20 	NE	Rv0107c_(ctpI)
128148	0	5.22e-20 	3.46e-21 	1.00e+00 	4.89e-21 	NE	Rv0107c_(ctpI)
128154	75	7.68e-170	1.59e-30 	1.00e+00 	1.79e-21 	NE	Rv0107c_(ctpI)
128165	465	0.00e+00 	8.66e-81 	1.00e+00 	4.07e-21 	NE	Rv0107c_(ctpI)
128305	184	0.00e+00 	8.44e-46 	1.00e+00 	8.66e-22 	NE	Rv0107c_(ctpI)
128379	0	5.22e-20 	8.01e-21 	1.00e+00 	1.42e-22 	NE	Rv0107c_(ctpI)
128389	14	5.61e-48 	1.46e-22 	1.00e+00 	3.10e-23 	NE	Rv0107c_(ctpI)
128616	16	2.92e-54 	4.83e-23 	1.00e+00 	7.14e-24 	NE	Rv0107c_(ctpI)
128697	56	3.59e-134	1.76e-28 	1.00e+00 	2.46e-24 	NE	Rv0107c_(ctpI)
128777	232	0.00e+00 	8.90e-52 	1.00e+00 	2.71e-24 	NE	Rv0107c_(ctpI)
128820	1	7.95e-24 	1.97e-21 	1.00e+00 	7.85e-25 	NE	Rv0107c_(ctpI)
128904	97	1.30e-215	2.19e-33 	1.00e+00 	8.78e-25 	NE	Rv0107c_(ctpI)
128983	201	0.00e+00 	6.45e-48 	1.00e+00 	1.45e-24 	NE	Rv0107c_(ctpI)
129116	0	5.22e-20 	3.46e-21 	1.00e+00 	5.94e-25 	NE	Rv0107c_(ctpI)
129184	90	8.29e-200	2.15e-32 	1.00e+00 	7.78e-25 	NE	Rv0107c_(ctpI)
129231	107	4.66e-236	3.27e-36 	1.00e+00 	9.32e-25 	NE	Rv0107c_(ctpI)
129269	0	5.22e-20 	3.46e-21 	1.00e+00 	7.13e-25 	NE	Rv0107c_(ctpI)
129321	206	0.00e+00 	7.75e-47 	1.00e+00 	3.30e-24 	NE	Rv0107c_(ctpI)
129396	58	3.62e-138	4.13e-30 	1.00e+00 	3.58e-24 	NE	Rv0107c_(ctpI)
129431	0	5.22e-20 	3.46e-21 	1.00e+00 	8.21e-24 	NE	Rv0107c_(ctpI)
129496	1449	0.00e+00 	1.30e-201	1.00e+00 	1.38e-20 	NE	Rv0107c_(ctpI)
129708	21	3.00e-64 	2.46e-21 	1.00e+00 	3.88e-23 	NE	Rv0107c_(ctpI)
129789	0	1.95e-15 	9.46e-18 	1.00e+00 	7.99e-24 	NE	Rv0107c_(ctpI)
129812	0	1.96e-15 	9.63e-18 	1.00e+00 	1.97e-24 	NE	Rv0107c_(ctpI)
129827	0	1.96e-15 	9.63e-18 	1.00e+00 	7.83e-25 	NE	Rv0107c_(ctpI)
129860	52	2.54e-119	3.16e-24 	1.00e+00 	8.06e-25 	NE	Rv0107c_(ctpI)
129888	145	5.67e-312	1.98e-40 	1.00e+00 	1.77e-24 	NE	Rv0107c_(ctpI)
129969	0	5.22e-20 	3.46e-21 	1.00e+00 	1.82e-24 	NE	Rv0107c_(ctpI)
130019	292	0.00e+00 	1.52e-57 	1.00e+00 	2.04e-23 	NE	Rv0107c_(ctpI)
130074	641	0.00e+00 	1.05e-102	1.00e+00 	1.74e-22 	NE	Rv0107c_(ctpI)
130107	815	0.00e+00 	2.27e-124	1.00e+00 	4.06e-22 	NE	Rv0107c_(ctpI)
130130	0	1.01e-17 	1.71e-19 	1.00e+00 	1.28e-23 	NE	Rv0107c_(ctpI)
130263	0	1.01e-17 	1.74e-19 	1.00e+00 	3.06e-24 	NE	Rv0107c_(ctpI)
130353	133	2.00e-283	4.71e-36 	1.00e+00 	2.07e-24 	NE	Rv0107c_(ctpI)
130491	210	0.00e+00 	4.89e-49 	1.00e+00 	2.27e-24 	NE	Rv0107c_(ctpI)
130558	173	0.00e+00 	1.98e-44 	1.00e+00 	1.80e-24 	NE	
130564	98	4.45e-218	4.31e-35 	1.00e+00 	1.21e-24 	NE	
130573	4	2.75e-30 	3.64e-22 	1.00e+00 	9.12e-25 	NE	
130587	465	0.00e+00 	1.44e-79 	1.00e+00 	1.34e-23 	NE	
130602	0	5.22e-20 	3.46e-21 	1.00e+00 	2.52e-24 	NE	
130616	375	0.00e+00 	7.01e-68 	1.00e+00 	2.29e-23 	NE	
130699	894	0.00e+00 	3.31e-134	1.00e+00 	2.98e-22 	NE	
130708	0	1.01e-17 	1.71e-19 	1.00e+00 	7.21e-24 	NE	
130787	0	1.01e-17 	1.74e-19 	1.00e+00 	1.89e-24 	NE	
130929	70	1.44e-157	3.29e-28 	1.00e+00 	1.26e-24 	NE	Rv0108c_(-)
131037	423	0.00e+00 	1.47e-75 	1.00e+00 	6.24e-24 	NE	Rv0108c_(-)
131140	88	4.23e-198	7.58e-34 	1.00e+00 	1.51e-24 	NE	
131149	4	2.75e-30 	3.88e-22 	1.00e+00 	6.48e-25 	NE	
131158	23	3.03e-68 	1.68e-24 	1.00e+00 	5.71e-25 	NE	
131328	216	0.00e+00 	1.86e-49 	1.00e+00 	1.47e-24 	NE	
131341	103	4.57e-228	1.03e-35 	1.00e+00 	9.60e-25 	NE	
131441	0	1.01e-17 	6.85e-18 	1.00e+00 	5.22e-25 	NE	Rv0109_(PE_PGRS1)
131497	0	1.01e-17 	6.98e-18 	1.00e+00 	4.53e-25 	NE	Rv0109_(PE_PGRS1)
131542	3	1.02e-23 	2.96e-18 	1.00e+00 	4.47e-25 	NE	Rv0109_(PE_PGRS1)
131553	14	2.41e-49 	1.23e-19 	1.00e+00 	4.73e-25 	NE	Rv0109_(PE_PGRS1)
131565	47	3.42e-116	4.55e-24 	1.00e+00 	5.59e-25 	NE	Rv0109_(PE_PGRS1)
131640	0	5.22e-20 	6.62e-20 	1.00e+00 	4.59e-25 	NE	Rv0109_(PE_PGRS1)
131740	50	6.75e-120	3.94e-26 	1.00e+00 	5.64e-25 	NE	Rv0109_(PE_PGRS1)
131776	0	1.95e-15 	8.50e-18 	1.00e+00 	4.57e-25 	NE	Rv0109_(PE_PGRS1)
131867	0	1.96e-15 	8.67e-18 	1.00e+00 	4.44e-25 	NE	Rv0109_(PE_PGRS1)
131894	0	1.96e-15 	8.67e-18 	1.00e+00 	4.61e-25 	NE	Rv0109_(PE_PGRS1)
131929	205	0.00e+00 	2.53e-43 	1.00e+00 	1.30e-24 	NE	Rv0109_(PE_PGRS1)
132047	0	5.22e-20 	3.46e-21 	1.00e+00 	5.77e-25 	NE	Rv0109_(PE_PGRS1)
132077	128	1.01e-275	3.99e-37 	1.00e+00 	9.62e-25 	NE	Rv0109_(PE_PGRS1)
132137	0	5.22e-20 	6.73e-18 	1.00e+00 	6.54e-25 	NE	Rv0109_(PE_PGRS1)
132276	28	6.03e-76 	2.24e-21 	1.00e+00 	1.26e-24 	NE	Rv0109_(PE_PGRS1)
132284	0	1.95e-15 	1.53e-17 	1.00e+00 	3.40e-24 	NE	Rv0109_(PE_PGRS1)
132353	0	1.96e-15 	1.55e-17 	1.00e+00 	1.48e-23 	NE	Rv0109_(PE_PGRS1)
132374	0	1.96e-15 	1.55e-17 	1.00e+00 	7.21e-23 	NE	Rv0109_(PE_PGRS1)
132392	54	2.57e-123	2.87e-24 	1.00e+00 	4.48e-22 	NE	Rv0109_(PE_PGRS1)
132401	0	5.22e-20 	1.41e-20 	1.00e+00 	1.50e-21 	NE	Rv0109_(PE_PGRS1)
132529	50	6.75e-120	8.30e-27 	1.00e+00 	8.89e-21 	NE	Rv0109_(PE_PGRS1)
132563	0	5.22e-20 	7.90e-19 	1.00e+00 	3.06e-20 	NE	Rv0109_(PE_PGRS1)
132638	25	5.94e-70 	6.21e-22 	1.00e+00 	1.63e-19 	NE	Rv0109_(PE_PGRS1)
132668	0	1.01e-17 	1.22e-18 	1.00e+00 	6.73e-19 	NE	Rv0109_(PE_PGRS1)
132743	0	1.01e-17 	1.23e-18 	1.00e+00 	3.30e-18 	NE	Rv0109_(PE_PGRS1)
132752	24	1.14e-65 	1.25e-21 	1.00e+00 	1.82e-17 	NE	Rv0109_(PE_PGRS1)
132838	2	2.77e-26 	4.09e-19 	1.00e+00 	7.67e-17 	NE	Rv0109_(PE_PGRS1)
132870	1802	0.00e+00 	2.93e-243	1.00e+00 	6.16e-13 	NE	Rv0109_(PE_PGRS1)
132951	230	0.00e+00 	1.58e-51 	1.00e+00 	9.59e-16 	NE	
132975	1205	0.00e+00 	6.24e-173	1.00e+00 	5.32e-14 	NE	
133002	205	0.00e+00 	2.05e-48 	1.00e+00 	8.70e-16 	NE	
133019	1022	0.00e+00 	3.82e-150	1.00e+00 	2.51e-14 	NE	
133094	7	2.79e-36 	7.06e-23 	1.00e+00 	3.85e-16 	NE	Rv0110_(-)
133136	1571	0.00e+00 	1.27e-217	1.00e+00 	2.40e-13 	NE	Rv0110_(-)
133140	1467	0.00e+00 	1.49e-205	1.00e+00 	1.56e-13 	NE	Rv0110_(-)
133248	235	0.00e+00 	3.77e-52 	1.00e+00 	9.84e-16 	NE	Rv0110_(-)
133278	0	5.22e-20 	3.46e-21 	1.00e+00 	3.51e-16 	NE	Rv0110_(-)
133317	915	0.00e+00 	4.05e-135	1.00e+00 	1.46e-14 	NE	Rv0110_(-)
133374	551	0.00e+00 	1.69e-91 	1.00e+00 	3.24e-15 	NE	Rv0110_(-)
133410	150	5.83e-322	1.45e-41 	1.00e+00 	5.83e-16 	NE	Rv0110_(-)
133427	897	0.00e+00 	1.40e-134	1.00e+00 	1.09e-14 	NE	Rv0110_(-)
133430	206	0.00e+00 	1.54e-48 	1.00e+00 	6.02e-16 	NE	Rv0110_(-)
133603	0	5.22e-20 	3.46e-21 	1.00e+00 	1.36e-16 	NE	Rv0110_(-)
133629	597	0.00e+00 	1.60e-95 	1.00e+00 	9.21e-16 	NE	Rv0110_(-)
133635	415	0.00e+00 	1.46e-74 	1.00e+00 	3.73e-16 	NE	Rv0110_(-)
133785	0	5.22e-20 	3.46e-21 	1.00e+00 	4.10e-17 	NE	
133833	331	0.00e+00 	2.11e-62 	1.00e+00 	4.56e-17 	NE	
133868	3	2.73e-28 	6.37e-22 	1.00e+00 	5.90e-18 	NE	
133915	46	3.41e-114	2.82e-27 	1.00e+00 	1.52e-18 	NE	
134017	15	2.90e-52 	1.56e-24 	1.00e+00 	3.52e-19 	NE	Rv0111_(-)
134056	347	0.00e+00 	7.13e-66 	1.00e+00 	4.47e-19 	NE	Rv0111_(-)
134074	0	5.22e-20 	3.46e-21 	1.00e+00 	5.96e-20 	NE	Rv0111_(-)
134089	435	0.00e+00 	2.37e-75 	1.00e+00 	1.19e-19 	NE	Rv0111_(-)
134117	0	1.01e-17 	1.71e-19 	1.00e+00 	1.20e-20 	NE	Rv0111_(-)
134213	0	1.01e-17 	1.74e-19 	1.00e+00 	2.47e-21 	NE	Rv0111_(-)
134305	148	2.16e-313	6.38e-38 	1.00e+00 	1.05e-21 	NE	Rv0111_(-)
134332	0	5.22e-20 	3.46e-21 	1.00e+00 	1.92e-22 	NE	Rv0111_(-)
134359	168	0.00e+00 	4.18e-42 	1.00e+00 	1.04e-22 	NE	Rv0111_(-)
134393	138	5.47e-298	4.51e-40 	1.00e+00 	4.27e-23 	NE	Rv0111_(-)
134400	305	0.00e+00 	7.24e-61 	1.00e+00 	4.74e-23 	NE	Rv0111_(-)
134431	109	4.71e-240	1.84e-36 	1.00e+00 	1.56e-23 	NE	Rv0111_(-)
134466	61	3.68e-144	1.75e-30 	1.00e+00 	1.08e-23 	NE	Rv0111_(-)
134469	1053	0.00e+00 	5.27e-154	1.00e+00 	9.78e-22 	NE	Rv0111_(-)
134506	11	2.85e-44 	9.12e-24 	1.00e+00 	1.32e-23 	NE	Rv0111_(-)
134627	68	3.81e-158	7.29e-31 	1.00e+00 	4.37e-24 	NE	Rv0111_(-)
134655	225	0.00e+00 	6.62e-51 	1.00e+00 	3.67e-24 	NE	Rv0111_(-)
134669	0	1.01e-17 	1.71e-19 	1.00e+00 	9.15e-25 	NE	Rv0111_(-)
134917	0	1.01e-17 	1.74e-19 	1.00e+00 	5.48e-25 	NE	Rv0111_(-)
134986	93	1.63e-203	4.50e-31 	1.00e+00 	7.78e-25 	NE	Rv0111_(-)
134991	178	0.00e+00 	4.71e-45 	1.00e+00 	1.26e-24 	NE	Rv0111_(-)
135000	12	2.86e-46 	5.69e-24 	1.00e+00 	6.30e-25 	NE	Rv0111_(-)
135044	248	0.00e+00 	2.34e-53 	1.00e+00 	1.79e-24 	NE	Rv0111_(-)
135077	66	3.78e-154	4.16e-31 	1.00e+00 	8.51e-25 	NE	Rv0111_(-)
135134	38	3.27e-98 	4.18e-27 	1.00e+00 	6.14e-25 	NE	Rv0111_(-)
135247	0	1.01e-17 	1.71e-19 	1.00e+00 	4.70e-25 	NE	Rv0111_(-)
135367	0	1.01e-17 	1.75e-19 	1.00e+00 	4.58e-25 	NE	Rv0111_(-)
135402	152	2.20e-321	2.03e-38 	1.00e+00 	9.73e-25 	NE	Rv0111_(-)
135463	0	1.53e-19 	1.29e-19 	1.00e+00 	5.37e-25 	NE	Rv0111_(-)
135477	1	1.54e-21 	9.90e-20 	1.00e+00 	5.66e-25 	NE	Rv0111_(-)
135483	55	1.35e-129	1.82e-26 	1.00e+00 	1.24e-24 	NE	Rv0111_(-)
135604	674	0.00e+00 	8.30e-107	1.00e+00 	4.24e-23 	NE	Rv0111_(-)
135635	166	0.00e+00 	1.47e-43 	1.00e+00 	5.59e-24 	NE	Rv0111_(-)
135660	215	0.00e+00 	1.17e-49 	1.00e+00 	4.93e-24 	NE	Rv0111_(-)
135676	122	5.03e-266	4.43e-38 	1.00e+00 	3.27e-24 	NE	Rv0111_(-)
135738	0	5.22e-20 	3.54e-16 	1.00e+00 	2.86e-24 	NE	Rv0111_(-)
135774	19	5.76e-58 	1.55e-18 	1.00e+00 	9.54e-24 	NE	Rv0111_(-)
135820	14	2.89e-50 	7.13e-18 	1.00e+00 	3.93e-23 	NE	Rv0111_(-)
135824	58	3.62e-138	2.59e-23 	1.00e+00 	2.16e-22 	NE	Rv0111_(-)
135833	0	1.40e-08 	1.28e-11 	1.00e+00 	6.96e-22 	NE	Rv0111_(-)
135894	0	1.41e-08 	1.30e-11 	1.00e+00 	3.21e-21 	NE	Rv0111_(-)
135970	0	1.41e-08 	1.30e-11 	1.00e+00 	1.59e-20 	NE	Rv0111_(-)
136005	0	1.41e-08 	1.30e-11 	1.00e+00 	7.94e-20 	NE	Rv0111_(-)
136038	0	1.41e-08 	1.30e-11 	1.00e+00 	3.98e-19 	NE	
136089	0	1.41e-08 	1.30e-11 	1.00e+00 	2.49e-18 	NE	
136100	5	1.44e-18 	3.10e-12 	1.00e+00 	5.10e-16 	NE	
136159	428	0.00e+00 	6.10e-65 	1.00e+00 	3.18e-15 	NE	
136163	58	3.64e-138	1.65e-20 	1.00e+00 	7.36e-16 	NE	
136212	0	1.89e-17 	9.31e-08 	1.00e+00 	7.11e-16 	NE	
136277	0	1.86e-17 	9.49e-08 	1.00e+00 	1.37e-15 	NE	
136370	81	2.55e-179	7.80e-18 	1.00e+00 	6.50e-15 	NE	Rv0112_(gca)
136375	15	4.70e-44 	1.28e-04 	1.00e+00 	1.75e-14 	NE	Rv0112_(gca)
136379	42	8.06e-98 	1.38e-07 	1.00e+00 	8.52e-14 	NE	Rv0112_(gca)
136435	0	5.56e-09 	9.80e-01 	2.02e-02 	6.15e-15 	GD	Rv0112_(gca)
136457	0	5.58e-09 	1.00e+00 	4.10e-04 	1.20e-16 	GD	Rv0112_(gca)
136467	0	5.56e-09 	1.00e+00 	8.32e-06 	2.41e-18 	GD	Rv0112_(gca)
136491	0	5.49e-09 	1.00e+00 	1.80e-07 	4.88e-20 	GD	Rv0112_(gca)
136514	0	5.22e-09 	1.00e+00 	1.56e-08 	9.90e-22 	GD	Rv0112_(gca)
136593	7	3.21e-22 	1.00e+00 	9.09e-08 	1.98e-22 	GD	Rv0112_(gca)
136621	0	5.27e-14 	1.00e+00 	1.21e-08 	3.20e-24 	GD	Rv0112_(gca)
136646	0	5.29e-14 	1.00e+00 	1.21e-08 	6.75e-26 	GD	Rv0112_(gca)
136678	0	5.29e-14 	1.00e+00 	1.21e-08 	6.93e-27 	GD	Rv0112_(gca)
136712	0	5.29e-14 	1.00e+00 	1.21e-08 	5.81e-27 	GD	Rv0112_(gca)
136723	0	5.29e-14 	1.00e+00 	1.21e-08 	2.97e-26 	GD	Rv0112_(gca)
136748	0	5.29e-14 	1.00e+00 	1.21e-08 	5.93e-24 	GD	Rv0112_(gca)
136754	0	5.29e-14 	1.00e+00 	1.21e-08 	1.46e-21 	GD	Rv0112_(gca)
136766	3	1.26e-19 	1.00e+00 	2.87e-08 	8.64e-19 	GD	Rv0112_(gca)
136792	0	1.95e-15 	1.00e+00 	1.27e-08 	3.75e-17 	GD	Rv0112_(gca)
136855	7	1.50e-28 	1.00e+00 	2.79e-07 	7.04e-14 	GD	Rv0112_(gca)
136906	0	2.72e-10 	1.00e+00 	2.02e-07 	3.04e-13 	GD	Rv0112_(gca)
136921	0	3.42e-10 	1.00e+00 	8.33e-06 	7.32e-11 	GD	Rv0112_(gca)
136969	0	3.59e-10 	1.00e+00 	4.10e-04 	1.81e-08 	GD	Rv0112_(gca)
136991	238	0.00e+00 	1.12e-28 	9.99e-01 	5.87e-04 	NE	Rv0112_(gca)
137015	0	6.86e-04 	1.36e-01 	8.63e-01 	1.90e-04 	NE	Rv0112_(gca)
137043	0	6.89e-04 	1.38e-01 	8.61e-01 	7.70e-07 	NE	Rv0112_(gca)
137056	0	6.89e-04 	1.38e-01 	8.61e-01 	3.12e-09 	NE	Rv0112_(gca)
137068	0	6.89e-04 	1.38e-01 	8.61e-01 	1.26e-11 	NE	Rv0112_(gca)
137123	0	6.89e-04 	1.38e-01 	8.61e-01 	5.14e-14 	NE	Rv0112_(gca)
137151	0	6.89e-04 	1.38e-01 	8.61e-01 	2.54e-16 	NE	Rv0112_(gca)
137207	0	6.89e-04 	1.38e-01 	8.61e-01 	1.32e-17 	NE	Rv0112_(gca)
137215	0	6.89e-04 	1.38e-01 	8.61e-01 	5.60e-18 	NE	Rv0112_(gca)
137281	34	9.48e-72 	9.36e-06 	1.00e+00 	2.29e-17 	NE	
137293	0	1.43e-08 	1.38e-01 	8.62e-01 	1.61e-17 	NE	
137307	0	1.50e-08 	1.38e-01 	8.62e-01 	8.03e-20 	NE	
137353	0	1.51e-08 	1.38e-01 	8.62e-01 	1.30e-20 	NE	Rv0113_(gmhA)
137442	0	1.52e-08 	1.38e-01 	8.62e-01 	9.35e-21 	NE	Rv0113_(gmhA)
137483	0	1.52e-08 	1.38e-01 	8.62e-01 	3.43e-19 	NE	Rv0113_(gmhA)
137518	0	1.52e-08 	1.38e-01 	8.62e-01 	1.88e-17 	NE	Rv0113_(gmhA)
137587	176	0.00e+00 	1.90e-23 	1.00e+00 	3.30e-15 	NE	Rv0113_(gmhA)
137607	0	1.01e-17 	2.51e-18 	1.00e+00 	8.49e-16 	NE	Rv0113_(gmhA)
137613	0	1.01e-17 	2.51e-18 	1.00e+00 	5.40e-16 	NE	Rv0113_(gmhA)
137677	517	0.00e+00 	1.04e-82 	1.00e+00 	4.01e-15 	NE	Rv0113_(gmhA)
137681	129	5.22e-280	5.95e-39 	1.00e+00 	7.91e-16 	NE	Rv0113_(gmhA)
137696	0	1.40e-08 	1.02e-12 	1.00e+00 	4.44e-16 	NE	Rv0113_(gmhA)
137704	0	1.41e-08 	1.04e-12 	1.00e+00 	2.22e-18 	NE	Rv0113_(gmhA)
137855	0	1.41e-08 	1.04e-12 	1.00e+00 	3.54e-19 	NE	Rv0113_(gmhA)
137907	0	1.41e-08 	1.04e-12 	1.00e+00 	7.09e-20 	NE	Rv0113_(gmhA)
137923	0	1.41e-08 	1.04e-12 	1.00e+00 	1.43e-20 	NE	
137985	0	1.41e-08 	1.04e-12 	1.00e+00 	2.98e-21 	NE	Rv0114_(gmhB)
138022	189	0.00e+00 	2.98e-36 	1.00e+00 	1.62e-21 	NE	Rv0114_(gmhB)
138026	27	3.09e-76 	6.22e-26 	1.00e+00 	3.08e-22 	NE	Rv0114_(gmhB)
138083	0	5.22e-20 	3.54e-21 	1.00e+00 	7.09e-23 	NE	Rv0114_(gmhB)
138100	95	8.51e-210	5.24e-33 	1.00e+00 	3.78e-23 	NE	Rv0114_(gmhB)
138170	711	0.00e+00 	2.02e-111	1.00e+00 	3.29e-22 	NE	Rv0114_(gmhB)
138215	16	2.92e-54 	2.17e-19 	1.00e+00 	1.60e-23 	NE	Rv0114_(gmhB)
138267	2	2.77e-26 	3.59e-17 	1.00e+00 	3.57e-24 	NE	Rv0114_(gmhB)
138416	4	2.80e-30 	2.07e-17 	1.00e+00 	1.13e-24 	NE	Rv0114_(gmhB)
138511	1	1.81e-23 	4.90e-17 	1.00e+00 	7.15e-25 	NE	Rv0114_(gmhB)
138582	1	2.34e-23 	4.90e-17 	1.00e+00 	1.07e-24 	NE	Rv0115_(hddA)
138611	492	0.00e+00 	3.48e-78 	1.00e+00 	2.53e-23 	NE	Rv0115_(hddA)
138616	460	0.00e+00 	3.63e-80 	1.00e+00 	3.02e-23 	NE	Rv0115_(hddA)
138630	363	0.00e+00 	4.34e-68 	1.00e+00 	2.09e-23 	NE	Rv0115_(hddA)
138636	376	0.00e+00 	1.05e-69 	1.00e+00 	1.93e-23 	NE	Rv0115_(hddA)
138765	39	3.29e-100	9.58e-28 	1.00e+00 	3.70e-24 	NE	Rv0115_(hddA)
138797	578	0.00e+00 	7.37e-95 	1.00e+00 	2.72e-23 	NE	Rv0115_(hddA)
138927	2	2.77e-26 	1.12e-21 	1.00e+00 	2.23e-24 	NE	Rv0115_(hddA)
138999	107	4.75e-236	9.42e-35 	1.00e+00 	1.36e-24 	NE	Rv0115_(hddA)
139075	0	5.22e-20 	3.46e-21 	1.00e+00 	6.01e-25 	NE	Rv0115_(hddA)
139119	74	7.64e-168	2.12e-30 	1.00e+00 	6.83e-25 	NE	Rv0115_(hddA)
139267	14	2.89e-50 	9.70e-24 	1.00e+00 	5.18e-25 	NE	Rv0115_(hddA)
139356	7	2.79e-36 	1.33e-22 	1.00e+00 	5.03e-25 	NE	Rv0115_(hddA)
139451	59	3.64e-140	4.20e-29 	1.00e+00 	7.92e-25 	NE	Rv0115_(hddA)
139511	345	0.00e+00 	7.57e-66 	1.00e+00 	4.55e-24 	NE	Rv0115_(hddA)
139538	409	0.00e+00 	8.13e-74 	1.00e+00 	7.55e-24 	NE	Rv0115_(hddA)
139561	39	3.29e-100	9.58e-28 	1.00e+00 	1.39e-24 	NE	Rv0115_(hddA)
139663	52	3.51e-126	2.31e-29 	1.00e+00 	7.97e-25 	NE	Rv0115_(hddA)
139878	0	5.22e-20 	1.68e-20 	1.00e+00 	5.02e-25 	NE	
139997	9	5.47e-38 	1.29e-21 	1.00e+00 	4.75e-25 	NE	
140106	64	3.74e-150	1.47e-28 	1.00e+00 	6.10e-25 	NE	
140117	1	1.97e-19 	4.76e-18 	1.00e+00 	4.68e-25 	NE	
140169	0	2.97e-17 	6.51e-18 	1.00e+00 	4.53e-25 	NE	
140187	0	2.97e-17 	6.51e-18 	1.00e+00 	4.95e-25 	NE	
140213	299	0.00e+00 	3.76e-55 	1.00e+00 	2.49e-24 	NE	
140237	190	0.00e+00 	1.51e-46 	1.00e+00 	1.80e-24 	NE	
140268	0	5.22e-20 	3.46e-21 	1.00e+00 	6.90e-25 	NE	Rv0116c_(-)
140313	172	0.00e+00 	1.33e-42 	1.00e+00 	1.42e-24 	NE	Rv0116c_(-)
140344	298	0.00e+00 	5.39e-60 	1.00e+00 	3.05e-24 	NE	Rv0116c_(-)
140367	66	3.78e-154	4.16e-31 	1.00e+00 	1.18e-24 	NE	Rv0116c_(-)
140406	353	0.00e+00 	7.64e-67 	1.00e+00 	4.01e-24 	NE	Rv0116c_(-)
140422	104	4.59e-230	7.72e-36 	1.00e+00 	1.38e-24 	NE	Rv0116c_(-)
140436	0	5.22e-20 	3.47e-21 	1.00e+00 	6.09e-25 	NE	Rv0116c_(-)
140454	41	6.45e-102	2.72e-26 	1.00e+00 	6.18e-25 	NE	Rv0116c_(-)
140488	201	0.00e+00 	6.58e-48 	1.00e+00 	1.40e-24 	NE	Rv0116c_(-)
140536	24	3.04e-70 	7.42e-26 	1.00e+00 	7.25e-25 	NE	Rv0116c_(-)
140567	165	0.00e+00 	2.06e-43 	1.00e+00 	1.59e-24 	NE	Rv0116c_(-)
140620	438	0.00e+00 	1.99e-77 	1.00e+00 	7.49e-24 	NE	Rv0116c_(-)
140721	147	5.72e-316	3.42e-41 	1.00e+00 	2.28e-24 	NE	Rv0116c_(-)
140752	173	0.00e+00 	1.98e-44 	1.00e+00 	1.78e-24 	NE	Rv0116c_(-)
140887	37	3.25e-96 	1.70e-27 	1.00e+00 	7.83e-25 	NE	Rv0116c_(-)
140948	76	3.97e-174	2.37e-32 	1.00e+00 	7.39e-25 	NE	Rv0116c_(-)
140999	10	2.83e-42 	1.49e-23 	1.00e+00 	5.31e-25 	NE	Rv0116c_(-)
141003	147	5.72e-316	1.30e-40 	1.00e+00 	9.99e-25 	NE	Rv0116c_(-)
141066	125	5.11e-272	1.87e-38 	1.00e+00 	9.74e-25 	NE	
141110	0	1.01e-17 	1.71e-19 	1.00e+00 	5.22e-25 	NE	
141160	0	1.01e-17 	1.75e-19 	1.00e+00 	4.62e-25 	NE	
141221	47	1.28e-111	2.40e-25 	1.00e+00 	5.93e-25 	NE	Rv0117_(oxyS)
141275	52	3.51e-126	2.70e-29 	1.00e+00 	7.28e-25 	NE	Rv0117_(oxyS)
141370	22	3.01e-66 	1.37e-25 	1.00e+00 	1.00e-24 	NE	Rv0117_(oxyS)
141396	397	0.00e+00 	2.77e-72 	1.00e+00 	1.25e-23 	NE	Rv0117_(oxyS)
141411	50	3.48e-122	2.78e-26 	1.00e+00 	4.50e-24 	NE	Rv0117_(oxyS)
141465	0	3.76e-13 	1.59e-15 	1.00e+00 	8.30e-24 	NE	Rv0117_(oxyS)
141483	0	3.78e-13 	1.62e-15 	1.00e+00 	3.29e-23 	NE	Rv0117_(oxyS)
141596	0	3.78e-13 	1.63e-15 	1.00e+00 	1.56e-22 	NE	Rv0117_(oxyS)
141683	0	3.78e-13 	1.63e-15 	1.00e+00 	7.74e-22 	NE	Rv0117_(oxyS)
141695	31	4.41e-75 	2.23e-19 	1.00e+00 	4.39e-21 	NE	Rv0117_(oxyS)
141718	47	3.42e-116	1.69e-21 	1.00e+00 	2.12e-20 	NE	Rv0117_(oxyS)
141768	0	3.76e-13 	1.61e-15 	1.00e+00 	7.34e-20 	NE	Rv0117_(oxyS)
141793	0	3.78e-13 	1.62e-15 	1.00e+00 	3.53e-19 	NE	Rv0117_(oxyS)
141811	0	3.78e-13 	1.62e-15 	1.00e+00 	1.75e-18 	NE	Rv0117_(oxyS)
141936	0	3.78e-13 	1.62e-15 	1.00e+00 	8.75e-18 	NE	Rv0117_(oxyS)
142027	144	7.88e-301	1.87e-33 	1.00e+00 	7.92e-17 	NE	Rv0117_(oxyS)
142071	147	5.73e-316	6.71e-37 	1.00e+00 	2.57e-16 	NE	Rv0117_(oxyS)
142166	0	1.59e-10 	5.22e-02 	9.48e-01 	3.84e-16 	NE	Rv0118c_(oxcA)
142293	0	1.59e-10 	5.32e-02 	9.47e-01 	6.64e-18 	NE	Rv0118c_(oxcA)
142300	0	1.58e-10 	5.33e-02 	9.47e-01 	1.97e-19 	NE	Rv0118c_(oxcA)
142400	8	1.69e-26 	5.64e-03 	9.94e-01 	3.67e-19 	NE	Rv0118c_(oxcA)
142426	1	9.79e-06 	4.05e-02 	9.59e-01 	1.66e-18 	NE	Rv0118c_(oxcA)
142471	0	1.45e-03 	5.32e-02 	9.45e-01 	7.58e-19 	NE	Rv0118c_(oxcA)
142573	0	1.46e-03 	5.32e-02 	9.45e-01 	3.92e-21 	NE	Rv0118c_(oxcA)
142629	0	1.46e-03 	5.32e-02 	9.45e-01 	2.43e-23 	NE	Rv0118c_(oxcA)
142690	0	1.46e-03 	5.32e-02 	9.45e-01 	4.45e-23 	NE	Rv0118c_(oxcA)
142721	0	1.46e-03 	5.32e-02 	9.45e-01 	7.70e-21 	NE	Rv0118c_(oxcA)
142741	0	1.46e-03 	5.32e-02 	9.45e-01 	1.88e-18 	NE	Rv0118c_(oxcA)
142884	0	1.46e-03 	5.32e-02 	9.45e-01 	4.63e-16 	NE	Rv0118c_(oxcA)
142952	0	1.46e-03 	5.32e-02 	9.45e-01 	1.14e-13 	NE	Rv0118c_(oxcA)
143007	681	0.00e+00 	8.82e-87 	1.00e+00 	4.94e-10 	NE	Rv0118c_(oxcA)
143010	0	1.01e-17 	1.72e-19 	1.00e+00 	3.00e-11 	NE	Rv0118c_(oxcA)
143171	0	1.02e-17 	1.75e-19 	1.00e+00 	3.00e-11 	NE	Rv0118c_(oxcA)
143191	173	0.00e+00 	4.94e-41 	1.00e+00 	6.11e-11 	NE	Rv0118c_(oxcA)
143280	188	0.00e+00 	2.68e-46 	1.00e+00 	6.50e-11 	NE	Rv0118c_(oxcA)
143366	0	5.22e-20 	3.46e-21 	1.00e+00 	3.00e-11 	NE	Rv0118c_(oxcA)
143374	128	1.01e-275	3.99e-37 	1.00e+00 	5.08e-11 	NE	Rv0118c_(oxcA)
143376	402	0.00e+00 	6.05e-73 	1.00e+00 	1.57e-10 	NE	Rv0118c_(oxcA)
143458	0	5.22e-20 	3.47e-21 	1.00e+00 	3.00e-11 	NE	Rv0118c_(oxcA)
143509	35	6.25e-90 	1.52e-25 	1.00e+00 	3.46e-11 	NE	Rv0118c_(oxcA)
143717	237	0.00e+00 	2.36e-52 	1.00e+00 	7.95e-11 	NE	Rv0118c_(oxcA)
143719	88	4.24e-198	7.61e-34 	1.00e+00 	4.31e-11 	NE	Rv0118c_(oxcA)
143782	62	3.74e-146	1.33e-30 	1.00e+00 	3.87e-11 	NE	Rv0118c_(oxcA)
143925	361	0.00e+00 	8.05e-68 	1.00e+00 	1.32e-10 	NE	
143937	37	1.69e-95 	5.98e-15 	1.00e+00 	3.50e-11 	NE	
143946	20	1.01e-58 	6.42e-10 	1.00e+00 	3.26e-11 	NE	
143956	0	9.95e-01 	7.46e-09 	5.18e-03 	1.57e-13 	ES	
143967	0	1.00e+00 	7.59e-09 	2.68e-05 	1.69e-16 	ES	
144655	0	1.00e+00 	7.59e-09 	1.39e-07 	2.07e-19 	ES	Rv0119_(fadD7)
144700	0	1.00e+00 	7.59e-09 	7.19e-10 	3.84e-22 	ES	Rv0119_(fadD7)
144832	0	1.00e+00 	7.59e-09 	3.83e-12 	1.27e-24 	ES	Rv0119_(fadD7)
144834	1	1.00e+00 	5.67e-07 	1.26e-11 	8.03e-25 	ES	Rv0119_(fadD7)
144959	0	1.00e+00 	7.59e-09 	1.08e-13 	4.57e-27 	ES	Rv0119_(fadD7)
145028	0	1.00e+00 	7.59e-09 	9.79e-14 	1.47e-27 	ES	Rv0119_(fadD7)
145050	0	1.00e+00 	7.59e-09 	9.78e-14 	1.45e-27 	ES	Rv0119_(fadD7)
145193	0	1.00e+00 	7.59e-09 	9.78e-14 	1.45e-27 	ES	Rv0119_(fadD7)
145201	0	1.00e+00 	7.59e-09 	9.79e-14 	3.85e-27 	ES	Rv0119_(fadD7)
145220	0	1.00e+00 	7.59e-09 	1.17e-13 	2.30e-24 	ES	Rv0119_(fadD7)
145254	0	1.00e+00 	7.59e-09 	3.82e-12 	2.21e-21 	ES	Rv0119_(fadD7)
145403	0	1.00e+00 	7.59e-09 	7.19e-10 	2.13e-18 	ES	Rv0119_(fadD7)
145426	0	1.00e+00 	7.59e-09 	1.39e-07 	2.06e-15 	ES	Rv0119_(fadD7)
145624	0	1.00e+00 	7.59e-09 	2.68e-05 	1.99e-12 	ES	Rv0119_(fadD7)
145628	263	0.00e+00 	2.57e-39 	1.00e+00 	1.09e-06 	NE	Rv0120c_(fusA2)
145645	0	8.30e-04 	3.48e-05 	9.99e-01 	3.71e-07 	NE	Rv0120c_(fusA2)
145679	0	8.33e-04 	3.53e-05 	9.99e-01 	5.42e-10 	NE	Rv0120c_(fusA2)
145742	0	8.33e-04 	3.53e-05 	9.99e-01 	1.21e-12 	NE	Rv0120c_(fusA2)
145873	0	8.33e-04 	3.53e-05 	9.99e-01 	5.22e-15 	NE	Rv0120c_(fusA2)
146022	0	8.33e-04 	3.53e-05 	9.99e-01 	2.92e-16 	NE	Rv0120c_(fusA2)
146036	0	8.33e-04 	3.53e-05 	9.99e-01 	5.55e-17 	NE	Rv0120c_(fusA2)
146055	0	8.33e-04 	3.53e-05 	9.99e-01 	1.11e-17 	NE	Rv0120c_(fusA2)
146094	0	8.33e-04 	3.53e-05 	9.99e-01 	2.23e-18 	NE	Rv0120c_(fusA2)
146189	16	9.00e-36 	3.60e-07 	1.00e+00 	1.86e-18 	NE	Rv0120c_(fusA2)
146287	0	1.81e-18 	3.53e-05 	1.00e+00 	3.67e-19 	NE	Rv0120c_(fusA2)
146300	28	2.60e-74 	1.15e-08 	1.00e+00 	8.48e-20 	NE	Rv0120c_(fusA2)
146316	6	7.72e-33 	6.31e-06 	1.00e+00 	1.71e-20 	NE	Rv0120c_(fusA2)
146349	0	2.40e-15 	3.52e-05 	1.00e+00 	3.48e-21 	NE	Rv0120c_(fusA2)
146532	0	3.01e-15 	3.52e-05 	1.00e+00 	4.82e-21 	NE	Rv0120c_(fusA2)
146685	48	4.04e-111	3.64e-11 	1.00e+00 	2.59e-19 	NE	Rv0120c_(fusA2)
146688	21	9.33e-63 	2.02e-09 	1.00e+00 	5.50e-20 	NE	Rv0120c_(fusA2)
146792	12	1.32e-45 	2.66e-08 	1.00e+00 	1.15e-20 	NE	Rv0120c_(fusA2)
146880	0	6.77e-17 	8.29e-07 	1.00e+00 	2.38e-21 	NE	Rv0120c_(fusA2)
146932	0	8.25e-17 	8.28e-07 	1.00e+00 	6.94e-22 	NE	Rv0120c_(fusA2)
147065	439	0.00e+00 	1.77e-61 	1.00e+00 	6.92e-20 	NE	Rv0120c_(fusA2)
147191	0	5.22e-20 	3.46e-21 	1.00e+00 	7.41e-21 	NE	Rv0120c_(fusA2)
147197	455	0.00e+00 	7.67e-78 	1.00e+00 	1.67e-20 	NE	Rv0120c_(fusA2)
147245	18	2.95e-58 	2.78e-22 	1.00e+00 	1.73e-21 	NE	Rv0120c_(fusA2)
147253	0	1.01e-17 	2.20e-19 	1.00e+00 	3.52e-22 	NE	Rv0120c_(fusA2)
147302	0	1.01e-17 	2.23e-19 	1.00e+00 	8.12e-23 	NE	Rv0120c_(fusA2)
147479	118	1.85e-253	4.43e-34 	1.00e+00 	4.45e-23 	NE	Rv0120c_(fusA2)
147518	7	2.79e-36 	7.06e-23 	1.00e+00 	1.80e-23 	NE	Rv0120c_(fusA2)
147825	944	0.00e+00 	1.50e-139	1.00e+00 	8.87e-22 	NE	
147828	170	0.00e+00 	4.67e-44 	1.00e+00 	3.55e-23 	NE	
147880	0	7.26e-11 	2.06e-14 	1.00e+00 	7.26e-24 	NE	
147883	0	7.30e-11 	2.10e-14 	1.00e+00 	1.51e-24 	NE	
147941	0	7.30e-11 	2.10e-14 	1.00e+00 	6.54e-25 	NE	Rv0121c_(-)
147950	0	7.30e-11 	2.10e-14 	1.00e+00 	4.95e-25 	NE	Rv0121c_(-)
147978	0	7.30e-11 	2.10e-14 	1.00e+00 	5.23e-25 	NE	Rv0121c_(-)
147987	187	0.00e+00 	1.07e-37 	1.00e+00 	2.23e-24 	NE	Rv0121c_(-)
148008	0	5.22e-20 	3.46e-21 	1.00e+00 	1.47e-24 	NE	Rv0121c_(-)
148095	136	1.05e-291	4.03e-38 	1.00e+00 	6.95e-24 	NE	Rv0121c_(-)
148191	425	0.00e+00 	8.28e-76 	1.00e+00 	6.49e-23 	NE	Rv0121c_(-)
148195	196	0.00e+00 	2.70e-47 	1.00e+00 	3.89e-23 	NE	Rv0121c_(-)
148228	28	3.11e-78 	3.28e-26 	1.00e+00 	3.41e-23 	NE	Rv0121c_(-)
148244	2	2.77e-26 	1.14e-21 	1.00e+00 	9.08e-23 	NE	Rv0121c_(-)
148353	728	0.00e+00 	4.53e-112	1.00e+00 	7.74e-21 	NE	
148453	0	1.01e-17 	1.72e-19 	1.00e+00 	4.61e-22 	NE	
148468	0	1.01e-17 	1.75e-19 	1.00e+00 	8.30e-22 	NE	
148488	34	1.20e-85 	1.00e-23 	1.00e+00 	3.08e-21 	NE	
148569	419	0.00e+00 	3.78e-74 	1.00e+00 	6.01e-20 	NE	Rv0122_(-)
148614	0	2.30e-15 	9.66e-07 	1.00e+00 	1.79e-20 	NE	Rv0122_(-)
148621	0	2.31e-15 	9.85e-07 	1.00e+00 	1.92e-20 	NE	Rv0122_(-)
148625	0	2.29e-15 	9.86e-07 	1.00e+00 	8.26e-20 	NE	Rv0122_(-)
148703	66	3.11e-147	5.97e-15 	1.00e+00 	5.25e-19 	NE	Rv0122_(-)
148749	0	6.09e-16 	2.78e-05 	1.00e+00 	1.61e-18 	NE	Rv0122_(-)
148752	17	5.32e-50 	2.17e-07 	1.00e+00 	7.35e-18 	NE	Rv0122_(-)
148766	5	2.05e-19 	7.11e-06 	1.00e+00 	3.27e-17 	NE	Rv0122_(-)
148781	0	9.17e-02 	2.72e-05 	9.08e-01 	1.41e-16 	NE	Rv0122_(-)
148873	0	9.22e-02 	2.72e-05 	9.08e-01 	7.27e-19 	NE	Rv0123_(-)
148886	0	9.22e-02 	2.72e-05 	9.08e-01 	3.76e-21 	NE	Rv0123_(-)
148943	0	9.22e-02 	2.72e-05 	9.08e-01 	1.99e-23 	NE	Rv0123_(-)
148962	0	9.22e-02 	2.72e-05 	9.08e-01 	4.97e-25 	NE	Rv0123_(-)
149104	0	9.22e-02 	2.72e-05 	9.08e-01 	5.24e-25 	NE	Rv0123_(-)
149151	0	9.22e-02 	2.72e-05 	9.08e-01 	2.12e-23 	NE	Rv0123_(-)
149155	0	9.22e-02 	2.72e-05 	9.08e-01 	3.87e-21 	NE	Rv0123_(-)
149187	0	9.22e-02 	2.72e-05 	9.08e-01 	7.71e-19 	NE	Rv0123_(-)
149222	213	0.00e+00 	8.82e-32 	1.00e+00 	4.77e-16 	NE	Rv0123_(-)
149306	0	1.95e-15 	8.45e-18 	1.00e+00 	7.51e-17 	NE	
149343	0	1.96e-15 	8.62e-18 	1.00e+00 	1.57e-17 	NE	
149393	0	1.96e-15 	8.62e-18 	1.00e+00 	3.82e-18 	NE	
149451	132	3.84e-279	3.10e-34 	1.00e+00 	2.48e-18 	NE	
149467	194	0.00e+00 	4.80e-47 	1.00e+00 	2.15e-18 	NE	
149549	3	2.84e-28 	3.06e-20 	1.00e+00 	8.13e-19 	NE	Rv0124_(PE_PGRS2)
149592	0	5.22e-20 	7.58e-20 	1.00e+00 	7.30e-19 	NE	Rv0124_(PE_PGRS2)
149716	222	0.00e+00 	1.69e-47 	1.00e+00 	1.78e-18 	NE	Rv0124_(PE_PGRS2)
149791	263	0.00e+00 	1.23e-55 	1.00e+00 	2.10e-18 	NE	Rv0124_(PE_PGRS2)
149938	0	5.22e-20 	4.05e-21 	1.00e+00 	7.11e-19 	NE	Rv0124_(PE_PGRS2)
150286	50	6.75e-120	2.42e-27 	1.00e+00 	8.74e-19 	NE	Rv0124_(PE_PGRS2)
150393	7	2.79e-36 	5.45e-20 	1.00e+00 	7.37e-19 	NE	Rv0124_(PE_PGRS2)
150432	0	5.22e-20 	4.67e-19 	1.00e+00 	7.39e-19 	NE	Rv0124_(PE_PGRS2)
150557	31	6.12e-82 	6.45e-23 	1.00e+00 	9.68e-19 	NE	Rv0124_(PE_PGRS2)
150633	0	1.01e-17 	6.13e-19 	1.00e+00 	1.35e-18 	NE	Rv0124_(PE_PGRS2)
150732	0	1.01e-17 	6.16e-19 	1.00e+00 	3.83e-18 	NE	Rv0124_(PE_PGRS2)
150872	310	0.00e+00 	1.52e-57 	1.00e+00 	5.82e-17 	NE	Rv0124_(PE_PGRS2)
150874	370	0.00e+00 	5.84e-69 	1.00e+00 	1.54e-16 	NE	Rv0124_(PE_PGRS2)
150994	0	5.22e-20 	3.47e-21 	1.00e+00 	5.26e-17 	NE	Rv0124_(PE_PGRS2)
151063	1921	0.00e+00 	2.21e-260	1.00e+00 	3.98e-13 	NE	
151073	0	5.22e-20 	3.46e-21 	1.00e+00 	1.47e-16 	NE	
151099	384	0.00e+00 	5.31e-69 	1.00e+00 	7.20e-16 	NE	
151120	206	0.00e+00 	1.54e-48 	1.00e+00 	3.48e-16 	NE	
151124	66	3.78e-154	4.16e-31 	1.00e+00 	1.98e-16 	NE	
151142	0	5.22e-20 	3.46e-21 	1.00e+00 	1.59e-16 	NE	
151361	261	0.00e+00 	1.10e-53 	1.00e+00 	5.72e-16 	NE	Rv0125_(pepA)
151487	180	0.00e+00 	2.66e-45 	1.00e+00 	5.42e-16 	NE	Rv0125_(pepA)
151508	57	3.61e-136	5.50e-30 	1.00e+00 	5.16e-16 	NE	Rv0125_(pepA)
151794	30	3.15e-82 	1.29e-26 	1.00e+00 	1.13e-15 	NE	Rv0125_(pepA)
151810	15	2.94e-52 	1.61e-24 	1.00e+00 	3.86e-15 	NE	Rv0125_(pepA)
151831	191	0.00e+00 	2.00e-46 	1.00e+00 	3.50e-14 	NE	Rv0125_(pepA)
151936	107	5.22e-236	3.66e-36 	1.00e+00 	6.84e-14 	NE	Rv0125_(pepA)
151945	166	0.00e+00 	1.08e-38 	1.00e+00 	2.66e-13 	NE	Rv0125_(pepA)
152113	0	2.22e-11 	9.79e-01 	2.06e-02 	7.47e-15 	GD	Rv0125_(pepA)
152176	13	7.66e-36 	9.70e-01 	3.01e-02 	6.27e-15 	GD	Rv0125_(pepA)
152228	0	3.29e-06 	1.00e+00 	3.40e-04 	1.01e-16 	GD	
152455	0	3.30e-06 	1.00e+00 	7.00e-06 	2.01e-18 	GD	Rv0126_(treS)
152471	0	3.30e-06 	1.00e+00 	2.63e-07 	4.05e-20 	GD	Rv0126_(treS)
152552	0	3.30e-06 	1.00e+00 	1.27e-07 	8.19e-22 	GD	Rv0126_(treS)
152597	0	3.30e-06 	1.00e+00 	1.24e-07 	1.74e-23 	GD	Rv0126_(treS)
152624	0	3.30e-06 	1.00e+00 	1.24e-07 	5.27e-24 	GD	Rv0126_(treS)
152642	0	3.30e-06 	1.00e+00 	1.24e-07 	9.72e-22 	GD	Rv0126_(treS)
152713	0	3.30e-06 	1.00e+00 	1.24e-07 	9.09e-19 	GD	Rv0126_(treS)
152801	0	3.30e-06 	1.00e+00 	1.24e-07 	8.75e-16 	GD	Rv0126_(treS)
152810	0	3.30e-06 	1.00e+00 	1.24e-07 	8.44e-13 	GD	Rv0126_(treS)
152813	122	4.44e-243	4.67e-09 	9.90e-01 	9.76e-03 	GD	Rv0126_(treS)
152840	0	4.19e-14 	1.00e+00 	1.37e-07 	8.15e-10 	GD	Rv0126_(treS)
152915	0	4.21e-14 	1.00e+00 	2.77e-09 	3.30e-12 	GD	Rv0126_(treS)
152954	0	4.20e-14 	1.00e+00 	5.86e-11 	1.34e-14 	GD	Rv0126_(treS)
153047	0	4.15e-14 	1.00e+00 	3.74e-12 	5.41e-17 	GD	Rv0126_(treS)
153156	1	5.30e-16 	1.00e+00 	3.50e-12 	2.94e-19 	GD	Rv0126_(treS)
153194	0	3.22e-14 	1.00e+00 	2.61e-12 	1.19e-21 	GD	Rv0126_(treS)
153354	0	3.18e-14 	1.00e+00 	2.61e-12 	8.25e-24 	GD	Rv0126_(treS)
153384	0	3.03e-14 	1.00e+00 	2.61e-12 	4.45e-24 	GD	Rv0126_(treS)
153413	1	3.27e-16 	1.00e+00 	3.47e-12 	3.36e-22 	GD	Rv0126_(treS)
153419	15	9.87e-44 	1.00e+00 	1.92e-10 	3.58e-18 	GD	Rv0126_(treS)
153428	0	3.35e-21 	1.00e+00 	2.61e-12 	1.88e-19 	GD	Rv0126_(treS)
153560	0	4.20e-21 	1.00e+00 	2.62e-12 	3.54e-17 	GD	Rv0126_(treS)
153563	33	6.65e-83 	1.00e+00 	4.51e-08 	1.29e-10 	GD	Rv0126_(treS)
153686	19	1.63e-59 	1.00e+00 	8.15e-10 	2.23e-12 	GD	Rv0126_(treS)
153713	0	1.05e-01 	8.95e-01 	3.14e-12 	8.07e-15 	GD	Rv0126_(treS)
153719	0	1.32e-01 	8.68e-01 	1.65e-14 	4.12e-17 	GD	Rv0126_(treS)
153869	0	1.39e-01 	8.61e-01 	1.61e-16 	8.52e-18 	GD	Rv0126_(treS)
153974	2	2.93e-05 	1.00e+00 	1.23e-15 	5.08e-17 	GD	Rv0126_(treS)
154031	0	7.55e-01 	2.45e-01 	4.56e-15 	8.80e-16 	ES	Rv0126_(treS)
154061	0	9.37e-01 	6.27e-02 	1.15e-15 	2.24e-16 	ES	Rv0126_(treS)
154125	0	9.84e-01 	1.60e-02 	2.93e-16 	5.74e-17 	ES	Rv0126_(treS)
154178	0	9.96e-01 	4.10e-03 	7.49e-17 	1.47e-17 	ES	
154231	0	9.99e-01 	1.05e-03 	1.91e-17 	3.75e-18 	ES	
154298	0	1.00e+00 	2.68e-04 	4.89e-18 	9.59e-19 	ES	Rv0127_(-)
154341	0	1.00e+00 	6.86e-05 	1.25e-18 	2.45e-19 	ES	Rv0127_(-)
154371	0	1.00e+00 	1.75e-05 	3.20e-19 	6.27e-20 	ES	Rv0127_(-)
154386	0	1.00e+00 	4.48e-06 	8.18e-20 	1.60e-20 	ES	Rv0127_(-)
154391	0	1.00e+00 	1.15e-06 	2.09e-20 	4.10e-21 	ES	Rv0127_(-)
154415	0	1.00e+00 	2.94e-07 	5.35e-21 	1.05e-21 	ES	Rv0127_(-)
154457	0	1.00e+00 	7.60e-08 	1.37e-21 	2.68e-22 	ES	Rv0127_(-)
154514	0	1.00e+00 	2.03e-08 	3.50e-22 	6.85e-23 	ES	Rv0127_(-)
154548	0	1.00e+00 	6.04e-09 	8.94e-23 	1.75e-23 	ES	Rv0127_(-)
154590	0	1.00e+00 	2.39e-09 	2.29e-23 	4.48e-24 	ES	Rv0127_(-)
154644	0	1.00e+00 	1.46e-09 	5.85e-24 	1.15e-24 	ES	Rv0127_(-)
154693	0	1.00e+00 	1.22e-09 	1.50e-24 	2.94e-25 	ES	Rv0127_(-)
154716	0	1.00e+00 	1.16e-09 	3.89e-25 	7.63e-26 	ES	Rv0127_(-)
154740	0	1.00e+00 	1.15e-09 	1.05e-25 	2.06e-26 	ES	Rv0127_(-)
154759	0	1.00e+00 	1.14e-09 	3.22e-26 	6.34e-27 	ES	Rv0127_(-)
154771	0	1.00e+00 	1.14e-09 	1.37e-26 	2.70e-27 	ES	Rv0127_(-)
154802	0	1.00e+00 	1.14e-09 	8.92e-27 	1.76e-27 	ES	Rv0127_(-)
154847	0	1.00e+00 	1.14e-09 	7.71e-27 	1.53e-27 	ES	Rv0127_(-)
154871	0	1.00e+00 	1.14e-09 	7.77e-27 	1.47e-27 	ES	Rv0127_(-)
154946	0	1.00e+00 	1.14e-09 	7.93e-26 	1.45e-27 	ES	Rv0127_(-)
154985	0	1.00e+00 	1.14e-09 	1.39e-23 	1.45e-27 	ES	Rv0127_(-)
155123	0	1.00e+00 	1.14e-09 	2.68e-21 	1.45e-27 	ES	Rv0127_(-)
155221	0	1.00e+00 	1.14e-09 	5.17e-19 	1.45e-27 	ES	Rv0127_(-)
155339	0	1.00e+00 	1.14e-09 	9.98e-17 	1.47e-27 	ES	Rv0127_(-)
155348	0	1.00e+00 	1.14e-09 	1.93e-14 	7.11e-27 	ES	Rv0127_(-)
155441	0	1.00e+00 	1.14e-09 	3.72e-12 	1.10e-24 	ES	Rv0127_(-)
155495	0	1.00e+00 	1.14e-09 	7.19e-10 	2.12e-22 	ES	Rv0127_(-)
155516	0	1.00e+00 	1.14e-09 	1.39e-07 	4.12e-20 	ES	Rv0127_(-)
155528	0	1.00e+00 	1.14e-09 	2.68e-05 	8.24e-18 	ES	Rv0127_(-)
155593	139	3.92e-276	1.06e-24 	1.00e+00 	6.41e-13 	NE	Rv0127_(-)
155600	22	4.07e-66 	2.89e-25 	1.00e+00 	1.39e-13 	NE	
155621	383	0.00e+00 	1.78e-70 	1.00e+00 	2.10e-13 	NE	
155682	72	4.18e-166	8.01e-32 	1.00e+00 	3.40e-14 	NE	Rv0128_(-)
155731	110	4.83e-242	1.41e-36 	1.00e+00 	1.21e-14 	NE	Rv0128_(-)
155766	24	3.06e-70 	2.53e-25 	1.00e+00 	3.23e-15 	NE	Rv0128_(-)
155774	0	5.23e-20 	3.65e-21 	1.00e+00 	1.44e-15 	NE	Rv0128_(-)
155863	456	0.00e+00 	6.05e-78 	1.00e+00 	7.22e-15 	NE	Rv0128_(-)
155962	3	2.73e-28 	6.37e-22 	1.00e+00 	1.05e-15 	NE	Rv0128_(-)
155984	877	0.00e+00 	9.49e-131	1.00e+00 	3.52e-14 	NE	Rv0128_(-)
156088	76	3.98e-174	2.37e-32 	1.00e+00 	1.28e-15 	NE	Rv0128_(-)
156105	942	0.00e+00 	3.49e-140	1.00e+00 	3.90e-14 	NE	Rv0128_(-)
156186	351	0.00e+00 	1.36e-66 	1.00e+00 	3.28e-15 	NE	Rv0128_(-)
156214	6	2.78e-34 	1.21e-22 	1.00e+00 	4.47e-16 	NE	Rv0128_(-)
156239	294	0.00e+00 	1.67e-58 	1.00e+00 	5.03e-16 	NE	Rv0128_(-)
156242	285	0.00e+00 	2.24e-58 	1.00e+00 	2.95e-16 	NE	Rv0128_(-)
156283	123	5.06e-268	3.33e-38 	1.00e+00 	8.61e-17 	NE	Rv0128_(-)
156306	1	7.95e-24 	1.97e-21 	1.00e+00 	2.66e-17 	NE	Rv0128_(-)
156308	775	0.00e+00 	8.28e-118	1.00e+00 	4.37e-16 	NE	Rv0128_(-)
156312	278	0.00e+00 	1.67e-57 	1.00e+00 	5.12e-17 	NE	Rv0128_(-)
156400	147	5.72e-316	3.42e-41 	1.00e+00 	1.49e-17 	NE	Rv0128_(-)
156432	0	7.26e-11 	2.06e-14 	1.00e+00 	2.96e-18 	NE	Rv0128_(-)
156444	0	7.30e-11 	2.10e-14 	1.00e+00 	4.73e-19 	NE	Rv0128_(-)
156637	0	7.30e-11 	2.10e-14 	1.00e+00 	9.44e-20 	NE	Rv0129c_(fbpC)
156672	0	7.30e-11 	2.10e-14 	1.00e+00 	1.90e-20 	NE	Rv0129c_(fbpC)
156706	0	7.30e-11 	2.10e-14 	1.00e+00 	3.85e-21 	NE	Rv0129c_(fbpC)
156738	98	1.20e-206	1.29e-26 	1.00e+00 	1.24e-21 	NE	Rv0129c_(fbpC)
156797	0	1.95e-15 	8.53e-18 	1.00e+00 	2.27e-22 	NE	Rv0129c_(fbpC)
156832	0	1.96e-15 	8.70e-18 	1.00e+00 	4.58e-23 	NE	Rv0129c_(fbpC)
156840	0	1.96e-15 	8.70e-18 	1.00e+00 	9.66e-24 	NE	Rv0129c_(fbpC)
156948	97	3.21e-209	7.12e-30 	1.00e+00 	3.67e-24 	NE	Rv0129c_(fbpC)
157035	0	1.01e-17 	1.71e-19 	1.00e+00 	1.02e-24 	NE	Rv0129c_(fbpC)
157053	0	1.01e-17 	1.74e-19 	1.00e+00 	5.60e-25 	NE	Rv0129c_(fbpC)
157056	81	1.53e-179	1.40e-29 	1.00e+00 	6.91e-25 	NE	Rv0129c_(fbpC)
157142	0	1.01e-17 	1.71e-19 	1.00e+00 	4.78e-25 	NE	Rv0129c_(fbpC)
157165	0	1.01e-17 	1.74e-19 	1.00e+00 	4.52e-25 	NE	Rv0129c_(fbpC)
157185	64	1.40e-145	1.84e-27 	1.00e+00 	6.26e-25 	NE	Rv0129c_(fbpC)
157191	137	5.44e-296	6.01e-40 	1.00e+00 	9.39e-25 	NE	Rv0129c_(fbpC)
157221	1	1.02e-21 	9.64e-20 	1.00e+00 	5.21e-25 	NE	Rv0129c_(fbpC)
157233	0	1.54e-19 	1.32e-19 	1.00e+00 	4.88e-25 	NE	Rv0129c_(fbpC)
157284	94	2.48e-207	2.55e-31 	1.00e+00 	9.13e-25 	NE	Rv0129c_(fbpC)
157287	3	2.73e-28 	6.37e-22 	1.00e+00 	1.01e-24 	NE	Rv0129c_(fbpC)
157326	170	0.00e+00 	1.02e-42 	1.00e+00 	5.70e-24 	NE	Rv0129c_(fbpC)
157359	63	3.72e-148	1.08e-26 	1.00e+00 	9.45e-24 	NE	Rv0129c_(fbpC)
157434	0	1.40e-08 	1.07e-12 	1.00e+00 	2.44e-23 	NE	Rv0129c_(fbpC)
157456	0	1.41e-08 	1.09e-12 	1.00e+00 	5.59e-25 	NE	Rv0129c_(fbpC)
157492	0	1.41e-08 	1.09e-12 	1.00e+00 	4.38e-25 	NE	Rv0129c_(fbpC)
157506	0	1.41e-08 	1.09e-12 	1.00e+00 	4.36e-25 	NE	Rv0129c_(fbpC)
157525	0	1.41e-08 	1.09e-12 	1.00e+00 	4.37e-25 	NE	Rv0129c_(fbpC)
157534	0	1.41e-08 	1.09e-12 	1.00e+00 	5.52e-25 	NE	Rv0129c_(fbpC)
157600	24	1.59e-56 	1.10e-15 	1.00e+00 	2.54e-23 	NE	Rv0129c_(fbpC)
157604	118	4.94e-258	1.05e-28 	1.00e+00 	9.56e-24 	NE	
157607	24	3.04e-70 	2.51e-25 	1.00e+00 	2.32e-24 	NE	
157723	0	5.22e-20 	3.64e-21 	1.00e+00 	8.43e-25 	NE	
157817	178	0.00e+00 	2.49e-43 	1.00e+00 	1.37e-24 	NE	
157823	125	5.11e-272	1.87e-38 	1.00e+00 	1.11e-24 	NE	
158078	132	5.30e-286	2.52e-39 	1.00e+00 	1.07e-24 	NE	Rv0130_(-)
158111	28	3.11e-78 	2.28e-26 	1.00e+00 	6.19e-25 	NE	Rv0130_(-)
158145	54	3.55e-130	1.32e-29 	1.00e+00 	6.15e-25 	NE	Rv0130_(-)
158291	14	2.89e-50 	2.11e-22 	1.00e+00 	4.99e-25 	NE	Rv0130_(-)
158421	9	2.82e-40 	1.87e-21 	1.00e+00 	4.68e-25 	NE	Rv0131c_(fadE1)
158434	0	5.22e-20 	2.80e-20 	1.00e+00 	4.46e-25 	NE	Rv0131c_(fadE1)
158637	44	6.55e-108	9.13e-26 	1.00e+00 	5.56e-25 	NE	Rv0131c_(fadE1)
158656	82	4.10e-186	4.51e-33 	1.00e+00 	6.98e-25 	NE	Rv0131c_(fadE1)
158675	0	5.22e-20 	3.46e-21 	1.00e+00 	5.09e-25 	NE	Rv0131c_(fadE1)
158710	160	0.00e+00 	4.14e-41 	1.00e+00 	1.16e-24 	NE	Rv0131c_(fadE1)
158761	169	0.00e+00 	6.22e-44 	1.00e+00 	1.49e-24 	NE	Rv0131c_(fadE1)
158840	322	0.00e+00 	5.53e-63 	1.00e+00 	3.31e-24 	NE	Rv0131c_(fadE1)
158931	1	7.95e-24 	1.97e-21 	1.00e+00 	7.99e-25 	NE	Rv0131c_(fadE1)
158940	80	1.19e-181	2.86e-31 	1.00e+00 	8.26e-25 	NE	Rv0131c_(fadE1)
159045	200	0.00e+00 	8.59e-48 	1.00e+00 	1.53e-24 	NE	Rv0131c_(fadE1)
159049	198	0.00e+00 	1.52e-47 	1.00e+00 	1.64e-24 	NE	Rv0131c_(fadE1)
159082	38	3.27e-98 	1.28e-27 	1.00e+00 	7.49e-25 	NE	Rv0131c_(fadE1)
159222	35	3.22e-92 	3.02e-27 	1.00e+00 	6.22e-25 	NE	Rv0131c_(fadE1)
159257	81	4.08e-184	5.66e-33 	1.00e+00 	8.34e-25 	NE	Rv0131c_(fadE1)
159261	53	3.53e-128	1.73e-29 	1.00e+00 	1.05e-24 	NE	Rv0131c_(fadE1)
159513	646	0.00e+00 	2.51e-103	1.00e+00 	2.61e-23 	NE	Rv0131c_(fadE1)
159591	73	3.91e-168	5.59e-32 	1.00e+00 	2.49e-24 	NE	Rv0131c_(fadE1)
159665	40	3.30e-102	7.19e-28 	1.00e+00 	1.04e-24 	NE	
159681	192	0.00e+00 	8.52e-47 	1.00e+00 	1.49e-24 	NE	
159692	30	3.14e-82 	1.28e-26 	1.00e+00 	6.89e-25 	NE	
159731	55	3.57e-132	9.84e-30 	1.00e+00 	6.41e-25 	NE	Rv0132c_(fgd2)
159837	0	5.22e-20 	3.46e-21 	1.00e+00 	4.94e-25 	NE	Rv0132c_(fgd2)
160005	105	8.96e-230	2.92e-34 	1.00e+00 	8.62e-25 	NE	Rv0132c_(fgd2)
160112	0	5.22e-20 	3.53e-21 	1.00e+00 	7.34e-25 	NE	Rv0132c_(fgd2)
160187	41	6.45e-102	2.77e-26 	1.00e+00 	1.89e-24 	NE	Rv0132c_(fgd2)
160214	0	5.22e-20 	3.53e-21 	1.00e+00 	5.33e-24 	NE	Rv0132c_(fgd2)
160264	99	8.68e-218	1.66e-33 	1.00e+00 	3.61e-23 	NE	Rv0132c_(fgd2)
160301	198	0.00e+00 	1.52e-47 	1.00e+00 	1.95e-22 	NE	Rv0132c_(fgd2)
160427	0	5.22e-20 	3.46e-21 	1.00e+00 	2.24e-22 	NE	Rv0132c_(fgd2)
160433	739	0.00e+00 	3.33e-113	1.00e+00 	1.90e-20 	NE	Rv0132c_(fgd2)
160435	546	0.00e+00 	7.10e-91 	1.00e+00 	1.02e-20 	NE	Rv0132c_(fgd2)
160546	849	0.00e+00 	1.33e-128	1.00e+00 	3.81e-20 	NE	Rv0132c_(fgd2)
160568	156	0.00e+00 	2.59e-42 	1.00e+00 	2.22e-21 	NE	Rv0132c_(fgd2)
160639	284	0.00e+00 	2.98e-58 	1.00e+00 	3.79e-21 	NE	Rv0132c_(fgd2)
160714	431	0.00e+00 	1.48e-76 	1.00e+00 	7.19e-21 	NE	Rv0132c_(fgd2)
160793	267	0.00e+00 	3.90e-56 	1.00e+00 	3.78e-21 	NE	
160857	7	2.79e-36 	7.06e-23 	1.00e+00 	1.36e-21 	NE	
160941	411	0.00e+00 	3.50e-73 	1.00e+00 	9.08e-21 	NE	Rv0133_(-)
160966	1031	0.00e+00 	2.89e-151	1.00e+00 	1.39e-19 	NE	Rv0133_(-)
161244	209	0.00e+00 	6.51e-49 	1.00e+00 	4.77e-21 	NE	Rv0133_(-)
161349	220	0.00e+00 	2.78e-50 	1.00e+00 	5.06e-21 	NE	Rv0133_(-)
161382	973	0.00e+00 	4.82e-144	1.00e+00 	1.17e-19 	NE	Rv0133_(-)
161385	388	0.00e+00 	3.35e-71 	1.00e+00 	1.05e-20 	NE	Rv0133_(-)
161446	10	2.83e-42 	5.57e-22 	1.00e+00 	2.17e-21 	NE	Rv0133_(-)
161472	0	5.22e-20 	1.32e-20 	1.00e+00 	2.05e-21 	NE	Rv0133_(-)
161607	270	0.00e+00 	3.12e-54 	1.00e+00 	6.81e-21 	NE	
161701	1119	0.00e+00 	3.19e-162	1.00e+00 	2.57e-19 	NE	
161722	282	0.00e+00 	5.29e-58 	1.00e+00 	8.26e-21 	NE	
161741	433	0.00e+00 	8.35e-77 	1.00e+00 	1.53e-20 	NE	
161756	1151	0.00e+00 	3.30e-166	1.00e+00 	2.92e-19 	NE	
161877	49	3.46e-120	5.45e-29 	1.00e+00 	3.10e-21 	NE	Rv0134_(ephF)
162011	349	0.00e+00 	2.41e-66 	1.00e+00 	7.48e-21 	NE	Rv0134_(ephF)
162013	456	0.00e+00 	1.14e-79 	1.00e+00 	1.04e-20 	NE	Rv0134_(ephF)
162211	295	0.00e+00 	1.27e-59 	1.00e+00 	4.86e-21 	NE	Rv0134_(ephF)
162227	0	5.22e-20 	3.46e-21 	1.00e+00 	1.24e-21 	NE	Rv0134_(ephF)
162280	1179	0.00e+00 	5.43e-168	1.00e+00 	1.43e-19 	NE	Rv0134_(ephF)
162290	55	3.57e-132	9.75e-30 	1.00e+00 	1.36e-21 	NE	Rv0134_(ephF)
162356	112	4.78e-246	7.79e-37 	1.00e+00 	6.00e-22 	NE	Rv0134_(ephF)
162407	231	0.00e+00 	1.19e-51 	1.00e+00 	5.20e-22 	NE	Rv0134_(ephF)
162455	345	0.00e+00 	7.57e-66 	1.00e+00 	6.02e-22 	NE	Rv0134_(ephF)
162539	472	0.00e+00 	1.16e-81 	1.00e+00 	8.17e-22 	NE	Rv0134_(ephF)
162645	364	0.00e+00 	3.26e-68 	1.00e+00 	4.16e-22 	NE	Rv0134_(ephF),Rv0135c_(-)
162764	96	4.40e-214	7.65e-35 	1.00e+00 	8.72e-23 	NE	Rv0135c_(-)
162791	480	0.00e+00 	1.17e-82 	1.00e+00 	2.02e-22 	NE	Rv0135c_(-)
162796	0	5.22e-20 	3.46e-21 	1.00e+00 	1.88e-23 	NE	Rv0135c_(-)
162845	141	1.08e-301	9.61e-39 	1.00e+00 	9.23e-24 	NE	Rv0135c_(-)
162876	19	2.97e-60 	3.47e-24 	1.00e+00 	2.79e-24 	NE	Rv0135c_(-)
162943	0	5.22e-20 	4.20e-21 	1.00e+00 	2.29e-24 	NE	Rv0135c_(-)
162954	956	0.00e+00 	3.84e-140	1.00e+00 	2.98e-22 	NE	Rv0135c_(-)
163046	0	5.22e-20 	3.46e-21 	1.00e+00 	5.81e-24 	NE	Rv0135c_(-)
163092	209	0.00e+00 	3.28e-47 	1.00e+00 	4.73e-24 	NE	Rv0135c_(-)
163152	0	1.01e-17 	1.71e-19 	1.00e+00 	1.31e-24 	NE	Rv0135c_(-)
163196	0	1.01e-17 	1.74e-19 	1.00e+00 	1.32e-24 	NE	Rv0135c_(-)
163262	630	0.00e+00 	6.14e-98 	1.00e+00 	4.89e-23 	NE	
163266	546	0.00e+00 	7.10e-91 	1.00e+00 	4.00e-23 	NE	
163285	0	1.01e-17 	1.68e-18 	1.00e+00 	3.32e-24 	NE	
163295	0	1.01e-17 	1.72e-18 	1.00e+00 	1.02e-24 	NE	
163300	21	1.12e-59 	4.16e-21 	1.00e+00 	6.13e-25 	NE	
163317	0	5.22e-20 	1.55e-18 	1.00e+00 	4.75e-25 	NE	
163327	16	5.67e-52 	1.55e-20 	1.00e+00 	5.04e-25 	NE	
163350	174	0.00e+00 	1.10e-40 	1.00e+00 	1.14e-24 	NE	
163403	13	2.88e-48 	1.01e-22 	1.00e+00 	6.27e-25 	NE	Rv0136_(cyp138)
163501	0	5.22e-20 	7.58e-21 	1.00e+00 	7.05e-25 	NE	Rv0136_(cyp138)
163524	237	0.00e+00 	2.31e-50 	1.00e+00 	4.28e-24 	NE	Rv0136_(cyp138)
163534	122	5.03e-266	4.43e-38 	1.00e+00 	5.20e-24 	NE	Rv0136_(cyp138)
163568	364	0.00e+00 	3.26e-68 	1.00e+00 	3.37e-23 	NE	Rv0136_(cyp138)
163694	0	5.22e-20 	3.46e-21 	1.00e+00 	1.22e-23 	NE	Rv0136_(cyp138)
163732	332	0.00e+00 	1.59e-62 	1.00e+00 	1.40e-22 	NE	Rv0136_(cyp138)
163821	1147	0.00e+00 	1.04e-165	1.00e+00 	7.38e-21 	NE	Rv0136_(cyp138)
163874	662	0.00e+00 	2.56e-105	1.00e+00 	1.02e-21 	NE	Rv0136_(cyp138)
163934	0	5.22e-20 	3.47e-21 	1.00e+00 	5.33e-23 	NE	Rv0136_(cyp138)
163954	34	6.22e-88 	2.03e-25 	1.00e+00 	1.32e-23 	NE	Rv0136_(cyp138)
163965	99	4.47e-220	3.71e-35 	1.00e+00 	4.80e-24 	NE	Rv0136_(cyp138)
164002	8	2.80e-38 	4.15e-23 	1.00e+00 	1.32e-24 	NE	Rv0136_(cyp138)
164072	201	0.00e+00 	3.86e-47 	1.00e+00 	1.74e-24 	NE	Rv0136_(cyp138)
164098	9	2.82e-40 	3.30e-22 	1.00e+00 	6.71e-25 	NE	Rv0136_(cyp138)
164297	4	2.75e-30 	1.73e-21 	1.00e+00 	5.62e-25 	NE	Rv0136_(cyp138)
164353	114	4.83e-250	3.31e-35 	1.00e+00 	1.26e-24 	NE	Rv0136_(cyp138)
164386	0	5.22e-20 	2.19e-20 	1.00e+00 	1.48e-24 	NE	Rv0136_(cyp138)
164397	11	5.52e-42 	9.53e-22 	1.00e+00 	5.19e-24 	NE	Rv0136_(cyp138)
164403	12	2.86e-46 	6.10e-22 	1.00e+00 	2.29e-23 	NE	Rv0136_(cyp138)
164414	610	0.00e+00 	1.30e-96 	1.00e+00 	1.25e-21 	NE	Rv0136_(cyp138)
164467	13	2.88e-48 	3.62e-24 	1.00e+00 	1.41e-22 	NE	Rv0136_(cyp138)
164478	468	0.00e+00 	8.01e-81 	1.00e+00 	1.96e-21 	NE	Rv0136_(cyp138)
164772	0	5.22e-20 	3.46e-21 	1.00e+00 	3.97e-22 	NE	Rv0137c_(msrA)
164806	240	0.00e+00 	4.53e-51 	1.00e+00 	2.55e-21 	NE	Rv0137c_(msrA)
164818	0	5.22e-20 	3.46e-21 	1.00e+00 	1.98e-21 	NE	Rv0137c_(msrA)
164830	295	0.00e+00 	6.42e-58 	1.00e+00 	2.41e-20 	NE	Rv0137c_(msrA)
164968	5	2.76e-32 	2.09e-22 	1.00e+00 	1.51e-20 	NE	Rv0137c_(msrA)
164986	44	3.37e-110	2.92e-27 	1.00e+00 	6.29e-20 	NE	Rv0137c_(msrA)
165005	123	5.06e-268	3.33e-38 	1.00e+00 	3.47e-19 	NE	Rv0137c_(msrA)
165067	0	5.22e-20 	3.87e-21 	1.00e+00 	6.83e-19 	NE	Rv0137c_(msrA)
165125	21	5.82e-62 	9.42e-24 	1.00e+00 	3.32e-18 	NE	Rv0137c_(msrA)
165130	450	0.00e+00 	4.49e-78 	1.00e+00 	8.85e-17 	NE	Rv0137c_(msrA)
165160	131	5.27e-284	3.36e-39 	1.00e+00 	3.84e-17 	NE	Rv0137c_(msrA)
165282	198	0.00e+00 	1.52e-47 	1.00e+00 	1.07e-16 	NE	
165302	0	5.23e-20 	3.47e-21 	1.00e+00 	1.02e-16 	NE	
165434	1625	0.00e+00 	1.59e-223	1.00e+00 	3.02e-13 	NE	Rv0138_(-)
165452	31	3.15e-84 	9.56e-27 	1.00e+00 	4.31e-16 	NE	Rv0138_(-)
165495	199	0.00e+00 	1.15e-47 	1.00e+00 	8.77e-16 	NE	Rv0138_(-)
165595	59	3.64e-140	3.10e-30 	1.00e+00 	5.14e-16 	NE	Rv0138_(-)
165674	947	0.00e+00 	8.33e-141	1.00e+00 	2.31e-14 	NE	Rv0138_(-)
165713	1282	0.00e+00 	1.61e-182	1.00e+00 	9.28e-14 	NE	Rv0138_(-)
165824	163	0.00e+00 	3.48e-43 	1.00e+00 	9.30e-16 	NE	Rv0138_(-)
165924	535	0.00e+00 	1.66e-89 	1.00e+00 	4.30e-15 	NE	Rv0139_(-)
165972	473	0.00e+00 	8.73e-82 	1.00e+00 	3.33e-15 	NE	Rv0139_(-)
166049	1600	0.00e+00 	4.09e-222	1.00e+00 	3.44e-13 	NE	Rv0139_(-)
166052	2052	0.00e+00 	2.14e-278	1.00e+00 	2.21e-12 	NE	Rv0139_(-)
166184	439	0.00e+00 	1.50e-77 	1.00e+00 	2.90e-15 	NE	Rv0139_(-)
166240	0	5.22e-20 	3.47e-21 	1.00e+00 	3.73e-16 	NE	Rv0139_(-)
166259	645	0.00e+00 	1.69e-101	1.00e+00 	3.52e-15 	NE	Rv0139_(-)
166301	348	0.00e+00 	3.20e-66 	1.00e+00 	9.33e-16 	NE	Rv0139_(-)
166352	217	0.00e+00 	6.57e-50 	1.00e+00 	3.70e-16 	NE	Rv0139_(-)
166520	487	0.00e+00 	1.58e-83 	1.00e+00 	6.82e-16 	NE	Rv0139_(-)
166625	41	3.32e-104	5.40e-28 	1.00e+00 	7.45e-17 	NE	Rv0139_(-)
166675	84	4.14e-190	2.39e-33 	1.00e+00 	2.79e-17 	NE	Rv0139_(-)
166862	320	0.00e+00 	9.82e-63 	1.00e+00 	3.54e-17 	NE	
166929	158	0.00e+00 	1.46e-42 	1.00e+00 	1.27e-17 	NE	Rv0140_(-)
166986	121	5.01e-264	5.90e-38 	1.00e+00 	7.33e-18 	NE	Rv0140_(-)
167048	266	0.00e+00 	5.20e-56 	1.00e+00 	1.08e-17 	NE	Rv0140_(-)
167063	116	4.88e-254	2.47e-37 	1.00e+00 	5.41e-18 	NE	Rv0140_(-)
167065	954	0.00e+00 	1.12e-141	1.00e+00 	1.62e-16 	NE	Rv0140_(-)
167085	0	5.22e-20 	7.44e-20 	1.00e+00 	3.15e-18 	NE	Rv0140_(-)
167092	3	5.30e-26 	3.21e-20 	1.00e+00 	2.65e-18 	NE	Rv0140_(-)
167120	860	0.00e+00 	5.97e-127	1.00e+00 	8.63e-17 	NE	Rv0140_(-)
167147	808	0.00e+00 	1.69e-123	1.00e+00 	6.91e-17 	NE	Rv0140_(-)
167150	421	0.00e+00 	2.61e-75 	1.00e+00 	1.32e-17 	NE	Rv0140_(-)
167161	0	2.75e-12 	2.14e-11 	1.00e+00 	1.52e-18 	NE	Rv0140_(-)
167201	3	2.81e-18 	9.23e-12 	1.00e+00 	2.48e-19 	NE	Rv0140_(-)
167213	0	7.54e-11 	2.18e-11 	1.00e+00 	5.88e-20 	NE	Rv0140_(-)
167223	0	7.58e-11 	2.18e-11 	1.00e+00 	9.40e-21 	NE	Rv0140_(-)
167252	0	7.58e-11 	2.18e-11 	1.00e+00 	1.88e-21 	NE	Rv0140_(-)
167288	0	7.58e-11 	2.18e-11 	1.00e+00 	3.85e-22 	NE	Rv0140_(-),Rv0141c_(-)
167298	0	7.58e-11 	2.18e-11 	1.00e+00 	8.50e-23 	NE	Rv0141c_(-)
167305	31	8.84e-73 	2.95e-15 	1.00e+00 	2.92e-23 	NE	Rv0141c_(-)
167307	450	0.00e+00 	1.35e-69 	1.00e+00 	9.17e-23 	NE	Rv0141c_(-)
167335	471	0.00e+00 	1.55e-81 	1.00e+00 	8.38e-23 	NE	Rv0141c_(-)
167398	58	3.62e-138	4.16e-30 	1.00e+00 	1.04e-23 	NE	Rv0141c_(-)
167445	0	1.01e-17 	1.71e-19 	1.00e+00 	2.33e-24 	NE	Rv0141c_(-)
167549	0	1.01e-17 	1.74e-19 	1.00e+00 	8.38e-25 	NE	Rv0141c_(-)
167569	62	1.39e-141	3.26e-27 	1.00e+00 	7.68e-25 	NE	Rv0141c_(-)
167839	228	0.00e+00 	2.81e-51 	1.00e+00 	1.74e-24 	NE	Rv0142_(-)
168111	0	5.22e-20 	3.46e-21 	1.00e+00 	7.15e-25 	NE	Rv0142_(-)
168158	151	1.14e-321	5.47e-40 	1.00e+00 	1.76e-24 	NE	Rv0142_(-)
168384	289	0.00e+00 	7.11e-59 	1.00e+00 	5.65e-24 	NE	Rv0142_(-)
168449	348	0.00e+00 	3.20e-66 	1.00e+00 	1.10e-23 	NE	Rv0142_(-)
168615	31	3.15e-84 	9.56e-27 	1.00e+00 	3.77e-24 	NE	Rv0142_(-)
168635	139	5.49e-300	3.41e-40 	1.00e+00 	1.21e-23 	NE	Rv0142_(-)
168705	2	2.77e-26 	1.12e-21 	1.00e+00 	1.78e-23 	NE	Rv0143c_(-)
168777	1616	0.00e+00 	1.20e-222	1.00e+00 	5.52e-20 	NE	Rv0143c_(-)
168817	0	1.01e-17 	2.07e-19 	1.00e+00 	7.16e-23 	NE	Rv0143c_(-)
168989	0	1.01e-17 	2.11e-19 	1.00e+00 	1.52e-23 	NE	Rv0143c_(-)
169043	19	1.11e-55 	8.94e-22 	1.00e+00 	4.28e-24 	NE	Rv0143c_(-)
169157	303	0.00e+00 	6.81e-58 	1.00e+00 	7.00e-24 	NE	Rv0143c_(-)
169173	26	3.07e-74 	4.09e-26 	1.00e+00 	1.92e-24 	NE	Rv0143c_(-)
169208	431	0.00e+00 	1.52e-76 	1.00e+00 	1.25e-23 	NE	Rv0143c_(-)
169273	191	0.00e+00 	1.13e-46 	1.00e+00 	5.42e-24 	NE	Rv0143c_(-)
169305	535	0.00e+00 	1.66e-89 	1.00e+00 	2.60e-23 	NE	Rv0143c_(-)
169311	243	0.00e+00 	3.80e-53 	1.00e+00 	7.54e-24 	NE	Rv0143c_(-)
169316	75	3.95e-172	3.15e-32 	1.00e+00 	2.46e-24 	NE	Rv0143c_(-)
169355	245	0.00e+00 	2.14e-53 	1.00e+00 	4.00e-24 	NE	Rv0143c_(-)
169380	422	0.00e+00 	1.96e-75 	1.00e+00 	9.61e-24 	NE	Rv0143c_(-)
169395	32	3.17e-86 	7.16e-27 	1.00e+00 	1.78e-24 	NE	Rv0143c_(-)
169440	483	0.00e+00 	4.99e-83 	1.00e+00 	1.03e-23 	NE	Rv0143c_(-)
169482	0	5.22e-20 	3.47e-21 	1.00e+00 	1.26e-24 	NE	Rv0143c_(-)
169500	61	7.14e-142	8.82e-29 	1.00e+00 	8.13e-25 	NE	Rv0143c_(-)
169570	0	1.01e-17 	1.71e-19 	1.00e+00 	5.04e-25 	NE	Rv0143c_(-)
169580	0	1.01e-17 	1.75e-19 	1.00e+00 	4.57e-25 	NE	Rv0143c_(-)
169935	51	1.31e-119	7.64e-26 	1.00e+00 	5.92e-25 	NE	Rv0143c_(-)
169947	56	3.59e-134	7.72e-30 	1.00e+00 	6.90e-25 	NE	Rv0143c_(-)
169971	321	0.00e+00 	7.37e-63 	1.00e+00 	2.76e-24 	NE	Rv0143c_(-)
169986	19	2.97e-60 	3.59e-25 	1.00e+00 	7.96e-25 	NE	Rv0143c_(-)
170033	115	4.86e-252	4.00e-37 	1.00e+00 	9.60e-25 	NE	Rv0143c_(-)
170055	0	1.01e-17 	1.71e-19 	1.00e+00 	6.33e-25 	NE	Rv0143c_(-)
170075	0	1.01e-17 	1.74e-19 	1.00e+00 	1.00e-24 	NE	Rv0143c_(-)
170140	73	1.47e-163	1.39e-28 	1.00e+00 	4.21e-24 	NE	Rv0143c_(-)
170201	0	5.22e-20 	3.46e-21 	1.00e+00 	1.09e-23 	NE	
170243	416	0.00e+00 	5.51e-73 	1.00e+00 	2.76e-22 	NE	
170359	1	7.95e-24 	1.97e-21 	1.00e+00 	8.52e-23 	NE	Rv0144_(-)
170432	816	0.00e+00 	6.50e-123	1.00e+00 	7.42e-21 	NE	Rv0144_(-)
170450	639	0.00e+00 	1.87e-102	1.00e+00 	4.00e-21 	NE	Rv0144_(-)
170454	768	0.00e+00 	1.62e-118	1.00e+00 	6.99e-21 	NE	Rv0144_(-)
170480	741	0.00e+00 	3.72e-115	1.00e+00 	6.14e-21 	NE	Rv0144_(-)
170559	213	0.00e+00 	2.07e-49 	1.00e+00 	6.14e-22 	NE	Rv0144_(-)
170599	73	3.91e-168	5.59e-32 	1.00e+00 	1.39e-22 	NE	Rv0144_(-)
170665	14	2.89e-50 	2.35e-24 	1.00e+00 	3.18e-23 	NE	Rv0144_(-)
170689	148	5.75e-318	4.85e-41 	1.00e+00 	1.93e-23 	NE	Rv0144_(-)
170818	22	3.01e-66 	6.93e-25 	1.00e+00 	7.57e-24 	NE	Rv0144_(-)
170963	0	5.22e-20 	3.78e-21 	1.00e+00 	8.20e-24 	NE	Rv0144_(-)
171031	259	0.00e+00 	2.12e-53 	1.00e+00 	6.47e-23 	NE	Rv0144_(-)
171033	0	5.22e-20 	3.46e-21 	1.00e+00 	4.69e-23 	NE	Rv0144_(-)
171052	160	0.00e+00 	4.14e-41 	1.00e+00 	3.28e-22 	NE	Rv0144_(-)
171135	10	2.83e-42 	1.49e-23 	1.00e+00 	5.09e-22 	NE	
171155	61	3.68e-144	6.67e-30 	1.00e+00 	2.60e-21 	NE	
171177	0	1.01e-17 	1.71e-19 	1.00e+00 	7.97e-21 	NE	
171179	0	1.01e-17 	1.74e-19 	1.00e+00 	3.77e-20 	NE	
171184	125	1.92e-267	4.66e-35 	1.00e+00 	3.12e-19 	NE	
171188	8	2.80e-38 	9.67e-23 	1.00e+00 	6.53e-19 	NE	
171193	12	2.86e-46 	3.42e-23 	1.00e+00 	2.93e-18 	NE	
171197	30	3.14e-82 	1.34e-25 	1.00e+00 	1.47e-17 	NE	
171201	67	3.80e-156	3.51e-31 	1.00e+00 	7.68e-17 	NE	
171243	0	2.14e-17 	7.70e-18 	1.00e+00 	2.30e-16 	NE	Rv0145_(-)
171271	1	2.16e-19 	5.90e-18 	1.00e+00 	1.09e-15 	NE	Rv0145_(-)
171400	0	2.15e-17 	7.86e-18 	1.00e+00 	5.37e-15 	NE	Rv0145_(-)
171488	22	2.40e-61 	1.41e-20 	1.00e+00 	2.93e-14 	NE	Rv0145_(-)
171521	295	0.00e+00 	1.50e-55 	1.00e+00 	4.19e-13 	NE	Rv0145_(-)
171593	0	2.12e-19 	1.39e-20 	1.00e+00 	2.70e-13 	NE	Rv0145_(-)
171626	223	0.00e+00 	2.41e-48 	1.00e+00 	2.49e-12 	NE	Rv0145_(-)
171656	420	0.00e+00 	2.48e-74 	1.00e+00 	1.38e-11 	NE	Rv0145_(-)
171753	445	0.00e+00 	1.73e-77 	1.00e+00 	2.33e-11 	NE	Rv0145_(-)
171792	0	1.19e-18 	7.81e-20 	1.00e+00 	4.77e-12 	NE	Rv0145_(-)
171807	274	0.00e+00 	6.05e-54 	1.00e+00 	3.07e-11 	NE	Rv0145_(-)
171812	956	0.00e+00 	2.30e-140	1.00e+00 	9.34e-10 	NE	Rv0145_(-)
171840	2	1.31e-25 	1.98e-20 	1.00e+00 	1.93e-11 	NE	Rv0145_(-)
171957	202	0.00e+00 	2.54e-45 	1.00e+00 	5.32e-11 	NE	Rv0145_(-)
171983	170	0.00e+00 	1.80e-42 	1.00e+00 	6.45e-11 	NE	Rv0145_(-)
172237	82	3.86e-184	3.99e-31 	1.00e+00 	7.57e-11 	NE	Rv0146_(-)
172328	90	1.42e-199	1.43e-31 	1.00e+00 	1.92e-10 	NE	Rv0146_(-)
172398	6	3.19e-31 	1.51e-16 	1.00e+00 	4.14e-10 	NE	Rv0146_(-)
172445	0	1.46e-15 	9.39e-16 	1.00e+00 	1.73e-09 	NE	Rv0146_(-)
172457	123	2.75e-261	4.53e-31 	1.00e+00 	1.38e-08 	NE	Rv0146_(-)
172486	15	2.45e-47 	3.26e-19 	1.00e+00 	3.01e-08 	NE	Rv0146_(-)
172490	762	0.00e+00 	5.99e-112	1.00e+00 	2.80e-06 	NE	Rv0146_(-)
172527	251	0.00e+00 	3.31e-49 	1.00e+00 	4.00e-07 	NE	Rv0146_(-)
172562	25	4.70e-67 	9.55e-21 	1.00e+00 	1.98e-07 	NE	Rv0146_(-)
172595	1351	0.00e+00 	2.97e-185	1.00e+00 	8.87e-05 	NE	Rv0146_(-)
172625	926	0.00e+00 	4.59e-134	1.00e+00 	1.56e-05 	NE	Rv0146_(-)
172656	0	3.85e-16 	2.53e-17 	1.00e+00 	3.46e-07 	NE	Rv0146_(-)
172781	894	0.00e+00 	1.24e-128	1.00e+00 	1.37e-05 	NE	Rv0146_(-)
172785	18	2.77e-55 	1.21e-19 	1.00e+00 	3.74e-07 	NE	Rv0146_(-)
172936	0	1.13e-15 	9.52e-17 	1.00e+00 	3.49e-07 	NE	Rv0146_(-)
172970	390	0.00e+00 	2.64e-65 	1.00e+00 	1.76e-06 	NE	Rv0146_(-)
173141	305	0.00e+00 	1.58e-56 	1.00e+00 	1.26e-06 	NE	Rv0146_(-)
173164	2664	0.00e+00 	0.00e+00 	9.79e-01 	2.06e-02 	NE	
173166	902	0.00e+00 	1.24e-134	1.00e+00 	1.50e-05 	NE	
173168	46	4.54e-114	1.71e-28 	1.00e+00 	4.43e-07 	NE	
173176	1751	0.00e+00 	1.53e-240	1.00e+00 	4.92e-04 	NE	
173178	952	0.00e+00 	2.00e-141	1.00e+00 	1.84e-05 	NE	
173195	200	0.00e+00 	8.63e-48 	1.00e+00 	8.34e-07 	NE	
173218	477	0.00e+00 	2.78e-82 	1.00e+00 	2.61e-06 	NE	
173230	39	3.30e-100	9.61e-28 	1.00e+00 	4.30e-07 	NE	
173384	279	0.00e+00 	1.26e-57 	1.00e+00 	1.15e-06 	NE	Rv0147_(-)
173426	56	3.61e-134	7.36e-30 	1.00e+00 	4.61e-07 	NE	Rv0147_(-)
173467	5	2.82e-32 	2.30e-22 	1.00e+00 	3.74e-07 	NE	Rv0147_(-)
173547	1292	0.00e+00 	1.29e-182	1.00e+00 	7.45e-05 	NE	Rv0147_(-)
173586	165	0.00e+00 	1.97e-43 	1.00e+00 	7.22e-07 	NE	Rv0147_(-)
173625	115	4.89e-252	3.32e-37 	1.00e+00 	5.88e-07 	NE	Rv0147_(-)
173673	74	4.01e-170	4.28e-32 	1.00e+00 	4.97e-07 	NE	Rv0147_(-)
173682	278	0.00e+00 	1.79e-57 	1.00e+00 	1.15e-06 	NE	Rv0147_(-)
173695	181	0.00e+00 	2.23e-45 	1.00e+00 	7.71e-07 	NE	Rv0147_(-)
173715	211	0.00e+00 	4.69e-49 	1.00e+00 	8.73e-07 	NE	Rv0147_(-)
173724	428	0.00e+00 	5.56e-76 	1.00e+00 	2.13e-06 	NE	Rv0147_(-)
173832	2158	0.00e+00 	2.03e-291	9.97e-01 	2.62e-03 	NE	Rv0147_(-)
173838	672	0.00e+00 	1.46e-106	1.00e+00 	5.81e-06 	NE	Rv0147_(-)
173958	1291	0.00e+00 	1.24e-183	1.00e+00 	7.42e-05 	NE	Rv0147_(-)
174043	2281	0.00e+00 	1.09e-306	9.96e-01 	4.34e-03 	NE	Rv0147_(-)
174114	1999	0.00e+00 	1.35e-268	9.99e-01 	1.36e-03 	NE	Rv0147_(-)
174246	34	3.80e-84 	5.45e-21 	1.00e+00 	4.21e-07 	NE	Rv0147_(-)
174469	0	1.42e-14 	9.56e-16 	1.00e+00 	8.63e-08 	NE	Rv0147_(-)
174477	243	0.00e+00 	5.20e-46 	1.00e+00 	5.96e-08 	NE	Rv0147_(-)
174488	18	8.74e-54 	2.05e-19 	1.00e+00 	9.74e-09 	NE	Rv0147_(-)
174548	0	3.33e-16 	5.92e-17 	1.00e+00 	2.05e-09 	NE	Rv0147_(-)
174621	20	3.68e-56 	1.88e-19 	1.00e+00 	5.94e-10 	NE	Rv0147_(-)
174659	555	0.00e+00 	6.29e-87 	1.00e+00 	2.41e-09 	NE	Rv0147_(-)
174704	90	2.33e-199	2.33e-31 	1.00e+00 	2.61e-10 	NE	Rv0147_(-)
174708	74	6.23e-168	6.65e-30 	1.00e+00 	7.08e-11 	NE	Rv0147_(-)
174717	1	3.47e-22 	8.59e-20 	1.00e+00 	1.51e-11 	NE	Rv0147_(-)
174798	394	0.00e+00 	9.77e-69 	1.00e+00 	2.51e-11 	NE	
174800	94	4.22e-209	1.31e-33 	1.00e+00 	4.33e-12 	NE	
174865	33	1.13e-87 	1.91e-26 	1.00e+00 	1.02e-12 	NE	Rv0148_(-)
174896	26	4.87e-74 	6.54e-26 	1.00e+00 	3.25e-13 	NE	Rv0148_(-)
174904	596	0.00e+00 	4.97e-97 	1.00e+00 	1.79e-12 	NE	Rv0148_(-)
175040	30	4.09e-82 	1.66e-26 	1.00e+00 	1.39e-13 	NE	Rv0148_(-)
175192	515	0.00e+00 	5.56e-87 	1.00e+00 	4.31e-13 	NE	Rv0148_(-)
175205	0	5.81e-20 	3.86e-21 	1.00e+00 	3.57e-14 	NE	Rv0148_(-)
175214	47	7.40e-114	5.41e-27 	1.00e+00 	1.07e-14 	NE	Rv0148_(-)
175224	167	0.00e+00 	1.11e-43 	1.00e+00 	6.90e-15 	NE	Rv0148_(-)
175259	27	3.10e-76 	3.06e-26 	1.00e+00 	2.42e-15 	NE	Rv0148_(-)
175322	270	0.00e+00 	1.69e-56 	1.00e+00 	5.01e-15 	NE	Rv0148_(-)
175360	881	0.00e+00 	1.38e-132	1.00e+00 	5.75e-14 	NE	Rv0148_(-)
175385	391	0.00e+00 	1.42e-71 	1.00e+00 	7.31e-15 	NE	Rv0148_(-)
175458	219	0.00e+00 	3.71e-50 	1.00e+00 	2.31e-15 	NE	Rv0148_(-)
175502	153	0.00e+00 	6.12e-42 	1.00e+00 	7.70e-16 	NE	Rv0148_(-)
175541	118	4.93e-258	1.40e-37 	1.00e+00 	2.45e-16 	NE	Rv0148_(-)
175620	126	5.14e-274	1.41e-38 	1.00e+00 	8.96e-17 	NE	Rv0148_(-)
175691	216	0.00e+00 	8.75e-50 	1.00e+00 	5.28e-17 	NE	Rv0148_(-)
175697	107	4.66e-236	3.27e-36 	1.00e+00 	1.72e-17 	NE	
175716	42	3.34e-106	4.05e-28 	1.00e+00 	7.03e-18 	NE	Rv0149_(-)
175748	879	0.00e+00 	2.44e-132	1.00e+00 	1.60e-16 	NE	Rv0149_(-)
175767	74	3.93e-170	4.20e-32 	1.00e+00 	5.32e-18 	NE	Rv0149_(-)
175792	60	3.66e-142	2.32e-30 	1.00e+00 	1.39e-18 	NE	Rv0149_(-)
175800	139	5.49e-300	3.39e-40 	1.00e+00 	5.62e-19 	NE	Rv0149_(-)
175850	45	3.39e-112	1.71e-28 	1.00e+00 	1.45e-19 	NE	Rv0149_(-)
175863	506	0.00e+00 	6.79e-86 	1.00e+00 	4.06e-19 	NE	Rv0149_(-)
175976	0	1.01e-17 	1.71e-19 	1.00e+00 	3.39e-20 	NE	Rv0149_(-)
175989	0	1.01e-17 	1.75e-19 	1.00e+00 	6.95e-21 	NE	Rv0149_(-)
175995	42	1.25e-101	1.01e-24 	1.00e+00 	1.86e-21 	NE	Rv0149_(-)
176066	212	0.00e+00 	4.75e-49 	1.00e+00 	1.17e-21 	NE	Rv0149_(-)
176078	96	4.40e-214	7.65e-35 	1.00e+00 	3.49e-22 	NE	Rv0149_(-)
176202	6	2.77e-34 	1.21e-22 	1.00e+00 	1.16e-22 	NE	Rv0149_(-)
176234	145	5.67e-312	5.96e-40 	1.00e+00 	1.43e-22 	NE	Rv0149_(-)
176309	386	0.00e+00 	5.94e-71 	1.00e+00 	3.83e-22 	NE	Rv0149_(-)
176397	55	3.57e-132	1.80e-21 	1.00e+00 	1.03e-22 	NE	Rv0149_(-)
176427	0	1.40e-08 	1.82e-09 	1.00e+00 	1.05e-22 	NE	Rv0149_(-)
176464	0	1.41e-08 	1.85e-09 	1.00e+00 	1.10e-24 	NE	Rv0149_(-)
176495	0	1.41e-08 	1.85e-09 	1.00e+00 	4.79e-25 	NE	Rv0149_(-)
176541	0	1.41e-08 	1.85e-09 	1.00e+00 	4.43e-25 	NE	Rv0149_(-)
176588	0	1.41e-08 	1.85e-09 	1.00e+00 	4.37e-25 	NE	Rv0149_(-)
176666	0	1.41e-08 	1.85e-09 	1.00e+00 	5.48e-25 	NE	Rv0149_(-),Rv0150c_(-)
176691	9	1.47e-26 	1.40e-10 	1.00e+00 	2.29e-23 	NE	Rv0150c_(-)
176780	0	5.62e-20 	1.85e-09 	1.00e+00 	4.93e-24 	NE	Rv0150c_(-)
176814	6	5.88e-32 	3.31e-10 	1.00e+00 	2.56e-24 	NE	Rv0150c_(-)
176840	57	1.06e-134	1.33e-16 	1.00e+00 	1.46e-23 	NE	Rv0150c_(-)
177010	6	2.77e-34 	1.15e-14 	1.00e+00 	3.39e-24 	NE	
177046	84	4.15e-190	2.01e-24 	1.00e+00 	1.86e-24 	NE	
177074	118	4.93e-258	3.41e-37 	1.00e+00 	1.95e-24 	NE	
177102	12	2.86e-46 	5.69e-24 	1.00e+00 	2.00e-24 	NE	
177179	797	0.00e+00 	1.02e-121	1.00e+00 	1.56e-22 	NE	
177192	0	5.22e-20 	3.46e-21 	1.00e+00 	6.29e-24 	NE	
177339	427	0.00e+00 	2.35e-74 	1.00e+00 	3.79e-23 	NE	
177343	208	0.00e+00 	8.67e-49 	1.00e+00 	1.82e-23 	NE	
177357	211	0.00e+00 	3.67e-49 	1.00e+00 	2.40e-23 	NE	
177511	609	0.00e+00 	1.02e-98 	1.00e+00 	1.96e-22 	NE	
177514	587	0.00e+00 	5.58e-96 	1.00e+00 	2.01e-22 	NE	
177572	574	0.00e+00 	2.32e-94 	1.00e+00 	1.82e-22 	NE	Rv0151c_(PE1)
177715	48	3.44e-118	7.26e-29 	1.00e+00 	1.58e-23 	NE	Rv0151c_(PE1)
177728	2	2.77e-26 	1.12e-21 	1.00e+00 	3.46e-24 	NE	Rv0151c_(PE1)
177747	75	4.03e-172	9.09e-31 	1.00e+00 	1.53e-24 	NE	Rv0151c_(PE1)
177775	0	5.22e-20 	3.35e-20 	1.00e+00 	6.74e-25 	NE	Rv0151c_(PE1)
177852	6	5.38e-32 	6.10e-21 	1.00e+00 	6.65e-25 	NE	Rv0151c_(PE1)
177868	328	0.00e+00 	4.42e-61 	1.00e+00 	4.77e-24 	NE	Rv0151c_(PE1)
178019	40	3.30e-102	7.19e-28 	1.00e+00 	2.09e-24 	NE	Rv0151c_(PE1)
178045	115	4.86e-252	3.30e-37 	1.00e+00 	6.14e-24 	NE	Rv0151c_(PE1)
178066	6	2.77e-34 	1.21e-22 	1.00e+00 	1.09e-23 	NE	Rv0151c_(PE1)
178083	473	0.00e+00 	8.59e-81 	1.00e+00 	3.10e-22 	NE	Rv0151c_(PE1)
178183	710	0.00e+00 	2.70e-111	1.00e+00 	1.26e-21 	NE	Rv0151c_(PE1)
178186	618	0.00e+00 	7.70e-100	1.00e+00 	9.35e-22 	NE	Rv0151c_(PE1)
178233	166	0.00e+00 	1.47e-43 	1.00e+00 	1.44e-22 	NE	Rv0151c_(PE1)
178258	948	0.00e+00 	6.25e-141	1.00e+00 	3.45e-21 	NE	Rv0151c_(PE1)
178278	21	3.00e-64 	1.87e-25 	1.00e+00 	7.27e-23 	NE	Rv0151c_(PE1)
178287	581	0.00e+00 	3.49e-95 	1.00e+00 	3.48e-22 	NE	Rv0151c_(PE1)
178298	0	2.96e-17 	6.39e-18 	1.00e+00 	2.42e-23 	NE	Rv0151c_(PE1)
178321	0	2.97e-17 	6.51e-18 	1.00e+00 	6.72e-24 	NE	Rv0151c_(PE1)
178348	1	2.98e-19 	4.89e-18 	1.00e+00 	3.89e-24 	NE	Rv0151c_(PE1)
178360	787	0.00e+00 	6.43e-116	1.00e+00 	1.66e-22 	NE	Rv0151c_(PE1)
178375	2	2.77e-26 	1.12e-21 	1.00e+00 	6.77e-24 	NE	Rv0151c_(PE1)
178399	477	0.00e+00 	8.00e-81 	1.00e+00 	4.20e-23 	NE	Rv0151c_(PE1)
178407	19	2.97e-60 	3.60e-25 	1.00e+00 	6.76e-24 	NE	Rv0151c_(PE1)
178437	27	3.09e-76 	3.70e-26 	1.00e+00 	1.00e-23 	NE	Rv0151c_(PE1)
178449	349	0.00e+00 	2.47e-66 	1.00e+00 	1.09e-22 	NE	Rv0151c_(PE1)
178576	125	5.11e-272	1.87e-38 	1.00e+00 	7.68e-23 	NE	Rv0151c_(PE1)
178641	27	3.09e-76 	4.39e-26 	1.00e+00 	1.18e-22 	NE	Rv0151c_(PE1)
178696	3	2.73e-28 	6.51e-22 	1.00e+00 	3.79e-22 	NE	Rv0151c_(PE1)
178698	1970	0.00e+00 	7.75e-267	1.00e+00 	5.62e-18 	NE	Rv0151c_(PE1)
178780	778	0.00e+00 	9.20e-120	1.00e+00 	4.18e-20 	NE	Rv0151c_(PE1)
178794	0	5.22e-20 	3.59e-21 	1.00e+00 	1.47e-21 	NE	Rv0151c_(PE1)
178829	25	5.94e-70 	2.77e-24 	1.00e+00 	3.38e-22 	NE	Rv0151c_(PE1)
178851	57	3.60e-136	1.60e-29 	1.00e+00 	9.20e-23 	NE	Rv0151c_(PE1)
178874	139	5.49e-300	3.39e-40 	1.00e+00 	3.80e-23 	NE	Rv0151c_(PE1)
179023	250	0.00e+00 	5.11e-54 	1.00e+00 	2.39e-23 	NE	Rv0151c_(PE1)
179111	0	2.96e-17 	6.39e-18 	1.00e+00 	3.86e-24 	NE	Rv0151c_(PE1)
179150	0	2.97e-17 	6.51e-18 	1.00e+00 	1.12e-24 	NE	Rv0151c_(PE1)
179166	1	2.98e-19 	4.89e-18 	1.00e+00 	5.88e-25 	NE	Rv0151c_(PE1)
179184	93	3.16e-203	1.67e-29 	1.00e+00 	7.59e-25 	NE	Rv0151c_(PE1)
179188	84	4.14e-190	2.39e-33 	1.00e+00 	7.41e-25 	NE	Rv0151c_(PE1)
179225	4	2.75e-30 	1.43e-19 	1.00e+00 	4.95e-25 	NE	Rv0151c_(PE1)
179245	6	2.77e-34 	8.59e-20 	1.00e+00 	4.61e-25 	NE	Rv0151c_(PE1)
179256	14	2.89e-50 	8.70e-21 	1.00e+00 	4.72e-25 	NE	Rv0151c_(PE1)
179335	0	5.22e-20 	4.75e-19 	1.00e+00 	4.45e-25 	NE	Rv0152c_(PE2)
179342	26	5.97e-72 	2.70e-22 	1.00e+00 	5.07e-25 	NE	Rv0152c_(PE2)
179376	93	4.34e-208	3.42e-32 	1.00e+00 	7.14e-25 	NE	Rv0152c_(PE2)
179453	0	5.22e-20 	1.78e-17 	1.00e+00 	4.80e-25 	NE	Rv0152c_(PE2)
179466	5	5.36e-30 	4.34e-18 	1.00e+00 	4.60e-25 	NE	Rv0152c_(PE2)
179472	6	2.77e-34 	3.26e-18 	1.00e+00 	4.74e-25 	NE	Rv0152c_(PE2)
179491	0	5.22e-20 	1.82e-17 	1.00e+00 	5.40e-25 	NE	Rv0152c_(PE2)
179551	282	0.00e+00 	1.37e-52 	1.00e+00 	3.01e-24 	NE	Rv0152c_(PE2)
179611	278	0.00e+00 	1.67e-57 	1.00e+00 	4.21e-24 	NE	Rv0152c_(PE2)
179860	451	0.00e+00 	4.79e-79 	1.00e+00 	1.02e-23 	NE	Rv0152c_(PE2)
179872	22	3.01e-66 	1.37e-25 	1.00e+00 	1.49e-24 	NE	Rv0152c_(PE2)
179878	73	3.91e-168	6.10e-32 	1.00e+00 	9.73e-25 	NE	Rv0152c_(PE2)
179893	0	5.22e-20 	3.46e-21 	1.00e+00 	6.53e-25 	NE	Rv0152c_(PE2)
180010	456	0.00e+00 	5.76e-78 	1.00e+00 	6.77e-24 	NE	Rv0152c_(PE2)
180013	47	3.42e-116	9.66e-29 	1.00e+00 	1.30e-24 	NE	Rv0152c_(PE2)
180029	225	0.00e+00 	6.63e-51 	1.00e+00 	2.07e-24 	NE	Rv0152c_(PE2)
180031	40	3.30e-102	7.30e-28 	1.00e+00 	9.32e-25 	NE	Rv0152c_(PE2)
180048	2	2.77e-26 	1.13e-21 	1.00e+00 	9.33e-25 	NE	Rv0152c_(PE2)
180053	44	3.44e-110	6.64e-27 	1.00e+00 	2.82e-24 	NE	Rv0152c_(PE2)
180056	0	5.22e-20 	3.48e-21 	1.00e+00 	8.44e-24 	NE	Rv0152c_(PE2)
180091	1195	0.00e+00 	5.56e-170	1.00e+00 	5.31e-21 	NE	Rv0152c_(PE2)
180102	313	0.00e+00 	7.31e-62 	1.00e+00 	1.44e-22 	NE	Rv0152c_(PE2)
180154	0	5.22e-20 	3.46e-21 	1.00e+00 	3.10e-23 	NE	Rv0152c_(PE2)
180181	675	0.00e+00 	3.10e-105	1.00e+00 	4.49e-22 	NE	Rv0152c_(PE2)
180193	427	0.00e+00 	4.67e-76 	1.00e+00 	1.59e-22 	NE	Rv0152c_(PE2)
180208	129	5.22e-280	5.95e-39 	1.00e+00 	3.81e-23 	NE	Rv0152c_(PE2)
180235	531	0.00e+00 	5.24e-89 	1.00e+00 	1.51e-22 	NE	Rv0152c_(PE2)
180287	168	0.00e+00 	8.29e-44 	1.00e+00 	3.01e-23 	NE	Rv0152c_(PE2)
180396	341	0.00e+00 	2.38e-65 	1.00e+00 	4.61e-23 	NE	Rv0152c_(PE2)
180453	496	0.00e+00 	1.19e-84 	1.00e+00 	7.96e-23 	NE	Rv0152c_(PE2)
180535	386	0.00e+00 	5.94e-71 	1.00e+00 	4.34e-23 	NE	Rv0152c_(PE2)
180564	65	3.76e-152	5.54e-31 	1.00e+00 	7.42e-24 	NE	Rv0152c_(PE2)
180584	247	0.00e+00 	1.21e-53 	1.00e+00 	6.61e-24 	NE	Rv0152c_(PE2)
180591	36	3.24e-94 	2.27e-27 	1.00e+00 	1.81e-24 	NE	Rv0152c_(PE2)
180608	313	0.00e+00 	7.32e-62 	1.00e+00 	4.66e-24 	NE	Rv0152c_(PE2)
180621	34	3.20e-90 	4.03e-27 	1.00e+00 	1.58e-24 	NE	Rv0152c_(PE2)
180769	334	0.00e+00 	1.78e-64 	1.00e+00 	8.27e-24 	NE	Rv0152c_(PE2)
180806	640	0.00e+00 	1.40e-102	1.00e+00 	4.23e-23 	NE	Rv0152c_(PE2)
180845	74	3.93e-170	4.20e-32 	1.00e+00 	3.82e-24 	NE	Rv0152c_(PE2)
180857	170	0.00e+00 	4.67e-44 	1.00e+00 	2.53e-24 	NE	Rv0152c_(PE2)
180951	34	3.20e-90 	4.03e-27 	1.00e+00 	9.26e-25 	NE	
180997	37	3.25e-96 	1.71e-27 	1.00e+00 	6.85e-25 	NE	
181022	228	0.00e+00 	2.81e-51 	1.00e+00 	1.68e-24 	NE	
181043	131	5.27e-284	3.36e-39 	1.00e+00 	1.18e-24 	NE	
181121	74	3.93e-170	4.20e-32 	1.00e+00 	8.00e-25 	NE	
181202	0	1.01e-17 	1.71e-19 	1.00e+00 	5.01e-25 	NE	Rv0153c_(ptbB)
181219	0	1.01e-17 	1.74e-19 	1.00e+00 	4.67e-25 	NE	Rv0153c_(ptbB)
181237	169	0.00e+00 	1.55e-40 	1.00e+00 	1.06e-24 	NE	Rv0153c_(ptbB)
181273	31	3.15e-84 	1.75e-21 	1.00e+00 	6.13e-25 	NE	Rv0153c_(ptbB)
181420	15	2.90e-52 	2.54e-17 	1.00e+00 	5.03e-25 	NE	Rv0153c_(ptbB)
181496	0	1.95e-15 	4.65e-15 	1.00e+00 	4.48e-25 	NE	Rv0153c_(ptbB)
181557	0	1.96e-15 	4.70e-15 	1.00e+00 	4.38e-25 	NE	Rv0153c_(ptbB)
181597	0	1.96e-15 	4.70e-15 	1.00e+00 	4.37e-25 	NE	Rv0153c_(ptbB)
181612	7	2.02e-29 	6.32e-16 	1.00e+00 	4.54e-25 	NE	Rv0153c_(ptbB)
181632	0	5.22e-20 	4.69e-15 	1.00e+00 	4.53e-25 	NE	Rv0153c_(ptbB)
181680	155	0.00e+00 	2.30e-34 	1.00e+00 	9.72e-25 	NE	Rv0153c_(ptbB)
182102	0	1.95e-15 	8.45e-18 	1.00e+00 	5.14e-25 	NE	Rv0154c_(fadE2)
182341	0	1.96e-15 	8.62e-18 	1.00e+00 	4.53e-25 	NE	Rv0154c_(fadE2)
182436	0	1.96e-15 	8.62e-18 	1.00e+00 	4.49e-25 	NE	Rv0154c_(fadE2)
182464	113	3.48e-241	7.19e-32 	1.00e+00 	7.82e-25 	NE	Rv0154c_(fadE2)
182525	0	5.22e-20 	3.47e-21 	1.00e+00 	5.01e-25 	NE	Rv0154c_(fadE2)
182718	39	6.38e-98 	4.83e-26 	1.00e+00 	5.98e-25 	NE	Rv0154c_(fadE2)
182735	208	0.00e+00 	8.97e-49 	1.00e+00 	1.56e-24 	NE	Rv0154c_(fadE2)
182981	102	4.54e-226	1.37e-35 	1.00e+00 	1.20e-24 	NE	Rv0154c_(fadE2)
183019	36	3.24e-94 	2.27e-27 	1.00e+00 	1.20e-24 	NE	Rv0154c_(fadE2)
183110	66	3.78e-154	4.17e-31 	1.00e+00 	3.16e-24 	NE	Rv0154c_(fadE2)
183119	8	2.80e-38 	4.15e-23 	1.00e+00 	8.05e-24 	NE	Rv0154c_(fadE2)
183176	85	4.16e-192	1.07e-32 	1.00e+00 	4.81e-23 	NE	Rv0154c_(fadE2)
183221	861	0.00e+00 	4.25e-130	1.00e+00 	4.35e-21 	NE	
183225	618	0.00e+00 	7.70e-100	1.00e+00 	1.77e-21 	NE	
183234	40	3.30e-102	7.19e-28 	1.00e+00 	1.66e-22 	NE	
183245	1375	0.00e+00 	4.24e-194	1.00e+00 	4.41e-20 	NE	
183345	10	2.83e-42 	1.49e-23 	1.00e+00 	1.59e-22 	NE	
183352	33	3.19e-88 	2.04e-26 	1.00e+00 	3.82e-23 	NE	
183405	95	4.38e-212	1.03e-34 	1.00e+00 	1.27e-23 	NE	
183435	42	3.34e-106	4.05e-28 	1.00e+00 	3.53e-24 	NE	
183444	221	0.00e+00 	2.09e-50 	1.00e+00 	3.53e-24 	NE	
183508	158	0.00e+00 	1.46e-42 	1.00e+00 	2.16e-24 	NE	
183535	280	0.00e+00 	9.39e-58 	1.00e+00 	3.10e-24 	NE	
183548	67	3.79e-156	3.13e-31 	1.00e+00 	1.08e-24 	NE	
183559	0	5.22e-20 	6.11e-19 	1.00e+00 	5.53e-25 	NE	
183567	18	5.73e-56 	3.58e-21 	1.00e+00 	5.02e-25 	NE	
183586	0	5.22e-20 	6.63e-19 	1.00e+00 	4.52e-25 	NE	
183599	5	5.36e-30 	1.58e-19 	1.00e+00 	4.72e-25 	NE	
183614	140	5.52e-302	2.26e-36 	1.00e+00 	9.83e-25 	NE	
183793	222	0.00e+00 	1.57e-50 	1.00e+00 	1.64e-24 	NE	Rv0155_(pntAa)
183914	0	1.01e-17 	1.71e-19 	1.00e+00 	6.05e-25 	NE	Rv0155_(pntAa)
183924	0	1.01e-17 	1.74e-19 	1.00e+00 	4.90e-25 	NE	Rv0155_(pntAa)
184051	167	0.00e+00 	2.75e-40 	1.00e+00 	1.09e-24 	NE	Rv0155_(pntAa)
184053	86	4.18e-194	1.35e-33 	1.00e+00 	8.20e-25 	NE	Rv0155_(pntAa)
184196	2	2.77e-26 	1.12e-21 	1.00e+00 	5.27e-25 	NE	Rv0155_(pntAa)
184216	191	0.00e+00 	3.27e-45 	1.00e+00 	1.23e-24 	NE	Rv0155_(pntAa)
184306	0	5.22e-20 	1.56e-19 	1.00e+00 	5.55e-25 	NE	Rv0155_(pntAa)
184606	14	5.61e-48 	2.87e-21 	1.00e+00 	5.28e-25 	NE	Rv0155_(pntAa)
184628	0	5.22e-20 	1.59e-19 	1.00e+00 	6.09e-25 	NE	Rv0155_(pntAa)
184720	509	0.00e+00 	6.52e-83 	1.00e+00 	1.01e-23 	NE	Rv0155_(pntAa)
184726	186	0.00e+00 	4.76e-46 	1.00e+00 	2.87e-24 	NE	Rv0156_(pntAb)
185064	62	3.70e-146	1.31e-30 	1.00e+00 	1.11e-24 	NE	Rv0157_(pntB)
185082	58	3.62e-138	4.12e-30 	1.00e+00 	7.48e-25 	NE	Rv0157_(pntB)
185109	26	3.07e-74 	9.71e-26 	1.00e+00 	5.59e-25 	NE	Rv0157_(pntB)
185381	0	5.22e-20 	3.56e-21 	1.00e+00 	4.67e-25 	NE	Rv0157_(pntB)
185486	109	9.14e-238	9.53e-35 	1.00e+00 	7.67e-25 	NE	Rv0157_(pntB)
185861	0	5.22e-20 	1.35e-18 	1.00e+00 	4.88e-25 	NE	Rv0157_(pntB)
185994	20	5.79e-60 	4.46e-21 	1.00e+00 	4.92e-25 	NE	Rv0157_(pntB)
186024	0	1.01e-17 	1.55e-18 	1.00e+00 	4.46e-25 	NE	Rv0157_(pntB)
186105	0	1.01e-17 	1.55e-18 	1.00e+00 	4.45e-25 	NE	Rv0157_(pntB)
186143	79	1.51e-175	2.21e-28 	1.00e+00 	6.58e-25 	NE	Rv0157_(pntB)
186177	39	3.29e-100	9.59e-28 	1.00e+00 	5.79e-25 	NE	Rv0157_(pntB)
186300	27	3.09e-76 	5.43e-26 	1.00e+00 	5.48e-25 	NE	Rv0157_(pntB)
186399	1	7.95e-24 	2.01e-21 	1.00e+00 	5.48e-25 	NE	Rv0157_(pntB)
186416	433	0.00e+00 	3.25e-75 	1.00e+00 	5.34e-24 	NE	Rv0157_(pntB)
186477	57	3.60e-136	5.51e-30 	1.00e+00 	1.16e-24 	NE	Rv0157_(pntB)
186508	4	2.75e-30 	1.73e-20 	1.00e+00 	5.81e-25 	NE	
186523	0	5.22e-20 	5.78e-20 	1.00e+00 	4.72e-25 	NE	
186549	82	7.96e-184	3.49e-30 	1.00e+00 	6.74e-25 	NE	
186565	0	5.22e-20 	3.46e-21 	1.00e+00 	4.89e-25 	NE	
186601	68	7.40e-156	1.18e-29 	1.00e+00 	6.95e-25 	NE	
186663	131	5.27e-284	3.36e-39 	1.00e+00 	1.17e-24 	NE	
186706	295	0.00e+00 	1.27e-59 	1.00e+00 	3.30e-24 	NE	
186730	349	0.00e+00 	2.41e-66 	1.00e+00 	4.88e-24 	NE	
186773	0	5.22e-20 	3.46e-21 	1.00e+00 	9.75e-25 	NE	
186780	156	0.00e+00 	1.30e-40 	1.00e+00 	1.27e-24 	NE	
186813	28	3.11e-78 	2.28e-26 	1.00e+00 	7.36e-25 	NE	Rv0158_(-)
186852	266	0.00e+00 	5.28e-56 	1.00e+00 	2.46e-24 	NE	Rv0158_(-)
186869	0	5.22e-20 	3.46e-21 	1.00e+00 	9.95e-25 	NE	Rv0158_(-)
186929	391	0.00e+00 	7.14e-70 	1.00e+00 	9.22e-24 	NE	Rv0158_(-)
186935	136	5.41e-294	8.00e-40 	1.00e+00 	4.45e-24 	NE	Rv0158_(-)
186938	438	0.00e+00 	1.99e-77 	1.00e+00 	2.53e-23 	NE	Rv0158_(-)
186971	178	0.00e+00 	4.71e-45 	1.00e+00 	1.11e-23 	NE	Rv0158_(-)
187043	139	5.49e-300	3.39e-40 	1.00e+00 	1.37e-23 	NE	Rv0158_(-)
187049	21	3.00e-64 	1.87e-25 	1.00e+00 	1.71e-23 	NE	Rv0158_(-)
187103	52	3.51e-126	2.58e-29 	1.00e+00 	6.58e-23 	NE	Rv0158_(-)
187121	516	0.00e+00 	3.86e-87 	1.00e+00 	1.71e-21 	NE	Rv0158_(-)
187184	146	5.70e-314	4.55e-41 	1.00e+00 	5.39e-22 	NE	Rv0158_(-)
187194	491	0.00e+00 	5.01e-84 	1.00e+00 	4.09e-21 	NE	Rv0158_(-)
187235	159	0.00e+00 	1.09e-42 	1.00e+00 	1.36e-21 	NE	Rv0158_(-)
187268	22	3.01e-66 	2.82e-23 	1.00e+00 	1.24e-21 	NE	Rv0158_(-)
187292	0	1.01e-17 	1.86e-19 	1.00e+00 	3.08e-21 	NE	Rv0158_(-)
187460	0	1.01e-17 	1.90e-19 	1.00e+00 	1.28e-20 	NE	Rv0159c_(PE3)
187551	418	0.00e+00 	1.67e-71 	1.00e+00 	3.44e-19 	NE	Rv0159c_(PE3)
187557	688	0.00e+00 	1.48e-108	1.00e+00 	1.78e-18 	NE	Rv0159c_(PE3)
187561	1209	0.00e+00 	1.98e-173	1.00e+00 	1.71e-17 	NE	Rv0159c_(PE3)
187568	0	1.01e-17 	1.71e-19 	1.00e+00 	1.19e-19 	NE	Rv0159c_(PE3)
187583	0	1.01e-17 	1.74e-19 	1.00e+00 	1.21e-19 	NE	Rv0159c_(PE3)
187598	917	0.00e+00 	1.13e-133	1.00e+00 	5.73e-18 	NE	Rv0159c_(PE3)
187601	99	4.47e-220	3.24e-35 	1.00e+00 	2.00e-19 	NE	Rv0159c_(PE3)
187694	598	0.00e+00 	2.38e-97 	1.00e+00 	1.61e-18 	NE	Rv0159c_(PE3)
187704	254	0.00e+00 	1.62e-54 	1.00e+00 	3.96e-19 	NE	Rv0159c_(PE3)
187710	61	3.68e-144	1.75e-30 	1.00e+00 	1.83e-19 	NE	Rv0159c_(PE3)
187716	84	4.14e-190	2.39e-33 	1.00e+00 	2.19e-19 	NE	Rv0159c_(PE3)
187730	548	0.00e+00 	4.00e-91 	1.00e+00 	1.89e-18 	NE	Rv0159c_(PE3)
187739	35	3.22e-92 	3.02e-27 	1.00e+00 	2.56e-19 	NE	Rv0159c_(PE3)
187763	506	0.00e+00 	6.81e-86 	1.00e+00 	2.58e-18 	NE	Rv0159c_(PE3)
187775	358	0.00e+00 	1.82e-67 	1.00e+00 	1.68e-18 	NE	Rv0159c_(PE3)
187833	1040	0.00e+00 	2.19e-152	1.00e+00 	3.29e-17 	NE	Rv0159c_(PE3)
187836	789	0.00e+00 	3.93e-121	1.00e+00 	1.18e-17 	NE	Rv0159c_(PE3)
187854	15	2.90e-52 	1.56e-24 	1.00e+00 	4.91e-19 	NE	Rv0159c_(PE3)
187911	180	0.00e+00 	4.44e-45 	1.00e+00 	9.78e-19 	NE	Rv0159c_(PE3)
187963	716	0.00e+00 	4.83e-112	1.00e+00 	9.07e-18 	NE	Rv0159c_(PE3)
187974	0	5.22e-20 	3.46e-21 	1.00e+00 	4.80e-19 	NE	Rv0159c_(PE3)
187992	412	0.00e+00 	1.73e-72 	1.00e+00 	2.69e-18 	NE	Rv0159c_(PE3)
188001	276	0.00e+00 	2.96e-57 	1.00e+00 	1.58e-18 	NE	Rv0159c_(PE3)
188013	1112	0.00e+00 	2.37e-161	1.00e+00 	5.12e-17 	NE	Rv0159c_(PE3)
188019	2327	0.00e+00 	1.22e-312	1.00e+00 	7.60e-15 	NE	Rv0159c_(PE3)
188028	49	3.46e-120	5.45e-29 	1.00e+00 	6.47e-19 	NE	Rv0159c_(PE3)
188065	68	3.81e-158	2.35e-31 	1.00e+00 	1.82e-19 	NE	Rv0159c_(PE3)
188082	204	0.00e+00 	2.73e-48 	1.00e+00 	9.69e-20 	NE	Rv0159c_(PE3)
188094	90	4.27e-202	4.27e-34 	1.00e+00 	2.39e-20 	NE	Rv0159c_(PE3)
188122	0	5.22e-20 	3.46e-21 	1.00e+00 	4.79e-21 	NE	Rv0159c_(PE3)
188128	295	0.00e+00 	6.42e-58 	1.00e+00 	4.68e-21 	NE	Rv0159c_(PE3)
188131	124	5.09e-270	2.50e-38 	1.00e+00 	1.18e-21 	NE	Rv0159c_(PE3)
188183	165	0.00e+00 	1.96e-43 	1.00e+00 	5.00e-22 	NE	Rv0159c_(PE3)
188191	160	0.00e+00 	8.22e-43 	1.00e+00 	1.96e-22 	NE	Rv0159c_(PE3)
188201	268	0.00e+00 	2.93e-56 	1.00e+00 	1.25e-22 	NE	Rv0159c_(PE3)
188216	0	5.32e-20 	9.80e-20 	1.00e+00 	1.82e-23 	NE	Rv0159c_(PE3)
188235	2	5.38e-24 	5.63e-20 	1.00e+00 	4.08e-24 	NE	Rv0159c_(PE3)
188267	52	1.68e-125	3.23e-26 	1.00e+00 	1.53e-24 	NE	Rv0159c_(PE3)
188341	0	5.22e-20 	3.55e-21 	1.00e+00 	6.94e-25 	NE	Rv0159c_(PE3)
188367	41	6.45e-102	2.78e-26 	1.00e+00 	8.31e-25 	NE	Rv0159c_(PE3)
188409	485	0.00e+00 	2.85e-83 	1.00e+00 	9.72e-24 	NE	Rv0159c_(PE3)
188443	32	3.17e-86 	8.96e-27 	1.00e+00 	1.65e-24 	NE	Rv0159c_(PE3)
188483	0	5.22e-20 	3.48e-21 	1.00e+00 	1.55e-24 	NE	Rv0159c_(PE3)
188548	777	0.00e+00 	6.20e-118	1.00e+00 	1.06e-22 	NE	Rv0159c_(PE3)
188580	170	0.00e+00 	4.67e-44 	1.00e+00 	9.17e-24 	NE	Rv0159c_(PE3)
188642	335	0.00e+00 	1.33e-64 	1.00e+00 	1.30e-23 	NE	Rv0159c_(PE3)
188667	39	3.29e-100	9.58e-28 	1.00e+00 	3.32e-24 	NE	Rv0159c_(PE3)
188765	56	3.59e-134	7.32e-30 	1.00e+00 	4.21e-24 	NE	Rv0159c_(PE3)
188832	1009	0.00e+00 	1.59e-148	1.00e+00 	5.32e-22 	NE	Rv0159c_(PE3)
188868	106	4.64e-234	4.35e-36 	1.00e+00 	1.30e-23 	NE	
188875	159	0.00e+00 	1.09e-42 	1.00e+00 	6.25e-24 	NE	
188918	0	5.22e-20 	3.46e-21 	1.00e+00 	1.69e-24 	NE	
188994	355	0.00e+00 	2.17e-65 	1.00e+00 	6.42e-24 	NE	Rv0160c_(PE4)
189022	0	1.01e-17 	1.71e-19 	1.00e+00 	1.66e-24 	NE	Rv0160c_(PE4)
189042	0	1.01e-17 	1.74e-19 	1.00e+00 	2.88e-24 	NE	Rv0160c_(PE4)
189061	89	1.59e-195	1.42e-30 	1.00e+00 	1.54e-23 	NE	Rv0160c_(PE4)
189127	51	3.50e-124	3.07e-29 	1.00e+00 	4.66e-23 	NE	Rv0160c_(PE4)
189157	143	5.61e-308	1.08e-40 	1.00e+00 	2.66e-22 	NE	Rv0160c_(PE4)
189160	262	0.00e+00 	1.64e-55 	1.00e+00 	1.33e-21 	NE	Rv0160c_(PE4)
189212	0	5.22e-20 	3.46e-21 	1.00e+00 	9.72e-22 	NE	Rv0160c_(PE4)
189220	485	0.00e+00 	1.41e-81 	1.00e+00 	2.62e-20 	NE	Rv0160c_(PE4)
189238	0	5.22e-20 	3.46e-21 	1.00e+00 	5.33e-21 	NE	Rv0160c_(PE4)
189247	193	0.00e+00 	3.22e-45 	1.00e+00 	3.13e-20 	NE	Rv0160c_(PE4)
189310	3	2.73e-28 	6.37e-22 	1.00e+00 	3.45e-20 	NE	Rv0160c_(PE4)
189364	1526	0.00e+00 	1.47e-211	1.00e+00 	7.06e-17 	NE	Rv0160c_(PE4)
189367	291	0.00e+00 	4.01e-59 	1.00e+00 	4.42e-19 	NE	Rv0160c_(PE4)
189383	45	3.39e-112	1.71e-28 	1.00e+00 	1.62e-19 	NE	Rv0160c_(PE4)
189385	26	3.07e-74 	9.71e-26 	1.00e+00 	1.57e-19 	NE	Rv0160c_(PE4)
189416	0	5.22e-20 	3.56e-21 	1.00e+00 	1.67e-19 	NE	Rv0160c_(PE4)
189445	513	0.00e+00 	4.73e-85 	1.00e+00 	2.45e-18 	NE	Rv0160c_(PE4)
189460	1004	0.00e+00 	6.65e-148	1.00e+00 	2.34e-17 	NE	Rv0160c_(PE4)
189466	230	0.00e+00 	1.58e-51 	1.00e+00 	9.85e-19 	NE	Rv0160c_(PE4)
189535	273	0.00e+00 	6.99e-57 	1.00e+00 	1.21e-18 	NE	Rv0160c_(PE4)
189547	255	0.00e+00 	1.22e-54 	1.00e+00 	1.18e-18 	NE	Rv0160c_(PE4)
189562	11	2.85e-44 	9.12e-24 	1.00e+00 	4.71e-19 	NE	Rv0160c_(PE4)
189569	543	0.00e+00 	5.22e-90 	1.00e+00 	5.76e-18 	NE	Rv0160c_(PE4)
189616	644	0.00e+00 	4.46e-103	1.00e+00 	1.00e-17 	NE	Rv0160c_(PE4)
189665	1	7.95e-24 	1.97e-21 	1.00e+00 	7.42e-19 	NE	Rv0160c_(PE4)
189686	277	0.00e+00 	8.45e-56 	1.00e+00 	2.80e-18 	NE	Rv0160c_(PE4)
189730	3668	0.00e+00 	0.00e+00 	1.00e+00 	4.11e-12 	NE	Rv0160c_(PE4)
189760	8	2.80e-38 	2.50e-22 	1.00e+00 	1.19e-18 	NE	Rv0160c_(PE4)
189812	21	3.00e-64 	7.03e-24 	1.00e+00 	2.68e-19 	NE	Rv0160c_(PE4)
189875	0	5.22e-20 	5.95e-21 	1.00e+00 	5.86e-20 	NE	Rv0160c_(PE4)
189967	126	9.98e-272	1.21e-36 	1.00e+00 	2.99e-20 	NE	Rv0160c_(PE4)
189981	0	5.22e-20 	3.46e-21 	1.00e+00 	9.63e-21 	NE	Rv0160c_(PE4)
189989	146	1.11e-311	2.29e-39 	1.00e+00 	1.26e-20 	NE	Rv0160c_(PE4)
190004	1107	0.00e+00 	9.95e-161	1.00e+00 	6.03e-19 	NE	Rv0160c_(PE4)
190017	0	5.22e-20 	3.46e-21 	1.00e+00 	6.15e-21 	NE	Rv0160c_(PE4)
190127	468	0.00e+00 	1.84e-79 	1.00e+00 	1.61e-20 	NE	Rv0160c_(PE4)
190146	19	2.97e-60 	3.59e-25 	1.00e+00 	1.72e-21 	NE	Rv0160c_(PE4)
190180	385	0.00e+00 	9.60e-71 	1.00e+00 	2.65e-21 	NE	Rv0160c_(PE4)
190255	40	3.30e-102	7.19e-28 	1.00e+00 	3.76e-22 	NE	Rv0160c_(PE4)
190267	254	0.00e+00 	1.62e-54 	1.00e+00 	2.82e-22 	NE	Rv0160c_(PE4)
190328	196	0.00e+00 	2.70e-47 	1.00e+00 	1.06e-22 	NE	Rv0160c_(PE4)
190496	0	5.22e-20 	7.44e-20 	1.00e+00 	1.75e-23 	NE	
190505	3	5.30e-26 	3.21e-20 	1.00e+00 	4.27e-24 	NE	
190508	315	0.00e+00 	4.34e-59 	1.00e+00 	6.35e-24 	NE	
190512	13	2.88e-48 	3.62e-24 	1.00e+00 	1.28e-24 	NE	
190516	91	4.29e-204	7.02e-34 	1.00e+00 	9.84e-25 	NE	
190525	89	4.25e-200	5.69e-34 	1.00e+00 	8.80e-25 	NE	
190542	187	0.00e+00 	3.57e-46 	1.00e+00 	1.39e-24 	NE	
190582	0	5.22e-20 	3.46e-21 	1.00e+00 	6.38e-25 	NE	
190594	356	0.00e+00 	1.63e-65 	1.00e+00 	3.32e-24 	NE	
190596	0	5.22e-20 	4.48e-18 	1.00e+00 	7.48e-25 	NE	
190611	4	5.33e-28 	1.45e-18 	1.00e+00 	5.09e-25 	NE	Rv0161_(-)
190700	0	5.22e-20 	4.58e-18 	1.00e+00 	4.56e-25 	NE	Rv0161_(-)
190787	78	7.80e-176	8.77e-28 	1.00e+00 	6.49e-25 	NE	Rv0161_(-)
190861	0	1.01e-17 	4.91e-15 	1.00e+00 	4.69e-25 	NE	Rv0161_(-)
190894	0	1.01e-17 	5.01e-15 	1.00e+00 	4.42e-25 	NE	Rv0161_(-)
191002	5	1.04e-27 	1.20e-15 	1.00e+00 	4.48e-25 	NE	Rv0161_(-)
191060	0	1.01e-17 	5.02e-15 	1.00e+00 	4.38e-25 	NE	Rv0161_(-)
191091	0	1.01e-17 	5.01e-15 	1.00e+00 	4.41e-25 	NE	Rv0161_(-)
191113	59	1.37e-135	2.21e-22 	1.00e+00 	5.88e-25 	NE	Rv0161_(-)
191159	0	5.22e-20 	5.54e-19 	1.00e+00 	4.67e-25 	NE	Rv0161_(-)
191206	76	7.72e-172	1.87e-28 	1.00e+00 	6.51e-25 	NE	Rv0161_(-)
191367	31	3.15e-84 	1.28e-26 	1.00e+00 	5.51e-25 	NE	Rv0161_(-)
191418	0	5.22e-20 	3.49e-21 	1.00e+00 	4.71e-25 	NE	Rv0161_(-)
191576	149	1.12e-317	9.76e-40 	1.00e+00 	9.53e-25 	NE	Rv0161_(-)
191771	22	3.01e-66 	7.53e-20 	1.00e+00 	5.69e-25 	NE	Rv0161_(-)
191809	0	1.95e-15 	5.01e-16 	1.00e+00 	4.60e-25 	NE	Rv0161_(-)
191852	0	1.96e-15 	5.10e-16 	1.00e+00 	4.41e-25 	NE	Rv0161_(-)
191927	0	1.96e-15 	5.10e-16 	1.00e+00 	4.38e-25 	NE	Rv0161_(-)
191932	30	2.27e-75 	9.38e-20 	1.00e+00 	5.06e-25 	NE	Rv0161_(-)
191985	0	1.01e-17 	5.01e-16 	1.00e+00 	4.47e-25 	NE	Rv0162c_(adhE1)
192058	0	1.01e-17 	5.01e-16 	1.00e+00 	4.40e-25 	NE	Rv0162c_(adhE1)
192168	26	1.15e-69 	2.88e-19 	1.00e+00 	4.98e-25 	NE	Rv0162c_(adhE1)
192277	0	5.22e-20 	2.93e-16 	1.00e+00 	4.55e-25 	NE	Rv0162c_(adhE1)
192372	103	8.86e-226	4.30e-29 	1.00e+00 	7.40e-25 	NE	Rv0162c_(adhE1)
192419	0	1.01e-17 	1.71e-19 	1.00e+00 	4.85e-25 	NE	Rv0162c_(adhE1)
192451	0	1.01e-17 	1.74e-19 	1.00e+00 	4.58e-25 	NE	Rv0162c_(adhE1)
192453	125	1.92e-267	4.66e-35 	1.00e+00 	8.40e-25 	NE	Rv0162c_(adhE1)
192481	40	3.30e-102	7.23e-28 	1.00e+00 	6.09e-25 	NE	Rv0162c_(adhE1)
192545	19	2.97e-60 	3.47e-24 	1.00e+00 	5.23e-25 	NE	Rv0162c_(adhE1)
192581	0	5.22e-20 	4.20e-21 	1.00e+00 	5.00e-25 	NE	Rv0162c_(adhE1)
192681	320	0.00e+00 	5.98e-61 	1.00e+00 	2.57e-24 	NE	Rv0162c_(adhE1)
192712	0	1.01e-17 	1.71e-19 	1.00e+00 	6.97e-25 	NE	Rv0162c_(adhE1)
192920	0	1.01e-17 	1.74e-19 	1.00e+00 	5.64e-25 	NE	Rv0162c_(adhE1)
193050	299	0.00e+00 	1.01e-56 	1.00e+00 	2.80e-24 	NE	Rv0162c_(adhE1)
193076	231	0.00e+00 	1.19e-51 	1.00e+00 	2.57e-24 	NE	Rv0162c_(adhE1)
193110	170	0.00e+00 	4.67e-44 	1.00e+00 	1.92e-24 	NE	Rv0162c_(adhE1)
193231	276	0.00e+00 	2.96e-57 	1.00e+00 	2.86e-24 	NE	Rv0163_(-)
193234	10	2.83e-42 	1.49e-23 	1.00e+00 	8.27e-25 	NE	Rv0163_(-)
193256	47	3.42e-116	3.68e-28 	1.00e+00 	8.11e-25 	NE	Rv0163_(-)
193339	17	2.93e-56 	7.24e-25 	1.00e+00 	1.11e-24 	NE	Rv0163_(-)
193370	90	4.27e-202	5.89e-34 	1.00e+00 	4.22e-24 	NE	Rv0163_(-)
193417	5	2.76e-32 	2.09e-22 	1.00e+00 	9.60e-24 	NE	Rv0163_(-)
193434	278	0.00e+00 	2.13e-56 	1.00e+00 	1.29e-22 	NE	Rv0163_(-)
193489	282	0.00e+00 	5.29e-58 	1.00e+00 	2.92e-22 	NE	Rv0163_(-)
193503	164	0.00e+00 	2.61e-43 	1.00e+00 	3.34e-22 	NE	Rv0163_(-)
193562	48	3.44e-118	7.27e-29 	1.00e+00 	4.52e-22 	NE	Rv0163_(-)
193570	0	5.22e-20 	3.46e-21 	1.00e+00 	1.19e-21 	NE	Rv0163_(-)
193659	444	0.00e+00 	1.80e-76 	1.00e+00 	3.30e-20 	NE	Rv0164_(TB18.5)
193739	0	2.71e-06 	5.02e-11 	1.00e+00 	8.62e-21 	NE	Rv0164_(TB18.5)
193749	0	2.72e-06 	5.12e-11 	1.00e+00 	2.66e-23 	NE	Rv0164_(TB18.5)
193797	0	2.72e-06 	5.13e-11 	1.00e+00 	5.72e-25 	NE	Rv0164_(TB18.5)
193860	0	2.72e-06 	5.13e-11 	1.00e+00 	4.48e-25 	NE	Rv0164_(TB18.5)
193862	0	2.72e-06 	5.13e-11 	1.00e+00 	4.81e-25 	NE	Rv0164_(TB18.5)
193875	0	2.72e-06 	5.13e-11 	1.00e+00 	8.23e-25 	NE	Rv0164_(TB18.5)
193878	0	2.72e-06 	5.12e-11 	1.00e+00 	7.73e-23 	NE	Rv0164_(TB18.5)
194109	880	0.00e+00 	1.34e-120	1.00e+00 	2.11e-18 	NE	Rv0164_(TB18.5)
194206	2	2.77e-26 	1.12e-21 	1.00e+00 	5.37e-20 	NE	Rv0165c_(-)
194308	365	0.00e+00 	7.06e-67 	1.00e+00 	1.28e-19 	NE	Rv0165c_(-)
194310	237	0.00e+00 	2.12e-52 	1.00e+00 	6.25e-20 	NE	Rv0165c_(-)
194323	394	0.00e+00 	6.00e-72 	1.00e+00 	9.65e-20 	NE	Rv0165c_(-)
194425	125	5.11e-272	1.87e-38 	1.00e+00 	2.79e-20 	NE	Rv0165c_(-)
194801	0	1.01e-17 	1.71e-19 	1.00e+00 	1.43e-20 	NE	Rv0165c_(-)
194906	0	1.01e-17 	1.75e-19 	1.00e+00 	1.35e-20 	NE	Rv0165c_(-)
194933	35	1.21e-87 	7.52e-24 	1.00e+00 	1.56e-20 	NE	Rv0165c_(-)
194940	84	4.14e-190	1.53e-32 	1.00e+00 	1.97e-20 	NE	
194990	1384	0.00e+00 	3.21e-195	1.00e+00 	4.66e-18 	NE	
195030	14	2.89e-50 	2.35e-24 	1.00e+00 	1.67e-20 	NE	Rv0166_(fadD5)
195036	361	0.00e+00 	1.46e-67 	1.00e+00 	6.94e-20 	NE	Rv0166_(fadD5)
195053	372	0.00e+00 	3.29e-69 	1.00e+00 	7.32e-20 	NE	Rv0166_(fadD5)
195162	321	0.00e+00 	7.37e-63 	1.00e+00 	5.99e-20 	NE	Rv0166_(fadD5)
195244	36	3.24e-94 	2.27e-27 	1.00e+00 	1.88e-20 	NE	Rv0166_(fadD5)
195303	29	3.12e-80 	2.71e-26 	1.00e+00 	1.93e-20 	NE	Rv0166_(fadD5)
195482	0	5.22e-20 	3.51e-21 	1.00e+00 	2.15e-20 	NE	Rv0166_(fadD5)
195492	922	0.00e+00 	5.50e-136	1.00e+00 	1.91e-18 	NE	Rv0166_(fadD5)
195560	1857	0.00e+00 	4.08e-254	1.00e+00 	9.46e-17 	NE	Rv0166_(fadD5)
195641	688	0.00e+00 	1.48e-108	1.00e+00 	7.71e-19 	NE	Rv0166_(fadD5)
195658	287	0.00e+00 	1.26e-58 	1.00e+00 	1.41e-19 	NE	Rv0166_(fadD5)
195700	330	0.00e+00 	5.58e-64 	1.00e+00 	1.40e-19 	NE	Rv0166_(fadD5)
195758	800	0.00e+00 	1.68e-122	1.00e+00 	8.39e-19 	NE	Rv0166_(fadD5)
195859	0	5.22e-20 	3.46e-21 	1.00e+00 	2.75e-20 	NE	Rv0166_(fadD5)
195894	93	8.42e-206	9.11e-33 	1.00e+00 	1.11e-20 	NE	Rv0166_(fadD5)
195975	509	0.00e+00 	2.87e-86 	1.00e+00 	2.90e-20 	NE	Rv0166_(fadD5)
196045	0	2.96e-17 	4.76e-17 	1.00e+00 	2.41e-21 	NE	Rv0166_(fadD5)
196145	0	2.97e-17 	4.86e-17 	1.00e+00 	5.05e-22 	NE	Rv0166_(fadD5)
196172	1	2.98e-19 	3.65e-17 	1.00e+00 	1.26e-22 	NE	Rv0166_(fadD5)
196243	7	2.03e-31 	6.51e-18 	1.00e+00 	5.10e-23 	NE	Rv0166_(fadD5)
196259	438	0.00e+00 	1.22e-71 	1.00e+00 	2.24e-22 	NE	Rv0166_(fadD5)
196294	479	0.00e+00 	1.56e-82 	1.00e+00 	2.55e-22 	NE	Rv0166_(fadD5)
196316	189	0.00e+00 	2.01e-46 	1.00e+00 	7.06e-23 	NE	Rv0166_(fadD5)
196428	0	5.22e-20 	3.46e-21 	1.00e+00 	2.81e-23 	NE	Rv0166_(fadD5)
196458	1159	0.00e+00 	1.68e-165	1.00e+00 	4.20e-21 	NE	Rv0166_(fadD5)
196490	192	0.00e+00 	8.52e-47 	1.00e+00 	7.75e-23 	NE	Rv0166_(fadD5)
196577	0	1.95e-15 	2.15e-17 	1.00e+00 	1.36e-23 	NE	Rv0166_(fadD5)
196655	0	1.96e-15 	2.20e-17 	1.00e+00 	4.14e-24 	NE	Rv0166_(fadD5)
196669	0	1.96e-15 	2.20e-17 	1.00e+00 	3.02e-24 	NE	
196683	12	2.07e-39 	6.99e-19 	1.00e+00 	6.96e-24 	NE	
196700	1263	0.00e+00 	7.28e-175	1.00e+00 	4.61e-21 	NE	
196723	310	0.00e+00 	1.73e-61 	1.00e+00 	9.20e-23 	NE	
196743	0	3.49e-19 	4.79e-18 	1.00e+00 	1.25e-23 	NE	
196756	1	3.52e-21 	3.67e-18 	1.00e+00 	2.88e-24 	NE	
196831	1	3.00e-21 	3.67e-18 	1.00e+00 	9.52e-25 	NE	
196888	135	3.95e-289	7.38e-35 	1.00e+00 	1.07e-24 	NE	Rv0167_(yrbE1A)
197036	0	5.22e-20 	4.74e-21 	1.00e+00 	5.41e-25 	NE	Rv0167_(yrbE1A)
197057	17	5.70e-54 	3.65e-23 	1.00e+00 	5.22e-25 	NE	Rv0167_(yrbE1A)
197091	101	4.52e-224	3.65e-34 	1.00e+00 	8.48e-25 	NE	Rv0167_(yrbE1A)
197392	31	3.15e-84 	9.56e-27 	1.00e+00 	8.26e-25 	NE	Rv0167_(yrbE1A)
197419	65	3.76e-152	5.58e-31 	1.00e+00 	1.86e-24 	NE	Rv0167_(yrbE1A)
197518	14	2.89e-50 	2.35e-24 	1.00e+00 	4.36e-24 	NE	Rv0167_(yrbE1A)
197720	205	0.00e+00 	3.88e-48 	1.00e+00 	3.93e-23 	NE	Rv0168_(yrbE1B)
197813	516	0.00e+00 	3.86e-87 	1.00e+00 	3.70e-22 	NE	Rv0168_(yrbE1B)
197816	550	0.00e+00 	2.26e-91 	1.00e+00 	5.79e-22 	NE	Rv0168_(yrbE1B)
197860	0	5.22e-20 	3.46e-21 	1.00e+00 	6.76e-23 	NE	Rv0168_(yrbE1B)
198073	242	0.00e+00 	2.55e-51 	1.00e+00 	2.87e-22 	NE	Rv0168_(yrbE1B)
198200	483	0.00e+00 	4.97e-83 	1.00e+00 	1.31e-21 	NE	Rv0168_(yrbE1B)
198217	970	0.00e+00 	1.14e-143	1.00e+00 	1.24e-20 	NE	Rv0168_(yrbE1B)
198257	32	3.17e-86 	7.16e-27 	1.00e+00 	2.66e-22 	NE	Rv0168_(yrbE1B)
198278	308	0.00e+00 	3.08e-61 	1.00e+00 	8.48e-22 	NE	Rv0168_(yrbE1B)
198287	931	0.00e+00 	8.18e-139	1.00e+00 	1.21e-20 	NE	Rv0168_(yrbE1B)
198377	838	0.00e+00 	3.11e-127	1.00e+00 	8.24e-21 	NE	Rv0168_(yrbE1B)
198380	31	3.15e-84 	9.88e-27 	1.00e+00 	2.70e-22 	NE	Rv0168_(yrbE1B)
198386	8	2.80e-38 	4.18e-23 	1.00e+00 	8.08e-23 	NE	Rv0168_(yrbE1B)
198494	600	0.00e+00 	8.07e-97 	1.00e+00 	5.09e-22 	NE	Rv0168_(yrbE1B)
198527	0	5.22e-20 	3.46e-21 	1.00e+00 	3.58e-23 	NE	Rv0168_(yrbE1B)
198576	54	6.89e-128	6.54e-28 	1.00e+00 	2.28e-23 	NE	Rv0169_(mce1A)
198598	538	0.00e+00 	7.04e-90 	1.00e+00 	1.66e-22 	NE	Rv0169_(mce1A)
198619	561	0.00e+00 	9.63e-93 	1.00e+00 	1.90e-22 	NE	Rv0169_(mce1A)
198631	147	5.72e-316	3.42e-41 	1.00e+00 	3.13e-23 	NE	Rv0169_(mce1A)
198633	1	7.95e-24 	1.97e-21 	1.00e+00 	1.32e-23 	NE	Rv0169_(mce1A)
198729	585	0.00e+00 	3.77e-94 	1.00e+00 	1.92e-22 	NE	Rv0169_(mce1A)
198731	0	5.22e-20 	3.46e-21 	1.00e+00 	1.93e-23 	NE	Rv0169_(mce1A)
198754	311	0.00e+00 	6.53e-60 	1.00e+00 	1.08e-22 	NE	Rv0169_(mce1A)
198825	472	0.00e+00 	1.16e-81 	1.00e+00 	3.23e-22 	NE	Rv0169_(mce1A)
198887	55	3.57e-132	9.75e-30 	1.00e+00 	7.23e-23 	NE	Rv0169_(mce1A)
198891	1545	0.00e+00 	2.88e-215	1.00e+00 	5.94e-20 	NE	Rv0169_(mce1A)
198934	0	5.22e-20 	3.46e-21 	1.00e+00 	1.03e-22 	NE	Rv0169_(mce1A)
198958	179	0.00e+00 	1.78e-43 	1.00e+00 	6.86e-23 	NE	Rv0169_(mce1A)
199085	15	2.90e-52 	1.56e-24 	1.00e+00 	2.05e-23 	NE	Rv0169_(mce1A)
199194	365	0.00e+00 	4.09e-68 	1.00e+00 	7.00e-23 	NE	Rv0169_(mce1A)
199350	97	4.43e-216	5.74e-35 	1.00e+00 	2.48e-23 	NE	Rv0169_(mce1A)
199404	959	0.00e+00 	2.67e-142	1.00e+00 	1.19e-21 	NE	Rv0169_(mce1A)
199406	360	0.00e+00 	1.03e-67 	1.00e+00 	1.01e-22 	NE	Rv0169_(mce1A)
199440	131	5.27e-284	3.36e-39 	1.00e+00 	2.56e-23 	NE	Rv0169_(mce1A)
199460	332	0.00e+00 	3.15e-64 	1.00e+00 	3.12e-23 	NE	Rv0169_(mce1A)
199481	0	1.01e-17 	1.71e-19 	1.00e+00 	5.64e-24 	NE	Rv0169_(mce1A)
199488	0	1.01e-17 	1.74e-19 	1.00e+00 	4.71e-24 	NE	Rv0169_(mce1A)
199516	250	0.00e+00 	1.27e-50 	1.00e+00 	3.01e-23 	NE	Rv0169_(mce1A)
199525	683	0.00e+00 	6.21e-108	1.00e+00 	3.67e-22 	NE	Rv0169_(mce1A)
199529	919	0.00e+00 	2.55e-137	1.00e+00 	1.10e-21 	NE	Rv0169_(mce1A)
199555	0	1.01e-17 	1.71e-19 	1.00e+00 	2.34e-23 	NE	Rv0169_(mce1A)
199591	0	1.01e-17 	1.74e-19 	1.00e+00 	5.85e-24 	NE	Rv0169_(mce1A)
199603	378	0.00e+00 	1.47e-66 	1.00e+00 	1.28e-23 	NE	Rv0169_(mce1A)
199633	125	5.11e-272	1.87e-38 	1.00e+00 	3.51e-24 	NE	Rv0169_(mce1A)
199645	4	2.75e-30 	5.94e-22 	1.00e+00 	1.39e-24 	NE	Rv0169_(mce1A)
199677	15	2.90e-52 	2.60e-23 	1.00e+00 	2.06e-24 	NE	Rv0169_(mce1A)
199679	797	0.00e+00 	4.82e-121	1.00e+00 	1.65e-22 	NE	Rv0169_(mce1A)
199683	86	4.18e-194	1.35e-33 	1.00e+00 	9.51e-24 	NE	Rv0169_(mce1A)
199779	310	0.00e+00 	1.73e-61 	1.00e+00 	2.29e-23 	NE	Rv0169_(mce1A)
199815	124	5.09e-270	2.50e-38 	1.00e+00 	1.30e-23 	NE	Rv0169_(mce1A)
199842	901	0.00e+00 	4.45e-135	1.00e+00 	5.30e-22 	NE	Rv0169_(mce1A)
199854	309	0.00e+00 	2.30e-61 	1.00e+00 	4.69e-23 	NE	Rv0169_(mce1A)
199873	149	5.78e-320	1.92e-41 	1.00e+00 	1.61e-23 	NE	Rv0169_(mce1A)
199880	534	0.00e+00 	2.22e-89 	1.00e+00 	5.16e-23 	NE	Rv0169_(mce1A)
200002	13	2.88e-48 	3.62e-24 	1.00e+00 	4.62e-24 	NE	Rv0170_(mce1B)
200009	121	5.01e-264	1.29e-37 	1.00e+00 	2.31e-24 	NE	Rv0170_(mce1B)
200011	15	2.90e-52 	3.24e-23 	1.00e+00 	8.17e-25 	NE	Rv0170_(mce1B)
200073	0	5.22e-20 	5.78e-21 	1.00e+00 	5.19e-25 	NE	Rv0170_(mce1B)
200097	83	8.00e-186	2.65e-31 	1.00e+00 	6.97e-25 	NE	Rv0170_(mce1B)
200140	68	3.81e-158	2.35e-31 	1.00e+00 	6.73e-25 	NE	Rv0170_(mce1B)
200162	23	3.03e-68 	1.59e-23 	1.00e+00 	5.34e-25 	NE	Rv0170_(mce1B)
200189	0	1.01e-17 	1.83e-19 	1.00e+00 	4.65e-25 	NE	Rv0170_(mce1B)
200206	0	1.01e-17 	1.86e-19 	1.00e+00 	5.01e-25 	NE	Rv0170_(mce1B)
200213	333	0.00e+00 	6.27e-61 	1.00e+00 	2.94e-24 	NE	Rv0170_(mce1B)
200421	99	4.47e-220	3.24e-35 	1.00e+00 	1.20e-24 	NE	Rv0170_(mce1B)
200563	105	4.61e-232	5.80e-36 	1.00e+00 	1.02e-24 	NE	Rv0170_(mce1B)
200702	195	0.00e+00 	3.60e-47 	1.00e+00 	1.49e-24 	NE	Rv0170_(mce1B)
200713	0	5.22e-20 	3.46e-21 	1.00e+00 	6.36e-25 	NE	Rv0170_(mce1B)
200810	143	1.09e-305	5.42e-39 	1.00e+00 	1.24e-24 	NE	Rv0170_(mce1B)
200831	408	0.00e+00 	1.08e-73 	1.00e+00 	5.26e-24 	NE	Rv0170_(mce1B)
200902	30	3.14e-82 	1.33e-26 	1.00e+00 	1.05e-24 	NE	Rv0170_(mce1B)
200917	8	2.80e-38 	4.19e-23 	1.00e+00 	5.83e-25 	NE	Rv0170_(mce1B)
201021	69	3.83e-160	1.06e-30 	1.00e+00 	6.63e-25 	NE	Rv0171_(mce1C)
201038	35	3.22e-92 	3.02e-27 	1.00e+00 	5.73e-25 	NE	Rv0171_(mce1C)
201055	89	4.25e-200	5.71e-34 	1.00e+00 	7.21e-25 	NE	Rv0171_(mce1C)
201058	0	5.22e-20 	3.46e-21 	1.00e+00 	4.89e-25 	NE	Rv0171_(mce1C)
201104	51	6.78e-122	1.55e-27 	1.00e+00 	6.02e-25 	NE	Rv0171_(mce1C)
201215	25	3.06e-72 	5.90e-26 	1.00e+00 	6.16e-25 	NE	Rv0171_(mce1C)
201243	25	3.06e-72 	1.61e-25 	1.00e+00 	9.32e-25 	NE	Rv0171_(mce1C)
201328	0	5.22e-20 	3.60e-21 	1.00e+00 	2.16e-24 	NE	Rv0171_(mce1C)
201337	625	0.00e+00 	5.41e-99 	1.00e+00 	1.15e-22 	NE	Rv0171_(mce1C)
201436	64	3.74e-150	7.38e-31 	1.00e+00 	1.44e-23 	NE	Rv0171_(mce1C)
201471	517	0.00e+00 	2.90e-87 	1.00e+00 	1.57e-22 	NE	Rv0171_(mce1C)
201518	931	0.00e+00 	8.18e-139	1.00e+00 	1.07e-21 	NE	Rv0171_(mce1C)
201521	157	0.00e+00 	1.94e-42 	1.00e+00 	4.28e-23 	NE	Rv0171_(mce1C)
201581	201	0.00e+00 	6.45e-48 	1.00e+00 	2.54e-23 	NE	Rv0171_(mce1C)
201594	462	0.00e+00 	2.05e-80 	1.00e+00 	4.74e-23 	NE	Rv0171_(mce1C)
201687	92	4.32e-206	2.41e-34 	1.00e+00 	7.26e-24 	NE	Rv0171_(mce1C)
201838	26	3.07e-74 	4.10e-26 	1.00e+00 	1.91e-24 	NE	Rv0171_(mce1C)
201918	41	3.32e-104	5.63e-28 	1.00e+00 	8.90e-25 	NE	Rv0171_(mce1C)
201921	1	7.95e-24 	1.97e-21 	1.00e+00 	5.41e-25 	NE	Rv0171_(mce1C)
201961	108	1.38e-237	9.34e-35 	1.00e+00 	8.39e-25 	NE	Rv0171_(mce1C)
202084	195	0.00e+00 	3.60e-47 	1.00e+00 	1.36e-24 	NE	Rv0171_(mce1C)
202137	0	5.32e-20 	2.10e-19 	1.00e+00 	5.69e-25 	NE	Rv0171_(mce1C)
202238	2	5.38e-24 	1.21e-19 	1.00e+00 	4.77e-25 	NE	Rv0171_(mce1C)
202449	13	1.38e-47 	5.08e-21 	1.00e+00 	5.18e-25 	NE	Rv0171_(mce1C)
202467	142	5.58e-306	2.39e-37 	1.00e+00 	1.17e-24 	NE	Rv0171_(mce1C)
202493	287	0.00e+00 	1.26e-58 	1.00e+00 	3.15e-24 	NE	Rv0172_(mce1D)
202596	11	2.85e-44 	9.12e-24 	1.00e+00 	1.21e-24 	NE	Rv0172_(mce1D)
202629	203	0.00e+00 	1.13e-47 	1.00e+00 	4.86e-24 	NE	Rv0172_(mce1D)
202653	228	0.00e+00 	2.80e-51 	1.00e+00 	1.12e-23 	NE	Rv0172_(mce1D)
202676	55	3.57e-132	9.75e-30 	1.00e+00 	1.07e-23 	NE	Rv0172_(mce1D)
202746	0	5.22e-20 	3.46e-21 	1.00e+00 	2.54e-23 	NE	Rv0172_(mce1D)
202758	1640	0.00e+00 	2.15e-225	1.00e+00 	9.40e-20 	NE	Rv0172_(mce1D)
202839	273	0.00e+00 	6.99e-57 	1.00e+00 	3.40e-22 	NE	Rv0172_(mce1D)
202865	0	5.22e-20 	3.46e-21 	1.00e+00 	4.94e-23 	NE	Rv0172_(mce1D)
202897	145	1.10e-309	3.05e-39 	1.00e+00 	2.13e-23 	NE	Rv0172_(mce1D)
202937	53	3.53e-128	1.73e-29 	1.00e+00 	5.22e-24 	NE	Rv0172_(mce1D)
202940	69	3.83e-160	1.76e-31 	1.00e+00 	1.89e-24 	NE	Rv0172_(mce1D)
203030	19	2.97e-60 	5.41e-24 	1.00e+00 	7.73e-25 	NE	Rv0172_(mce1D)
203113	11	2.85e-44 	2.89e-22 	1.00e+00 	5.31e-25 	NE	Rv0172_(mce1D)
203128	1	7.95e-24 	6.99e-21 	1.00e+00 	4.69e-25 	NE	Rv0172_(mce1D)
203143	120	1.47e-261	1.04e-35 	1.00e+00 	8.34e-25 	NE	Rv0172_(mce1D)
203318	0	5.22e-20 	3.46e-21 	1.00e+00 	5.39e-25 	NE	Rv0172_(mce1D)
203414	176	0.00e+00 	4.21e-43 	1.00e+00 	1.36e-24 	NE	Rv0172_(mce1D)
203424	307	0.00e+00 	4.08e-61 	1.00e+00 	3.11e-24 	NE	Rv0172_(mce1D)
203516	0	5.22e-20 	3.46e-21 	1.00e+00 	8.71e-25 	NE	Rv0172_(mce1D)
203529	395	0.00e+00 	2.27e-70 	1.00e+00 	5.03e-24 	NE	Rv0172_(mce1D)
203559	109	4.71e-240	1.84e-36 	1.00e+00 	1.58e-24 	NE	Rv0172_(mce1D)
203595	186	0.00e+00 	4.76e-46 	1.00e+00 	1.64e-24 	NE	Rv0172_(mce1D)
203642	22	3.01e-66 	1.37e-25 	1.00e+00 	6.94e-25 	NE	Rv0172_(mce1D)
203655	80	4.06e-182	8.19e-33 	1.00e+00 	7.23e-25 	NE	Rv0172_(mce1D)
203688	0	5.22e-20 	1.14e-18 	1.00e+00 	4.84e-25 	NE	Rv0172_(mce1D)
203726	7	5.41e-34 	1.56e-19 	1.00e+00 	4.66e-25 	NE	Rv0172_(mce1D)
203858	0	5.22e-20 	1.16e-18 	1.00e+00 	4.66e-25 	NE	Rv0172_(mce1D)
203910	136	1.05e-291	1.32e-35 	1.00e+00 	9.95e-25 	NE	Rv0172_(mce1D)
203919	43	3.35e-108	3.04e-28 	1.00e+00 	8.61e-25 	NE	Rv0172_(mce1D)
203944	223	0.00e+00 	1.18e-50 	1.00e+00 	3.14e-24 	NE	Rv0172_(mce1D)
203965	232	0.00e+00 	8.90e-52 	1.00e+00 	5.70e-24 	NE	Rv0172_(mce1D)
203992	343	0.00e+00 	1.34e-65 	1.00e+00 	1.52e-23 	NE	Rv0172_(mce1D)
204218	505	0.00e+00 	9.05e-86 	1.00e+00 	4.22e-23 	NE	Rv0173_(lprK)
204227	567	0.00e+00 	1.72e-93 	1.00e+00 	5.88e-23 	NE	Rv0173_(lprK)
204369	0	5.22e-20 	3.46e-21 	1.00e+00 	4.72e-24 	NE	Rv0173_(lprK)
204506	138	1.06e-295	2.27e-38 	1.00e+00 	3.92e-24 	NE	Rv0173_(lprK)
204691	0	5.22e-20 	3.46e-21 	1.00e+00 	2.44e-24 	NE	Rv0173_(lprK)
204728	391	0.00e+00 	7.14e-70 	1.00e+00 	3.05e-23 	NE	Rv0173_(lprK)
204774	588	0.00e+00 	4.19e-96 	1.00e+00 	1.09e-22 	NE	Rv0173_(lprK)
204802	58	3.62e-138	4.13e-30 	1.00e+00 	1.36e-23 	NE	Rv0173_(lprK)
204837	0	5.22e-20 	3.46e-21 	1.00e+00 	1.43e-23 	NE	Rv0173_(lprK)
204866	247	0.00e+00 	6.08e-52 	1.00e+00 	1.09e-22 	NE	Rv0173_(lprK)
204950	99	4.47e-220	3.24e-35 	1.00e+00 	1.28e-22 	NE	Rv0173_(lprK)
205028	784	0.00e+00 	1.65e-120	1.00e+00 	5.96e-21 	NE	Rv0173_(lprK)
205061	1265	0.00e+00 	2.11e-180	1.00e+00 	4.85e-20 	NE	Rv0173_(lprK)
205087	0	1.01e-17 	4.36e-19 	1.00e+00 	2.65e-22 	NE	Rv0173_(lprK)
205172	0	1.01e-17 	4.45e-19 	1.00e+00 	1.78e-22 	NE	Rv0173_(lprK)
205212	12	1.07e-41 	1.42e-20 	1.00e+00 	1.81e-22 	NE	Rv0173_(lprK)
205283	164	0.00e+00 	1.03e-39 	1.00e+00 	4.41e-22 	NE	Rv0174_(mce1F)
205298	0	5.22e-20 	3.46e-21 	1.00e+00 	3.68e-22 	NE	Rv0174_(mce1F)
205309	154	0.00e+00 	2.31e-40 	1.00e+00 	2.04e-21 	NE	Rv0174_(mce1F)
205312	903	0.00e+00 	2.51e-135	1.00e+00 	1.23e-19 	NE	Rv0174_(mce1F)
205338	0	5.22e-20 	3.46e-21 	1.00e+00 	3.22e-21 	NE	Rv0174_(mce1F)
205348	263	0.00e+00 	6.19e-54 	1.00e+00 	1.29e-20 	NE	Rv0174_(mce1F)
205387	0	5.22e-20 	3.47e-21 	1.00e+00 	6.34e-21 	NE	Rv0174_(mce1F)
205408	49	6.72e-118	2.75e-27 	1.00e+00 	1.98e-20 	NE	Rv0174_(mce1F)
205416	1	7.95e-24 	1.97e-21 	1.00e+00 	5.65e-20 	NE	Rv0174_(mce1F)
205434	499	0.00e+00 	1.93e-83 	1.00e+00 	1.99e-18 	NE	Rv0174_(mce1F)
205492	317	0.00e+00 	2.32e-62 	1.00e+00 	1.42e-18 	NE	Rv0174_(mce1F)
205552	927	0.00e+00 	2.58e-138	1.00e+00 	2.53e-17 	NE	Rv0174_(mce1F)
205584	43	3.35e-108	3.04e-28 	1.00e+00 	6.89e-19 	NE	Rv0174_(mce1F)
205588	1103	0.00e+00 	3.13e-160	1.00e+00 	6.15e-17 	NE	Rv0174_(mce1F)
205980	0	1.01e-17 	1.71e-19 	1.00e+00 	6.62e-19 	NE	Rv0174_(mce1F)
205988	0	1.01e-17 	1.74e-19 	1.00e+00 	6.84e-19 	NE	Rv0174_(mce1F)
206049	794	0.00e+00 	2.33e-118	1.00e+00 	2.07e-17 	NE	Rv0174_(mce1F)
206062	0	5.22e-20 	3.46e-21 	1.00e+00 	8.12e-19 	NE	Rv0174_(mce1F)
206126	131	1.02e-281	1.69e-37 	1.00e+00 	1.57e-18 	NE	Rv0174_(mce1F)
206179	376	0.00e+00 	1.05e-69 	1.00e+00 	5.70e-18 	NE	Rv0174_(mce1F)
206238	0	5.22e-20 	3.46e-21 	1.00e+00 	1.53e-18 	NE	Rv0174_(mce1F)
206269	1318	0.00e+00 	2.67e-185	1.00e+00 	7.07e-16 	NE	Rv0174_(mce1F)
206376	1658	0.00e+00 	2.45e-229	1.00e+00 	2.90e-15 	NE	Rv0174_(mce1F)
206386	337	0.00e+00 	7.51e-65 	1.00e+00 	1.26e-17 	NE	Rv0174_(mce1F)
206400	302	0.00e+00 	1.71e-60 	1.00e+00 	1.09e-17 	NE	Rv0174_(mce1F)
206595	67	3.79e-156	3.12e-31 	1.00e+00 	4.15e-18 	NE	Rv0174_(mce1F)
206622	93	4.34e-208	1.81e-34 	1.00e+00 	4.62e-18 	NE	Rv0174_(mce1F)
206635	249	0.00e+00 	6.80e-54 	1.00e+00 	8.79e-18 	NE	Rv0174_(mce1F)
206665	1167	0.00e+00 	3.36e-168	1.00e+00 	3.85e-16 	NE	Rv0174_(mce1F)
206667	385	0.00e+00 	7.92e-71 	1.00e+00 	1.54e-17 	NE	Rv0174_(mce1F)
206710	315	0.00e+00 	4.12e-62 	1.00e+00 	1.16e-17 	NE	Rv0174_(mce1F)
206795	315	0.00e+00 	4.12e-62 	1.00e+00 	1.15e-17 	NE	
206807	19	2.97e-60 	3.63e-25 	1.00e+00 	3.42e-18 	NE	
207036	37	3.25e-96 	2.19e-27 	1.00e+00 	3.68e-18 	NE	Rv0175_(-)
207107	0	5.22e-20 	3.47e-21 	1.00e+00 	3.17e-18 	NE	Rv0175_(-)
207158	227	0.00e+00 	1.88e-49 	1.00e+00 	8.23e-18 	NE	Rv0175_(-)
207216	660	0.00e+00 	4.54e-105	1.00e+00 	5.07e-17 	NE	Rv0175_(-)
207240	517	0.00e+00 	2.90e-87 	1.00e+00 	2.85e-17 	NE	Rv0175_(-)
207275	27	3.09e-76 	6.22e-26 	1.00e+00 	3.83e-18 	NE	Rv0175_(-)
207381	0	5.22e-20 	3.54e-21 	1.00e+00 	3.53e-18 	NE	Rv0175_(-)
207420	977	0.00e+00 	7.88e-143	1.00e+00 	2.27e-16 	NE	Rv0175_(-)
207422	2038	0.00e+00 	1.18e-276	1.00e+00 	1.81e-14 	NE	Rv0175_(-)
207597	294	0.00e+00 	1.70e-59 	1.00e+00 	1.38e-17 	NE	Rv0176_(-)
207630	25	3.06e-72 	1.55e-25 	1.00e+00 	4.55e-18 	NE	Rv0176_(-)
207673	0	5.22e-20 	3.60e-21 	1.00e+00 	4.09e-18 	NE	Rv0176_(-)
207697	157	0.00e+00 	1.01e-40 	1.00e+00 	7.80e-18 	NE	Rv0176_(-)
207724	221	0.00e+00 	2.09e-50 	1.00e+00 	1.02e-17 	NE	Rv0176_(-)
207930	196	0.00e+00 	2.70e-47 	1.00e+00 	9.19e-18 	NE	Rv0176_(-)
208010	3027	0.00e+00 	0.00e+00 	1.00e+00 	1.06e-12 	NE	Rv0176_(-)
208091	160	0.00e+00 	8.22e-43 	1.00e+00 	7.97e-18 	NE	Rv0176_(-)
208151	111	4.76e-244	1.04e-36 	1.00e+00 	2.29e-18 	NE	Rv0176_(-)
208207	0	5.22e-20 	3.46e-21 	1.00e+00 	4.16e-19 	NE	Rv0176_(-)
208214	81	7.92e-182	2.84e-31 	1.00e+00 	1.25e-19 	NE	Rv0176_(-)
208222	0	5.22e-20 	3.46e-21 	1.00e+00 	2.41e-20 	NE	Rv0176_(-)
208294	169	0.00e+00 	3.14e-42 	1.00e+00 	1.19e-20 	NE	Rv0176_(-)
208313	146	5.70e-314	4.55e-41 	1.00e+00 	4.16e-21 	NE	Rv0176_(-)
208315	182	0.00e+00 	1.50e-45 	1.00e+00 	1.74e-21 	NE	Rv0176_(-)
208431	5	2.76e-32 	2.09e-22 	1.00e+00 	2.94e-22 	NE	Rv0177_(-)
208530	68	3.81e-158	3.00e-30 	1.00e+00 	8.31e-23 	NE	Rv0177_(-)
208605	0	5.22e-20 	3.46e-21 	1.00e+00 	1.69e-23 	NE	Rv0177_(-)
208678	135	1.04e-289	5.37e-38 	1.00e+00 	8.38e-24 	NE	Rv0177_(-)
208726	65	3.76e-152	5.54e-31 	1.00e+00 	3.40e-24 	NE	Rv0177_(-)
208746	0	5.22e-20 	3.46e-21 	1.00e+00 	2.50e-24 	NE	Rv0177_(-)
208793	470	0.00e+00 	1.04e-79 	1.00e+00 	4.33e-23 	NE	Rv0177_(-)
208805	717	0.00e+00 	3.62e-112	1.00e+00 	1.68e-22 	NE	Rv0177_(-)
208827	435	0.00e+00 	4.71e-77 	1.00e+00 	5.20e-23 	NE	Rv0177_(-)
208913	0	5.22e-20 	3.47e-21 	1.00e+00 	5.58e-24 	NE	Rv0177_(-)
208920	34	6.22e-88 	2.03e-25 	1.00e+00 	1.77e-24 	NE	Rv0177_(-)
208932	46	3.41e-114	1.47e-28 	1.00e+00 	9.32e-25 	NE	Rv0177_(-)
209173	58	3.62e-138	4.13e-30 	1.00e+00 	8.92e-25 	NE	Rv0178_(-)
209247	164	0.00e+00 	2.61e-43 	1.00e+00 	2.11e-24 	NE	Rv0178_(-)
209328	395	0.00e+00 	4.50e-72 	1.00e+00 	9.99e-24 	NE	Rv0178_(-)
209373	553	0.00e+00 	9.55e-92 	1.00e+00 	2.45e-23 	NE	Rv0178_(-)
209400	0	5.22e-20 	3.49e-21 	1.00e+00 	2.17e-24 	NE	Rv0178_(-)
209450	44	6.55e-108	1.16e-26 	1.00e+00 	1.11e-24 	NE	Rv0178_(-)
209459	0	5.22e-20 	3.49e-21 	1.00e+00 	9.10e-25 	NE	Rv0178_(-)
209520	213	0.00e+00 	1.05e-47 	1.00e+00 	4.98e-24 	NE	Rv0178_(-)
209574	836	0.00e+00 	5.52e-127	1.00e+00 	1.38e-22 	NE	Rv0178_(-)
209583	0	5.22e-20 	3.46e-21 	1.00e+00 	4.38e-24 	NE	Rv0178_(-)
209604	45	6.58e-110	8.64e-27 	1.00e+00 	2.22e-24 	NE	Rv0178_(-)
209670	12	2.86e-46 	5.73e-24 	1.00e+00 	2.27e-24 	NE	Rv0178_(-)
209704	812	0.00e+00 	1.39e-123	1.00e+00 	1.73e-22 	NE	Rv0179c_(lprO)
209813	0	5.22e-20 	3.46e-21 	1.00e+00 	6.49e-24 	NE	Rv0179c_(lprO)
209873	97	8.59e-214	2.89e-33 	1.00e+00 	9.49e-24 	NE	Rv0179c_(lprO)
209914	531	0.00e+00 	5.24e-89 	1.00e+00 	1.10e-22 	NE	Rv0179c_(lprO)
209935	883	0.00e+00 	7.75e-133	1.00e+00 	5.90e-22 	NE	Rv0179c_(lprO)
209959	151	4.94e-324	1.08e-41 	1.00e+00 	2.77e-23 	NE	Rv0179c_(lprO)
210011	68	3.81e-158	2.35e-31 	1.00e+00 	8.14e-24 	NE	Rv0179c_(lprO)
210024	237	0.00e+00 	2.12e-52 	1.00e+00 	8.35e-24 	NE	Rv0179c_(lprO)
210103	143	5.61e-308	1.08e-40 	1.00e+00 	4.83e-24 	NE	Rv0179c_(lprO)
210133	650	0.00e+00 	7.98e-104	1.00e+00 	4.58e-23 	NE	Rv0179c_(lprO)
210217	44	3.37e-110	2.28e-28 	1.00e+00 	3.52e-24 	NE	Rv0179c_(lprO)
210277	226	0.00e+00 	4.97e-51 	1.00e+00 	3.40e-24 	NE	Rv0179c_(lprO)
210380	139	5.49e-300	3.39e-40 	1.00e+00 	1.72e-24 	NE	Rv0179c_(lprO)
210395	0	1.01e-17 	1.71e-19 	1.00e+00 	6.49e-25 	NE	Rv0179c_(lprO)
210406	0	1.01e-17 	1.74e-19 	1.00e+00 	4.89e-25 	NE	Rv0179c_(lprO)
210492	65	1.41e-147	1.38e-27 	1.00e+00 	6.51e-25 	NE	Rv0179c_(lprO)
210498	98	4.45e-218	4.32e-35 	1.00e+00 	8.59e-25 	NE	Rv0179c_(lprO)
210565	0	5.22e-20 	3.46e-21 	1.00e+00 	7.11e-25 	NE	Rv0179c_(lprO)
210596	519	0.00e+00 	8.23e-86 	1.00e+00 	1.24e-23 	NE	Rv0179c_(lprO)
210619	134	5.35e-290	1.42e-39 	1.00e+00 	2.83e-24 	NE	Rv0179c_(lprO)
210628	420	0.00e+00 	3.47e-75 	1.00e+00 	8.04e-24 	NE	Rv0179c_(lprO)
210648	0	5.22e-20 	3.46e-21 	1.00e+00 	1.20e-24 	NE	Rv0179c_(lprO)
210742	122	9.77e-264	2.23e-36 	1.00e+00 	1.09e-24 	NE	Rv0179c_(lprO)
210829	0	1.01e-17 	1.71e-19 	1.00e+00 	5.42e-25 	NE	
210859	0	1.01e-17 	1.75e-19 	1.00e+00 	4.63e-25 	NE	
210893	60	1.37e-137	5.79e-27 	1.00e+00 	6.01e-25 	NE	Rv0180c_(-)
210938	0	5.22e-20 	3.48e-21 	1.00e+00 	4.85e-25 	NE	Rv0180c_(-)
211010	99	8.68e-218	1.64e-33 	1.00e+00 	8.36e-25 	NE	Rv0180c_(-)
211112	193	0.00e+00 	6.39e-47 	1.00e+00 	1.64e-24 	NE	Rv0180c_(-)
211132	359	0.00e+00 	1.37e-67 	1.00e+00 	4.13e-24 	NE	Rv0180c_(-)
211186	0	1.01e-17 	1.71e-19 	1.00e+00 	8.44e-25 	NE	Rv0180c_(-)
211312	0	1.01e-17 	1.74e-19 	1.00e+00 	5.31e-25 	NE	Rv0180c_(-)
211324	131	1.98e-279	8.35e-36 	1.00e+00 	8.90e-25 	NE	Rv0180c_(-)
211331	0	5.22e-20 	3.46e-21 	1.00e+00 	5.13e-25 	NE	Rv0180c_(-)
211339	47	6.65e-114	4.87e-27 	1.00e+00 	6.00e-25 	NE	Rv0180c_(-)
211391	193	0.00e+00 	6.42e-47 	1.00e+00 	1.26e-24 	NE	Rv0180c_(-)
211449	0	5.22e-20 	3.64e-21 	1.00e+00 	5.56e-25 	NE	Rv0180c_(-)
211487	24	5.91e-68 	3.74e-24 	1.00e+00 	5.34e-25 	NE	Rv0180c_(-)
211510	84	4.14e-190	8.49e-33 	1.00e+00 	7.35e-25 	NE	Rv0180c_(-)
211514	205	0.00e+00 	2.05e-48 	1.00e+00 	1.40e-24 	NE	Rv0180c_(-)
211560	0	7.30e-13 	1.55e-14 	1.00e+00 	5.71e-25 	NE	Rv0180c_(-)
211573	0	7.34e-13 	1.58e-14 	1.00e+00 	4.62e-25 	NE	Rv0180c_(-)
211589	1	7.38e-15 	1.18e-14 	1.00e+00 	4.43e-25 	NE	Rv0180c_(-)
211592	0	7.34e-13 	1.58e-14 	1.00e+00 	4.39e-25 	NE	Rv0180c_(-)
211635	0	7.34e-13 	1.58e-14 	1.00e+00 	4.50e-25 	NE	Rv0180c_(-)
211637	136	1.47e-284	1.80e-31 	1.00e+00 	8.88e-25 	NE	Rv0180c_(-)
211720	12	2.86e-46 	1.78e-22 	1.00e+00 	5.46e-25 	NE	Rv0180c_(-)
211731	0	5.22e-20 	8.95e-21 	1.00e+00 	5.11e-25 	NE	Rv0180c_(-)
211797	299	0.00e+00 	5.20e-58 	1.00e+00 	2.45e-24 	NE	Rv0180c_(-)
211891	149	5.78e-320	1.92e-41 	1.00e+00 	1.46e-24 	NE	Rv0180c_(-)
211915	0	5.22e-20 	3.46e-21 	1.00e+00 	6.63e-25 	NE	Rv0180c_(-)
211931	63	7.22e-146	4.96e-29 	1.00e+00 	9.90e-25 	NE	Rv0180c_(-)
212104	0	5.22e-20 	3.46e-21 	1.00e+00 	1.52e-24 	NE	Rv0180c_(-)
212120	86	8.12e-192	6.78e-32 	1.00e+00 	7.70e-24 	NE	Rv0180c_(-)
212278	1165	0.00e+00 	5.97e-168	1.00e+00 	2.29e-21 	NE	Rv0181c_(-)
212322	340	0.00e+00 	3.18e-65 	1.00e+00 	7.78e-23 	NE	Rv0181c_(-)
212428	27	3.09e-76 	6.25e-26 	1.00e+00 	1.13e-23 	NE	Rv0181c_(-)
212474	0	5.22e-20 	3.58e-21 	1.00e+00 	2.58e-24 	NE	Rv0181c_(-)
212519	34	6.22e-88 	2.09e-25 	1.00e+00 	1.03e-24 	NE	Rv0181c_(-)
212550	10	2.83e-42 	1.71e-23 	1.00e+00 	5.91e-25 	NE	Rv0181c_(-)
212568	133	5.33e-288	7.99e-39 	1.00e+00 	9.18e-25 	NE	Rv0181c_(-)
212598	0	5.22e-20 	3.46e-21 	1.00e+00 	5.14e-25 	NE	Rv0181c_(-)
212614	60	7.11e-140	1.17e-28 	1.00e+00 	6.09e-25 	NE	Rv0181c_(-)
212643	0	5.22e-20 	3.47e-21 	1.00e+00 	4.68e-25 	NE	Rv0181c_(-)
212646	43	6.51e-106	1.54e-26 	1.00e+00 	5.50e-25 	NE	Rv0181c_(-)
212678	18	2.95e-58 	5.59e-24 	1.00e+00 	5.03e-25 	NE	Rv0181c_(-)
212746	14	2.89e-50 	7.34e-23 	1.00e+00 	5.06e-25 	NE	Rv0181c_(-)
212759	0	5.22e-20 	7.44e-21 	1.00e+00 	5.68e-25 	NE	Rv0181c_(-)
212914	192	0.00e+00 	9.11e-45 	1.00e+00 	2.33e-24 	NE	Rv0181c_(-)
212991	158	0.00e+00 	1.46e-42 	1.00e+00 	3.81e-24 	NE	Rv0181c_(-)
213124	479	0.00e+00 	1.56e-82 	1.00e+00 	2.99e-23 	NE	Rv0182c_(sigG)
213161	699	0.00e+00 	6.32e-110	1.00e+00 	9.50e-23 	NE	Rv0182c_(sigG)
213210	73	3.91e-168	5.59e-32 	1.00e+00 	6.51e-24 	NE	Rv0182c_(sigG)
213224	30	3.14e-82 	1.28e-26 	1.00e+00 	1.90e-24 	NE	Rv0182c_(sigG)
213275	153	0.00e+00 	6.17e-42 	1.00e+00 	1.68e-24 	NE	Rv0182c_(sigG)
213285	74	3.93e-170	4.20e-32 	1.00e+00 	1.07e-24 	NE	Rv0182c_(sigG)
213287	306	0.00e+00 	5.44e-61 	1.00e+00 	3.26e-24 	NE	Rv0182c_(sigG)
213347	240	0.00e+00 	8.98e-53 	1.00e+00 	2.72e-24 	NE	Rv0182c_(sigG)
213366	107	4.66e-236	3.27e-36 	1.00e+00 	1.32e-24 	NE	Rv0182c_(sigG)
213368	108	4.68e-238	2.45e-36 	1.00e+00 	1.05e-24 	NE	Rv0182c_(sigG)
213474	126	5.14e-274	1.41e-38 	1.00e+00 	1.07e-24 	NE	Rv0182c_(sigG)
213495	17	2.93e-56 	7.24e-25 	1.00e+00 	6.86e-25 	NE	Rv0182c_(sigG)
213553	297	0.00e+00 	9.89e-60 	1.00e+00 	3.04e-24 	NE	Rv0182c_(sigG)
213820	32	3.17e-86 	7.16e-27 	1.00e+00 	1.27e-24 	NE	Rv0182c_(sigG)
213848	620	0.00e+00 	4.36e-100	1.00e+00 	2.49e-23 	NE	Rv0182c_(sigG)
213920	108	4.68e-238	2.45e-36 	1.00e+00 	3.06e-24 	NE	Rv0182c_(sigG)
213947	0	5.22e-20 	3.46e-21 	1.00e+00 	1.12e-24 	NE	Rv0182c_(sigG)
214038	454	0.00e+00 	1.02e-77 	1.00e+00 	8.52e-24 	NE	Rv0182c_(sigG)
214075	0	1.01e-17 	1.71e-19 	1.00e+00 	1.37e-24 	NE	Rv0182c_(sigG)
214086	0	1.01e-17 	1.74e-19 	1.00e+00 	1.49e-24 	NE	Rv0182c_(sigG)
214093	298	0.00e+00 	1.34e-56 	1.00e+00 	1.49e-23 	NE	Rv0182c_(sigG),Rv0183_(-)
214145	38	3.27e-98 	1.33e-27 	1.00e+00 	9.88e-24 	NE	Rv0183_(-)
214223	0	5.22e-20 	3.47e-21 	1.00e+00 	2.58e-23 	NE	Rv0183_(-)
214268	694	0.00e+00 	1.34e-107	1.00e+00 	1.97e-21 	NE	Rv0183_(-)
214317	467	0.00e+00 	4.88e-81 	1.00e+00 	9.43e-22 	NE	Rv0183_(-)
214337	337	0.00e+00 	7.51e-65 	1.00e+00 	6.19e-22 	NE	Rv0183_(-)
214382	46	3.41e-114	1.29e-28 	1.00e+00 	2.11e-22 	NE	Rv0183_(-)
214442	214	0.00e+00 	1.55e-49 	1.00e+00 	6.38e-22 	NE	Rv0183_(-)
214466	1428	0.00e+00 	1.07e-200	1.00e+00 	1.61e-19 	NE	Rv0183_(-)
214524	1	7.95e-24 	1.97e-21 	1.00e+00 	4.57e-22 	NE	Rv0183_(-)
214591	469	0.00e+00 	1.05e-79 	1.00e+00 	2.89e-21 	NE	Rv0183_(-)
214628	1125	0.00e+00 	5.71e-163	1.00e+00 	4.28e-20 	NE	Rv0183_(-)
214743	6	2.77e-34 	1.21e-22 	1.00e+00 	4.15e-22 	NE	Rv0183_(-)
214838	93	4.34e-208	1.78e-33 	1.00e+00 	1.79e-22 	NE	Rv0183_(-)
214850	148	5.75e-318	2.56e-41 	1.00e+00 	1.19e-22 	NE	Rv0183_(-)
214925	177	0.00e+00 	6.28e-45 	1.00e+00 	1.02e-22 	NE	Rv0183_(-)
214956	361	0.00e+00 	7.71e-68 	1.00e+00 	2.07e-22 	NE	
215200	995	0.00e+00 	8.78e-147	1.00e+00 	2.90e-21 	NE	Rv0184_(-)
215275	0	1.01e-17 	1.71e-19 	1.00e+00 	4.58e-23 	NE	Rv0184_(-)
215281	0	1.01e-17 	1.74e-19 	1.00e+00 	1.04e-23 	NE	Rv0184_(-)
215318	263	0.00e+00 	3.06e-52 	1.00e+00 	1.03e-23 	NE	Rv0184_(-)
215320	232	0.00e+00 	8.90e-52 	1.00e+00 	5.72e-24 	NE	Rv0184_(-)
215362	30	3.14e-82 	2.27e-24 	1.00e+00 	1.40e-24 	NE	Rv0184_(-)
215514	0	5.22e-20 	1.36e-18 	1.00e+00 	6.28e-25 	NE	Rv0184_(-)
215557	20	5.79e-60 	4.50e-21 	1.00e+00 	5.40e-25 	NE	Rv0184_(-)
215560	0	1.01e-17 	1.56e-18 	1.00e+00 	5.24e-25 	NE	Rv0184_(-)
215574	0	1.01e-17 	1.56e-18 	1.00e+00 	7.96e-25 	NE	Rv0184_(-)
215617	60	1.37e-137	5.18e-26 	1.00e+00 	2.83e-24 	NE	Rv0184_(-)
215760	881	0.00e+00 	1.43e-132	1.00e+00 	2.88e-22 	NE	Rv0185_(-)
215837	0	5.22e-20 	3.46e-21 	1.00e+00 	8.05e-24 	NE	Rv0185_(-)
215895	750	0.00e+00 	1.42e-114	1.00e+00 	1.60e-22 	NE	Rv0185_(-)
215917	0	1.95e-15 	8.45e-18 	1.00e+00 	6.89e-24 	NE	Rv0185_(-)
215926	0	1.96e-15 	8.62e-18 	1.00e+00 	3.65e-24 	NE	Rv0185_(-)
215994	0	1.96e-15 	8.62e-18 	1.00e+00 	5.73e-24 	NE	Rv0185_(-)
216020	151	4.23e-317	1.33e-36 	1.00e+00 	3.68e-23 	NE	Rv0185_(-)
216028	0	1.95e-15 	8.45e-18 	1.00e+00 	5.78e-23 	NE	Rv0185_(-)
216076	0	1.96e-15 	8.62e-18 	1.00e+00 	2.48e-22 	NE	Rv0185_(-)
216201	0	1.96e-15 	8.62e-18 	1.00e+00 	1.20e-21 	NE	Rv0185_(-)
216231	111	3.44e-237	1.27e-31 	1.00e+00 	9.39e-21 	NE	
216377	759	0.00e+00 	2.14e-117	1.00e+00 	4.76e-19 	NE	Rv0186_(bglS)
216455	0	2.71e-06 	5.02e-11 	1.00e+00 	2.43e-20 	NE	Rv0186_(bglS)
216475	0	2.72e-06 	5.12e-11 	1.00e+00 	4.32e-23 	NE	Rv0186_(bglS)
216501	0	2.72e-06 	5.13e-11 	1.00e+00 	6.53e-25 	NE	Rv0186_(bglS)
216514	0	2.72e-06 	5.13e-11 	1.00e+00 	4.53e-25 	NE	Rv0186_(bglS)
216622	0	2.72e-06 	5.13e-11 	1.00e+00 	4.40e-25 	NE	Rv0186_(bglS)
216641	0	2.72e-06 	5.13e-11 	1.00e+00 	5.55e-25 	NE	Rv0186_(bglS)
216869	0	2.72e-06 	5.12e-11 	1.00e+00 	2.35e-23 	NE	Rv0186_(bglS)
216890	246	0.00e+00 	1.17e-41 	1.00e+00 	1.57e-20 	NE	Rv0186_(bglS)
216944	0	5.22e-20 	3.47e-21 	1.00e+00 	2.38e-21 	NE	Rv0186_(bglS)
217085	34	6.22e-88 	2.03e-25 	1.00e+00 	6.44e-22 	NE	Rv0186_(bglS)
217101	375	0.00e+00 	1.59e-69 	1.00e+00 	9.15e-22 	NE	Rv0186_(bglS)
217128	6	1.55e-32 	9.21e-13 	1.00e+00 	1.15e-22 	NE	Rv0186_(bglS)
217297	0	7.40e-11 	5.73e-12 	1.00e+00 	2.61e-23 	NE	Rv0186_(bglS)
217316	0	7.44e-11 	5.74e-12 	1.00e+00 	4.48e-24 	NE	Rv0186_(bglS)
217343	0	7.44e-11 	5.74e-12 	1.00e+00 	1.25e-24 	NE	Rv0186_(bglS)
217376	0	7.44e-11 	5.74e-12 	1.00e+00 	6.08e-25 	NE	Rv0186_(bglS)
217389	0	7.44e-11 	5.74e-12 	1.00e+00 	5.11e-25 	NE	Rv0186_(bglS)
217426	2	7.48e-15 	3.23e-12 	1.00e+00 	8.17e-25 	NE	Rv0186_(bglS)
217433	300	0.00e+00 	2.45e-49 	1.00e+00 	5.59e-24 	NE	Rv0186_(bglS)
217663	4	2.75e-30 	3.56e-20 	1.00e+00 	2.53e-24 	NE	Rv0186_(bglS)
217742	0	5.22e-20 	1.19e-19 	1.00e+00 	6.78e-24 	NE	Rv0186_(bglS)
217904	27	6.00e-74 	5.13e-23 	1.00e+00 	3.26e-23 	NE	Rv0186_(bglS)
217928	0	5.22e-20 	6.48e-20 	1.00e+00 	1.29e-22 	NE	Rv0186_(bglS)
217988	412	0.00e+00 	3.18e-71 	1.00e+00 	3.44e-21 	NE	Rv0186_(bglS)
217990	312	0.00e+00 	9.73e-62 	1.00e+00 	3.94e-21 	NE	Rv0186_(bglS)
218003	12	2.86e-46 	7.85e-23 	1.00e+00 	1.82e-21 	NE	Rv0186_(bglS)
218056	3	2.73e-28 	1.64e-21 	1.00e+00 	4.82e-21 	NE	Rv0186_(bglS)
218099	77	4.00e-176	9.76e-31 	1.00e+00 	2.71e-20 	NE	Rv0186_(bglS)
218101	50	3.48e-122	4.19e-29 	1.00e+00 	9.13e-20 	NE	Rv0186_(bglS)
218184	0	5.22e-20 	5.67e-20 	1.00e+00 	2.96e-19 	NE	Rv0186_(bglS)
218219	4	5.33e-28 	1.84e-20 	1.00e+00 	1.43e-18 	NE	Rv0186_(bglS)
218261	95	4.38e-212	8.06e-32 	1.00e+00 	1.02e-17 	NE	Rv0186_(bglS)
218289	0	1.01e-17 	1.71e-19 	1.00e+00 	2.53e-17 	NE	Rv0186_(bglS)
218367	0	1.02e-17 	1.75e-19 	1.00e+00 	1.18e-16 	NE	
218385	597	0.00e+00 	7.91e-94 	1.00e+00 	6.76e-15 	NE	
218391	194	0.00e+00 	4.80e-47 	1.00e+00 	1.73e-15 	NE	
218430	0	5.27e-20 	3.50e-21 	1.00e+00 	1.22e-15 	NE	
218526	309	0.00e+00 	1.17e-59 	1.00e+00 	1.23e-14 	NE	
218540	231	0.00e+00 	1.20e-51 	1.00e+00 	1.70e-14 	NE	
218596	0	1.65e-17 	2.79e-19 	1.00e+00 	1.26e-14 	NE	
218610	0	1.66e-17 	2.84e-19 	1.00e+00 	4.29e-14 	NE	
218614	296	0.00e+00 	3.90e-56 	1.00e+00 	6.56e-13 	NE	
218618	0	9.95e-01 	7.95e-08 	5.44e-03 	2.27e-15 	ES	
218620	0	1.00e+00 	8.11e-08 	2.91e-04 	8.65e-18 	ES	
218622	0	1.00e+00 	8.11e-08 	2.64e-04 	4.16e-20 	ES	
218627	0	1.00e+00 	8.11e-08 	2.64e-04 	2.12e-22 	ES	
218629	0	1.00e+00 	8.11e-08 	2.64e-04 	1.10e-24 	ES	
218635	0	1.00e+00 	8.11e-08 	2.64e-04 	7.26e-27 	ES	
218642	0	1.00e+00 	8.11e-08 	2.64e-04 	7.27e-27 	ES	
218699	0	1.00e+00 	8.11e-08 	2.64e-04 	1.11e-24 	ES	
218784	0	1.00e+00 	8.11e-08 	2.64e-04 	2.27e-22 	ES	Rv0187_(-)
218820	0	1.00e+00 	8.11e-08 	2.64e-04 	5.65e-20 	ES	Rv0187_(-)
218981	0	1.00e+00 	8.11e-08 	2.91e-04 	2.30e-17 	ES	Rv0187_(-)
219146	30	2.13e-58 	2.69e-09 	1.00e+00 	3.36e-12 	NE	Rv0187_(-)
219148	178	0.00e+00 	9.02e-30 	1.00e+00 	5.71e-12 	NE	Rv0187_(-)
219205	8	3.05e-38 	4.52e-23 	1.00e+00 	2.78e-12 	NE	Rv0187_(-)
219297	310	0.00e+00 	1.11e-60 	1.00e+00 	9.57e-12 	NE	Rv0187_(-)
219365	0	1.97e-15 	8.56e-18 	1.00e+00 	2.67e-12 	NE	Rv0187_(-)
219417	0	1.98e-15 	8.73e-18 	1.00e+00 	2.66e-12 	NE	
219468	0	1.98e-15 	8.73e-18 	1.00e+00 	2.66e-12 	NE	
219491	55	2.62e-125	1.21e-24 	1.00e+00 	3.34e-12 	NE	Rv0188_(-)
219612	27	3.09e-76 	5.96e-26 	1.00e+00 	2.98e-12 	NE	Rv0188_(-)
219677	11	2.85e-44 	9.49e-24 	1.00e+00 	2.79e-12 	NE	Rv0188_(-)
219699	90	4.27e-202	1.36e-33 	1.00e+00 	3.86e-12 	NE	Rv0188_(-)
219708	39	3.29e-100	9.91e-28 	1.00e+00 	3.13e-12 	NE	Rv0188_(-)
219757	0	5.22e-20 	3.47e-21 	1.00e+00 	2.66e-12 	NE	Rv0188_(-)
219799	94	8.47e-208	6.85e-33 	1.00e+00 	3.92e-12 	NE	Rv0188_(-)
219859	0	5.29e-20 	7.49e-20 	1.00e+00 	2.66e-12 	NE	Rv0188_(-)
219876	89	8.36e-198	6.32e-31 	1.00e+00 	3.85e-12 	NE	Rv0188_(-)
219905	0	6.44e-20 	3.54e-12 	1.00e+00 	2.68e-12 	NE	Rv0188_(-)
219915	38	7.83e-96 	6.69e-17 	1.00e+00 	3.20e-12 	NE	Rv0188_(-)
219987	0	9.95e-01 	4.24e-13 	5.18e-03 	1.54e-14 	ES	
219997	0	1.00e+00 	1.12e-13 	2.68e-05 	2.22e-17 	ES	Rv0189c_(ilvD)
220042	0	1.00e+00 	2.99e-14 	1.39e-07 	5.56e-20 	ES	Rv0189c_(ilvD)
220053	0	1.00e+00 	8.93e-15 	7.19e-10 	2.27e-22 	ES	Rv0189c_(ilvD)
220061	0	1.00e+00 	3.58e-15 	3.72e-12 	1.11e-24 	ES	Rv0189c_(ilvD)
220066	0	1.00e+00 	2.21e-15 	1.93e-14 	7.13e-27 	ES	Rv0189c_(ilvD)
220275	0	1.00e+00 	1.86e-15 	9.98e-17 	1.47e-27 	ES	Rv0189c_(ilvD)
220286	0	1.00e+00 	1.77e-15 	5.17e-19 	1.45e-27 	ES	Rv0189c_(ilvD)
220363	0	1.00e+00 	1.75e-15 	2.68e-21 	1.45e-27 	ES	Rv0189c_(ilvD)
220371	0	1.00e+00 	1.74e-15 	1.39e-23 	1.45e-27 	ES	Rv0189c_(ilvD)
220391	0	1.00e+00 	1.74e-15 	7.90e-26 	1.45e-27 	ES	Rv0189c_(ilvD)
220461	0	1.00e+00 	1.74e-15 	7.66e-27 	1.45e-27 	ES	Rv0189c_(ilvD)
220569	0	1.00e+00 	1.74e-15 	7.29e-27 	1.45e-27 	ES	Rv0189c_(ilvD)
220634	0	1.00e+00 	1.74e-15 	7.66e-27 	1.45e-27 	ES	Rv0189c_(ilvD)
220656	0	1.00e+00 	1.74e-15 	7.90e-26 	1.45e-27 	ES	Rv0189c_(ilvD)
220685	0	1.00e+00 	1.74e-15 	1.39e-23 	1.45e-27 	ES	Rv0189c_(ilvD)
220800	0	1.00e+00 	1.75e-15 	2.68e-21 	1.45e-27 	ES	Rv0189c_(ilvD)
220872	0	1.00e+00 	1.77e-15 	5.17e-19 	1.45e-27 	ES	Rv0189c_(ilvD)
221063	0	1.00e+00 	1.86e-15 	9.98e-17 	4.76e-27 	ES	Rv0189c_(ilvD)
221071	0	1.00e+00 	2.21e-15 	1.93e-14 	3.18e-24 	ES	Rv0189c_(ilvD)
221204	0	1.00e+00 	3.56e-15 	3.72e-12 	3.07e-21 	ES	Rv0189c_(ilvD)
221237	0	1.00e+00 	8.88e-15 	7.19e-10 	2.96e-18 	ES	Rv0189c_(ilvD)
221248	0	1.00e+00 	2.96e-14 	1.39e-07 	2.86e-15 	ES	Rv0189c_(ilvD)
221470	0	1.00e+00 	1.11e-13 	2.68e-05 	2.76e-12 	ES	Rv0189c_(ilvD)
221732	25	2.18e-48 	6.26e-14 	1.00e+00 	5.70e-07 	NE	
221777	81	5.19e-184	2.44e-22 	1.00e+00 	7.18e-07 	NE	
221786	93	4.60e-208	3.19e-32 	1.00e+00 	7.54e-07 	NE	
221799	132	5.40e-286	2.56e-39 	1.00e+00 	8.86e-07 	NE	
221806	287	0.00e+00 	1.27e-58 	1.00e+00 	1.68e-06 	NE	
221815	800	0.00e+00 	1.68e-122	1.00e+00 	1.38e-05 	NE	
221849	253	0.00e+00 	2.21e-54 	1.00e+00 	1.46e-06 	NE	
221868	183	0.00e+00 	1.14e-45 	1.00e+00 	1.09e-06 	NE	
221889	1	8.01e-24 	1.98e-21 	1.00e+00 	5.17e-07 	NE	Rv0190_(-)
221910	43	9.93e-108	1.17e-26 	1.00e+00 	6.14e-07 	NE	Rv0190_(-)
221979	301	0.00e+00 	2.32e-60 	1.00e+00 	1.77e-06 	NE	Rv0190_(-)
222212	332	0.00e+00 	3.19e-64 	1.00e+00 	2.02e-06 	NE	
222217	0	5.71e-20 	3.79e-21 	1.00e+00 	5.14e-07 	NE	
222228	371	0.00e+00 	2.42e-67 	1.00e+00 	2.37e-06 	NE	
222318	257	0.00e+00 	7.57e-55 	1.00e+00 	1.48e-06 	NE	Rv0191_(-)
222381	508	0.00e+00 	4.51e-86 	1.00e+00 	4.16e-06 	NE	Rv0191_(-)
222385	1343	0.00e+00 	4.55e-190	1.00e+00 	1.29e-04 	NE	Rv0191_(-)
222428	0	5.28e-20 	3.51e-21 	1.00e+00 	5.14e-07 	NE	Rv0191_(-)
222458	459	0.00e+00 	2.47e-78 	1.00e+00 	3.40e-06 	NE	Rv0191_(-)
222481	337	0.00e+00 	7.57e-65 	1.00e+00 	2.06e-06 	NE	Rv0191_(-)
222739	290	0.00e+00 	5.40e-59 	1.00e+00 	1.70e-06 	NE	Rv0191_(-)
222771	225	0.00e+00 	6.73e-51 	1.00e+00 	1.30e-06 	NE	Rv0191_(-)
222939	352	0.00e+00 	1.05e-66 	1.00e+00 	2.19e-06 	NE	Rv0191_(-)
222983	0	6.18e-20 	4.09e-21 	1.00e+00 	5.14e-07 	NE	Rv0191_(-)
223003	2192	0.00e+00 	4.70e-294	9.96e-01 	4.22e-03 	NE	Rv0191_(-)
223009	2852	0.00e+00 	0.00e+00 	9.40e-01 	6.02e-02 	NE	Rv0191_(-)
223043	440	0.00e+00 	6.44e-75 	1.00e+00 	3.14e-06 	NE	Rv0191_(-)
223078	247	0.00e+00 	8.47e-51 	1.00e+00 	1.42e-06 	NE	Rv0191_(-)
223158	9	1.09e-37 	9.57e-21 	1.00e+00 	5.34e-07 	NE	Rv0191_(-)
223314	294	0.00e+00 	2.60e-56 	1.00e+00 	1.72e-06 	NE	Rv0191_(-)
223351	1859	0.00e+00 	1.26e-252	9.99e-01 	1.08e-03 	NE	Rv0191_(-)
223408	243	0.00e+00 	8.57e-49 	1.00e+00 	1.40e-06 	NE	Rv0191_(-)
223482	0	6.40e-16 	6.34e-17 	1.00e+00 	5.09e-07 	NE	Rv0191_(-)
223528	16	6.92e-48 	6.39e-19 	1.00e+00 	5.40e-07 	NE	Rv0191_(-)
223563	111	2.50e-241	3.17e-31 	1.00e+00 	7.98e-07 	NE	
223606	568	0.00e+00 	2.15e-91 	1.00e+00 	5.23e-06 	NE	Rv0192_(-)
223644	98	1.53e-215	1.48e-32 	1.00e+00 	7.56e-07 	NE	Rv0192_(-),Rv0192A_(-)
223662	848	0.00e+00 	1.83e-126	1.00e+00 	1.65e-05 	NE	Rv0192_(-),Rv0192A_(-)
223907	61	2.47e-141	1.17e-27 	1.00e+00 	6.49e-07 	NE	Rv0192_(-),Rv0192A_(-)
224113	266	0.00e+00 	9.01e-54 	1.00e+00 	1.51e-06 	NE	Rv0192_(-)
224135	563	0.00e+00 	5.64e-91 	1.00e+00 	5.12e-06 	NE	Rv0192_(-)
224177	236	0.00e+00 	5.93e-50 	1.00e+00 	1.33e-06 	NE	Rv0192_(-)
224350	661	0.00e+00 	3.79e-103	1.00e+00 	7.66e-06 	NE	Rv0192_(-)
224353	792	0.00e+00 	5.57e-119	1.00e+00 	1.31e-05 	NE	Rv0192_(-)
224398	506	0.00e+00 	1.18e-82 	1.00e+00 	4.05e-06 	NE	Rv0192_(-)
224428	272	0.00e+00 	2.59e-53 	1.00e+00 	1.54e-06 	NE	Rv0192_(-)
224572	795	0.00e+00 	1.20e-118	1.00e+00 	1.33e-05 	NE	Rv0192_(-)
224626	1394	0.00e+00 	1.64e-192	1.00e+00 	1.56e-04 	NE	Rv0192_(-)
224662	488	0.00e+00 	6.58e-78 	1.00e+00 	3.73e-06 	NE	Rv0192_(-)
224694	0	4.32e-14 	2.87e-15 	1.00e+00 	3.70e-07 	NE	
224714	247	0.00e+00 	4.95e-46 	1.00e+00 	4.82e-07 	NE	
224725	482	0.00e+00 	6.05e-78 	1.00e+00 	9.85e-07 	NE	Rv0193c_(-)
224755	180	0.00e+00 	3.53e-40 	1.00e+00 	2.39e-07 	NE	Rv0193c_(-)
224818	492	0.00e+00 	2.09e-79 	1.00e+00 	6.25e-07 	NE	Rv0193c_(-)
224859	153	4.94e-323	5.15e-37 	1.00e+00 	1.30e-07 	NE	Rv0193c_(-)
224863	528	0.00e+00 	3.92e-84 	1.00e+00 	4.35e-07 	NE	Rv0193c_(-)
225015	443	0.00e+00 	2.64e-73 	1.00e+00 	2.61e-07 	NE	Rv0193c_(-)
225030	0	3.59e-15 	2.38e-16 	1.00e+00 	2.90e-08 	NE	Rv0193c_(-)
225054	276	0.00e+00 	1.01e-50 	1.00e+00 	3.99e-08 	NE	Rv0193c_(-)
225112	643	0.00e+00 	5.08e-99 	1.00e+00 	1.35e-07 	NE	Rv0193c_(-)
225114	26	7.41e-70 	9.87e-22 	1.00e+00 	8.40e-09 	NE	Rv0193c_(-)
225184	38	1.75e-94 	7.73e-24 	1.00e+00 	2.17e-09 	NE	Rv0193c_(-)
225274	314	0.00e+00 	6.92e-59 	1.00e+00 	2.15e-09 	NE	Rv0193c_(-)
225384	91	3.92e-201	2.93e-31 	1.00e+00 	4.30e-10 	NE	Rv0193c_(-)
225390	0	1.39e-17 	9.23e-19 	1.00e+00 	8.02e-11 	NE	Rv0193c_(-)
225467	78	2.07e-173	1.76e-28 	1.00e+00 	2.42e-11 	NE	Rv0193c_(-)
225481	16	4.57e-53 	1.64e-23 	1.00e+00 	5.34e-12 	NE	Rv0193c_(-)
225495	93	1.79e-207	2.17e-33 	1.00e+00 	2.27e-12 	NE	Rv0193c_(-)
225503	476	0.00e+00 	7.08e-82 	1.00e+00 	5.74e-12 	NE	Rv0193c_(-)
225663	299	0.00e+00 	9.30e-60 	1.00e+00 	2.03e-12 	NE	Rv0193c_(-)
225842	74	7.43e-170	7.93e-32 	1.00e+00 	3.90e-13 	NE	Rv0193c_(-)
225855	0	6.48e-20 	4.30e-21 	1.00e+00 	7.76e-14 	NE	Rv0193c_(-)
225908	66	9.09e-152	2.59e-29 	1.00e+00 	2.72e-14 	NE	Rv0193c_(-)
225922	441	0.00e+00 	8.53e-78 	1.00e+00 	5.74e-14 	NE	Rv0193c_(-)
225950	29	3.17e-80 	1.73e-26 	1.00e+00 	7.18e-15 	NE	Rv0193c_(-)
226039	527	0.00e+00 	1.68e-88 	1.00e+00 	2.37e-14 	NE	Rv0193c_(-)
226125	23	3.05e-68 	1.01e-25 	1.00e+00 	2.07e-15 	NE	Rv0193c_(-)
226177	105	4.62e-232	6.20e-36 	1.00e+00 	6.79e-16 	NE	Rv0193c_(-)
226185	0	1.01e-17 	1.80e-19 	1.00e+00 	1.23e-16 	NE	Rv0193c_(-)
226269	0	1.01e-17 	1.83e-19 	1.00e+00 	2.58e-17 	NE	Rv0193c_(-)
226351	24	1.14e-65 	1.85e-22 	1.00e+00 	6.87e-18 	NE	Rv0193c_(-)
226368	377	0.00e+00 	9.99e-68 	1.00e+00 	1.09e-17 	NE	Rv0193c_(-)
226387	251	0.00e+00 	3.83e-54 	1.00e+00 	4.08e-18 	NE	Rv0193c_(-)
226447	16	2.92e-54 	1.05e-24 	1.00e+00 	6.82e-19 	NE	Rv0193c_(-)
226461	298	0.00e+00 	8.10e-60 	1.00e+00 	6.17e-19 	NE	Rv0193c_(-)
226505	0	1.01e-17 	4.96e-16 	1.00e+00 	8.34e-20 	NE	Rv0193c_(-)
226585	0	1.01e-17 	5.06e-16 	1.00e+00 	1.69e-20 	NE	
226635	70	1.44e-157	9.74e-25 	1.00e+00 	4.78e-21 	NE	
226653	0	5.23e-20 	2.14e-12 	1.00e+00 	9.26e-22 	NE	
226665	11	5.53e-42 	9.34e-14 	1.00e+00 	1.99e-22 	NE	
226668	0	7.26e-11 	2.21e-12 	1.00e+00 	4.84e-23 	NE	
226714	0	7.30e-11 	2.21e-12 	1.00e+00 	9.16e-24 	NE	
226731	0	7.30e-11 	2.21e-12 	1.00e+00 	3.49e-24 	NE	
226780	0	7.30e-11 	2.21e-12 	1.00e+00 	3.73e-24 	NE	
226828	0	7.30e-11 	2.21e-12 	1.00e+00 	1.06e-23 	NE	
226870	107	1.26e-224	1.03e-25 	1.00e+00 	9.17e-23 	NE	
226911	0	1.01e-17 	1.84e-19 	1.00e+00 	1.74e-22 	NE	Rv0194_(-)
226996	0	1.01e-17 	1.87e-19 	1.00e+00 	7.47e-22 	NE	Rv0194_(-)
227011	290	0.00e+00 	1.43e-55 	1.00e+00 	1.19e-20 	NE	Rv0194_(-)
227088	726	0.00e+00 	2.75e-113	1.00e+00 	1.58e-19 	NE	Rv0194_(-)
227100	774	0.00e+00 	2.90e-119	1.00e+00 	2.19e-19 	NE	Rv0194_(-)
227104	816	0.00e+00 	1.71e-124	1.00e+00 	2.66e-19 	NE	Rv0194_(-)
227112	0	5.22e-20 	3.46e-21 	1.00e+00 	9.31e-21 	NE	Rv0194_(-)
227115	455	0.00e+00 	7.67e-78 	1.00e+00 	6.13e-20 	NE	Rv0194_(-)
227140	35	3.22e-92 	3.02e-27 	1.00e+00 	1.11e-20 	NE	Rv0194_(-)
227311	772	0.00e+00 	5.15e-119	1.00e+00 	2.44e-19 	NE	Rv0194_(-)
227314	892	0.00e+00 	5.87e-134	1.00e+00 	4.06e-19 	NE	Rv0194_(-)
227374	0	5.22e-20 	3.46e-21 	1.00e+00 	1.03e-20 	NE	Rv0194_(-)
227562	357	0.00e+00 	1.22e-65 	1.00e+00 	4.45e-20 	NE	Rv0194_(-)
227687	273	0.00e+00 	6.99e-57 	1.00e+00 	3.17e-20 	NE	Rv0194_(-)
227803	0	5.22e-20 	3.46e-21 	1.00e+00 	1.04e-20 	NE	Rv0194_(-)
227872	80	7.88e-180	3.79e-31 	1.00e+00 	1.56e-20 	NE	Rv0194_(-)
227904	882	0.00e+00 	1.03e-132	1.00e+00 	5.29e-19 	NE	Rv0194_(-)
227935	1777	0.00e+00 	3.73e-244	1.00e+00 	2.16e-17 	NE	Rv0194_(-)
228027	151	4.94e-324	1.08e-41 	1.00e+00 	2.68e-20 	NE	Rv0194_(-)
228115	63	3.72e-148	9.84e-31 	1.00e+00 	1.46e-20 	NE	Rv0194_(-)
228165	960	0.00e+00 	2.00e-142	1.00e+00 	5.22e-19 	NE	Rv0194_(-)
228255	82	4.10e-186	4.24e-33 	1.00e+00 	1.37e-20 	NE	Rv0194_(-)
228331	157	0.00e+00 	1.94e-42 	1.00e+00 	1.25e-20 	NE	Rv0194_(-)
228473	948	0.00e+00 	6.25e-141	1.00e+00 	2.80e-19 	NE	Rv0194_(-)
228561	0	5.22e-20 	5.17e-21 	1.00e+00 	5.33e-21 	NE	Rv0194_(-)
228724	16	5.67e-52 	5.30e-23 	1.00e+00 	2.08e-21 	NE	Rv0194_(-)
228830	583	0.00e+00 	4.62e-94 	1.00e+00 	1.41e-20 	NE	Rv0194_(-)
228908	554	0.00e+00 	7.17e-92 	1.00e+00 	1.11e-20 	NE	Rv0194_(-)
228948	47	3.42e-116	9.96e-29 	1.00e+00 	9.91e-22 	NE	Rv0194_(-)
229254	6	2.77e-34 	5.49e-21 	1.00e+00 	1.99e-22 	NE	Rv0194_(-)
229285	0	5.22e-20 	3.41e-20 	1.00e+00 	4.32e-23 	NE	Rv0194_(-)
229305	174	0.00e+00 	7.23e-42 	1.00e+00 	2.54e-23 	NE	Rv0194_(-)
229347	0	5.22e-20 	3.46e-21 	1.00e+00 	6.51e-24 	NE	Rv0194_(-)
229365	165	0.00e+00 	9.87e-42 	1.00e+00 	1.03e-23 	NE	Rv0194_(-)
229376	120	4.98e-262	7.86e-38 	1.00e+00 	1.29e-23 	NE	Rv0194_(-)
229386	43	3.35e-108	3.04e-28 	1.00e+00 	2.06e-23 	NE	Rv0194_(-)
229420	432	0.00e+00 	1.11e-76 	1.00e+00 	3.39e-22 	NE	Rv0194_(-)
229428	621	0.00e+00 	3.26e-100	1.00e+00 	1.17e-21 	NE	Rv0194_(-)
229431	661	0.00e+00 	3.40e-105	1.00e+00 	1.57e-21 	NE	Rv0194_(-)
229536	460	0.00e+00 	3.63e-80 	1.00e+00 	6.99e-22 	NE	Rv0194_(-)
229545	607	0.00e+00 	1.80e-98 	1.00e+00 	1.23e-21 	NE	Rv0194_(-)
229560	184	0.00e+00 	8.44e-46 	1.00e+00 	1.98e-22 	NE	Rv0194_(-)
229570	0	1.53e-19 	1.29e-19 	1.00e+00 	7.16e-23 	NE	Rv0194_(-)
229599	1	1.54e-21 	9.90e-20 	1.00e+00 	7.01e-23 	NE	Rv0194_(-)
229722	708	0.00e+00 	8.94e-108	1.00e+00 	1.98e-21 	NE	Rv0194_(-)
229728	24	3.04e-70 	7.42e-26 	1.00e+00 	1.30e-22 	NE	Rv0194_(-)
229854	437	0.00e+00 	2.79e-77 	1.00e+00 	9.83e-22 	NE	Rv0194_(-)
229920	0	5.22e-20 	3.46e-21 	1.00e+00 	2.02e-22 	NE	Rv0194_(-)
229956	1473	0.00e+00 	1.34e-204	1.00e+00 	1.70e-19 	NE	Rv0194_(-)
229992	784	0.00e+00 	1.65e-120	1.00e+00 	1.00e-20 	NE	Rv0194_(-)
230082	106	4.64e-234	4.35e-36 	1.00e+00 	5.42e-22 	NE	Rv0194_(-)
230290	112	4.78e-246	7.79e-37 	1.00e+00 	1.69e-22 	NE	Rv0194_(-)
230388	1	7.95e-24 	1.97e-21 	1.00e+00 	3.14e-23 	NE	Rv0194_(-)
230411	54	1.04e-129	4.94e-28 	1.00e+00 	9.19e-24 	NE	Rv0194_(-)
230450	225	0.00e+00 	6.63e-51 	1.00e+00 	6.76e-24 	NE	Rv0194_(-)
230460	48	3.44e-118	1.13e-24 	1.00e+00 	1.83e-24 	NE	Rv0194_(-)
230584	0	7.26e-11 	2.06e-14 	1.00e+00 	9.03e-25 	NE	
230600	0	7.30e-11 	2.10e-14 	1.00e+00 	6.89e-25 	NE	
230603	0	7.30e-11 	2.10e-14 	1.00e+00 	1.39e-24 	NE	
230605	0	7.30e-11 	2.10e-14 	1.00e+00 	5.08e-24 	NE	
230628	0	7.30e-11 	2.10e-14 	1.00e+00 	2.36e-23 	NE	
230709	628	0.00e+00 	1.31e-92 	1.00e+00 	1.93e-21 	NE	
230783	234	0.00e+00 	5.02e-52 	1.00e+00 	4.71e-22 	NE	
231071	989	0.00e+00 	4.91e-146	1.00e+00 	1.43e-20 	NE	Rv0195_(-)
231196	333	0.00e+00 	2.36e-64 	1.00e+00 	9.81e-22 	NE	Rv0195_(-)
231286	13	2.88e-48 	3.62e-24 	1.00e+00 	2.57e-22 	NE	Rv0195_(-)
231383	85	4.16e-192	3.92e-33 	1.00e+00 	3.76e-22 	NE	Rv0195_(-)
231427	508	0.00e+00 	3.83e-86 	1.00e+00 	2.99e-21 	NE	Rv0195_(-)
231464	595	0.00e+00 	5.63e-97 	1.00e+00 	5.04e-21 	NE	Rv0195_(-)
231555	1043	0.00e+00 	9.27e-153	1.00e+00 	3.38e-20 	NE	
231589	772	0.00e+00 	5.14e-119	1.00e+00 	1.10e-20 	NE	
231601	0	3.78e-15 	5.19e-16 	1.00e+00 	3.95e-22 	NE	
231608	1	3.82e-17 	3.97e-16 	1.00e+00 	7.97e-23 	NE	
231612	0	3.81e-15 	5.29e-16 	1.00e+00 	1.63e-23 	NE	
231614	0	3.81e-15 	5.29e-16 	1.00e+00 	3.63e-24 	NE	
231622	15	4.09e-45 	7.09e-18 	1.00e+00 	1.17e-24 	NE	
231626	49	3.46e-120	1.66e-22 	1.00e+00 	7.72e-25 	NE	
231767	51	3.50e-124	3.69e-27 	1.00e+00 	7.29e-25 	NE	Rv0196_(-)
231773	226	0.00e+00 	4.99e-51 	1.00e+00 	1.97e-24 	NE	Rv0196_(-)
231790	183	0.00e+00 	1.12e-45 	1.00e+00 	2.11e-24 	NE	Rv0196_(-)
231801	297	0.00e+00 	7.18e-60 	1.00e+00 	4.28e-24 	NE	Rv0196_(-)
231818	32	3.17e-86 	7.16e-27 	1.00e+00 	1.66e-24 	NE	Rv0196_(-)
231896	723	0.00e+00 	6.52e-113	1.00e+00 	5.07e-23 	NE	Rv0196_(-)
232071	70	3.85e-162	1.34e-31 	1.00e+00 	3.40e-24 	NE	Rv0196_(-)
232360	0	1.95e-15 	8.45e-18 	1.00e+00 	9.92e-25 	NE	Rv0197_(-)
232393	0	1.96e-15 	8.62e-18 	1.00e+00 	5.67e-25 	NE	Rv0197_(-)
232450	0	1.96e-15 	8.62e-18 	1.00e+00 	5.48e-25 	NE	Rv0197_(-)
232515	410	0.00e+00 	7.50e-69 	1.00e+00 	4.75e-24 	NE	Rv0197_(-)
232540	0	5.22e-20 	3.46e-21 	1.00e+00 	9.13e-25 	NE	Rv0197_(-)
232543	321	0.00e+00 	3.71e-61 	1.00e+00 	2.98e-24 	NE	Rv0197_(-)
232582	0	1.01e-17 	5.24e-18 	1.00e+00 	7.33e-25 	NE	Rv0197_(-)
232618	0	1.01e-17 	5.35e-18 	1.00e+00 	4.97e-25 	NE	Rv0197_(-)
232678	23	1.13e-63 	7.31e-21 	1.00e+00 	5.02e-25 	NE	Rv0197_(-)
232868	0	5.22e-20 	5.20e-18 	1.00e+00 	4.48e-25 	NE	Rv0197_(-)
232941	20	5.79e-60 	1.68e-20 	1.00e+00 	4.84e-25 	NE	Rv0197_(-)
233020	0	5.22e-20 	4.62e-18 	1.00e+00 	4.49e-25 	NE	Rv0197_(-)
233149	49	6.72e-118	3.59e-24 	1.00e+00 	5.67e-25 	NE	Rv0197_(-)
233274	29	3.12e-80 	7.62e-26 	1.00e+00 	5.49e-25 	NE	Rv0197_(-)
233277	3	2.73e-28 	6.64e-22 	1.00e+00 	5.47e-25 	NE	Rv0197_(-)
233357	358	0.00e+00 	4.15e-66 	1.00e+00 	3.78e-24 	NE	Rv0197_(-)
233479	231	0.00e+00 	1.19e-51 	1.00e+00 	2.55e-24 	NE	Rv0197_(-)
233642	0	5.22e-20 	3.46e-21 	1.00e+00 	7.69e-25 	NE	Rv0197_(-)
233701	166	0.00e+00 	7.41e-42 	1.00e+00 	1.26e-24 	NE	Rv0197_(-)
233703	0	5.22e-20 	3.46e-21 	1.00e+00 	6.75e-25 	NE	Rv0197_(-)
233761	384	0.00e+00 	5.31e-69 	1.00e+00 	4.90e-24 	NE	Rv0197_(-)
233770	198	0.00e+00 	1.52e-47 	1.00e+00 	2.60e-24 	NE	Rv0197_(-)
233854	0	5.22e-20 	3.46e-21 	1.00e+00 	1.02e-24 	NE	Rv0197_(-)
233940	67	7.37e-154	1.57e-29 	1.00e+00 	2.07e-24 	NE	Rv0197_(-)
233953	202	0.00e+00 	4.84e-48 	1.00e+00 	1.01e-23 	NE	Rv0197_(-)
233976	321	0.00e+00 	7.37e-63 	1.00e+00 	3.88e-23 	NE	Rv0197_(-)
234109	0	1.42e-12 	2.16e-12 	1.00e+00 	1.80e-23 	NE	Rv0197_(-)
234228	0	1.43e-12 	2.20e-12 	1.00e+00 	5.65e-23 	NE	Rv0197_(-)
234325	0	1.43e-12 	2.20e-12 	1.00e+00 	2.50e-22 	NE	Rv0197_(-)
234378	2	1.44e-16 	1.24e-12 	1.00e+00 	1.23e-21 	NE	Rv0197_(-)
234403	0	1.42e-12 	2.20e-12 	1.00e+00 	6.02e-21 	NE	Rv0197_(-)
234475	0	1.42e-12 	2.20e-12 	1.00e+00 	3.00e-20 	NE	Rv0197_(-)
234512	10	1.49e-32 	1.25e-13 	1.00e+00 	1.58e-19 	NE	Rv0197_(-)
234517	32	3.26e-86 	1.68e-16 	1.00e+00 	8.49e-19 	NE	Rv0197_(-),Rv0198c_(-)
234589	43	3.35e-108	3.65e-20 	1.00e+00 	3.90e-18 	NE	Rv0198c_(-)
234699	36	3.24e-94 	3.00e-22 	1.00e+00 	1.61e-17 	NE	Rv0198c_(-)
234749	0	1.01e-17 	7.48e-18 	1.00e+00 	5.95e-17 	NE	Rv0198c_(-)
234784	0	1.02e-17 	7.48e-18 	1.00e+00 	2.88e-16 	NE	Rv0198c_(-)
234834	62	1.39e-141	1.40e-25 	1.00e+00 	1.84e-15 	NE	Rv0198c_(-)
234895	117	5.00e-256	2.08e-37 	1.00e+00 	9.46e-15 	NE	Rv0198c_(-)
234904	206	0.00e+00 	1.73e-48 	1.00e+00 	4.55e-14 	NE	Rv0198c_(-)
234991	0	1.84e-11 	8.10e-01 	1.90e-01 	9.28e-15 	NE	Rv0198c_(-)
235057	35	1.01e-80 	2.08e-04 	1.00e+00 	7.51e-14 	NE	Rv0198c_(-)
235101	0	7.54e-06 	9.80e-01 	2.02e-02 	5.55e-15 	GD	Rv0198c_(-)
235144	0	7.58e-06 	9.98e-01 	2.34e-03 	1.08e-16 	GD	Rv0198c_(-)
235147	3	1.81e-11 	9.95e-01 	4.66e-03 	5.23e-18 	GD	Rv0198c_(-)
235212	0	8.61e-06 	9.98e-01 	1.97e-03 	1.06e-19 	GD	Rv0198c_(-)
235237	0	8.62e-06 	9.98e-01 	1.97e-03 	2.12e-21 	GD	Rv0198c_(-)
235253	0	8.62e-06 	9.98e-01 	1.97e-03 	4.27e-23 	GD	Rv0198c_(-)
235258	0	8.62e-06 	9.98e-01 	1.97e-03 	8.71e-25 	GD	Rv0198c_(-)
235291	0	8.62e-06 	9.98e-01 	1.97e-03 	2.45e-26 	GD	Rv0198c_(-)
235312	0	8.62e-06 	9.98e-01 	1.97e-03 	2.32e-26 	GD	Rv0198c_(-)
235347	0	8.62e-06 	9.98e-01 	1.97e-03 	1.04e-24 	GD	Rv0198c_(-)
235405	0	8.62e-06 	9.98e-01 	1.97e-03 	1.02e-22 	GD	Rv0198c_(-)
235473	23	2.89e-49 	4.09e-01 	5.91e-01 	4.97e-18 	GD	Rv0198c_(-)
235477	6	6.27e-31 	9.89e-01 	1.09e-02 	1.91e-20 	GD	Rv0198c_(-)
235562	0	1.06e-09 	9.98e-01 	1.97e-03 	1.67e-21 	GD	Rv0198c_(-)
235576	0	1.33e-09 	9.98e-01 	1.97e-03 	4.89e-20 	GD	Rv0198c_(-)
235673	0	1.40e-09 	9.98e-01 	1.98e-03 	2.41e-18 	GD	Rv0198c_(-)
235708	0	1.42e-09 	9.98e-01 	2.38e-03 	1.21e-16 	GD	Rv0198c_(-)
235831	82	9.74e-172	2.72e-09 	1.00e+00 	4.04e-13 	NE	Rv0198c_(-)
235945	40	7.61e-99 	1.51e-12 	1.00e+00 	9.07e-14 	NE	Rv0198c_(-)
235981	0	1.17e-19 	1.07e-08 	1.00e+00 	1.77e-14 	NE	Rv0198c_(-)
235989	11	1.40e-41 	4.54e-10 	1.00e+00 	3.86e-15 	NE	Rv0198c_(-)
236017	156	0.00e+00 	2.71e-28 	1.00e+00 	1.69e-15 	NE	Rv0198c_(-)
236020	88	4.23e-198	7.59e-34 	1.00e+00 	4.40e-16 	NE	Rv0198c_(-)
236034	0	5.22e-20 	3.46e-21 	1.00e+00 	8.43e-17 	NE	Rv0198c_(-)
236068	183	0.00e+00 	5.67e-44 	1.00e+00 	4.35e-17 	NE	Rv0198c_(-)
236093	0	5.22e-20 	3.46e-21 	1.00e+00 	7.72e-18 	NE	Rv0198c_(-)
236101	269	0.00e+00 	1.11e-54 	1.00e+00 	6.96e-18 	NE	Rv0198c_(-)
236257	298	0.00e+00 	5.39e-60 	1.00e+00 	4.14e-18 	NE	Rv0198c_(-)
236289	0	5.22e-20 	4.35e-20 	1.00e+00 	5.61e-19 	NE	Rv0198c_(-)
236360	5	5.36e-30 	1.06e-20 	1.00e+00 	1.16e-19 	NE	Rv0198c_(-)
236394	69	3.83e-160	1.05e-28 	1.00e+00 	3.24e-20 	NE	Rv0198c_(-)
236423	0	1.01e-17 	1.71e-19 	1.00e+00 	6.17e-21 	NE	Rv0198c_(-)
236483	0	1.01e-17 	1.75e-19 	1.00e+00 	1.32e-21 	NE	Rv0198c_(-)
236673	284	0.00e+00 	7.42e-55 	1.00e+00 	1.14e-21 	NE	Rv0199_(-)
236678	0	5.22e-20 	3.46e-21 	1.00e+00 	1.60e-22 	NE	Rv0199_(-)
236692	92	8.38e-204	1.21e-32 	1.00e+00 	5.16e-23 	NE	Rv0199_(-)
236704	1	7.95e-24 	1.97e-21 	1.00e+00 	1.04e-23 	NE	Rv0199_(-)
236771	267	0.00e+00 	1.49e-54 	1.00e+00 	9.55e-24 	NE	Rv0199_(-)
236775	0	1.01e-17 	6.68e-17 	1.00e+00 	1.71e-24 	NE	Rv0199_(-)
236922	0	1.01e-17 	6.81e-17 	1.00e+00 	6.93e-25 	NE	Rv0199_(-)
236977	20	1.12e-57 	2.20e-19 	1.00e+00 	5.38e-25 	NE	Rv0199_(-)
236987	0	1.01e-17 	6.81e-17 	1.00e+00 	4.59e-25 	NE	Rv0199_(-)
237008	0	1.01e-17 	6.81e-17 	1.00e+00 	4.65e-25 	NE	Rv0199_(-)
237034	159	0.00e+00 	1.06e-36 	1.00e+00 	1.08e-24 	NE	Rv0199_(-)
237037	214	0.00e+00 	1.55e-49 	1.00e+00 	1.60e-24 	NE	Rv0199_(-)
237390	0	1.95e-15 	8.45e-18 	1.00e+00 	5.98e-25 	NE	Rv0200_(-)
237400	0	1.96e-15 	8.62e-18 	1.00e+00 	4.71e-25 	NE	Rv0200_(-)
237482	0	1.96e-15 	8.62e-18 	1.00e+00 	4.58e-25 	NE	Rv0200_(-)
237659	152	4.25e-319	1.00e-36 	1.00e+00 	9.70e-25 	NE	Rv0200_(-)
237697	0	5.22e-20 	3.46e-21 	1.00e+00 	5.32e-25 	NE	Rv0200_(-)
237712	138	1.06e-295	2.27e-38 	1.00e+00 	9.57e-25 	NE	Rv0200_(-)
237778	0	5.22e-20 	3.46e-21 	1.00e+00 	5.81e-25 	NE	Rv0200_(-)
237893	373	0.00e+00 	1.24e-67 	1.00e+00 	3.61e-24 	NE	Rv0200_(-),Rv0201c_(-)
237910	0	5.22e-20 	4.84e-21 	1.00e+00 	7.68e-25 	NE	Rv0201c_(-)
237995	19	5.76e-58 	2.10e-23 	1.00e+00 	5.53e-25 	NE	Rv0201c_(-)
238114	14	2.89e-50 	2.77e-23 	1.00e+00 	4.93e-25 	NE	Rv0201c_(-)
238122	31	3.15e-84 	1.10e-25 	1.00e+00 	5.21e-25 	NE	Rv0201c_(-)
238174	15	2.90e-52 	1.76e-24 	1.00e+00 	4.87e-25 	NE	Rv0201c_(-)
238217	21	3.00e-64 	3.22e-25 	1.00e+00 	5.01e-25 	NE	Rv0201c_(-)
238243	38	3.27e-98 	1.54e-27 	1.00e+00 	5.61e-25 	NE	Rv0201c_(-)
238299	130	5.25e-282	4.47e-39 	1.00e+00 	9.20e-25 	NE	Rv0201c_(-)
238570	131	5.27e-284	3.36e-39 	1.00e+00 	9.90e-25 	NE	Rv0202c_(mmpL11)
238573	0	5.22e-20 	3.46e-21 	1.00e+00 	5.31e-25 	NE	Rv0202c_(mmpL11)
238622	81	7.92e-182	2.84e-31 	1.00e+00 	6.94e-25 	NE	Rv0202c_(mmpL11)
238648	0	5.22e-20 	3.46e-21 	1.00e+00 	5.09e-25 	NE	Rv0202c_(mmpL11)
238681	247	0.00e+00 	6.08e-52 	1.00e+00 	1.68e-24 	NE	Rv0202c_(mmpL11)
238780	0	5.22e-20 	3.46e-21 	1.00e+00 	6.12e-25 	NE	Rv0202c_(mmpL11)
238908	128	1.01e-275	3.99e-37 	1.00e+00 	9.18e-25 	NE	Rv0202c_(mmpL11)
238933	0	5.22e-20 	3.46e-21 	1.00e+00 	5.41e-25 	NE	Rv0202c_(mmpL11)
238961	243	0.00e+00 	1.91e-51 	1.00e+00 	1.64e-24 	NE	Rv0202c_(mmpL11)
239000	0	5.22e-20 	5.67e-20 	1.00e+00 	5.94e-25 	NE	Rv0202c_(mmpL11)
239229	4	5.33e-28 	1.84e-20 	1.00e+00 	4.81e-25 	NE	Rv0202c_(mmpL11)
239301	45	3.39e-112	1.36e-25 	1.00e+00 	5.63e-25 	NE	Rv0202c_(mmpL11)
239392	68	3.81e-158	8.12e-31 	1.00e+00 	6.42e-25 	NE	Rv0202c_(mmpL11)
239447	11	2.85e-44 	3.75e-17 	1.00e+00 	4.95e-25 	NE	Rv0202c_(mmpL11)
239464	0	3.76e-13 	1.30e-15 	1.00e+00 	4.47e-25 	NE	Rv0202c_(mmpL11)
239590	0	3.78e-13 	1.30e-15 	1.00e+00 	4.38e-25 	NE	Rv0202c_(mmpL11)
239796	0	3.78e-13 	1.31e-15 	1.00e+00 	4.40e-25 	NE	Rv0202c_(mmpL11)
239856	0	3.78e-13 	1.30e-15 	1.00e+00 	4.58e-25 	NE	Rv0202c_(mmpL11)
239969	185	0.00e+00 	1.18e-38 	1.00e+00 	1.18e-24 	NE	Rv0202c_(mmpL11)
240264	71	3.87e-164	9.93e-32 	1.00e+00 	7.76e-25 	NE	Rv0202c_(mmpL11)
240303	59	3.64e-140	3.43e-26 	1.00e+00 	6.65e-25 	NE	Rv0202c_(mmpL11)
240403	18	2.97e-58 	1.96e-15 	1.00e+00 	5.22e-25 	NE	Rv0202c_(mmpL11)
240434	0	1.95e-15 	1.55e-12 	1.00e+00 	4.58e-25 	NE	Rv0202c_(mmpL11)
240523	0	1.96e-15 	1.57e-12 	1.00e+00 	4.40e-25 	NE	Rv0202c_(mmpL11)
240547	0	1.96e-15 	1.58e-12 	1.00e+00 	4.44e-25 	NE	Rv0202c_(mmpL11)
240731	13	2.08e-41 	3.79e-14 	1.00e+00 	5.04e-25 	NE	Rv0202c_(mmpL11)
240761	0	1.95e-15 	1.58e-12 	1.00e+00 	6.18e-25 	NE	Rv0202c_(mmpL11)
240817	0	1.96e-15 	1.58e-12 	1.00e+00 	1.32e-24 	NE	Rv0202c_(mmpL11)
240870	0	1.96e-15 	1.57e-12 	1.00e+00 	4.85e-24 	NE	Rv0202c_(mmpL11)
240943	93	3.14e-201	4.06e-24 	1.00e+00 	3.37e-23 	NE	Rv0202c_(mmpL11)
241014	0	5.22e-20 	1.37e-20 	1.00e+00 	8.31e-23 	NE	Rv0202c_(mmpL11)
241026	42	6.48e-104	7.94e-26 	1.00e+00 	4.56e-22 	NE	Rv0202c_(mmpL11)
241054	4	2.75e-30 	6.97e-22 	1.00e+00 	1.67e-21 	NE	Rv0202c_(mmpL11)
241058	55	3.57e-132	3.19e-28 	1.00e+00 	9.86e-21 	NE	Rv0202c_(mmpL11)
241080	0	1.95e-15 	8.46e-18 	1.00e+00 	3.27e-20 	NE	Rv0202c_(mmpL11)
241114	0	1.96e-15 	8.63e-18 	1.00e+00 	1.57e-19 	NE	Rv0202c_(mmpL11)
241182	0	1.96e-15 	8.63e-18 	1.00e+00 	7.76e-19 	NE	Rv0202c_(mmpL11)
241210	38	2.37e-91 	1.57e-22 	1.00e+00 	4.53e-18 	NE	Rv0202c_(mmpL11)
241224	15	2.90e-52 	1.88e-22 	1.00e+00 	1.82e-17 	NE	Rv0202c_(mmpL11)
241318	20	2.98e-62 	1.99e-23 	1.00e+00 	8.62e-17 	NE	
241347	54	3.55e-130	1.73e-28 	1.00e+00 	4.57e-16 	NE	
241501	80	4.08e-182	7.55e-33 	1.00e+00 	2.11e-15 	NE	
241557	117	4.99e-256	1.89e-37 	1.00e+00 	9.14e-15 	NE	Rv0203_(-)
241691	741	0.00e+00 	3.92e-115	1.00e+00 	3.88e-13 	NE	Rv0203_(-)
241749	157	0.00e+00 	1.97e-42 	1.00e+00 	4.09e-14 	NE	Rv0203_(-)
241922	147	5.92e-316	3.95e-38 	1.00e+00 	5.38e-14 	NE	Rv0203_(-)
241977	0	9.46e-01 	1.73e-04 	5.34e-02 	2.73e-15 	NE	Rv0204c_(-)
242214	0	9.51e-01 	1.77e-04 	4.85e-02 	8.84e-18 	NE	Rv0204c_(-)
242261	0	9.51e-01 	1.77e-04 	4.85e-02 	4.06e-20 	NE	Rv0204c_(-)
242273	0	9.51e-01 	1.77e-04 	4.85e-02 	2.11e-22 	NE	Rv0204c_(-)
242318	0	9.51e-01 	1.77e-04 	4.85e-02 	1.24e-24 	NE	Rv0204c_(-)
242346	0	9.51e-01 	1.77e-04 	4.85e-02 	3.77e-26 	NE	Rv0204c_(-)
242391	0	9.51e-01 	1.77e-04 	4.85e-02 	1.07e-24 	NE	Rv0204c_(-)
242414	0	9.51e-01 	1.77e-04 	4.85e-02 	2.01e-22 	NE	Rv0204c_(-)
242519	0	9.51e-01 	1.77e-04 	4.85e-02 	3.88e-20 	NE	Rv0204c_(-)
242539	0	9.51e-01 	1.77e-04 	4.85e-02 	7.50e-18 	NE	Rv0204c_(-)
242624	3	1.80e-05 	1.40e-03 	9.99e-01 	2.76e-14 	NE	Rv0204c_(-)
242807	2	3.57e-07 	1.86e-03 	9.98e-01 	5.63e-15 	NE	Rv0204c_(-)
242815	70	9.71e-145	6.13e-12 	1.00e+00 	1.63e-15 	NE	Rv0204c_(-)
242868	81	2.53e-183	2.49e-20 	1.00e+00 	4.53e-16 	NE	Rv0204c_(-)
243006	0	5.22e-20 	3.64e-16 	1.00e+00 	8.42e-17 	NE	Rv0204c_(-)
243056	8	5.44e-36 	3.66e-17 	1.00e+00 	1.77e-17 	NE	Rv0204c_(-)
243058	69	3.83e-160	7.74e-25 	1.00e+00 	4.99e-18 	NE	Rv0204c_(-)
243086	0	5.22e-20 	9.62e-19 	1.00e+00 	9.87e-19 	NE	Rv0204c_(-)
243108	12	5.55e-44 	3.12e-20 	1.00e+00 	2.64e-19 	NE	Rv0204c_(-)
243125	0	5.22e-20 	9.77e-19 	1.00e+00 	1.04e-19 	NE	Rv0204c_(-)
243220	40	6.41e-100	1.01e-23 	1.00e+00 	8.58e-20 	NE	
243226	0	1.01e-17 	7.20e-19 	1.00e+00 	6.66e-20 	NE	
243246	0	1.01e-17 	7.23e-19 	1.00e+00 	6.52e-20 	NE	
243255	42	1.25e-101	4.18e-24 	1.00e+00 	7.75e-20 	NE	
243263	1	7.95e-24 	7.80e-21 	1.00e+00 	6.68e-20 	NE	
243317	369	0.00e+00 	1.15e-66 	1.00e+00 	3.33e-19 	NE	
243321	650	0.00e+00 	7.98e-104	1.00e+00 	1.16e-18 	NE	
243352	722	0.00e+00 	8.64e-113	1.00e+00 	1.61e-18 	NE	
243372	0	1.01e-17 	1.71e-19 	1.00e+00 	8.31e-20 	NE	
243866	0	1.01e-17 	1.74e-19 	1.00e+00 	8.62e-20 	NE	Rv0205_(-)
243878	79	1.51e-175	2.49e-29 	1.00e+00 	1.41e-19 	NE	Rv0205_(-)
243895	306	0.00e+00 	5.44e-61 	1.00e+00 	5.58e-19 	NE	Rv0205_(-)
243921	142	5.58e-306	1.43e-40 	1.00e+00 	4.29e-19 	NE	Rv0205_(-)
243945	341	0.00e+00 	2.38e-65 	1.00e+00 	1.88e-18 	NE	Rv0205_(-)
244008	0	1.01e-17 	1.71e-19 	1.00e+00 	7.39e-19 	NE	Rv0205_(-)
244026	0	1.01e-17 	1.74e-19 	1.00e+00 	2.12e-18 	NE	Rv0205_(-)
244045	76	1.49e-169	5.89e-29 	1.00e+00 	1.23e-17 	NE	Rv0205_(-)
244111	381	0.00e+00 	2.49e-70 	1.00e+00 	1.64e-16 	NE	Rv0205_(-)
244218	0	1.01e-17 	1.72e-19 	1.00e+00 	6.05e-17 	NE	Rv0205_(-)
244243	0	1.02e-17 	1.75e-19 	1.00e+00 	1.92e-16 	NE	Rv0205_(-)
244273	284	0.00e+00 	7.44e-55 	1.00e+00 	2.73e-15 	NE	Rv0205_(-)
244485	177	0.00e+00 	6.31e-45 	1.00e+00 	3.88e-15 	NE	Rv0205_(-),Rv0206c_(mmpL3)
244558	0	1.27e-17 	5.67e-14 	1.00e+00 	4.34e-15 	NE	Rv0206c_(mmpL3)
244622	0	1.28e-17 	5.79e-14 	1.00e+00 	1.67e-14 	NE	Rv0206c_(mmpL3)
244696	66	1.79e-149	3.51e-22 	1.00e+00 	1.03e-13 	NE	Rv0206c_(mmpL3)
245165	0	9.95e-01 	4.04e-13 	5.18e-03 	1.62e-15 	ES	Rv0206c_(mmpL3)
245226	0	1.00e+00 	1.05e-13 	2.68e-05 	7.98e-18 	ES	Rv0206c_(mmpL3)
245296	0	1.00e+00 	2.69e-14 	1.39e-07 	4.09e-20 	ES	Rv0206c_(mmpL3)
245397	0	1.00e+00 	6.88e-15 	7.19e-10 	2.11e-22 	ES	Rv0206c_(mmpL3)
245408	0	1.00e+00 	1.76e-15 	3.72e-12 	1.10e-24 	ES	Rv0206c_(mmpL3)
245504	0	1.00e+00 	4.50e-16 	1.93e-14 	7.11e-27 	ES	Rv0206c_(mmpL3)
245809	0	1.00e+00 	1.15e-16 	9.98e-17 	1.47e-27 	ES	Rv0206c_(mmpL3)
245819	0	1.00e+00 	2.96e-17 	5.17e-19 	1.45e-27 	ES	Rv0206c_(mmpL3)
245826	0	1.00e+00 	7.69e-18 	2.68e-21 	1.45e-27 	ES	Rv0206c_(mmpL3)
245845	0	1.00e+00 	2.10e-18 	1.39e-23 	1.45e-27 	ES	Rv0206c_(mmpL3)
245979	0	1.00e+00 	6.64e-19 	7.90e-26 	1.45e-27 	ES	Rv0206c_(mmpL3)
246042	0	1.00e+00 	2.98e-19 	7.66e-27 	1.45e-27 	ES	Rv0206c_(mmpL3)
246085	0	1.00e+00 	2.05e-19 	7.29e-27 	1.45e-27 	ES	Rv0206c_(mmpL3)
246151	0	1.00e+00 	1.81e-19 	7.29e-27 	1.45e-27 	ES	Rv0206c_(mmpL3)
246231	0	1.00e+00 	1.75e-19 	7.29e-27 	1.45e-27 	ES	Rv0206c_(mmpL3)
246343	0	1.00e+00 	1.73e-19 	7.29e-27 	1.45e-27 	ES	Rv0206c_(mmpL3)
246384	0	1.00e+00 	1.73e-19 	7.29e-27 	1.45e-27 	ES	Rv0206c_(mmpL3)
246497	0	1.00e+00 	1.76e-19 	7.29e-27 	1.45e-27 	ES	Rv0206c_(mmpL3)
246516	0	1.00e+00 	1.85e-19 	7.29e-27 	1.45e-27 	ES	Rv0206c_(mmpL3)
246564	0	1.00e+00 	2.21e-19 	7.29e-27 	1.45e-27 	ES	Rv0206c_(mmpL3)
246615	0	1.00e+00 	3.61e-19 	7.29e-27 	1.45e-27 	ES	Rv0206c_(mmpL3)
246695	0	1.00e+00 	9.11e-19 	7.66e-27 	1.45e-27 	ES	Rv0206c_(mmpL3)
246882	0	1.00e+00 	3.06e-18 	7.90e-26 	1.45e-27 	ES	Rv0206c_(mmpL3)
246939	0	1.00e+00 	1.15e-17 	1.39e-23 	1.45e-27 	ES	Rv0206c_(mmpL3)
246987	0	1.00e+00 	4.44e-17 	2.68e-21 	1.45e-27 	ES	Rv0206c_(mmpL3)
247137	0	1.00e+00 	1.73e-16 	5.17e-19 	1.45e-27 	ES	Rv0206c_(mmpL3)
247188	0	1.00e+00 	6.76e-16 	9.98e-17 	1.48e-27 	ES	Rv0206c_(mmpL3)
247250	0	1.00e+00 	2.64e-15 	1.93e-14 	7.12e-27 	ES	Rv0206c_(mmpL3)
247271	0	1.00e+00 	1.03e-14 	3.72e-12 	1.10e-24 	ES	Rv0206c_(mmpL3)
247284	0	1.00e+00 	4.05e-14 	7.19e-10 	2.12e-22 	ES	Rv0206c_(mmpL3)
247290	0	1.00e+00 	1.58e-13 	1.39e-07 	4.13e-20 	ES	Rv0206c_(mmpL3)
247320	0	1.00e+00 	6.19e-13 	2.68e-05 	8.34e-18 	ES	
247329	8	2.00e-14 	4.70e-11 	1.00e+00 	3.92e-13 	NE	
247352	184	0.00e+00 	4.76e-33 	1.00e+00 	3.08e-13 	NE	
247450	55	3.88e-132	1.06e-29 	1.00e+00 	1.20e-13 	NE	Rv0207c_(-)
247474	27	3.16e-76 	2.61e-24 	1.00e+00 	8.41e-14 	NE	Rv0207c_(-)
247527	12	2.87e-46 	8.91e-21 	1.00e+00 	7.36e-14 	NE	Rv0207c_(-)
247537	0	1.01e-17 	4.49e-19 	1.00e+00 	6.89e-14 	NE	Rv0207c_(-)
247670	0	1.01e-17 	4.53e-19 	1.00e+00 	6.86e-14 	NE	Rv0207c_(-)
247723	93	1.63e-203	1.17e-30 	1.00e+00 	1.01e-13 	NE	Rv0207c_(-)
247993	620	0.00e+00 	4.34e-100	1.00e+00 	8.79e-13 	NE	Rv0207c_(-)
248038	168	0.00e+00 	8.29e-44 	1.00e+00 	1.37e-13 	NE	Rv0207c_(-)
248053	0	2.10e-19 	6.97e-09 	1.00e+00 	6.86e-14 	NE	Rv0207c_(-)
248120	56	2.38e-131	7.57e-16 	1.00e+00 	8.59e-14 	NE	Rv0208c_(trmB)
248160	0	5.75e-12 	2.69e-05 	1.00e+00 	6.82e-14 	NE	Rv0208c_(trmB)
248206	0	5.78e-12 	2.74e-05 	1.00e+00 	2.76e-16 	NE	Rv0208c_(trmB)
248213	0	5.78e-12 	2.74e-05 	1.00e+00 	1.13e-18 	NE	Rv0208c_(trmB)
248311	0	5.78e-12 	2.74e-05 	1.00e+00 	6.01e-21 	NE	Rv0208c_(trmB)
248391	4	5.89e-20 	8.71e-06 	1.00e+00 	3.20e-22 	NE	Rv0208c_(trmB)
248405	0	5.37e-12 	2.74e-05 	1.00e+00 	6.06e-23 	NE	Rv0208c_(trmB)
248581	0	5.37e-12 	2.74e-05 	1.00e+00 	1.24e-23 	NE	Rv0208c_(trmB)
248702	0	5.37e-12 	2.74e-05 	1.00e+00 	2.94e-24 	NE	Rv0208c_(trmB)
248733	18	5.86e-48 	1.57e-07 	1.00e+00 	6.18e-24 	NE	Rv0208c_(trmB)
248862	0	9.40e-15 	2.74e-05 	1.00e+00 	2.90e-24 	NE	Rv0208c_(trmB)
248868	0	1.13e-14 	2.74e-05 	1.00e+00 	6.70e-23 	NE	Rv0208c_(trmB)
248919	0	1.18e-14 	2.74e-05 	1.00e+00 	3.31e-21 	NE	
248942	74	1.74e-162	1.64e-14 	1.00e+00 	2.35e-19 	NE	
248966	0	5.29e-20 	4.12e-11 	1.00e+00 	4.47e-20 	NE	
249111	43	6.62e-106	1.79e-16 	1.00e+00 	1.16e-20 	NE	Rv0209_(-)
249150	0	5.22e-20 	4.40e-13 	1.00e+00 	2.74e-21 	NE	Rv0209_(-)
249281	379	0.00e+00 	2.77e-60 	1.00e+00 	5.09e-21 	NE	Rv0209_(-)
249297	384	0.00e+00 	1.05e-70 	1.00e+00 	3.57e-21 	NE	Rv0209_(-)
249436	75	3.95e-172	3.15e-32 	1.00e+00 	5.70e-22 	NE	Rv0209_(-)
249534	24	3.04e-70 	7.42e-26 	1.00e+00 	1.21e-22 	NE	Rv0209_(-)
249610	31	3.15e-84 	1.00e-26 	1.00e+00 	2.94e-23 	NE	Rv0209_(-)
249618	188	0.00e+00 	2.70e-46 	1.00e+00 	1.61e-23 	NE	Rv0209_(-)
249726	20	2.98e-62 	2.01e-24 	1.00e+00 	3.53e-24 	NE	Rv0209_(-)
249791	0	5.22e-20 	4.02e-21 	1.00e+00 	1.55e-24 	NE	Rv0209_(-)
249924	617	0.00e+00 	5.97e-98 	1.00e+00 	2.79e-23 	NE	Rv0209_(-)
249942	97	4.43e-216	5.74e-35 	1.00e+00 	3.31e-24 	NE	Rv0209_(-)
250004	41	3.32e-104	1.29e-25 	1.00e+00 	1.69e-24 	NE	Rv0209_(-)
250048	0	1.01e-17 	4.23e-17 	1.00e+00 	2.00e-24 	NE	Rv0209_(-)
250106	0	1.01e-17 	4.31e-17 	1.00e+00 	6.47e-24 	NE	Rv0209_(-)
250134	8	1.05e-33 	4.35e-18 	1.00e+00 	3.02e-23 	NE	Rv0210_(-)
250260	0	5.22e-20 	4.30e-17 	1.00e+00 	1.40e-22 	NE	Rv0210_(-)
250302	407	0.00e+00 	8.84e-68 	1.00e+00 	3.69e-21 	NE	Rv0210_(-)
250439	891	0.00e+00 	7.82e-134	1.00e+00 	4.72e-20 	NE	Rv0210_(-)
250488	633	0.00e+00 	1.04e-101	1.00e+00 	1.72e-20 	NE	Rv0210_(-)
250494	0	1.01e-17 	1.71e-19 	1.00e+00 	1.29e-21 	NE	Rv0210_(-)
250528	0	1.01e-17 	1.74e-19 	1.00e+00 	1.40e-21 	NE	Rv0210_(-)
250582	664	0.00e+00 	3.58e-102	1.00e+00 	3.07e-20 	NE	Rv0210_(-)
250846	85	4.16e-192	1.79e-33 	1.00e+00 	3.11e-21 	NE	Rv0210_(-)
250939	285	0.00e+00 	2.24e-58 	1.00e+00 	9.29e-21 	NE	Rv0210_(-)
251154	0	5.22e-20 	3.46e-21 	1.00e+00 	3.94e-21 	NE	Rv0210_(-)
251190	484	0.00e+00 	1.88e-81 	1.00e+00 	6.79e-20 	NE	Rv0210_(-)
251400	370	0.00e+00 	5.84e-69 	1.00e+00 	5.91e-20 	NE	Rv0210_(-)
251628	159	0.00e+00 	1.10e-42 	1.00e+00 	3.24e-20 	NE	
251630	0	7.26e-11 	5.12e-07 	1.00e+00 	2.72e-20 	NE	
251666	0	7.30e-11 	5.22e-07 	1.00e+00 	6.01e-20 	NE	
251675	0	7.30e-11 	5.23e-07 	1.00e+00 	2.56e-19 	NE	
251690	0	7.30e-11 	5.23e-07 	1.00e+00 	1.24e-18 	NE	
251704	0	7.30e-11 	5.23e-07 	1.00e+00 	6.16e-18 	NE	
251730	76	1.07e-162	1.80e-16 	1.00e+00 	5.27e-17 	NE	
251734	33	5.62e-85 	4.86e-11 	1.00e+00 	1.47e-16 	NE	
251741	2	2.84e-13 	1.54e-05 	1.00e+00 	5.25e-16 	NE	
251745	0	1.47e-07 	2.83e-05 	1.00e+00 	2.46e-15 	NE	
251762	0	1.48e-07 	2.83e-05 	1.00e+00 	1.22e-14 	NE	
251766	8	1.54e-23 	2.86e-06 	1.00e+00 	6.28e-14 	NE	
251811	0	9.95e-01 	1.47e-07 	5.18e-03 	1.53e-15 	ES	Rv0211_(pckA)
251936	0	1.00e+00 	3.91e-08 	2.68e-05 	7.89e-18 	ES	Rv0211_(pckA)
251989	0	1.00e+00 	1.16e-08 	1.39e-07 	4.08e-20 	ES	Rv0211_(pckA)
252040	0	1.00e+00 	4.62e-09 	7.19e-10 	2.20e-22 	ES	Rv0211_(pckA)
252127	0	1.00e+00 	2.82e-09 	3.72e-12 	3.30e-24 	ES	Rv0211_(pckA)
252157	0	1.00e+00 	2.36e-09 	1.93e-14 	5.72e-25 	ES	Rv0211_(pckA)
252174	0	1.00e+00 	2.24e-09 	9.98e-17 	1.46e-25 	ES	Rv0211_(pckA)
252232	0	1.00e+00 	2.21e-09 	5.17e-19 	3.83e-26 	ES	Rv0211_(pckA)
252388	0	1.00e+00 	2.21e-09 	2.68e-21 	1.09e-26 	ES	Rv0211_(pckA)
252427	0	1.00e+00 	2.20e-09 	1.39e-23 	3.86e-27 	ES	Rv0211_(pckA)
252439	0	1.00e+00 	2.20e-09 	8.22e-26 	2.06e-27 	ES	Rv0211_(pckA)
252472	0	1.00e+00 	2.20e-09 	8.46e-27 	1.60e-27 	ES	Rv0211_(pckA)
252483	0	1.00e+00 	2.20e-09 	7.88e-27 	1.49e-27 	ES	Rv0211_(pckA)
252568	0	1.00e+00 	2.20e-09 	7.96e-26 	1.46e-27 	ES	Rv0211_(pckA)
252571	0	1.00e+00 	2.20e-09 	1.39e-23 	1.45e-27 	ES	Rv0211_(pckA)
252706	0	1.00e+00 	2.20e-09 	2.68e-21 	1.45e-27 	ES	Rv0211_(pckA)
252771	0	1.00e+00 	2.20e-09 	5.17e-19 	1.45e-27 	ES	Rv0211_(pckA)
252904	0	1.00e+00 	2.20e-09 	9.98e-17 	1.47e-27 	ES	Rv0211_(pckA)
252949	0	1.00e+00 	2.20e-09 	1.93e-14 	7.11e-27 	ES	Rv0211_(pckA)
253116	0	1.00e+00 	2.20e-09 	3.72e-12 	1.10e-24 	ES	Rv0211_(pckA)
253195	0	1.00e+00 	2.20e-09 	7.19e-10 	2.12e-22 	ES	Rv0211_(pckA)
253210	0	1.00e+00 	2.20e-09 	1.39e-07 	4.20e-20 	ES	Rv0211_(pckA)
253463	0	1.00e+00 	2.20e-09 	2.68e-05 	9.04e-18 	ES	Rv0211_(pckA)
253595	110	3.38e-218	8.38e-21 	1.00e+00 	8.03e-13 	NE	Rv0211_(pckA)
253600	13	3.78e-48 	2.18e-20 	1.00e+00 	2.91e-13 	NE	Rv0211_(pckA)
253617	763	0.00e+00 	4.85e-114	1.00e+00 	4.66e-12 	NE	
253650	443	0.00e+00 	6.20e-78 	1.00e+00 	1.15e-12 	NE	
253670	0	7.19e-20 	4.77e-21 	1.00e+00 	1.14e-13 	NE	Rv0212c_(nadR)
253800	95	1.17e-209	7.04e-33 	1.00e+00 	3.73e-14 	NE	Rv0212c_(nadR)
253877	24	3.11e-70 	7.59e-26 	1.00e+00 	8.20e-15 	NE	Rv0212c_(nadR)
253891	113	4.83e-248	6.18e-37 	1.00e+00 	3.44e-15 	NE	Rv0212c_(nadR)
254050	383	0.00e+00 	1.41e-70 	1.00e+00 	4.82e-15 	NE	Rv0212c_(nadR)
254333	160	0.00e+00 	8.23e-43 	1.00e+00 	1.21e-15 	NE	Rv0212c_(nadR)
254585	297	0.00e+00 	7.18e-60 	1.00e+00 	9.17e-16 	NE	Rv0212c_(nadR)
254704	115	4.86e-252	3.30e-37 	1.00e+00 	2.12e-16 	NE	Rv0213c_(-)
254754	18	2.95e-58 	6.03e-24 	1.00e+00 	4.12e-17 	NE	Rv0213c_(-)
254767	0	5.22e-20 	4.45e-21 	1.00e+00 	8.21e-18 	NE	Rv0213c_(-)
254830	53	6.86e-126	1.11e-27 	1.00e+00 	2.15e-18 	NE	Rv0213c_(-)
254845	63	3.72e-148	9.84e-31 	1.00e+00 	5.59e-19 	NE	Rv0213c_(-)
254854	19	2.97e-60 	3.47e-24 	1.00e+00 	1.18e-19 	NE	Rv0213c_(-)
254872	0	5.22e-20 	4.20e-21 	1.00e+00 	2.52e-20 	NE	Rv0213c_(-)
254909	57	7.00e-134	3.34e-28 	1.00e+00 	8.96e-21 	NE	Rv0213c_(-)
254911	142	5.58e-306	1.43e-40 	1.00e+00 	6.22e-21 	NE	Rv0213c_(-)
254946	558	0.00e+00 	2.28e-92 	1.00e+00 	2.54e-20 	NE	Rv0213c_(-)
254978	508	0.00e+00 	3.83e-86 	1.00e+00 	1.80e-20 	NE	Rv0213c_(-)
254993	50	3.48e-122	4.09e-29 	1.00e+00 	1.94e-21 	NE	Rv0213c_(-)
255070	0	5.22e-20 	3.46e-21 	1.00e+00 	5.26e-22 	NE	Rv0213c_(-)
255088	369	0.00e+00 	3.92e-67 	1.00e+00 	1.22e-21 	NE	Rv0213c_(-)
255114	151	4.94e-324	1.08e-41 	1.00e+00 	4.04e-22 	NE	Rv0213c_(-)
255182	0	5.22e-20 	3.46e-21 	1.00e+00 	1.72e-22 	NE	Rv0213c_(-)
255219	688	0.00e+00 	7.45e-107	1.00e+00 	2.81e-21 	NE	Rv0213c_(-)
255272	814	0.00e+00 	3.03e-124	1.00e+00 	4.70e-21 	NE	Rv0213c_(-)
255294	295	0.00e+00 	1.27e-59 	1.00e+00 	5.13e-22 	NE	Rv0213c_(-)
255310	52	3.51e-126	2.30e-29 	1.00e+00 	9.37e-23 	NE	Rv0213c_(-)
255325	230	0.00e+00 	1.58e-51 	1.00e+00 	6.19e-23 	NE	Rv0213c_(-)
255367	118	4.93e-258	1.39e-37 	1.00e+00 	1.83e-23 	NE	Rv0213c_(-)
255381	165	0.00e+00 	1.96e-43 	1.00e+00 	9.31e-24 	NE	Rv0213c_(-)
255424	30	3.14e-82 	1.84e-26 	1.00e+00 	3.09e-24 	NE	Rv0213c_(-)
255563	0	5.22e-20 	3.50e-21 	1.00e+00 	2.81e-24 	NE	Rv0213c_(-)
255573	220	0.00e+00 	1.41e-48 	1.00e+00 	1.90e-23 	NE	Rv0213c_(-)
255636	511	0.00e+00 	1.62e-86 	1.00e+00 	1.45e-22 	NE	Rv0213c_(-)
255661	144	5.64e-310	8.07e-41 	1.00e+00 	4.25e-23 	NE	Rv0213c_(-)
255697	807	0.00e+00 	2.25e-123	1.00e+00 	1.07e-21 	NE	Rv0213c_(-)
255831	65	3.76e-152	5.54e-31 	1.00e+00 	5.37e-23 	NE	Rv0213c_(-)
255934	426	0.00e+00 	6.21e-76 	1.00e+00 	2.73e-22 	NE	Rv0213c_(-)
255982	746	0.00e+00 	8.88e-116	1.00e+00 	1.17e-21 	NE	
256018	658	0.00e+00 	8.05e-105	1.00e+00 	8.19e-22 	NE	
256082	138	5.47e-298	4.51e-40 	1.00e+00 	8.33e-23 	NE	Rv0214_(fadD4)
256148	189	0.00e+00 	2.01e-46 	1.00e+00 	5.20e-23 	NE	Rv0214_(fadD4)
256175	219	0.00e+00 	3.70e-50 	1.00e+00 	3.99e-23 	NE	Rv0214_(fadD4)
256177	167	0.00e+00 	1.10e-43 	1.00e+00 	2.74e-23 	NE	Rv0214_(fadD4)
256189	6	2.77e-34 	8.43e-22 	1.00e+00 	1.54e-23 	NE	Rv0214_(fadD4)
256208	7	2.79e-36 	6.94e-22 	1.00e+00 	3.04e-23 	NE	Rv0214_(fadD4)
256376	1473	0.00e+00 	1.76e-204	1.00e+00 	4.46e-20 	NE	Rv0214_(fadD4)
256379	481	0.00e+00 	8.81e-83 	1.00e+00 	7.57e-22 	NE	Rv0214_(fadD4)
256393	131	5.27e-284	3.36e-39 	1.00e+00 	1.23e-22 	NE	Rv0214_(fadD4)
256421	89	4.25e-200	5.69e-34 	1.00e+00 	3.40e-23 	NE	Rv0214_(fadD4)
256565	4	2.75e-30 	1.73e-20 	1.00e+00 	7.13e-24 	NE	Rv0214_(fadD4)
256634	0	5.22e-20 	5.78e-20 	1.00e+00 	2.36e-24 	NE	Rv0214_(fadD4)
256755	327	0.00e+00 	1.09e-60 	1.00e+00 	8.10e-24 	NE	Rv0214_(fadD4)
256757	450	0.00e+00 	6.38e-79 	1.00e+00 	1.66e-23 	NE	Rv0214_(fadD4)
256778	372	0.00e+00 	3.29e-69 	1.00e+00 	1.16e-23 	NE	Rv0214_(fadD4)
256886	0	1.01e-17 	1.71e-19 	1.00e+00 	1.70e-24 	NE	Rv0214_(fadD4)
256957	0	1.01e-17 	1.74e-19 	1.00e+00 	7.02e-25 	NE	Rv0214_(fadD4)
256964	70	1.44e-157	3.29e-28 	1.00e+00 	7.21e-25 	NE	Rv0214_(fadD4)
256981	0	5.22e-20 	3.46e-21 	1.00e+00 	5.62e-25 	NE	Rv0214_(fadD4)
257066	209	0.00e+00 	3.28e-47 	1.00e+00 	1.97e-24 	NE	Rv0214_(fadD4)
257069	486	0.00e+00 	2.10e-83 	1.00e+00 	9.42e-24 	NE	Rv0214_(fadD4)
257151	9	2.82e-40 	2.51e-17 	1.00e+00 	1.23e-24 	NE	Rv0214_(fadD4)
257219	0	5.22e-20 	4.21e-16 	1.00e+00 	5.92e-25 	NE	Rv0214_(fadD4)
257234	8	5.44e-36 	4.26e-17 	1.00e+00 	4.87e-25 	NE	Rv0214_(fadD4)
257246	11	2.85e-44 	1.80e-17 	1.00e+00 	4.72e-25 	NE	Rv0214_(fadD4)
257298	0	1.01e-17 	4.23e-16 	1.00e+00 	4.52e-25 	NE	Rv0214_(fadD4)
257318	0	1.01e-17 	4.23e-16 	1.00e+00 	4.92e-25 	NE	Rv0214_(fadD4)
257336	325	0.00e+00 	1.41e-56 	1.00e+00 	2.71e-24 	NE	Rv0214_(fadD4)
257393	0	5.22e-20 	3.46e-21 	1.00e+00 	7.43e-25 	NE	Rv0214_(fadD4)
257547	214	0.00e+00 	7.82e-48 	1.00e+00 	1.71e-24 	NE	Rv0214_(fadD4)
257550	18	2.95e-58 	5.06e-25 	1.00e+00 	8.68e-25 	NE	Rv0214_(fadD4)
257559	526	0.00e+00 	2.82e-88 	1.00e+00 	1.12e-23 	NE	Rv0214_(fadD4)
257642	100	4.50e-222	2.43e-35 	1.00e+00 	1.95e-24 	NE	Rv0214_(fadD4)
257666	1	1.81e-23 	7.29e-20 	1.00e+00 	7.07e-25 	NE	Rv0214_(fadD4)
257720	1	2.34e-23 	7.48e-20 	1.00e+00 	4.97e-25 	NE	
257722	56	2.41e-133	1.03e-26 	1.00e+00 	5.93e-25 	NE	
257752	0	5.22e-20 	3.49e-21 	1.00e+00 	4.66e-25 	NE	
257802	64	7.25e-148	3.75e-29 	1.00e+00 	6.08e-25 	NE	Rv0215c_(fadE3)
257814	0	1.01e-17 	1.71e-19 	1.00e+00 	4.65e-25 	NE	Rv0215c_(fadE3)
257820	0	1.01e-17 	1.74e-19 	1.00e+00 	4.52e-25 	NE	Rv0215c_(fadE3)
257833	104	1.72e-225	1.92e-32 	1.00e+00 	7.57e-25 	NE	Rv0215c_(fadE3)
257846	58	3.62e-138	4.12e-30 	1.00e+00 	6.60e-25 	NE	Rv0215c_(fadE3)
257902	44	3.37e-110	2.28e-28 	1.00e+00 	6.21e-25 	NE	Rv0215c_(fadE3)
257925	189	0.00e+00 	2.01e-46 	1.00e+00 	1.26e-24 	NE	Rv0215c_(fadE3)
257940	0	5.22e-20 	2.69e-18 	1.00e+00 	5.72e-25 	NE	Rv0215c_(fadE3)
257991	4	5.33e-28 	8.70e-19 	1.00e+00 	5.66e-25 	NE	Rv0215c_(fadE3)
258051	0	5.22e-20 	2.74e-18 	1.00e+00 	9.03e-25 	NE	Rv0215c_(fadE3)
258234	174	0.00e+00 	5.80e-40 	1.00e+00 	5.57e-24 	NE	Rv0215c_(fadE3)
258485	0	5.22e-20 	3.46e-21 	1.00e+00 	7.00e-24 	NE	Rv0215c_(fadE3)
258531	1020	0.00e+00 	3.41e-148	1.00e+00 	1.88e-21 	NE	Rv0215c_(fadE3)
258651	698	0.00e+00 	8.41e-110	1.00e+00 	5.22e-22 	NE	Rv0215c_(fadE3)
258681	0	5.22e-20 	3.46e-21 	1.00e+00 	2.49e-23 	NE	Rv0215c_(fadE3)
258705	84	8.04e-188	1.20e-31 	1.00e+00 	9.99e-24 	NE	Rv0215c_(fadE3)
258747	284	0.00e+00 	2.98e-58 	1.00e+00 	1.26e-23 	NE	Rv0215c_(fadE3)
258751	464	0.00e+00 	1.15e-80 	1.00e+00 	2.24e-23 	NE	Rv0215c_(fadE3)
258873	29	3.12e-80 	6.10e-20 	1.00e+00 	2.84e-24 	NE	
258891	0	7.26e-11 	2.08e-14 	1.00e+00 	1.10e-24 	NE	
258918	0	7.30e-11 	2.13e-14 	1.00e+00 	5.23e-25 	NE	Rv0216_(-)
258925	0	7.30e-11 	2.13e-14 	1.00e+00 	4.53e-25 	NE	Rv0216_(-)
258952	0	7.30e-11 	2.13e-14 	1.00e+00 	4.41e-25 	NE	Rv0216_(-)
259047	0	7.30e-11 	2.13e-14 	1.00e+00 	4.47e-25 	NE	Rv0216_(-)
259055	101	1.22e-212	5.53e-27 	1.00e+00 	9.29e-25 	NE	Rv0216_(-)
259098	40	3.30e-102	7.22e-28 	1.00e+00 	6.43e-25 	NE	Rv0216_(-)
259192	82	4.10e-186	4.24e-33 	1.00e+00 	7.30e-25 	NE	Rv0216_(-)
259240	103	4.57e-228	1.03e-35 	1.00e+00 	8.10e-25 	NE	Rv0216_(-)
259248	0	1.95e-15 	8.45e-18 	1.00e+00 	4.95e-25 	NE	Rv0216_(-)
259363	0	1.96e-15 	8.62e-18 	1.00e+00 	4.50e-25 	NE	Rv0216_(-)
259533	0	1.96e-15 	8.62e-18 	1.00e+00 	4.50e-25 	NE	Rv0216_(-)
259554	125	3.70e-265	2.30e-33 	1.00e+00 	8.29e-25 	NE	Rv0216_(-)
259608	0	3.76e-13 	6.55e-13 	1.00e+00 	4.99e-25 	NE	Rv0216_(-)
259617	0	3.78e-13 	6.68e-13 	1.00e+00 	4.47e-25 	NE	Rv0216_(-)
259657	0	3.78e-13 	6.68e-13 	1.00e+00 	4.38e-25 	NE	Rv0216_(-)
259668	0	3.78e-13 	6.68e-13 	1.00e+00 	4.38e-25 	NE	Rv0216_(-)
259703	24	4.25e-61 	6.86e-16 	1.00e+00 	4.92e-25 	NE	Rv0216_(-)
259710	5	2.76e-32 	1.59e-13 	1.00e+00 	4.57e-25 	NE	Rv0216_(-)
259760	1	7.95e-24 	5.01e-13 	1.00e+00 	4.46e-25 	NE	Rv0216_(-)
259780	63	1.09e-147	9.55e-21 	1.00e+00 	6.00e-25 	NE	Rv0216_(-)
259794	5	2.76e-32 	1.59e-13 	1.00e+00 	4.73e-25 	NE	Rv0216_(-)
259852	0	1.01e-17 	6.66e-13 	1.00e+00 	4.43e-25 	NE	Rv0216_(-)
259908	0	1.01e-17 	6.66e-13 	1.00e+00 	4.38e-25 	NE	Rv0216_(-)
259924	22	1.13e-61 	1.21e-15 	1.00e+00 	4.86e-25 	NE	Rv0216_(-),Rv0217c_(lipW)
259934	0	5.22e-20 	6.66e-13 	1.00e+00 	4.44e-25 	NE	Rv0217c_(lipW)
259937	4	5.33e-28 	2.11e-13 	1.00e+00 	4.48e-25 	NE	Rv0217c_(lipW)
259973	0	5.22e-20 	6.65e-13 	1.00e+00 	4.51e-25 	NE	Rv0217c_(lipW)
260043	137	1.06e-293	5.69e-30 	1.00e+00 	8.94e-25 	NE	Rv0217c_(lipW)
260049	0	5.22e-20 	3.46e-21 	1.00e+00 	5.11e-25 	NE	Rv0217c_(lipW)
260089	75	7.68e-170	1.59e-30 	1.00e+00 	6.63e-25 	NE	Rv0217c_(lipW)
260157	17	2.93e-56 	7.24e-25 	1.00e+00 	5.29e-25 	NE	Rv0217c_(lipW)
260209	143	5.61e-308	1.48e-40 	1.00e+00 	9.41e-25 	NE	Rv0217c_(lipW)
260247	0	5.22e-20 	4.27e-21 	1.00e+00 	5.15e-25 	NE	Rv0217c_(lipW)
260254	19	5.76e-58 	1.85e-23 	1.00e+00 	5.13e-25 	NE	Rv0217c_(lipW)
260302	21	3.00e-64 	2.19e-24 	1.00e+00 	5.72e-25 	NE	Rv0217c_(lipW)
260387	264	0.00e+00 	2.22e-55 	1.00e+00 	2.29e-24 	NE	Rv0217c_(lipW)
260455	319	0.00e+00 	1.31e-62 	1.00e+00 	3.58e-24 	NE	Rv0217c_(lipW)
260479	0	5.22e-20 	3.35e-20 	1.00e+00 	8.38e-25 	NE	Rv0217c_(lipW)
260503	6	5.38e-32 	6.10e-21 	1.00e+00 	6.36e-25 	NE	Rv0217c_(lipW)
260583	440	0.00e+00 	5.01e-75 	1.00e+00 	5.66e-24 	NE	Rv0217c_(lipW)
260587	13	2.88e-48 	4.44e-22 	1.00e+00 	9.71e-25 	NE	Rv0217c_(lipW)
260647	22	3.01e-66 	6.17e-23 	1.00e+00 	6.18e-25 	NE	Rv0217c_(lipW)
260649	0	1.01e-17 	2.05e-19 	1.00e+00 	5.31e-25 	NE	Rv0217c_(lipW)
260690	0	1.01e-17 	2.08e-19 	1.00e+00 	7.49e-25 	NE	Rv0217c_(lipW)
260702	699	0.00e+00 	1.88e-106	1.00e+00 	3.47e-23 	NE	Rv0217c_(lipW)
260840	21	3.00e-64 	1.87e-25 	1.00e+00 	2.15e-24 	NE	
260866	76	3.97e-174	2.65e-32 	1.00e+00 	1.14e-24 	NE	
260894	0	5.22e-20 	3.46e-21 	1.00e+00 	5.96e-25 	NE	
260963	57	7.00e-134	2.77e-28 	1.00e+00 	7.89e-25 	NE	Rv0218_(-)
261087	20	2.98e-62 	2.58e-25 	1.00e+00 	1.11e-24 	NE	Rv0218_(-)
261123	150	5.83e-322	1.68e-41 	1.00e+00 	5.39e-24 	NE	Rv0218_(-)
261131	660	0.00e+00 	4.54e-105	1.00e+00 	1.19e-22 	NE	Rv0218_(-)
261133	598	0.00e+00 	2.38e-97 	1.00e+00 	1.07e-22 	NE	Rv0218_(-)
261140	0	5.22e-20 	3.46e-21 	1.00e+00 	8.21e-24 	NE	Rv0218_(-)
261230	61	7.14e-142	8.79e-29 	1.00e+00 	7.66e-24 	NE	Rv0218_(-)
261309	37	3.25e-96 	1.70e-27 	1.00e+00 	1.16e-23 	NE	Rv0218_(-)
261431	187	0.00e+00 	3.58e-46 	1.00e+00 	6.49e-23 	NE	Rv0218_(-)
261437	1213	0.00e+00 	6.30e-174	1.00e+00 	1.13e-20 	NE	Rv0218_(-)
261458	661	0.00e+00 	3.40e-105	1.00e+00 	1.18e-21 	NE	Rv0218_(-)
261470	54	3.55e-130	1.30e-29 	1.00e+00 	8.09e-23 	NE	Rv0218_(-)
261511	382	0.00e+00 	1.87e-70 	1.00e+00 	1.15e-22 	NE	Rv0218_(-)
261555	0	1.01e-17 	1.72e-19 	1.00e+00 	1.35e-23 	NE	Rv0218_(-)
261577	0	1.01e-17 	1.75e-19 	1.00e+00 	3.36e-24 	NE	Rv0218_(-)
261654	32	1.19e-81 	1.78e-23 	1.00e+00 	1.76e-24 	NE	Rv0218_(-)
261888	630	0.00e+00 	3.39e-100	1.00e+00 	2.73e-23 	NE	Rv0218_(-)
262048	63	3.72e-148	9.85e-31 	1.00e+00 	2.55e-24 	NE	Rv0218_(-)
262169	0	1.01e-17 	1.71e-19 	1.00e+00 	8.32e-25 	NE	Rv0218_(-)
262287	0	1.01e-17 	1.74e-19 	1.00e+00 	5.26e-25 	NE	Rv0219_(-)
262344	101	1.69e-219	4.54e-32 	1.00e+00 	7.63e-25 	NE	Rv0219_(-)
262432	0	5.22e-20 	3.46e-21 	1.00e+00 	5.06e-25 	NE	Rv0219_(-)
262452	100	8.73e-220	1.22e-33 	1.00e+00 	8.20e-25 	NE	Rv0219_(-)
262461	240	0.00e+00 	8.98e-53 	1.00e+00 	1.81e-24 	NE	Rv0219_(-)
262492	0	5.22e-20 	3.46e-21 	1.00e+00 	6.75e-25 	NE	Rv0219_(-)
262537	190	0.00e+00 	7.61e-45 	1.00e+00 	1.60e-24 	NE	Rv0219_(-)
262543	0	5.22e-20 	3.46e-21 	1.00e+00 	9.61e-25 	NE	Rv0219_(-)
262551	447	0.00e+00 	7.60e-77 	1.00e+00 	1.35e-23 	NE	Rv0219_(-)
262632	514	0.00e+00 	6.85e-87 	1.00e+00 	2.36e-23 	NE	Rv0219_(-)
262722	129	5.22e-280	5.95e-39 	1.00e+00 	4.41e-24 	NE	Rv0219_(-)
262800	360	0.00e+00 	1.03e-67 	1.00e+00 	7.40e-24 	NE	Rv0219_(-)
262851	0	5.22e-20 	1.32e-19 	1.00e+00 	1.25e-24 	NE	Rv0220_(lipC)
262867	69	7.44e-158	3.45e-28 	1.00e+00 	8.91e-25 	NE	Rv0220_(lipC)
262887	0	7.26e-11 	2.06e-14 	1.00e+00 	6.34e-25 	NE	Rv0220_(lipC)
262889	0	7.30e-11 	2.10e-14 	1.00e+00 	4.50e-25 	NE	Rv0220_(lipC)
262921	0	7.30e-11 	2.10e-14 	1.00e+00 	4.40e-25 	NE	Rv0220_(lipC)
262934	0	7.30e-11 	2.10e-14 	1.00e+00 	4.45e-25 	NE	Rv0220_(lipC)
262961	0	7.30e-11 	2.10e-14 	1.00e+00 	4.84e-25 	NE	Rv0220_(lipC)
263026	253	0.00e+00 	6.47e-46 	1.00e+00 	2.41e-24 	NE	Rv0220_(lipC)
263039	204	0.00e+00 	2.73e-48 	1.00e+00 	2.03e-24 	NE	Rv0220_(lipC)
263098	84	4.14e-190	2.39e-33 	1.00e+00 	1.06e-24 	NE	Rv0220_(lipC)
263190	12	2.86e-46 	5.69e-24 	1.00e+00 	7.03e-25 	NE	Rv0220_(lipC)
263214	141	5.55e-304	4.93e-40 	1.00e+00 	1.79e-24 	NE	Rv0220_(lipC)
263245	493	0.00e+00 	2.82e-84 	1.00e+00 	1.50e-23 	NE	Rv0220_(lipC)
263261	437	0.00e+00 	2.65e-77 	1.00e+00 	1.37e-23 	NE	Rv0220_(lipC)
263340	0	1.95e-15 	8.45e-18 	1.00e+00 	1.71e-24 	NE	Rv0220_(lipC)
263383	0	1.96e-15 	8.62e-18 	1.00e+00 	6.92e-25 	NE	Rv0220_(lipC)
263394	0	1.96e-15 	8.62e-18 	1.00e+00 	4.93e-25 	NE	Rv0220_(lipC)
263574	43	2.43e-101	3.74e-23 	1.00e+00 	5.70e-25 	NE	Rv0220_(lipC)
263631	118	4.93e-258	3.88e-36 	1.00e+00 	8.43e-25 	NE	Rv0220_(lipC)
263640	54	3.55e-130	7.23e-29 	1.00e+00 	6.50e-25 	NE	Rv0220_(lipC)
263701	0	5.22e-20 	3.37e-17 	1.00e+00 	4.73e-25 	NE	Rv0220_(lipC)
263857	9	5.47e-38 	2.60e-18 	1.00e+00 	4.63e-25 	NE	Rv0220_(lipC)
263886	0	1.01e-17 	3.46e-17 	1.00e+00 	4.42e-25 	NE	Rv0220_(lipC)
263926	0	1.01e-17 	3.45e-17 	1.00e+00 	4.46e-25 	NE	Rv0220_(lipC)
264021	23	1.13e-63 	4.64e-20 	1.00e+00 	5.34e-25 	NE	Rv0220_(lipC)
264038	267	0.00e+00 	1.22e-51 	1.00e+00 	1.91e-24 	NE	
264049	26	3.07e-74 	4.09e-26 	1.00e+00 	7.21e-25 	NE	
264055	130	5.25e-282	4.60e-39 	1.00e+00 	9.48e-25 	NE	
264095	0	1.01e-17 	1.71e-19 	1.00e+00 	5.19e-25 	NE	Rv0221_(-)
264103	0	1.01e-17 	1.74e-19 	1.00e+00 	4.75e-25 	NE	Rv0221_(-)
264222	201	0.00e+00 	1.61e-44 	1.00e+00 	1.27e-24 	NE	Rv0221_(-)
264241	0	1.53e-19 	1.29e-19 	1.00e+00 	5.60e-25 	NE	Rv0221_(-)
264313	1	1.54e-21 	9.90e-20 	1.00e+00 	5.10e-25 	NE	Rv0221_(-)
264427	199	0.00e+00 	2.14e-44 	1.00e+00 	1.53e-24 	NE	Rv0221_(-)
264562	252	0.00e+00 	2.88e-54 	1.00e+00 	2.50e-24 	NE	Rv0221_(-)
264582	189	0.00e+00 	2.01e-46 	1.00e+00 	2.08e-24 	NE	Rv0221_(-)
264658	292	0.00e+00 	3.01e-59 	1.00e+00 	3.18e-24 	NE	Rv0221_(-)
264674	50	3.48e-122	4.13e-29 	1.00e+00 	1.01e-24 	NE	Rv0221_(-)
264690	7	2.79e-36 	3.10e-21 	1.00e+00 	5.96e-25 	NE	Rv0221_(-)
264729	0	5.22e-20 	2.65e-20 	1.00e+00 	6.19e-25 	NE	Rv0221_(-)
264882	91	8.33e-202	1.21e-31 	1.00e+00 	1.76e-24 	NE	Rv0221_(-)
264890	789	0.00e+00 	3.93e-121	1.00e+00 	8.18e-23 	NE	Rv0221_(-)
264898	79	4.04e-180	1.00e-32 	1.00e+00 	4.43e-24 	NE	Rv0221_(-)
264943	143	5.61e-308	1.08e-40 	1.00e+00 	2.53e-24 	NE	Rv0221_(-)
264972	0	5.22e-20 	3.46e-21 	1.00e+00 	9.46e-25 	NE	Rv0221_(-)
265117	320	0.00e+00 	4.95e-61 	1.00e+00 	4.26e-24 	NE	Rv0221_(-)
265184	111	4.76e-244	1.04e-36 	1.00e+00 	2.27e-24 	NE	Rv0221_(-)
265197	0	5.22e-20 	3.46e-21 	1.00e+00 	2.18e-24 	NE	Rv0221_(-)
265261	948	0.00e+00 	3.15e-139	1.00e+00 	3.43e-22 	NE	Rv0221_(-)
265287	0	1.01e-17 	1.71e-19 	1.00e+00 	7.06e-24 	NE	Rv0221_(-)
265299	0	1.01e-17 	1.74e-19 	1.00e+00 	4.23e-24 	NE	Rv0221_(-)
265315	145	2.12e-307	1.51e-37 	1.00e+00 	1.32e-23 	NE	Rv0221_(-)
265332	1215	0.00e+00 	3.55e-174	1.00e+00 	2.58e-21 	NE	Rv0221_(-)
265343	0	1.01e-17 	2.55e-19 	1.00e+00 	1.73e-23 	NE	Rv0221_(-)
265379	0	1.01e-17 	2.60e-19 	1.00e+00 	3.83e-24 	NE	Rv0221_(-)
265412	16	1.09e-49 	2.62e-21 	1.00e+00 	1.22e-24 	NE	Rv0221_(-)
265495	68	3.81e-158	2.94e-28 	1.00e+00 	8.31e-25 	NE	
265506	42	3.34e-106	4.90e-25 	1.00e+00 	6.20e-25 	NE	
265553	0	2.96e-17 	2.86e-16 	1.00e+00 	4.68e-25 	NE	Rv0222_(echA1)
265785	0	2.97e-17 	2.91e-16 	1.00e+00 	4.42e-25 	NE	Rv0222_(echA1)
265831	1	2.98e-19 	2.19e-16 	1.00e+00 	4.40e-25 	NE	Rv0222_(echA1)
265975	14	2.10e-45 	5.26e-18 	1.00e+00 	4.71e-25 	NE	Rv0222_(echA1)
265982	0	5.22e-20 	2.85e-16 	1.00e+00 	4.56e-25 	NE	Rv0222_(echA1)
266015	130	1.02e-279	1.82e-32 	1.00e+00 	8.80e-25 	NE	Rv0222_(echA1)
266151	0	5.22e-20 	3.46e-21 	1.00e+00 	5.56e-25 	NE	Rv0222_(echA1)
266184	311	0.00e+00 	6.53e-60 	1.00e+00 	2.57e-24 	NE	Rv0222_(echA1)
266293	103	4.57e-228	1.03e-35 	1.00e+00 	1.13e-24 	NE	Rv0222_(echA1)
266302	0	1.01e-17 	1.73e-19 	1.00e+00 	5.54e-25 	NE	Rv0223c_(-)
266314	0	1.01e-17 	1.77e-19 	1.00e+00 	4.64e-25 	NE	Rv0223c_(-)
266401	56	1.34e-129	1.84e-26 	1.00e+00 	5.85e-25 	NE	Rv0223c_(-)
266434	0	1.01e-17 	1.73e-19 	1.00e+00 	4.67e-25 	NE	Rv0223c_(-)
266449	0	1.01e-17 	1.77e-19 	1.00e+00 	4.79e-25 	NE	Rv0223c_(-)
266527	42	1.25e-101	1.02e-24 	1.00e+00 	7.48e-25 	NE	Rv0223c_(-)
266572	393	0.00e+00 	1.38e-71 	1.00e+00 	6.16e-24 	NE	Rv0223c_(-)
266646	0	5.22e-20 	2.02e-16 	1.00e+00 	1.52e-24 	NE	Rv0223c_(-)
266660	44	6.55e-108	6.83e-22 	1.00e+00 	3.33e-24 	NE	Rv0223c_(-)
266740	0	7.26e-11 	2.51e-14 	1.00e+00 	9.15e-24 	NE	Rv0223c_(-)
266829	0	7.30e-11 	2.56e-14 	1.00e+00 	4.07e-23 	NE	Rv0223c_(-)
266837	0	7.30e-11 	2.56e-14 	1.00e+00 	1.99e-22 	NE	Rv0223c_(-)
266841	0	7.30e-11 	2.56e-14 	1.00e+00 	9.92e-22 	NE	Rv0223c_(-)
266863	0	7.30e-11 	2.56e-14 	1.00e+00 	4.96e-21 	NE	Rv0223c_(-)
266948	19	8.01e-49 	1.08e-16 	1.00e+00 	3.36e-20 	NE	Rv0223c_(-)
267006	575	0.00e+00 	1.12e-86 	1.00e+00 	1.31e-18 	NE	Rv0223c_(-)
267080	0	1.95e-15 	8.46e-18 	1.00e+00 	1.66e-19 	NE	Rv0223c_(-)
267101	0	1.96e-15 	8.63e-18 	1.00e+00 	3.81e-19 	NE	Rv0223c_(-)
267141	0	1.96e-15 	8.63e-18 	1.00e+00 	1.46e-18 	NE	Rv0223c_(-)
267355	38	2.37e-91 	1.57e-22 	1.00e+00 	7.99e-18 	NE	Rv0223c_(-)
267409	356	0.00e+00 	3.67e-65 	1.00e+00 	1.29e-16 	NE	Rv0223c_(-)
267658	94	4.36e-210	1.36e-34 	1.00e+00 	8.31e-17 	NE	Rv0223c_(-)
267681	98	4.45e-218	4.31e-35 	1.00e+00 	2.20e-16 	NE	Rv0223c_(-)
267689	114	4.84e-250	4.40e-37 	1.00e+00 	7.17e-16 	NE	Rv0223c_(-)
267742	147	5.75e-316	3.43e-41 	1.00e+00 	2.55e-15 	NE	Rv0223c_(-)
267764	257	0.00e+00 	6.94e-55 	1.00e+00 	1.14e-14 	NE	Rv0223c_(-)
267825	0	1.48e-17 	2.51e-19 	1.00e+00 	8.45e-15 	NE	
267861	0	1.49e-17 	2.56e-19 	1.00e+00 	3.08e-14 	NE	
267864	211	0.00e+00 	1.35e-45 	1.00e+00 	3.40e-13 	NE	Rv0224c_(-)
267881	0	9.95e-01 	3.37e-10 	5.18e-03 	1.96e-15 	ES	Rv0224c_(-)
267951	0	1.00e+00 	3.44e-10 	2.68e-05 	8.33e-18 	ES	Rv0224c_(-)
267962	0	1.00e+00 	3.44e-10 	1.39e-07 	4.13e-20 	ES	Rv0224c_(-)
267968	0	1.00e+00 	3.44e-10 	7.19e-10 	2.12e-22 	ES	Rv0224c_(-)
268038	0	1.00e+00 	3.44e-10 	3.91e-12 	1.10e-24 	ES	Rv0224c_(-)
268074	0	1.00e+00 	3.44e-10 	2.03e-13 	7.11e-27 	ES	Rv0224c_(-)
268104	0	1.00e+00 	3.44e-10 	1.84e-13 	1.47e-27 	ES	Rv0224c_(-)
268155	0	1.00e+00 	3.44e-10 	1.84e-13 	1.49e-27 	ES	Rv0224c_(-)
268262	0	1.00e+00 	3.44e-10 	1.84e-13 	4.23e-26 	ES	Rv0224c_(-)
268380	0	1.00e+00 	3.44e-10 	1.84e-13 	3.95e-23 	ES	Rv0224c_(-)
268416	0	1.00e+00 	3.44e-10 	2.03e-13 	3.81e-20 	ES	Rv0224c_(-)
268447	0	1.00e+00 	3.44e-10 	3.79e-12 	3.68e-17 	ES	Rv0224c_(-)
268468	0	1.00e+00 	3.44e-10 	6.97e-10 	3.55e-14 	ES	Rv0224c_(-)
268527	0	1.00e+00 	3.44e-10 	1.35e-07 	3.43e-11 	ES	Rv0224c_(-)
268554	0	1.00e+00 	3.44e-10 	2.60e-05 	3.31e-08 	ES	Rv0224c_(-)
268639	85	3.04e-168	1.74e-18 	9.91e-01 	8.96e-03 	NE	
268649	211	0.00e+00 	4.90e-43 	9.85e-01 	1.50e-02 	NE	
268654	42	4.65e-106	2.86e-19 	9.92e-01 	7.52e-03 	NE	
268738	0	9.95e-01 	7.67e-13 	5.02e-03 	3.20e-05 	ES	Rv0225_(-)
268804	0	1.00e+00 	4.76e-13 	2.60e-05 	3.31e-08 	ES	Rv0225_(-)
268867	0	1.00e+00 	3.98e-13 	1.35e-07 	3.43e-11 	ES	Rv0225_(-)
268876	0	1.00e+00 	3.78e-13 	6.97e-10 	3.55e-14 	ES	Rv0225_(-)
268880	0	1.00e+00 	3.73e-13 	3.61e-12 	3.68e-17 	ES	Rv0225_(-)
268959	0	1.00e+00 	3.72e-13 	1.87e-14 	3.81e-20 	ES	Rv0225_(-)
268996	0	1.00e+00 	3.71e-13 	9.67e-17 	3.95e-23 	ES	Rv0225_(-)
269015	0	1.00e+00 	3.71e-13 	5.01e-19 	4.23e-26 	ES	Rv0225_(-)
269021	0	1.00e+00 	3.71e-13 	2.59e-21 	1.49e-27 	ES	Rv0225_(-)
269083	0	1.00e+00 	3.71e-13 	1.35e-23 	1.45e-27 	ES	Rv0225_(-)
269111	0	1.00e+00 	3.71e-13 	1.21e-25 	1.45e-27 	ES	Rv0225_(-)
269128	0	1.00e+00 	3.71e-13 	8.65e-25 	1.45e-27 	ES	Rv0225_(-)
269333	0	1.00e+00 	3.71e-13 	1.58e-22 	2.73e-27 	ES	Rv0225_(-)
269345	0	1.00e+00 	3.71e-13 	3.05e-20 	1.25e-24 	ES	Rv0225_(-)
269360	0	1.00e+00 	3.71e-13 	5.88e-18 	1.20e-21 	ES	Rv0225_(-)
269436	0	1.00e+00 	3.72e-13 	1.14e-15 	1.16e-18 	ES	Rv0225_(-)
269514	0	1.00e+00 	3.73e-13 	2.19e-13 	1.12e-15 	ES	Rv0225_(-)
269575	0	1.00e+00 	3.78e-13 	4.24e-11 	1.08e-12 	ES	Rv0225_(-)
269627	0	1.00e+00 	3.98e-13 	8.18e-09 	1.05e-09 	ES	Rv0225_(-)
269724	0	1.00e+00 	4.75e-13 	1.58e-06 	1.01e-06 	ES	Rv0225_(-)
269835	206	0.00e+00 	6.71e-36 	1.18e-01 	8.82e-01 	GA	Rv0226c_(-)
269876	1252	0.00e+00 	8.23e-180	1.81e-03 	9.98e-01 	GA	Rv0226c_(-)
269895	0	9.99e-01 	4.05e-13 	3.05e-04 	9.75e-04 	ES	Rv0226c_(-)
270009	0	1.00e+00 	1.04e-13 	1.58e-06 	1.01e-06 	ES	Rv0226c_(-)
270044	0	1.00e+00 	2.66e-14 	8.18e-09 	1.05e-09 	ES	Rv0226c_(-)
270272	0	1.00e+00 	6.80e-15 	4.24e-11 	1.08e-12 	ES	Rv0226c_(-)
270384	0	1.00e+00 	1.74e-15 	2.19e-13 	1.12e-15 	ES	Rv0226c_(-)
270437	0	1.00e+00 	4.45e-16 	1.14e-15 	1.16e-18 	ES	Rv0226c_(-)
270500	0	1.00e+00 	1.14e-16 	5.88e-18 	1.20e-21 	ES	Rv0226c_(-)
270528	0	1.00e+00 	2.91e-17 	3.05e-20 	1.25e-24 	ES	Rv0226c_(-)
270536	0	1.00e+00 	7.43e-18 	1.58e-22 	2.73e-27 	ES	Rv0226c_(-)
270608	0	1.00e+00 	1.90e-18 	8.24e-25 	1.45e-27 	ES	Rv0226c_(-)
270668	0	1.00e+00 	4.86e-19 	1.15e-26 	1.45e-27 	ES	Rv0226c_(-)
270713	0	1.00e+00 	1.24e-19 	7.31e-27 	1.45e-27 	ES	Rv0226c_(-)
270737	0	1.00e+00 	3.17e-20 	7.29e-27 	1.45e-27 	ES	Rv0226c_(-)
270740	0	1.00e+00 	8.12e-21 	7.29e-27 	1.45e-27 	ES	Rv0226c_(-)
270781	0	1.00e+00 	2.08e-21 	7.29e-27 	1.45e-27 	ES	Rv0226c_(-)
270785	0	1.00e+00 	5.31e-22 	7.29e-27 	1.45e-27 	ES	Rv0226c_(-)
270871	0	1.00e+00 	1.36e-22 	7.29e-27 	1.45e-27 	ES	Rv0226c_(-)
271046	0	1.00e+00 	3.53e-23 	7.29e-27 	1.45e-27 	ES	Rv0226c_(-)
271139	0	1.00e+00 	9.51e-24 	7.29e-27 	1.45e-27 	ES	Rv0226c_(-)
271173	0	1.00e+00 	2.91e-24 	7.29e-27 	1.45e-27 	ES	Rv0226c_(-)
271221	0	1.00e+00 	1.22e-24 	7.29e-27 	1.45e-27 	ES	Rv0226c_(-)
271280	0	1.00e+00 	7.91e-25 	7.29e-27 	1.45e-27 	ES	Rv0226c_(-)
271433	0	1.00e+00 	6.81e-25 	7.29e-27 	1.45e-27 	ES	Rv0226c_(-)
271452	0	1.00e+00 	6.52e-25 	7.29e-27 	1.45e-27 	ES	Rv0226c_(-)
271487	0	1.00e+00 	6.45e-25 	7.29e-27 	1.45e-27 	ES	Rv0226c_(-)
271491	0	1.00e+00 	6.43e-25 	7.29e-27 	1.45e-27 	ES	Rv0226c_(-)
271505	0	1.00e+00 	6.43e-25 	7.29e-27 	1.45e-27 	ES	Rv0226c_(-)
271542	0	1.00e+00 	6.43e-25 	7.29e-27 	1.45e-27 	ES	Rv0226c_(-)
271575	0	1.00e+00 	6.45e-25 	7.29e-27 	1.45e-27 	ES	Rv0227c_(-)
271758	0	1.00e+00 	6.52e-25 	7.29e-27 	1.45e-27 	ES	Rv0227c_(-)
271816	0	1.00e+00 	6.81e-25 	7.29e-27 	1.45e-27 	ES	Rv0227c_(-)
271873	0	1.00e+00 	7.92e-25 	7.29e-27 	1.45e-27 	ES	Rv0227c_(-)
271971	0	1.00e+00 	1.23e-24 	7.29e-27 	1.45e-27 	ES	Rv0227c_(-)
272016	0	1.00e+00 	2.93e-24 	7.29e-27 	1.45e-27 	ES	Rv0227c_(-)
272091	0	1.00e+00 	9.61e-24 	7.29e-27 	1.45e-27 	ES	Rv0227c_(-)
272094	0	1.00e+00 	3.57e-23 	7.29e-27 	1.45e-27 	ES	Rv0227c_(-)
272132	0	1.00e+00 	1.38e-22 	7.29e-27 	1.45e-27 	ES	Rv0227c_(-)
272184	0	1.00e+00 	5.37e-22 	7.29e-27 	1.45e-27 	ES	Rv0227c_(-)
272196	0	1.00e+00 	2.10e-21 	7.29e-27 	1.45e-27 	ES	Rv0227c_(-)
272232	0	1.00e+00 	8.21e-21 	7.29e-27 	1.45e-27 	ES	Rv0227c_(-)
272256	0	1.00e+00 	3.21e-20 	7.29e-27 	1.45e-27 	ES	Rv0227c_(-)
272264	0	1.00e+00 	1.26e-19 	7.64e-27 	1.45e-27 	ES	Rv0227c_(-)
272292	0	1.00e+00 	4.91e-19 	7.53e-26 	1.45e-27 	ES	Rv0227c_(-)
272331	0	1.00e+00 	1.92e-18 	1.31e-23 	1.45e-27 	ES	Rv0227c_(-)
272337	0	1.00e+00 	7.51e-18 	2.53e-21 	1.52e-27 	ES	Rv0227c_(-)
272370	0	1.00e+00 	2.94e-17 	4.90e-19 	7.13e-26 	ES	Rv0227c_(-)
272672	0	1.00e+00 	1.15e-16 	9.45e-17 	6.75e-23 	ES	Rv0227c_(-)
272728	0	1.00e+00 	4.49e-16 	1.83e-14 	6.52e-20 	ES	Rv0227c_(-)
272761	0	1.00e+00 	1.76e-15 	3.53e-12 	6.29e-17 	ES	Rv0227c_(-)
272763	0	1.00e+00 	6.87e-15 	6.81e-10 	6.07e-14 	ES	Rv0227c_(-)
272792	0	1.00e+00 	2.69e-14 	1.32e-07 	5.87e-11 	ES	Rv0227c_(-)
272812	0	1.00e+00 	1.05e-13 	2.54e-05 	5.66e-08 	ES	Rv0227c_(-)
272972	190	0.00e+00 	1.76e-34 	9.76e-01 	2.38e-02 	NE	
273041	93	6.91e-208	2.88e-34 	9.84e-01 	1.61e-02 	NE	
273054	191	0.00e+00 	1.79e-46 	9.76e-01 	2.39e-02 	NE	
273240	0	9.95e-01 	5.15e-09 	4.90e-03 	5.47e-05 	ES	Rv0228_(-)
273376	0	1.00e+00 	5.25e-09 	2.54e-05 	5.66e-08 	ES	Rv0228_(-)
273412	0	1.00e+00 	5.26e-09 	1.38e-07 	5.87e-11 	ES	Rv0228_(-)
273508	0	1.00e+00 	5.26e-09 	7.39e-09 	6.08e-14 	ES	Rv0228_(-)
273574	0	1.00e+00 	5.26e-09 	6.71e-09 	6.29e-17 	ES	Rv0228_(-)
273593	0	1.00e+00 	5.26e-09 	6.71e-09 	6.52e-20 	ES	Rv0228_(-)
273775	0	1.00e+00 	5.26e-09 	6.71e-09 	6.75e-23 	ES	Rv0228_(-)
273831	0	1.00e+00 	5.26e-09 	6.71e-09 	8.02e-26 	ES	Rv0228_(-)
273847	0	1.00e+00 	5.26e-09 	6.71e-09 	1.60e-25 	ES	Rv0228_(-)
273941	0	1.00e+00 	5.26e-09 	6.71e-09 	1.41e-22 	ES	Rv0228_(-)
274039	0	1.00e+00 	5.26e-09 	7.43e-09 	1.36e-19 	ES	Rv0228_(-)
274107	0	1.00e+00 	5.26e-09 	1.46e-07 	1.31e-16 	ES	Rv0228_(-)
274174	0	1.00e+00 	5.25e-09 	2.68e-05 	1.26e-13 	ES	Rv0228_(-)
274238	856	0.00e+00 	2.58e-113	1.00e+00 	7.97e-07 	NE	Rv0228_(-)
274307	1345	0.00e+00 	1.79e-189	1.00e+00 	5.96e-06 	NE	Rv0229c_(-)
274385	1018	0.00e+00 	4.11e-147	1.00e+00 	1.55e-06 	NE	Rv0229c_(-)
274390	870	0.00e+00 	1.45e-127	1.00e+00 	8.42e-07 	NE	Rv0229c_(-)
274461	0	3.24e-13 	5.51e-15 	1.00e+00 	2.24e-08 	NE	Rv0229c_(-)
274474	0	3.25e-13 	5.53e-15 	1.00e+00 	1.48e-08 	NE	Rv0229c_(-)
274586	123	6.08e-259	2.62e-30 	1.00e+00 	2.21e-08 	NE	Rv0229c_(-)
274606	253	0.00e+00 	9.25e-52 	1.00e+00 	3.68e-08 	NE	Rv0229c_(-)
274706	94	1.06e-207	1.36e-30 	1.00e+00 	1.90e-08 	NE	Rv0229c_(-)
274853	0	1.98e-08 	2.04e-09 	1.00e+00 	1.29e-08 	NE	Rv0229c_(-)
274866	0	1.98e-08 	2.05e-09 	1.00e+00 	1.28e-08 	NE	Rv0229c_(-)
274914	0	1.98e-08 	2.05e-09 	1.00e+00 	1.28e-08 	NE	Rv0229c_(-)
274916	0	1.98e-08 	2.05e-09 	1.00e+00 	1.28e-08 	NE	Rv0229c_(-)
274918	2	2.00e-12 	1.16e-09 	1.00e+00 	1.29e-08 	NE	Rv0229c_(-)
274924	0	1.98e-08 	2.05e-09 	1.00e+00 	1.28e-08 	NE	Rv0229c_(-)
274935	0	1.98e-08 	2.05e-09 	1.00e+00 	1.28e-08 	NE	Rv0229c_(-)
274937	50	2.54e-108	1.20e-15 	1.00e+00 	1.57e-08 	NE	Rv0229c_(-)
274939	30	3.14e-82 	1.10e-17 	1.00e+00 	1.45e-08 	NE	Rv0229c_(-)
274990	100	4.50e-222	1.90e-28 	1.00e+00 	1.93e-08 	NE	Rv0230c_(php)
275107	1531	0.00e+00 	1.60e-213	1.00e+00 	6.96e-06 	NE	Rv0230c_(php)
275161	289	0.00e+00 	7.13e-59 	1.00e+00 	4.20e-08 	NE	Rv0230c_(php)
275181	616	0.00e+00 	1.37e-99 	1.00e+00 	1.61e-07 	NE	Rv0230c_(php)
275287	81	4.09e-184	5.66e-33 	1.00e+00 	1.79e-08 	NE	Rv0230c_(php)
275317	0	1.01e-17 	1.72e-19 	1.00e+00 	1.28e-08 	NE	Rv0230c_(php)
275351	0	1.02e-17 	1.75e-19 	1.00e+00 	1.28e-08 	NE	Rv0230c_(php)
275638	340	0.00e+00 	7.92e-62 	1.00e+00 	5.18e-08 	NE	Rv0230c_(php)
275647	1918	0.00e+00 	1.04e-261	1.00e+00 	3.42e-05 	NE	Rv0230c_(php)
275665	545	0.00e+00 	9.59e-91 	1.00e+00 	1.20e-07 	NE	Rv0230c_(php)
275671	1370	0.00e+00 	1.82e-193	1.00e+00 	3.59e-06 	NE	Rv0230c_(php)
275737	1241	0.00e+00 	4.96e-177	1.00e+00 	2.11e-06 	NE	Rv0230c_(php)
275802	93	2.06e-206	8.61e-33 	1.00e+00 	1.88e-08 	NE	Rv0230c_(php)
275857	29	4.58e-79 	2.50e-25 	1.00e+00 	1.44e-08 	NE	Rv0230c_(php)
275948	1627	0.00e+00 	7.56e-225	1.00e+00 	1.03e-05 	NE	Rv0230c_(php)
275952	1012	0.00e+00 	3.34e-146	1.00e+00 	8.22e-07 	NE	Rv0230c_(php)
275975	725	0.00e+00 	2.34e-109	1.00e+00 	2.50e-07 	NE	
276012	127	1.30e-271	2.66e-34 	1.00e+00 	1.88e-08 	NE	
276057	442	0.00e+00 	5.38e-74 	1.00e+00 	3.21e-08 	NE	
276091	17	3.07e-52 	7.58e-21 	1.00e+00 	3.44e-09 	NE	Rv0231_(fadE4)
276193	46	7.66e-111	7.98e-25 	1.00e+00 	8.88e-10 	NE	Rv0231_(fadE4)
276242	100	2.45e-219	1.32e-32 	1.00e+00 	3.08e-10 	NE	Rv0231_(fadE4)
276259	238	0.00e+00 	2.63e-50 	1.00e+00 	2.03e-10 	NE	Rv0231_(fadE4)
276289	0	4.61e-18 	3.06e-19 	1.00e+00 	3.76e-11 	NE	Rv0231_(fadE4)
276325	309	0.00e+00 	1.01e-57 	1.00e+00 	6.05e-11 	NE	Rv0231_(fadE4)
276337	610	0.00e+00 	1.03e-97 	1.00e+00 	1.58e-10 	NE	Rv0231_(fadE4)
276343	37	1.03e-94 	5.37e-26 	1.00e+00 	1.16e-11 	NE	Rv0231_(fadE4)
276365	53	2.87e-127	1.41e-28 	1.00e+00 	3.36e-12 	NE	Rv0231_(fadE4)
276487	244	0.00e+00 	7.91e-53 	1.00e+00 	2.79e-12 	NE	Rv0231_(fadE4)
276507	121	9.85e-264	1.16e-37 	1.00e+00 	9.94e-13 	NE	Rv0231_(fadE4)
276547	319	0.00e+00 	1.72e-62 	1.00e+00 	1.40e-12 	NE	Rv0231_(fadE4)
276550	172	0.00e+00 	3.26e-44 	1.00e+00 	6.10e-13 	NE	Rv0231_(fadE4)
276625	771	0.00e+00 	7.50e-119	1.00e+00 	5.84e-12 	NE	Rv0231_(fadE4)
276661	46	4.96e-114	1.88e-28 	1.00e+00 	2.69e-13 	NE	Rv0231_(fadE4)
276697	486	0.00e+00 	2.33e-83 	1.00e+00 	8.45e-13 	NE	Rv0231_(fadE4)
276709	198	0.00e+00 	1.77e-47 	1.00e+00 	2.00e-13 	NE	Rv0231_(fadE4)
276724	0	5.61e-20 	3.72e-21 	1.00e+00 	4.98e-14 	NE	Rv0231_(fadE4)
276805	526	0.00e+00 	1.19e-86 	1.00e+00 	2.82e-13 	NE	Rv0231_(fadE4)
276850	583	0.00e+00 	1.80e-95 	1.00e+00 	3.19e-13 	NE	Rv0231_(fadE4)
276886	208	0.00e+00 	9.16e-49 	1.00e+00 	5.39e-14 	NE	Rv0231_(fadE4)
276940	179	0.00e+00 	3.63e-45 	1.00e+00 	2.00e-14 	NE	Rv0231_(fadE4)
276950	1	8.04e-24 	5.19e-20 	1.00e+00 	3.30e-15 	NE	Rv0231_(fadE4)
276988	5	8.18e-32 	1.69e-20 	1.00e+00 	6.79e-16 	NE	Rv0231_(fadE4)
277021	13	2.88e-48 	1.65e-21 	1.00e+00 	1.47e-16 	NE	Rv0231_(fadE4)
277030	33	3.19e-88 	2.90e-24 	1.00e+00 	3.64e-17 	NE	Rv0231_(fadE4)
277202	119	4.96e-260	3.22e-37 	1.00e+00 	1.48e-17 	NE	Rv0231_(fadE4)
277225	276	0.00e+00 	2.96e-57 	1.00e+00 	1.21e-17 	NE	Rv0231_(fadE4)
277326	280	0.00e+00 	9.39e-58 	1.00e+00 	6.98e-18 	NE	Rv0231_(fadE4)
277380	250	0.00e+00 	5.11e-54 	1.00e+00 	3.22e-18 	NE	Rv0231_(fadE4)
277464	0	5.22e-20 	3.46e-21 	1.00e+00 	4.83e-19 	NE	Rv0231_(fadE4)
277510	49	6.72e-118	2.74e-27 	1.00e+00 	1.34e-19 	NE	Rv0231_(fadE4)
277541	189	0.00e+00 	2.02e-46 	1.00e+00 	7.66e-20 	NE	Rv0231_(fadE4)
277583	209	0.00e+00 	6.51e-49 	1.00e+00 	4.00e-20 	NE	Rv0231_(fadE4)
277702	209	0.00e+00 	6.51e-49 	1.00e+00 	2.12e-20 	NE	Rv0231_(fadE4)
277747	155	0.00e+00 	3.45e-42 	1.00e+00 	9.86e-21 	NE	Rv0231_(fadE4)
277762	366	0.00e+00 	1.84e-68 	1.00e+00 	1.55e-20 	NE	Rv0231_(fadE4)
277863	27	3.09e-76 	3.05e-26 	1.00e+00 	3.09e-21 	NE	
278011	138	5.47e-298	4.61e-40 	1.00e+00 	3.81e-21 	NE	Rv0232_(-)
278052	279	0.00e+00 	1.25e-57 	1.00e+00 	6.42e-21 	NE	Rv0232_(-)
278076	13	2.88e-48 	3.62e-24 	1.00e+00 	2.12e-21 	NE	Rv0232_(-)
278084	592	0.00e+00 	2.91e-96 	1.00e+00 	2.36e-20 	NE	Rv0232_(-)
278118	1042	0.00e+00 	1.23e-152	1.00e+00 	1.52e-19 	NE	Rv0232_(-)
278202	470	0.00e+00 	2.06e-81 	1.00e+00 	1.44e-20 	NE	Rv0232_(-)
278304	145	5.67e-312	6.06e-41 	1.00e+00 	3.37e-21 	NE	Rv0232_(-)
278317	79	4.04e-180	1.00e-32 	1.00e+00 	2.13e-21 	NE	Rv0232_(-)
278430	466	0.00e+00 	6.50e-81 	1.00e+00 	9.79e-21 	NE	Rv0232_(-)
278750	50	3.48e-122	4.09e-29 	1.00e+00 	1.74e-21 	NE	Rv0233_(nrdB)
278861	1497	0.00e+00 	2.73e-209	1.00e+00 	6.65e-19 	NE	Rv0233_(nrdB)
278954	37	3.25e-96 	1.78e-27 	1.00e+00 	1.63e-21 	NE	Rv0233_(nrdB)
278975	1	7.95e-24 	1.97e-21 	1.00e+00 	3.51e-22 	NE	Rv0233_(nrdB)
278990	41	9.77e-104	2.06e-26 	1.00e+00 	1.26e-22 	NE	Rv0233_(nrdB)
279068	413	0.00e+00 	2.62e-74 	1.00e+00 	3.19e-22 	NE	Rv0233_(nrdB)
279107	457	0.00e+00 	8.58e-80 	1.00e+00 	3.10e-22 	NE	Rv0233_(nrdB)
279110	281	0.00e+00 	7.05e-58 	1.00e+00 	1.10e-22 	NE	Rv0233_(nrdB)
279329	157	0.00e+00 	1.94e-42 	1.00e+00 	3.27e-23 	NE	Rv0233_(nrdB)
279377	5	2.76e-32 	1.70e-17 	1.00e+00 	6.03e-24 	NE	Rv0233_(nrdB)
279458	17	2.93e-56 	5.92e-19 	1.00e+00 	1.68e-24 	NE	Rv0233_(nrdB)
279527	0	5.22e-20 	9.36e-17 	1.00e+00 	6.81e-25 	NE	Rv0233_(nrdB)
279606	13	5.58e-46 	2.26e-18 	1.00e+00 	5.17e-25 	NE	Rv0234c_(gabD1)
279644	0	5.22e-20 	9.42e-17 	1.00e+00 	4.52e-25 	NE	Rv0234c_(gabD1)
279672	12	5.55e-44 	3.02e-18 	1.00e+00 	4.69e-25 	NE	Rv0234c_(gabD1)
279711	0	5.22e-20 	9.30e-17 	1.00e+00 	4.58e-25 	NE	Rv0234c_(gabD1)
279733	163	0.00e+00 	4.61e-37 	1.00e+00 	1.03e-24 	NE	Rv0234c_(gabD1)
279903	34	3.20e-90 	3.28e-26 	1.00e+00 	6.15e-25 	NE	Rv0234c_(gabD1)
279948	0	1.01e-17 	1.72e-19 	1.00e+00 	4.70e-25 	NE	Rv0234c_(gabD1)
280103	0	1.01e-17 	1.75e-19 	1.00e+00 	4.52e-25 	NE	Rv0234c_(gabD1)
280146	110	1.77e-237	3.45e-33 	1.00e+00 	7.66e-25 	NE	Rv0234c_(gabD1)
280258	7	2.79e-36 	8.97e-19 	1.00e+00 	5.03e-25 	NE	Rv0234c_(gabD1)
280312	0	1.01e-17 	7.68e-18 	1.00e+00 	4.49e-25 	NE	Rv0234c_(gabD1)
280321	0	1.01e-17 	7.70e-18 	1.00e+00 	4.42e-25 	NE	Rv0234c_(gabD1)
280414	8	1.05e-33 	7.75e-19 	1.00e+00 	4.74e-25 	NE	Rv0234c_(gabD1)
280476	148	5.75e-318	2.38e-36 	1.00e+00 	9.83e-25 	NE	Rv0234c_(gabD1)
280617	22	3.01e-66 	1.37e-25 	1.00e+00 	6.37e-25 	NE	Rv0234c_(gabD1)
280626	305	0.00e+00 	7.89e-61 	1.00e+00 	2.52e-24 	NE	Rv0234c_(gabD1)
280698	0	5.22e-20 	7.54e-18 	1.00e+00 	7.32e-25 	NE	Rv0234c_(gabD1)
280701	14	5.61e-48 	1.39e-19 	1.00e+00 	7.45e-25 	NE	Rv0234c_(gabD1)
280863	0	1.01e-17 	7.86e-18 	1.00e+00 	1.40e-24 	NE	Rv0234c_(gabD1)
280892	0	1.01e-17 	7.86e-18 	1.00e+00 	5.07e-24 	NE	Rv0234c_(gabD1)
280951	249	0.00e+00 	7.62e-49 	1.00e+00 	6.53e-23 	NE	Rv0234c_(gabD1)
281035	0	5.22e-20 	3.46e-21 	1.00e+00 	5.62e-23 	NE	Rv0234c_(gabD1)
281077	109	9.14e-238	9.27e-35 	1.00e+00 	3.44e-22 	NE	Rv0234c_(gabD1)
281096	378	0.00e+00 	5.89e-70 	1.00e+00 	3.52e-21 	NE	Rv0234c_(gabD1)
281154	180	0.00e+00 	2.66e-45 	1.00e+00 	2.72e-21 	NE	
281196	0	3.84e-13 	2.62e-07 	1.00e+00 	2.61e-21 	NE	Rv0235c_(-)
281215	0	3.86e-13 	2.68e-07 	1.00e+00 	4.36e-22 	NE	Rv0235c_(-)
281284	0	3.86e-13 	2.68e-07 	1.00e+00 	1.83e-21 	NE	Rv0235c_(-)
281290	0	3.86e-13 	2.68e-07 	1.00e+00 	9.00e-21 	NE	Rv0235c_(-)
281308	2	3.88e-17 	1.51e-07 	1.00e+00 	4.53e-20 	NE	Rv0235c_(-)
281385	75	1.08e-164	1.23e-16 	1.00e+00 	3.03e-19 	NE	Rv0235c_(-)
281406	0	5.33e-04 	3.38e-07 	9.99e-01 	8.75e-19 	NE	Rv0235c_(-)
281413	0	5.36e-04 	3.39e-07 	9.99e-01 	4.29e-21 	NE	Rv0235c_(-)
281464	0	5.36e-04 	3.39e-07 	9.99e-01 	2.58e-23 	NE	Rv0235c_(-)
281521	0	5.36e-04 	3.39e-07 	9.99e-01 	1.70e-23 	NE	Rv0235c_(-)
281546	0	5.36e-04 	3.39e-07 	9.99e-01 	8.26e-23 	NE	Rv0235c_(-)
281574	0	5.36e-04 	3.39e-07 	9.99e-01 	5.16e-22 	NE	Rv0235c_(-)
281617	0	5.36e-04 	3.39e-07 	9.99e-01 	1.03e-19 	NE	Rv0235c_(-)
281695	0	5.36e-04 	3.39e-07 	9.99e-01 	9.77e-17 	NE	Rv0235c_(-)
281724	2	5.39e-08 	1.91e-07 	1.00e+00 	9.51e-14 	NE	Rv0235c_(-)
281883	87	1.60e-179	4.81e-18 	1.00e+00 	1.50e-13 	NE	Rv0235c_(-)
281891	1	1.02e-21 	3.33e-13 	1.00e+00 	1.05e-13 	NE	Rv0235c_(-)
282005	0	1.54e-19 	4.43e-13 	1.00e+00 	1.05e-13 	NE	Rv0235c_(-)
282064	55	2.03e-129	6.16e-20 	1.00e+00 	1.31e-13 	NE	Rv0235c_(-)
282067	55	3.57e-132	4.32e-25 	1.00e+00 	1.31e-13 	NE	Rv0235c_(-)
282253	74	3.94e-170	5.51e-32 	1.00e+00 	1.42e-13 	NE	Rv0235c_(-)
282286	596	0.00e+00 	4.24e-97 	1.00e+00 	1.23e-12 	NE	Rv0235c_(-)
282415	116	4.89e-254	2.48e-37 	1.00e+00 	1.72e-13 	NE	Rv0235c_(-)
282466	138	5.50e-298	4.54e-40 	1.00e+00 	1.90e-13 	NE	Rv0235c_(-)
282544	17	2.98e-56 	7.48e-25 	1.00e+00 	1.20e-13 	NE	Rv0235c_(-)
282548	211	0.00e+00 	5.44e-49 	1.00e+00 	3.10e-13 	NE	Rv0235c_(-)
282589	11	3.31e-44 	1.13e-21 	1.00e+00 	1.76e-13 	NE	Rv0235c_(-)
282621	1	3.04e-23 	2.93e-20 	1.00e+00 	3.54e-13 	NE	
282650	722	0.00e+00 	4.90e-110	1.00e+00 	2.47e-11 	NE	Rv0236c_(-)
282758	0	9.95e-01 	4.03e-13 	5.18e-03 	7.79e-15 	ES	Rv0236c_(-)
282850	0	1.00e+00 	1.05e-13 	2.68e-05 	1.44e-17 	ES	Rv0236c_(-)
282875	0	1.00e+00 	2.69e-14 	1.39e-07 	4.75e-20 	ES	Rv0236c_(-)
283039	0	1.00e+00 	6.88e-15 	7.19e-10 	2.18e-22 	ES	Rv0236c_(-)
283063	0	1.00e+00 	1.76e-15 	3.72e-12 	1.10e-24 	ES	Rv0236c_(-)
283082	0	1.00e+00 	4.50e-16 	1.93e-14 	7.12e-27 	ES	Rv0236c_(-)
283231	0	1.00e+00 	1.15e-16 	9.98e-17 	1.47e-27 	ES	Rv0236c_(-)
283314	0	1.00e+00 	2.94e-17 	5.17e-19 	1.45e-27 	ES	Rv0236c_(-)
283423	0	1.00e+00 	7.52e-18 	2.68e-21 	1.45e-27 	ES	Rv0236c_(-)
283614	0	1.00e+00 	1.92e-18 	1.39e-23 	1.45e-27 	ES	Rv0236c_(-)
283741	0	1.00e+00 	4.91e-19 	7.90e-26 	1.45e-27 	ES	Rv0236c_(-)
283750	0	1.00e+00 	1.26e-19 	7.66e-27 	1.45e-27 	ES	Rv0236c_(-)
283970	0	1.00e+00 	3.21e-20 	7.29e-27 	1.45e-27 	ES	Rv0236c_(-)
284107	0	1.00e+00 	8.21e-21 	7.29e-27 	1.45e-27 	ES	Rv0236c_(-)
284318	0	1.00e+00 	2.10e-21 	7.29e-27 	1.45e-27 	ES	Rv0236c_(-)
284388	0	1.00e+00 	5.40e-22 	7.29e-27 	1.45e-27 	ES	Rv0236c_(-)
284414	0	1.00e+00 	1.40e-22 	7.29e-27 	1.45e-27 	ES	Rv0236c_(-)
284768	0	1.00e+00 	3.79e-23 	7.29e-27 	1.45e-27 	ES	Rv0236c_(-)
284786	0	1.00e+00 	1.19e-23 	7.29e-27 	1.45e-27 	ES	Rv0236c_(-)
284846	0	1.00e+00 	5.62e-24 	7.29e-27 	1.45e-27 	ES	Rv0236c_(-)
285038	0	1.00e+00 	5.63e-24 	7.29e-27 	1.45e-27 	ES	Rv0236c_(-)
285074	0	1.00e+00 	1.19e-23 	7.29e-27 	1.45e-27 	ES	Rv0236c_(-)
285092	0	1.00e+00 	3.80e-23 	7.29e-27 	1.45e-27 	ES	Rv0236c_(-)
285175	0	1.00e+00 	1.40e-22 	7.29e-27 	1.45e-27 	ES	Rv0236c_(-)
285198	0	1.00e+00 	5.41e-22 	7.29e-27 	1.45e-27 	ES	Rv0236c_(-)
285256	0	1.00e+00 	2.11e-21 	7.29e-27 	1.45e-27 	ES	Rv0236c_(-)
285266	0	1.00e+00 	8.24e-21 	7.29e-27 	1.45e-27 	ES	Rv0236c_(-)
285291	0	1.00e+00 	3.22e-20 	7.29e-27 	1.45e-27 	ES	Rv0236c_(-)
285548	0	1.00e+00 	1.26e-19 	7.66e-27 	1.45e-27 	ES	Rv0236c_(-)
285634	0	1.00e+00 	4.93e-19 	7.90e-26 	1.45e-27 	ES	Rv0236c_(-)
285649	0	1.00e+00 	1.93e-18 	1.39e-23 	1.45e-27 	ES	Rv0236c_(-)
285787	0	1.00e+00 	7.54e-18 	2.68e-21 	1.45e-27 	ES	Rv0236c_(-)
285939	0	1.00e+00 	2.95e-17 	5.17e-19 	1.45e-27 	ES	Rv0236c_(-)
286165	0	1.00e+00 	1.15e-16 	9.98e-17 	1.47e-27 	ES	Rv0236c_(-)
286214	0	1.00e+00 	4.51e-16 	1.93e-14 	7.11e-27 	ES	Rv0236c_(-)
286531	0	1.00e+00 	1.76e-15 	3.72e-12 	1.10e-24 	ES	Rv0236c_(-)
286652	0	1.00e+00 	6.90e-15 	7.19e-10 	2.11e-22 	ES	Rv0236c_(-)
286658	0	1.00e+00 	2.70e-14 	1.39e-07 	4.10e-20 	ES	Rv0236c_(-)
286807	0	1.00e+00 	1.05e-13 	2.68e-05 	8.04e-18 	ES	Rv0236c_(-)
286899	75	2.82e-148	3.58e-20 	1.00e+00 	4.40e-13 	NE	Rv0236A_(-)
286903	0	2.48e-15 	2.17e-13 	1.00e+00 	8.85e-14 	NE	Rv0236A_(-)
286909	0	2.49e-15 	2.17e-13 	1.00e+00 	2.45e-14 	NE	Rv0236A_(-)
286914	0	2.49e-15 	2.17e-13 	1.00e+00 	1.17e-14 	NE	Rv0236A_(-)
287111	124	4.68e-263	7.71e-29 	1.00e+00 	1.52e-14 	NE	
287122	200	0.00e+00 	8.60e-48 	1.00e+00 	1.97e-14 	NE	
287159	1386	0.00e+00 	1.81e-195	1.00e+00 	2.54e-12 	NE	
287211	0	1.03e-17 	1.74e-19 	1.00e+00 	8.40e-15 	NE	Rv0237_(lpqI)
287307	0	1.03e-17 	1.78e-19 	1.00e+00 	3.75e-15 	NE	Rv0237_(lpqI)
287441	401	0.00e+00 	2.04e-69 	1.00e+00 	1.47e-14 	NE	Rv0237_(lpqI)
287599	56	3.59e-134	1.06e-27 	1.00e+00 	3.31e-15 	NE	Rv0237_(lpqI)
287695	0	1.01e-17 	1.88e-15 	1.00e+00 	2.44e-15 	NE	Rv0237_(lpqI)
287785	0	1.01e-17 	1.92e-15 	1.00e+00 	2.39e-15 	NE	Rv0237_(lpqI)
287798	20	1.12e-57 	6.21e-18 	1.00e+00 	2.58e-15 	NE	Rv0237_(lpqI)
287810	0	1.03e-17 	1.93e-15 	1.00e+00 	2.38e-15 	NE	Rv0237_(lpqI)
287951	0	1.03e-17 	1.93e-15 	1.00e+00 	2.38e-15 	NE	Rv0237_(lpqI)
288080	2	1.04e-21 	1.09e-15 	1.00e+00 	2.40e-15 	NE	Rv0237_(lpqI)
288130	233	0.00e+00 	1.81e-44 	1.00e+00 	6.20e-15 	NE	Rv0237_(lpqI)
288199	0	1.95e-15 	9.01e-18 	1.00e+00 	2.38e-15 	NE	Rv0237_(lpqI)
288214	0	1.96e-15 	9.19e-18 	1.00e+00 	2.38e-15 	NE	Rv0237_(lpqI)
288350	0	1.96e-15 	9.19e-18 	1.00e+00 	2.39e-15 	NE	Rv0237_(lpqI)
288379	23	2.19e-61 	1.23e-20 	1.00e+00 	2.68e-15 	NE	
288384	341	0.00e+00 	1.98e-61 	1.00e+00 	1.08e-14 	NE	
288390	572	0.00e+00 	4.12e-94 	1.00e+00 	3.06e-14 	NE	
288394	0	9.17e-02 	1.11e-07 	9.08e-01 	2.75e-15 	NE	
288403	0	9.22e-02 	1.13e-07 	9.08e-01 	3.43e-18 	NE	
288439	0	9.22e-02 	1.13e-07 	9.08e-01 	6.56e-21 	NE	Rv0238_(-)
288450	0	9.22e-02 	1.13e-07 	9.08e-01 	2.28e-23 	NE	Rv0238_(-)
288508	0	9.22e-02 	1.13e-07 	9.08e-01 	5.15e-25 	NE	Rv0238_(-)
288515	0	9.22e-02 	1.13e-07 	9.08e-01 	5.20e-25 	NE	Rv0238_(-)
288575	0	9.22e-02 	1.13e-07 	9.08e-01 	2.40e-23 	NE	Rv0238_(-)
288581	0	9.22e-02 	1.13e-07 	9.08e-01 	7.67e-21 	NE	Rv0238_(-)
288584	0	9.22e-02 	1.13e-07 	9.08e-01 	4.50e-18 	NE	Rv0238_(-)
288717	207	0.00e+00 	2.05e-33 	1.00e+00 	9.77e-15 	NE	Rv0238_(-)
288722	0	1.40e-08 	4.09e-10 	1.00e+00 	4.05e-15 	NE	Rv0238_(-)
288724	0	1.41e-08 	4.17e-10 	1.00e+00 	1.98e-17 	NE	Rv0238_(-)
288758	0	1.41e-08 	4.17e-10 	1.00e+00 	2.90e-18 	NE	Rv0238_(-)
288868	0	1.41e-08 	4.17e-10 	1.00e+00 	5.79e-19 	NE	Rv0238_(-)
288940	0	1.41e-08 	4.17e-10 	1.00e+00 	1.16e-19 	NE	Rv0238_(-)
289052	0	1.41e-08 	4.17e-10 	1.00e+00 	2.32e-20 	NE	
289075	5	1.44e-18 	9.94e-11 	1.00e+00 	4.80e-21 	NE	
289080	15	3.00e-46 	5.64e-12 	1.00e+00 	1.05e-21 	NE	
289092	0	5.94e-20 	4.04e-10 	1.00e+00 	2.25e-22 	NE	
289103	120	1.13e-259	4.53e-25 	1.00e+00 	1.10e-22 	NE	
289140	460	0.00e+00 	4.81e-80 	1.00e+00 	2.22e-22 	NE	Rv0239_(-)
289227	101	4.52e-224	1.82e-35 	1.00e+00 	3.37e-23 	NE	Rv0239_(-)
289339	103	4.57e-228	1.03e-35 	1.00e+00 	1.07e-23 	NE	
289359	0	5.22e-20 	1.06e-20 	1.00e+00 	2.29e-24 	NE	Rv0240_(-)
289365	11	5.52e-42 	4.60e-22 	1.00e+00 	8.86e-25 	NE	Rv0240_(-)
289375	49	3.46e-120	5.84e-27 	1.00e+00 	7.73e-25 	NE	Rv0240_(-)
289473	294	0.00e+00 	1.70e-59 	1.00e+00 	2.76e-24 	NE	Rv0240_(-)
289483	256	0.00e+00 	9.14e-55 	1.00e+00 	2.66e-24 	NE	Rv0240_(-)
289503	17	2.93e-56 	7.24e-25 	1.00e+00 	8.09e-25 	NE	Rv0240_(-)
289635	86	4.18e-194	1.85e-33 	1.00e+00 	7.81e-25 	NE	Rv0240_(-)
289655	0	1.95e-15 	8.45e-18 	1.00e+00 	4.94e-25 	NE	Rv0240_(-)
289766	0	1.96e-15 	8.62e-18 	1.00e+00 	4.55e-25 	NE	Rv0240_(-)
289813	0	1.96e-15 	8.62e-18 	1.00e+00 	4.77e-25 	NE	Rv0241c_(-)
289815	285	0.00e+00 	2.75e-53 	1.00e+00 	2.04e-24 	NE	Rv0241c_(-)
289829	0	1.95e-15 	4.33e-13 	1.00e+00 	6.34e-25 	NE	Rv0241c_(-)
289846	0	1.96e-15 	4.42e-13 	1.00e+00 	4.75e-25 	NE	Rv0241c_(-)
289859	0	1.96e-15 	4.42e-13 	1.00e+00 	4.48e-25 	NE	Rv0241c_(-)
289903	49	2.50e-113	3.50e-19 	1.00e+00 	5.66e-25 	NE	Rv0241c_(-)
289954	0	3.76e-13 	5.34e-13 	1.00e+00 	4.82e-25 	NE	Rv0241c_(-)
289985	0	3.78e-13 	5.36e-13 	1.00e+00 	5.62e-25 	NE	Rv0241c_(-)
289995	0	3.78e-13 	5.36e-13 	1.00e+00 	1.05e-24 	NE	Rv0241c_(-)
290104	0	3.78e-13 	5.36e-13 	1.00e+00 	3.49e-24 	NE	Rv0241c_(-)
290154	22	4.21e-57 	9.76e-16 	1.00e+00 	1.72e-23 	NE	Rv0241c_(-)
290362	0	1.01e-17 	5.33e-13 	1.00e+00 	7.14e-23 	NE	Rv0241c_(-)
290388	0	1.01e-17 	5.33e-13 	1.00e+00 	3.50e-22 	NE	Rv0241c_(-)
290467	83	1.54e-183	2.42e-23 	1.00e+00 	2.47e-21 	NE	Rv0241c_(-)
290491	0	1.95e-15 	1.55e-16 	1.00e+00 	6.71e-21 	NE	Rv0241c_(-)
290515	0	1.96e-15 	1.55e-16 	1.00e+00 	3.15e-20 	NE	Rv0241c_(-)
290601	0	1.96e-15 	1.55e-16 	1.00e+00 	1.55e-19 	NE	Rv0241c_(-)
290655	215	0.00e+00 	2.58e-43 	1.00e+00 	1.87e-18 	NE	
290741	0	7.62e-13 	2.66e-04 	1.00e+00 	2.05e-18 	NE	Rv0242c_(fabG)
290806	0	7.64e-13 	2.72e-04 	1.00e+00 	3.42e-20 	NE	Rv0242c_(fabG)
290951	0	7.60e-13 	2.72e-04 	1.00e+00 	6.63e-22 	NE	Rv0242c_(fabG)
291467	0	7.41e-13 	2.72e-04 	1.00e+00 	1.37e-23 	NE	Rv0242c_(fabG)
291516	9	6.97e-31 	2.06e-05 	1.00e+00 	7.50e-25 	NE	Rv0242c_(fabG)
291545	0	2.78e-16 	2.72e-04 	1.00e+00 	5.11e-25 	NE	Rv0242c_(fabG)
291703	4	2.85e-24 	8.63e-05 	1.00e+00 	4.47e-25 	NE	Rv0242c_(fabG)
291711	1	7.49e-15 	2.04e-04 	1.00e+00 	4.48e-25 	NE	Rv0242c_(fabG)
291817	0	1.41e-12 	2.72e-04 	1.00e+00 	7.06e-25 	NE	Rv0242c_(fabG)
291827	0	1.49e-12 	2.72e-04 	1.00e+00 	1.37e-23 	NE	Rv0242c_(fabG)
291920	0	1.50e-12 	2.72e-04 	1.00e+00 	6.60e-22 	NE	Rv0242c_(fabG)
292045	0	1.51e-12 	2.72e-04 	1.00e+00 	3.35e-20 	NE	
292071	43	1.88e-98 	1.18e-09 	1.00e+00 	2.24e-18 	NE	
292077	310	0.00e+00 	1.46e-46 	1.00e+00 	2.14e-18 	NE	
292083	0	5.22e-20 	3.46e-21 	1.00e+00 	2.92e-19 	NE	
292093	145	1.10e-309	3.05e-39 	1.00e+00 	1.34e-19 	NE	
292098	61	3.68e-144	1.75e-30 	1.00e+00 	3.86e-20 	NE	
292108	0	5.22e-20 	3.46e-21 	1.00e+00 	1.41e-20 	NE	
292121	416	0.00e+00 	5.51e-73 	1.00e+00 	5.57e-20 	NE	
292124	823	0.00e+00 	2.29e-125	1.00e+00 	2.73e-19 	NE	
292185	194	0.00e+00 	4.80e-47 	1.00e+00 	1.85e-20 	NE	Rv0243_(fadA2)
292220	0	5.22e-20 	3.51e-21 	1.00e+00 	3.00e-21 	NE	Rv0243_(fadA2)
292264	58	7.03e-136	2.11e-28 	1.00e+00 	7.94e-22 	NE	Rv0243_(fadA2)
292397	0	1.01e-17 	3.21e-19 	1.00e+00 	1.51e-22 	NE	Rv0243_(fadA2)
292435	0	1.01e-17 	3.27e-19 	1.00e+00 	3.07e-23 	NE	Rv0243_(fadA2)
292522	14	1.08e-45 	5.85e-21 	1.00e+00 	6.99e-24 	NE	Rv0243_(fadA2)
292620	39	3.29e-100	2.13e-24 	1.00e+00 	2.11e-24 	NE	Rv0243_(fadA2)
292766	50	3.48e-122	1.18e-28 	1.00e+00 	9.69e-25 	NE	Rv0243_(fadA2)
292803	22	3.01e-66 	5.87e-22 	1.00e+00 	5.94e-25 	NE	Rv0243_(fadA2)
292816	0	5.42e-20 	3.90e-18 	1.00e+00 	4.65e-25 	NE	Rv0243_(fadA2)
292856	3	5.50e-26 	1.68e-18 	1.00e+00 	4.49e-25 	NE	Rv0243_(fadA2)
292864	0	5.42e-20 	3.97e-18 	1.00e+00 	4.46e-25 	NE	Rv0243_(fadA2)
292887	79	8.13e-178	5.67e-28 	1.00e+00 	6.62e-25 	NE	Rv0243_(fadA2)
293053	34	3.20e-90 	4.03e-27 	1.00e+00 	5.79e-25 	NE	Rv0243_(fadA2)
293086	159	0.00e+00 	1.10e-42 	1.00e+00 	1.04e-24 	NE	Rv0243_(fadA2)
293125	0	3.78e-15 	3.13e-16 	1.00e+00 	5.31e-25 	NE	Rv0243_(fadA2)
293132	1	3.82e-17 	2.40e-16 	1.00e+00 	4.87e-25 	NE	Rv0243_(fadA2)
293151	0	3.81e-15 	3.20e-16 	1.00e+00 	5.91e-25 	NE	Rv0243_(fadA2)
293182	0	3.81e-15 	3.20e-16 	1.00e+00 	1.19e-24 	NE	Rv0243_(fadA2)
293248	59	5.13e-133	1.41e-23 	1.00e+00 	5.37e-24 	NE	Rv0243_(fadA2)
293508	1243	0.00e+00 	1.29e-176	1.00e+00 	2.66e-21 	NE	
293592	0	5.22e-20 	3.47e-21 	1.00e+00 	1.60e-23 	NE	
293608	38	6.35e-96 	6.43e-26 	1.00e+00 	4.51e-24 	NE	
293761	47	3.42e-116	1.01e-28 	1.00e+00 	1.88e-24 	NE	
293792	442	0.00e+00 	6.33e-78 	1.00e+00 	8.54e-24 	NE	
293922	117	4.91e-256	1.86e-37 	1.00e+00 	2.07e-24 	NE	Rv0244c_(fadE5)
294057	41	3.32e-104	5.42e-28 	1.00e+00 	8.78e-25 	NE	Rv0244c_(fadE5)
294093	15	2.90e-52 	8.91e-24 	1.00e+00 	5.62e-25 	NE	Rv0244c_(fadE5)
294297	5	2.76e-32 	3.50e-22 	1.00e+00 	4.90e-25 	NE	Rv0244c_(fadE5)
294327	163	0.00e+00 	7.18e-42 	1.00e+00 	1.04e-24 	NE	Rv0244c_(fadE5)
294342	0	5.22e-20 	3.46e-21 	1.00e+00 	5.45e-25 	NE	Rv0244c_(fadE5)
294399	107	9.05e-234	1.65e-34 	1.00e+00 	8.68e-25 	NE	Rv0244c_(fadE5)
294428	0	5.22e-20 	3.46e-21 	1.00e+00 	6.85e-25 	NE	Rv0244c_(fadE5)
294522	230	0.00e+00 	7.96e-50 	1.00e+00 	3.46e-24 	NE	Rv0244c_(fadE5)
294528	686	0.00e+00 	2.63e-108	1.00e+00 	4.17e-23 	NE	Rv0244c_(fadE5)
294552	24	3.04e-70 	7.42e-26 	1.00e+00 	2.63e-24 	NE	Rv0244c_(fadE5)
294669	73	3.91e-168	5.88e-32 	1.00e+00 	1.25e-24 	NE	Rv0244c_(fadE5)
294687	0	5.22e-20 	3.46e-21 	1.00e+00 	6.03e-25 	NE	Rv0244c_(fadE5)
294776	146	1.11e-311	2.29e-39 	1.00e+00 	1.02e-24 	NE	Rv0244c_(fadE5)
294851	38	3.27e-98 	1.28e-27 	1.00e+00 	6.80e-25 	NE	Rv0244c_(fadE5)
294945	233	0.00e+00 	6.69e-52 	1.00e+00 	1.70e-24 	NE	Rv0244c_(fadE5)
295042	90	4.27e-202	4.27e-34 	1.00e+00 	9.71e-25 	NE	Rv0244c_(fadE5)
295178	0	5.22e-20 	3.48e-21 	1.00e+00 	5.94e-25 	NE	Rv0244c_(fadE5)
295218	32	6.15e-84 	3.61e-25 	1.00e+00 	8.83e-25 	NE	Rv0244c_(fadE5)
295251	642	0.00e+00 	9.94e-103	1.00e+00 	2.53e-23 	NE	Rv0244c_(fadE5)
295259	125	5.11e-272	1.87e-38 	1.00e+00 	3.08e-24 	NE	Rv0244c_(fadE5)
295594	24	3.04e-70 	6.05e-19 	1.00e+00 	1.00e-24 	NE	Rv0244c_(fadE5)
295623	0	7.34e-15 	1.22e-14 	1.00e+00 	5.45e-25 	NE	Rv0244c_(fadE5)
295674	2	7.45e-19 	7.01e-15 	1.00e+00 	4.62e-25 	NE	
295684	0	9.32e-15 	1.24e-14 	1.00e+00 	4.43e-25 	NE	
295699	0	9.33e-15 	1.24e-14 	1.00e+00 	4.51e-25 	NE	
295709	0	9.33e-15 	1.24e-14 	1.00e+00 	5.09e-25 	NE	
295723	357	0.00e+00 	4.30e-59 	1.00e+00 	3.49e-24 	NE	
295725	34	3.20e-90 	4.03e-27 	1.00e+00 	1.01e-24 	NE	
295736	303	0.00e+00 	1.29e-60 	1.00e+00 	3.16e-24 	NE	
295761	255	0.00e+00 	1.22e-54 	1.00e+00 	2.79e-24 	NE	
295775	0	5.22e-20 	3.46e-21 	1.00e+00 	7.71e-25 	NE	
295779	119	9.62e-258	5.27e-36 	1.00e+00 	9.18e-25 	NE	
295796	0	1.01e-17 	1.71e-19 	1.00e+00 	5.14e-25 	NE	
295838	0	1.01e-17 	1.74e-19 	1.00e+00 	4.66e-25 	NE	
295856	87	1.58e-191	2.51e-30 	1.00e+00 	7.33e-25 	NE	
295867	22	3.01e-66 	1.37e-25 	1.00e+00 	6.70e-25 	NE	
295890	469	0.00e+00 	3.00e-81 	1.00e+00 	6.99e-24 	NE	
295924	0	1.01e-17 	1.71e-19 	1.00e+00 	1.02e-24 	NE	
295953	0	1.01e-17 	1.74e-19 	1.00e+00 	6.81e-25 	NE	
295972	482	0.00e+00 	1.65e-79 	1.00e+00 	7.55e-24 	NE	
295986	8	2.80e-38 	4.16e-23 	1.00e+00 	1.06e-24 	NE	
296124	44	3.37e-110	1.37e-27 	1.00e+00 	6.97e-25 	NE	Rv0245_(-)
296309	5	2.76e-32 	2.10e-22 	1.00e+00 	5.00e-25 	NE	Rv0245_(-)
296411	41	3.32e-104	6.90e-27 	1.00e+00 	5.64e-25 	NE	Rv0245_(-)
296444	61	3.68e-144	1.75e-30 	1.00e+00 	6.56e-25 	NE	Rv0245_(-)
296491	187	0.00e+00 	3.57e-46 	1.00e+00 	1.27e-24 	NE	Rv0245_(-)
296499	8	2.80e-38 	4.15e-23 	1.00e+00 	6.08e-25 	NE	
296501	168	0.00e+00 	4.96e-43 	1.00e+00 	1.21e-24 	NE	
296533	189	0.00e+00 	2.01e-46 	1.00e+00 	1.50e-24 	NE	
296562	75	3.95e-172	3.15e-32 	1.00e+00 	8.98e-25 	NE	
296572	72	3.89e-166	7.45e-32 	1.00e+00 	8.43e-25 	NE	
296596	0	5.22e-20 	3.46e-21 	1.00e+00 	7.90e-25 	NE	
296625	168	0.00e+00 	4.18e-42 	1.00e+00 	3.70e-24 	NE	
296665	0	5.22e-20 	3.46e-21 	1.00e+00 	4.43e-24 	NE	
296686	76	7.72e-172	1.19e-30 	1.00e+00 	2.36e-23 	NE	
296853	771	0.00e+00 	6.84e-119	1.00e+00 	1.54e-21 	NE	Rv0246_(-)
296859	0	1.95e-15 	1.99e-09 	1.00e+00 	7.39e-23 	NE	Rv0246_(-)
296873	0	1.96e-15 	2.03e-09 	1.00e+00 	1.35e-24 	NE	Rv0246_(-)
296893	0	1.96e-15 	2.03e-09 	1.00e+00 	5.29e-25 	NE	Rv0246_(-)
296895	17	2.13e-49 	1.55e-11 	1.00e+00 	4.93e-25 	NE	Rv0246_(-)
296933	0	3.76e-13 	2.03e-09 	1.00e+00 	4.46e-25 	NE	Rv0246_(-)
296945	0	3.78e-13 	2.03e-09 	1.00e+00 	4.38e-25 	NE	Rv0246_(-)
296972	0	3.78e-13 	2.03e-09 	1.00e+00 	4.38e-25 	NE	Rv0246_(-)
296982	0	3.78e-13 	2.03e-09 	1.00e+00 	4.52e-25 	NE	Rv0246_(-)
297075	11	3.98e-35 	8.67e-11 	1.00e+00 	6.70e-25 	NE	Rv0246_(-)
297155	0	8.80e-20 	2.01e-09 	1.00e+00 	1.22e-24 	NE	Rv0246_(-)
297231	217	0.00e+00 	1.88e-36 	1.00e+00 	1.41e-22 	NE	Rv0246_(-)
297267	126	5.14e-274	1.41e-38 	1.00e+00 	8.55e-23 	NE	Rv0246_(-)
297281	34	3.20e-90 	4.03e-27 	1.00e+00 	6.13e-23 	NE	Rv0246_(-)
297326	75	3.95e-172	3.16e-32 	1.00e+00 	1.13e-22 	NE	Rv0246_(-)
297344	488	0.00e+00 	1.18e-83 	1.00e+00 	1.46e-21 	NE	Rv0246_(-)
297362	97	4.43e-216	5.74e-35 	1.00e+00 	4.05e-22 	NE	Rv0246_(-)
297390	77	3.99e-176	1.78e-32 	1.00e+00 	7.23e-22 	NE	Rv0246_(-)
297404	22	3.01e-66 	1.37e-25 	1.00e+00 	1.59e-21 	NE	Rv0246_(-)
297472	136	5.41e-294	8.72e-40 	1.00e+00 	9.98e-21 	NE	Rv0246_(-)
297489	0	5.22e-20 	3.35e-20 	1.00e+00 	1.78e-20 	NE	Rv0246_(-)
297508	6	5.38e-32 	6.10e-21 	1.00e+00 	8.05e-20 	NE	Rv0246_(-)
297517	89	4.25e-200	2.54e-31 	1.00e+00 	5.40e-19 	NE	Rv0246_(-)
297533	258	0.00e+00 	5.15e-55 	1.00e+00 	4.05e-18 	NE	Rv0246_(-)
297590	0	5.22e-20 	1.96e-20 	1.00e+00 	3.18e-18 	NE	Rv0246_(-)
297726	65	7.29e-150	1.60e-28 	1.00e+00 	1.57e-17 	NE	Rv0246_(-)
297746	44	3.37e-110	2.72e-21 	1.00e+00 	5.51e-17 	NE	Rv0246_(-)
297815	15	3.16e-52 	6.77e-14 	1.00e+00 	2.00e-16 	NE	Rv0246_(-)
297836	0	3.18e-19 	1.25e-11 	1.00e+00 	8.54e-16 	NE	Rv0246_(-)
297932	2	3.23e-23 	7.11e-12 	1.00e+00 	4.22e-15 	NE	Rv0246_(-)
297939	0	3.37e-19 	1.26e-11 	1.00e+00 	2.07e-14 	NE	Rv0246_(-)
298027	137	6.79e-293	1.10e-28 	1.00e+00 	1.81e-13 	NE	Rv0246_(-)
298104	0	9.93e-01 	1.33e-03 	5.20e-03 	1.76e-15 	ES	Rv0246_(-)
298117	0	9.99e-01 	1.35e-03 	2.73e-05 	8.27e-18 	ES	Rv0246_(-),Rv0247c_(-)
298146	0	9.99e-01 	1.35e-03 	1.50e-07 	4.43e-20 	ES	Rv0247c_(-)
298159	0	9.99e-01 	1.35e-03 	9.81e-10 	2.77e-22 	ES	Rv0247c_(-)
298253	0	9.99e-01 	1.35e-03 	4.36e-11 	2.43e-24 	ES	Rv0247c_(-)
298261	0	9.99e-01 	1.35e-03 	3.54e-11 	4.11e-26 	ES	Rv0247c_(-)
298395	0	9.99e-01 	1.35e-03 	3.53e-11 	2.91e-26 	ES	Rv0247c_(-)
298480	0	9.99e-01 	1.35e-03 	3.53e-11 	1.07e-25 	ES	Rv0247c_(-)
298494	0	9.99e-01 	1.35e-03 	3.53e-11 	4.23e-25 	ES	Rv0247c_(-)
298540	0	9.99e-01 	1.35e-03 	3.53e-11 	8.81e-24 	ES	Rv0247c_(-)
298559	0	9.99e-01 	1.35e-03 	3.89e-11 	6.95e-21 	ES	Rv0247c_(-)
298746	0	9.99e-01 	1.35e-03 	7.27e-10 	6.70e-18 	ES	Rv0247c_(-)
298844	0	9.99e-01 	1.35e-03 	1.34e-07 	6.47e-15 	ES	Rv0247c_(-)
298855	0	9.99e-01 	1.35e-03 	2.58e-05 	6.25e-12 	ES	Rv0247c_(-)
298864	3	1.82e-04 	1.03e-01 	8.97e-01 	1.10e-06 	NE	Rv0248c_(sdhA)
298906	0	8.52e-01 	3.16e-02 	1.16e-01 	1.41e-07 	NE	Rv0248c_(sdhA)
298909	45	8.84e-90 	6.52e-07 	1.00e+00 	2.72e-06 	NE	Rv0248c_(sdhA)
299049	0	2.22e-10 	2.07e-01 	7.93e-01 	1.79e-06 	NE	Rv0248c_(sdhA)
299081	0	2.78e-10 	2.07e-01 	7.93e-01 	1.79e-06 	NE	Rv0248c_(sdhA)
299130	0	2.93e-10 	2.07e-01 	7.93e-01 	1.79e-06 	NE	Rv0248c_(sdhA)
299206	0	2.96e-10 	2.07e-01 	7.93e-01 	2.73e-06 	NE	Rv0248c_(sdhA)
299229	164	0.00e+00 	9.72e-22 	9.99e-01 	5.78e-04 	NE	Rv0248c_(sdhA)
299239	0	9.95e-01 	1.57e-08 	5.18e-03 	1.53e-06 	ES	Rv0248c_(sdhA)
299280	1	9.96e-01 	1.15e-06 	4.01e-03 	1.74e-07 	ES	Rv0248c_(sdhA)
299303	0	1.00e+00 	1.54e-08 	1.38e-05 	1.63e-10 	ES	Rv0248c_(sdhA)
299326	0	1.00e+00 	1.47e-08 	7.12e-08 	1.69e-13 	ES	Rv0248c_(sdhA)
299339	0	1.00e+00 	1.45e-08 	3.69e-10 	1.75e-16 	ES	Rv0248c_(sdhA)
299350	0	1.00e+00 	1.45e-08 	1.91e-12 	1.81e-19 	ES	Rv0248c_(sdhA)
299423	0	1.00e+00 	1.44e-08 	9.89e-15 	1.88e-22 	ES	Rv0248c_(sdhA)
299463	0	1.00e+00 	1.44e-08 	5.12e-17 	2.00e-25 	ES	Rv0248c_(sdhA)
299467	0	1.00e+00 	1.44e-08 	2.65e-19 	2.63e-27 	ES	Rv0248c_(sdhA)
299502	0	1.00e+00 	1.44e-08 	1.37e-21 	1.70e-27 	ES	Rv0248c_(sdhA)
299552	0	1.00e+00 	1.44e-08 	7.12e-24 	1.51e-27 	ES	Rv0248c_(sdhA)
299616	0	1.00e+00 	1.44e-08 	4.42e-26 	1.46e-27 	ES	Rv0248c_(sdhA)
299638	0	1.00e+00 	1.44e-08 	7.84e-27 	1.45e-27 	ES	Rv0248c_(sdhA)
299678	0	1.00e+00 	1.44e-08 	7.19e-26 	1.45e-27 	ES	Rv0248c_(sdhA)
299710	0	1.00e+00 	1.44e-08 	1.25e-23 	1.45e-27 	ES	Rv0248c_(sdhA)
299770	0	1.00e+00 	1.44e-08 	2.41e-21 	1.55e-27 	ES	Rv0248c_(sdhA)
299789	0	1.00e+00 	1.44e-08 	4.65e-19 	1.02e-25 	ES	Rv0248c_(sdhA)
299882	0	1.00e+00 	1.44e-08 	8.98e-17 	9.68e-23 	ES	Rv0248c_(sdhA)
299917	0	1.00e+00 	1.44e-08 	1.73e-14 	9.34e-20 	ES	Rv0248c_(sdhA)
299944	0	1.00e+00 	1.44e-08 	3.35e-12 	9.02e-17 	ES	Rv0248c_(sdhA)
300130	0	1.00e+00 	1.44e-08 	6.47e-10 	8.71e-14 	ES	Rv0248c_(sdhA)
300235	0	1.00e+00 	1.44e-08 	1.25e-07 	8.41e-11 	ES	Rv0248c_(sdhA)
300319	0	1.00e+00 	1.45e-08 	2.41e-05 	8.12e-08 	ES	Rv0248c_(sdhA)
300427	2	2.08e-02 	1.69e-06 	9.63e-01 	1.64e-02 	NE	Rv0248c_(sdhA)
300493	181	0.00e+00 	8.38e-29 	9.63e-01 	3.67e-02 	NE	Rv0248c_(sdhA)
300548	0	9.95e-01 	2.73e-04 	4.75e-03 	8.61e-05 	ES	Rv0248c_(sdhA)
300681	0	1.00e+00 	2.78e-04 	2.47e-05 	8.94e-08 	ES	Rv0248c_(sdhA)
300702	0	1.00e+00 	2.78e-04 	1.29e-07 	9.38e-11 	ES	Rv0248c_(sdhA)
300741	0	1.00e+00 	2.78e-04 	7.02e-10 	1.02e-13 	ES	Rv0248c_(sdhA)
300771	0	1.00e+00 	2.78e-04 	4.35e-12 	1.24e-16 	ES	Rv0248c_(sdhA)
300778	0	1.00e+00 	2.78e-04 	9.91e-14 	2.04e-19 	ES	Rv0248c_(sdhA)
300803	0	1.00e+00 	2.78e-04 	6.42e-14 	6.36e-22 	ES	Rv0248c_(sdhA)
300842	0	1.00e+00 	2.78e-04 	6.38e-14 	1.25e-22 	ES	Rv0249c_(-)
300886	0	1.00e+00 	2.78e-04 	6.38e-14 	1.66e-21 	ES	Rv0249c_(-)
300944	6	2.07e-08 	1.00e+00 	1.28e-09 	3.06e-14 	ES	Rv0249c_(-)
300976	0	1.00e+00 	2.78e-04 	6.38e-14 	1.49e-18 	ES	Rv0249c_(-)
301051	0	1.00e+00 	2.78e-04 	3.30e-16 	1.62e-21 	ES	Rv0249c_(-)
301144	0	1.00e+00 	2.78e-04 	1.71e-18 	2.15e-23 	ES	Rv0249c_(-)
301175	0	1.00e+00 	2.78e-04 	9.34e-21 	5.09e-24 	ES	Rv0249c_(-)
301177	0	1.00e+00 	2.78e-04 	5.70e-22 	1.30e-24 	ES	Rv0249c_(-)
301186	0	1.00e+00 	2.78e-04 	3.70e-21 	3.34e-25 	ES	Rv0249c_(-)
301234	0	1.00e+00 	2.78e-04 	1.63e-19 	8.65e-26 	ES	Rv0249c_(-)
301281	0	1.00e+00 	2.78e-04 	8.39e-18 	2.32e-26 	ES	Rv0249c_(-)
301291	0	1.00e+00 	2.78e-04 	4.89e-16 	7.15e-27 	ES	Rv0249c_(-)
301294	0	1.00e+00 	2.78e-04 	3.85e-14 	1.41e-26 	ES	Rv0249c_(-)
301306	0	1.00e+00 	2.78e-04 	4.67e-12 	1.37e-24 	ES	Rv0249c_(-)
301309	0	1.00e+00 	2.78e-04 	7.66e-10 	2.25e-22 	ES	Rv0249c_(-)
301312	0	1.00e+00 	2.78e-04 	1.41e-07 	4.17e-20 	ES	Rv0249c_(-)
301344	0	1.00e+00 	2.78e-04 	2.69e-05 	8.12e-18 	ES	Rv0249c_(-)
301347	125	3.65e-248	1.43e-17 	1.00e+00 	5.58e-13 	NE	Rv0249c_(-)
301444	0	5.01e-13 	2.56e-07 	1.00e+00 	9.84e-14 	NE	Rv0249c_(-)
301459	0	5.03e-13 	2.56e-07 	1.00e+00 	1.97e-14 	NE	Rv0249c_(-)
301465	0	5.03e-13 	2.56e-07 	1.00e+00 	3.93e-15 	NE	Rv0249c_(-)
301480	0	5.03e-13 	2.56e-07 	1.00e+00 	7.89e-16 	NE	Rv0249c_(-)
301513	13	5.35e-39 	6.16e-09 	1.00e+00 	1.68e-16 	NE	Rv0249c_(-)
301657	0	4.53e-18 	2.52e-07 	1.00e+00 	3.39e-17 	NE	
301679	71	8.13e-160	3.56e-16 	1.00e+00 	9.86e-18 	NE	
301694	0	1.01e-17 	4.38e-11 	1.00e+00 	2.05e-18 	NE	
301739	0	1.01e-17 	4.38e-11 	1.00e+00 	6.31e-19 	NE	Rv0250c_(-)
301793	125	1.92e-267	1.17e-26 	1.00e+00 	5.80e-19 	NE	Rv0250c_(-)
301834	0	5.22e-20 	4.89e-21 	1.00e+00 	2.90e-19 	NE	Rv0250c_(-)
301855	44	6.55e-108	1.63e-26 	1.00e+00 	3.25e-19 	NE	Rv0250c_(-)
302054	0	1.01e-17 	1.73e-19 	1.00e+00 	2.67e-19 	NE	
302066	0	1.01e-17 	1.76e-19 	1.00e+00 	2.67e-19 	NE	
302077	1107	0.00e+00 	2.50e-157	1.00e+00 	2.55e-17 	NE	
302080	1728	0.00e+00 	4.71e-238	1.00e+00 	3.29e-16 	NE	
302084	114	4.83e-250	4.39e-37 	1.00e+00 	4.29e-19 	NE	
302109	259	0.00e+00 	3.87e-55 	1.00e+00 	2.82e-19 	NE	
302164	14	2.89e-50 	2.35e-24 	1.00e+00 	4.49e-20 	NE	
302174	176	0.00e+00 	1.58e-44 	1.00e+00 	2.20e-20 	NE	Rv0251c_(hsp)
302222	104	4.59e-230	7.72e-36 	1.00e+00 	6.01e-21 	NE	Rv0251c_(hsp)
302261	70	3.85e-162	1.32e-31 	1.00e+00 	1.52e-21 	NE	Rv0251c_(hsp)
302327	18	2.95e-58 	7.42e-25 	1.00e+00 	3.13e-22 	NE	Rv0251c_(hsp)
302552	11	2.85e-44 	1.17e-23 	1.00e+00 	6.64e-23 	NE	Rv0251c_(hsp)
302590	90	4.27e-202	1.58e-33 	1.00e+00 	2.11e-23 	NE	Rv0251c_(hsp)
302656	30	3.14e-82 	1.84e-26 	1.00e+00 	4.90e-24 	NE	
302681	0	5.22e-20 	3.50e-21 	1.00e+00 	1.35e-24 	NE	
302710	114	9.38e-248	2.23e-35 	1.00e+00 	1.18e-24 	NE	
302712	36	3.24e-94 	2.45e-27 	1.00e+00 	8.20e-25 	NE	
302738	0	5.22e-20 	3.47e-21 	1.00e+00 	1.03e-24 	NE	
302811	659	0.00e+00 	3.05e-103	1.00e+00 	4.58e-23 	NE	
302840	0	5.22e-20 	3.46e-21 	1.00e+00 	3.39e-24 	NE	
302854	729	0.00e+00 	5.85e-112	1.00e+00 	8.35e-23 	NE	
302871	0	5.22e-20 	3.46e-21 	1.00e+00 	4.07e-24 	NE	Rv0252_(nirB)
303025	374	0.00e+00 	9.34e-68 	1.00e+00 	1.16e-23 	NE	Rv0252_(nirB)
303049	414	0.00e+00 	1.94e-74 	1.00e+00 	1.31e-23 	NE	Rv0252_(nirB)
303051	15	2.90e-52 	5.99e-23 	1.00e+00 	1.86e-24 	NE	Rv0252_(nirB)
303090	0	5.22e-20 	1.08e-20 	1.00e+00 	7.21e-25 	NE	Rv0252_(nirB)
303097	14	5.61e-48 	1.96e-22 	1.00e+00 	5.45e-25 	NE	Rv0252_(nirB)
303125	95	4.38e-212	7.69e-33 	1.00e+00 	7.82e-25 	NE	Rv0252_(nirB)
303128	163	0.00e+00 	3.48e-43 	1.00e+00 	1.18e-24 	NE	Rv0252_(nirB)
303199	104	4.59e-230	7.72e-36 	1.00e+00 	9.51e-25 	NE	Rv0252_(nirB)
303229	133	5.33e-288	1.89e-39 	1.00e+00 	1.03e-24 	NE	Rv0252_(nirB)
303280	40	3.30e-102	1.64e-27 	1.00e+00 	6.44e-25 	NE	Rv0252_(nirB)
303306	0	1.01e-17 	1.71e-19 	1.00e+00 	4.80e-25 	NE	Rv0252_(nirB)
303363	0	1.01e-17 	1.75e-19 	1.00e+00 	4.79e-25 	NE	Rv0252_(nirB)
303488	184	0.00e+00 	2.10e-42 	1.00e+00 	1.32e-24 	NE	Rv0252_(nirB)
303540	0	7.26e-11 	2.06e-14 	1.00e+00 	7.70e-25 	NE	Rv0252_(nirB)
303747	0	7.30e-11 	2.10e-14 	1.00e+00 	8.80e-25 	NE	Rv0252_(nirB)
303751	0	7.30e-11 	2.10e-14 	1.00e+00 	2.49e-24 	NE	Rv0252_(nirB)
303776	0	7.30e-11 	2.10e-14 	1.00e+00 	1.06e-23 	NE	Rv0252_(nirB)
303790	0	7.30e-11 	2.10e-14 	1.00e+00 	5.12e-23 	NE	Rv0252_(nirB)
303811	243	0.00e+00 	1.14e-44 	1.00e+00 	8.67e-22 	NE	Rv0252_(nirB)
303988	2086	0.00e+00 	1.25e-282	1.00e+00 	3.69e-18 	NE	Rv0252_(nirB)
304060	0	5.22e-20 	4.01e-21 	1.00e+00 	6.92e-22 	NE	Rv0252_(nirB)
304154	20	5.79e-60 	1.30e-23 	1.00e+00 	1.54e-22 	NE	Rv0252_(nirB)
304325	35	3.22e-92 	2.73e-26 	1.00e+00 	3.65e-23 	NE	Rv0252_(nirB)
304494	22	3.01e-66 	1.39e-25 	1.00e+00 	8.44e-24 	NE	Rv0252_(nirB)
304547	123	5.06e-268	3.63e-38 	1.00e+00 	3.69e-24 	NE	Rv0252_(nirB)
304597	0	5.22e-20 	3.49e-21 	1.00e+00 	1.01e-24 	NE	Rv0252_(nirB)
304684	81	7.92e-182	2.86e-31 	1.00e+00 	8.29e-25 	NE	Rv0252_(nirB)
304795	23	3.03e-68 	1.80e-19 	1.00e+00 	5.62e-25 	NE	Rv0252_(nirB)
304849	0	3.76e-13 	2.08e-15 	1.00e+00 	4.59e-25 	NE	Rv0252_(nirB)
304897	0	3.78e-13 	2.12e-15 	1.00e+00 	4.42e-25 	NE	Rv0252_(nirB)
304907	0	3.78e-13 	2.12e-15 	1.00e+00 	4.45e-25 	NE	Rv0252_(nirB)
304925	0	3.78e-13 	2.12e-15 	1.00e+00 	4.79e-25 	NE	Rv0252_(nirB)
305017	9	3.94e-31 	1.60e-16 	1.00e+00 	6.80e-25 	NE	Rv0252_(nirB)
305060	342	0.00e+00 	4.33e-58 	1.00e+00 	6.07e-24 	NE	Rv0252_(nirB)
305098	222	0.00e+00 	1.57e-50 	1.00e+00 	5.58e-24 	NE	Rv0252_(nirB)
305119	79	4.04e-180	1.00e-32 	1.00e+00 	4.61e-24 	NE	Rv0252_(nirB)
305122	236	0.00e+00 	2.83e-52 	1.00e+00 	2.05e-23 	NE	Rv0252_(nirB)
305266	1120	0.00e+00 	2.39e-162	1.00e+00 	1.63e-21 	NE	Rv0252_(nirB)
305390	187	0.00e+00 	3.57e-46 	1.00e+00 	3.48e-23 	NE	Rv0252_(nirB)
305406	0	5.22e-20 	3.35e-20 	1.00e+00 	6.04e-24 	NE	Rv0252_(nirB)
305478	6	5.38e-32 	6.10e-21 	1.00e+00 	1.66e-24 	NE	Rv0253_(nirD)
305498	97	4.43e-216	2.56e-32 	1.00e+00 	1.20e-24 	NE	Rv0253_(nirD)
305535	232	0.00e+00 	8.90e-52 	1.00e+00 	1.93e-24 	NE	Rv0253_(nirD)
305548	0	5.22e-20 	4.43e-21 	1.00e+00 	6.85e-25 	NE	Rv0253_(nirD)
305599	18	5.73e-56 	2.55e-23 	1.00e+00 	7.25e-25 	NE	Rv0253_(nirD)
305753	58	3.62e-138	6.30e-29 	1.00e+00 	1.64e-24 	NE	Rv0253_(nirD)
305799	0	5.22e-20 	3.46e-21 	1.00e+00 	3.78e-24 	NE	Rv0253_(nirD)
305807	382	0.00e+00 	9.43e-69 	1.00e+00 	7.81e-23 	NE	Rv0253_(nirD)
305861	1074	0.00e+00 	1.28e-156	1.00e+00 	2.40e-21 	NE	Rv0254c_(cobU)
305906	422	0.00e+00 	1.96e-75 	1.00e+00 	1.65e-22 	NE	Rv0254c_(cobU)
306039	179	0.00e+00 	3.54e-45 	1.00e+00 	3.96e-23 	NE	Rv0254c_(cobU)
306173	0	5.22e-20 	3.46e-21 	1.00e+00 	7.10e-24 	NE	Rv0254c_(cobU)
306264	98	8.64e-216	2.17e-33 	1.00e+00 	3.23e-24 	NE	Rv0254c_(cobU)
306341	169	0.00e+00 	6.22e-44 	1.00e+00 	2.72e-24 	NE	Rv0254c_(cobU)
306360	419	0.00e+00 	4.62e-75 	1.00e+00 	7.63e-24 	NE	
306681	44	3.37e-110	2.31e-28 	1.00e+00 	1.40e-24 	NE	Rv0255c_(cobQ1)
306719	0	5.22e-20 	4.01e-21 	1.00e+00 	6.26e-25 	NE	Rv0255c_(cobQ1)
306816	20	5.79e-60 	1.30e-23 	1.00e+00 	5.49e-25 	NE	Rv0255c_(cobQ1)
306911	177	0.00e+00 	5.68e-44 	1.00e+00 	1.17e-24 	NE	Rv0255c_(cobQ1)
306935	71	3.87e-164	9.92e-32 	1.00e+00 	7.81e-25 	NE	Rv0255c_(cobQ1)
307091	0	5.22e-20 	3.46e-21 	1.00e+00 	5.33e-25 	NE	Rv0255c_(cobQ1)
307130	208	0.00e+00 	4.37e-47 	1.00e+00 	1.49e-24 	NE	Rv0255c_(cobQ1)
307188	79	4.04e-180	1.00e-32 	1.00e+00 	1.02e-24 	NE	Rv0255c_(cobQ1)
307261	222	0.00e+00 	1.57e-50 	1.00e+00 	2.36e-24 	NE	Rv0255c_(cobQ1)
307410	334	0.00e+00 	1.77e-64 	1.00e+00 	5.14e-24 	NE	Rv0255c_(cobQ1)
307473	1	7.95e-24 	1.97e-21 	1.00e+00 	1.43e-24 	NE	Rv0255c_(cobQ1)
307651	690	0.00e+00 	3.17e-107	1.00e+00 	4.10e-23 	NE	Rv0255c_(cobQ1)
307750	122	5.03e-266	4.43e-38 	1.00e+00 	3.94e-24 	NE	Rv0255c_(cobQ1)
307816	0	5.22e-20 	3.49e-21 	1.00e+00 	1.06e-24 	NE	Rv0255c_(cobQ1)
307834	44	6.55e-108	1.16e-26 	1.00e+00 	7.09e-25 	NE	Rv0255c_(cobQ1)
307961	0	5.22e-20 	3.49e-21 	1.00e+00 	5.27e-25 	NE	Rv0256c_(PPE2)
308075	107	9.05e-234	1.66e-34 	1.00e+00 	1.02e-24 	NE	Rv0256c_(PPE2)
308085	438	0.00e+00 	1.99e-77 	1.00e+00 	6.41e-24 	NE	Rv0256c_(PPE2)
308091	111	4.76e-244	1.04e-36 	1.00e+00 	1.68e-24 	NE	Rv0256c_(PPE2)
308268	11	2.85e-44 	9.12e-24 	1.00e+00 	7.16e-25 	NE	Rv0256c_(PPE2)
308282	199	0.00e+00 	3.56e-47 	1.00e+00 	1.37e-24 	NE	Rv0256c_(PPE2)
308407	0	3.76e-13 	4.17e-16 	1.00e+00 	5.68e-25 	NE	Rv0256c_(PPE2)
308549	0	3.78e-13 	4.26e-16 	1.00e+00 	4.63e-25 	NE	Rv0256c_(PPE2)
308602	0	3.78e-13 	4.26e-16 	1.00e+00 	4.47e-25 	NE	Rv0256c_(PPE2)
308617	0	3.78e-13 	4.26e-16 	1.00e+00 	4.67e-25 	NE	Rv0256c_(PPE2)
308665	51	4.89e-115	1.86e-22 	1.00e+00 	7.29e-25 	NE	Rv0256c_(PPE2)
308674	96	4.40e-214	1.03e-32 	1.00e+00 	1.52e-24 	NE	Rv0256c_(PPE2)
308754	723	0.00e+00 	6.49e-113	1.00e+00 	4.63e-23 	NE	Rv0256c_(PPE2)
308775	6	2.77e-34 	1.21e-22 	1.00e+00 	2.40e-24 	NE	Rv0256c_(PPE2)
308807	150	5.83e-322	1.42e-40 	1.00e+00 	1.79e-24 	NE	Rv0256c_(PPE2)
308816	0	5.22e-20 	4.43e-21 	1.00e+00 	6.90e-25 	NE	Rv0256c_(PPE2)
308824	18	5.73e-56 	2.55e-23 	1.00e+00 	6.85e-25 	NE	Rv0256c_(PPE2)
308909	364	0.00e+00 	4.98e-67 	1.00e+00 	4.98e-24 	NE	Rv0256c_(PPE2)
308911	276	0.00e+00 	2.96e-57 	1.00e+00 	4.37e-24 	NE	Rv0256c_(PPE2)
308922	305	0.00e+00 	7.24e-61 	1.00e+00 	4.91e-24 	NE	Rv0256c_(PPE2)
308932	187	0.00e+00 	3.57e-46 	1.00e+00 	2.59e-24 	NE	Rv0256c_(PPE2)
308934	91	4.29e-204	3.21e-34 	1.00e+00 	1.27e-24 	NE	Rv0256c_(PPE2)
309078	212	0.00e+00 	2.75e-49 	1.00e+00 	1.74e-24 	NE	Rv0256c_(PPE2)
309120	1	7.95e-24 	1.97e-21 	1.00e+00 	6.29e-25 	NE	Rv0256c_(PPE2)
309249	47	1.01e-115	3.69e-27 	1.00e+00 	6.06e-25 	NE	Rv0256c_(PPE2)
309295	0	5.22e-20 	3.47e-21 	1.00e+00 	4.92e-25 	NE	Rv0256c_(PPE2)
309324	216	0.00e+00 	4.42e-48 	1.00e+00 	1.41e-24 	NE	Rv0256c_(PPE2)
309331	23	3.03e-68 	1.00e-25 	1.00e+00 	6.53e-25 	NE	Rv0256c_(PPE2)
309345	48	3.44e-118	7.74e-29 	1.00e+00 	6.68e-25 	NE	Rv0256c_(PPE2)
309383	265	0.00e+00 	6.93e-56 	1.00e+00 	2.05e-24 	NE	Rv0256c_(PPE2)
309426	33	3.19e-88 	5.37e-27 	1.00e+00 	8.28e-25 	NE	Rv0256c_(PPE2)
309494	177	0.00e+00 	6.30e-45 	1.00e+00 	1.59e-24 	NE	Rv0256c_(PPE2)
309597	270	0.00e+00 	1.65e-56 	1.00e+00 	3.09e-24 	NE	
309630	100	4.50e-222	2.43e-35 	1.00e+00 	1.78e-24 	NE	
309659	550	0.00e+00 	2.26e-91 	1.00e+00 	1.63e-23 	NE	
309673	108	4.68e-238	2.45e-36 	1.00e+00 	2.60e-24 	NE	
309763	52	3.51e-126	2.30e-29 	1.00e+00 	1.19e-24 	NE	Rv0257_(-)
309848	345	0.00e+00 	7.57e-66 	1.00e+00 	3.78e-24 	NE	Rv0257_(-)
309946	25	3.06e-72 	1.55e-25 	1.00e+00 	9.42e-25 	NE	Rv0257_(-)
310071	0	5.22e-20 	3.60e-21 	1.00e+00 	6.30e-25 	NE	Rv0257_(-)
310236	331	0.00e+00 	2.19e-62 	1.00e+00 	3.54e-24 	NE	
310276	129	5.22e-280	5.95e-39 	1.00e+00 	1.83e-24 	NE	
310283	19	2.97e-60 	1.57e-22 	1.00e+00 	1.38e-24 	NE	
310295	0	1.01e-17 	2.07e-19 	1.00e+00 	3.01e-24 	NE	Rv0258c_(-)
310308	0	1.01e-17 	2.11e-19 	1.00e+00 	1.23e-23 	NE	Rv0258c_(-)
310322	181	0.00e+00 	6.00e-42 	1.00e+00 	1.24e-22 	NE	Rv0258c_(-)
310400	0	1.01e-17 	1.71e-19 	1.00e+00 	1.69e-22 	NE	Rv0258c_(-)
310540	0	1.01e-17 	1.74e-19 	1.00e+00 	7.19e-22 	NE	Rv0258c_(-)
310613	158	0.00e+00 	3.63e-39 	1.00e+00 	6.65e-21 	NE	Rv0258c_(-)
310630	0	3.76e-13 	4.17e-16 	1.00e+00 	1.07e-20 	NE	Rv0258c_(-)
310705	0	3.78e-13 	4.26e-16 	1.00e+00 	4.66e-20 	NE	Rv0258c_(-)
310740	0	3.78e-13 	4.26e-16 	1.00e+00 	2.26e-19 	NE	Rv0258c_(-)
310837	0	3.78e-13 	4.26e-16 	1.00e+00 	1.12e-18 	NE	Rv0259c_(-)
310903	289	0.00e+00 	4.32e-52 	1.00e+00 	1.85e-17 	NE	Rv0259c_(-)
311098	181	0.00e+00 	1.99e-45 	1.00e+00 	2.62e-17 	NE	Rv0259c_(-)
311136	0	5.22e-20 	3.58e-21 	1.00e+00 	2.87e-17 	NE	Rv0259c_(-)
311212	77	7.76e-174	9.24e-31 	1.00e+00 	1.51e-16 	NE	Rv0259c_(-)
311312	115	4.86e-252	8.43e-31 	1.00e+00 	6.51e-16 	NE	Rv0259c_(-)
311461	0	1.68e-14 	7.43e-04 	9.99e-01 	1.33e-15 	NE	Rv0259c_(-)
311517	14	1.45e-42 	1.37e-05 	1.00e+00 	6.26e-15 	NE	Rv0259c_(-),Rv0260c_(-)
311551	0	9.47e-01 	4.14e-05 	5.34e-02 	1.47e-15 	NE	Rv0260c_(-)
311604	0	9.51e-01 	4.15e-05 	4.85e-02 	7.52e-18 	NE	Rv0260c_(-)
311655	0	9.51e-01 	4.15e-05 	4.85e-02 	3.88e-20 	NE	Rv0260c_(-)
311664	0	9.51e-01 	4.15e-05 	4.85e-02 	2.01e-22 	NE	Rv0260c_(-)
311703	0	9.51e-01 	4.15e-05 	4.85e-02 	1.06e-24 	NE	Rv0260c_(-)
311739	0	9.51e-01 	4.15e-05 	4.85e-02 	3.36e-26 	NE	Rv0260c_(-)
311856	0	9.51e-01 	4.15e-05 	4.85e-02 	1.08e-24 	NE	Rv0260c_(-)
311925	0	9.51e-01 	4.15e-05 	4.85e-02 	2.02e-22 	NE	Rv0260c_(-)
311957	0	9.51e-01 	4.15e-05 	4.85e-02 	3.89e-20 	NE	Rv0260c_(-)
311987	0	9.51e-01 	4.14e-05 	4.85e-02 	7.53e-18 	NE	Rv0260c_(-)
312009	23	1.99e-45 	1.05e-06 	1.00e+00 	3.05e-14 	NE	Rv0260c_(-)
312081	18	8.45e-53 	3.00e-06 	1.00e+00 	6.53e-15 	NE	Rv0260c_(-)
312102	11	2.31e-39 	2.16e-05 	1.00e+00 	1.36e-15 	NE	Rv0260c_(-)
312124	0	8.92e-15 	5.02e-04 	9.99e-01 	2.78e-16 	NE	Rv0260c_(-)
312162	107	1.93e-228	2.34e-17 	1.00e+00 	1.03e-16 	NE	Rv0260c_(-)
312227	156	0.00e+00 	4.34e-35 	1.00e+00 	4.01e-17 	NE	Rv0260c_(-)
312233	0	5.22e-20 	3.46e-21 	1.00e+00 	7.02e-18 	NE	Rv0260c_(-)
312259	123	9.82e-266	1.68e-36 	1.00e+00 	2.78e-18 	NE	Rv0260c_(-)
312548	250	0.00e+00 	5.11e-54 	1.00e+00 	1.69e-18 	NE	Rv0260c_(-)
312625	0	5.22e-20 	5.66e-21 	1.00e+00 	2.50e-19 	NE	Rv0260c_(-)
312659	49	6.72e-118	4.51e-27 	1.00e+00 	6.37e-20 	NE	Rv0260c_(-)
312670	7	2.79e-36 	1.53e-19 	1.00e+00 	1.27e-20 	NE	
312695	0	1.01e-17 	1.31e-18 	1.00e+00 	2.67e-21 	NE	
312730	0	1.01e-17 	1.31e-18 	1.00e+00 	6.69e-22 	NE	
312760	86	1.57e-189	2.52e-29 	1.00e+00 	3.85e-22 	NE	Rv0261c_(narK3)
312766	88	4.23e-198	7.58e-34 	1.00e+00 	2.76e-22 	NE	Rv0261c_(narK3)
312819	0	5.22e-20 	3.46e-21 	1.00e+00 	1.76e-22 	NE	Rv0261c_(narK3)
312835	154	0.00e+00 	2.31e-40 	1.00e+00 	3.83e-22 	NE	Rv0261c_(narK3)
312868	44	3.37e-110	2.28e-28 	1.00e+00 	3.49e-22 	NE	Rv0261c_(narK3)
312919	175	0.00e+00 	1.11e-44 	1.00e+00 	1.36e-21 	NE	Rv0261c_(narK3)
313084	76	3.97e-174	2.94e-28 	1.00e+00 	2.14e-21 	NE	Rv0261c_(narK3)
313141	0	2.71e-06 	5.02e-11 	1.00e+00 	4.88e-21 	NE	Rv0261c_(narK3)
313209	0	2.72e-06 	5.12e-11 	1.00e+00 	2.27e-23 	NE	Rv0261c_(narK3)
313245	0	2.72e-06 	5.13e-11 	1.00e+00 	5.52e-25 	NE	Rv0261c_(narK3)
313268	0	2.72e-06 	5.13e-11 	1.00e+00 	4.43e-25 	NE	Rv0261c_(narK3)
313291	0	2.72e-06 	5.13e-11 	1.00e+00 	4.70e-25 	NE	Rv0261c_(narK3)
313293	0	2.72e-06 	5.13e-11 	1.00e+00 	7.60e-25 	NE	Rv0261c_(narK3)
313314	0	2.72e-06 	5.12e-11 	1.00e+00 	6.47e-23 	NE	Rv0261c_(narK3)
313450	947	0.00e+00 	6.08e-129	1.00e+00 	2.19e-18 	NE	Rv0261c_(narK3)
313488	0	5.22e-20 	3.46e-21 	1.00e+00 	4.13e-20 	NE	Rv0261c_(narK3)
313519	56	6.96e-132	3.69e-28 	1.00e+00 	1.09e-20 	NE	Rv0261c_(narK3)
313540	16	2.92e-54 	1.05e-24 	1.00e+00 	2.32e-21 	NE	Rv0261c_(narK3)
313582	175	0.00e+00 	1.67e-44 	1.00e+00 	1.10e-21 	NE	Rv0261c_(narK3)
313584	13	2.88e-48 	6.96e-21 	1.00e+00 	1.94e-22 	NE	Rv0261c_(narK3)
313600	33	3.19e-88 	4.15e-23 	1.00e+00 	4.53e-23 	NE	Rv0261c_(narK3)
313776	0	1.95e-15 	6.39e-17 	1.00e+00 	9.16e-24 	NE	Rv0261c_(narK3)
313795	0	1.96e-15 	6.52e-17 	1.00e+00 	2.18e-24 	NE	Rv0261c_(narK3)
313918	0	1.96e-15 	6.52e-17 	1.00e+00 	7.88e-25 	NE	Rv0261c_(narK3)
313993	7	2.02e-29 	8.74e-18 	1.00e+00 	5.32e-25 	NE	Rv0261c_(narK3)
314168	68	3.81e-158	1.93e-25 	1.00e+00 	6.52e-25 	NE	Rv0261c_(narK3)
314178	95	4.38e-212	1.16e-34 	1.00e+00 	7.58e-25 	NE	
314205	0	3.76e-13 	4.17e-16 	1.00e+00 	4.87e-25 	NE	
314236	0	3.78e-13 	4.26e-16 	1.00e+00 	4.46e-25 	NE	
314270	0	3.78e-13 	4.26e-16 	1.00e+00 	4.39e-25 	NE	
314310	0	3.78e-13 	4.26e-16 	1.00e+00 	4.43e-25 	NE	Rv0262c_(aac)
314410	72	5.44e-157	4.52e-25 	1.00e+00 	6.35e-25 	NE	Rv0262c_(aac)
314435	18	2.95e-58 	6.71e-25 	1.00e+00 	5.29e-25 	NE	Rv0262c_(aac)
314478	154	0.00e+00 	6.31e-42 	1.00e+00 	1.00e-24 	NE	Rv0262c_(aac)
314523	16	2.92e-54 	8.76e-22 	1.00e+00 	5.67e-25 	NE	Rv0262c_(aac)
314616	0	1.01e-17 	2.57e-19 	1.00e+00 	4.88e-25 	NE	Rv0262c_(aac)
314643	0	1.01e-17 	2.60e-19 	1.00e+00 	5.81e-25 	NE	Rv0262c_(aac)
314840	88	1.58e-193	2.82e-30 	1.00e+00 	1.63e-24 	NE	Rv0262c_(aac)
314865	81	4.08e-184	5.64e-33 	1.00e+00 	4.16e-24 	NE	Rv0263c_(-)
314879	932	0.00e+00 	6.14e-139	1.00e+00 	4.37e-22 	NE	Rv0263c_(-)
314931	426	0.00e+00 	6.21e-76 	1.00e+00 	5.64e-23 	NE	Rv0263c_(-)
314945	39	3.29e-100	9.91e-28 	1.00e+00 	7.43e-24 	NE	Rv0263c_(-)
314997	0	5.22e-20 	3.47e-21 	1.00e+00 	2.04e-24 	NE	Rv0263c_(-)
315038	197	0.00e+00 	1.02e-45 	1.00e+00 	2.97e-24 	NE	Rv0263c_(-)
315073	0	5.22e-20 	3.46e-21 	1.00e+00 	1.62e-24 	NE	Rv0263c_(-)
315116	256	0.00e+00 	4.61e-53 	1.00e+00 	1.14e-23 	NE	Rv0263c_(-)
315131	148	5.75e-318	2.56e-41 	1.00e+00 	1.49e-23 	NE	Rv0263c_(-)
315143	0	5.22e-20 	3.46e-21 	1.00e+00 	1.92e-23 	NE	Rv0263c_(-)
315178	1591	0.00e+00 	2.72e-219	1.00e+00 	5.22e-20 	NE	Rv0263c_(-)
315259	0	5.22e-20 	3.46e-21 	1.00e+00 	7.51e-23 	NE	Rv0263c_(-)
315291	280	0.00e+00 	4.73e-56 	1.00e+00 	7.53e-23 	NE	Rv0263c_(-)
315335	0	5.22e-20 	3.46e-21 	1.00e+00 	1.37e-23 	NE	Rv0263c_(-)
315369	342	0.00e+00 	9.02e-64 	1.00e+00 	3.27e-23 	NE	Rv0263c_(-)
315423	29	3.12e-80 	2.71e-26 	1.00e+00 	8.57e-24 	NE	Rv0263c_(-)
315632	0	5.22e-20 	3.51e-21 	1.00e+00 	1.04e-23 	NE	Rv0263c_(-)
315907	1213	0.00e+00 	3.21e-172	1.00e+00 	4.50e-21 	NE	Rv0264c_(-)
315909	344	0.00e+00 	1.01e-65 	1.00e+00 	1.27e-22 	NE	Rv0264c_(-)
316012	42	3.34e-106	4.05e-28 	1.00e+00 	2.27e-23 	NE	Rv0264c_(-)
316135	460	0.00e+00 	3.63e-80 	1.00e+00 	6.44e-23 	NE	Rv0264c_(-)
316149	14	2.89e-50 	5.70e-23 	1.00e+00 	7.94e-24 	NE	Rv0264c_(-)
316234	0	5.22e-20 	6.55e-21 	1.00e+00 	4.76e-24 	NE	Rv0264c_(-)
316260	471	0.00e+00 	1.46e-79 	1.00e+00 	5.71e-23 	NE	Rv0264c_(-)
316299	72	3.89e-166	7.45e-32 	1.00e+00 	1.45e-23 	NE	Rv0264c_(-)
316381	19	2.97e-60 	3.59e-25 	1.00e+00 	2.20e-23 	NE	Rv0264c_(-)
316415	154	0.00e+00 	5.57e-42 	1.00e+00 	1.26e-22 	NE	Rv0264c_(-)
316447	0	1.01e-17 	1.71e-19 	1.00e+00 	1.91e-22 	NE	
316501	0	1.01e-17 	1.74e-19 	1.00e+00 	8.10e-22 	NE	
316566	70	1.44e-157	3.29e-28 	1.00e+00 	5.21e-21 	NE	Rv0265c_(-)
316741	566	0.00e+00 	2.30e-93 	1.00e+00 	1.59e-19 	NE	Rv0265c_(-)
317091	1057	0.00e+00 	1.67e-154	1.00e+00 	1.64e-18 	NE	Rv0265c_(-)
317095	663	0.00e+00 	1.92e-105	1.00e+00 	3.30e-19 	NE	Rv0265c_(-)
317141	130	5.25e-282	4.47e-39 	1.00e+00 	3.70e-20 	NE	Rv0265c_(-)
317186	0	5.22e-20 	4.34e-20 	1.00e+00 	2.20e-20 	NE	Rv0265c_(-)
317313	5	5.36e-30 	1.06e-20 	1.00e+00 	2.42e-20 	NE	Rv0265c_(-)
317377	646	0.00e+00 	1.49e-100	1.00e+00 	4.60e-19 	NE	Rv0265c_(-)
317381	46	3.41e-114	1.41e-28 	1.00e+00 	4.26e-20 	NE	Rv0265c_(-)
317514	3	2.84e-28 	3.06e-20 	1.00e+00 	4.82e-20 	NE	
317526	0	5.22e-20 	7.58e-20 	1.00e+00 	1.09e-19 	NE	Rv0266c_(oplA)
317548	176	0.00e+00 	9.05e-42 	1.00e+00 	8.56e-19 	NE	Rv0266c_(oplA)
317562	85	4.16e-192	1.79e-33 	1.00e+00 	1.64e-18 	NE	Rv0266c_(oplA)
317709	161	0.00e+00 	6.17e-43 	1.00e+00 	7.32e-18 	NE	Rv0266c_(oplA)
317828	535	0.00e+00 	1.66e-89 	1.00e+00 	9.50e-17 	NE	Rv0266c_(oplA)
317856	0	1.01e-17 	1.71e-19 	1.00e+00 	1.43e-17 	NE	Rv0266c_(oplA)
317931	0	1.01e-17 	1.75e-19 	1.00e+00 	3.29e-17 	NE	Rv0266c_(oplA)
317960	57	1.35e-131	1.37e-26 	1.00e+00 	1.60e-16 	NE	Rv0266c_(oplA)
317970	1401	0.00e+00 	2.48e-197	1.00e+00 	1.58e-13 	NE	Rv0266c_(oplA)
317973	905	0.00e+00 	1.41e-135	1.00e+00 	2.07e-14 	NE	Rv0266c_(oplA)
318145	384	0.00e+00 	1.05e-70 	1.00e+00 	2.44e-15 	NE	Rv0266c_(oplA)
318210	1061	0.00e+00 	5.32e-155	1.00e+00 	3.95e-14 	NE	Rv0266c_(oplA)
318357	0	5.22e-20 	3.46e-21 	1.00e+00 	5.03e-16 	NE	Rv0266c_(oplA)
318363	68	7.40e-156	1.18e-29 	1.00e+00 	6.65e-16 	NE	Rv0266c_(oplA)
318435	664	0.00e+00 	1.44e-105	1.00e+00 	7.74e-15 	NE	Rv0266c_(oplA)
318571	82	4.10e-186	4.24e-33 	1.00e+00 	7.06e-16 	NE	Rv0266c_(oplA)
318734	260	0.00e+00 	2.90e-55 	1.00e+00 	1.47e-15 	NE	Rv0266c_(oplA)
318807	276	0.00e+00 	2.96e-57 	1.00e+00 	1.58e-15 	NE	Rv0266c_(oplA)
318825	161	0.00e+00 	6.17e-43 	1.00e+00 	9.88e-16 	NE	Rv0266c_(oplA)
318827	1794	0.00e+00 	2.85e-246	1.00e+00 	8.29e-13 	NE	Rv0266c_(oplA)
319267	165	0.00e+00 	1.96e-43 	1.00e+00 	1.02e-15 	NE	Rv0266c_(oplA)
319305	20	2.98e-62 	2.58e-25 	1.00e+00 	5.61e-16 	NE	Rv0266c_(oplA)
319443	2261	0.00e+00 	2.35e-304	1.00e+00 	5.66e-12 	NE	Rv0266c_(oplA)
319516	0	5.22e-20 	3.46e-21 	1.00e+00 	5.17e-16 	NE	Rv0266c_(oplA)
319530	964	0.00e+00 	3.21e-141	1.00e+00 	2.72e-14 	NE	Rv0266c_(oplA)
319827	0	5.22e-20 	3.46e-21 	1.00e+00 	5.16e-16 	NE	Rv0266c_(oplA)
319905	491	0.00e+00 	2.52e-82 	1.00e+00 	3.87e-15 	NE	Rv0266c_(oplA)
320030	181	0.00e+00 	1.99e-45 	1.00e+00 	1.08e-15 	NE	Rv0266c_(oplA)
320109	163	0.00e+00 	3.48e-43 	1.00e+00 	1.00e-15 	NE	Rv0266c_(oplA)
320157	0	5.22e-20 	7.50e-21 	1.00e+00 	5.11e-16 	NE	Rv0266c_(oplA)
320271	13	5.58e-46 	1.82e-22 	1.00e+00 	5.39e-16 	NE	Rv0266c_(oplA)
320283	340	0.00e+00 	1.93e-63 	1.00e+00 	2.07e-15 	NE	Rv0266c_(oplA)
320326	2449	0.00e+00 	0.00e+00 	1.00e+00 	1.21e-11 	NE	Rv0266c_(oplA)
320499	247	0.00e+00 	1.21e-53 	1.00e+00 	1.41e-15 	NE	Rv0266c_(oplA)
320523	995	0.00e+00 	8.78e-147	1.00e+00 	2.94e-14 	NE	Rv0266c_(oplA)
320542	65	3.76e-152	5.55e-31 	1.00e+00 	6.26e-16 	NE	Rv0266c_(oplA)
320626	0	5.22e-20 	3.46e-21 	1.00e+00 	3.43e-16 	NE	Rv0266c_(oplA)
320652	250	0.00e+00 	2.57e-52 	1.00e+00 	8.61e-16 	NE	Rv0266c_(oplA)
320658	577	0.00e+00 	9.81e-95 	1.00e+00 	3.23e-15 	NE	Rv0266c_(oplA)
320802	986	0.00e+00 	1.16e-145	1.00e+00 	1.71e-14 	NE	Rv0266c_(oplA)
320856	360	0.00e+00 	1.03e-67 	1.00e+00 	1.27e-15 	NE	Rv0266c_(oplA)
320996	189	0.00e+00 	2.01e-46 	1.00e+00 	4.12e-16 	NE	Rv0266c_(oplA)
321033	0	5.22e-20 	3.46e-21 	1.00e+00 	1.03e-16 	NE	Rv0266c_(oplA)
321220	714	0.00e+00 	4.32e-110	1.00e+00 	1.23e-15 	NE	
321226	189	0.00e+00 	2.01e-46 	1.00e+00 	1.25e-16 	NE	
321237	300	0.00e+00 	3.04e-60 	1.00e+00 	9.95e-17 	NE	
321259	0	5.22e-20 	3.75e-21 	1.00e+00 	1.66e-17 	NE	
321273	34	6.22e-88 	2.19e-25 	1.00e+00 	9.24e-18 	NE	
321290	2	2.77e-26 	1.28e-21 	1.00e+00 	6.38e-18 	NE	
321325	511	0.00e+00 	5.33e-85 	1.00e+00 	4.86e-17 	NE	
321361	221	0.00e+00 	2.09e-50 	1.00e+00 	1.45e-17 	NE	Rv0267_(narU)
321465	81	4.08e-184	5.64e-33 	1.00e+00 	7.99e-18 	NE	Rv0267_(narU)
321605	433	0.00e+00 	8.35e-77 	1.00e+00 	3.36e-17 	NE	Rv0267_(narU)
321655	270	0.00e+00 	1.65e-56 	1.00e+00 	1.71e-17 	NE	Rv0267_(narU)
321853	0	5.22e-20 	3.46e-21 	1.00e+00 	5.63e-18 	NE	Rv0267_(narU)
322035	470	0.00e+00 	1.04e-79 	1.00e+00 	3.88e-17 	NE	Rv0267_(narU)
322123	1615	0.00e+00 	5.54e-224	1.00e+00 	4.31e-15 	NE	Rv0267_(narU)
322153	21	3.00e-64 	1.87e-25 	1.00e+00 	6.11e-18 	NE	Rv0267_(narU)
322435	108	4.68e-238	2.75e-36 	1.00e+00 	7.89e-18 	NE	Rv0267_(narU)
322585	123	5.06e-268	3.33e-38 	1.00e+00 	8.19e-18 	NE	Rv0267_(narU)
322614	200	0.00e+00 	8.59e-48 	1.00e+00 	1.12e-17 	NE	Rv0267_(narU)
322636	602	0.00e+00 	7.56e-98 	1.00e+00 	5.82e-17 	NE	Rv0267_(narU)
322675	25	3.06e-72 	5.50e-26 	1.00e+00 	5.41e-18 	NE	Rv0267_(narU)
322681	721	0.00e+00 	1.19e-112	1.00e+00 	9.46e-17 	NE	Rv0267_(narU)
322689	383	0.00e+00 	1.40e-70 	1.00e+00 	2.35e-17 	NE	Rv0267_(narU)
322720	274	0.00e+00 	5.25e-57 	1.00e+00 	1.50e-17 	NE	Rv0267_(narU)
322724	607	0.00e+00 	1.80e-98 	1.00e+00 	5.89e-17 	NE	
322878	303	0.00e+00 	1.29e-60 	1.00e+00 	1.68e-17 	NE	Rv0268c_(-)
322888	0	5.22e-20 	3.46e-21 	1.00e+00 	4.82e-18 	NE	Rv0268c_(-)
322977	583	0.00e+00 	8.84e-94 	1.00e+00 	5.29e-17 	NE	Rv0268c_(-)
322997	697	0.00e+00 	1.12e-109	1.00e+00 	8.46e-17 	NE	Rv0268c_(-)
323000	604	0.00e+00 	4.26e-98 	1.00e+00 	5.76e-17 	NE	Rv0268c_(-)
323007	306	0.00e+00 	5.44e-61 	1.00e+00 	1.69e-17 	NE	Rv0268c_(-)
323025	631	0.00e+00 	1.85e-101	1.00e+00 	6.36e-17 	NE	Rv0268c_(-)
323053	0	5.22e-20 	3.46e-21 	1.00e+00 	4.71e-18 	NE	Rv0268c_(-)
323088	1122	0.00e+00 	6.80e-161	1.00e+00 	4.68e-16 	NE	Rv0268c_(-)
323100	441	0.00e+00 	8.43e-78 	1.00e+00 	2.83e-17 	NE	Rv0268c_(-)
323121	260	0.00e+00 	2.90e-55 	1.00e+00 	1.25e-17 	NE	Rv0268c_(-)
323238	128	5.19e-278	7.93e-39 	1.00e+00 	6.57e-18 	NE	Rv0268c_(-)
323267	57	3.60e-136	5.49e-30 	1.00e+00 	4.60e-18 	NE	Rv0268c_(-)
323280	215	0.00e+00 	1.17e-49 	1.00e+00 	8.62e-18 	NE	
323290	20	2.98e-62 	2.58e-25 	1.00e+00 	3.85e-18 	NE	
323307	761	0.00e+00 	1.40e-117	1.00e+00 	8.08e-17 	NE	
323310	1311	0.00e+00 	3.95e-186	1.00e+00 	7.76e-16 	NE	
323312	793	0.00e+00 	1.25e-121	1.00e+00 	9.19e-17 	NE	
323319	83	4.12e-188	3.18e-33 	1.00e+00 	4.35e-18 	NE	
323357	83	4.12e-188	3.18e-33 	1.00e+00 	1.20e-18 	NE	Rv0269c_(-)
323429	0	5.22e-20 	3.64e-19 	1.00e+00 	2.25e-19 	NE	Rv0269c_(-)
323504	11	5.52e-42 	1.58e-20 	1.00e+00 	5.01e-20 	NE	Rv0269c_(-)
323798	0	5.22e-20 	3.71e-19 	1.00e+00 	1.25e-20 	NE	Rv0269c_(-)
323896	105	8.96e-230	3.07e-32 	1.00e+00 	7.84e-21 	NE	Rv0269c_(-)
323978	54	3.55e-130	1.30e-29 	1.00e+00 	4.50e-21 	NE	Rv0269c_(-)
324029	331	0.00e+00 	4.19e-64 	1.00e+00 	1.23e-20 	NE	Rv0269c_(-)
324248	360	0.00e+00 	1.03e-67 	1.00e+00 	1.34e-20 	NE	Rv0269c_(-)
324398	522	0.00e+00 	6.92e-88 	1.00e+00 	2.55e-20 	NE	Rv0269c_(-)
324401	737	0.00e+00 	1.17e-114	1.00e+00 	6.01e-20 	NE	Rv0269c_(-)
324425	321	0.00e+00 	7.37e-63 	1.00e+00 	1.04e-20 	NE	Rv0269c_(-)
324534	203	0.00e+00 	3.64e-48 	1.00e+00 	5.08e-21 	NE	
324555	256	0.00e+00 	9.14e-55 	1.00e+00 	5.11e-21 	NE	
324572	88	4.23e-198	7.58e-34 	1.00e+00 	2.29e-21 	NE	Rv0270_(fadD2)
324630	735	0.00e+00 	2.08e-114	1.00e+00 	3.07e-20 	NE	Rv0270_(fadD2)
324660	838	0.00e+00 	3.11e-127	1.00e+00 	4.60e-20 	NE	Rv0270_(fadD2)
324714	156	0.00e+00 	2.59e-42 	1.00e+00 	2.53e-21 	NE	Rv0270_(fadD2)
324734	0	5.22e-20 	3.46e-21 	1.00e+00 	4.92e-22 	NE	Rv0270_(fadD2)
324874	45	6.58e-110	8.64e-27 	1.00e+00 	2.08e-22 	NE	Rv0270_(fadD2)
324951	42	3.34e-106	4.08e-28 	1.00e+00 	1.31e-22 	NE	Rv0270_(fadD2)
325056	1039	0.00e+00 	2.92e-152	1.00e+00 	7.31e-21 	NE	Rv0270_(fadD2)
325068	201	0.00e+00 	6.45e-48 	1.00e+00 	2.25e-22 	NE	Rv0270_(fadD2)
325283	74	3.93e-170	4.20e-32 	1.00e+00 	5.52e-23 	NE	Rv0270_(fadD2)
325389	297	0.00e+00 	7.18e-60 	1.00e+00 	4.91e-23 	NE	Rv0270_(fadD2)
325507	64	3.74e-150	7.38e-31 	1.00e+00 	9.50e-24 	NE	Rv0270_(fadD2)
325591	0	5.22e-20 	3.46e-21 	1.00e+00 	2.28e-24 	NE	Rv0270_(fadD2)
325656	153	0.00e+00 	3.08e-40 	1.00e+00 	2.04e-24 	NE	Rv0270_(fadD2)
325665	204	0.00e+00 	2.73e-48 	1.00e+00 	2.40e-24 	NE	Rv0270_(fadD2)
325763	110	4.73e-242	1.38e-36 	1.00e+00 	1.81e-24 	NE	Rv0270_(fadD2)
325848	143	5.61e-308	1.08e-40 	1.00e+00 	3.13e-24 	NE	Rv0270_(fadD2)
325908	143	5.61e-308	1.08e-40 	1.00e+00 	6.44e-24 	NE	Rv0270_(fadD2)
325932	838	0.00e+00 	3.11e-127	1.00e+00 	2.73e-22 	NE	Rv0270_(fadD2)
326057	0	5.22e-20 	3.46e-21 	1.00e+00 	9.10e-24 	NE	Rv0270_(fadD2)
326136	270	0.00e+00 	8.32e-55 	1.00e+00 	2.70e-23 	NE	Rv0270_(fadD2)
326140	417	0.00e+00 	8.20e-75 	1.00e+00 	6.76e-23 	NE	Rv0270_(fadD2)
326160	209	0.00e+00 	6.51e-49 	1.00e+00 	3.51e-23 	NE	Rv0270_(fadD2)
326197	533	0.00e+00 	2.95e-89 	1.00e+00 	1.83e-22 	NE	Rv0270_(fadD2)
326236	753	0.00e+00 	1.19e-116	1.00e+00 	5.15e-22 	NE	Rv0270_(fadD2)
326247	151	4.94e-324	1.08e-41 	1.00e+00 	4.14e-23 	NE	Rv0270_(fadD2)
326263	135	5.38e-292	1.07e-39 	1.00e+00 	2.68e-23 	NE	
326267	862	0.00e+00 	3.19e-130	1.00e+00 	5.19e-22 	NE	Rv0271c_(fadE6)
326281	8	2.80e-38 	4.15e-23 	1.00e+00 	1.44e-23 	NE	Rv0271c_(fadE6)
326336	238	0.00e+00 	9.53e-52 	1.00e+00 	1.11e-23 	NE	Rv0271c_(fadE6)
326359	12	2.86e-46 	5.69e-24 	1.00e+00 	2.30e-24 	NE	Rv0271c_(fadE6)
326366	281	0.00e+00 	1.82e-57 	1.00e+00 	3.73e-24 	NE	Rv0271c_(fadE6)
326447	113	4.81e-248	5.85e-37 	1.00e+00 	1.56e-24 	NE	Rv0271c_(fadE6)
326624	163	0.00e+00 	3.48e-43 	1.00e+00 	1.45e-24 	NE	Rv0271c_(fadE6)
326786	50	3.48e-122	4.09e-29 	1.00e+00 	7.62e-25 	NE	Rv0271c_(fadE6)
326808	0	5.22e-20 	3.46e-21 	1.00e+00 	5.13e-25 	NE	Rv0271c_(fadE6)
326839	143	1.09e-305	5.42e-39 	1.00e+00 	9.72e-25 	NE	Rv0271c_(fadE6)
326870	106	4.64e-234	4.35e-36 	1.00e+00 	8.93e-25 	NE	Rv0271c_(fadE6)
326936	70	3.85e-162	1.32e-31 	1.00e+00 	7.28e-25 	NE	Rv0271c_(fadE6)
327015	0	5.22e-20 	3.46e-21 	1.00e+00 	5.06e-25 	NE	Rv0271c_(fadE6)
327251	182	0.00e+00 	7.54e-44 	1.00e+00 	1.17e-24 	NE	Rv0271c_(fadE6)
327357	9	2.82e-40 	2.47e-23 	1.00e+00 	5.81e-25 	NE	Rv0271c_(fadE6)
327379	101	4.52e-224	8.65e-35 	1.00e+00 	8.17e-25 	NE	Rv0271c_(fadE6)
327390	76	3.97e-174	2.37e-32 	1.00e+00 	8.22e-25 	NE	Rv0271c_(fadE6)
327428	0	5.22e-20 	3.46e-21 	1.00e+00 	7.64e-25 	NE	Rv0271c_(fadE6)
327476	107	9.05e-234	1.65e-34 	1.00e+00 	2.71e-24 	NE	Rv0271c_(fadE6)
327479	757	0.00e+00 	3.79e-117	1.00e+00 	1.10e-22 	NE	Rv0271c_(fadE6)
327609	224	0.00e+00 	8.82e-51 	1.00e+00 	1.32e-23 	NE	Rv0271c_(fadE6)
327628	47	3.42e-116	9.66e-29 	1.00e+00 	4.95e-24 	NE	Rv0271c_(fadE6)
327755	678	0.00e+00 	2.60e-107	1.00e+00 	8.52e-23 	NE	Rv0271c_(fadE6)
327964	340	0.00e+00 	3.18e-65 	1.00e+00 	2.15e-23 	NE	Rv0271c_(fadE6)
328000	53	3.53e-128	1.73e-29 	1.00e+00 	4.46e-24 	NE	Rv0271c_(fadE6)
328099	496	0.00e+00 	1.19e-84 	1.00e+00 	1.80e-23 	NE	Rv0271c_(fadE6)
328106	14	2.89e-50 	3.25e-20 	1.00e+00 	2.01e-24 	NE	Rv0271c_(fadE6)
328223	0	5.22e-20 	3.82e-18 	1.00e+00 	7.47e-25 	NE	Rv0271c_(fadE6)
328249	5	5.36e-30 	9.20e-19 	1.00e+00 	5.15e-25 	NE	Rv0271c_(fadE6)
328334	0	5.22e-20 	3.85e-18 	1.00e+00 	4.73e-25 	NE	Rv0271c_(fadE6)
328363	80	7.88e-180	4.13e-28 	1.00e+00 	7.69e-25 	NE	Rv0271c_(fadE6)
328393	0	5.22e-20 	3.46e-21 	1.00e+00 	7.84e-25 	NE	Rv0271c_(fadE6)
328433	273	0.00e+00 	3.52e-55 	1.00e+00 	5.90e-24 	NE	Rv0271c_(fadE6)
328446	721	0.00e+00 	1.15e-112	1.00e+00 	6.93e-23 	NE	Rv0271c_(fadE6)
328449	206	0.00e+00 	1.54e-48 	1.00e+00 	8.21e-24 	NE	Rv0271c_(fadE6)
328511	15	2.90e-52 	4.12e-23 	1.00e+00 	1.77e-24 	NE	
328530	37	3.25e-96 	1.83e-25 	1.00e+00 	8.38e-25 	NE	
328533	3	2.28e-27 	1.52e-18 	1.00e+00 	5.20e-25 	NE	
328543	0	1.01e-17 	3.75e-18 	1.00e+00 	4.61e-25 	NE	
328593	0	1.01e-17 	3.75e-18 	1.00e+00 	4.84e-25 	NE	Rv0272c_(-)
328648	258	0.00e+00 	2.76e-50 	1.00e+00 	1.91e-24 	NE	Rv0272c_(-)
328702	177	0.00e+00 	6.28e-45 	1.00e+00 	1.54e-24 	NE	Rv0272c_(-)
328903	17	2.93e-56 	7.24e-25 	1.00e+00 	6.83e-25 	NE	Rv0272c_(-)
328970	196	0.00e+00 	3.73e-47 	1.00e+00 	1.33e-24 	NE	Rv0272c_(-)
329080	0	1.96e-17 	1.31e-14 	1.00e+00 	5.62e-25 	NE	Rv0272c_(-)
329090	1	1.98e-19 	1.00e-14 	1.00e+00 	4.63e-25 	NE	Rv0272c_(-)
329104	0	1.97e-17 	1.34e-14 	1.00e+00 	4.42e-25 	NE	Rv0272c_(-)
329239	23	2.21e-63 	1.83e-17 	1.00e+00 	4.89e-25 	NE	Rv0272c_(-)
329265	0	1.01e-17 	1.34e-14 	1.00e+00 	4.46e-25 	NE	Rv0272c_(-)
329285	0	1.01e-17 	1.34e-14 	1.00e+00 	4.45e-25 	NE	Rv0272c_(-)
329329	5	1.03e-27 	3.18e-15 	1.00e+00 	4.83e-25 	NE	Rv0272c_(-)
329515	185	0.00e+00 	1.13e-37 	1.00e+00 	1.32e-24 	NE	Rv0272c_(-)
329527	267	0.00e+00 	3.90e-56 	1.00e+00 	2.28e-24 	NE	Rv0272c_(-)
329551	0	5.22e-20 	3.46e-21 	1.00e+00 	6.91e-25 	NE	Rv0272c_(-)
329602	129	1.01e-277	3.00e-37 	1.00e+00 	9.52e-25 	NE	Rv0272c_(-)
329725	0	5.22e-20 	3.46e-21 	1.00e+00 	5.45e-25 	NE	Rv0273c_(-)
329730	219	0.00e+00 	1.86e-48 	1.00e+00 	1.47e-24 	NE	Rv0273c_(-)
329742	70	3.85e-162	1.36e-31 	1.00e+00 	8.11e-25 	NE	Rv0273c_(-)
329745	0	1.01e-17 	1.90e-17 	1.00e+00 	5.01e-25 	NE	Rv0273c_(-)
329806	0	1.01e-17 	1.94e-17 	1.00e+00 	4.51e-25 	NE	Rv0273c_(-)
329823	38	1.23e-93 	3.60e-22 	1.00e+00 	5.29e-25 	NE	Rv0273c_(-)
329889	0	1.95e-15 	2.77e-17 	1.00e+00 	4.51e-25 	NE	Rv0273c_(-)
329933	0	1.96e-15 	2.79e-17 	1.00e+00 	4.40e-25 	NE	Rv0273c_(-)
329948	0	1.96e-15 	2.79e-17 	1.00e+00 	4.43e-25 	NE	Rv0273c_(-)
329961	76	2.88e-167	9.40e-27 	1.00e+00 	6.42e-25 	NE	Rv0273c_(-)
330030	17	2.93e-56 	8.75e-24 	1.00e+00 	5.11e-25 	NE	Rv0273c_(-)
330036	28	3.11e-78 	1.28e-24 	1.00e+00 	5.18e-25 	NE	Rv0273c_(-)
330060	0	1.01e-17 	1.75e-19 	1.00e+00 	4.58e-25 	NE	Rv0273c_(-)
330080	0	1.01e-17 	1.79e-19 	1.00e+00 	4.84e-25 	NE	Rv0273c_(-)
330171	34	1.20e-85 	1.02e-23 	1.00e+00 	7.67e-25 	NE	Rv0273c_(-)
330174	564	0.00e+00 	3.40e-92 	1.00e+00 	1.45e-23 	NE	Rv0273c_(-)
330180	128	5.19e-278	7.93e-39 	1.00e+00 	2.49e-24 	NE	Rv0273c_(-)
330362	62	3.70e-146	1.31e-30 	1.00e+00 	1.08e-24 	NE	
330518	47	3.42e-116	1.13e-28 	1.00e+00 	7.30e-25 	NE	Rv0274_(-)
330738	0	1.01e-17 	1.71e-19 	1.00e+00 	5.90e-25 	NE	Rv0274_(-)
330761	0	1.01e-17 	1.75e-19 	1.00e+00 	9.46e-25 	NE	Rv0274_(-)
330860	314	0.00e+00 	1.37e-58 	1.00e+00 	1.06e-23 	NE	Rv0274_(-)
330864	844	0.00e+00 	5.57e-128	1.00e+00 	1.72e-22 	NE	Rv0274_(-)
330875	55	3.57e-132	9.75e-30 	1.00e+00 	6.53e-24 	NE	Rv0274_(-)
330897	217	0.00e+00 	6.57e-50 	1.00e+00 	4.75e-24 	NE	Rv0274_(-)
330934	0	1.95e-15 	8.49e-18 	1.00e+00 	1.09e-24 	NE	Rv0274_(-),Rv0275c_(-)
331001	0	1.96e-15 	8.66e-18 	1.00e+00 	5.66e-25 	NE	Rv0274_(-),Rv0275c_(-)
331029	0	1.96e-15 	8.66e-18 	1.00e+00 	4.66e-25 	NE	Rv0275c_(-)
331080	49	2.50e-113	6.72e-24 	1.00e+00 	5.65e-25 	NE	Rv0275c_(-)
331386	0	5.22e-20 	5.13e-20 	1.00e+00 	4.65e-25 	NE	Rv0275c_(-)
331483	12	5.55e-44 	1.64e-21 	1.00e+00 	5.08e-25 	NE	Rv0275c_(-)
331489	246	0.00e+00 	7.34e-51 	1.00e+00 	1.74e-24 	NE	Rv0275c_(-)
331533	126	5.14e-274	1.41e-38 	1.00e+00 	1.15e-24 	NE	Rv0275c_(-)
331636	27	3.09e-76 	3.05e-26 	1.00e+00 	6.45e-25 	NE	Rv0275c_(-)
331658	133	5.33e-288	1.93e-39 	1.00e+00 	9.34e-25 	NE	Rv0275c_(-)
331686	0	5.22e-20 	3.48e-21 	1.00e+00 	5.15e-25 	NE	
331696	33	6.19e-86 	2.71e-25 	1.00e+00 	5.39e-25 	NE	
331704	68	3.81e-158	2.80e-31 	1.00e+00 	6.41e-25 	NE	
331718	9	2.82e-40 	2.47e-23 	1.00e+00 	5.01e-25 	NE	
331722	112	4.78e-246	3.69e-36 	1.00e+00 	7.94e-25 	NE	
331861	0	5.22e-20 	3.47e-21 	1.00e+00 	5.01e-25 	NE	Rv0276_(-)
331893	36	6.28e-92 	1.14e-25 	1.00e+00 	5.78e-25 	NE	Rv0276_(-)
331943	58	3.62e-138	4.46e-30 	1.00e+00 	7.86e-25 	NE	Rv0276_(-)
332017	354	0.00e+00 	5.74e-67 	1.00e+00 	4.46e-24 	NE	Rv0276_(-)
332021	284	0.00e+00 	2.98e-58 	1.00e+00 	4.05e-24 	NE	Rv0276_(-)
332083	27	3.09e-76 	4.84e-26 	1.00e+00 	1.28e-24 	NE	Rv0276_(-)
332102	2	2.77e-26 	1.14e-21 	1.00e+00 	1.40e-24 	NE	Rv0276_(-)
332129	119	5.05e-260	3.08e-36 	1.00e+00 	6.62e-24 	NE	Rv0276_(-)
332151	1009	0.00e+00 	1.59e-148	1.00e+00 	7.83e-22 	NE	Rv0276_(-)
332177	391	0.00e+00 	1.42e-71 	1.00e+00 	6.30e-23 	NE	Rv0276_(-)
332179	73	3.91e-168	5.59e-32 	1.00e+00 	1.03e-23 	NE	Rv0276_(-)
332198	49	3.46e-120	5.49e-29 	1.00e+00 	2.99e-24 	NE	Rv0276_(-)
332246	9	2.82e-40 	9.86e-22 	1.00e+00 	1.11e-24 	NE	Rv0276_(-)
332327	0	5.22e-20 	1.64e-20 	1.00e+00 	1.00e-24 	NE	Rv0276_(-)
332378	737	0.00e+00 	2.75e-112	1.00e+00 	5.08e-23 	NE	Rv0276_(-)
332384	60	3.66e-142	2.32e-30 	1.00e+00 	3.17e-24 	NE	Rv0276_(-)
332452	0	5.22e-20 	3.46e-21 	1.00e+00 	1.10e-24 	NE	Rv0276_(-)
332666	383	0.00e+00 	7.08e-69 	1.00e+00 	5.13e-24 	NE	Rv0276_(-)
332697	160	0.00e+00 	8.22e-43 	1.00e+00 	2.06e-24 	NE	
332709	69	3.83e-160	1.76e-31 	1.00e+00 	1.02e-24 	NE	Rv0277c_(-)
332725	153	0.00e+00 	6.11e-42 	1.00e+00 	1.23e-24 	NE	Rv0277c_(-)
332758	0	5.22e-20 	3.46e-21 	1.00e+00 	6.38e-25 	NE	Rv0277c_(-)
332807	42	6.48e-104	2.04e-26 	1.00e+00 	9.95e-25 	NE	Rv0277c_(-)
332819	64	3.74e-150	7.49e-31 	1.00e+00 	2.58e-24 	NE	Rv0277c_(-)
332987	0	5.22e-20 	3.46e-21 	1.00e+00 	6.34e-24 	NE	Rv0277c_(-)
333011	292	0.00e+00 	1.52e-57 	1.00e+00 	9.38e-23 	NE	Rv0277c_(-)
333141	469	0.00e+00 	2.75e-81 	1.00e+00 	4.19e-22 	NE	
333213	269	0.00e+00 	2.20e-56 	1.00e+00 	2.55e-22 	NE	
333223	1517	0.00e+00 	8.84e-212	1.00e+00 	6.27e-20 	NE	
333231	79	4.04e-180	1.00e-32 	1.00e+00 	1.68e-22 	NE	
333291	0	5.22e-20 	3.46e-21 	1.00e+00 	3.19e-23 	NE	
333347	67	7.37e-154	1.57e-29 	1.00e+00 	9.39e-24 	NE	
333378	0	5.22e-20 	3.46e-21 	1.00e+00 	2.17e-24 	NE	
333385	51	6.78e-122	1.55e-27 	1.00e+00 	1.10e-24 	NE	
333429	178	0.00e+00 	4.72e-45 	1.00e+00 	1.66e-24 	NE	
333438	118	4.93e-258	1.39e-37 	1.00e+00 	1.52e-24 	NE	Rv0278c_(PE_PGRS3)
333503	531	0.00e+00 	5.24e-89 	1.00e+00 	1.23e-23 	NE	Rv0278c_(PE_PGRS3)
333651	0	1.95e-15 	8.45e-18 	1.00e+00 	1.30e-24 	NE	Rv0278c_(PE_PGRS3)
333736	0	1.96e-15 	8.62e-18 	1.00e+00 	6.25e-25 	NE	Rv0278c_(PE_PGRS3)
333746	0	1.96e-15 	8.62e-18 	1.00e+00 	5.36e-25 	NE	Rv0278c_(PE_PGRS3)
333850	339	0.00e+00 	5.20e-60 	1.00e+00 	3.04e-24 	NE	Rv0278c_(PE_PGRS3)
333905	66	3.78e-154	4.16e-31 	1.00e+00 	1.04e-24 	NE	Rv0278c_(PE_PGRS3)
333998	120	4.98e-262	7.86e-38 	1.00e+00 	1.07e-24 	NE	Rv0278c_(PE_PGRS3)
334370	203	0.00e+00 	3.64e-48 	1.00e+00 	1.56e-24 	NE	Rv0278c_(PE_PGRS3)
334469	74	3.93e-170	4.21e-32 	1.00e+00 	8.56e-25 	NE	Rv0278c_(PE_PGRS3)
334498	0	1.96e-17 	6.34e-18 	1.00e+00 	5.10e-25 	NE	Rv0278c_(PE_PGRS3)
334537	1	1.98e-19 	4.86e-18 	1.00e+00 	4.59e-25 	NE	Rv0278c_(PE_PGRS3)
334576	0	1.97e-17 	6.47e-18 	1.00e+00 	4.71e-25 	NE	Rv0278c_(PE_PGRS3)
334823	201	0.00e+00 	5.95e-43 	1.00e+00 	1.37e-24 	NE	Rv0278c_(PE_PGRS3)
334885	0	7.26e-11 	2.09e-14 	1.00e+00 	6.87e-25 	NE	Rv0278c_(PE_PGRS3)
334894	0	7.30e-11 	2.13e-14 	1.00e+00 	4.58e-25 	NE	Rv0278c_(PE_PGRS3)
334969	0	7.30e-11 	2.14e-14 	1.00e+00 	4.40e-25 	NE	Rv0278c_(PE_PGRS3)
334987	0	7.30e-11 	2.14e-14 	1.00e+00 	4.37e-25 	NE	Rv0278c_(PE_PGRS3)
335207	0	7.30e-11 	2.13e-14 	1.00e+00 	4.40e-25 	NE	Rv0278c_(PE_PGRS3)
335227	28	8.39e-67 	6.83e-18 	1.00e+00 	6.38e-25 	NE	Rv0278c_(PE_PGRS3)
335678	66	3.78e-154	2.01e-24 	1.00e+00 	6.64e-25 	NE	Rv0278c_(PE_PGRS3)
335681	8	2.80e-38 	1.77e-22 	1.00e+00 	5.12e-25 	NE	Rv0278c_(PE_PGRS3)
335983	14	2.89e-50 	3.09e-23 	1.00e+00 	5.70e-25 	NE	Rv0278c_(PE_PGRS3)
336051	100	4.50e-222	3.10e-34 	1.00e+00 	1.29e-24 	NE	Rv0278c_(PE_PGRS3)
336126	574	0.00e+00 	2.32e-94 	1.00e+00 	1.91e-23 	NE	Rv0278c_(PE_PGRS3)
336382	204	0.00e+00 	2.73e-48 	1.00e+00 	4.38e-24 	NE	
336437	76	3.97e-174	2.37e-32 	1.00e+00 	1.69e-24 	NE	
336451	262	0.00e+00 	1.64e-55 	1.00e+00 	3.05e-24 	NE	
336561	303	0.00e+00 	1.29e-60 	1.00e+00 	3.70e-24 	NE	Rv0279c_(PE_PGRS4)
336763	0	5.22e-20 	5.79e-20 	1.00e+00 	8.46e-25 	NE	Rv0279c_(PE_PGRS4)
336896	4	5.33e-28 	1.87e-20 	1.00e+00 	5.37e-25 	NE	Rv0279c_(PE_PGRS4)
336947	27	3.09e-76 	2.41e-23 	1.00e+00 	5.53e-25 	NE	Rv0279c_(PE_PGRS4)
337189	32	3.17e-86 	1.29e-25 	1.00e+00 	6.70e-25 	NE	Rv0279c_(PE_PGRS4)
337222	46	3.41e-114	1.41e-28 	1.00e+00 	1.21e-24 	NE	Rv0279c_(PE_PGRS4)
337438	493	0.00e+00 	2.82e-84 	1.00e+00 	2.05e-23 	NE	Rv0279c_(PE_PGRS4)
337700	193	0.00e+00 	6.39e-47 	1.00e+00 	7.73e-24 	NE	Rv0279c_(PE_PGRS4)
337703	708	0.00e+00 	4.78e-111	1.00e+00 	8.59e-23 	NE	Rv0279c_(PE_PGRS4)
337715	186	0.00e+00 	4.76e-46 	1.00e+00 	9.65e-24 	NE	Rv0279c_(PE_PGRS4)
337762	198	0.00e+00 	1.52e-47 	1.00e+00 	5.13e-24 	NE	Rv0279c_(PE_PGRS4)
337771	0	5.22e-20 	3.46e-21 	1.00e+00 	1.22e-24 	NE	Rv0279c_(PE_PGRS4)
338192	169	0.00e+00 	3.14e-42 	1.00e+00 	1.48e-24 	NE	Rv0279c_(PE_PGRS4)
338209	147	5.72e-316	3.42e-41 	1.00e+00 	1.27e-24 	NE	Rv0279c_(PE_PGRS4)
338746	27	3.09e-76 	3.05e-26 	1.00e+00 	6.80e-25 	NE	Rv0279c_(PE_PGRS4)
338814	72	3.89e-166	7.61e-32 	1.00e+00 	8.13e-25 	NE	Rv0279c_(PE_PGRS4)
338889	384	0.00e+00 	1.05e-70 	1.00e+00 	4.09e-24 	NE	Rv0279c_(PE_PGRS4)
339020	0	1.01e-17 	1.74e-19 	1.00e+00 	8.12e-25 	NE	Rv0279c_(PE_PGRS4)
339147	0	1.01e-17 	1.77e-19 	1.00e+00 	5.18e-25 	NE	
339154	28	1.16e-73 	5.67e-23 	1.00e+00 	5.43e-25 	NE	
339181	148	5.75e-318	1.05e-39 	1.00e+00 	1.01e-24 	NE	
339193	0	5.22e-20 	4.25e-18 	1.00e+00 	5.94e-25 	NE	
339206	12	5.55e-44 	1.39e-19 	1.00e+00 	8.46e-25 	NE	
339315	4	2.75e-30 	1.39e-18 	1.00e+00 	2.11e-24 	NE	
339321	0	5.22e-20 	4.39e-18 	1.00e+00 	8.40e-24 	NE	
339357	786	0.00e+00 	5.81e-116	1.00e+00 	1.01e-21 	NE	
339363	379	0.00e+00 	4.42e-70 	1.00e+00 	2.18e-22 	NE	
339478	85	4.16e-192	1.79e-33 	1.00e+00 	7.11e-23 	NE	Rv0280_(PPE3)
339503	191	0.00e+00 	1.13e-46 	1.00e+00 	1.51e-22 	NE	Rv0280_(PPE3)
339559	1400	0.00e+00 	3.27e-197	1.00e+00 	3.67e-20 	NE	Rv0280_(PPE3)
339580	429	0.00e+00 	2.63e-76 	1.00e+00 	6.76e-22 	NE	Rv0280_(PPE3)
339593	109	4.71e-240	1.84e-36 	1.00e+00 	1.14e-22 	NE	Rv0280_(PPE3)
339655	8	2.80e-38 	4.15e-23 	1.00e+00 	2.32e-23 	NE	Rv0280_(PPE3)
339784	83	4.12e-188	1.90e-32 	1.00e+00 	9.53e-24 	NE	Rv0280_(PPE3)
339826	456	0.00e+00 	1.14e-79 	1.00e+00 	2.62e-23 	NE	Rv0280_(PPE3)
339961	19	2.97e-60 	3.59e-25 	1.00e+00 	3.41e-24 	NE	Rv0280_(PPE3)
339977	403	0.00e+00 	5.51e-73 	1.00e+00 	1.03e-23 	NE	Rv0280_(PPE3)
340054	55	3.57e-132	9.75e-30 	1.00e+00 	2.16e-24 	NE	Rv0280_(PPE3)
340056	434	0.00e+00 	6.27e-77 	1.00e+00 	8.77e-24 	NE	Rv0280_(PPE3)
340107	51	3.50e-124	3.07e-29 	1.00e+00 	1.66e-24 	NE	Rv0280_(PPE3)
340168	221	0.00e+00 	2.09e-50 	1.00e+00 	2.39e-24 	NE	Rv0280_(PPE3)
340181	287	0.00e+00 	1.26e-58 	1.00e+00 	3.16e-24 	NE	Rv0280_(PPE3)
340192	0	1.95e-15 	8.45e-18 	1.00e+00 	7.99e-25 	NE	Rv0280_(PPE3)
340307	0	1.96e-15 	8.62e-18 	1.00e+00 	5.69e-25 	NE	Rv0280_(PPE3)
340338	0	1.96e-15 	8.62e-18 	1.00e+00 	7.37e-25 	NE	Rv0280_(PPE3)
340349	100	3.26e-215	2.99e-30 	1.00e+00 	2.78e-24 	NE	Rv0280_(PPE3)
340525	183	0.00e+00 	1.12e-45 	1.00e+00 	1.15e-23 	NE	Rv0280_(PPE3)
340531	201	0.00e+00 	6.45e-48 	1.00e+00 	3.12e-23 	NE	Rv0280_(PPE3)
340614	160	0.00e+00 	8.22e-43 	1.00e+00 	6.07e-23 	NE	Rv0280_(PPE3)
340646	1175	0.00e+00 	3.39e-169	1.00e+00 	9.72e-21 	NE	Rv0280_(PPE3)
340696	110	4.73e-242	1.38e-36 	1.00e+00 	1.24e-22 	NE	Rv0280_(PPE3)
340710	98	4.45e-218	4.31e-35 	1.00e+00 	1.07e-22 	NE	Rv0280_(PPE3)
340716	758	0.00e+00 	2.84e-117	1.00e+00 	1.88e-21 	NE	Rv0280_(PPE3)
340977	4	2.75e-30 	3.64e-22 	1.00e+00 	8.66e-23 	NE	
340985	116	4.88e-254	4.13e-36 	1.00e+00 	1.51e-22 	NE	
341003	48	3.44e-118	7.25e-29 	1.00e+00 	1.69e-22 	NE	Rv0281_(-)
341015	180	0.00e+00 	2.66e-45 	1.00e+00 	6.88e-22 	NE	Rv0281_(-)
341115	338	0.00e+00 	5.63e-65 	1.00e+00 	3.14e-21 	NE	Rv0281_(-)
341247	287	0.00e+00 	1.26e-58 	1.00e+00 	4.38e-21 	NE	Rv0281_(-)
341259	238	0.00e+00 	1.59e-52 	1.00e+00 	5.88e-21 	NE	Rv0281_(-)
341331	26	3.07e-74 	4.09e-26 	1.00e+00 	4.26e-21 	NE	Rv0281_(-)
341550	354	0.00e+00 	5.90e-67 	1.00e+00 	4.77e-20 	NE	Rv0281_(-)
341578	69	3.83e-160	1.76e-31 	1.00e+00 	2.61e-20 	NE	Rv0281_(-)
341658	329	0.00e+00 	7.44e-64 	1.00e+00 	2.00e-19 	NE	Rv0281_(-)
341666	165	0.00e+00 	1.96e-43 	1.00e+00 	1.83e-19 	NE	Rv0281_(-)
341733	600	0.00e+00 	1.34e-97 	1.00e+00 	2.34e-18 	NE	Rv0281_(-)
341795	30	3.14e-82 	1.28e-26 	1.00e+00 	2.74e-19 	NE	Rv0281_(-)
341811	512	0.00e+00 	1.23e-86 	1.00e+00 	3.60e-18 	NE	Rv0281_(-)
341836	0	1.95e-15 	8.45e-18 	1.00e+00 	5.58e-19 	NE	Rv0281_(-)
341944	0	1.96e-15 	8.62e-18 	1.00e+00 	1.16e-18 	NE	
341963	0	1.96e-15 	8.62e-18 	1.00e+00 	4.14e-18 	NE	
341968	127	3.74e-269	1.30e-33 	1.00e+00 	3.22e-17 	NE	
341979	0	5.23e-20 	3.47e-21 	1.00e+00 	6.34e-17 	NE	
341987	162	0.00e+00 	2.34e-41 	1.00e+00 	5.55e-16 	NE	
342003	0	5.28e-20 	3.50e-21 	1.00e+00 	8.53e-16 	NE	
342031	558	0.00e+00 	1.16e-90 	1.00e+00 	3.67e-14 	NE	
342082	0	5.38e-20 	3.57e-21 	1.00e+00 	5.13e-15 	NE	
342087	247	0.00e+00 	6.27e-52 	1.00e+00 	3.39e-14 	NE	
342097	19	3.13e-60 	1.59e-19 	1.00e+00 	2.73e-14 	NE	
342140	59	4.57e-140	9.46e-24 	1.00e+00 	1.09e-13 	NE	Rv0282_(-)
342215	0	9.95e-01 	4.03e-13 	5.18e-03 	1.66e-15 	ES	Rv0282_(-)
342227	0	1.00e+00 	1.05e-13 	2.68e-05 	8.02e-18 	ES	Rv0282_(-)
342286	0	1.00e+00 	2.69e-14 	1.39e-07 	4.09e-20 	ES	Rv0282_(-)
342294	0	1.00e+00 	6.88e-15 	7.19e-10 	2.11e-22 	ES	Rv0282_(-)
342480	0	1.00e+00 	1.76e-15 	3.72e-12 	1.10e-24 	ES	Rv0282_(-)
342499	0	1.00e+00 	4.50e-16 	1.93e-14 	7.11e-27 	ES	Rv0282_(-)
342514	0	1.00e+00 	1.15e-16 	9.98e-17 	1.47e-27 	ES	Rv0282_(-)
342559	0	1.00e+00 	2.94e-17 	5.17e-19 	1.45e-27 	ES	Rv0282_(-)
342627	0	1.00e+00 	7.52e-18 	2.68e-21 	1.45e-27 	ES	Rv0282_(-)
342685	0	1.00e+00 	1.92e-18 	1.39e-23 	1.45e-27 	ES	Rv0282_(-)
342735	0	1.00e+00 	4.91e-19 	7.90e-26 	1.45e-27 	ES	Rv0282_(-)
342832	0	1.00e+00 	1.26e-19 	7.66e-27 	1.45e-27 	ES	Rv0282_(-)
342952	0	1.00e+00 	3.21e-20 	7.29e-27 	1.45e-27 	ES	Rv0282_(-)
342999	0	1.00e+00 	8.21e-21 	7.29e-27 	1.45e-27 	ES	Rv0282_(-)
343333	0	1.00e+00 	2.10e-21 	7.29e-27 	1.45e-27 	ES	Rv0282_(-)
343480	0	1.00e+00 	5.37e-22 	7.29e-27 	1.45e-27 	ES	Rv0282_(-)
343591	0	1.00e+00 	1.38e-22 	7.29e-27 	1.45e-27 	ES	Rv0282_(-)
343672	0	1.00e+00 	3.57e-23 	7.29e-27 	1.45e-27 	ES	Rv0282_(-)
343800	0	1.00e+00 	9.61e-24 	7.29e-27 	1.45e-27 	ES	Rv0282_(-)
343821	0	1.00e+00 	2.94e-24 	7.29e-27 	1.45e-27 	ES	Rv0282_(-)
343974	0	1.00e+00 	1.23e-24 	7.29e-27 	1.45e-27 	ES	Rv0282_(-)
343982	0	1.00e+00 	7.93e-25 	7.29e-27 	1.45e-27 	ES	Rv0282_(-)
343991	0	1.00e+00 	6.81e-25 	7.29e-27 	1.45e-27 	ES	Rv0282_(-)
344115	0	1.00e+00 	6.52e-25 	7.29e-27 	1.45e-27 	ES	Rv0283_(-)
344293	0	1.00e+00 	6.45e-25 	7.29e-27 	1.45e-27 	ES	Rv0283_(-)
344327	0	1.00e+00 	6.43e-25 	7.29e-27 	1.45e-27 	ES	Rv0283_(-)
344367	0	1.00e+00 	6.43e-25 	7.29e-27 	1.45e-27 	ES	Rv0283_(-)
344462	0	1.00e+00 	6.43e-25 	7.29e-27 	1.45e-27 	ES	Rv0283_(-)
344830	0	1.00e+00 	6.43e-25 	7.29e-27 	1.45e-27 	ES	Rv0283_(-)
344928	0	1.00e+00 	6.43e-25 	7.29e-27 	1.45e-27 	ES	Rv0283_(-)
344956	0	1.00e+00 	6.43e-25 	7.29e-27 	1.45e-27 	ES	Rv0283_(-)
344973	0	1.00e+00 	6.43e-25 	7.29e-27 	1.45e-27 	ES	Rv0283_(-)
344976	0	1.00e+00 	6.43e-25 	7.29e-27 	1.45e-27 	ES	Rv0283_(-)
345016	0	1.00e+00 	6.43e-25 	7.29e-27 	1.45e-27 	ES	Rv0283_(-)
345048	0	1.00e+00 	6.43e-25 	7.29e-27 	1.45e-27 	ES	Rv0283_(-)
345129	0	1.00e+00 	6.43e-25 	7.29e-27 	1.45e-27 	ES	Rv0283_(-)
345145	0	1.00e+00 	6.43e-25 	7.29e-27 	1.45e-27 	ES	Rv0283_(-)
345161	0	1.00e+00 	6.43e-25 	7.29e-27 	1.45e-27 	ES	Rv0283_(-)
345186	0	1.00e+00 	6.43e-25 	7.29e-27 	1.45e-27 	ES	Rv0283_(-)
345322	0	1.00e+00 	6.43e-25 	7.29e-27 	1.45e-27 	ES	Rv0283_(-)
345332	0	1.00e+00 	6.43e-25 	7.29e-27 	1.45e-27 	ES	Rv0283_(-)
345339	0	1.00e+00 	6.43e-25 	7.29e-27 	1.45e-27 	ES	Rv0283_(-)
345407	0	1.00e+00 	6.43e-25 	7.29e-27 	1.45e-27 	ES	Rv0283_(-)
345420	0	1.00e+00 	6.43e-25 	7.29e-27 	1.45e-27 	ES	Rv0283_(-)
345425	0	1.00e+00 	6.43e-25 	7.29e-27 	1.45e-27 	ES	Rv0283_(-)
345613	0	1.00e+00 	6.43e-25 	7.29e-27 	1.45e-27 	ES	Rv0283_(-)
345630	0	1.00e+00 	6.43e-25 	7.29e-27 	1.45e-27 	ES	Rv0283_(-)
345750	0	1.00e+00 	6.43e-25 	7.29e-27 	1.45e-27 	ES	Rv0284_(-)
345767	0	1.00e+00 	6.43e-25 	7.29e-27 	1.45e-27 	ES	Rv0284_(-)
345887	0	1.00e+00 	6.43e-25 	7.29e-27 	1.45e-27 	ES	Rv0284_(-)
345944	0	1.00e+00 	6.43e-25 	7.29e-27 	1.45e-27 	ES	Rv0284_(-)
345948	0	1.00e+00 	6.43e-25 	7.29e-27 	1.45e-27 	ES	Rv0284_(-)
345953	0	1.00e+00 	6.43e-25 	7.29e-27 	1.45e-27 	ES	Rv0284_(-)
345957	0	1.00e+00 	6.43e-25 	7.29e-27 	1.45e-27 	ES	Rv0284_(-)
346128	0	1.00e+00 	6.43e-25 	7.29e-27 	1.45e-27 	ES	Rv0284_(-)
346138	0	1.00e+00 	6.43e-25 	7.29e-27 	1.45e-27 	ES	Rv0284_(-)
346141	0	1.00e+00 	6.43e-25 	7.29e-27 	1.45e-27 	ES	Rv0284_(-)
346203	0	1.00e+00 	6.43e-25 	7.29e-27 	1.45e-27 	ES	Rv0284_(-)
346317	0	1.00e+00 	6.43e-25 	7.29e-27 	1.45e-27 	ES	Rv0284_(-)
346425	0	1.00e+00 	6.43e-25 	7.29e-27 	1.45e-27 	ES	Rv0284_(-)
346543	0	1.00e+00 	6.43e-25 	7.29e-27 	1.45e-27 	ES	Rv0284_(-)
346601	0	1.00e+00 	6.43e-25 	7.29e-27 	1.45e-27 	ES	Rv0284_(-)
346688	0	1.00e+00 	6.43e-25 	7.29e-27 	1.45e-27 	ES	Rv0284_(-)
346732	0	1.00e+00 	6.43e-25 	7.29e-27 	1.45e-27 	ES	Rv0284_(-)
346766	0	1.00e+00 	6.43e-25 	7.29e-27 	1.45e-27 	ES	Rv0284_(-)
346971	0	1.00e+00 	6.43e-25 	7.29e-27 	1.45e-27 	ES	Rv0284_(-)
347159	0	1.00e+00 	6.43e-25 	7.29e-27 	1.45e-27 	ES	Rv0284_(-)
347233	0	1.00e+00 	6.43e-25 	7.29e-27 	1.45e-27 	ES	Rv0284_(-)
347363	0	1.00e+00 	6.43e-25 	7.29e-27 	1.45e-27 	ES	Rv0284_(-)
347389	0	1.00e+00 	6.43e-25 	7.29e-27 	1.45e-27 	ES	Rv0284_(-)
347462	0	1.00e+00 	6.43e-25 	7.29e-27 	1.45e-27 	ES	Rv0284_(-)
347480	0	1.00e+00 	6.43e-25 	7.29e-27 	1.45e-27 	ES	Rv0284_(-)
347520	0	1.00e+00 	6.43e-25 	7.29e-27 	1.45e-27 	ES	Rv0284_(-)
347579	0	1.00e+00 	6.43e-25 	7.29e-27 	1.45e-27 	ES	Rv0284_(-)
347645	0	1.00e+00 	6.43e-25 	7.29e-27 	1.45e-27 	ES	Rv0284_(-)
347715	0	1.00e+00 	6.43e-25 	7.29e-27 	1.45e-27 	ES	Rv0284_(-)
347732	0	1.00e+00 	6.43e-25 	7.29e-27 	1.45e-27 	ES	Rv0284_(-)
347747	0	1.00e+00 	6.43e-25 	7.29e-27 	1.45e-27 	ES	Rv0284_(-)
347767	0	1.00e+00 	6.43e-25 	7.29e-27 	1.45e-27 	ES	Rv0284_(-)
347854	0	1.00e+00 	6.43e-25 	7.29e-27 	1.45e-27 	ES	Rv0284_(-)
347924	0	1.00e+00 	6.43e-25 	7.29e-27 	1.45e-27 	ES	Rv0284_(-)
348088	0	1.00e+00 	6.43e-25 	7.29e-27 	1.45e-27 	ES	Rv0284_(-)
348106	0	1.00e+00 	6.43e-25 	7.29e-27 	1.45e-27 	ES	Rv0284_(-)
348175	0	1.00e+00 	6.43e-25 	7.29e-27 	1.45e-27 	ES	Rv0284_(-)
348199	0	1.00e+00 	6.43e-25 	7.29e-27 	1.45e-27 	ES	Rv0284_(-)
348206	0	1.00e+00 	6.43e-25 	7.29e-27 	1.45e-27 	ES	Rv0284_(-)
348218	0	1.00e+00 	6.43e-25 	7.29e-27 	1.45e-27 	ES	Rv0284_(-)
348243	0	1.00e+00 	6.43e-25 	7.29e-27 	1.45e-27 	ES	Rv0284_(-)
348252	0	1.00e+00 	6.43e-25 	7.29e-27 	1.45e-27 	ES	Rv0284_(-)
348354	0	1.00e+00 	6.43e-25 	7.29e-27 	1.45e-27 	ES	Rv0284_(-)
348373	0	1.00e+00 	6.43e-25 	7.29e-27 	1.45e-27 	ES	Rv0284_(-)
348431	0	1.00e+00 	6.43e-25 	7.29e-27 	1.45e-27 	ES	Rv0284_(-)
348448	0	1.00e+00 	6.43e-25 	7.29e-27 	1.45e-27 	ES	Rv0284_(-)
348472	0	1.00e+00 	6.43e-25 	7.29e-27 	1.45e-27 	ES	Rv0284_(-)
348492	0	1.00e+00 	6.43e-25 	7.29e-27 	1.45e-27 	ES	Rv0284_(-)
348521	0	1.00e+00 	6.43e-25 	7.29e-27 	1.45e-27 	ES	Rv0284_(-)
348541	0	1.00e+00 	6.43e-25 	7.29e-27 	1.45e-27 	ES	Rv0284_(-)
348785	0	1.00e+00 	6.43e-25 	7.29e-27 	1.45e-27 	ES	Rv0284_(-)
348857	0	1.00e+00 	6.43e-25 	7.29e-27 	1.45e-27 	ES	Rv0284_(-)
348915	0	1.00e+00 	6.45e-25 	7.29e-27 	1.45e-27 	ES	Rv0284_(-)
349059	0	1.00e+00 	6.51e-25 	7.29e-27 	1.45e-27 	ES	Rv0284_(-)
349097	0	1.00e+00 	6.77e-25 	7.29e-27 	1.45e-27 	ES	Rv0284_(-)
349226	0	1.00e+00 	7.75e-25 	7.29e-27 	1.45e-27 	ES	Rv0284_(-)
349254	0	1.00e+00 	1.16e-24 	7.29e-27 	1.45e-27 	ES	Rv0284_(-)
349283	0	1.00e+00 	2.67e-24 	7.29e-27 	1.45e-27 	ES	Rv0284_(-)
349347	0	1.00e+00 	8.58e-24 	7.29e-27 	1.45e-27 	ES	Rv0284_(-)
349540	0	1.00e+00 	3.17e-23 	7.29e-27 	1.45e-27 	ES	Rv0284_(-)
349550	0	1.00e+00 	1.22e-22 	7.29e-27 	1.45e-27 	ES	Rv0284_(-)
349728	0	1.00e+00 	4.76e-22 	7.29e-27 	1.45e-27 	ES	Rv0285_(PE5)
349736	0	1.00e+00 	1.86e-21 	7.29e-27 	1.45e-27 	ES	Rv0285_(PE5)
349879	0	1.00e+00 	7.27e-21 	7.29e-27 	1.45e-27 	ES	Rv0285_(PE5)
349908	0	1.00e+00 	2.84e-20 	7.29e-27 	1.45e-27 	ES	Rv0285_(PE5)
349912	0	1.00e+00 	1.11e-19 	7.29e-27 	1.45e-27 	ES	Rv0285_(PE5)
349972	0	1.00e+00 	4.35e-19 	7.29e-27 	1.45e-27 	ES	Rv0286_(PPE4)
349988	0	1.00e+00 	1.70e-18 	7.29e-27 	1.45e-27 	ES	Rv0286_(PPE4)
350014	0	1.00e+00 	6.65e-18 	7.29e-27 	1.45e-27 	ES	Rv0286_(PPE4)
350055	0	1.00e+00 	2.60e-17 	7.29e-27 	1.45e-27 	ES	Rv0286_(PPE4)
350086	0	1.00e+00 	1.02e-16 	7.29e-27 	1.45e-27 	ES	Rv0286_(PPE4)
350098	0	1.00e+00 	3.98e-16 	7.29e-27 	1.45e-27 	ES	Rv0286_(PPE4)
350136	0	1.00e+00 	1.56e-15 	7.31e-27 	1.45e-27 	ES	Rv0286_(PPE4)
350157	0	1.00e+00 	6.09e-15 	7.40e-27 	1.47e-27 	ES	Rv0286_(PPE4)
350232	0	1.00e+00 	2.38e-14 	7.72e-27 	1.53e-27 	ES	Rv0286_(PPE4)
350263	0	1.00e+00 	9.31e-14 	8.99e-27 	1.78e-27 	ES	Rv0286_(PPE4)
350361	0	1.00e+00 	3.64e-13 	1.39e-26 	2.75e-27 	ES	Rv0286_(PPE4)
350403	0	1.00e+00 	1.42e-12 	3.33e-26 	6.54e-27 	ES	Rv0286_(PPE4)
350465	0	1.00e+00 	5.57e-12 	1.09e-25 	2.14e-26 	ES	Rv0286_(PPE4)
350527	0	1.00e+00 	2.18e-11 	4.05e-25 	7.94e-26 	ES	Rv0286_(PPE4)
350556	0	1.00e+00 	8.53e-11 	1.56e-24 	3.06e-25 	ES	Rv0286_(PPE4)
350568	0	1.00e+00 	3.33e-10 	6.09e-24 	1.19e-24 	ES	Rv0286_(PPE4)
350618	0	1.00e+00 	1.30e-09 	2.38e-23 	4.66e-24 	ES	Rv0286_(PPE4)
350676	0	1.00e+00 	5.10e-09 	9.31e-23 	1.82e-23 	ES	Rv0286_(PPE4)
350703	0	1.00e+00 	1.99e-08 	3.64e-22 	7.13e-23 	ES	Rv0286_(PPE4)
350803	0	1.00e+00 	7.80e-08 	1.42e-21 	2.79e-22 	ES	Rv0286_(PPE4)
350812	0	1.00e+00 	3.05e-07 	5.57e-21 	1.09e-21 	ES	Rv0286_(PPE4)
350816	0	1.00e+00 	1.19e-06 	2.18e-20 	4.27e-21 	ES	Rv0286_(PPE4)
350852	0	1.00e+00 	4.67e-06 	8.52e-20 	1.67e-20 	ES	Rv0286_(PPE4)
350914	0	1.00e+00 	1.83e-05 	3.33e-19 	6.53e-20 	ES	Rv0286_(PPE4)
351018	0	1.00e+00 	7.14e-05 	1.31e-18 	2.55e-19 	ES	Rv0286_(PPE4)
351067	0	1.00e+00 	2.79e-04 	5.48e-18 	9.99e-19 	ES	Rv0286_(PPE4)
351083	0	9.99e-01 	1.09e-03 	9.30e-17 	3.91e-18 	ES	Rv0286_(PPE4)
351101	0	9.96e-01 	4.27e-03 	1.42e-14 	2.00e-17 	ES	Rv0286_(PPE4)
351183	0	9.83e-01 	1.67e-02 	2.72e-12 	4.64e-15 	ES	Rv0286_(PPE4)
351215	0	9.35e-01 	6.54e-02 	5.26e-10 	4.42e-12 	ES	Rv0286_(PPE4)
351457	14	1.73e-26 	1.00e+00 	2.20e-05 	9.79e-07 	GD	Rv0286_(PPE4)
351474	0	1.84e-04 	1.00e+00 	3.97e-07 	1.67e-08 	GD	Rv0286_(PPE4)
351502	0	2.08e-04 	1.00e+00 	2.06e-09 	1.73e-11 	GD	
351524	0	2.14e-04 	1.00e+00 	1.06e-11 	1.79e-14 	GD	
351545	0	2.16e-04 	1.00e+00 	5.51e-14 	1.85e-17 	GD	Rv0287_(esxG)
351767	0	2.16e-04 	1.00e+00 	2.86e-16 	1.97e-20 	GD	Rv0287_(esxG)
351771	0	2.16e-04 	1.00e+00 	1.54e-18 	1.42e-22 	GD	Rv0287_(esxG)
351804	0	2.16e-04 	1.00e+00 	6.75e-20 	3.12e-23 	GD	Rv0287_(esxG)
351806	0	2.16e-04 	1.00e+00 	1.19e-19 	7.99e-24 	GD	Rv0287_(esxG)
351863	0	2.16e-04 	1.00e+00 	3.02e-18 	2.48e-24 	GD	Rv0288_(esxH)
351869	0	2.16e-04 	1.00e+00 	1.46e-16 	1.08e-22 	GD	Rv0288_(esxH)
351898	0	2.16e-04 	1.00e+00 	7.23e-15 	2.65e-20 	GD	Rv0288_(esxH)
351908	0	2.16e-04 	1.00e+00 	3.57e-13 	6.54e-18 	GD	Rv0288_(esxH)
351985	0	2.16e-04 	1.00e+00 	1.76e-11 	1.61e-15 	GD	Rv0288_(esxH)
351998	0	2.16e-04 	1.00e+00 	8.71e-10 	3.98e-13 	GD	Rv0288_(esxH)
352052	0	2.16e-04 	1.00e+00 	4.30e-08 	9.84e-11 	GD	Rv0288_(esxH)
352136	0	2.16e-04 	1.00e+00 	2.13e-06 	2.43e-08 	GD	Rv0288_(esxH)
352146	92	3.02e-184	3.06e-08 	9.23e-01 	7.71e-02 	GD	
352257	0	7.46e-01 	2.54e-01 	2.70e-05 	1.55e-06 	ES	Rv0289_(-)
352259	0	9.35e-01 	6.49e-02 	1.40e-07 	1.60e-09 	ES	Rv0289_(-)
352327	0	9.83e-01 	1.66e-02 	7.24e-10 	1.66e-12 	ES	Rv0289_(-)
352343	0	9.96e-01 	4.24e-03 	3.75e-12 	1.73e-15 	ES	Rv0289_(-)
352410	0	9.99e-01 	1.09e-03 	1.94e-14 	5.66e-18 	ES	Rv0289_(-)
352450	0	1.00e+00 	2.77e-04 	1.06e-16 	9.94e-19 	ES	Rv0289_(-)
352484	0	1.00e+00 	7.09e-05 	1.82e-18 	2.54e-19 	ES	Rv0289_(-)
352526	0	1.00e+00 	1.81e-05 	3.34e-19 	6.49e-20 	ES	Rv0289_(-)
352559	0	1.00e+00 	4.64e-06 	8.47e-20 	1.66e-20 	ES	Rv0289_(-)
352713	0	1.00e+00 	1.19e-06 	2.16e-20 	4.24e-21 	ES	Rv0289_(-)
352721	0	1.00e+00 	3.03e-07 	5.53e-21 	1.08e-21 	ES	Rv0289_(-)
352776	0	1.00e+00 	7.75e-08 	1.41e-21 	2.77e-22 	ES	Rv0289_(-)
352837	0	1.00e+00 	1.98e-08 	3.62e-22 	7.09e-23 	ES	Rv0289_(-)
353034	0	1.00e+00 	5.07e-09 	9.25e-23 	1.81e-23 	ES	Rv0289_(-)
353192	0	1.00e+00 	1.30e-09 	2.36e-23 	4.63e-24 	ES	Rv0290_(-)
353295	0	1.00e+00 	3.31e-10 	6.05e-24 	1.19e-24 	ES	Rv0290_(-)
353435	0	1.00e+00 	8.47e-11 	1.55e-24 	3.04e-25 	ES	Rv0290_(-)
353450	0	1.00e+00 	2.17e-11 	4.02e-25 	7.89e-26 	ES	Rv0290_(-)
353457	0	1.00e+00 	5.54e-12 	1.08e-25 	2.12e-26 	ES	Rv0290_(-)
353505	0	1.00e+00 	1.42e-12 	3.31e-26 	6.51e-27 	ES	Rv0290_(-)
353524	0	1.00e+00 	3.62e-13 	1.39e-26 	2.74e-27 	ES	Rv0290_(-)
353583	0	1.00e+00 	9.25e-14 	8.97e-27 	1.78e-27 	ES	Rv0290_(-)
353631	0	1.00e+00 	2.37e-14 	7.72e-27 	1.53e-27 	ES	Rv0290_(-)
353714	0	1.00e+00 	6.05e-15 	7.40e-27 	1.47e-27 	ES	Rv0290_(-)
353735	0	1.00e+00 	1.55e-15 	7.31e-27 	1.45e-27 	ES	Rv0290_(-)
354154	0	1.00e+00 	3.95e-16 	7.29e-27 	1.45e-27 	ES	Rv0290_(-)
354244	0	1.00e+00 	1.01e-16 	7.29e-27 	1.45e-27 	ES	Rv0290_(-)
354251	0	1.00e+00 	2.58e-17 	7.29e-27 	1.45e-27 	ES	Rv0290_(-)
354274	0	1.00e+00 	6.61e-18 	7.29e-27 	1.45e-27 	ES	Rv0290_(-)
354292	0	1.00e+00 	1.69e-18 	7.29e-27 	1.45e-27 	ES	Rv0290_(-)
354323	0	1.00e+00 	4.32e-19 	7.29e-27 	1.45e-27 	ES	Rv0290_(-)
354388	0	1.00e+00 	1.10e-19 	7.29e-27 	1.45e-27 	ES	Rv0290_(-)
354463	0	1.00e+00 	2.82e-20 	7.29e-27 	1.45e-27 	ES	Rv0290_(-)
354674	0	1.00e+00 	7.22e-21 	7.29e-27 	1.45e-27 	ES	Rv0291_(mycP3)
354697	0	1.00e+00 	1.85e-21 	7.29e-27 	1.45e-27 	ES	Rv0291_(mycP3)
354914	0	1.00e+00 	4.73e-22 	7.29e-27 	1.45e-27 	ES	Rv0291_(mycP3)
354974	0	1.00e+00 	1.21e-22 	7.29e-27 	1.45e-27 	ES	Rv0291_(mycP3)
355114	0	1.00e+00 	3.16e-23 	7.29e-27 	1.45e-27 	ES	Rv0291_(mycP3)
355164	0	1.00e+00 	8.66e-24 	7.29e-27 	1.45e-27 	ES	Rv0291_(mycP3)
355338	0	1.00e+00 	2.82e-24 	7.29e-27 	1.45e-27 	ES	Rv0291_(mycP3)
355448	0	1.00e+00 	1.43e-24 	7.29e-27 	1.45e-27 	ES	Rv0291_(mycP3)
355472	0	1.00e+00 	1.48e-24 	7.29e-27 	1.45e-27 	ES	Rv0291_(mycP3)
355524	0	1.00e+00 	3.09e-24 	7.29e-27 	1.45e-27 	ES	Rv0291_(mycP3)
355536	0	1.00e+00 	9.74e-24 	7.29e-27 	1.45e-27 	ES	Rv0291_(mycP3)
355572	0	1.00e+00 	3.59e-23 	7.29e-27 	1.45e-27 	ES	Rv0291_(mycP3)
355852	0	1.00e+00 	1.38e-22 	7.29e-27 	1.45e-27 	ES	Rv0291_(mycP3)
355947	0	1.00e+00 	5.38e-22 	7.29e-27 	1.45e-27 	ES	Rv0292_(-)
355958	0	1.00e+00 	2.10e-21 	7.29e-27 	1.45e-27 	ES	Rv0292_(-)
355982	0	1.00e+00 	8.21e-21 	7.29e-27 	1.45e-27 	ES	Rv0292_(-)
356022	0	1.00e+00 	3.21e-20 	7.29e-27 	1.45e-27 	ES	Rv0292_(-)
356045	0	1.00e+00 	1.26e-19 	7.66e-27 	1.45e-27 	ES	Rv0292_(-)
356164	0	1.00e+00 	4.91e-19 	7.90e-26 	1.45e-27 	ES	Rv0292_(-)
356198	0	1.00e+00 	1.92e-18 	1.39e-23 	1.45e-27 	ES	Rv0292_(-)
356210	0	1.00e+00 	7.52e-18 	2.68e-21 	1.45e-27 	ES	Rv0292_(-)
356305	0	1.00e+00 	2.94e-17 	5.17e-19 	1.45e-27 	ES	Rv0292_(-)
356416	0	1.00e+00 	1.15e-16 	9.98e-17 	1.47e-27 	ES	Rv0292_(-)
356501	0	1.00e+00 	4.50e-16 	1.93e-14 	7.11e-27 	ES	Rv0292_(-)
356513	0	1.00e+00 	1.76e-15 	3.72e-12 	1.10e-24 	ES	Rv0292_(-)
356545	0	1.00e+00 	6.88e-15 	7.19e-10 	2.13e-22 	ES	Rv0292_(-)
356606	0	1.00e+00 	2.69e-14 	1.39e-07 	4.23e-20 	ES	Rv0292_(-)
356630	0	1.00e+00 	1.05e-13 	2.68e-05 	9.33e-18 	ES	Rv0292_(-)
356818	368	0.00e+00 	1.17e-56 	1.00e+00 	2.57e-12 	NE	Rv0292_(-)
356824	130	9.99e-282	8.51e-39 	1.00e+00 	5.63e-13 	NE	Rv0292_(-)
[truncated: 4,384,960 more chars]
