# Supplementary material for: TRANSIT - A Software Tool for Himar1 TnSeq Analysis
Source: PLoS Comput Biol. 2015 Oct 8;11(10):e1004401. doi: 10.1371/journal.pcbi.1004401 (PMC4598096; doi:10.1371/journal.pcbi.1004401)
Supplement: S1 Data — Source Code for TRANSIT and TPP, and datasets used to obtain results. Please see the GitHub Repository https://github.com/mad-lab/transit to obtain the latest version of the software. (GZ) [file pcbi.1004401.s001.gz › transit_1.4.0/data/glycerol_H37Rv_rep1.wig]

# from Griffin et al, (2011).  PLOS Pathogens, e1002251.
variableStep chrom=H37Rv
60 0
72 0
102 0
188 0
246 0
333 0
360 0
426 0
448 0
471 0
483 0
494 0
504 0
514 0
525 0
534 0
601 0
653 0
670 0
706 0
741 0
784 0
794 0
843 0
989 0
1092 0
1104 0
1267 0
1278 0
1345 0
1423 0
1522 0
1552 27
1635 14
1779 0
1782 0
1788 0
1847 0
1858 26
1921 0
2001 0
2012 0
2063 0
2104 0
2141 0
2232 0
2290 0
2315 0
2318 0
2333 0
2344 0
2363 0
2387 0
2404 0
2427 0
2479 0
2507 0
2537 0
2591 0
2648 0
2738 0
2774 0
2845 0
2920 0
3027 0
3056 0
3066 0
3070 0
3119 0
3131 0
3145 0
3222 0
3228 0
3277 0
3283 62
3329 0
3372 0
3379 0
3384 0
3396 0
3412 0
3425 0
3441 0
3467 0
3471 0
3513 0
3591 0
3682 0
3708 63
3728 0
3739 0
3770 13
3782 46
3796 0
3833 1
3925 0
3960 0
3967 0
3986 0
4011 0
4028 0
4094 0
4118 0
4121 0
4130 0
4158 0
4207 0
4217 0
4353 0
4664 0
4721 0
4789 0
4912 0
4961 0
4970 0
4989 0
4995 53
5066 226
5120 12
5128 0
5170 239
5230 0
5273 0
5287 0
5336 0
5364 0
5420 0
5439 0
5517 0
5547 0
5579 0
5586 0
5623 0
5631 0
5669 0
5687 0
5792 0
5977 0
5996 0
6055 0
6128 0
6230 0
6249 0
6286 0
6403 0
6490 0
6502 0
6526 0
6605 0
6612 0
6672 0
6729 0
6793 0
6809 0
6856 0
6944 0
6983 0
7067 0
7077 0
7093 0
7225 0
7265 31
7299 54
7383 0
7392 0
7470 0
7551 0
7578 0
7620 0
7686 0
7763 0
7767 0
7798 0
7865 0
7970 0
8031 0
8077 0
8099 0
8127 0
8219 0
8236 0
8288 0
8295 0
8338 0
8391 0
8394 0
8436 0
8486 0
8546 0
8786 0
8858 0
8874 0
8901 0
9030 0
9045 0
9100 0
9150 0
9165 0
9419 0
9465 0
9492 0
9503 0
9519 0
9526 0
9542 0
9564 0
9624 0
9776 95
9816 9
9850 0
9877 99
9894 0
9903 209
10023 0
10104 0
10277 0
10299 0
10414 0
10426 9
10583 0
10600 0
10608 0
10769 0
10826 61
10857 0
10876 0
10884 0
10892 0
10894 0
10907 0
10923 0
10953 0
11096 0
11119 0
11131 0
11176 0
11198 0
11207 92
11289 21
11301 0
11422 7
11444 0
11530 139
11556 57
11618 0
11659 0
11675 247
11679 202
11733 152
11739 108
11743 82
11749 0
11787 60
11848 8
12042 292
12054 4
12145 0
12250 111
12352 100
12466 54
12491 190
12512 0
12530 0
12621 69
12663 85
12750 58
12798 21
13025 339
13046 29
13079 23
13155 0
13168 77
13275 0
13309 0
13322 0
13325 431
13369 18
13459 0
13469 0
13486 0
13560 81
13567 0
13595 0
13608 0
13669 0
13686 0
13699 0
13772 0
13852 0
13903 0
14021 45
14059 121
14080 191
14088 69
14096 236
14177 146
14367 0
14421 0
14454 0
14621 72
14661 137
14665 214
14667 0
14677 0
14749 89
14758 39
14782 0
14813 51
14821 56
14872 60
14902 0
14938 0
14968 0
15023 0
15084 0
15114 0
15221 0
15245 0
15269 0
15304 0
15327 0
15366 0
15464 0
15515 0
15576 0
15591 7
15657 0
15773 0
15812 0
15927 0
16161 0
16184 0
16273 0
16433 0
16520 0
16535 0
16558 0
16683 0
16794 0
16851 0
16872 0
16926 0
17015 0
17176 0
17190 0
17205 0
17247 0
17313 0
17333 0
17439 0
17476 76
17483 0
17586 0
17862 0
17981 0
18010 0
18123 0
18140 0
18161 0
18215 0
18454 0
18488 0
18527 0
18666 0
18693 0
18725 0
18907 0
19038 8
19043 0
19081 0
19100 48
19107 0
19134 0
19138 38
19151 0
19179 0
19194 0
19226 0
19239 0
19259 0
19310 0
19453 0
19461 0
19582 0
19667 0
19693 3
19760 0
19771 0
19829 0
19838 0
19914 0
19935 0
19951 0
19963 0
19973 0
19984 0
20002 0
20037 0
20044 0
20092 0
20178 0
20211 0
20234 131
20266 0
20278 0
20345 0
20349 0
20376 0
20456 0
20497 23
20547 119
20650 0
20671 0
20680 0
20712 0
20756 0
20787 0
20859 0
20883 79
21041 0
21204 0
21210 16
21266 0
21359 0
21414 0
21477 0
21481 36
21548 0
21608 0
21777 0
22070 0
22092 0
22118 20
22144 53
22187 0
22195 0
22199 16
22202 46
22279 0
22314 0
22338 0
22454 8
22460 0
22578 0
22590 0
22625 0
22817 0
22836 0
22887 0
22932 0
23083 0
23099 0
23125 0
23153 0
23205 1
23330 0
23361 30
23381 8
23394 297
23413 26
23442 243
23512 0
23550 0
23582 293
23640 30
23663 0
23681 0
23723 214
23807 98
23856 5
23933 0
23947 0
24102 0
24136 0
24159 0
24174 0
24183 0
24207 0
24231 0
24237 0
24261 0
24282 0
24309 0
24318 0
24336 0
24351 0
24372 0
24384 0
24402 0
24447 0
24483 0
24492 0
24501 0
24534 0
24552 0
24564 0
24579 0
24621 0
24633 0
24657 0
24678 0
24696 0
24714 0
24732 0
24750 0
24768 0
24801 0
24819 0
24840 0
24909 0
24921 0
24924 0
24960 0
24986 9
25069 0
25099 0
25143 1
25168 25
25170 43
25252 23
25260 43
25438 110
25505 0
25528 96
25613 0
25616 381
25624 111
25730 557
25796 5
25832 0
25844 0
25906 0
25914 123
25960 11
25967 2
26040 214
26067 0
26141 921
26175 71
26183 66
26193 197
26197 238
26261 0
26280 99
26290 0
26300 237
26377 120
26417 0
26622 95
26742 0
26780 3
26831 1
26838 0
26860 190
26873 0
26932 303
27213 279
27245 62
27252 6
27299 26
27354 42
27367 10
27399 0
27410 321
27470 0
27482 0
27484 0
27518 0
27526 0
27528 0
27530 0
27534 0
27558 0
27566 0
27569 0
27578 0
27683 0
27703 0
27784 0
27906 0
27925 0
27994 0
28003 0
28005 0
28145 0
28208 0
28232 0
28263 0
28368 166
28455 36
28512 185
28661 12
28670 9
28679 10
28687 0
28705 284
28803 0
28914 16
28974 0
29010 76
29205 6
29270 133
29354 1
29403 18
29457 34
29516 0
29567 0
29587 0
29605 1
29620 0
29659 53
29667 307
29671 197
29776 66
29892 0
29920 18
29923 16
30009 0
30119 0
30195 0
30271 170
30449 181
30479 6
30679 92
30911 0
30968 21
31004 0
31066 126
31075 40
31149 48
31153 170
31223 30
31261 0
31323 0
31381 0
31410 0
31589 5
31597 0
31684 0
31701 0
31810 0
31825 67
31967 0
31978 25
32045 1
32051 0
32134 9
32163 28
32197 21
32253 0
32403 0
32434 31
32493 79
32518 0
32673 25
32755 0
32777 79
32886 115
32910 67
32995 0
33023 0
33045 0
33058 269
33113 0
33152 0
33217 877
33355 0
33359 24
33449 0
33490 0
33533 0
33560 0
33650 0
33797 40
33805 0
33857 0
33861 96
33863 27
33901 0
33907 0
33927 0
33933 0
33942 0
34010 0
34028 0
34158 0
34163 0
34182 0
34207 0
34241 0
34313 1
34364 106
34367 59
34401 3
34418 105
34420 0
34504 0
34590 18
34679 204
34688 63
34743 0
34849 0
34874 99
34893 0
34937 6
34999 18
35021 0
35075 0
35079 0
35117 0
35119 0
35135 0
35160 0
35182 0
35203 0
35206 0
35213 0
35250 0
35261 149
35293 0
35304 0
35326 0
35343 0
35353 0
35388 0
35409 0
35422 0
35453 0
35480 0
35489 0
35570 0
35630 0
35703 178
35750 0
35781 3
35873 95
35910 160
36029 98
36191 177
36326 262
36356 104
36368 29
36428 11
36455 601
36515 33
36519 226
36606 0
36677 68
36734 16
36802 121
37093 69
37125 9
37184 0
37214 66
37224 0
37353 63
37361 341
37404 0
37512 0
37626 147
37666 69
37674 0
37752 0
37775 163
37784 208
37829 8
37944 32
37977 0
38003 103
38047 0
38065 39
38096 12
38133 87
38249 20
38363 0
38444 210
38517 285
38588 0
38846 107
38902 0
39125 23
39290 138
39312 171
39343 648
39845 376
39873 147
39878 5
39937 0
39941 0
39967 283
40011 0
40025 638
40141 37
40156 107
40200 0
40238 94
40326 0
40392 83
40474 196
40496 83
40543 0
40585 0
40849 0
40876 0
40930 10
40961 0
41179 0
41242 158
41248 188
41374 375
41427 68
41496 140
41593 0
41632 82
41718 71
41727 0
41910 134
41915 168
41986 2
42060 0
42083 0
42208 41
42276 377
42362 149
42434 0
42473 0
42493 0
42644 0
42713 80
42806 0
42852 6
42854 7
42881 58
43245 0
43421 88
43515 11
43547 330
43549 140
43634 0
43640 0
43642 0
43660 0
43698 0
43796 0
43838 0
43856 0
43865 0
43885 0
43902 0
43937 0
43944 0
43966 0
44069 0
44094 0
44100 0
44102 0
44145 0
44249 0
44261 0
44298 0
44302 0
44408 0
44600 0
44684 0
44720 0
44798 0
44849 0
44864 0
44869 0
44937 0
44952 0
44968 0
44984 0
44986 0
45017 0
45140 0
45167 0
45239 0
45315 0
45353 0
45401 0
45413 0
45464 0
45524 0
45563 0
45590 0
45623 0
45647 0
45649 0
45659 0
45665 0
45686 0
45731 0
45784 0
45804 0
45830 0
45841 0
45854 0
45920 0
46009 0
46014 0
46072 0
46087 0
46100 0
46164 0
46192 0
46271 0
46295 0
46320 0
46432 0
46469 7
46503 0
46515 0
46525 0
46532 0
46568 0
46576 0
46779 0
46959 0
47084 0
47097 0
47119 36
47220 16
47224 0
47301 0
47316 0
47363 0
47367 0
47391 0
47459 0
47577 4
47610 146
47682 0
47706 0
47907 0
48038 3
48079 0
48087 0
48104 182
48108 58
48203 0
48282 47
48388 108
48446 187
48450 78
48466 30
48481 9
48489 43
48514 512
48648 0
48654 172
48663 22
48691 0
48730 0
48765 0
48782 0
48870 54
48895 105
48954 18
48983 29
48991 0
49038 0
49290 73
49388 12
49553 0
49616 60
49656 56
49750 156
49934 253
49951 0
49973 0
50022 0
50097 0
50214 0
50265 0
50552 0
50641 0
50655 0
50691 0
50778 0
50781 0
50803 0
50955 0
50987 0
51012 0
51015 0
51018 0
51104 0
51125 0
51138 0
51146 0
51186 0
51297 0
51453 324
51519 0
51609 0
51611 84
51621 0
51675 0
51745 0
51765 0
51793 0
51804 0
51806 0
51838 0
51880 38
51892 0
51899 0
51907 335
51967 57
52123 201
52127 210
52129 140
52180 151
52189 38
52204 0
52366 163
52524 78
52541 266
52659 257
52706 491
52709 254
52746 0
52774 2
52797 274
52829 101
52837 0
52844 0
52873 9
52918 0
53033 0
53114 113
53152 43
53187 0
53242 32
53488 5
53634 0
53648 0
53702 214
53740 0
53809 0
53888 0
53977 0
53987 5
54091 3
54113 0
54128 0
54146 0
54173 3
54300 0
54560 0
54635 0
54638 0
54703 0
54752 0
54759 2
54869 38
54872 0
55025 0
55058 0
55081 0
55085 0
55104 0
55191 0
55232 0
55251 0
55288 1
55337 0
55354 0
55398 0
55421 0
55523 0
55560 0
55612 3
55642 31
55767 0
55796 0
55835 0
55995 0
56008 48
56011 33
56023 0
56031 0
56044 15
56057 0
56080 0
56131 150
56155 0
56157 0
56164 0
56185 164
56191 110
56207 0
56218 73
56228 0
56354 0
56402 4
56521 0
56539 17
56716 25
56822 0
56842 0
57043 100
57046 350
57050 415
57052 0
57157 65
57183 0
57278 0
57392 0
57510 28
57615 18
57702 0
57734 155
57878 270
57931 0
57956 133
57985 0
58049 55
58105 0
58191 0
58201 0
58247 0
58284 0
58339 0
58369 0
58460 0
58480 1
58522 0
58526 7
58703 0
58759 0
58822 0
58834 0
58919 0
59113 0
59175 0
59215 0
59242 0
59358 0
59374 0
59405 191
59481 5
59489 0
59584 22
59593 13
59641 0
59747 0
59839 0
59865 95
59986 78
60027 0
60071 0
60126 14
60135 87
60152 0
60162 0
60211 0
60236 0
60256 124
60273 53
60290 0
60334 10
60345 0
60357 0
60415 0
60453 0
60538 0
60550 0
60567 0
60591 0
60612 0
60699 0
60747 0
60750 0
60793 0
60819 0
60825 0
60885 0
61004 0
61310 0
61404 0
61434 0
61550 0
61556 0
61628 0
61817 0
61888 0
61989 0
62048 0
62070 0
62116 0
62161 0
62167 0
62197 0
62209 0
62310 0
62313 0
62327 0
62572 0
62733 0
62794 0
62828 0
62974 0
63194 46
63212 0
63241 0
63377 525
63379 179
63431 0
63467 10
63494 8
63501 1
63521 0
63576 273
63626 0
63756 120
63758 3
63788 0
63800 48
63802 121
63825 0
63863 172
63884 81
63887 256
63890 64
63908 0
63918 0
64023 0
64044 0
64073 0
64179 0
64181 0
64306 0
64347 0
64420 0
64440 0
64518 0
64552 0
64572 0
64581 0
64603 0
64688 0
64691 0
64708 0
64716 0
64800 0
64823 0
64914 0
64955 126
64986 49
65109 106
65125 0
65169 66
65226 2
65315 0
65323 0
65434 60
65500 117
65549 73
65551 87
65666 0
65692 205
65715 291
65758 0
65840 26
65933 0
65987 60
66035 187
66061 8
66065 258
66098 21
66233 5
66275 0
66364 0
66386 8
66410 0
66449 54
66511 33
66578 22
66652 0
66659 174
66692 0
66764 0
66787 0
67009 0
67071 162
67127 160
67136 0
67138 0
67156 0
67247 120
67290 0
67299 141
67316 9
67364 11
67898 73
67916 626
67955 0
68150 305
68185 0
68222 0
68237 152
68246 233
68256 171
68276 1
68310 29
68321 132
68360 173
68377 1046
68380 55
68387 17
68407 0
68444 0
68577 0
68594 0
68608 15
68726 0
68733 0
68737 0
68792 206
68861 0
68872 0
68894 103
69044 0
69085 0
69121 0
69170 0
69190 53
69281 132
69301 0
69316 0
69339 41
69367 24
69375 0
69422 0
69444 0
69589 26
69591 52
69625 0
69652 0
69657 129
69661 12
69675 0
69744 5
69792 72
69806 0
69823 0
69850 111
69928 0
69999 0
70021 0
70028 0
70030 204
70099 0
70102 0
70135 0
70177 0
70198 184
70204 37
70206 0
70390 0
70435 0
70453 1
70459 0
70534 21
70542 0
70570 47
70583 0
70699 0
70728 0
70744 170
70821 0
70843 1
70909 4
70933 0
70963 0
70988 0
71098 0
71143 41
71158 1
71266 0
71300 12
71399 2
71519 0
71557 0
71571 20
71588 12
71594 0
71637 120
71679 412
71681 148
71834 42
71922 0
72031 0
72049 0
72076 246
72089 0
72109 0
72121 0
72255 0
72333 0
72356 0
72359 0
72388 0
72506 0
72518 0
72612 0
72636 0
72654 0
72770 0
72826 0
72857 0
72923 0
72989 0
73031 0
73247 0
73349 0
73415 0
73494 0
73549 0
73604 0
73682 0
73799 0
73961 0
73987 0
74045 0
74095 0
74129 0
74177 0
74192 0
74224 0
74281 0
74313 0
74320 0
74342 0
74374 0
74447 0
74483 0
74562 0
74572 0
74578 0
74696 0
74722 0
74749 0
74761 0
74908 0
75047 0
75049 0
75103 0
75128 0
75142 0
75156 0
75189 133
75203 0
75242 0
75244 0
75253 0
75275 0
75286 287
75500 7
75613 737
75615 0
75808 0
75826 0
75862 48
75881 0
75983 11
76069 41
76097 12
76105 0
76198 0
76298 7
76715 0
76727 0
76889 108
77005 0
77055 0
77108 0
77192 0
77289 0
77385 1808
77422 0
77530 1
77641 119
77650 0
77838 0
77925 0
77955 3
78293 0
78364 0
78442 120
78463 19
78478 0
78567 0
78628 87
78662 0
78703 0
78706 0
78721 0
78733 68
78784 298
78921 0
79152 8
79256 71
79325 264
79365 0
79398 218
79427 43
79474 0
79485 0
79724 207
79787 268
79825 253
79894 28
79917 986
80115 0
80143 0
80149 0
80228 0
80352 21
80385 0
80426 0
80521 392
80551 0
80612 145
80787 141
80832 37
81165 38
81179 3
81196 0
81216 448
81220 329
81245 0
81374 110
81396 55
81445 0
81462 0
81552 0
81566 121
81576 0
81610 0
81671 0
81712 200
81715 803
81727 74
81735 19
81896 120
81919 25
81927 75
82004 76
82038 69
82361 59
82417 10
82504 0
82517 112
82585 0
82587 14
82666 200
82686 79
82765 30
82807 0
82826 0
82912 0
82996 87
83114 33
83141 0
83239 0
83326 2
83357 0
83403 93
83409 0
83566 52
83585 0
83738 33
83846 0
83940 0
83946 0
83966 53
83981 301
83992 255
84065 9
84081 169
84173 0
84233 0
84313 0
84353 132
84434 185
84493 310
84508 0
84520 0
84543 8
84559 0
84617 36
84742 0
84811 0
84833 82
84872 352
84918 33
84930 0
84952 68
84956 218
85010 211
85113 0
85135 62
85166 42
85178 134
85223 147
85276 33
85300 0
85575 136
85637 105
85720 0
85873 0
85915 0
85976 24
85986 0
86103 249
86135 4
86272 5
86280 92
86359 14
86378 113
86429 309
86436 20
86448 99
86486 0
86492 0
86509 0
86514 0
86527 0
86613 0
86621 11
86681 0
86698 0
86709 70
86835 0
86924 0
87124 0
87131 18
87276 0
87288 215
87309 0
87343 25
87433 0
87586 0
87605 286
87615 96
87631 121
87774 66
87875 33
87955 349
88015 0
88076 0
88232 544
88280 36
88299 0
88427 0
88439 0
88454 0
88604 14
88631 139
88665 0
88681 306
88732 71
88778 764
88954 63
88963 0
89271 64
89370 0
89383 520
89471 0
89478 0
89516 0
89523 0
89549 0
89593 64
89747 251
89797 183
89817 0
89885 134
89917 82
89982 0
89994 0
90015 0
90101 216
90240 230
90290 111
90321 7
90497 173
90587 0
90607 100
90619 0
90811 13
90935 29
90939 14
91072 4
91165 137
91216 0
91281 0
91291 0
91353 1
91937 0
92035 254
92134 97
92136 0
92155 131
92194 0
92196 181
92269 0
92278 25
92294 103
92334 0
92338 223
92393 0
92407 0
92638 0
92816 150
92857 40
92973 189
93199 0
93294 1
93434 0
93603 0
93773 84
94215 42
94244 0
94256 0
94269 6
94345 0
94428 97
94472 0
94485 11
94538 0
94564 0
94611 0
94776 0
94872 0
95042 0
95410 7
95445 0
95463 0
95549 0
95567 0
95594 0
95611 0
95636 0
95684 0
95727 0
95797 0
95840 0
96143 0
96188 0
96267 0
96319 0
96392 38
96458 2
96513 136
96566 0
96642 88
96647 0
96655 0
96688 0
96718 0
96872 0
96890 0
96912 0
96920 0
96936 0
96974 0
96980 83
97071 29
97102 0
97273 0
97285 0
97330 0
97335 0
97399 0
97470 0
97509 0
97581 75
97592 0
97623 0
97668 32
97688 30
97707 67
97718 0
97788 0
97823 0
97888 46
97893 18
98092 0
98152 96
98260 28
98297 0
98313 75
98330 12
98349 8
98379 0
98396 153
98437 0
98468 225
98552 77
98613 274
98692 0
98709 0
98751 0
98818 28
98836 0
98963 127
99023 3
99137 48
99151 0
99188 4
99322 19
99343 2
99444 24
99546 0
99609 0
99638 0
99732 119
99791 0
99848 41
99940 554
100020 109
100068 0
100176 157
100179 363
100206 94
100256 0
100310 0
100459 0
100505 8
100517 772
100629 55
100805 115
100887 0
100983 33
101082 345
101095 0
101123 147
101166 33
101194 153
101198 36
101246 0
101319 200
101331 0
101409 85
101643 106
101686 19
101697 0
101715 49
101850 126
101864 4
102093 0
102135 0
102231 0
102385 109
102456 40
102531 223
102612 4
102683 33
102809 0
102816 0
102889 0
103041 6
103052 0
103106 0
103214 15
103405 0
103534 44
103630 211
103809 28
103957 21
104034 10
104050 8
104092 42
104113 39
104157 19
104424 87
104464 0
104472 10
104491 141
104562 84
104587 22
104611 49
104806 28
104952 0
105089 4
105096 0
105112 0
105146 0
105177 0
105188 259
105198 113
105208 0
105249 0
105259 126
105288 13
105319 0
105329 137
105331 48
105416 477
105426 71
105507 0
105528 0
105586 0
105603 0
105732 82
105774 0
105808 1
105863 0
105871 0
105877 62
105908 0
105933 0
105939 0
105982 0
106017 0
106032 0
106038 139
106041 15
106050 0
106105 0
106154 0
106323 233
106355 9
106367 0
106483 38
106491 0
106535 31
106601 0
106667 447
106688 0
106742 400
106805 0
106807 41
106829 0
106836 0
106858 83
106906 0
106926 54
106929 0
106941 138
107024 0
107031 72
107033 0
107039 0
107106 302
107226 0
107245 0
107278 0
107288 1
107328 53
107436 0
107452 130
107456 459
107466 0
107553 0
107592 0
107696 0
107717 0
107735 29
107765 0
107795 7
107797 0
107858 88
107927 0
107947 0
108059 0
108129 0
108149 0
108179 0
108197 0
108272 0
108285 0
108344 0
108356 53
108393 0
108565 0
108586 0
108596 0
108692 0
108718 0
108807 0
108850 121
108854 124
108899 0
108952 0
108976 0
109024 0
109032 0
109070 0
109079 0
109104 0
109197 0
109215 0
109226 0
109244 0
109285 0
109292 58
109317 0
109410 39
109521 18
109822 182
109824 0
109916 121
110017 0
110040 0
110060 0
110074 0
110076 2
110094 0
110149 26
110199 0
110221 0
110315 368
110340 0
110424 0
110473 0
110574 0
110600 0
110711 1
110916 162
110929 0
110958 0
110970 0
111013 0
111083 0
111148 41
111211 0
111405 0
111528 57
111578 0
111726 0
111749 0
111822 0
111938 0
112087 0
112112 0
112173 8
112273 0
112324 0
112338 0
112502 0
112513 404
112703 0
112777 0
112906 94
112922 332
112926 2
112970 0
112992 0
113033 69
113095 0
113113 111
113133 2
113166 91
113174 0
113227 0
113395 0
113462 0
113517 51
113571 178
113580 47
113652 0
113675 14
113712 0
113827 107
113924 41
114033 0
114049 64
114229 0
114251 0
114285 0
114326 142
114437 0
114512 0
114558 323
114589 0
114705 185
114850 6
114858 0
114903 72
114912 136
114926 11
115035 45
115078 196
115297 155
115305 0
115339 0
115418 4
115435 0
115461 344
115491 0
115563 493
115650 137
115702 0
115717 198
115753 204
115761 0
115816 92
115836 0
115858 32
115926 0
115934 187
115944 0
116075 0
116098 74
116152 36
116320 22
116364 5
116474 0
116649 0
116708 0
116733 249
116803 51
116847 0
116955 6
117014 0
117039 2
117168 0
117197 0
117213 270
117240 0
117247 0
117380 0
117504 34
117517 0
117537 0
117551 0
117622 132
117640 0
117648 0
117702 0
117731 0
117787 0
117861 0
117882 0
118006 0
118072 0
118109 0
118139 0
118150 0
118239 0
118313 0
118341 0
118447 0
118482 0
118500 0
118564 0
118687 0
118703 0
118761 0
118786 0
118817 0
118857 0
118892 0
118948 0
118969 0
118977 0
119092 0
119211 0
119213 0
119220 0
119240 0
119253 0
119301 0
119310 0
119355 0
119435 0
119447 0
119454 0
119530 0
119570 0
119634 0
119658 0
119730 0
119748 84
119916 0
119936 0
120045 83
120121 2
120256 553
120310 0
120410 1
120574 0
120626 49
120791 0
120882 0
120892 24
120902 59
120940 325
120989 0
121171 0
121181 0
121251 0
121291 42
121391 61
121397 22
121442 0
121500 105
121548 64
121766 367
121770 279
121856 154
121916 0
121950 108
122045 26
122104 22
122193 0
122211 20
122220 0
122231 0
122243 0
122304 58
122388 50
122444 0
122494 0
122542 208
122566 0
122596 18
122609 131
122643 144
122655 11
122696 144
122764 0
122834 53
122836 39
122992 54
123012 39
123049 269
123122 0
123221 0
123243 0
123346 165
123470 0
123493 0
123520 0
123522 75
123612 184
123671 0
123772 1
123829 9
123873 0
123896 194
123906 291
123910 351
123912 0
124145 0
124149 179
124152 0
124168 0
124219 0
124298 0
124327 0
124343 0
124362 0
124379 1
124390 0
124603 0
124722 0
124786 0
125015 22
125021 61
125292 42
125337 56
125371 0
125377 17
125469 55
125579 0
125592 0
125605 38
125620 34
125644 52
125659 310
125666 406
125823 0
125843 0
125940 0
126059 0
126098 179
126163 0
126431 0
126693 0
126812 0
126829 0
126963 6
127059 0
127096 0
127119 0
127157 0
127160 0
127181 0
127232 0
127335 0
127344 0
127392 65
127503 0
127731 1
127839 0
127853 0
128018 0
128025 0
128073 2
128109 14
128148 0
128154 75
128165 192
128305 43
128379 0
128389 0
128616 0
128697 56
128777 97
128820 0
128904 23
128983 41
129116 0
129184 0
129231 2
129269 0
129321 77
129396 39
129431 0
129496 620
129708 0
129789 0
129812 0
129827 0
129860 52
129888 41
129969 0
130019 32
130074 211
130107 404
130130 0
130263 0
130353 0
130491 117
130558 142
130564 0
130573 4
130587 254
130602 0
130616 186
130699 504
130708 0
130787 0
130929 0
131037 261
131140 81
131149 0
131158 5
131328 97
131341 80
131441 0
131497 0
131542 0
131553 0
131565 0
131640 0
131740 26
131776 0
131867 0
131894 0
131929 68
132047 0
132077 0
132137 0
132276 9
132284 0
132353 0
132374 0
132392 0
132401 0
132529 29
132563 0
132638 1
132668 0
132743 0
132752 6
132838 0
132870 422
132951 118
132975 397
133002 39
133019 366
133094 0
133136 724
133140 675
133248 29
133278 0
133317 337
133374 251
133410 35
133427 522
133430 132
133603 0
133629 194
133635 105
133785 0
133833 157
133868 0
133915 5
134017 0
134056 134
134074 0
134089 53
134117 0
134213 0
134305 56
134332 0
134359 2
134393 0
134400 89
134431 0
134466 61
134469 591
134506 1
134627 3
134655 42
134669 0
134917 0
134986 12
134991 56
135000 0
135044 153
135077 10
135134 0
135247 0
135367 0
135402 51
135463 0
135477 0
135483 55
135604 291
135635 80
135660 162
135676 86
135738 0
135774 0
135820 0
135824 57
135833 0
135894 0
135970 0
136005 0
136038 0
136089 0
136100 0
136159 172
136163 0
136212 0
136277 0
136370 0
136375 0
136379 0
136435 0
136457 0
136467 0
136491 0
136514 0
136593 7
136621 0
136646 0
136678 0
136712 0
136723 0
136748 0
136754 0
136766 0
136792 0
136855 1
136906 0
136921 0
136969 0
136991 188
137015 0
137043 0
137056 0
137068 0
137123 0
137151 0
137207 0
137215 0
137281 0
137293 0
137307 0
137353 0
137442 0
137483 0
137518 0
137587 0
137607 0
137613 0
137677 154
137681 0
137696 0
137704 0
137855 0
137907 0
137923 0
137985 0
138022 57
138026 2
138083 0
138100 12
138170 251
138215 0
138267 0
138416 0
138511 0
138582 1
138611 435
138616 194
138630 54
138636 205
138765 32
138797 198
138927 0
138999 0
139075 0
139119 46
139267 0
139356 0
139451 0
139511 191
139538 215
139561 0
139663 13
139878 0
139997 0
140106 0
140117 0
140169 0
140187 0
140213 92
140237 64
140268 0
140313 4
140344 82
140367 0
140406 16
140422 89
140436 0
140454 21
140488 89
140536 0
140567 67
140620 248
140721 13
140752 81
140887 0
140948 5
140999 0
141003 16
141066 10
141110 0
141160 0
141221 0
141275 0
141370 0
141396 277
141411 0
141465 0
141483 0
141596 0
141683 0
141695 0
141718 0
141768 0
141793 0
141811 0
141936 0
142027 136
142071 76
142166 0
142293 0
142300 0
142400 0
142426 1
142471 0
142573 0
142629 0
142690 0
142721 0
142741 0
142884 0
142952 0
143007 394
143010 0
143171 0
143191 113
143280 46
143366 0
143374 96
143376 12
143458 0
143509 0
143717 54
143719 88
143782 0
143925 128
143937 0
143946 2
143956 0
143967 0
144655 0
144700 0
144832 0
144834 1
144959 0
145028 0
145050 0
145193 0
145201 0
145220 0
145254 0
145403 0
145426 0
145624 0
145628 124
145645 0
145679 0
145742 0
145873 0
146022 0
146036 0
146055 0
146094 0
146189 16
146287 0
146300 0
146316 5
146349 0
146532 0
146685 0
146688 0
146792 0
146880 0
146932 0
147065 50
147191 0
147197 139
147245 4
147253 0
147302 0
147479 0
147518 2
147825 353
147828 2
147880 0
147883 0
147941 0
147950 0
147978 0
147987 12
148008 0
148095 1
148191 267
148195 0
148228 0
148244 2
148353 474
148453 0
148468 0
148488 27
148569 310
148614 0
148621 0
148625 0
148703 40
148749 0
148752 6
148766 0
148781 0
148873 0
148886 0
148943 0
148962 0
149104 0
149151 0
149155 0
149187 0
149222 70
149306 0
149343 0
149393 0
149451 6
149467 63
149549 0
149592 0
149716 0
149791 126
149938 0
150286 50
150393 2
150432 0
150557 4
150633 0
150732 0
150872 107
150874 209
150994 0
151063 830
151073 0
151099 181
151120 187
151124 9
151142 0
151361 8
151487 42
151508 14
151794 10
151810 1
151831 2
151936 43
151945 120
152113 0
152176 0
152228 0
152455 0
152471 0
152552 0
152597 0
152624 0
152642 0
152713 0
152801 0
152810 0
152813 0
152840 0
152915 0
152954 0
153047 0
153156 0
153194 0
153354 0
153384 0
153413 0
153419 0
153428 0
153560 0
153563 33
153686 0
153713 0
153719 0
153869 0
153974 0
154031 0
154061 0
154125 0
154178 0
154231 0
154298 0
154341 0
154371 0
154386 0
154391 0
154415 0
154457 0
154514 0
154548 0
154590 0
154644 0
154693 0
154716 0
154740 0
154759 0
154771 0
154802 0
154847 0
154871 0
154946 0
154985 0
155123 0
155221 0
155339 0
155348 0
155441 0
155495 0
155516 0
155528 0
155593 0
155600 0
155621 187
155682 51
155731 44
155766 6
155774 0
155863 122
155962 0
155984 255
156088 31
156105 202
156186 245
156214 5
156239 77
156242 138
156283 16
156306 0
156308 196
156312 159
156400 25
156432 0
156444 0
156637 0
156672 0
156706 0
156738 0
156797 0
156832 0
156840 0
156948 23
157035 0
157053 0
157056 0
157142 0
157165 0
157185 0
157191 42
157221 0
157233 0
157284 2
157287 0
157326 11
157359 0
157434 0
157456 0
157492 0
157506 0
157525 0
157534 0
157600 0
157604 1
157607 0
157723 0
157817 92
157823 22
158078 27
158111 4
158145 0
158291 0
158421 0
158434 0
158637 14
158656 12
158675 0
158710 33
158761 43
158840 181
158931 0
158940 0
159045 93
159049 73
159082 35
159222 1
159257 43
159261 0
159513 345
159591 16
159665 0
159681 94
159692 0
159731 24
159837 0
160005 10
160112 0
160187 17
160214 0
160264 20
160301 122
160427 0
160433 175
160435 236
160546 357
160568 0
160639 186
160714 272
160793 188
160857 0
160941 74
160966 511
161244 2
161349 80
161382 292
161385 63
161446 0
161472 0
161607 103
161701 492
161722 0
161741 304
161756 793
161877 2
162011 193
162013 84
162211 62
162227 0
162280 717
162290 55
162356 0
162407 182
162455 199
162539 43
162645 67
162764 6
162791 245
162796 0
162845 31
162876 0
162943 0
162954 433
163046 0
163092 54
163152 0
163196 0
163262 97
163266 178
163285 0
163295 0
163300 19
163317 0
163327 0
163350 73
163403 1
163501 0
163524 45
163534 23
163568 38
163694 0
163732 122
163821 615
163874 362
163934 0
163954 0
163965 49
164002 8
164072 3
164098 0
164297 0
164353 2
164386 0
164397 0
164403 0
164414 237
164467 0
164478 250
164772 0
164806 31
164818 0
164830 51
164968 5
164986 28
165005 89
165067 0
165125 0
165130 100
165160 96
165282 26
165302 0
165434 1016
165452 0
165495 39
165595 0
165674 252
165713 829
165824 18
165924 279
165972 248
166049 832
166052 817
166184 96
166240 0
166259 69
166301 181
166352 141
166520 156
166625 40
166675 32
166862 125
166929 0
166986 0
167048 0
167063 0
167065 277
167085 0
167092 0
167120 310
167147 347
167150 194
167161 0
167201 0
167213 0
167223 0
167252 0
167288 0
167298 0
167305 0
167307 224
167335 154
167398 0
167445 0
167549 0
167569 40
167839 114
168111 0
168158 48
168384 97
168449 0
168615 0
168635 82
168705 2
168777 530
168817 0
168989 0
169043 0
169157 156
169173 0
169208 187
169273 19
169305 225
169311 43
169316 5
169355 0
169380 242
169395 0
169440 154
169482 0
169500 55
169570 0
169580 0
169935 7
169947 0
169971 90
169986 19
170033 0
170055 0
170075 0
170140 45
170201 0
170243 158
170359 0
170432 349
170450 277
170454 285
170480 418
170559 80
170599 0
170665 0
170689 28
170818 9
170963 0
171031 205
171033 0
171052 32
171135 0
171155 27
171177 0
171179 0
171184 2
171188 0
171193 12
171197 0
171201 0
171243 0
171271 1
171400 0
171488 0
171521 94
171593 0
171626 100
171656 149
171753 184
171792 0
171807 120
171812 459
171840 2
171957 82
171983 2
172237 65
172328 3
172398 0
172445 0
172457 0
172486 0
172490 248
172527 94
172562 0
172595 454
172625 342
172656 0
172781 174
172785 1
172936 0
172970 323
173141 144
173164 1035
173166 311
173168 45
173176 1015
173178 746
173195 2
173218 152
173230 0
173384 111
173426 0
173467 0
173547 131
173586 2
173625 114
173673 29
173682 144
173695 41
173715 82
173724 5
173832 971
173838 240
173958 342
174043 908
174114 991
174246 3
174469 0
174477 80
174488 0
174548 0
174621 0
174659 305
174704 30
174708 35
174717 1
174798 137
174800 13
174865 29
174896 18
174904 301
175040 0
175192 215
175205 0
175214 27
175224 65
175259 0
175322 42
175360 455
175385 91
175458 156
175502 0
175541 16
175620 126
175691 0
175697 39
175716 41
175748 251
175767 0
175792 0
175800 100
175850 12
175863 401
175976 0
175989 0
175995 0
176066 64
176078 37
176202 0
176234 5
176309 27
176397 11
176427 0
176464 0
176495 0
176541 0
176588 0
176666 0
176691 2
176780 0
176814 5
176840 0
177010 0
177046 28
177074 14
177102 6
177179 284
177192 0
177339 129
177343 83
177357 16
177511 346
177514 34
177572 217
177715 5
177728 2
177747 32
177775 0
177852 0
177868 67
178019 0
178045 17
178066 0
178083 287
178183 279
178186 260
178233 28
178258 120
178278 0
178287 36
178298 0
178321 0
178348 0
178360 263
178375 0
178399 227
178407 4
178437 0
178449 82
178576 106
178641 0
178696 2
178698 678
178780 171
178794 0
178829 25
178851 39
178874 80
179023 126
179111 0
179150 0
179166 1
179184 93
179188 83
179225 0
179245 5
179256 13
179335 0
179342 0
179376 80
179453 0
179466 3
179472 1
179491 0
179551 144
179611 104
179860 90
179872 22
179878 64
179893 0
180010 156
180013 30
180029 116
180031 21
180048 0
180053 9
180056 0
180091 758
180102 71
180154 0
180181 300
180193 212
180208 66
180235 199
180287 47
180396 303
180453 96
180535 207
180564 35
180584 182
180591 15
180608 70
180621 3
180769 67
180806 119
180845 1
180857 22
180951 22
180997 0
181022 103
181043 54
181121 72
181202 0
181219 0
181237 0
181273 5
181420 0
181496 0
181557 0
181597 0
181612 7
181632 0
181680 65
182102 0
182341 0
182436 0
182464 60
182525 0
182718 0
182735 59
182981 56
183019 4
183110 0
183119 0
183176 69
183221 220
183225 417
183234 0
183245 568
183345 0
183352 22
183405 9
183435 0
183444 24
183508 23
183535 61
183548 31
183559 0
183567 0
183586 0
183599 5
183614 53
183793 102
183914 0
183924 0
184051 112
184053 1
184196 0
184216 141
184306 0
184606 0
184628 0
184720 257
184726 34
185064 36
185082 7
185109 18
185381 0
185486 78
185861 0
185994 20
186024 0
186105 0
186143 52
186177 38
186300 0
186399 0
186416 276
186477 52
186508 0
186523 0
186549 0
186565 0
186601 29
186663 50
186706 53
186730 0
186773 0
186780 51
186813 0
186852 191
186869 0
186929 60
186935 15
186938 105
186971 0
187043 26
187049 0
187103 0
187121 159
187184 18
187194 70
187235 19
187268 10
187292 0
187460 0
187551 184
187557 306
187561 532
187568 0
187583 0
187598 356
187601 16
187694 350
187704 44
187710 7
187716 73
187730 330
187739 7
187763 320
187775 208
187833 345
187836 314
187854 15
187911 1
187963 272
187974 0
187992 155
188001 202
188013 537
188019 1306
188028 21
188065 38
188082 30
188094 12
188122 0
188128 222
188131 15
188183 60
188191 44
188201 6
188216 0
188235 0
188267 7
188341 0
188367 0
188409 119
188443 23
188483 0
188548 334
188580 69
188642 147
188667 0
188765 53
188832 304
188868 42
188875 56
188918 0
188994 80
189022 0
189042 0
189061 14
189127 51
189157 31
189160 155
189212 0
189220 55
189238 0
189247 193
189310 0
189364 755
189367 70
189383 0
189385 0
189416 0
189445 190
189460 67
189466 0
189535 20
189547 206
189562 0
189569 123
189616 229
189665 1
189686 84
189730 1508
189760 0
189812 0
189875 0
189967 4
189981 0
189989 42
190004 221
190017 0
190127 178
190146 19
190180 119
190255 10
190267 187
190328 23
190496 0
190505 3
190508 56
190512 0
190516 9
190525 3
190542 15
190582 0
190594 219
190596 0
190611 0
190700 0
190787 18
190861 0
190894 0
191002 0
191060 0
191091 0
191113 43
191159 0
191206 65
191367 31
191418 0
191576 59
191771 0
191809 0
191852 0
191927 0
191932 0
191985 0
192058 0
192168 0
192277 0
192372 0
192419 0
192451 0
192453 91
192481 0
192545 3
192581 0
192681 99
192712 0
192920 0
193050 17
193076 80
193110 44
193231 70
193234 8
193256 0
193339 2
193370 33
193417 0
193434 94
193489 220
193503 0
193562 48
193570 0
193659 42
193739 0
193749 0
193797 0
193860 0
193862 0
193875 0
193878 0
194109 497
194206 1
194308 119
194310 60
194323 118
194425 34
194801 0
194906 0
194933 0
194940 0
194990 914
195030 0
195036 157
195053 202
195162 46
195244 0
195303 0
195482 0
195492 355
195560 703
195641 158
195658 2
195700 50
195758 132
195859 0
195894 24
195975 394
196045 0
196145 0
196172 1
196243 4
196259 258
196294 161
196316 104
196428 0
196458 444
196490 130
196577 0
196655 0
196669 0
196683 0
196700 648
196723 125
196743 0
196756 0
196831 1
196888 61
197036 0
197057 0
197091 16
197392 1
197419 29
197518 0
197720 23
197813 332
197816 300
197860 0
198073 108
198200 226
198217 548
198257 0
198278 156
198287 422
198377 570
198380 13
198386 1
198494 320
198527 0
198576 37
198598 274
198619 347
198631 45
198633 0
198729 353
198731 0
198754 204
198825 231
198887 0
198891 602
198934 0
198958 115
199085 14
199194 192
199350 55
199404 443
199406 294
199440 24
199460 205
199481 0
199488 0
199516 89
199525 355
199529 466
199555 0
199591 0
199603 119
199633 87
199645 0
199677 0
199679 545
199683 6
199779 164
199815 123
199842 366
199854 159
199873 116
199880 186
200002 0
200009 68
200011 14
200073 0
200097 40
200140 0
200162 18
200189 0
200206 0
200213 272
200421 87
200563 9
200702 89
200713 0
200810 142
200831 345
200902 9
200917 0
201021 5
201038 26
201055 2
201058 0
201104 0
201215 25
201243 8
201328 0
201337 420
201436 61
201471 287
201518 445
201521 119
201581 134
201594 90
201687 54
201838 24
201918 38
201921 0
201961 21
202084 0
202137 0
202238 0
202449 13
202467 47
202493 179
202596 11
202629 111
202653 82
202676 26
202746 0
202758 910
202839 163
202865 0
202897 7
202937 1
202940 19
203030 0
203113 10
203128 1
203143 18
203318 0
203414 124
203424 10
203516 0
203529 181
203559 80
203595 118
203642 22
203655 0
203688 0
203726 0
203858 0
203910 136
203919 0
203944 90
203965 134
203992 138
204218 319
204227 196
204369 0
204506 20
204691 0
204728 222
204774 323
204802 58
204837 0
204866 185
204950 0
205028 218
205061 442
205087 0
205172 0
205212 1
205283 34
205298 0
205309 49
205312 472
205338 0
205348 80
205387 0
205408 42
205416 0
205434 253
205492 201
205552 567
205584 0
205588 492
205980 0
205988 0
206049 427
206062 0
206126 50
206179 349
206238 0
206269 480
206376 812
206386 17
206400 172
206595 7
206622 48
206635 162
206665 726
206667 122
206710 110
206795 165
206807 0
207036 0
207107 0
207158 56
207216 327
207240 353
207275 21
207381 0
207420 516
207422 877
207597 244
207630 0
207673 0
207697 150
207724 83
207930 121
208010 2319
208091 98
208151 48
208207 0
208214 81
208222 0
208294 63
208313 34
208315 66
208431 0
208530 68
208605 0
208678 65
208726 12
208746 0
208793 391
208805 418
208827 286
208913 0
208920 0
208932 46
209173 0
209247 72
209328 71
209373 357
209400 0
209450 0
209459 0
209520 80
209574 489
209583 0
209604 2
209670 12
209704 482
209813 0
209873 49
209914 249
209935 215
209959 1
210011 68
210024 36
210103 27
210133 453
210217 14
210277 153
210380 2
210395 0
210406 0
210492 47
210498 1
210565 0
210596 212
210619 76
210628 172
210648 0
210742 22
210829 0
210859 0
210893 0
210938 0
211010 68
211112 57
211132 240
211186 0
211312 0
211324 0
211331 0
211339 13
211391 130
211449 0
211487 24
211510 13
211514 96
211560 0
211573 0
211589 0
211592 0
211635 0
211637 86
211720 0
211731 0
211797 42
211891 99
211915 0
211931 0
212104 0
212120 30
212278 259
212322 92
212428 0
212474 0
212519 27
212550 0
212568 0
212598 0
212614 3
212643 0
212646 43
212678 0
212746 0
212759 0
212914 14
212991 21
213124 73
213161 177
213210 0
213224 0
213275 85
213285 39
213287 113
213347 36
213366 74
213368 0
213474 0
213495 0
213553 37
213820 0
213848 276
213920 9
213947 0
214038 176
214075 0
214086 0
214093 193
214145 9
214223 0
214268 384
214317 71
214337 27
214382 0
214442 75
214466 556
214524 0
214591 174
214628 365
214743 0
214838 0
214850 70
214925 17
214956 94
215200 540
215275 0
215281 0
215318 129
215320 22
215362 0
215514 0
215557 20
215560 0
215574 0
215617 0
215760 307
215837 0
215895 257
215917 0
215926 0
215994 0
216020 95
216028 0
216076 0
216201 0
216231 0
216377 394
216455 0
216475 0
216501 0
216514 0
216622 0
216641 0
216869 0
216890 123
216944 0
217085 0
217101 24
217128 4
217297 0
217316 0
217343 0
217376 0
217389 0
217426 0
217433 57
217663 0
217742 0
217904 0
217928 0
217988 182
217990 209
218003 0
218056 3
218099 52
218101 49
218184 0
218219 0
218261 0
218289 0
218367 0
218385 102
218391 92
218430 0
218526 222
218540 0
218596 0
218610 0
218614 138
218618 0
218620 0
218622 0
218627 0
218629 0
218635 0
218642 0
218699 0
218784 0
218820 0
218981 0
219146 0
219148 82
219205 0
219297 156
219365 0
219417 0
219468 0
219491 41
219612 3
219677 0
219699 65
219708 39
219757 0
219799 6
219859 0
219876 89
219905 0
219915 0
219987 0
219997 0
220042 0
220053 0
220061 0
220066 0
220275 0
220286 0
220363 0
220371 0
220391 0
220461 0
220569 0
220634 0
220656 0
220685 0
220800 0
220872 0
221063 0
221071 0
221204 0
221237 0
221248 0
221470 0
221732 0
221777 4
221786 0
221799 86
221806 74
221815 183
221849 217
221868 14
221889 0
221910 30
221979 280
222212 73
222217 0
222228 128
222318 40
222381 47
222385 447
222428 0
222458 193
222481 9
222739 53
222771 112
222939 85
222983 0
223003 968
223009 864
223043 157
223078 145
223158 9
223314 243
223351 557
223408 27
223482 0
223528 0
223563 92
223606 142
223644 7
223662 457
223907 37
224113 167
224135 297
224177 37
224350 240
224353 476
224398 318
224428 161
224572 81
224626 409
224662 77
224694 0
224714 31
224725 77
224755 57
224818 199
224859 90
224863 143
225015 126
225030 0
225054 56
225112 168
225114 0
225184 0
225274 102
225384 17
225390 0
225467 0
225481 16
225495 6
225503 373
225663 5
225842 20
225855 0
225908 0
225922 172
225950 29
226039 317
226125 2
226177 0
226185 0
226269 0
226351 0
226368 148
226387 100
226447 0
226461 25
226505 0
226585 0
226635 61
226653 0
226665 0
226668 0
226714 0
226731 0
226780 0
226828 0
226870 37
226911 0
226996 0
227011 9
227088 294
227100 222
227104 163
227112 0
227115 212
227140 4
227311 401
227314 201
227374 0
227562 169
227687 71
227803 0
227872 0
227904 495
227935 974
228027 6
228115 56
228165 254
228255 23
228331 30
228473 287
228561 0
228724 9
228830 332
228908 205
228948 0
229254 0
229285 0
229305 0
229347 0
229365 165
229376 23
229386 43
229420 41
229428 214
229431 485
229536 319
229545 254
229560 4
229570 0
229599 0
229722 335
229728 0
229854 274
229920 0
229956 391
229992 411
230082 84
230290 39
230388 1
230411 30
230450 122
230460 2
230584 0
230600 0
230603 0
230605 0
230628 0
230709 155
230783 157
231071 493
231196 130
231286 0
231383 0
231427 92
231464 223
231555 303
231589 344
231601 0
231608 0
231612 0
231614 0
231622 0
231626 0
231767 40
231773 164
231790 62
231801 22
231818 8
231896 353
232071 0
232360 0
232393 0
232450 0
232515 268
232540 0
232543 111
232582 0
232618 0
232678 12
232868 0
232941 0
233020 0
233149 31
233274 27
233277 0
233357 72
233479 229
233642 0
233701 0
233703 0
233761 126
233770 0
233854 0
233940 0
233953 11
233976 188
234109 0
234228 0
234325 0
234378 0
234403 0
234475 0
234512 0
234517 0
234589 43
234699 0
234749 0
234784 0
234834 31
234895 55
234904 100
234991 0
235057 32
235101 0
235144 0
235147 0
235212 0
235237 0
235253 0
235258 0
235291 0
235312 0
235347 0
235405 0
235473 0
235477 0
235562 0
235576 0
235673 0
235708 0
235831 8
235945 4
235981 0
235989 0
236017 151
236020 59
236034 0
236068 130
236093 0
236101 182
236257 0
236289 0
236360 2
236394 69
236423 0
236483 0
236673 178
236678 0
236692 33
236704 0
236771 267
236775 0
236922 0
236977 0
236987 0
237008 0
237034 61
237037 62
237390 0
237400 0
237482 0
237659 1
237697 0
237712 32
237778 0
237893 253
237910 0
237995 0
238114 0
238122 19
238174 14
238217 0
238243 18
238299 3
238570 95
238573 0
238622 0
238648 0
238681 145
238780 0
238908 0
238933 0
238961 219
239000 0
239229 0
239301 45
239392 68
239447 0
239464 0
239590 0
239796 0
239856 0
239969 41
240264 0
240303 59
240403 4
240434 0
240523 0
240547 0
240731 13
240761 0
240817 0
240870 0
240943 0
241014 0
241026 0
241054 0
241058 0
241080 0
241114 0
241182 0
241210 8
241224 0
241318 0
241347 29
241501 12
241557 39
241691 416
241749 0
241922 125
241977 0
242214 0
242261 0
242273 0
242318 0
242346 0
242391 0
242414 0
242519 0
242539 0
242624 0
242807 0
242815 70
242868 7
243006 0
243056 0
243058 27
243086 0
243108 0
243125 0
243220 7
243226 0
243246 0
243255 0
243263 0
243317 180
243321 261
243352 23
243372 0
243866 0
243878 52
243895 14
243921 30
243945 155
244008 0
244026 0
244045 43
244111 186
244218 0
244243 0
244273 167
244485 99
244558 0
244622 0
244696 0
245165 0
245226 0
245296 0
245397 0
245408 0
245504 0
245809 0
245819 0
245826 0
245845 0
245979 0
246042 0
246085 0
246151 0
246231 0
246343 0
246384 0
246497 0
246516 0
246564 0
246615 0
246695 0
246882 0
246939 0
246987 0
247137 0
247188 0
247250 0
247271 0
247284 0
247290 0
247320 0
247329 0
247352 66
247450 29
247474 27
247527 5
247537 0
247670 0
247723 37
247993 221
248038 53
248053 0
248120 9
248160 0
248206 0
248213 0
248311 0
248391 4
248405 0
248581 0
248702 0
248733 0
248862 0
248868 0
248919 0
248942 34
248966 0
249111 0
249150 0
249281 209
249297 136
249436 0
249534 0
249610 0
249618 69
249726 0
249791 0
249924 412
249942 67
250004 0
250048 0
250106 0
250134 0
250260 0
250302 135
250439 303
250488 254
250494 0
250528 0
250582 365
250846 30
250939 99
251154 0
251190 249
251400 151
251628 17
251630 0
251666 0
251675 0
251690 0
251704 0
251730 59
251734 0
251741 1
251745 0
251762 0
251766 0
251811 0
251936 0
251989 0
252040 0
252127 0
252157 0
252174 0
252232 0
252388 0
252427 0
252439 0
252472 0
252483 0
252568 0
252571 0
252706 0
252771 0
252904 0
252949 0
253116 0
253195 0
253210 0
253463 0
253595 0
253600 8
253617 357
253650 161
253670 0
253800 95
253877 0
253891 0
254050 202
254333 93
254585 20
254704 62
254754 17
254767 0
254830 12
254845 0
254854 0
254872 0
254909 0
254911 9
254946 305
254978 112
254993 18
255070 0
255088 16
255114 97
255182 0
255219 191
255272 280
255294 66
255310 23
255325 96
255367 35
255381 13
255424 10
255563 0
255573 84
255636 85
255661 4
255697 441
255831 1
255934 132
255982 241
256018 199
256082 0
256148 83
256175 3
256177 28
256189 0
256208 0
256376 681
256379 44
256393 78
256421 2
256565 0
256634 0
256755 73
256757 200
256778 206
256886 0
256957 0
256964 0
256981 0
257066 103
257069 194
257151 0
257219 0
257234 0
257246 11
257298 0
257318 0
257336 144
257393 0
257547 87
257550 0
257559 300
257642 52
257666 0
257720 0
257722 0
257752 0
257802 6
257814 0
257820 0
257833 65
257846 54
257902 0
257925 111
257940 0
257991 4
258051 0
258234 76
258485 0
258531 392
258651 308
258681 0
258705 37
258747 88
258751 236
258873 5
258891 0
258918 0
258925 0
258952 0
259047 0
259055 80
259098 40
259192 0
259240 28
259248 0
259363 0
259533 0
259554 34
259608 0
259617 0
259657 0
259668 0
259703 0
259710 0
259760 0
259780 4
259794 5
259852 0
259908 0
259924 0
259934 0
259937 0
259973 0
260043 3
260049 0
260089 67
260157 0
260209 42
260247 0
260254 19
260302 21
260387 67
260455 314
260479 0
260503 0
260583 155
260587 2
260647 0
260649 0
260690 0
260702 337
260840 0
260866 38
260894 0
260963 0
261087 4
261123 96
261131 329
261133 188
261140 0
261230 55
261309 0
261431 106
261437 500
261458 505
261470 5
261511 230
261555 0
261577 0
261654 28
261888 254
262048 37
262169 0
262287 0
262344 0
262432 0
262452 61
262461 88
262492 0
262537 76
262543 0
262551 148
262632 163
262722 66
262800 96
262851 0
262867 30
262887 0
262889 0
262921 0
262934 0
262961 0
263026 0
263039 48
263098 0
263190 12
263214 102
263245 403
263261 237
263340 0
263383 0
263394 0
263574 1
263631 63
263640 0
263701 0
263857 9
263886 0
263926 0
264021 0
264038 94
264049 0
264055 73
264095 0
264103 0
264222 89
264241 0
264313 1
264427 69
264562 119
264582 41
264658 164
264674 0
264690 0
264729 0
264882 17
264890 333
264898 66
264943 54
264972 0
265117 134
265184 30
265197 0
265261 244
265287 0
265299 0
265315 80
265332 402
265343 0
265379 0
265412 0
265495 16
265506 4
265553 0
265785 0
265831 0
265975 0
265982 0
266015 118
266151 0
266184 49
266293 102
266302 0
266314 0
266401 39
266434 0
266449 0
266527 1
266572 177
266646 0
266660 0
266740 0
266829 0
266837 0
266841 0
266863 0
266948 19
267006 116
267080 0
267101 0
267141 0
267355 0
267409 191
267658 0
267681 37
267689 29
267742 3
267764 14
267825 0
267861 0
267864 8
267881 0
267951 0
267962 0
267968 0
268038 0
268074 0
268104 0
268155 0
268262 0
268380 0
268416 0
268447 0
268468 0
268527 0
268554 0
268639 0
268649 18
268654 0
268738 0
268804 0
268867 0
268876 0
268880 0
268959 0
268996 0
269015 0
269021 0
269083 0
269111 0
269128 0
269333 0
269345 0
269360 0
269436 0
269514 0
269575 0
269627 0
269724 0
269835 72
269876 621
269895 0
270009 0
270044 0
270272 0
270384 0
270437 0
270500 0
270528 0
270536 0
270608 0
270668 0
270713 0
270737 0
270740 0
270781 0
270785 0
270871 0
271046 0
271139 0
271173 0
271221 0
271280 0
271433 0
271452 0
271487 0
271491 0
271505 0
271542 0
271575 0
271758 0
271816 0
271873 0
271971 0
272016 0
272091 0
272094 0
272132 0
272184 0
272196 0
272232 0
272256 0
272264 0
272292 0
272331 0
272337 0
272370 0
272672 0
272728 0
272761 0
272763 0
272792 0
272812 0
272972 122
273041 85
273054 122
273240 0
273376 0
273412 0
273508 0
273574 0
273593 0
273775 0
273831 0
273847 0
273941 0
274039 0
274107 0
274174 0
274238 293
274307 513
274385 375
274390 260
274461 0
274474 0
274586 80
274606 60
274706 59
274853 0
274866 0
274914 0
274916 0
274918 0
274924 0
274935 0
274937 3
274939 3
274990 2
275107 609
275161 23
275181 177
275287 0
275317 0
275351 0
275638 152
275647 320
275665 230
275671 588
275737 515
275802 54
275857 0
275948 989
275952 605
275975 317
276012 0
276057 68
276091 6
276193 34
276242 61
276259 72
276289 0
276325 106
276337 224
276343 9
276365 52
276487 33
276507 35
276547 27
276550 24
276625 283
276661 7
276697 252
276709 197
276724 0
276805 263
276850 79
276886 50
276940 21
276950 1
276988 0
277021 13
277030 16
277202 106
277225 192
277326 193
277380 27
277464 0
277510 48
277541 119
277583 100
277702 123
277747 29
277762 62
277863 19
278011 24
278052 23
278076 5
278084 194
278118 305
278202 158
278304 40
278317 23
278430 121
278750 3
278861 546
278954 0
278975 0
278990 41
279068 33
279107 286
279110 136
279329 40
279377 0
279458 0
279527 0
279606 13
279644 0
279672 9
279711 0
279733 163
279903 3
279948 0
280103 0
280146 1
280258 3
280312 0
280321 0
280414 8
280476 0
280617 22
280626 149
280698 0
280701 0
280863 0
280892 0
280951 140
281035 0
281077 17
281096 156
281154 0
281196 0
281215 0
281284 0
281290 0
281308 0
281385 54
281406 0
281413 0
281464 0
281521 0
281546 0
281574 0
281617 0
281695 0
281724 0
281883 0
281891 0
282005 0
282064 40
282067 0
282253 0
282286 296
282415 111
282466 3
282544 5
282548 107
282589 0
282621 0
282650 214
282758 0
282850 0
282875 0
283039 0
283063 0
283082 0
283231 0
283314 0
283423 0
283614 0
283741 0
283750 0
283970 0
284107 0
284318 0
284388 0
284414 0
284768 0
284786 0
284846 0
285038 0
285074 0
285092 0
285175 0
285198 0
285256 0
285266 0
285291 0
285548 0
285634 0
285649 0
285787 0
285939 0
286165 0
286214 0
286531 0
286652 0
286658 0
286807 0
286899 49
286903 0
286909 0
286914 0
287111 51
287122 15
287159 700
287211 0
287307 0
287441 0
287599 45
287695 0
287785 0
287798 4
287810 0
287951 0
288080 0
288130 21
288199 0
288214 0
288350 0
288379 0
288384 122
288390 68
288394 0
288403 0
288439 0
288450 0
288508 0
288515 0
288575 0
288581 0
288584 0
288717 121
288722 0
288724 0
288758 0
288868 0
288940 0
289052 0
289075 5
289080 0
289092 0
289103 0
289140 195
289227 52
289339 17
289359 0
289365 6
289375 33
289473 143
289483 0
289503 0
289635 86
289655 0
289766 0
289813 0
289815 37
289829 0
289846 0
289859 0
289903 0
289954 0
289985 0
289995 0
290104 0
290154 22
290362 0
290388 0
290467 82
290491 0
290515 0
290601 0
290655 8
290741 0
290806 0
290951 0
291467 0
291516 0
291545 0
291703 0
291711 0
291817 0
291827 0
291920 0
292045 0
292071 14
292077 87
292083 0
292093 0
292098 48
292108 0
292121 336
292124 651
292185 33
292220 0
292264 20
292397 0
292435 0
292522 0
292620 0
292766 50
292803 22
292816 0
292856 0
292864 0
292887 40
293053 20
293086 6
293125 0
293132 0
293151 0
293182 0
293248 55
293508 464
293592 0
293608 0
293761 37
293792 271
293922 34
294057 2
294093 0
294297 5
294327 47
294342 0
294399 52
294428 0
294522 32
294528 369
294552 11
294669 0
294687 0
294776 39
294851 8
294945 96
295042 23
295178 0
295218 5
295251 203
295259 38
295594 24
295623 0
295674 0
295684 0
295699 0
295709 0
295723 73
295725 0
295736 92
295761 101
295775 0
295779 78
295796 0
295838 0
295856 45
295867 1
295890 184
295924 0
295953 0
295972 299
295986 0
296124 6
296309 0
296411 41
296444 44
296491 52
296499 8
296501 122
296533 0
296562 17
296572 0
296596 0
296625 18
296665 0
296686 12
296853 562
296859 0
296873 0
296893 0
296895 0
296933 0
296945 0
296972 0
296982 0
297075 0
297155 0
297231 185
297267 0
297281 19
297326 75
297344 283
297362 19
297390 36
297404 0
297472 10
297489 0
297508 0
297517 0
297533 80
297590 0
297726 58
297746 43
297815 0
297836 0
297932 0
297939 0
298027 73
298104 0
298117 0
298146 0
298159 0
298253 0
298261 0
298395 0
298480 0
298494 0
298540 0
298559 0
298746 0
298844 0
298855 0
298864 0
298906 0
298909 45
299049 0
299081 0
299130 0
299206 0
299229 164
299239 0
299280 0
299303 0
299326 0
299339 0
299350 0
299423 0
299463 0
299467 0
299502 0
299552 0
299616 0
299638 0
299678 0
299710 0
299770 0
299789 0
299882 0
299917 0
299944 0
300130 0
300235 0
300319 0
300427 0
300493 181
300548 0
300681 0
300702 0
300741 0
300771 0
300778 0
300803 0
300842 0
300886 0
300944 0
300976 0
301051 0
301144 0
301175 0
301177 0
301186 0
301234 0
301281 0
301291 0
301294 0
301306 0
301309 0
301312 0
301344 0
301347 125
301444 0
301459 0
301465 0
301480 0
301513 0
301657 0
301679 7
301694 0
301739 0
301793 0
301834 0
301855 20
302054 0
302066 0
302077 443
302080 844
302084 78
302109 36
302164 0
302174 48
302222 32
302261 5
302327 18
302552 0
302590 69
302656 29
302681 0
302710 83
302712 0
302738 0
302811 258
302840 0
302854 194
302871 0
303025 97
303049 105
303051 15
303090 0
303097 4
303125 37
303128 129
303199 82
303229 90
303280 0
303306 0
303363 0
303488 53
303540 0
303747 0
303751 0
303776 0
303790 0
303811 68
303988 781
304060 0
304154 1
304325 0
304494 22
304547 8
304597 0
304684 0
304795 13
304849 0
304897 0
304907 0
304925 0
305017 0
305060 216
305098 153
305119 0
305122 33
305266 433
305390 0
305406 0
305478 0
305498 7
305535 62
305548 0
305599 0
305753 0
305799 0
305807 127
305861 440
305906 111
306039 179
306173 0
306264 39
306341 35
306360 220
306681 29
306719 0
306816 0
306911 72
306935 0
307091 0
307130 95
307188 44
307261 115
307410 113
307473 0
307651 481
307750 3
307816 0
307834 0
307961 0
308075 18
308085 145
308091 50
308268 10
308282 103
308407 0
308549 0
308602 0
308617 0
308665 22
308674 40
308754 287
308775 6
308807 50
308816 0
308824 0
308909 177
308911 132
308922 136
308932 77
308934 46
309078 96
309120 1
309249 47
309295 0
309324 119
309331 0
309345 0
309383 110
309426 0
309494 82
309597 5
309630 0
309659 319
309673 26
309763 31
309848 270
309946 0
310071 0
310236 57
310276 95
310283 5
310295 0
310308 0
310322 108
310400 0
310540 0
310613 3
310630 0
310705 0
310740 0
310837 0
310903 193
311098 71
311136 0
311212 76
311312 72
311461 0
311517 0
311551 0
311604 0
311655 0
311664 0
311703 0
311739 0
311856 0
311925 0
311957 0
311987 0
312009 0
312081 6
312102 0
312124 0
312162 86
312227 16
312233 0
312259 51
312548 152
312625 0
312659 35
312670 0
312695 0
312730 0
312760 15
312766 3
312819 0
312835 0
312868 0
312919 55
313084 1
313141 0
313209 0
313245 0
313268 0
313291 0
313293 0
313314 0
313450 702
313488 0
313519 0
313540 10
313582 33
313584 0
313600 0
313776 0
313795 0
313918 0
313993 6
314168 52
314178 49
314205 0
314236 0
314270 0
314310 0
314410 0
314435 0
314478 23
314523 16
314616 0
314643 0
314840 41
314865 28
314879 358
314931 229
314945 23
314997 0
315038 197
315073 0
315116 109
315131 14
315143 0
315178 360
315259 0
315291 182
315335 0
315369 112
315423 22
315632 0
315907 522
315909 87
316012 0
316135 114
316149 0
316234 0
316260 103
316299 11
316381 0
316415 114
316447 0
316501 0
316566 26
316741 418
317091 388
317095 337
317141 55
317186 0
317313 0
317377 203
317381 46
317514 0
317526 0
317548 14
317562 65
317709 147
317828 293
317856 0
317931 0
317960 14
317970 369
317973 233
318145 174
318210 562
318357 0
318363 16
318435 123
318571 66
318734 119
318807 85
318825 0
318827 784
319267 51
319305 0
319443 596
319516 0
319530 440
319827 0
319905 276
320030 111
320109 108
320157 0
320271 12
320283 146
320326 834
320499 119
320523 384
320542 0
320626 0
320652 120
320658 259
320802 271
320856 49
320996 152
321033 0
321220 312
321226 69
321237 12
321259 0
321273 16
321290 0
321325 183
321361 41
321465 22
321605 125
321655 197
321853 0
322035 249
322123 632
322153 21
322435 93
322585 90
322614 121
322636 220
322675 0
322681 204
322689 37
322720 52
322724 127
322878 162
322888 0
322977 219
322997 270
323000 148
323007 9
323025 364
323053 0
323088 209
323100 38
323121 33
323238 109
323267 29
323280 94
323290 0
323307 372
323310 195
323312 268
323319 0
323357 0
323429 0
323504 0
323798 0
323896 0
323978 43
324029 146
324248 159
324398 128
324401 248
324425 91
324534 17
324555 4
324572 2
324630 254
324660 539
324714 73
324734 0
324874 0
324951 10
325056 588
325068 29
325283 56
325389 91
325507 14
325591 0
325656 113
325665 104
325763 19
325848 36
325908 70
325932 327
326057 0
326136 133
326140 64
326160 139
326197 189
326236 406
326247 149
326263 88
326267 177
326281 3
326336 9
326359 0
326366 88
326447 2
326624 0
326786 0
326808 0
326839 114
326870 93
326936 14
327015 0
327251 32
327357 0
327379 0
327390 0
327428 0
327476 0
327479 391
327609 181
327628 0
327755 399
327964 182
328000 0
328099 117
328106 0
328223 0
328249 0
328334 0
328363 51
328393 0
328433 40
328446 165
328449 47
328511 0
328530 0
328533 3
328543 0
328593 0
328648 32
328702 101
328903 0
328970 0
329080 0
329090 1
329104 0
329239 0
329265 0
329285 0
329329 0
329515 76
329527 170
329551 0
329602 0
329725 0
329730 163
329742 0
329745 0
329806 0
329823 0
329889 0
329933 0
329948 0
329961 14
330030 5
330036 28
330060 0
330080 0
330171 24
330174 326
330180 20
330362 8
330518 0
330738 0
330761 0
330860 81
330864 191
330875 0
330897 94
330934 0
331001 0
331029 0
331080 38
331386 0
331483 0
331489 125
331533 23
331636 0
331658 105
331686 0
331696 0
331704 3
331718 0
331722 67
331861 0
331893 8
331943 10
332017 103
332021 150
332083 0
332102 0
332129 28
332151 299
332177 66
332179 0
332198 15
332246 8
332327 0
332378 393
332384 0
332452 0
332666 148
332697 136
332709 13
332725 23
332758 0
332807 42
332819 13
332987 0
333011 224
333141 419
333213 155
333223 886
333231 0
333291 0
333347 19
333378 0
333385 42
333429 0
333438 13
333503 200
333651 0
333736 0
333746 0
333850 196
333905 55
333998 83
334370 14
334469 0
334498 0
334537 0
334576 0
334823 88
334885 0
334894 0
334969 0
334987 0
335207 0
335227 28
335678 62
335681 8
335906 8
335983 11
336051 41
336126 159
336280 0
336325 0
336382 39
336437 25
336451 56
336561 262
336763 0
336896 4
336947 26
337189 5
337222 30
337438 210
337700 1
337703 356
337715 57
337762 125
337771 0
338192 35
338209 48
338669 8
338746 18
338814 21
338889 159
339020 0
339043 0
339088 0
339147 0
339154 0
339181 141
339193 0
339206 0
339315 0
339321 0
339357 174
339363 4
339478 0
339503 81
339559 343
339580 140
339593 68
339655 0
339784 11
339826 52
339961 0
339977 86
340054 40
340056 161
340107 11
340168 0
340181 67
340192 0
340307 0
340338 0
340349 55
340525 91
340531 94
340614 75
340646 442
340696 0
340710 75
340716 313
340977 4
340985 43
341003 22
341015 142
341115 161
341247 136
341259 119
341331 11
341550 84
341578 21
341658 78
341666 0
341733 202
341795 0
341811 396
341836 0
341944 0
341963 0
341968 59
341979 0
341987 56
342003 0
342031 283
342082 0
342087 125
342097 0
342140 3
342215 0
342227 0
342286 0
342294 0
342480 0
342499 0
342514 0
342559 0
342627 0
342685 0
342735 0
342832 0
342952 0
342999 0
343333 0
343480 0
343591 0
343672 0
343800 0
343821 0
343974 0
343982 0
343991 0
344115 0
344293 0
344327 0
344367 0
344462 0
344830 0
344928 0
344956 0
344973 0
344976 0
345016 0
345048 0
345129 0
345145 0
345161 0
345186 0
345322 0
345332 0
345339 0
345407 0
345420 0
345425 0
345613 0
345630 0
345750 0
345767 0
345887 0
345944 0
345948 0
345953 0
345957 0
346128 0
346138 0
346141 0
346203 0
346317 0
346425 0
346543 0
346601 0
346688 0
346732 0
346766 0
346971 0
347159 0
347233 0
347363 0
347389 0
347462 0
347480 0
347520 0
347579 0
347645 0
347715 0
347732 0
347747 0
347767 0
347854 0
347924 0
348088 0
348106 0
348175 0
348199 0
348206 0
348218 0
348243 0
348252 0
348354 0
348373 0
348431 0
348448 0
348472 0
348492 0
348521 0
348541 0
348785 0
348857 0
348915 0
349059 0
349097 0
349226 0
349254 0
349283 0
349347 0
349540 0
349550 0
349728 0
349736 0
349879 0
349908 0
349912 0
349972 0
349988 0
350014 0
350055 0
350086 0
350098 0
350136 0
350157 0
350232 0
350263 0
350361 0
350403 0
350465 0
350527 0
350556 0
350568 0
350618 0
350676 0
350703 0
350803 0
350812 0
350816 0
350852 0
350914 0
351018 0
351067 0
351083 0
351101 0
351183 0
351215 0
351457 8
351474 0
351502 0
351524 0
351545 0
351767 0
351771 0
351804 0
351806 0
351863 0
351869 0
351898 0
351908 0
351985 0
351998 0
352052 0
352136 0
352146 44
352257 0
352259 0
352327 0
352343 0
352410 0
352450 0
352484 0
352526 0
352559 0
352713 0
352721 0
352776 0
352837 0
353034 0
353192 0
353295 0
353435 0
353450 0
353457 0
353505 0
353524 0
353583 0
353631 0
353714 0
353735 0
354154 0
354244 0
354251 0
354274 0
354292 0
354323 0
354388 0
354463 0
354674 0
354697 0
354914 0
354974 0
355114 0
355164 0
355338 0
355448 0
355472 0
355524 0
355536 0
355572 0
355852 0
355947 0
355958 0
355982 0
356022 0
356045 0
356164 0
356198 0
356210 0
356305 0
356416 0
356501 0
356513 0
356545 0
356606 0
356630 0
356818 98
356824 2
356908 66
356988 0
357050 60
357054 207
357067 69
357085 0
357126 0
357138 101
357152 340
357259 0
357273 109
357275 49
357290 0
357316 15
357340 263
357383 0
357391 0
357404 0
357451 0
357466 0
357478 0
357481 205
357517 129
357554 0
357799 0
357843 0
357942 0
358086 276
358124 0
358168 266
358189 5
358225 48
358306 55
358583 0
358609 0
358619 0
358631 0
358669 0
358672 0
358726 292
358730 61
358770 0
358864 52
358884 17
358954 0
358982 0
359107 61
359117 0
359124 0
359222 0
359532 456
359622 150
359630 0
359726 206
359759 284
359837 0
359849 0
359980 0
359988 241
360013 4
360020 9
360090 0
360100 31
360125 3
360137 5
360143 0
360188 2
360203 366
360205 433
360286 0
360310 0
360350 21
360402 0
360419 155
360490 0
360498 0
360517 0
360549 1
360557 46
360591 0
360602 32
360641 0
360656 0
360709 0
360726 0
360758 13
360767 0
360812 0
360831 0
360848 0
360865 0
360877 0
360899 81
360947 0
361055 0
361073 276
361085 48
361203 0
361210 57
361212 167
361227 96
361231 189
361251 72
361282 31
361477 92
361517 210
361592 200
362326 0
362517 10
362578 0
362590 0
362742 114
362746 104
362752 97
362782 0
362820 0
362935 0
363016 0
363130 176
363134 188
363169 519
363230 0
363236 0
363239 118
363251 66
363396 230
363404 81
363412 0
363435 0
363450 59
363527 67
363738 0
363776 0
363797 31
363804 0
363814 1
363836 400
363866 237
363916 325
363932 0
364026 183
364144 67
364174 251
364201 30
364251 44
364255 134
364381 36
364421 0
364467 339
364509 0
364514 0
364524 0
364534 0
364567 61
364698 0
364741 12
364754 0
364758 620
364834 0
364941 296
365130 546
365178 20
365304 18
365565 4
365589 56
365693 135
365695 115
365762 360
365798 581
365865 295
365894 0
365918 135
366035 168
366077 200
366140 1466
366151 0
366158 0
366188 48
366296 0
366304 0
366342 0
366400 104
366451 21
366481 27
366491 63
366541 75
366559 45
366734 0
366881 0
366887 0
366907 35
366967 120
367027 276
367052 0
367088 80
367157 0
367160 152
367345 47
367407 182
367436 11
367512 389
367580 0
367746 0
367809 125
367834 0
367840 0
367891 2
367921 0
367981 0
367999 127
368011 293
368066 140
368289 0
368387 0
368396 0
368417 0
368435 71
368447 79
368452 171
368482 0
368570 32
368722 580
368726 17
369083 0
369098 0
369131 0
369177 252
369191 0
369224 0
369235 30
369241 0
369259 22
369289 156
369329 0
369349 0
369383 0
369419 39
369443 0
369572 0
369659 0
369680 0
369710 0
369745 256
369753 34
369805 38
369863 23
369911 288
369973 224
370001 0
370036 21
370124 135
370190 0
370208 0
370262 59
370298 0
370301 0
370314 157
370365 85
370367 70
370371 122
370395 0
370416 0
370447 0
370477 0
370537 122
370616 0
370622 0
370838 0
370868 0
370933 0
370993 88
371025 158
371063 0
371113 0
371213 12
371281 257
371438 0
371498 0
371516 0
371535 91
371549 1
371562 0
371609 0
371640 0
371657 0
371687 0
371723 0
371735 0
371751 0
371765 0
371800 0
371811 28
371830 75
371890 0
371908 0
371921 0
371969 1
372027 0
372035 0
372299 0
372346 11
372406 298
372494 4
372554 45
372557 0
372566 0
372596 58
372608 37
372626 0
372664 258
372668 45
372764 154
372821 81
372881 258
372887 123
372929 0
372941 0
372981 0
372987 0
373013 0
373034 0
373075 0
373077 1
373107 45
373121 0
373253 33
373282 0
373301 15
373313 0
373317 0
373371 45
373373 130
373392 0
373510 0
373578 0
373644 0
373659 0
373674 0
373707 4
373739 0
373777 0
373794 0
373799 0
373887 0
373929 54
373967 86
373995 110
373999 0
374315 285
374318 231
374404 270
374419 43
374431 0
374460 14
374483 0
374513 78
374573 39
374591 0
374603 36
374607 0
374633 41
374663 299
374919 0
375029 373
375178 0
375251 305
375293 122
375436 0
375497 86
375505 0
375610 1
375665 244
375673 0
375718 0
375746 7
375757 6
375769 0
375772 187
375780 102
375805 0
375818 2
375844 0
375859 0
375890 0
375919 310
375944 1
376078 0
376140 65
376256 102
376389 0
376499 10
376544 5
376583 2
376610 0
376674 0
376825 29
376889 75
376926 0
376958 66
376970 0
377002 158
377064 0
377100 0
377107 155
377170 62
377217 2
377261 0
377297 16
377375 16
377381 0
377405 0
377477 0
377534 0
377546 0
377580 0
377695 0
377701 0
377723 48
377741 0
377827 0
377886 0
377944 0
377965 0
378105 106
378146 13
378158 30
378198 0
378222 0
378276 0
378278 0
378320 42
378332 0
378408 0
378585 0
378695 0
378724 14
378736 0
378778 0
378790 11
378850 9
378869 0
378946 7
378986 0
379003 13
379075 0
379081 0
379160 5
379171 43
379187 0
379224 160
379279 179
379281 54
379349 5
379416 4
379544 62
379703 0
379720 0
379770 0
379808 0
380037 0
380061 0
380076 8
380102 0
380229 100
380331 0
380432 0
380465 0
380490 90
380492 0
380509 0
380515 0
380535 0
380555 0
380559 5
380609 0
380627 0
380652 0
380684 0
380719 0
380902 0
380915 0
381069 303
381125 35
381141 0
381158 0
381207 32
381233 0
381411 0
381494 0
381795 0
381797 0
381907 94
381976 0
382031 0
382286 0
382459 59
382462 70
382468 40
382499 57
382709 166
382711 77
382751 357
382826 0
382874 6
382940 248
383372 9
383376 254
383378 25
383405 605
383411 235
383461 0
383548 204
383552 637
383593 204
383607 436
383896 0
383955 0
383974 0
384133 141
384265 284
384280 0
384301 78
384376 0
384445 0
384484 0
384512 0
384573 3
384653 180
384830 0
384846 0
384879 105
384894 0
384989 60
385073 0
385174 40
385218 108
385349 47
385359 70
385380 298
385420 334
385484 0
385616 302
385652 0
385743 0
385766 0
385788 140
385825 0
385892 0
385946 49
385976 0
385983 224
386074 16
386089 13
386230 0
386266 0
386293 1
386327 0
386466 0
386521 74
386559 118
386713 0
386800 215
386866 60
387091 0
387133 10
387181 131
387197 31
387358 0
387421 0
387490 0
387503 0
387598 421
387780 13
387814 1
387839 26
387846 503
387850 96
387854 309
387865 0
387875 0
387904 0
387908 4
387992 12
388093 77
388162 350
388170 98
388180 0
388204 337
388235 51
388357 257
388387 32
388440 182
388443 270
388482 12
388518 0
388539 1579
388570 642
388723 15
388970 0
389065 0
389092 21
389128 28
389148 50
389152 67
389168 1
389183 70
389247 116
389287 22
389313 0
389349 0
389361 31
389398 48
389430 0
389467 88
389528 0
389536 1
389763 0
389777 0
389804 106
389821 0
389891 0
389928 0
389973 0
389998 21
390219 107
390328 0
390369 44
390379 186
390432 2
390473 40
390581 0
390611 17
390687 0
390694 24
390817 0
390825 0
390889 68
390913 224
390979 120
390987 0
390995 0
391003 4
391162 0
391300 0
391303 0
391307 0
391329 0
391331 0
391372 14
391395 0
391473 0
391583 0
391586 53
391781 32
391795 0
391813 0
391821 0
391851 1
391877 0
391892 41
392058 73
392120 516
392141 100
392169 54
392171 546
392249 108
392261 0
392437 32
392516 473
392530 0
392546 0
392625 0
392638 0
392649 2
392661 6
392697 0
392726 0
392965 0
392996 611
393097 0
393182 1
393313 202
393316 0
393347 0
393382 0
393405 0
393419 0
393433 0
393477 0
393512 0
393532 0
393690 5
393770 0
393874 0
393876 311
393897 0
393930 0
393975 73
393993 0
394001 0
394062 0
394079 0
394091 0
394099 0
394166 148
394180 0
394243 0
394254 0
394373 0
394420 59
394438 0
394489 60
394542 0
394550 404
394661 0
394815 0
394859 0
394867 36
394941 7
394997 0
395013 0
395246 63
395288 263
395292 568
395348 0
395566 188
395570 838
395635 5
395696 4
395712 0
395903 0
395945 9
395951 202
396011 0
396095 14
396098 0
396155 0
396158 0
396169 0
396171 0
396274 27
396295 0
396340 0
396422 1
396460 76
396489 6
396511 126
396585 209
396656 0
396735 3
396751 42
396871 101
397009 0
397037 0
397173 0
397180 162
397215 31
397293 0
397390 0
397402 0
397433 0
397456 437
397459 423
397478 53
397490 192
397584 111
397678 115
397718 261
397827 6
397935 0
397968 0
397992 479
398193 99
398225 0
398241 0
398274 0
398337 0
398375 23
398443 60
398646 77
398657 0
398700 0
398742 0
398760 0
398763 0
398886 0
398991 0
399057 0
399064 0
399081 0
399156 0
399174 0
399180 0
399214 0
399237 0
399264 0
399278 0
399486 0
399491 0
399495 0
399536 0
399549 82
399564 0
400077 0
400096 0
400109 0
400128 0
400146 0
400155 0
400158 0
400167 0
400357 0
400477 4
400506 105
400524 37
400543 0
400567 14
400683 116
400732 160
401164 3
401265 482
401275 94
401317 0
401325 0
401372 52
401412 686
401416 730
401503 178
401572 4
401731 338
401822 0
401874 110
401883 0
401899 0
402060 0
402074 0
402090 0
402268 0
402348 0
402363 0
402400 0
402444 0
402459 0
402534 0
402616 0
402651 0
402702 0
402784 0
402792 0
402837 0
402888 0
402900 0
402919 0
403047 0
403408 70
403420 0
403597 0
403642 0
403676 0
403688 0
403977 0
404001 0
404016 0
404106 0
404127 0
404316 0
404382 0
404412 0
404418 0
404448 0
404589 0
404599 0
404626 0
404692 0
404844 0
404962 0
405017 0
405118 0
405263 0
405272 0
405291 0
405336 0
405399 0
405442 0
405466 0
405567 0
405577 0
405579 0
405665 0
405750 0
405812 0
405861 11
405884 392
405936 5
405941 0
405971 0
406046 0
406110 0
406124 0
406130 148
406160 0
406201 0
406264 66
406637 248
406716 0
406743 19
406768 0
407006 0
407020 0
407109 0
407405 0
407422 0
407499 128
407544 0
407606 42
407629 99
407645 22
407792 0
407816 0
407831 0
407843 0
408065 66
408154 0
408326 0
408411 434
408476 7
408511 0
408527 0
408584 0
408595 0
408606 0
408632 0
408697 0
408738 0
409052 0
409131 11
409156 0
409171 0
409188 0
409208 0
409216 0
409242 4
409298 223
409373 6
409380 70
409469 0
409673 0
409781 165
409828 42
409832 140
409862 0
409940 0
409966 0
410054 0
410207 50
410230 0
410537 0
410547 2
410645 0
410687 3
410772 18
410788 0
410862 12
410879 0
410966 313
411001 593
411004 281
411130 2
411166 162
411171 106
411356 0
411362 26
411418 175
411549 2
411662 0
411763 0
411775 0
411808 0
411820 220
411976 28
412116 242
412280 11
412289 0
412308 25
412372 0
412410 322
412412 509
412557 82
412682 0
412808 0
412826 120
412878 0
413502 244
413596 91
413643 0
413802 30
413836 186
413845 6
413903 116
413931 0
413967 64
414169 8
414368 77
414490 309
414499 0
414644 207
414691 69
414759 0
414791 0
414800 171
414824 277
414885 114
414893 0
414914 8
414933 0
414946 29
414966 0
414975 448
414980 24
415001 65
415034 96
415104 90
415175 170
415184 116
415238 0
415317 6
415393 0
415426 72
415476 16
415593 0
415616 0
415668 0
415710 0
415906 0
415932 0
416019 9
416092 0
416139 71
416146 0
416148 0
416187 1
416292 0
416300 0
416324 0
416403 0
416425 0
416443 0
416586 0
416595 0
416614 0
416649 0
416685 0
416700 14
416790 0
416854 0
416896 0
416913 0
416954 0
417038 1
417148 25
417226 0
417238 154
417350 370
417432 0
417449 0
417462 0
417474 0
417505 0
417530 0
417579 0
417620 0
417653 0
417669 0
417760 0
417859 0
417907 0
418033 0
418125 0
418241 0
418257 89
418310 0
418353 0
418419 0
418551 0
418634 0
418651 0
418666 0
418785 0
418795 0
418808 0
418811 0
418829 0
418839 0
418843 0
418859 0
418882 4
418902 0
418930 0
418944 0
418986 26
418988 0
419045 8
419142 0
419173 0
419339 84
419375 0
419559 0
419646 68
419703 4
419715 105
419794 0
419813 0
419817 0
420070 0
420090 0
420150 0
420167 0
420179 0
420195 0
420297 0
420603 0
420640 0
420938 0
420956 0
421077 0
421364 0
421386 0
421441 0
421511 0
421578 0
421755 0
421922 0
421927 0
422001 0
422076 0
422196 0
422222 0
422332 0
422365 0
422414 105
422485 0
422539 0
422628 0
422662 0
422817 0
422963 0
423114 0
423233 0
423283 0
423399 0
423498 0
423509 0
423577 53
423630 344
423688 0
423700 10
423728 301
423732 111
423786 0
423872 193
424031 0
424082 0
424133 0
424145 23
424155 39
424209 140
424247 33
424263 244
424270 458
424323 71
424603 0
424632 75
424653 440
424675 137
424710 29
424727 0
424773 2
424796 0
424829 0
424843 0
424853 5
424883 33
424961 30
424973 444
424977 4
425003 169
425050 4
425063 13
425153 471
425230 21
425349 0
425537 469
425567 244
425586 0
425726 209
425780 92
425811 188
425825 165
426148 572
426186 142
426287 258
426371 20
426401 37
426405 0
426416 232
426431 0
426551 81
426654 99
426718 0
427139 177
427143 13
427169 3
427188 0
427213 0
427245 0
427482 0
427517 164
427594 0
427741 0
427786 70
427821 0
427834 66
427908 146
427941 0
427986 76
427996 9
428024 174
428123 137
428138 429
428153 214
428163 0
428213 515
428273 97
428288 245
428313 11
428502 0
428553 0
428654 185
428671 10
428684 26
428688 4
428709 29
428714 317
428814 24
428842 302
428898 13
428982 0
429075 98
429108 0
429114 0
429178 0
429180 11
429208 35
429228 20
429252 15
429270 0
429334 0
429351 53
429420 0
429506 139
429536 45
429596 44
429614 6
429626 453
429630 0
429686 15
429960 0
430061 25
430078 9
430091 37
430095 77
430121 127
430219 83
430375 0
430389 0
430427 161
430507 145
430575 29
430789 187
430799 72
430867 362
430889 0
430903 50
430974 15
430998 0
431018 240
431078 273
431093 221
431151 123
431202 0
431438 122
431442 9
431468 15
431472 106
431493 155
431498 372
431712 0
431734 0
431800 0
431955 25
432095 13
432160 177
432169 20
432193 0
432246 0
432300 0
432348 0
432350 0
432360 0
432399 0
432425 0
432440 0
432485 220
432510 0
432519 0
432534 0
432603 0
432657 6
432663 0
432800 46
432830 0
432860 0
432892 16
432915 0
433019 3
433192 0
433222 0
433254 0
433326 0
433449 0
433499 468
433517 0
433529 90
433554 51
433574 166
433578 147
433589 54
433621 9
433679 103
433716 0
433812 0
433827 6
433848 0
434049 28
434219 149
434261 15
434365 62
434465 128
434633 89
434681 135
434690 0
434772 44
434831 450
434848 422
434937 0
434956 39
434993 0
435126 0
435161 0
435184 0
435404 720
435431 414
435580 0
435658 0
435701 0
435730 0
435790 0
435820 0
435904 0
435964 0
436010 0
436060 0
436066 0
436149 0
436243 0
436340 0
436360 0
436373 0
436409 0
436411 0
436433 0
436444 0
436565 0
436631 0
436672 0
436718 0
436797 83
436807 0
436829 40
436834 0
436863 0
436865 33
436943 0
436980 0
437026 0
437073 0
437109 0
437176 0
437200 0
437350 0
437401 0
437422 0
437472 0
437505 57
437641 253
437758 251
437782 154
437863 1368
437996 181
438017 217
438047 84
438056 122
438079 298
438211 105
438285 188
438366 9
438385 0
438422 0
438450 70
438510 0
438517 73
438525 58
438531 2
438722 0
438778 0
438800 0
438921 17
438992 0
439237 0
439422 27
439431 13
439458 0
439485 0
439600 38
439696 322
439736 11
439763 115
439799 385
439832 514
439924 0
440004 0
440064 0
440220 58
440310 30
440396 54
440402 17
440604 0
440705 247
440730 49
440760 264
440780 0
440829 1
440955 0
440995 127
441206 141
441266 8
441274 0
441353 0
441368 0
441416 0
441458 0
441497 0
441525 0
441656 0
441695 0
441758 0
441986 0
442043 0
442056 0
442224 0
442238 0
442274 0
442293 0
442334 8
442381 91
442440 0
442462 0
442577 0
442656 0
442725 0
442758 0
442774 0
442836 0
442845 0
442914 0
443019 0
443033 0
443068 25
443127 65
443165 681
443275 0
443297 0
443307 28
443383 77
443436 16
443572 235
443578 259
443619 100
443698 129
443710 0
443724 134
443856 0
443889 0
443895 0
443914 77
443917 543
444052 119
444197 37
444213 13
444223 86
444242 0
444358 0
444506 0
444522 426
444532 46
444661 193
444956 217
444984 0
445252 0
445263 0
445270 0
445272 95
445283 0
445315 0
445390 0
445566 0
445607 135
445622 0
445630 0
445646 22
445662 173
445700 4
445786 643
445798 262
446147 48
446283 154
446304 49
446331 0
446365 366
446381 52
446442 0
446598 42
446656 0
446711 0
446824 0
446878 0
446998 0
447006 37
447074 231
447167 0
447178 0
447197 0
447308 0
447395 0
447448 0
447463 0
447600 0
447706 0
447718 0
447735 0
447746 0
447783 12
447796 135
447808 42
447838 0
447863 0
447947 0
447958 18
447980 0
447991 89
448071 0
448210 0
448242 0
448543 0
448551 0
448559 45
448604 0
448767 0
448828 143
448853 29
448866 0
448976 0
449030 0
449405 0
449611 0
449645 105
449740 0
449852 0
449861 0
449867 102
449888 65
450025 0
450140 38
450448 0
450458 0
450480 0
450497 0
450512 0
450536 0
450559 0
450635 0
450668 0
450696 6
450698 0
450719 6
450737 20
450773 0
450798 0
450884 1
450983 450
450992 102
451079 1
451081 8
451147 0
451199 0
451379 0
451418 0
451492 5
451504 0
451622 0
451679 25
451762 0
451815 0
451864 47
451955 4
452058 56
452159 0
452259 0
452385 0
452467 0
452634 0
452678 0
452709 1
452738 0
453006 47
453045 3
453171 66
453188 5
453242 0
453246 41
453266 25
453298 0
453452 0
453504 121
453595 737
453624 0
453686 0
453717 0
453852 24
453904 0
454091 0
454136 79
454150 0
454167 4
454184 0
454218 208
454220 413
454259 0
454277 0
454408 93
454445 0
454473 0
454564 0
454899 64
454916 0
454945 0
455025 4
455308 192
455329 0
455384 10
455388 14
455450 0
455485 0
455493 0
455499 0
455530 0
455672 0
455726 0
455785 166
455921 45
455961 227
455963 210
455970 15
455986 694
456066 0
456139 7
456190 10
456269 0
456301 0
456342 1
456411 0
456436 15
456568 0
456578 0
456681 0
456735 0
456770 0
456776 0
456827 0
456894 907
456967 34
456998 224
457013 5
457032 0
457066 153
457159 0
457201 186
457208 0
457244 2
457354 5
457367 0
457393 162
457399 195
457476 0
457564 32
457645 79
457732 352
457842 0
457881 0
457903 0
457939 0
458002 0
458011 0
458024 0
458047 0
458065 0
458193 0
458222 0
458280 0
458283 0
458471 273
458623 0
458905 0
458918 0
459068 0
459105 0
459160 0
459182 0
459254 0
459323 0
459328 0
459506 0
459598 0
459791 0
459985 0
460030 0
460039 0
460087 0
460265 0
460492 0
460859 0
460861 0
460930 0
460990 0
461044 0
461076 0
461251 0
461512 0
461530 0
461689 0
461739 0
461856 0
461870 0
461949 0
461961 0
461990 0
462083 0
462121 206
462216 183
462247 16
462315 241
462390 14
462411 330
462435 367
462437 20
462453 0
462657 251
462660 0
462672 114
462714 92
462902 0
462993 288
463008 241
463077 0
463107 0
463159 0
463179 0
463305 0
463352 0
463364 0
463382 0
463565 127
463593 28
463685 43
463729 199
463901 394
463929 0
464049 0
464295 0
464336 0
464416 13
464467 0
464710 72
464717 296
464736 64
464824 23
464902 0
464909 72
464929 28
464992 238
464995 340
465040 50
465083 359
465161 0
465318 0
465413 0
465419 11
465445 365
465479 88
465510 400
465643 11
465775 5
465798 0
465844 125
465855 0
465862 89
466020 0
466152 305
466284 0
466321 0
466333 24
466435 0
466491 3
466606 137
466662 21
466673 42
466699 16
466780 0
466789 54
466973 75
466998 263
467000 528
467091 0
467099 29
467255 3
467281 0
467308 42
467320 45
467374 0
467395 93
467428 0
467431 3
467541 2
467583 4
467596 1
467675 0
467700 17
467712 3
467787 133
467868 0
467955 0
467984 9
468005 0
468139 143
468143 155
468184 0
468215 0
468247 24
468256 0
468288 191
468296 262
468376 0
468503 11
468528 0
468874 24
468939 45
469069 59
469235 216
469482 156
469569 0
469597 0
469608 35
469644 0
469738 39
469839 0
469860 0
469915 2
469917 1
470130 5
470145 0
470151 7
470202 45
470208 105
470217 0
470311 0
470479 0
470537 0
470596 0
470611 0
470652 15
470704 0
470721 0
470791 0
470819 0
470901 0
470907 0
470928 5
470972 0
471209 0
471228 284
471314 0
471324 7
471414 0
471426 0
471465 0
471543 38
471612 167
471650 0
471680 0
471879 24
472036 0
472266 135
472305 105
472473 90
472540 169
472576 36
472673 735
472680 200
472705 3
472854 176
472893 196
472968 0
472992 15
473103 24
473213 399
473225 195
473579 0
473821 0
473831 255
474225 15
474265 0
474362 0
474385 22
474475 139
474592 64
474698 62
474764 38
474794 0
474841 348
474853 491
474964 0
475049 8
475070 0
475140 0
475227 93
475259 15
475325 8
475342 0
475369 0
475437 68
475448 0
475455 0
475583 13
475740 0
475800 183
475897 212
476053 170
476139 0
476182 0
476189 45
476212 1
476219 0
476246 0
476265 0
476314 189
476345 0
476425 0
476465 0
476483 0
476489 0
476545 95
476547 0
476584 0
476640 0
476680 34
476710 0
476767 24
476806 0
476959 0
477134 8
477324 0
477328 360
477366 0
477390 79
477393 358
477412 45
477445 41
477487 115
477505 8
477546 0
477565 23
477571 2
477655 0
477715 0
477784 0
477869 0
477979 5
477994 0
478018 0
478050 0
478082 0
478087 0
478123 0
478132 0
478152 0
478267 110
478567 45
478636 16
478681 0
478692 0
478710 0
478930 6
478990 0
479436 0
479497 73
479595 0
479691 109
479761 735
479777 0
479905 0
479935 0
480033 113
480236 38
480314 0
480336 29
480356 0
480430 0
480497 528
480568 37
480703 6
480719 2
480783 68
480947 32
480974 109
480998 0
481015 0
481141 0
481199 201
481366 29
481443 0
481511 0
481567 13
481599 0
481611 207
481630 40
481692 0
481702 0
481815 22
481845 0
481896 0
481976 57
482009 211
482012 75
482024 24
482036 0
482068 0
482167 0
482265 14
482273 13
482278 0
482286 0
482300 84
482366 12
482369 44
482411 0
482435 63
482487 0
482597 0
482643 0
482669 26
482671 0
482711 43
482822 325
482929 2
482939 22
483073 0
483093 0
483106 0
483135 0
483166 0
483214 0
483265 21
483360 0
483386 46
483445 0
483487 1
483505 0
483615 32
483658 0
483708 0
483742 0
483753 0
483762 0
483787 0
483793 18
483815 129
483817 49
483951 0
483958 0
483985 5
483987 6
484049 0
484098 0
484100 0
484127 0
484131 25
484134 0
484139 0
484176 0
484199 0
484215 0
484251 0
484272 0
484279 30
484299 37
484365 185
484369 31
484386 0
484390 0
484401 6
484411 0
484435 0
484458 0
484475 0
484484 0
484486 0
484524 0
484534 0
484540 0
484561 0
484567 0
484571 0
484634 0
484650 0
484666 0
484693 0
484717 0
484723 0
484753 0
484810 0
484845 0
484854 0
484858 0
484863 1
484884 0
484894 0
484899 0
484928 0
484961 0
484985 6
485041 9
485067 265
485071 141
485100 0
485103 0
485108 84
485161 0
485182 0
485206 0
485218 0
485225 0
485257 46
485337 88
485340 0
485354 0
485368 0
485383 0
485397 0
485405 0
485416 0
485425 0
485440 0
485469 0
485511 0
485533 0
485542 0
485545 0
485577 0
485595 0
485610 0
485628 0
485643 0
485668 0
485693 0
485704 0
485718 0
485757 0
485782 71
485796 0
485825 0
485838 0
485846 0
485870 0
485910 0
485934 0
485940 0
485946 0
485961 0
485979 0
485993 0
486044 0
486093 0
486113 0
486146 0
486154 0
486209 0
486231 0
486234 0
486246 0
486293 47
486317 0
486333 0
486347 0
486360 0
486368 0
486394 0
486414 5
486432 0
486435 0
486444 0
486465 0
486468 0
486477 0
486487 0
486498 0
486560 3
486579 0
486594 0
486624 0
486651 0
486699 0
486719 25
486741 0
486788 0
486791 0
486828 0
486840 0
486843 0
486858 0
486925 0
486956 0
486963 0
486983 6
487050 0
487143 0
487161 12
487193 18
487429 192
487471 0
487662 0
487668 0
487678 0
487687 0
487747 0
487794 0
487843 0
488039 191
488329 20
488343 0
488379 1
488590 0
488620 982
488700 32
488798 106
488880 81
488903 387
488907 0
488915 0
488933 77
488981 974
488989 158
489005 8
489080 0
489141 0
489179 0
489210 0
489227 0
489234 0
489245 0
489254 0
489271 0
489279 0
489313 0
489321 0
489369 0
489386 0
489390 0
489399 0
489410 0
489442 0
489466 94
489531 19
489535 124
489543 0
489591 0
489617 0
489647 0
489679 2
489711 0
489732 0
489755 0
489759 0
489773 0
489823 0
489830 0
489839 0
489884 43
489888 0
489896 0
489937 0
489998 115
490027 2
490064 18
490143 58
490282 81
490350 131
490370 159
490389 399
490488 126
490536 0
490577 232
490657 219
490710 221
490758 122
490765 112
490771 40
490799 73
490804 92
490850 0
490974 501
491023 217
491071 0
491134 0
491195 40
491242 12
491245 102
491269 0
491299 0
491332 188
491364 0
491389 26
491414 22
491485 0
491672 0
491680 106
491708 29
491807 0
491836 0
491911 0
491936 8
491949 0
491981 79
492005 122
492059 0
492110 0
492274 0
492285 0
492315 0
492355 37
492359 639
492363 295
492408 0
492435 102
492490 0
492541 0
492580 0
492690 0
492719 72
492759 0
492831 0
492859 0
492868 12
492887 2
493077 0
493124 0
493138 0
493193 0
493239 0
493311 4
493356 0
493364 58
493414 74
493481 0
493589 0
493684 0
493700 46
493758 1
493779 60
493806 675
493856 172
494185 0
494246 66
494286 77
494321 0
494331 0
494358 0
494432 0
494556 0
494659 0
494665 0
494703 39
494733 10
494745 0
494783 0
494848 31
494852 9
495013 1
495063 123
495111 0
495134 0
495428 0
495540 0
495569 0
495622 0
495660 0
495693 0
495797 0
495875 0
496014 0
496082 0
496218 0
496227 0
496256 0
496269 0
496329 0
496395 0
496401 0
496424 0
496494 0
496518 0
496548 0
496614 0
496629 0
496818 0
496863 0
496892 0
496911 0
496926 0
497056 0
497324 0
497378 0
497474 0
497505 0
497513 0
497527 0
497652 0
497765 0
497885 0
498307 0
498357 0
498491 0
498509 0
498538 0
498652 0
498691 0
498812 0
498824 0
498839 0
498884 0
498914 0
499035 0
499057 0
499117 0
499180 0
499257 0
499263 0
499277 0
499291 0
499326 0
499372 0
499460 0
499626 0
499645 0
499661 0
499663 0
499674 0
499700 0
499706 107
499734 0
499794 0
499806 0
500064 691
500170 26
500303 189
500342 44
500364 12
500493 0
500539 0
500609 0
500676 0
500763 0
500788 0
500798 0
500854 0
500984 0
501029 0
501037 0
501052 0
501102 24
501161 0
501347 0
501545 0
501752 0
501801 0
501853 0
501898 0
501929 0
501950 0
501963 0
501988 0
502106 0
502259 0
502288 0
502328 0
502342 0
502386 0
502425 0
502454 0
502479 0
502502 0
502571 0
502709 0
502754 0
502759 0
502793 0
502800 0
502854 0
502872 0
502929 0
503056 0
503122 0
503161 0
503198 65
503211 338
503213 654
503242 157
503273 0
503287 23
503296 0
503302 173
503360 0
503378 0
503400 15
503412 0
503483 0
503570 0
503582 100
503603 0
503677 0
503739 0
503757 0
503764 0
503886 0
503973 0
504010 95
504128 0
504131 113
504184 298
504418 0
504471 29
504516 0
504555 8
504564 26
504589 0
504632 0
504654 0
504711 0
504734 96
504834 271
504863 65
504884 0
504906 0
504921 250
505039 39
505080 0
505104 0
505174 0
505192 0
505389 0
505404 0
505455 158
505475 52
505503 90
505587 163
505664 0
505722 31
505745 111
505760 165
506100 0
506148 91
506277 0
506335 10
506413 0
506417 20
506518 0
506562 395
506571 0
506580 27
506681 140
506687 89
506742 69
506799 133
506808 17
506820 0
506872 0
507051 61
507066 1
507089 0
507098 8
507138 204
507159 33
507356 0
507394 0
507466 0
507592 0
507604 0
507674 0
507692 0
507702 93
507810 0
507832 0
507944 0
507966 0
507984 0
508100 0
508108 0
508112 0
508232 0
508402 0
508427 0
508432 0
508466 0
508486 0
508578 0
508591 0
508601 40
508706 0
508955 0
509021 0
509037 0
509087 0
509126 0
509193 0
509348 0
509361 0
509387 0
509486 0
509519 0
509561 0
509615 0
509899 0
510009 0
510056 0
510074 0
510132 0
510164 0
510237 75
510248 0
510264 0
510322 0
510333 0
510378 25
510430 74
510442 515
510457 0
510516 82
510519 50
510580 537
510601 0
510637 38
510667 0
510715 167
510786 21
510797 5
511238 0
511254 235
511290 0
511397 9
511518 0
511686 33
511731 0
511781 0
511838 0
511868 0
511899 3
512186 0
512502 12
512582 0
512604 386
512821 98
513025 9
513137 106
513224 297
513300 8
513355 0
513499 0
513614 0
513700 17
513773 0
513837 0
514050 143
514236 0
514665 0
514680 0
514776 21
514803 0
514809 39
514967 0
514993 1
515204 46
515273 32
515321 89
515374 190
515550 28
515660 58
515847 34
515858 111
515862 176
515870 127
515879 0
516001 0
516009 0
516018 0
516073 109
516086 8
516183 153
516192 0
516198 0
516227 0
516230 35
516392 0
516409 0
516441 0
516447 4
516483 0
516669 159
516896 8
516903 110
516932 0
517007 0
517150 0
517181 374
517234 339
517247 236
517366 0
517421 203
517464 112
517474 0
517485 46
517495 0
517705 0
517760 23
517771 0
517804 233
517900 0
517924 0
517991 0
518051 0
518121 0
518200 0
518275 0
518355 0
518385 0
518404 0
518409 19
518424 0
518467 0
518622 0
518652 0
518671 0
518675 0
518691 0
518732 0
518901 0
518904 0
518965 0
519081 5
519107 0
519282 0
519316 0
519404 0
519410 0
519436 0
519439 0
519479 0
519491 0
519588 28
519599 81
519719 0
519731 0
519821 70
519850 11
519882 49
519917 0
519943 37
519962 133
520032 23
520049 0
520090 75
520224 0
520320 0
520452 0
520508 0
520524 132
520536 33
520566 21
520626 0
520678 1
520736 1090
520801 155
520804 132
520864 172
520957 68
520989 275
521010 82
521012 176
521072 0
521153 0
521206 0
521259 0
521346 45
521350 1
521368 205
521420 182
521452 0
521508 184
521610 49
521665 543
521702 0
521766 13
521768 161
521829 0
521845 44
521923 63
521977 50
521985 41
522008 0
522024 18
522066 0
522165 188
522174 62
522229 402
522231 461
522315 2
522348 123
522379 556
522490 0
522532 104
522534 292
522662 96
522692 279
522719 627
522748 54
522887 115
523023 121
523055 19
523369 32
523511 69
523537 0
523565 0
523817 395
523820 253
523945 549
524029 0
524114 61
524168 109
524247 0
524497 13
524582 0
524694 0
524705 20
524735 0
524766 0
524795 0
524806 0
524854 0
524932 0
524996 0
525032 0
525046 0
525049 0
525065 0
525116 0
525346 0
525358 0
525469 0
525473 0
525505 0
525657 0
525744 0
525771 0
525876 0
525949 0
526093 476
526129 36
526144 63
526264 55
526296 0
526350 16
526372 0
526475 262
526558 0
526594 5
526648 0
526762 31
526779 306
526928 0
527200 188
527297 12
527328 25
527369 0
527515 274
527518 113
527612 0
527627 28
527731 252
527747 21
527767 0
527785 202
527874 9
527895 41
527907 0
527933 0
527996 47
528003 8
528022 0
528033 0
528171 401
528211 0
528287 31
528325 503
528402 0
528413 0
528419 0
528448 0
528541 0
528545 0
528626 0
528684 0
528800 0
528834 0
529177 0
529196 0
529208 0
529256 0
529333 0
529474 0
529551 0
529679 0
530051 0
530297 317
530302 0
530326 9
530392 50
530468 71
530475 0
530535 156
530660 6
530672 0
530707 348
530736 26
530752 120
530791 83
530818 0
530852 4
530873 64
530920 8
530939 34
530981 0
531166 0
531213 48
531363 0
531410 0
531467 0
531476 0
531497 64
531745 0
531787 7
531839 12
531876 0
531927 174
531987 377
531991 397
532046 187
532080 0
532134 0
532225 218
532253 0
532267 457
532303 39
532318 338
532322 10
532332 7
532383 90
532395 41
532504 104
532569 157
532571 241
532640 116
532666 116
532697 209
532726 62
532729 567
532743 214
532759 315
532803 0
532824 0
532888 0
532901 0
532909 0
532949 189
532977 285
532987 0
533005 42
533011 0
533120 0
533284 26
533400 0
533522 0
533543 0
533670 0
533743 0
533750 0
533777 174
533911 0
533933 188
533948 1091
533951 349
534083 12
534221 547
534248 32
534255 0
534284 176
534308 32
534404 0
534409 0
534482 0
534500 0
534530 0
534572 107
534668 283
534742 0
534780 3
534799 0
534823 24
534898 0
534956 0
534992 0
535036 132
535039 182
535117 94
535136 139
535210 0
535258 0
535270 42
535297 0
535306 142
535344 64
535373 152
535408 26
535491 27
535513 367
535587 0
535617 0
535630 0
535648 0
535680 47
535690 416
535711 51
535731 367
535794 9
535999 163
536050 29
536061 62
536063 108
536102 0
536151 1
536227 672
536347 0
536421 0
536531 196
536552 104
536738 40
536745 255
536748 0
536756 56
536778 165
536819 0
536826 351
536844 6
536928 58
536962 54
537028 228
537132 33
537141 388
537150 176
537204 133
537341 135
537355 123
537385 0
537416 0
537431 17
537494 0
537520 27
537536 79
537575 334
537653 535
537784 229
537866 223
537891 85
537953 208
537965 0
538025 146
538037 0
538169 228
538229 135
538325 169
538406 23
538448 77
538481 71
538555 62
538572 0
538648 0
538711 35
538800 0
538846 2
538921 4
538958 0
539031 0
539053 0
539112 0
539142 0
539175 0
539237 25
539254 79
539289 0
539304 0
539352 0
539438 7
539475 0
539547 21
539656 0
539698 0
539732 0
539750 0
539756 0
539806 0
539859 0
539862 0
539886 287
539966 0
539971 0
540054 0
540099 0
540141 0
540163 0
540215 0
540232 0
540244 40
540248 149
540263 0
540275 0
540301 15
540357 0
540396 0
540430 228
540472 46
540512 18
540543 0
540596 64
540605 120
540608 475
540650 0
540667 0
540674 0
540681 0
540729 1
540738 0
540747 52
540763 0
540826 0
540836 0
540852 66
540855 0
540873 0
540900 54
540918 0
540950 79
540958 0
540997 1
541061 89
541080 45
541117 0
541146 0
541178 0
541181 0
541185 0
541212 0
541219 0
541222 0
541272 0
541360 0
541405 0
541461 0
541482 0
541485 0
541510 0
541514 0
541516 0
541563 29
541592 0
541595 0
541610 0
541643 48
541659 0
541705 0
541709 0
541747 0
541760 0
541801 0
541905 35
541949 0
541961 0
541995 72
542009 66
542015 9
542020 0
542024 0
542037 0
542059 19
542078 0
542085 0
542096 0
542107 184
542112 0
542127 25
542148 107
542278 28
542310 24
542328 136
542398 501
542581 80
542658 61
542718 46
542777 0
542795 61
542903 171
542954 231
542960 1
542973 0
542979 0
543027 0
543071 49
543084 79
543108 34
543161 42
543173 0
543190 262
543233 16
543256 0
543297 1
543399 44
543474 17
543521 0
543577 4
543603 148
543645 25
543746 0
543858 15
543867 303
543869 418
544010 258
544031 2
544102 0
544129 21
544217 0
544271 0
544326 142
544406 0
544511 0
544732 40
544737 22
544924 448
544934 202
544956 72
545101 166
545125 0
545156 37
545183 191
545189 400
545195 83
545202 50
545230 125
545236 228
545243 0
545359 0
545365 0
545376 2
545412 0
545437 0
545511 0
545526 0
545622 0
545631 0
545634 0
545647 0
545667 0
545708 0
545821 0
545828 0
545833 0
545877 0
545890 0
545956 7
546109 0
546310 164
546331 116
546350 0
546352 115
546409 3
546601 20
546677 0
546772 68
546803 680
546829 15
546860 231
546908 0
546966 0
546986 0
547036 327
547207 0
547244 88
547280 116
547297 28
547359 0
547438 44
547473 394
547481 556
547484 0
547491 0
547494 146
547497 22
547501 0
547504 7
547507 0
547511 0
547514 206
547522 0
547533 0
547543 0
547552 0
547561 2
547587 0
547607 0
547689 34
547692 0
547771 0
547787 0
547797 0
547824 0
547833 0
547864 0
547878 44
547917 0
547974 0
548145 0
548178 384
548223 177
548256 0
548313 47
548349 0
548357 0
548408 0
548449 0
548530 758
548634 0
548640 6
548678 0
548709 280
548739 0
548859 0
549027 0
549097 0
549222 79
549330 262
549393 520
549399 473
549420 160
549524 0
549566 171
549570 109
549631 0
549643 0
549646 0
549671 0
549720 216
549732 0
549780 0
550028 0
550056 26
550122 13
550272 44
550428 29
550617 125
550740 7
550775 0
550801 0
550824 0
550827 59
550923 1
550959 70
551004 0
551052 9
551061 0
551088 43
551139 201
551169 0
551177 78
551256 18
551327 0
551426 9
551594 0
551616 43
551687 0
551696 305
551704 403
551760 98
551777 0
551843 6
551996 0
552198 0
552211 48
552216 0
552227 91
552229 504
552233 175
552258 217
552273 1
552311 318
552320 428
552365 69
552491 0
552497 0
552500 979
552503 299
552545 12
552548 187
552570 4
552601 2
552606 0
552623 0
552659 0
552719 0
552732 0
552751 0
552848 0
552860 0
552879 0
552947 0
553000 0
553045 0
553086 0
553094 0
553138 0
553175 0
553190 0
553387 0
553439 0
553483 0
553499 0
553507 0
553526 0
553531 0
553551 0
553590 0
553721 0
553830 0
554078 0
554085 101
554158 27
554301 94
554314 0
554371 12
554385 0
554480 0
554487 0
554559 0
554583 25
554626 15
554640 79
554672 0
554700 20
554713 56
554737 0
554746 0
554855 0
554885 214
554901 0
555010 166
555025 21
555060 75
555115 0
555129 33
555171 25
555237 0
555371 92
555402 44
555414 5
555441 0
555477 0
555504 59
555508 1344
555600 48
555684 11
555731 280
555836 324
555840 256
555855 696
555861 195
555963 0
556052 229
556206 894
556264 0
556293 5
556318 1
556351 115
556428 129
556676 0
556911 57
556976 0
557010 155
557031 223
557158 0
557189 0
557202 165
557283 28
557301 0
557311 0
557435 0
557480 0
557514 0
557526 0
557614 0
557791 0
557842 0
557860 0
557946 0
558019 0
558210 0
558301 0
558349 0
558387 0
558439 0
558460 0
558592 0
558613 0
558619 0
558643 0
558688 0
558727 0
558811 35
558917 1
559076 105
559139 91
559146 23
559254 42
559419 76
559492 37
559571 0
559616 10
559672 0
559698 22
559744 0
559750 5
559760 0
559816 0
559840 0
559849 0
559852 0
559898 0
559909 0
559930 0
559964 0
559981 15
559993 39
560094 0
560140 7
560160 188
560188 0
560280 0
560323 0
560347 0
560354 0
560398 7
560400 0
560457 0
560498 0
560578 0
560591 54
560619 40
560659 0
560668 44
560677 83
560746 397
560827 0
560849 0
560882 0
560918 0
560927 114
560936 0
561017 2
561071 53
561272 0
561455 0
561602 119
561614 179
561665 1
561711 0
561773 101
561798 121
561952 148
562012 194
562091 86
562099 178
562103 501
562107 539
562160 53
562180 0
562197 192
562219 80
562251 4
562302 28
562305 257
562359 249
562361 132
562383 0
562403 85
562418 57
562434 66
562451 119
562464 537
562670 37
562717 192
562724 17
562841 0
562922 0
563049 0
563069 0
563102 50
563142 0
563237 0
563243 0
563278 0
563415 0
563448 0
563461 0
563464 27
563534 123
563550 87
563575 51
563751 0
563822 0
563848 0
563904 325
563923 0
564036 183
564181 0
564259 17
564385 97
564409 0
564457 0
564540 98
564711 596
564755 0
564908 0
564942 0
564958 0
564975 1
565009 262
565015 42
565168 2
565197 110
565261 265
565326 0
565365 96
565369 436
565380 73
565441 0
565479 0
565592 554
565621 171
565703 156
565754 237
565766 0
565776 0
565780 88
565792 130
565925 81
566039 11
566055 0
566072 0
566079 1
566113 1
566169 0
566210 26
566276 59
566394 30
566472 78
566501 0
566515 1
566547 51
566586 35
566588 128
566664 0
566718 52
566769 0
566828 255
566881 186
566962 3
566982 379
567100 0
567220 81
567262 158
567342 0
567778 60
567962 0
568042 0
568161 0
568307 0
568340 0
568386 0
568439 0
568457 0
568547 0
568567 0
568569 0
568635 0
568832 0
568984 172
569015 1785
569114 0
569141 0
569220 472
569234 0
569341 27
569343 0
569367 179
569408 0
569437 103
569466 55
569484 86
569540 0
569736 576
569773 0
569818 61
569953 0
570039 711
570048 1
570062 101
570095 1040
570147 0
570261 0
570372 559
570378 28
570433 821
570445 227
570481 0
570512 3
570525 55
570531 0
570580 0
570802 0
570823 0
570871 0
570962 0
571035 0
571061 0
571166 0
571343 0
571397 0
571466 0
571603 0
571611 0
571646 216
571687 169
571738 0
571747 0
571757 158
572037 1537
572058 230
572082 18
572094 12
572240 135
572290 89
572382 479
572385 299
572396 0
572424 222
572451 0
572465 639
572577 92
572640 207
572652 835
572676 0
572684 13
572744 379
572789 182
572820 395
572823 20
572838 255
572883 99
572947 0
573044 120
573047 280
573063 0
573075 80
573175 160
573178 523
573197 537
573356 0
573374 25
573457 0
573475 468
573744 0
573813 32
573816 39
573825 0
573840 42
573925 0
573987 115
573995 8
574059 146
574150 36
574163 0
574259 0
574288 162
574403 49
574452 0
574594 15
574695 89
574701 43
574717 71
574722 112
574814 0
574922 0
574961 0
575035 125
575075 0
575082 189
575117 6
575206 0
575217 0
575558 0
575714 0
575786 0
575789 0
575810 0
575944 0
576123 0
576129 0
576398 0
576668 0
576689 4
576726 0
576738 0
576853 48
577013 997
577015 6
577048 12
577060 39
577087 45
577157 107
577238 21
577283 105
577336 82
577394 94
577452 82
577498 90
577619 30
577723 58
577733 0
577831 6
577877 0
577884 28
578003 9
578097 11
578119 73
578133 0
578278 0
578291 361
578315 0
578338 0
578425 0
578577 0
578594 0
578677 0
578702 0
578747 0
578783 0
578846 0
578912 0
579068 0
579109 0
579113 0
579173 0
579258 0
579277 5
579313 0
579336 0
579568 145
579593 234
579719 77
579799 261
579819 34
579881 86
579998 0
580007 0
580025 0
580032 0
580053 58
580083 6
580170 0
580207 0
580410 0
580495 79
580607 0
580684 21
580761 21
580988 0
580996 654
581054 42
581100 124
581115 0
581298 456
581367 28
581438 0
581475 173
581490 0
581528 0
581785 0
581852 84
581876 401
581883 204
582003 0
582151 57
582312 27
582783 402
582795 40
582817 0
583041 122
583166 0
583188 3
583260 176
583347 284
583354 0
583378 0
583408 58
583421 279
583561 32
583571 53
583724 0
583864 41
583875 22
583899 0
583908 13
583986 0
584037 0
584055 42
584073 0
584091 46
584155 89
584354 0
584385 83
584500 26
584544 295
584552 34
584581 276
584691 0
584693 0
584870 0
585041 0
585169 246
585220 0
585274 22
585370 0
585406 0
585421 90
585425 57
585451 0
585466 91
585506 0
585523 0
585599 0
585644 126
585831 0
585896 0
586069 2
586098 182
586139 11
586230 0
586262 60
586320 93
586334 0
586372 66
586715 15
586809 0
587001 0
587049 0
587083 9
587089 0
587127 0
587199 12
587412 0
587499 0
587604 0
587695 0
587766 0
587773 0
587799 0
587866 0
588155 0
588164 0
588170 0
588194 0
588240 0
588273 0
588307 0
588367 148
588397 28
588415 149
588493 0
588530 5
588655 2
588689 403
588786 452
588835 93
588865 162
588915 0
589008 0
589168 249
589182 297
589351 8
589473 91
589700 308
589884 32
589903 96
590056 0
590112 0
590186 0
590218 0
590233 0
590393 0
590413 0
590429 0
590493 0
590635 0
590814 0
590841 0
590856 0
590958 0
590991 0
591004 0
591010 0
591019 0
591028 22
591042 251
591119 0
591143 0
591234 0
591330 0
591345 0
591435 0
591453 37
591459 160
591461 229
591485 53
591574 244
591617 157
591642 89
591717 31
591757 13
591765 0
591884 0
591960 146
592001 119
592089 5
592166 30
592181 0
592191 77
592223 5
592235 67
592290 288
592498 0
592533 0
592563 193
592572 0
592583 0
592617 6
592656 0
592685 54
592702 0
592726 0
592732 0
592748 0
592782 35
592796 0
592855 0
593088 54
593137 65
593384 322
593396 0
593457 60
593471 0
593490 0
593497 0
593524 0
593536 0
593589 129
593640 0
593651 83
593686 0
593745 22
593824 120
593826 133
593872 652
593905 104
593937 112
593941 400
593950 283
593959 641
594006 2
594040 72
594061 9
594094 639
594097 496
594224 135
594271 8
594295 9
594457 378
594499 0
594607 0
594629 31
594646 65
594658 219
594709 0
594791 47
594803 7
594912 0
594971 0
594983 0
595065 0
595132 0
595145 0
595175 0
595259 46
595326 0
595333 56
595340 77
595398 144
595449 0
595462 0
595481 0
595488 0
595675 0
595687 0
595794 0
595836 0
595873 0
595880 0
595896 0
595975 0
596082 0
596104 0
596128 0
596137 0
596151 0
596366 0
596391 5
596397 11
596436 0
596445 0
596507 0
596585 0
596591 0
596607 0
596642 0
596649 0
596654 34
596658 29
596679 0
596682 344
596691 159
596708 0
596720 55
596730 169
596776 0
596845 208
596849 75
596945 275
596984 47
597019 4
597094 120
597139 0
597174 14
597320 0
597356 0
597435 0
597443 0
597496 121
597498 0
597528 0
597613 26
597625 93
597636 0
597655 70
597721 136
597777 19
597783 21
597827 0
597835 9
597845 183
597849 0
597997 24
598004 70
598021 0
598036 0
598066 17
598132 99
598159 0
598188 0
598238 74
598396 0
598408 375
598530 0
598536 137
598568 0
598578 151
598582 6
598596 0
598616 0
598655 0
598686 1
598689 0
598730 22
598755 0
598783 2
598842 0
598853 0
598860 0
598865 0
598905 0
598915 0
598921 0
598964 0
598973 0
598980 0
599020 0
599034 0
599040 0
599049 38
599090 0
599124 0
599152 0
599154 0
599172 0
599233 0
599391 0
599402 32
599434 42
599466 2
599485 0
599516 0
599561 0
599574 0
599583 168
599624 0
599649 0
599659 0
599713 0
599775 0
599793 0
599835 0
599871 5
599886 119
599987 0
600103 25
600156 0
600308 240
600343 105
600345 225
600364 0
600376 47
600384 278
600389 0
600402 0
600410 9
600473 0
600506 0
600606 0
600613 0
600674 0
600699 0
600705 0
600714 0
600813 0
601036 0
601147 0
601166 0
601202 0
601294 0
601342 0
601370 0
601455 0
601606 0
601640 0
601686 0
601759 0
601841 0
601867 0
601871 0
602076 0
602125 0
602158 0
602240 0
602275 0
602287 0
602291 0
602308 0
602312 0
602392 0
602784 0
602833 0
602893 0
602952 0
603090 0
603225 0
603311 0
603358 0
603438 0
603580 0
603633 0
603698 0
603767 0
604062 0
604079 0
604196 0
604231 0
604269 0
604350 0
604514 1
604551 0
604585 0
604597 0
604617 0
604751 0
604771 0
604792 0
604796 0
605039 0
605061 0
605137 0
605172 0
605196 0
605223 0
605252 0
605277 0
605376 0
605430 0
605448 0
605477 0
605506 0
605522 0
605556 0
605566 0
605585 159
605621 67
605643 529
605664 49
605716 26
605743 0
605889 0
605974 111
606161 0
606293 442
606514 0
606517 0
606526 0
606716 0
606836 2
606865 114
606883 30
606902 0
606926 9
607042 128
607091 172
607523 5
607624 457
607634 92
607676 2
607684 0
607731 53
607771 737
607775 783
607862 196
607931 1
608060 22
608077 32
608083 0
608136 58
608197 32
608209 0
608227 27
608438 44
608462 7
608529 4
608539 136
608582 0
608594 0
608613 0
608635 0
608646 0
608704 72
608728 141
608745 84
608757 5
608781 101
608853 93
608894 86
608987 211
609031 349
609115 52
609156 0
609214 248
609256 3
609316 31
609448 587
609450 79
609562 38
609604 0
609769 395
609792 0
609820 28
609904 109
609995 53
610009 25
610108 7
610120 29
610202 45
610206 1112
610269 90
610290 0
610298 0
610326 136
610328 86
610449 0
610612 6
610667 1
610678 0
610833 167
610913 0
610936 307
610957 0
611080 106
611173 21
611218 0
611299 232
611331 0
611380 847
611389 74
611506 0
611552 8
611632 172
612069 78
612094 0
612114 84
612179 0
612192 382
612234 0
612254 225
612314 176
612347 8
612399 5
612555 121
612597 528
612673 35
612739 169
612758 0
612845 143
612895 0
612955 0
612988 5
612992 181
613046 0
613094 0
613128 0
613218 0
613269 0
613275 0
613285 0
613327 207
613332 122
613570 2
613627 622
613785 80
613811 64
613850 290
613884 156
613886 26
614044 194
614091 133
614099 82
614155 0
614235 23
614295 482
614327 219
614347 0
614402 284
614462 0
614525 0
614589 0
614594 0
614659 0
614684 628
614713 40
614788 425
614797 17
614827 71
614866 0
614920 0
614984 0
615030 0
615034 0
615160 0
615184 0
615202 0
615233 0
615300 0
615361 0
615471 0
615490 0
615532 0
615681 0
615807 0
615830 0
615888 0
615986 0
616059 0
616098 0
616276 0
616289 0
616383 0
616558 0
616589 0
616597 0
616703 0
616714 0
616778 0
616808 33
616913 0
617011 0
617171 0
617182 0
617284 0
617296 0
617338 0
617548 0
617610 0
617619 0
617914 0
618054 0
618372 0
618425 0
618512 0
618586 0
618755 0
618839 0
618861 0
618989 0
619034 0
619085 0
619133 0
619151 0
619280 0
619415 0
619738 0
619743 0
619927 0
620061 0
620067 0
620143 0
620159 0
620221 0
620290 0
620359 0
620398 0
620444 0
620532 0
620578 0
620624 0
620662 0
620713 0
620722 0
620820 0
620848 0
620951 0
621047 47
621093 0
621102 23
621105 205
621153 1
621176 197
621183 0
621258 542
621357 0
621564 170
621582 0
621666 227
621699 1
621725 0
621764 1
621775 336
622122 250
622132 137
622239 551
622275 204
622304 91
622306 24
622317 0
622343 0
622375 0
622383 0
622630 3
622662 9
622751 146
622798 0
622809 0
622852 82
622864 0
622964 10
622976 113
623051 78
623201 0
623215 0
623357 1
623441 39
623482 0
623557 0
623671 190
623861 124
623974 0
624191 3
624453 0
624507 142
624525 95
624575 11
624631 0
624697 0
624725 12
624884 0
624910 0
625005 677
625013 62
625101 0
625142 12
625350 29
625385 13
625419 27
625480 145
625489 475
625514 371
625563 91
625640 0
625748 0
625791 0
625916 0
625962 0
625969 0
626028 0
626034 0
626055 0
626259 0
626271 0
626456 465
626505 165
626553 24
626640 0
626661 0
626811 45
626853 0
627003 0
627037 0
627042 0
627306 0
627509 36
627605 102
627620 66
627773 5
627803 0
627854 0
627866 99
627896 0
628057 158
628116 34
628163 427
628299 158
628323 0
628530 126
628619 285
628694 2
628740 0
628755 128
628799 0
628944 301
628953 1
629095 44
629141 213
629151 2
629226 245
629278 323
629286 0
629341 137
629351 0
629493 98
629631 213
629829 312
629923 0
629936 0
629958 247
629964 213
629976 0
629986 544
630017 98
630167 102
630228 0
630314 91
630401 0
630486 0
630546 433
630672 0
630766 130
630784 0
630808 277
630826 324
630974 52
631103 265
631128 332
631670 0
631705 5
631806 0
631816 78
631902 0
631951 0
632217 0
632283 73
632407 17
632461 9
632551 0
632602 65
632616 98
632684 0
632817 0
632827 172
632925 0
632973 0
633013 0
633056 65
633088 0
633301 0
633328 0
633336 0
633374 0
633410 0
633429 0
633431 0
633581 0
633610 0
633681 0
633707 0
634034 0
634168 0
634200 0
634244 0
634296 0
634336 0
634417 142
634488 0
634506 0
634566 0
634852 0
634880 0
634884 0
634939 0
634972 0
635093 0
635131 0
635157 0
635169 0
635266 0
635397 0
635534 0
635574 0
635740 0
635829 0
635881 0
635883 0
635913 72
635936 166
635997 22
635999 569
636019 134
636142 36
636157 0
636194 27
636460 0
636487 0
636555 0
636640 3
636695 38
636732 44
636763 169
636767 0
636844 75
636959 137
636991 2
637041 0
637326 0
637332 0
637488 0
637511 38
637528 32
637551 18
637562 53
637600 205
637634 203
637744 9
637815 0
637869 1
637905 863
637926 77
637943 166
637981 170
637988 0
638210 3
638252 0
638255 185
638283 0
638342 132
638400 6
638445 0
638462 295
638465 80
638697 0
638929 133
638946 165
638950 0
638989 56
639013 0
639019 2
639057 0
639097 0
639301 0
639312 0
639361 0
639373 0
639424 0
639607 0
639613 0
639748 0
639841 0
639991 102
640022 28
640096 0
640162 94
640178 193
640319 0
640436 0
640563 97
640576 164
640837 195
640856 0
640868 0
640963 0
640983 262
641048 28
641097 0
641162 0
641463 106
641466 215
641521 118
641556 0
641633 0
641712 93
641745 20
641748 1
641789 0
641820 67
641823 0
641883 276
641914 0
641942 48
641972 29
642044 81
642122 108
642133 97
642159 32
642172 38
642219 4
642239 23
642396 103
642444 0
642533 2
642555 112
642565 214
642650 0
642731 0
642740 0
642779 0
642822 19
642858 57
642875 0
643100 0
643137 0
643222 0
643342 204
643411 0
643487 173
643588 0
643642 8
643755 0
643774 0
643808 0
643837 0
643873 31
643945 306
644083 12
644175 84
644380 0
644388 88
644482 83
644494 0
644512 0
644535 0
644643 0
644694 0
644735 0
644976 0
645110 0
645143 0
645161 0
645441 0
645454 123
645482 254
645517 0
645587 0
645693 0
645835 5
645857 566
645887 769
645906 618
645988 45
646017 199
646052 6
646115 80
646157 7
646167 28
646270 106
646293 0
646475 0
646580 0
646622 0
646670 0
646765 0
646919 0
647148 0
647181 0
647224 0
647481 0
647544 0
647549 0
647670 0
647698 0
647819 0
647963 0
648021 0
648050 0
648068 0
648144 0
648147 0
648229 0
648253 0
648266 0
648286 0
648295 0
648336 0
648416 0
648495 21
648503 0
648615 0
648851 0
648879 0
648902 0
648935 0
649039 0
649062 0
649316 0
649340 0
649362 76
649422 0
649464 0
649559 0
649631 150
649670 0
649676 331
649688 99
649758 0
649772 0
649800 0
649888 0
650051 0
650116 0
650119 0
650166 0
650175 0
650216 0
650232 0
650238 0
650347 0
650364 0
650398 0
650408 92
650453 0
650543 0
650606 308
650621 38
650663 0
650694 0
650746 98
650755 15
650757 69
650891 101
650927 97
650986 0
651004 32
651017 51
651059 0
651131 0
651138 12
651214 1
651419 0
651464 25
651466 0
651468 0
651483 0
651485 0
651694 28
651715 1
651724 0
651755 0
651842 0
652010 0
652013 40
652118 0
652126 23
652187 0
652202 10
652223 94
652339 0
652380 0
652390 15
652466 3
652563 685
652567 117
652759 387
653053 0
653121 0
653149 0
653153 0
653293 0
653327 0
653445 0
653490 0
653510 0
653530 0
653537 0
653677 0
653708 0
653755 0
653776 155
653814 0
653839 147
653862 497
653932 0
654020 0
654026 0
654034 0
654101 0
654155 0
654244 0
654299 0
654352 0
654468 0
654497 86
654740 729
654750 0
654785 0
654875 57
654925 99
654977 95
654979 91
655322 0
655333 11
655411 108
655446 0
655498 0
655563 0
655592 209
655789 6
655796 0
655961 0
655984 0
656056 0
656077 209
656088 326
656128 0
656146 83
656244 0
656302 89
656353 149
656447 215
656486 0
656510 0
656554 150
656602 177
656632 0
656660 0
656727 0
656737 8
656780 0
656806 80
656827 0
656853 19
656938 14
656973 0
657016 221
657028 128
657034 236
657037 33
657070 0
657113 1
657148 248
657181 104
657205 125
657259 0
657307 0
657361 154
657394 0
657509 26
657549 0
657555 200
657733 0
657757 0
657765 97
657772 0
658064 99
658083 0
658096 132
658104 0
658144 0
658162 0
658205 0
658263 27
658272 114
658363 407
658374 133
658379 403
658386 0
658469 25
658552 0
658560 98
658603 149
658642 197
658735 104
658773 0
658834 0
659082 68
659100 19
659107 0
659211 41
659236 26
659332 48
659334 146
659338 445
659437 466
659564 0
659612 520
659814 0
659857 32
659922 8
660086 0
660216 0
660359 392
660407 242
660452 0
660518 0
660717 36
660879 0
660940 559
661049 146
661077 543
661111 150
661267 53
661417 68
661431 0
661465 43
661544 201
661553 9
661585 0
661614 0
661641 212
661655 0
661748 0
661794 145
661797 15
661964 91
662043 0
662051 56
662104 11
662134 0
662193 3
662244 0
662374 1
662447 103
662458 22
662579 0
662671 0
662678 0
662703 0
662727 0
662797 0
662911 0
662996 19
663047 0
663215 173
663257 0
663263 39
663285 85
663293 0
663312 0
663480 0
663488 0
663577 109
663622 0
663625 4
663824 55
663958 0
664001 30
664014 140
664099 0
664244 0
664304 18
664504 122
664711 0
664756 0
664852 487
664860 185
664919 306
664924 0
664973 30
665045 138
665133 619
665154 38
665211 26
665214 1
665261 4
665324 20
665338 46
665419 266
665435 245
665491 0
665543 449
665545 6
665580 317
665618 0
665670 55
665690 0
665792 0
665829 0
665852 171
665966 0
665972 0
666174 50
666200 0
666245 103
666260 65
666538 0
666548 65
666578 0
666668 1
666716 38
667028 0
667103 31
667135 0
667175 0
667199 0
667253 75
667267 24
667393 25
667472 26
667523 0
667550 98
667563 0
667571 32
667573 142
667676 175
667708 74
667716 0
667858 0
667900 69
667980 0
667997 0
668070 0
668087 49
668261 9
668280 179
668282 13
668418 164
668427 0
668439 364
668446 424
668460 55
668548 22
668589 58
668775 0
668835 77
668964 136
669153 86
669162 268
669186 0
669225 31
669417 23
669549 149
669600 0
669627 72
669730 0
669737 0
669769 0
669774 0
669810 0
669815 0
669825 0
669830 0
669888 56
669919 0
669960 56
670000 0
670028 53
670031 21
670127 0
670258 0
670283 7
670309 0
670599 0
670638 0
670650 0
670684 0
670691 0
670917 0
670994 12
670998 8
671038 0
671150 130
671184 69
671250 11
671274 0
671310 12
671403 209
671405 0
671542 68
671638 0
671646 0
671686 188
671703 0
671744 276
671787 0
671949 255
671997 310
672154 0
672179 55
672775 0
672923 1
672958 0
672982 0
673372 0
673588 0
673702 0
674177 42
674353 0
674605 29
674665 7
674698 0
674854 0
674899 0
675217 104
675286 0
675354 33
675400 0
675433 0
675440 1
675510 22
675620 0
675660 107
675735 0
675905 11
675975 0
675988 28
676042 0
676071 0
676084 674
676144 0
676158 6
676232 27
676247 68
676265 5
676378 0
676427 0
676460 8
676465 390
676522 0
676633 0
676764 12
676791 0
676877 0
676880 7
676919 50
676980 259
676984 109
677126 49
677158 0
677206 29
677261 244
677328 117
677348 165
677411 0
677506 0
677593 280
677600 9
677627 37
677650 0
677679 0
677681 36
677695 67
677698 0
677703 0
677707 0
677728 24
677798 87
677858 34
677860 54
677952 54
678002 26
678025 0
678033 0
678040 0
678054 0
678073 0
678183 0
678240 0
678327 0
678390 2
678555 395
678750 10
678765 0
678883 88
678885 183
678900 16
678940 54
679131 70
679157 36
679210 354
679217 156
679228 952
679319 41
679366 260
679398 0
679454 77
679478 27
679487 0
679493 0
679658 0
679661 0
679668 0
679681 0
679739 4
679802 0
679886 35
679895 58
679931 7
679949 0
679958 0
679988 0
680000 65
680051 221
680151 0
680201 15
680213 0
680242 0
680261 9
680312 0
680339 162
680435 4
680493 0
680505 0
680513 1
680558 0
680630 2
680645 0
680683 0
680761 0
680798 35
680831 17
680833 0
680888 15
680915 0
680939 48
680959 51
681025 0
681059 2
681073 0
681104 474
681110 82
681224 88
681248 0
681380 20
681558 110
681562 0
681650 522
681671 32
681699 0
681753 6
681776 9
681779 0
681788 485
681811 23
681886 107
681936 0
681942 0
681957 204
681964 138
681999 0
682145 54
682197 109
682251 0
682284 0
682332 0
682354 0
682386 0
682452 0
682523 0
682533 0
682556 0
682581 0
682657 0
682677 0
682686 0
682739 0
682753 0
682762 2
682779 16
682902 0
682940 0
683017 245
683083 0
683144 22
683187 0
683266 176
683325 167
683470 94
683532 0
683921 33
683951 1
683968 86
684049 0
684058 133
684172 0
684236 0
684277 13
684339 342
684347 54
684384 0
684469 0
684700 0
684762 17
684906 0
684920 0
684941 0
684954 0
684988 33
685004 0
685071 38
685104 5
685111 0
685156 93
685204 0
685217 72
685287 56
685359 0
685412 0
685608 170
685622 0
685687 0
685718 0
685775 0
685786 0
685924 283
685962 0
685976 0
686006 1
686102 0
686269 0
686370 1
686457 0
686486 26
686543 0
686564 0
686573 0
686663 22
686666 0
686672 0
686780 30
686813 0
686863 0
686909 0
686917 178
686961 0
686988 0
687013 8
687109 80
687144 0
687175 0
687341 0
687390 0
687416 0
687442 0
687478 117
687585 0
687634 212
687672 0
687688 0
687769 0
687776 0
687814 45
687820 0
687916 0
687952 0
687991 54
687995 46
688009 0
688052 0
688146 0
688210 0
688234 0
688261 34
688326 0
688350 0
688612 0
688696 0
688780 150
688857 0
688907 0
688935 0
688937 146
688958 0
688992 0
689010 0
689178 65
689182 0
689185 0
689226 0
689373 0
689448 0
689455 254
689464 0
689531 0
689573 0
689774 0
689804 90
689906 8
689926 155
689998 0
690162 218
690211 0
690254 64
690333 29
690368 53
690413 26
690492 84
690556 0
690621 0
690635 5
690641 0
690654 7
690678 0
690722 0
690771 26
690783 66
690803 0
690864 0
691153 3
691170 0
691364 32
691369 31
691425 59
691449 0
691452 1
691529 0
691554 0
691584 0
691620 102
691680 1
691713 70
691811 56
691829 0
691883 0
691932 96
691965 0
692047 0
692161 97
692206 45
692231 25
692266 66
692302 0
692373 0
692415 38
692510 85
692515 0
692652 0
692881 0
692890 0
692928 130
692954 89
692976 237
693019 44
693032 2
693176 0
693251 5
693315 96
693328 0
693354 0
693363 301
693391 125
693393 0
693414 130
693430 29
693498 9
693594 1
693626 0
693845 0
693854 0
694048 41
694055 235
694068 0
694133 90
694136 312
694264 0
694278 661
694339 162
694395 302
694422 68
694517 17
694644 227
694664 120
694674 144
694699 0
694719 182
694803 28
694848 70
694876 0
694986 497
695022 178
695050 23
695127 10
695146 143
695223 9
695293 0
695378 0
695435 0
695471 0
695476 0
695488 76
695496 0
695555 84
695605 7
695669 5
695688 0
695695 0
695789 284
695794 202
695983 0
696027 0
696132 0
696161 6
696231 0
696326 564
696423 2
696703 229
696782 0
696914 0
696931 0
696935 0
696959 0
696972 0
697071 31
697082 0
697191 1
697269 0
697366 18
697400 34
697431 38
697507 0
697517 0
697578 0
697584 13
697636 0
697700 157
697708 0
697762 0
697806 0
697811 0
697856 1
697905 30
697915 68
697945 31
698362 0
698596 96
698683 0
698713 0
698816 223
699081 0
699147 34
699156 53
699186 0
699338 10
699441 41
699461 0
699499 3
699548 48
699565 0
699600 12
699803 0
699835 12
700063 0
700165 58
700198 0
700226 94
700262 14
700443 24
700866 391
700940 0
701068 159
701106 193
701155 0
701207 0
701348 366
701397 34
701417 3
701429 489
701481 10
701558 126
701592 0
701732 128
701817 63
701893 140
701900 182
701937 34
702133 7
702165 0
702218 0
702310 15
702343 49
702477 104
702513 3
702623 0
702757 0
702770 23
702791 0
703006 31
703209 0
703215 0
703229 0
703237 0
703240 0
703396 0
703463 144
703546 103
703597 11
703613 171
703665 0
703697 0
703732 0
703795 185
703926 0
703932 178
704069 0
704090 0
704144 0
704175 93
704210 0
704300 0
704366 2
704440 6
704509 30
704519 126
704704 0
704747 0
704802 0
704911 46
705098 348
705533 37
705716 65
705799 0
705824 0
705832 0
705875 6
705886 37
705895 0
705962 241
706011 14
706039 0
706062 0
706076 0
706091 144
706153 58
706178 91
706194 58
706203 2
706210 0
706255 348
706320 5
706460 47
706483 2
706565 74
706639 104
706804 119
706810 66
706931 0
706946 9
706949 132
707126 130
707196 166
707447 78
707770 560
707875 0
707996 77
708011 815
708074 187
708134 351
708704 31
708805 105
708873 13
709154 32
709202 157
709300 12
709312 0
709527 388
709585 62
709733 0
709750 117
709799 0
709919 59
709984 225
709991 39
710027 234
710071 198
710150 550
710157 18
710224 128
710323 661
710355 386
710420 0
710435 192
710454 108
710585 0
710606 496
710628 0
710729 75
710770 0
710790 206
710844 0
710910 0
710993 1
711300 109
711358 274
711385 0
711470 0
711476 173
711624 0
711830 45
711883 0
711905 0
711993 0
712140 0
712213 62
712219 164
712225 0
712346 0
712373 0
712411 0
712480 0
712513 112
712531 14
712576 27
712627 6
712674 0
712728 0
712773 0
712935 0
713145 0
713328 223
713620 0
713696 0
713748 0
713775 0
713891 0
713930 0
713946 0
714060 53
714078 0
714177 42
714290 428
714322 0
714481 0
714826 195
714961 25
715004 3
715024 0
715038 0
715119 0
715348 16
715385 0
715436 44
715541 0
715796 0
715940 0
715943 0
715972 0
715986 0
716033 0
716084 0
716231 0
716267 0
716298 0
716328 0
716360 36
716379 0
716386 0
716390 0
716393 0
716396 0
716398 0
716421 142
716499 0
716638 0
716775 47
716797 71
716910 0
716919 0
716952 41
716970 116
717057 153
717064 0
717116 19
717235 0
717346 3
717427 103
717447 15
717633 0
717711 48
717718 22
717795 6
717802 198
717813 213
718001 0
718012 31
718020 23
718054 144
718060 24
718138 57
718228 0
718485 0
718790 2
719305 309
719521 0
719572 0
719947 407
719974 0
720026 28
720138 458
720354 0
720369 12
720405 144
720674 0
720715 0
720776 0
721079 1
721237 48
721316 0
721386 55
721398 85
721416 0
721559 0
721580 0
721868 0
721901 0
721946 0
721967 0
722009 0
722045 0
722060 0
722074 0
722108 0
722159 0
722672 0
722734 0
722856 0
722869 0
722976 0
722987 88
723077 3
723104 32
723155 78
723662 35
723790 0
723869 0
724064 0
724097 332
724127 62
724176 30
724215 132
724490 10
724535 26
724569 18
724783 504
724828 5
724901 8
724935 0
725049 0
725070 0
725227 0
725314 86
725337 14
725453 0
725503 28
725811 0
725851 0
726208 39
726240 0
726587 0
726755 0
726853 0
727159 647
727316 34
727861 10
727881 0
727900 97
728319 0
728359 1
728392 161
728402 0
728437 123
728540 6
728584 55
728604 0
728756 0
728818 1
728853 0
728863 0
728908 377
729004 0
729019 0
729108 0
729119 0
729227 304
729257 0
729259 226
729328 0
729339 0
729499 0
729508 106
729521 258
729525 511
729691 149
729694 90
729838 0
729859 1
729904 6
729933 95
729974 220
729988 190
730172 54
730174 189
730201 0
730366 0
730372 11
730420 235
730483 101
730539 95
730572 0
730595 179
730737 0
730839 52
730847 0
730888 79
730939 0
731014 128
731044 636
731101 90
731140 26
731171 0
731190 0
731212 0
731277 0
731305 0
731394 98
731443 0
731453 0
731482 0
731501 0
731529 0
731558 0
731596 0
731610 0
731623 0
731639 0
731646 0
731675 0
731698 0
731711 0
731723 0
731774 0
731778 0
731877 0
731912 16
731916 1
731923 0
731963 0
731969 0
731981 0
732011 0
732044 0
732077 0
732079 0
732106 0
732122 0
732189 0
732239 0
732251 0
732344 0
732346 0
732450 0
732480 0
732597 0
732639 0
732764 0
732767 0
732814 0
732819 3
732824 0
732842 0
732864 0
732873 0
732972 0
733020 0
733190 0
733239 0
733323 53
733327 0
733351 532
733478 0
733531 0
733652 146
733656 171
733712 27
733716 43
733719 0
733771 0
733943 0
734012 0
734033 0
734052 0
734058 0
734092 0
734120 0
734124 0
734259 0
734300 0
734401 0
734416 0
734425 0
734485 0
734559 0
734575 0
734625 0
734780 0
734806 0
734825 0
734968 0
735151 0
735208 0
735219 0
735267 0
735417 0
735448 0
735456 0
735489 181
735502 2
735511 0
735538 0
735577 0
735675 0
735726 0
735746 0
736081 0
736138 0
736222 50
736246 358
736278 50
736299 0
736323 0
736362 0
736383 0
736392 0
736401 0
736438 0
736482 0
736580 0
736633 0
736653 0
736662 0
736737 0
736912 0
737028 0
737067 0
737079 0
737130 0
737176 0
737225 0
737245 0
737269 18
737302 0
737338 0
737347 25
737356 75
737358 94
737459 0
737465 0
737586 0
737610 4
737668 0
737692 35
737715 0
737730 18
737778 0
737827 47
737875 136
737946 98
737967 79
738022 10
738034 79
738085 0
738140 59
738202 166
738274 138
738298 10
738331 0
738367 129
738376 54
738385 122
738466 121
738904 243
738950 0
738981 192
739063 163
739114 246
739146 0
739167 611
739185 202
739253 0
739260 5
739276 69
739313 49
739328 13
739360 414
739397 14
739415 53
739432 0
739462 380
739496 947
739676 3
739696 514
739727 214
739751 167
739892 76
739934 499
739987 95
740064 163
740081 81
740093 132
740144 0
740165 427
740168 414
740187 2
740213 432
740436 0
740462 0
740511 94
740534 12
740556 135
740853 79
740964 0
741090 492
741093 108
741127 0
741152 153
741209 0
741266 0
741278 0
741329 0
741371 0
741524 0
741541 0
741617 0
741850 0
742085 0
742298 0
742453 0
742562 0
742580 266
742618 147
742641 5
742653 1
742661 4
742712 0
742734 10
742963 0
743031 411
743046 147
743106 270
743175 117
743229 71
743346 189
743367 245
743463 0
743505 245
743553 729
743847 0
743890 19
743919 0
744004 0
744024 0
744033 1
744073 381
744129 21
744189 0
744301 0
744426 161
744460 42
744609 0
744717 106
745155 78
745456 188
745539 0
745583 0
745589 26
745650 28
745659 0
745938 134
745978 0
746058 1366
746224 0
746334 80
746460 0
746598 0
746789 187
746987 0
747139 19
747246 661
747254 605
747824 17
747836 0
747943 0
748009 308
748047 369
748164 0
748235 0
748271 0
748357 0
748391 0
748420 0
748600 0
748670 0
748810 0
748821 0
749239 73
749279 0
749379 0
749447 7
749627 0
749634 4
749658 77
749667 0
749744 0
749759 0
749799 0
749955 111
749966 0
749977 0
749986 0
749988 0
750036 0
750073 656
750129 211
750137 0
750177 272
750243 109
750329 10
750408 173
750474 370
750528 30
750558 50
750602 58
750654 235
750666 193
750790 0
750837 0
750855 7
750930 493
750934 786
750936 87
750947 31
750954 0
751005 18
751182 87
751245 56
751247 20
751371 0
751523 0
751535 0
751614 0
751659 0
751705 0
751814 0
751880 153
751965 0
752023 156
752037 0
752110 2
752117 0
752268 221
752570 487
752594 400
752646 190
752658 104
752730 141
752763 214
752925 0
752985 0
753048 46
753071 151
753074 167
753210 8
753392 517
753445 143
753463 0
753511 23
753628 409
753641 102
753648 384
753654 817
753658 258
753705 0
753732 8
753747 82
753783 0
753796 60
753887 0
753949 60
754044 0
754047 34
754076 0
754084 10
754251 23
754295 6
754308 0
754332 291
754383 419
754388 0
754421 0
754476 0
754487 0
754528 0
754622 0
754783 233
754880 0
754930 0
754940 141
755080 53
755163 0
755231 8
755242 7
755249 289
755279 180
755311 37
755549 0
755571 361
755623 288
755741 139
755767 8
756023 81
756029 63
756103 0
756112 24
756122 96
756125 32
756197 90
756224 0
756361 0
756374 0
756426 0
756463 0
756494 0
756504 0
756507 0
756540 0
756554 0
756656 104
756662 0
756670 0
756685 0
756695 0
756707 0
756755 0
756842 6
756902 81
757059 16
757079 0
757097 0
757172 73
757223 74
757316 136
757325 41
757354 0
757361 0
757405 0
757527 11
757577 3
757622 0
757652 37
757748 56
757850 0
758093 16
758117 30
758123 15
758137 0
758150 0
758210 0
758244 0
758252 0
758369 166
758383 137
758498 276
758648 204
758670 0
758786 15
758823 20
758832 16
758836 122
758908 0
758991 0
759336 0
759374 0
759410 0
759458 0
759522 0
759531 0
759545 0
759555 0
759581 0
759603 0
759644 0
759675 0
759729 0
759764 0
759839 0
759845 0
759875 0
759883 0
759914 0
760059 0
760173 0
760344 0
760620 0
760704 0
760728 0
760730 0
760818 0
760925 0
761226 0
761295 0
761334 0
761360 0
761376 0
761496 0
761520 0
761648 0
761757 0
761792 0
761796 0
761909 0
761979 0
762402 0
762533 0
762849 0
762867 0
762873 0
762933 0
762965 0
763023 0
763035 0
763095 0
763201 0
763323 0
763340 278
763343 0
763352 0
763367 0
763414 0
763442 0
763475 0
763486 0
763550 0
763562 0
763685 0
763715 0
763757 0
763769 0
763878 0
764090 0
764111 0
764120 0
764399 0
764639 0
764893 0
765125 0
765128 0
765164 0
765203 0
765318 0
765410 0
765479 0
765533 0
765614 0
765746 0
765826 0
765914 0
765983 0
766112 0
766130 0
766237 0
766240 0
766304 0
766485 0
766553 0
766598 0
766764 0
766793 0
767098 0
767152 0
767158 0
767168 0
767216 0
767231 0
767243 0
767246 47
767297 54
767303 0
767312 0
767318 140
767560 47
767565 0
767725 181
767772 28
767788 28
767925 458
767950 176
768000 25
768204 0
768219 54
768240 56
768249 385
768261 0
768325 14
768358 4
768369 59
768425 3
768501 0
768515 0
768642 88
768678 149
768763 0
768891 172
768924 366
768982 0
768991 0
769036 0
769051 0
769140 709
769269 131
769278 9
769287 32
769344 613
769348 116
769356 217
769486 11
769530 0
769586 63
769591 24
769602 64
769641 0
769663 57
769685 150
769705 0
769780 352
769859 0
769951 782
769966 3
770170 0
770340 0
770570 51
770581 145
770601 51
770677 274
770717 7
770726 58
770728 8
770813 147
770858 0
770870 0
771005 171
771041 1
771102 0
771173 0
771274 16
771441 0
771461 0
771472 0
771492 109
771532 114
771605 116
771687 0
771700 0
771706 0
771727 15
771739 0
771756 0
771864 36
771886 18
771910 54
771912 0
771934 10
771961 221
772090 48
772285 0
772409 0
772456 0
772621 74
772687 0
772717 0
772772 0
772776 0
772918 0
773047 0
773102 0
773174 19
773360 0
773399 0
773415 217
773445 160
773477 0
773558 0
773633 0
774035 0
774059 0
774092 0
774168 0
774244 0
774369 0
774489 9
774710 0
774721 52
774937 17
775089 0
775186 0
775492 0
775572 60
775580 0
775747 0
775932 0
775996 0
776160 50
776200 0
776211 0
776412 290
776706 11
776724 0
776730 0
776770 113
776940 46
777047 0
777109 0
777189 0
777206 0
777222 62
777237 24
777249 0
777410 0
777489 16
777582 334
777585 0
777627 0
777651 0
777813 0
777874 29
777927 90
778038 10
778155 0
778304 0
778393 2
778499 97
778694 1
778709 64
778713 0
778733 4
778876 0
778953 0
778977 0
779065 12
779263 0
779422 247
779424 181
779458 0
779578 0
779604 0
779779 10
779796 47
779914 144
780007 0
780066 105
780075 7
780142 13
780482 436
780554 0
780573 99
780582 46
780592 52
780853 52
780881 7
780933 62
780988 0
780997 87
781021 0
781066 69
781080 10
781120 139
781147 0
781224 0
781296 10
781309 27
781363 0
781390 0
781401 0
781474 0
781497 0
781546 0
781557 0
781610 0
781657 0
781671 0
781755 0
781842 0
781868 0
781908 0
781916 0
781985 0
782063 0
782186 0
782252 0
782393 0
782416 0
782445 80
782453 190
782457 346
782517 0
782587 0
782590 0
782598 0
782605 0
782727 0
782869 0
782926 0
783079 0
783095 0
783127 0
783184 0
783259 0
783328 0
783450 0
783478 0
783490 0
783513 0
783600 0
783606 0
783622 0
783943 0
783982 0
784072 0
784104 0
784117 0
784159 0
784177 0
784219 0
784351 0
784434 0
784468 0
784510 0
784531 0
784625 18
784647 0
784669 0
784718 0
784722 161
784730 0
784736 0
784750 0
784763 7
784788 0
784790 0
784797 0
784913 0
785006 0
785034 0
785055 0
785088 0
785214 0
785224 0
785486 0
785754 0
785805 0
785820 0
786009 63
786015 6
786108 0
786153 0
786161 9
786177 298
786227 0
786269 361
786286 101
786326 336
786441 1
786552 81
786578 152
786659 1
786908 2
787046 127
787056 0
787070 0
787096 709
787206 0
787235 0
787252 0
787338 2
787479 0
787500 180
787615 0
787640 0
787664 0
787685 29
787708 0
787774 0
787782 0
787818 0
787835 0
787905 0
787921 28
787939 68
788054 0
788099 65
788115 0
788174 0
788244 12
788260 36
788273 0
788314 16
788604 37
788647 0
788709 1
788716 0
788767 0
788927 40
788945 150
789032 0
789035 175
789141 0
789158 0
789169 118
789213 18
789282 0
789297 0
789418 72
789447 0
789454 0
789557 140
789658 0
789695 54
789908 0
789954 0
789969 3
790101 299
790105 3
790112 144
790195 37
790244 113
790412 277
790469 115
790577 72
790583 0
790589 0
790627 7
790642 0
790705 0
790779 0
790826 0
790987 19
790997 0
791167 7
791216 0
791284 167
791299 0
791432 0
791442 0
791451 67
791506 8
791509 0
791701 0
791763 17
791774 0
791841 1
791916 2
791963 189
791980 8
792038 0
792046 0
792098 0
792170 0
792222 0
792238 91
792251 55
792358 2
792413 0
792418 0
792508 0
792706 0
792725 0
792761 0
792805 27
792923 0
792955 1
792989 0
793102 0
793191 0
793223 0
793330 0
793360 0
793407 0
793511 242
793535 0
793565 0
793640 0
793722 0
793885 0
793939 0
793954 164
794010 0
794051 205
794158 0
794320 0
794337 98
794383 40
794405 0
794523 1
794568 75
794602 0
794614 0
794658 0
794686 0
794695 14
794727 0
794746 0
794782 0
794803 54
794851 3
794855 32
794861 0
794964 0
795008 0
795045 389
795130 0
795275 0
795671 11
795779 0
795781 0
795787 12
795829 0
795838 0
795919 0
795970 0
796045 0
796123 0
796131 0
796183 0
796190 0
796203 0
796335 0
796407 0
796429 0
796677 133
796721 2
796747 12
796824 1885
796828 9
796857 0
796875 0
796895 0
796925 0
796929 0
796953 0
797140 0
797230 0
797273 0
797316 0
797358 0
797492 0
797517 0
797525 0
797548 0
797669 0
797693 0
797787 0
797876 0
797912 0
797920 0
797955 0
797982 0
798050 56
798073 0
798114 0
798134 0
798167 0
798195 85
798272 0
798281 86
798335 0
798448 114
798453 64
798595 0
798616 0
798661 38
798667 264
798772 0
798847 0
798879 0
799018 9
799144 0
799161 0
799183 0
799196 0
799228 0
799316 0
799330 34
799373 0
799413 0
799474 1
799512 0
799696 0
799799 25
799848 152
799894 0
799923 0
799939 0
799947 0
799977 0
799995 248
799998 369
800044 5
800073 94
800126 75
800193 0
800237 0
800359 0
800368 0
800383 0
800398 0
800454 0
800477 22
800523 0
800596 0
800611 0
800631 0
800654 0
800658 0
800790 70
800832 0
800844 0
800855 0
800876 0
800879 0
800915 0
800947 0
800949 0
800968 0
801016 0
801046 0
801091 0
801139 0
801156 0
801342 0
801357 0
801530 0
801623 0
801675 0
801748 0
801771 0
801848 0
801868 0
801932 0
802035 0
802089 0
802091 0
802193 0
802217 0
802330 0
802349 0
802433 0
802487 0
802523 0
802543 0
802580 0
802674 0
802701 0
802711 0
802777 0
802791 0
802816 0
802837 0
802890 0
802944 0
802986 0
803041 0
803055 0
803241 0
803268 0
803295 0
803368 0
803386 0
803402 0
803551 0
803662 0
803700 0
803703 0
803709 0
803716 0
803941 0
804018 0
804129 0
804195 0
804280 0
804348 0
804363 0
804372 0
804418 0
804442 0
804622 0
804637 0
804783 0
804824 0
804831 0
804838 0
804840 0
804888 0
805022 0
805124 0
805130 0
805203 0
805230 0
805262 0
805390 0
805400 0
805431 0
805502 0
805505 0
805654 0
805669 0
805697 0
805747 0
805770 0
805794 0
805803 0
805856 0
805881 0
805905 0
805945 0
806012 0
806014 0
806037 0
806160 0
806164 93
806274 78
806287 71
806292 98
806307 0
806334 53
806382 0
806413 1
806455 41
806630 13
806640 27
806734 125
806743 310
806787 0
806839 8
806849 0
806872 0
806885 21
806887 219
806932 244
807019 44
807079 42
807103 79
807112 0
807146 0
807182 16
807190 119
807322 0
807355 0
807472 0
807532 3
807541 0
807577 0
807595 0
807682 58
807715 0
807791 0
807841 3
808054 68
808114 23
808138 87
808144 418
808147 102
808184 0
808233 0
808318 0
808324 275
808391 155
808405 117
808539 0
808582 0
808611 0
808734 0
808806 0
808829 0
808855 0
808911 0
808950 0
809053 133
809096 0
809125 8
809136 4
809154 0
809179 0
809202 11
809232 14
809301 0
809421 33
809480 0
809544 0
809556 0
809606 0
809643 436
809716 37
809732 0
809772 73
809796 3
809881 202
809930 0
809954 0
810087 2
810108 0
810284 138
810306 0
810336 0
810343 0
810364 0
810413 65
810417 542
810428 9
810474 424
810478 64
810686 0
810726 0
810764 15
810829 86
810855 389
810870 0
810885 48
810943 1
810954 0
810972 144
811071 4
811112 0
811126 0
811134 71
811184 0
811204 0
811216 0
811259 0
811339 0
811371 0
811466 0
811528 0
811598 0
811705 0
811739 0
811789 0
811820 0
811839 0
811994 0
812029 0
812101 0
812143 0
812461 0
812489 0
812687 0
812726 0
812810 0
812827 0
812834 37
812865 0
812913 0
812967 0
813020 0
813036 0
813108 0
813146 0
813158 0
813171 0
813179 0
813237 0
813332 0
813363 0
813406 0
813412 0
813475 0
813495 0
813547 0
813580 0
813591 0
813607 0
813647 0
813680 0
813725 0
813841 0
813869 0
813890 0
813931 0
813935 0
814226 0
814243 0
814245 0
814249 0
814326 0
814360 0
814451 0
814455 0
814546 0
814568 0
814587 0
814641 0
814707 0
814726 0
814902 0
814978 0
814986 0
814988 0
815075 0
815188 0
815390 0
815409 0
815628 2
815718 0
815731 18
815772 326
815797 24
815817 0
815887 19
815970 0
815982 0
816089 0
816107 235
816110 146
816251 0
816373 0
816417 78
816479 0
816487 0
816572 68
816584 0
816798 0
816847 1
816929 0
816932 134
817072 0
817151 0
817195 8
817314 0
817323 17
817347 0
817355 0
817432 58
817532 9
817621 41
817670 263
817700 0
817762 0
817806 0
817879 15
817975 0
818065 312
818098 0
818170 17
818182 0
818199 0
818255 0
818393 0
818412 58
818453 51
818474 0
818522 0
818545 0
818607 0
818647 0
818685 178
818721 0
818828 0
818832 107
818862 0
818882 0
818895 0
818969 2
819054 0
819240 73
819273 30
819388 0
819633 395
819668 0
819676 0
819679 0
819685 0
819752 27
819791 0
819844 0
819865 33
819871 32
819887 0
820088 22
820102 221
820132 196
820243 62
820257 347
820263 31
820323 21
820354 0
820409 293
820508 207
820917 0
821043 0
821186 58
821339 96
821355 0
821391 112
821393 15
821405 0
821494 68
821539 0
821601 0
821798 56
821820 0
821921 7
821948 340
821978 96
822204 566
822280 0
822355 67
822378 0
822413 825
822415 506
822417 444
822515 85
822555 0
822606 21
822625 19
822812 0
822896 211
822902 514
823475 0
823592 0
823680 152
823726 227
823837 704
823867 150
824004 0
824059 0
824278 0
824362 396
824424 73
824460 25
824541 0
824643 0
824655 6
824692 217
824702 0
824710 0
824734 0
824796 0
824881 0
824977 0
825011 0
825014 0
825049 0
825151 0
825160 0
825164 0
825180 0
825230 0
825535 0
825565 0
825583 0
825615 0
825624 0
825646 0
825730 0
825757 0
825769 0
825796 0
825802 0
825901 0
825910 0
825927 0
825946 0
826029 0
826065 0
826105 4
826275 0
826377 0
826551 0
826581 0
826584 0
826665 347
826880 0
826889 0
826977 0
827164 0
827186 0
827216 0
827248 141
827344 12
827433 0
827468 0
827508 35
827525 36
827597 34
827627 4
827923 554
827945 25
827948 47
828023 93
828067 3
828112 0
828153 0
828218 0
828239 0
828385 0
828475 0
828537 0
828698 0
828859 0
828890 55
828903 187
828922 0
828935 248
829064 0
829166 91
829196 12
829218 42
829283 37
829360 105
829413 0
829424 1
829720 96
829752 131
829838 31
829893 0
829911 0
829965 44
829989 0
830384 0
830691 4
830714 0
830824 319
830907 0
830954 616
831064 52
831176 0
831242 124
831345 173
831368 1
831386 165
831433 108
831473 134
831485 0
831509 0
831527 194
831555 52
831557 53
831587 297
831610 154
831637 126
831678 204
831716 134
831718 9
831758 2
831869 0
831975 32
831998 0
832006 0
832046 0
832082 224
832147 0
832175 37
832238 31
832259 115
832341 72
832397 0
832413 16
832418 191
832510 21
832526 326
832682 58
832727 96
832811 0
832846 704
832950 0
832982 88
833164 2
833199 0
833239 49
833273 0
833340 0
833522 0
833531 185
833567 0
833613 215
833678 29
833738 144
833785 0
833887 491
833911 611
833914 139
833945 0
834161 1
834182 585
834186 880
834199 31
834327 0
834372 103
834524 0
834584 0
834613 0
834639 0
834670 0
834715 0
834817 0
834899 0
834908 0
834961 0
834964 0
835016 16
835060 589
835129 29
835222 0
835270 60
835417 123
835426 0
835514 25
835621 73
835644 20
835802 0
835884 22
835959 93
836144 0
836260 34
836425 0
836620 34
836711 0
836849 0
836897 0
836981 36
837272 0
837397 59
837584 38
837710 0
838050 3
838149 140
838219 40
838363 0
838382 0
838389 0
838395 0
838412 1
838525 54
838534 0
838634 136
838667 299
838709 44
838909 0
839236 0
839329 91
839332 538
839542 0
839575 112
839629 448
840061 0
840283 72
840751 72
840760 0
840854 175
840934 0
840978 72
841150 194
841202 3
841212 22
841355 77
841544 77
841556 33
841568 198
841654 2
841672 302
841738 129
841843 0
841919 14
841929 0
841937 0
841995 599
842016 327
842021 1126
842025 132
842043 40
842122 0
842150 49
842213 34
842234 145
842316 174
842348 243
842426 34
842788 0
842791 27
842809 0
843008 0
843084 0
843211 67
843243 0
843360 159
843372 73
843378 0
843435 82
843535 0
843553 0
843612 0
843667 0
843703 117
843755 0
843912 102
843966 0
844053 0
844257 9
844402 0
844422 347
844503 33
844578 0
844692 129
844728 3
844779 40
844944 60
844989 0
845029 284
845130 0
845250 147
845256 209
845266 0
845459 15
845550 50
845583 58
845627 0
845734 0
845846 59
845993 0
846001 0
846006 0
846009 0
846054 90
846093 107
846130 114
846133 575
846153 0
846211 229
846298 0
846342 22
846372 223
846417 851
846425 0
846510 175
846676 9
846699 21
846701 6
846710 0
846730 0
846746 0
846848 0
846932 0
846959 0
847149 7
847234 456
847308 77
847409 82
847431 338
847491 186
847552 645
847597 24
847645 0
847678 322
847716 135
847725 13
847856 0
847869 439
847873 855
847928 1167
848053 0
848060 0
848086 0
848094 18
848100 0
848104 61
848141 0
848219 0
848235 0
848246 0
848310 0
848315 0
848329 0
848337 0
848373 0
848378 0
848408 0
848417 0
848480 0
848483 0
848516 0
848534 0
848591 0
848642 0
848651 0
848700 161
848708 3
848748 0
848774 0
848820 128
848906 0
848916 0
848918 0
848921 0
848927 0
848970 0
848984 0
848987 0
849019 0
849057 0
849074 0
849092 0
849194 0
849269 0
849284 0
849293 0
849332 0
849362 0
849428 0
849443 0
849454 0
849464 0
849467 0
849494 0
849577 459
849619 303
849639 0
849823 116
849966 34
849991 410
849999 0
850084 113
850088 87
850115 529
850244 0
850343 98
850345 255
850359 0
850369 74
850394 14
850410 54
850496 49
850625 136
850628 512
850678 0
850694 0
850705 0
850734 31
850860 76
850984 425
851055 23
851146 71
851241 333
851254 85
851439 8
851477 0
851544 0
851552 0
851576 0
851595 0
851749 0
851918 0
851959 0
852048 0
852072 0
852157 0
852195 0
852220 0
852256 0
852265 0
852328 0
852332 0
852359 74
852363 51
852427 0
852433 0
852600 0
852611 0
852639 0
852672 0
852674 0
852700 0
852775 0
852810 0
852886 0
852924 0
853181 0
853196 0
853218 0
853324 0
853519 0
853650 0
853954 0
854062 0
854174 0
854237 128
854278 0
854307 6
854338 62
854349 0
854377 0
854518 82
854690 32
854700 0
854718 0
854763 0
854790 173
854833 182
854835 158
854862 21
855009 149
855075 6
855120 0
855189 0
855303 0
855396 249
855429 0
855858 0
855871 0
855903 4
855917 66
855926 111
855959 0
855962 286
856021 52
856049 133
856115 0
856142 7
856235 3
856241 0
856346 3
856364 0
856407 40
856420 6
856460 0
856474 0
856606 1
856672 0
856683 0
856704 0
856756 13
856761 0
856794 0
856929 0
857169 0
857202 0
857248 0
857484 0
857496 129
857501 133
857532 64
857601 0
857723 0
857749 0
857811 0
857914 95
858020 0
858038 0
858064 0
858067 22
858168 0
858200 0
858279 0
858360 0
858389 48
858399 253
858475 0
858514 0
858679 0
858865 0
858952 9
859053 0
859084 0
859134 0
859174 0
859228 29
859278 0
859315 1
859332 178
859489 0
859492 32
859614 1
859662 0
859778 0
859824 0
859831 0
859866 0
859873 0
859958 0
859963 0
859993 0
859996 29
860002 0
860023 0
860029 0
860098 0
860127 112
860154 53
860180 2
860221 0
860410 0
860466 253
860502 754
860508 289
860525 0
860568 130
860603 54
860689 0
860696 0
860721 0
860757 0
860769 0
860825 128
860840 0
860859 0
860909 31
860935 15
860961 126
861109 0
861174 3
861255 81
861284 25
861420 7
861432 0
861442 2
861456 0
861625 80
861645 0
861732 0
861750 0
861827 0
861950 0
862012 24
862028 0
862163 0
862184 149
862233 0
862265 0
862292 0
862306 0
862343 5
862347 172
862366 0
862379 0
862383 0
862432 0
862456 0
862469 149
862542 0
862570 0
862615 0
862661 32
862685 0
862730 0
862733 10
862777 0
862790 55
862856 36
862868 36
862938 0
862981 0
863050 76
863222 0
863289 4
863291 20
863303 0
863324 54
863537 0
863711 29
863814 0
863860 6
864046 0
864106 0
864188 0
864246 75
864370 14
864387 0
864418 0
864425 0
864474 0
864487 124
864550 0
864562 10
864572 59
864599 0
864629 0
864668 0
864800 0
864806 0
864864 0
864953 0
865040 0
865141 0
865160 0
865251 0
865263 0
865273 0
865306 0
865352 0
865387 0
865404 0
865518 0
865571 0
865580 0
865597 0
865765 0
865815 0
865823 0
865852 0
865900 0
865948 0
865956 0
866036 0
866092 78
866212 0
866332 10
866386 0
866467 7
866506 30
866609 68
866670 0
866686 0
866695 36
866812 105
866847 0
866873 17
867010 0
867045 0
867145 0
867403 11
867441 163
867482 0
867579 0
867707 110
867786 0
867815 0
867848 0
867912 30
868018 0
868269 7
868279 0
868384 559
868452 4
868507 158
868553 18
868560 48
868563 193
868758 40
868769 554
868778 0
868892 419
869060 69
869081 156
869114 652
869126 39
869134 39
869233 16
869290 167
869336 88
869353 0
869373 16
869387 13
869430 0
869507 0
869627 269
869759 379
869774 0
869792 44
869859 96
869966 223
869969 110
869983 28
870038 0
870102 0
870114 0
870141 0
870170 0
870416 0
870548 0
870698 0
870903 0
870911 0
870933 0
871064 0
871097 0
871120 0
871128 0
871385 0
871399 0
871403 0
871424 0
871436 0
871539 0
871595 0
871599 14
871621 0
871638 264
871745 0
871840 8
872035 0
872037 417
872043 14
872066 0
872114 0
872160 81
872176 0
872207 0
872465 0
872514 0
872621 173
872633 0
872650 82
872673 0
872863 0
872960 0
873073 0
873158 0
873200 51
873226 44
873270 15
873292 92
873301 47
873331 0
873364 0
873384 0
873400 0
873454 0
873460 0
873543 0
873576 0
873655 0
873674 0
873682 0
873701 0
873708 0
873774 0
873833 0
873867 0
873880 0
873921 0
874009 0
874027 0
874107 0
874146 0
874171 0
874173 0
874176 0
874183 0
874202 0
874252 36
874323 12
874357 0
874365 0
874386 0
874454 0
874471 0
874503 0
874506 0
874533 0
874540 0
874558 0
874609 0
874700 0
874708 0
874713 0
874729 0
874743 0
874745 0
874765 0
874782 0
874843 7
874846 0
874891 0
874898 0
874927 0
874968 0
874984 0
875029 0
875095 0
875117 0
875177 160
875276 40
875284 65
875341 0
875467 0
875496 79
875519 0
875530 0
875545 115
875569 0
875603 0
875619 0
875647 0
875653 1
875662 1
875776 88
875792 119
875859 0
875892 0
876067 0
876073 0
876085 0
876094 0
876118 0
876163 0
876166 40
876277 0
876307 0
876320 83
876324 0
876343 0
876388 0
876418 0
876462 24
876827 0
876850 0
876899 0
876911 0
876920 32
876930 0
876983 0
877054 0
877083 0
877115 0
877268 0
877272 0
877426 84
877473 30
877574 65
877596 0
877649 80
877690 127
877749 82
877860 0
878033 0
878060 0
878096 0
878181 0
878335 0
878343 0
878440 26
878446 0
878459 0
878558 123
878560 173
878654 0
878720 0
878742 22
878755 0
878825 0
878836 7
878981 0
878997 25
879283 0
879308 0
879347 8
879354 0
879374 0
879431 0
879443 207
879473 83
879591 0
879652 44
879679 5
879772 0
879825 0
879848 0
879927 0
879951 0
880056 0
880219 8
880233 0
880240 20
880266 0
880275 34
880295 0
880328 0
880369 0
880393 48
880421 33
880633 0
880683 162
880687 0
880732 0
880859 18
880887 0
880906 224
880954 0
880991 0
881031 0
881038 74
881057 8
881064 407
881076 81
881145 282
881148 61
881152 153
881192 0
881210 0
881223 0
881276 78
881341 0
881358 0
881372 8
881438 0
881511 0
881564 108
881638 103
881717 152
881731 45
881812 0
881847 20
881866 10
881909 0
882159 0
882257 928
882263 90
882279 64
882343 1
882387 0
882398 0
882442 0
882624 0
882670 0
882879 0
882896 0
882919 0
882928 0
882980 0
883052 0
883055 0
883118 0
883201 0
883232 0
883261 0
883402 0
883493 0
883728 105
883764 0
883781 58
883851 0
883875 23
883910 5
884138 0
884150 272
884199 0
884223 0
884232 0
884281 0
884304 0
884376 430
884429 184
884438 1
884461 0
884491 0
884607 0
884631 221
884649 138
884652 718
884655 104
884677 0
884716 13
884745 54
884792 0
884858 0
884918 0
885168 0
885269 0
885284 375
885380 0
885491 0
885671 0
885685 71
885706 0
885728 73
885767 0
885789 0
885860 0
885894 0
885913 0
885970 146
885993 0
886029 0
886067 0
886083 370
886111 327
886140 0
886180 3
886232 36
886319 149
886400 68
886422 0
886557 134
886577 82
886602 0
886646 0
886653 0
886656 0
886666 0
886668 0
886697 65
886769 196
886805 91
886835 12
886839 258
886848 51
886890 0
886935 29
886944 0
887022 0
887031 0
887138 0
887140 92
887150 0
887165 0
887363 0
887391 0
887490 0
887557 0
887612 94
887663 0
887737 32
887791 0
887814 0
887872 0
887878 78
888072 107
888256 0
888320 85
888455 226
888572 127
888636 45
888674 0
888684 0
888708 0
888760 80
888901 50
888913 97
888944 30
889096 31
889193 121
889224 197
889346 2
889396 25
889400 26
889518 47
889521 212
889608 127
889617 34
889639 31
889811 16
889825 17
889839 154
889866 50
889890 22
889993 4
890012 0
890021 0
890027 0
890040 13
890115 85
890128 23
890149 30
890151 111
890253 66
890259 29
890298 74
890301 175
890418 152
890596 15
890626 6
890734 8
891010 76
891247 26
891300 18
891303 139
891346 11
891367 5
891446 28
891453 147
891473 210
891506 70
891536 0
891569 0
891598 8
891704 0
891726 0
891737 33
891764 0
891902 0
891913 2
891958 0
891981 0
892023 0
892036 0
892095 0
892256 0
892299 0
892338 0
892495 0
892507 0
892516 0
892605 0
892715 0
892726 64
892744 18
893000 0
893279 138
893293 0
893305 201
893315 258
893417 0
893465 49
893633 193
893691 0
893707 0
893832 225
893870 4
894023 56
894153 0
894272 307
894350 0
894412 0
894422 87
894561 2
894569 0
894606 0
894617 94
894630 0
894644 336
894976 2
895083 0
895100 5
895125 0
895141 0
895148 0
895158 0
895178 0
895234 136
895239 0
895264 7
895279 0
895350 34
895356 0
895364 0
895431 54
895714 143
895718 0
895765 38
895769 224
895871 0
895901 0
895958 0
895988 0
896015 0
896147 0
896159 0
896272 0
896315 0
896372 0
896388 0
896412 0
896415 0
896500 0
896627 0
896676 0
896697 0
896961 0
896979 0
896981 0
897007 0
897093 0
897140 0
897149 0
897234 0
897257 0
897275 0
897308 0
897479 0
897565 0
897684 0
897747 0
897810 0
897834 0
898073 0
898206 0
898376 185
898385 489
898440 24
898478 8
898566 0
898692 31
898779 0
898781 0
898799 0
898836 0
898842 0
898870 11
898880 34
898884 9
898924 4
899028 0
899047 0
899118 0
899141 0
899183 0
899229 87
899237 0
899364 0
899458 17
899515 176
899593 0
899729 13
899819 0
899829 104
899890 0
899916 0
899938 62
899945 0
899961 127
899979 946
899989 3
900030 15
900033 723
900039 579
900155 0
900181 0
900221 18
900247 311
900328 75
900372 266
900433 164
900435 485
900493 102
900551 0
900588 0
900648 36
900694 3
900722 207
900783 0
900789 0
900812 48
900841 10
900882 0
900884 0
900921 0
900954 36
901036 0
901047 4
901100 265
901151 78
901155 32
901162 114
901175 6
901264 0
901366 38
901432 0
901456 0
901479 102
901487 250
901558 1174
901629 9
901634 71
901760 94
901916 0
902047 2
902084 62
902118 0
902129 78
902264 0
902267 0
902276 0
902432 0
902738 0
902756 0
902772 0
902857 0
902881 0
902940 0
902948 0
902954 0
902974 0
902994 0
903101 0
903125 0
903152 0
903303 0
903380 0
903385 0
903456 0
903488 0
903566 0
903573 0
903597 0
903711 0
903718 0
903763 0
903772 0
903779 0
903917 0
903988 0
904076 0
904129 0
904214 0
904219 0
904334 0
904425 0
904445 0
904596 0
904746 0
904817 460
904830 0
904840 132
904906 53
904976 0
904982 0
905032 0
905069 0
905108 0
905121 0
905128 0
905155 0
905174 0
905216 0
905231 0
905242 0
905348 0
905405 0
905411 0
905533 0
905574 0
905680 0
905715 0
905819 0
905894 0
905942 0
905959 0
906009 0
906043 0
906051 0
906077 0
906285 0
906351 248
906391 25
906461 0
906665 0
906699 0
906738 0
906770 0
906856 0
906879 0
906957 0
907050 0
907110 0
907122 0
907132 0
907163 0
907174 0
907201 0
907225 0
907274 0
907293 0
907326 85
907339 0
907377 0
907414 29
907444 95
907540 33
907555 70
907575 395
907609 25
907647 0
907663 3
907711 201
907756 38
907865 2
907901 39
908029 0
908040 0
908049 10
908068 81
908125 157
908199 99
908403 22
908483 170
908525 72
908546 0
908572 0
908624 0
908650 66
908666 0
908895 9
908915 119
909017 51
909029 34
909035 60
909041 11
909071 5
909204 20
909218 8
909337 324
909366 0
909385 53
909440 0
909454 115
909464 77
909489 0
909500 1
909522 0
909593 41
909605 59
909675 0
909824 139
910003 0
910063 0
910074 0
910251 0
910327 0
910366 0
910380 0
910428 0
910437 0
910448 0
910538 0
910560 0
910621 0
910631 0
910733 0
910742 0
910842 153
910895 0
910901 27
910916 0
910982 215
910985 99
911005 0
911189 0
911386 40
911425 231
911449 0
911504 268
911512 0
911620 10
911700 65
911827 0
911925 0
912005 0
912161 0
912204 0
912232 0
912441 0
912506 0
912579 0
912615 0
912639 0
912650 0
912657 0
912677 87
912711 0
912723 40
912762 122
912765 32
912922 26
912941 37
912945 0
912956 0
913094 110
913154 1
913317 85
913340 69
913420 28
913479 75
913500 0
913559 0
913631 65
913841 0
914035 0
914134 0
914164 66
914186 53
914204 37
914211 82
914237 0
914258 0
914338 193
914537 0
914622 79
914661 138
914829 8
914860 0
914862 3
914904 0
914960 348
914967 0
915083 0
915125 606
915191 18
915217 27
915322 28
915330 168
915374 39
915413 225
915425 401
915429 59
915588 0
915618 0
915697 69
915895 0
915910 0
915947 120
916011 2
916152 14
916228 12
916316 139
916334 13
916370 67
916434 0
916442 5
916537 0
916615 0
916675 54
916718 182
916740 0
916876 0
916964 9
917048 0
917064 0
917176 0
917178 276
917227 23
917245 1
917317 71
917351 72
917375 112
917480 249
917735 0
917769 0
917802 0
917901 0
917937 0
917953 0
917993 0
918040 0
918140 0
918207 0
918222 0
918266 0
918299 0
918343 0
918401 0
918506 0
918611 0
918614 0
918641 0
918689 0
918763 0
918773 0
918789 0
918791 79
918807 0
918973 323
919009 147
919054 24
919073 0
919203 0
919272 112
919336 0
919378 0
919384 0
919491 0
919562 5
919571 0
919586 0
919645 688
919654 259
919717 12
919719 37
919766 70
919814 60
919870 133
919952 0
920018 34
920060 0
920087 7
920175 155
920198 0
920207 194
920258 7
920331 5
920429 61
920459 0
920613 135
920616 44
920672 53
920680 15
920733 26
920742 138
920758 0
920770 4
920889 14
920939 8
921121 0
921129 53
921133 0
921144 0
921252 14
921277 5
921342 193
921363 149
921381 326
921393 230
921438 325
921441 83
921453 236
921493 25
921707 70
921721 3
921769 1
921855 163
921870 27
921893 88
921915 58
921918 35
921922 0
921927 0
921931 0
921937 0
921944 0
921974 0
922026 57
922069 27
922090 46
922119 30
922129 183
922306 11
922339 0
922523 599
922525 349
922587 0
922617 0
922651 276
922705 152
922735 161
922739 0
922770 145
922786 0
922807 0
922849 58
922873 84
922895 0
922964 301
922987 14
923003 126
923040 0
923083 30
923099 20
923124 25
923135 0
923164 19
923174 47
923325 0
923391 6
923411 35
923431 59
923466 0
923480 77
923569 0
923580 5
923709 40
923722 258
923839 0
923849 0
923855 0
923867 0
923869 0
923890 4
923923 0
923939 36
924011 0
924020 0
924044 0
924064 0
924071 0
924085 0
924130 0
924220 0
924232 0
924295 163
924303 56
924324 379
924328 55
924416 24
924652 0
924817 0
924831 7
924861 2
924957 342
924977 0
925034 0
925209 59
925729 0
925756 0
925801 0
925837 0
926005 4
926116 16
926218 0
927094 0
927277 0
927421 0
927496 0
927608 0
927726 84
927733 475
927755 1
927775 233
927838 0
927890 0
927934 3
927944 37
927972 508
928004 0
928053 50
928094 0
928152 48
928359 36
928464 128
928526 0
928781 0
928814 0
928904 30
929090 0
929323 7
929399 32
929501 170
929504 146
929705 0
929742 38
929906 0
930122 0
930168 8
930226 79
930236 9
930301 104
930532 28
930537 56
930545 244
930547 89
930554 0
930707 10
930729 0
930754 0
930780 13
930879 28
931104 139
931121 145
931252 0
931262 0
931273 0
931318 0
931329 0
931337 51
931351 66
931418 0
931490 706
931509 46
931515 163
931534 14
931595 150
931599 44
931738 133
931742 194
931752 483
931768 112
931824 0
931902 0
931929 0
931958 0
932048 138
932052 6
932073 182
932091 87
932140 128
932152 0
932164 0
932186 72
932211 148
932237 0
932280 0
932420 79
932441 14
932466 0
932490 227
932529 193
932580 83
932646 0
932848 0
932903 519
933006 114
933091 10
933132 38
933147 172
933198 52
933200 10
933216 0
933241 125
933338 188
933388 0
933467 0
933479 179
933500 0
933573 23
933602 0
933611 64
933718 152
933742 194
933830 0
933874 21
933918 25
933951 81
933976 0
934040 0
934042 0
934048 0
934060 0
934069 0
934077 0
934086 0
934118 118
934124 0
934294 0
934457 158
934465 185
934853 0
934963 0
934999 127
935107 46
935182 198
935190 0
935413 234
935498 0
935500 0
935508 0
935519 0
935538 0
935601 91
935603 75
935613 0
935670 16
935682 7
935803 329
935873 39
935947 0
935956 101
935978 4
936015 0
936072 29
936220 93
936358 0
936387 135
936462 179
936797 1
936830 63
936937 0
936998 6
937050 0
937114 211
937205 399
937237 138
937468 77
937483 0
937533 265
937647 0
937675 31
937710 0
937947 0
937964 178
938064 229
938074 576
938118 1
938175 0
938235 0
938245 0
938250 70
938307 0
938383 0
938431 67
938568 0
938585 0
938652 96
938705 191
938707 0
938726 0
938775 0
938866 0
938907 0
938935 0
939044 0
939183 32
939233 0
939257 71
939271 66
939396 105
939445 17
939477 85
939551 218
939630 4
939689 109
939737 0
939749 40
939780 0
939793 37
939887 0
939944 49
939964 83
939985 0
940003 141
940019 0
940123 142
940162 0
940397 371
940403 88
940430 170
940457 89
940526 74
940549 0
940568 506
940570 238
940814 0
940845 37
940871 18
940922 20
941050 0
941132 26
941199 25
941235 10
941245 1
941307 0
941323 0
941418 29
941449 0
941454 1
941498 0
941545 19
941583 101
941666 0
941671 4
941740 0
941757 0
941810 85
941971 0
942097 0
942116 0
942134 0
942152 0
942159 0
942166 26
942170 0
942242 20
942329 0
942451 110
942690 0
942726 0
942806 0
942862 0
942872 0
942888 0
942904 0
942932 0
942963 203
942990 119
943087 0
943150 78
943239 0
943293 0
943405 0
943446 144
943449 91
943455 0
943516 99
943566 0
943635 31
943677 197
943679 66
943722 15
943752 0
943756 0
943807 0
943932 59
943999 1
944099 0
944170 0
944231 0
944254 34
944293 192
944300 0
944306 0
944308 0
944313 4
944315 0
944317 0
944392 0
944473 64
944477 38
944587 8
944590 1
944633 0
944841 50
944873 0
944906 65
944965 0
944986 55
945036 0
945053 0
945104 0
945126 0
945148 1
945180 0
945200 106
945236 0
945249 109
945256 0
945325 0
945342 48
945418 28
945445 0
945472 0
945575 0
945681 82
945685 0
945703 0
945781 55
945821 0
945895 124
945910 242
945922 247
945944 13
945989 0
946054 0
946070 199
946072 17
946140 271
946155 1
946167 117
946171 3
946189 0
946284 9
946428 28
946488 4
946525 130
946528 28
946585 24
946702 0
946725 213
946746 161
946794 31
946822 0
946903 120
947100 0
947109 346
947185 17
947189 0
947357 169
947391 3
947405 0
947438 0
947472 94
947491 0
947504 10
947556 146
947626 0
947642 107
947741 11
947773 12
947784 0
947987 25
948002 271
948108 134
948208 224
948364 26
948405 0
948481 14
948574 0
948585 0
948736 12
948762 0
948799 0
948819 0
948889 93
948923 63
948935 209
949014 0
949065 12
949068 41
949166 0
949176 0
949336 1
949569 0
949653 0
949692 0
949801 0
949851 0
949882 0
949923 7
950057 0
950166 128
950313 98
950535 0
950579 0
950597 376
950599 301
950601 56
950624 0
950645 0
950653 0
950823 0
950876 0
950907 0
950922 42
951003 0
951059 24
951063 110
951078 37
951130 0
951146 103
951171 0
951208 209
951212 195
951301 35
951387 0
951389 43
951459 0
951624 20
951682 0
951970 0
952025 242
952061 0
952089 0
952154 87
952213 42
952307 33
952316 0
952337 112
952439 0
952451 250
952531 86
952709 25
952756 79
952777 93
952897 102
952900 0
952975 264
953047 38
953073 0
953248 0
953265 29
953273 0
953283 0
953407 124
953474 99
953482 129
953554 2
953574 0
953728 108
953732 0
953910 0
953941 5
953967 22
953974 66
953983 39
954090 0
954133 244
954142 0
954309 104
954319 439
954425 11
954480 0
954513 12
954556 36
954565 102
954676 68
954723 0
954751 0
954851 0
954895 3
954933 0
954962 2
954999 0
955010 0
955019 182
955098 0
955475 0
955500 0
955584 0
955591 0
955632 0
955800 46
955828 15
956286 0
956392 0
956459 0
956543 93
956598 0
956762 0
956811 0
956906 0
956968 0
957148 0
957316 68
957337 0
957347 0
957378 0
957391 0
957666 0
957766 0
957894 0
957922 0
957996 0
958024 0
958105 94
958111 0
958348 0
958365 0
958371 0
958414 0
958448 0
958469 0
958505 4
958524 63
958566 65
958572 21
958586 0
958611 0
958647 105
958685 0
958742 0
958780 31
958804 48
958920 85
959013 0
959040 8
959139 33
959155 0
959283 51
959331 0
959341 4
959364 1
959482 0
959619 0
959679 0
959895 0
959946 0
959955 0
960036 86
960139 8
960152 152
960219 0
960272 0
960343 0
960441 68
960493 3
960572 0
960632 0
960655 0
960780 0
960867 0
960952 0
960956 0
960969 0
960980 0
961066 34
961238 97
961248 132
961340 0
961449 1
961455 0
961510 0
961535 0
961542 0
961728 0
961806 0
961845 26
961863 0
961923 0
962237 32
962294 89
962381 18
962591 0
962625 43
962700 21
962719 249
962798 0
962828 0
962848 115
962878 0
962917 0
962973 0
963023 675
963027 162
963111 11
963165 35
963204 0
963224 155
963231 180
963295 2
963330 22
963447 427
963449 0
963470 0
963553 0
963608 0
963623 0
963657 84
963793 865
964022 16
964074 229
964267 82
964292 179
964325 188
964401 32
964403 129
964756 0
964924 54
965043 13
965182 0
965345 3
965464 0
965475 0
965517 0
965535 535
965540 337
965544 118
965557 148
965565 34
965628 363
965667 84
965761 0
965792 0
965817 0
965845 5
965895 37
965897 0
965913 22
965916 0
965949 0
965960 0
965968 0
965984 0
966004 824
966007 615
966031 0
966074 165
966130 14
966212 29
966266 0
966400 37
966604 0
966672 300
966716 102
966727 354
966870 475
966897 0
967008 266
967048 0
967096 0
967108 56
967184 182
967213 0
967276 52
967431 58
967594 4
967672 0
967712 147
967725 79
967733 0
967748 0
967759 0
967773 104
967806 0
967922 0
967976 215
968224 18
968234 0
968303 48
968418 98
968425 0
968666 0
968750 80
968825 0
968843 0
968993 8
969002 1
969095 0
969143 0
969254 83
969261 142
969316 25
969446 15
969453 24
969488 0
969551 0
969589 34
969623 34
969682 42
969684 88
969829 70
969863 0
969980 24
969985 206
970016 22
970060 381
970233 468
970237 576
970285 203
970288 269
970294 0
970326 0
970415 0
970443 111
970446 118
970458 27
970462 486
970468 137
970579 6
970623 0
970632 5
970760 46
970814 0
970844 54
970923 0
970974 6
970998 0
971010 8
971013 22
971087 205
971130 0
971142 202
971149 0
971160 0
971385 0
971427 0
971490 0
971525 104
971608 0
971655 4
971678 126
971721 0
971854 0
971906 0
971949 699
971960 0
972038 87
972103 228
972117 31
972191 330
972314 409
972336 102
972455 0
972510 0
972525 0
972547 76
972663 46
972798 179
972975 91
973074 575
973099 206
973105 0
973315 58
973366 0
973394 0
973774 0
973814 0
973851 0
973999 0
974001 0
974043 0
974062 0
974073 0
974134 0
974140 0
974173 0
974211 0
974214 12
974353 0
974463 97
974590 30
974672 36
974680 29
974684 104
974723 0
974850 0
974890 0
974905 43
974978 0
974989 0
975000 0
975315 105
975354 26
975498 0
975545 0
975563 0
975599 0
975649 0
975672 0
975745 0
975758 0
975804 74
975849 177
975870 71
975986 0
976003 0
976044 22
976058 267
976133 0
976213 165
976228 539
976279 23
976315 6
976368 0
976483 133
976603 768
976620 22
976703 389
976710 0
976743 1
976750 296
976807 124
976816 4
976861 252
976887 0
976932 180
976941 123
977004 30
977052 62
977084 245
977147 12
977159 36
977288 219
977495 0
977515 39
977734 0
977776 375
977905 12
977907 12
977980 68
978048 257
978157 96
978173 114
978238 0
978297 251
978345 148
978439 36
978482 55
978497 0
978715 0
978741 0
978769 103
978831 7
978905 203
978923 374
979166 0
979629 0
979632 242
979775 0
979837 0
979869 28
979888 0
979906 5
979917 417
979949 168
980014 0
980056 22
980083 0
980105 46
980184 0
980195 0
980395 238
980507 0
980557 0
980671 0
980862 0
980983 0
981006 0
981151 0
981311 0
981324 5
981332 0
981342 0
981414 40
981425 6
981533 0
981558 0
981665 0
981689 0
981744 0
981806 0
981971 0
981974 0
982003 0
982241 0
982321 0
982331 0
982565 0
982575 0
982626 0
982672 0
982693 0
982703 0
982712 0
982724 0
982778 0
982825 0
982882 152
982890 0
982981 0
983092 3
983125 0
983131 0
983434 0
983442 6
983491 109
983664 0
983693 0
983734 0
983782 56
983790 399
983813 455
983817 41
983920 139
983922 0
983960 0
984043 12
984046 0
984074 0
984146 0
984178 56
984247 0
984308 0
984346 0
984374 73
984389 137
984415 0
984480 0
984668 0
984803 0
984925 0
985045 0
985156 10
985218 25
985281 38
985452 3
985514 0
985622 0
985809 0
985825 327
985898 0
986029 0
986149 0
986226 0
986297 0
986316 0
986374 0
986411 0
986513 0
986518 112
986529 0
986543 0
986545 0
986597 0
986606 0
986614 0
986617 0
986646 0
986665 0
986735 0
986743 0
986802 0
986846 124
986901 0
986927 0
986991 0
986998 0
987015 0
987085 0
987116 0
987173 152
987177 16
987186 0
987239 0
987270 0
987304 0
987414 0
987453 0
987513 0
987555 0
987728 10
987760 12
987818 311
987920 112
987948 0
987977 0
988010 11
988013 96
988043 136
988102 0
988117 105
988147 30
988193 270
988238 16
988280 113
988287 519
988291 168
988346 228
988406 0
988476 12
988556 3
988595 0
988676 51
988698 168
988755 0
988807 300
988917 32
989038 0
989104 0
989356 67
989470 341
989497 485
989572 102
989733 131
989761 5
989807 130
989861 23
989897 0
989981 1
989990 530
990018 215
990089 0
990189 21
990291 0
990438 67
990518 0
990530 127
990626 0
990676 129
990744 130
990759 150
990774 165
990785 107
990818 30
990846 31
990868 430
990870 183
990872 759
990935 18
990982 397
991085 467
991110 288
991144 0
991176 163
991200 16
991210 37
991313 0
991336 109
991373 53
991496 259
991510 46
991635 238
991638 235
991698 0
991725 0
991772 162
991819 0
992072 95
992081 0
992189 0
992204 1
992248 0
992255 0
992285 38
992380 397
992558 0
992604 22
992742 702
992808 128
992882 6
992896 18
992916 17
992927 226
992937 84
992939 0
992943 0
993002 0
993029 167
993040 65
993077 0
993144 0
993171 0
993216 0
993231 35
993233 0
993292 1
993310 0
993330 0
993339 19
993341 3
993434 13
993458 307
993476 528
993517 115
993526 48
993586 0
993649 0
993690 0
993702 0
993727 13
993748 10
993750 0
993777 0
993788 69
993790 64
993793 87
993804 0
993894 0
993918 0
993939 0
993955 0
993993 0
994000 0
994036 8
994042 0
994105 0
994129 0
994232 0
994262 0
994277 0
994380 0
994397 84
994431 26
994479 0
994489 0
994546 0
994548 14
994555 0
994557 14
994619 0
994643 0
994690 0
994712 0
994732 0
994763 0
994776 0
994964 0
994986 25
995060 0
995072 0
995124 0
995134 0
995136 123
995197 0
995214 0
995265 0
995270 0
995284 0
995299 0
995319 0
995345 0
995387 0
995417 0
995419 0
995446 0
995484 0
995500 0
995562 0
995680 0
995689 0
995710 0
995742 0
995800 0
995810 0
995867 0
995874 171
996033 1
996045 0
996105 0
996131 8
996177 108
996233 0
996239 160
996277 0
996307 0
996337 0
996365 0
996385 0
996391 0
996430 16
996442 46
996465 0
996510 0
996532 0
996563 0
996718 0
996791 0
996817 0
996984 15
996999 10
997036 33
997156 0
997165 0
997278 154
997481 159
997559 0
997571 255
997586 62
997640 0
997671 44
997700 0
997716 298
997721 200
997753 0
997837 833
997894 105
997900 31
997980 6
998112 81
998126 59
998150 0
998182 252
998215 0
998242 4
998265 226
998317 0
998488 57
998498 0
998692 0
998700 11
998722 0
998740 82
998768 0
998777 15
998816 115
998875 0
998885 672
998939 46
999057 0
999087 49
999134 20
999235 2
999297 178
999342 344
999347 104
999404 0
999411 166
999421 412
999423 165
999431 21
999445 0
999505 0
999636 0
999652 0
999682 0
999691 0
999739 0
999751 0
999768 0
999910 0
999913 0
1000000 0
1000006 0
1000036 0
1000044 0
1000073 0
1000105 0
1000256 0
1000346 0
1000405 0
1000414 0
1000534 0
1000555 0
1000573 0
1000588 0
1000720 0
1000729 0
1000744 0
1000754 0
1000765 0
1000794 0
1000806 152
1000809 0
1000940 0
1001147 0
1001174 0
1001295 389
1001309 3
1001346 0
1001581 0
1001595 0
1001605 0
1001645 0
1001751 0
1001837 0
1001928 124
1002021 0
1002144 291
1002225 28
1002231 0
1002269 0
1002342 0
1002415 5
1002428 0
1002442 74
1002451 116
1002751 6
1002760 0
1002810 15
1002820 226
1002878 0
1002922 0
1002936 0
1002950 0
1002979 0
1003063 0
1003084 0
1003378 0
1003384 0
1003393 0
1003501 0
1003520 0
1003539 0
1003589 8
1003615 33
1003621 0
1003650 162
1003661 12
1003790 64
1003832 149
1003872 0
1004057 0
1004085 47
1004256 0
1004272 0
1004281 0
1004365 348
1004368 267
1004389 612
1004397 765
1004502 47
1004864 0
1004880 0
1004926 0
1005251 0
1005323 0
1005379 0
1005422 0
1005435 0
1005498 0
1005516 0
1005528 0
1005752 0
1005811 0
1005835 61
1005860 19
1005890 0
1005902 0
1005937 0
1005982 0
1006240 0
1006299 0
1006335 0
1006452 0
1006473 0
1006573 42
1006694 0
1006721 0
1006759 118
1006768 13
1006807 10
1006844 0
1006882 0
1007079 0
1007236 0
1007272 187
1007401 147
1007470 0
1007551 216
1007596 0
1007639 0
1007651 0
1007759 0
1007768 53
1007881 0
1008004 18
1008077 54
1008088 0
1008111 31
1008139 38
1008171 0
1008191 635
1008193 303
1008195 733
1008215 42
1008277 0
1008302 161
1008417 146
1008582 0
1008599 11
1008779 0
1008818 0
1008842 64
1008936 0
1008960 0
1009088 138
1009173 79
1009231 102
1009235 153
1009307 0
1009318 0
1009445 0
1009459 0
1009709 0
1009723 0
1009730 41
1009802 0
1009989 16
1010001 0
1010060 107
1010081 0
1010090 0
1010141 17
1010144 37
1010201 0
1010281 0
1010354 0
1010362 0
1010383 0
1010406 0
1010536 0
1010561 0
1010572 0
1010607 23
1010623 0
1010640 0
1010697 0
1010713 0
1010730 137
1010760 4
1010766 0
1010853 0
1010876 0
1010961 0
1011014 0
1011060 65
1011105 14
1011162 31
1011168 0
1011187 0
1011210 0
1011357 0
1011367 0
1011390 0
1011486 10
1011498 0
1011510 0
1011534 0
1011685 0
1011696 0
1011699 0
1011725 71
1011811 0
1011861 107
1012225 0
1012268 0
1012298 0
1012391 0
1012424 120
1012876 88
1013034 0
1013090 0
1013246 14
1013317 94
1013374 57
1013497 0
1013517 81
1013527 42
1013537 243
1013566 0
1013577 90
1013586 0
1013656 0
1013708 0
1013731 61
1013757 0
1013786 96
1013798 59
1013810 67
1013877 0
1013906 4
1013951 90
1014122 0
1014143 147
1014182 0
1014214 0
1014252 0
1014313 0
1014336 21
1014343 0
1014405 20
1014453 0
1014497 108
1014553 0
1014594 3
1014629 0
1014646 0
1014676 0
1014700 12
1014789 122
1014858 0
1014894 0
1014944 0
1014972 55
1015025 16
1015076 3
1015144 0
1015149 22
1015350 21
1015385 118
1015403 0
1015409 0
1015412 2
1015482 32
1015527 40
1015536 15
1015623 169
1015631 88
1015705 0
1015845 0
1015858 0
1015866 14
1015923 0
1016014 1
1016103 0
1016169 0
1016220 154
1016223 199
1016533 0
1016536 0
1016572 0
1016581 56
1016683 0
1016744 0
1016752 0
1016797 0
1016813 2
1016870 0
1016905 0
1016976 0
1016995 0
1017040 28
1017140 0
1017177 22
1017220 0
1017309 0
1017334 0
1017377 216
1017419 0
1017476 0
1017497 0
1017531 0
1017570 0
1017578 0
1017584 0
1017590 0
1017605 0
1017678 0
1017697 0
1017788 0
1017824 0
1017926 0
1017937 0
1017997 0
1018001 0
1018030 0
1018061 0
1018097 0
1018104 0
1018106 0
1018124 0
1018159 0
1018227 0
1018238 0
1018253 0
1018271 0
1018278 24
1018290 50
1018446 0
1018460 0
1018523 48
1018543 87
1018568 0
1018664 0
1018700 130
1018824 69
1018934 0
1019022 0
1019129 331
1019133 94
1019253 98
1019332 10
1019466 0
1019478 65
1019513 65
1019517 0
1019606 148
1019631 49
1019822 0
1019875 98
1019934 0
1019965 0
1019971 54
1019976 6
1019979 136
1020006 0
1020059 0
1020093 1
1020103 22
1020150 0
1020235 0
1020349 26
1020479 0
1020481 0
1020554 13
1020580 0
1020598 0
1020869 406
1020875 464
1020911 8
1020924 0
1021115 82
1021196 6
1021255 22
1021283 0
1021312 0
1021345 0
1021384 0
1021445 19
1021459 0
1021524 11
1021577 0
1021648 0
1021692 5
1021696 0
1021717 5
1021719 0
1021728 0
1021733 0
1021775 0
1021803 0
1021868 0
1021873 0
1021915 0
1021984 0
1021988 53
1022086 0
1022140 0
1022207 0
1022276 94
1022304 1
1022315 23
1022341 0
1022407 0
1022416 0
1022422 0
1022438 72
1022465 82
1022503 194
1022518 0
1022573 421
1022593 3
1022600 223
1022609 0
1022673 116
1022755 0
1022783 0
1022908 64
1022999 610
1023073 169
1023080 11
1023204 0
1023211 1
1023279 0
1023322 0
1023331 31
1023334 144
1023376 1
1023458 0
1023480 0
1023544 0
1023590 157
1023634 102
1023694 0
1023739 0
1023749 10
1023751 118
1023753 10
1023837 0
1023874 0
1023915 0
1023924 0
1024091 0
1024139 0
1024300 0
1024345 3
1024348 82
1024372 0
1024378 72
1024405 146
1024519 0
1024572 136
1024693 0
1024710 201
1024768 156
1024844 0
1024855 99
1024862 0
1024914 46
1025095 228
1025141 311
1025171 0
1025188 123
1025200 0
1025215 0
1025227 0
1025357 0
1025373 0
1025385 0
1025409 0
1025417 0
1025424 0
1025457 0
1025466 15
1025569 0
1025624 0
1025687 0
1025718 0
1025737 0
1025750 34
1025810 6
1025817 227
1025843 0
1025879 65
1025915 175
1025930 45
1026176 0
1026245 33
1026341 14
1026392 10
1026435 0
1026517 0
1026531 0
1026587 13
1026703 35
1026796 119
1026838 88
1026884 0
1026900 0
1026973 0
1027073 0
1027083 0
1027093 0
1027148 37
1027155 0
1027266 63
1027289 139
1027324 0
1027595 129
1027611 39
1027702 553
1027796 0
1027868 1
1027889 111
1028186 421
1028224 0
1028340 98
1028481 0
1028498 0
1028633 0
1028775 17
1028822 86
1028942 0
1029090 0
1029102 215
1029151 0
1029217 0
1029267 24
1029347 0
1029514 1
1029534 0
1029546 0
1029554 35
1029593 47
1029615 0
1029627 0
1029723 0
1029730 0
1029823 236
1029922 64
1029946 0
1030080 29
1030128 0
1030171 0
1030227 32
1030231 0
1030273 78
1030330 0
1030392 245
1030546 0
1030555 183
1030597 202
1030622 14
1030722 0
1030736 0
1030796 359
1030800 186
1030827 0
1030891 0
1030987 75
1031061 0
1031073 0
1031182 0
1031471 0
1031533 0
1031620 269
1031664 0
1031674 2
1031728 0
1031764 0
1031844 0
1031877 0
1031897 0
1031903 0
1031963 83
1032083 0
1032143 47
1032162 137
1032164 560
1032210 0
1032236 0
1032239 43
1032245 0
1032281 122
1032294 0
1032377 66
1032430 0
1032442 52
1032528 0
1032633 53
1032640 77
1032723 87
1032749 0
1032769 0
1032885 192
1032915 251
1032956 69
1032992 0
1033054 55
1033060 0
1033107 0
1033228 0
1033256 43
1033269 242
1033278 0
1033301 35
1033383 0
1033458 0
1033489 96
1033518 0
1033563 0
1033778 3
1033798 0
1033804 0
1033940 99
1034032 0
1034123 4
1034153 0
1034320 180
1034619 59
1034665 0
1034725 220
1034736 0
1034839 0
1034844 0
1034853 0
1034892 0
1034931 18
1034974 0
1035143 0
1035181 0
1035216 0
1035307 0
1035311 2
1035336 0
1035382 122
1035500 3
1035532 28
1035583 112
1035632 41
1035715 3
1035718 182
1035800 13
1035824 32
1035837 0
1035845 67
1035866 0
1035916 0
1035953 54
1036059 0
1036164 0
1036225 16
1036305 0
1036364 0
1036410 0
1036525 0
1036603 0
1036617 0
1036674 0
1036695 0
1036718 0
1036847 0
1036849 0
1036913 0
1036915 35
1036935 0
1037039 0
1037064 0
1037135 0
1037254 0
1037266 5
1037335 24
1037339 0
1037347 0
1037376 0
1037412 0
1037426 7
1037456 1
1037578 73
1037585 0
1037716 0
1037779 83
1037921 0
1037966 82
1038025 17
1038092 5
1038138 55
1038165 0
1038181 41
1038218 86
1038344 560
1038346 387
1038360 0
1038383 17
1038403 81
1038433 0
1038467 435
1038469 29
1038509 2
1038526 23
1038575 2
1038596 192
1038709 92
1038719 2
1038748 124
1039008 0
1039128 41
1039204 366
1039234 493
1039274 8
1039322 636
1039326 187
1039337 90
1039376 119
1039382 159
1039440 0
1039457 78
1039498 0
1039513 238
1039595 34
1039606 0
1039615 0
1039673 207
1039766 0
1039826 27
1039864 0
1039871 0
1039891 53
1039932 35
1039944 0
1040003 34
1040046 11
1040056 0
1040064 0
1040084 0
1040105 297
1040126 12
1040150 518
1040170 6
1040292 161
1040318 148
1040347 5
1040450 18
1040472 1
1040496 0
1040502 12
1040595 0
1040634 386
1040639 328
1040813 2
1040825 38
1040846 234
1040852 66
1041019 14
1041125 0
1041176 0
1041199 179
1041249 400
1041252 9
1041386 232
1041440 0
1041463 39
1041492 0
1041498 0
1041540 0
1041695 0
1041784 0
1041791 3
1041854 56
1041923 113
1042044 128
1042109 0
1042132 0
1042170 72
1042234 0
1042246 61
1042285 56
1042298 152
1042340 290
1042436 54
1042453 159
1042488 0
1042514 773
1042574 215
1042653 90
1042706 64
1042853 131
1042855 0
1042911 0
1042918 348
1043039 0
1043054 13
1043060 71
1043237 114
1043360 130
1043488 164
1043536 0
1043539 9
1043615 152
1043675 0
1043809 371
1043886 0
1044032 311
1044068 0
1044115 117
1044246 96
1044351 115
1044381 0
1044386 0
1044495 0
1044571 0
1044635 491
1044686 47
1044703 1
1044725 1
1044734 33
1044752 33
1044815 929
1044863 201
1044891 15
1045004 3
1045064 0
1045073 0
1045091 201
1045127 138
1045164 1
1045321 0
1045364 111
1045377 1
1045389 0
1045642 0
1045656 0
1045692 0
1045830 0
1045851 0
1045890 0
1045951 0
1045959 5
1046022 171
1046030 409
1046079 0
1046095 3
1046124 47
1046190 0
1046219 0
1046229 0
1046232 8
1046300 0
1046403 0
1046417 0
1046512 0
1046621 0
1046673 2
1046856 0
1046863 0
1046943 0
1047013 0
1047033 0
1047092 0
1047107 0
1047147 0
1047193 0
1047224 0
1047232 0
1047238 0
1047264 0
1047300 0
1047339 0
1047420 0
1047466 196
1047547 0
1047588 0
1047663 0
1047733 0
1047822 0
1047844 0
1047855 0
1047869 0
1047886 0
1047890 0
1048005 0
1048175 0
1048232 0
1048255 0
1048290 506
1048323 0
1048427 178
1048478 80
1048581 0
1048597 41
1048666 15
1048708 133
1048715 45
1048733 0
1048766 0
1048831 0
1048889 0
1048891 12
1048978 0
1048994 13
1049024 0
1049043 0
1049135 0
1049407 29
1049439 0
1049468 0
1049524 0
1049727 0
1049771 0
1050116 0
1050152 0
1050165 0
1050206 0
1050234 0
1050248 0
1050257 0
1050340 0
1050344 27
1050594 0
1050678 93
1050971 46
1050978 127
1051002 18
1051015 0
1051063 0
1051089 0
1051108 0
1051151 0
1051317 25
1051323 0
1051347 0
1051380 119
1051416 8
1051446 0
1051498 0
1051510 0
1051567 14
1051793 102
1051822 322
1051977 0
1052057 3
1052095 137
1052149 0
1052260 267
1052264 358
1052379 279
1052448 21
1052479 3
1052517 89
1052570 0
1052607 0
1052618 50
1052636 50
1052730 0
1052764 0
1052803 47
1052819 11
1052870 40
1052889 169
1052920 20
1052960 0
1052979 68
1053083 30
1053178 0
1053201 160
1053234 0
1053336 71
1053458 20
1053491 16
1053567 226
1053889 13
1053912 376
1053914 46
1053970 0
1054093 9
1054111 0
1054173 0
1054220 0
1054239 22
1054246 19
1054409 0
1054473 0
1054721 0
1054752 0
1054775 254
1054817 0
1054819 0
1055006 0
1055025 1
1055052 0
1055117 0
1055182 0
1055220 0
1055305 0
1055312 0
1055514 0
1055637 0
1055667 0
1055709 0
1055868 0
1056089 0
1056165 0
1056183 0
1056320 0
1056418 0
1056522 0
1056531 0
1056652 0
1056696 224
1056745 370
1056749 0
1056783 0
1056787 450
1056904 0
1056961 0
1056986 0
1057027 145
1057037 99
1057210 40
1057250 27
1057309 0
1057321 221
1057323 0
1057337 78
1057354 0
1057370 82
1057411 137
1057452 519
1057468 14
1057530 160
1057647 101
1057699 0
1057722 0
1057754 0
1057826 0
1057847 0
1057925 25
1057968 0
1058035 128
1058059 0
1058065 0
1058209 95
1058245 97
1058400 0
1058431 0
1058548 0
1058586 0
1058641 0
1058696 0
1058710 0
1058730 0
1058789 0
1058810 0
1058833 0
1058842 0
1058938 0
1058941 0
1058977 0
1059001 0
1059005 0
1059045 0
1059094 0
1059145 0
1059181 0
1059231 0
1059295 0
1059363 0
1059376 0
1059397 0
1059450 0
1059457 0
1059484 0
1059517 0
1059557 0
1059570 0
1059588 0
1059622 0
1059683 0
1059696 0
1059808 0
1059875 0
1059900 0
1060038 0
1060174 0
1060207 0
1060365 0
1060453 101
1060521 0
1060607 0
1060666 61
1060679 0
1060838 0
1060852 0
1060854 0
1060900 0
1060948 0
1060970 0
1060982 0
1060995 0
1061008 0
1061050 0
1061064 0
1061270 0
1061412 0
1061472 0
1061488 0
1061511 0
1061551 0
1061559 0
1061606 0
1061672 0
1061715 0
1061721 0
1061740 0
1061757 0
1061824 0
1061867 0
1061883 0
1061921 135
1061925 0
1061939 0
1061979 0
1061995 0
1062062 0
1062144 0
1062168 0
1062242 0
1062248 0
1062261 0
1062264 0
1062268 0
1062300 0
1062346 0
1062409 0
1062693 0
1062771 0
1062818 0
1063156 0
1063220 0
1063304 0
1063494 0
1063506 0
1063562 0
1063589 0
1063656 0
1063733 0
1063872 0
1063886 0
1064049 0
1064066 133
1064098 187
1064115 63
1064117 97
1064154 80
1064188 83
1064206 0
1064315 160
1064417 0
1064464 190
1064493 51
1064538 44
1064782 70
1064784 80
1064868 62
1064955 0
1064972 0
1065016 46
1065064 0
1065133 0
1065144 0
1065154 0
1065181 0
1065233 44
1065241 0
1065280 0
1065315 27
1065417 0
1065440 99
1065458 0
1065467 0
1065492 0
1065508 0
1065600 6
1065637 14
1065646 0
1065655 0
1065664 0
1065673 0
1065694 145
1065697 127
1065772 0
1065784 0
1065793 0
1065826 29
1065903 0
1065982 28
1066036 7
1066221 0
1066530 0
1066583 0
1066598 0
1066735 0
1066754 0
1066778 0
1066792 0
1066893 0
1066958 0
1067034 0
1067075 0
1067092 0
1067175 0
1067183 0
1067288 0
1067352 0
1067388 24
1067443 88
1067482 47
1067491 42
1067549 42
1067580 0
1067607 0
1067610 0
1067646 0
1067669 0
1067682 0
1067854 0
1067891 0
1067969 0
1067992 0
1068006 0
1068033 0
1068123 0
1068195 11
1068201 0
1068256 0
1068275 0
1068524 0
1068535 0
1068597 0
1068673 0
1068743 0
1068756 0
1068758 0
1068766 0
1068803 0
1068877 0
1068910 0
1068976 0
1069141 0
1069164 0
1069192 0
1069234 0
1069289 0
1069349 0
1069490 0
1069496 0
1069742 0
1069744 0
1069868 3
1069894 0
1070192 75
1070247 5
1070279 31
1070390 0
1070513 0
1070570 256
1070636 72
1070708 76
1070741 20
1070992 0
1071016 0
1071204 0
1071206 30
1071254 149
1071260 339
1071328 34
1071333 0
1071342 580
1071547 0
1071625 0
1071691 0
1071708 0
1071741 0
1071881 0
1071902 177
1072184 74
1072269 41
1072462 0
1072845 0
1072893 0
1073033 38
1073052 0
1073250 8
1073271 27
1073293 0
1073304 0
1073310 0
1073315 0
1073320 0
1073339 125
1073488 0
1073521 1
1073678 0
1073755 0
1073781 57
1073812 8
1073824 76
1073910 114
1073926 0
1073955 440
1073957 158
1073970 184
1074111 0
1074117 50
1074137 0
1074146 0
1074192 1
1074245 126
1074392 407
1074444 0
1074477 0
1074483 65
1074489 9
1074576 107
1074582 20
1074620 0
1074651 11
1074689 0
1074734 0
1074791 128
1074897 217
1075023 0
1075036 182
1075048 0
1075121 0
1075135 0
1075241 130
1075275 26
1075283 0
1075298 95
1075381 0
1075425 21
1075457 93
1075523 0
1075573 0
1075586 352
1075632 0
1075727 0
1075760 50
1075992 0
1076145 0
1076154 0
1076431 64
1076462 0
1076473 147
1076520 145
1076631 127
1076783 14
1076827 25
1076899 0
1076951 22
1077073 0
1077121 27
1077160 27
1077224 0
1077234 18
1077429 0
1077468 0
1077560 2
1077617 53
1077663 116
1077678 56
1077702 0
1077738 0
1077761 0
1077848 215
1077918 0
1077942 0
1077963 324
1078077 83
1078372 50
1078410 13
1078422 0
1078460 8
1078533 424
1078539 334
1078608 0
1078842 0
1078872 33
1079029 182
1079188 79
1079223 2
1079357 0
1079376 3
1079385 214
1079954 171
1080011 0
1080289 0
1080502 0
1080562 34
1080568 137
1080667 597
1080748 54
1080782 0
1080817 17
1080885 117
1080912 160
1081021 0
1081084 0
1081251 0
1081315 0
1081328 165
1081334 0
1081370 302
1081418 24
1081450 0
1081483 0
1081525 0
1081620 36
1081645 0
1081719 73
1081729 312
1081755 0
1081776 0
1082088 60
1082091 0
1082343 0
1082407 0
1082468 50
1082565 34
1082588 39
1082699 0
1082734 0
1082777 0
1082828 0
1082954 0
1083000 0
1083088 0
1083158 0
1083205 4
1083276 0
1083542 10
1083566 0
1083619 0
1083659 0
1083662 0
1083674 0
1083732 0
1083789 0
1083810 0
1084069 0
1084161 0
1084207 0
1084243 0
1084258 0
1084518 0
1084567 0
1084597 0
1084753 0
1084774 0
1084887 0
1084912 0
1084975 0
1085034 0
1085179 0
1085193 0
1085262 0
1085457 0
1085512 0
1085578 0
1085653 0
1085723 0
1085733 0
1085871 0
1085897 0
1086065 0
1086081 0
1086102 0
1086117 0
1086213 0
1086231 0
1086248 0
1086360 0
1086402 0
1086503 0
1086627 0
1086644 0
1086713 0
1086786 0
1086983 0
1087116 0
1087221 0
1087308 0
1087358 0
1087390 38
1087413 0
1087436 0
1087466 11
1087489 47
1087604 0
1087745 0
1087830 0
1087856 47
1087872 0
1088000 41
1088027 217
1088051 10
1088068 0
1088083 290
1088165 58
1088209 0
1088217 0
1088240 622
1088578 0
1088691 147
1088742 0
1088811 0
1088959 99
1088980 0
1089025 24
1089310 109
1089344 50
1089418 82
1089439 42
1089564 1
1089583 188
1089655 23
1089784 128
1090015 0
1090078 145
1090093 141
1090147 250
1090169 23
1090224 192
1090238 210
1090243 0
1090315 0
1090330 0
1090432 0
1090544 137
1090556 147
1090631 126
1090810 0
1091013 0
1091215 0
1091422 0
1091497 0
1091533 0
1091699 0
1092059 0
1092214 0
1092348 151
1092367 69
1092384 98
1092396 62
1092512 0
1092530 359
1092536 267
1092545 44
1092598 89
1092715 0
1092795 0
1092805 0
1092977 118
1093004 509
1093010 121
1093095 0
1093097 207
1093106 332
1093138 74
1093166 50
1093232 11
1093370 0
1093404 729
1093662 24
1093780 11
1093960 0
1094100 69
1094120 57
1094145 55
1094175 189
1094327 546
1094409 0
1094424 0
1094432 82
1094576 0
1094805 0
1094864 0
1094921 0
1095050 0
1095081 57
1095149 0
1095157 6
1095286 549
1095319 2
1095329 0
1095535 188
1095653 0
1095765 296
1095927 128
1096055 0
1096195 74
1096205 127
1096215 301
1096240 86
1096270 221
1096422 791
1096504 22
1096519 5
1096527 31
1096690 204
1096744 0
1096768 299
1096894 0
1097113 195
1097117 129
1097240 0
1097349 0
1097363 0
1097407 185
1097416 124
1097420 140
1097482 37
1097489 15
1097560 0
1097637 0
1097661 0
1097738 0
1097753 0
1097760 0
1097805 0
1097936 0
1098004 0
1098190 0
1098239 0
1098263 0
1098271 0
1098334 0
1098403 0
1098518 0
1098555 0
1098563 0
1098590 0
1098744 0
1098882 0
1098986 55
1099020 310
1099032 587
1099085 38
1099094 115
1099097 171
1099113 27
1099138 0
1099174 60
1099198 0
1099222 0
1099255 0
1099267 94
1099284 0
1099301 0
1099391 0
1099712 43
1099773 0
1100010 44
1100255 140
1100393 0
1100418 0
1100493 628
1100495 623
1100807 0
1100925 0
1100962 0
1101026 1
1101190 681
1101200 114
1101214 214
1101221 0
1101300 0
1101363 28
1101415 81
1101441 6
1101444 7
1101530 221
1101539 138
1101666 0
1101768 0
1101773 0
1101784 76
1101800 129
1101817 84
1101832 0
1101879 0
1101946 0
1101978 0
1102009 0
1102021 0
1102111 0
1102126 0
1102129 0
1102237 0
1102270 0
1102291 0
1102308 0
1102342 0
1102351 0
1102393 0
1102401 0
1102411 0
1102417 32
1102449 0
1102458 88
1102476 187
1102527 0
1102541 34
1102566 95
1102576 0
1102620 0
1102622 0
1102648 0
1102670 0
1102678 0
1102685 0
1102739 0
1102785 95
1102809 0
1102828 0
1102839 0
1102871 0
1102924 0
1102940 0
1102987 30
1103010 0
1103060 0
1103068 0
1103105 0
1103129 0
1103141 0
1103168 3
1103258 0
1103273 0
1103312 0
1103323 0
1103357 0
1103365 0
1103370 0
1103375 0
1103387 0
1103419 0
1103437 0
1103452 0
1103464 0
1103498 0
1103577 0
1103662 10
1103681 0
1103683 156
1103743 113
1103789 0
1103800 4
1103855 0
1103879 0
1103905 0
1103917 0
1103929 0
1103950 0
1103972 0
1103999 0
1104040 22
1104052 0
1104091 225
1104117 65
1104136 0
1104158 0
1104185 0
1104187 0
1104218 0
1104228 0
1104230 0
1104271 0
1104290 0
1104312 0
1104314 0
1104332 0
1104379 0
1104394 0
1104436 0
1104489 0
1104531 0
1104596 0
1104610 0
1104619 0
1104653 0
1104668 0
1104694 0
1104704 0
1104710 0
1104716 0
1104755 0
1104763 0
1104836 0
1104847 0
1104877 21
1104920 0
1104925 0
1104947 0
1105021 0
1105049 65
1105053 20
1105113 0
1105144 0
1105222 0
1105247 0
1105257 0
1105314 0
1105320 0
1105338 0
1105341 0
1105349 0
1105383 0
1105391 0
1105438 0
1105473 95
1105475 0
1105492 0
1105499 0
1105518 0
1105565 0
1105578 0
1105591 0
1105602 0
1105694 0
1105717 0
1105755 0
1105758 0
1105765 0
1105799 0
1105820 0
1105848 75
1105908 0
1105979 112
1106079 4
1106113 0
1106140 0
1106147 0
1106164 0
1106175 0
1106208 0
1106238 0
1106256 0
1106260 0
1106284 0
1106306 0
1106340 0
1106355 0
1106360 0
1106364 0
1106386 0
1106406 0
1106420 0
1106475 0
1106505 28
1106513 0
1106534 68
1106649 40
1106696 0
1106701 0
1106777 38
1106877 153
1106896 0
1106996 38
1107021 0
1107070 712
1107223 0
1107271 115
1107298 0
1107313 6
1107394 0
1107421 86
1107428 0
1107433 461
1107488 0
1107493 262
1107538 70
1107605 166
1107626 0
1107755 0
1107901 0
1108058 20
1108111 0
1108128 0
1108160 0
1108347 150
1108488 439
1108494 91
1108533 0
1108541 97
1108556 0
1108565 3
1108638 353
1108698 0
1108738 300
1108894 267
1109016 0
1109026 219
1109259 16
1109288 0
1109291 0
1109331 0
1109397 0
1109466 0
1109766 0
1109797 0
1109836 0
1109911 0
1109929 0
1109936 0
1109960 0
1110094 0
1110136 0
1110190 7
1110204 122
1110300 0
1110315 0
1110330 32
1110428 0
1110466 0
1110528 77
1110710 0
1110911 96
1110926 130
1110997 0
1111188 257
1111276 0
1111352 164
1111394 0
1111577 326
1111837 58
1111924 75
1111931 16
1112107 0
1112170 383
1112221 0
1112291 21
1112301 175
1112415 0
1112514 0
1112582 722
1112780 0
1112784 168
1112927 0
1112933 48
1112939 0
1112945 0
1113074 83
1113175 0
1113200 0
1113209 55
1113288 45
1113311 104
1113411 0
1113419 15
1113458 191
1113494 0
1113502 0
1113516 0
1113530 0
1113553 0
1113576 0
1113589 493
1113596 0
1113731 0
1113737 61
1113787 0
1113799 0
1113806 33
1113849 161
1113873 721
1113876 0
1113945 0
1114056 0
1114075 0
1114110 76
1114129 0
1114149 48
1114174 20
1114191 55
1114276 4
1114303 327
1114387 253
1114460 0
1114580 21
1114598 0
1114714 0
1114722 134
1114758 0
1114924 131
1114936 0
1115032 0
1115190 0
1115220 225
1115291 0
1115339 437
1115357 11
1115403 0
1115477 0
1115606 0
1115718 32
1115807 126
1115853 142
1115879 16
1115998 103
1116296 137
1116382 0
1116388 56
1116409 0
1116440 9
1116471 0
1116497 55
1116532 0
1116642 131
1116740 738
1116808 13
1116811 75
1116856 114
1116964 54
1117058 174
1117139 0
1117172 0
1117225 0
1117318 8
1117414 183
1117506 0
1117514 0
1117613 357
1117681 0
1117720 0
1117761 267
1117800 219
1117886 28
1117943 0
1118021 307
1118034 332
1118161 27
1118168 0
1118256 0
1118269 255
1118312 142
1118336 0
1118391 194
1118501 0
1118537 0
1118594 0
1118601 0
1118657 0
1118666 0
1118714 0
1118735 0
1118760 0
1118774 0
1118885 0
1118942 0
1118996 0
1119107 0
1119119 0
1119149 0
1119206 0
1119266 0
1119641 0
1119678 0
1119707 0
1119764 0
1119874 0
1119934 0
1120009 1
1120249 0
1120310 0
1120359 68
1120540 0
1120728 0
1120759 0
1120788 0
1120826 0
1120877 102
1120890 0
1120897 153
1121006 0
1121114 0
1121530 0
1121547 538
1121657 25
1121726 222
1121801 194
1121852 33
1122071 0
1122113 37
1122142 286
1122167 170
1122196 0
1122223 0
1122240 0
1122380 0
1122457 0
1122459 0
1122472 0
1122512 0
1122662 0
1122668 0
1122675 0
1122828 0
1122840 0
1122896 0
1122976 0
1122995 0
1123014 0
1123128 0
1123153 0
1123255 0
1123264 0
1123356 0
1123358 0
1123514 1
1123577 30
1123590 0
1123709 0
1123721 114
1123728 108
1123760 0
1123847 19
1123868 2
1123891 191
1123945 0
1123966 8
1124007 0
1124053 90
1124125 67
1124131 0
1124155 0
1124169 35
1124199 0
1124221 0
1124290 262
1124295 0
1124335 0
1124377 0
1124407 0
1124470 1
1124473 0
1124522 0
1124553 0
1124577 0
1124710 45
1124818 8
1124821 0
1124851 6
1124877 0
1124923 0
1124943 0
1124959 0
1124965 0
1124999 0
1125040 15
1125079 0
1125247 1
1125310 0
1125358 0
1125415 166
1125475 0
1125486 0
1125534 0
1125639 0
1125655 0
1125708 0
1125733 0
1125991 0
1126033 0
1126100 0
1126192 0
1126249 0
1126274 0
1126300 0
1126327 0
1126474 0
1126496 0
1126498 0
1126519 0
1126560 0
1126630 0
1126642 0
1126654 0
1126721 0
1126885 0
1126930 0
1126936 0
1126947 0
1126969 0
1126990 0
1126993 0
1127017 170
1127139 163
1127260 16
1127383 845
1127448 11
1127472 0
1127646 0
1127660 0
1127719 144
1127761 0
1127773 319
1127775 86
1127857 7
1127864 101
1127901 96
1127943 0
1127974 26
1128013 0
1128043 27
1128045 205
1128059 6
1128063 19
1128104 48
1128145 0
1128277 0
1128330 0
1128369 0
1128488 0
1128809 0
1128909 0
1129003 0
1129006 0
1129060 0
1129151 12
1129417 0
1129477 0
1129522 19
1129560 0
1129567 0
1129573 0
1129683 0
1129700 0
1129776 3
1129789 43
1129803 0
1129849 0
1130143 61
1130239 0
1130272 0
1130291 0
1130321 0
1130331 0
1130600 0
1130634 0
1130678 0
1130743 0
1130819 0
1130859 0
1130912 0
1131071 0
1131148 85
1131205 208
1131269 2
1131308 0
1131328 28
1131394 288
1131455 0
1131459 0
1131470 0
1131475 0
1131568 0
1132023 0
1132113 0
1132125 0
1132156 0
1132192 0
1132266 0
1132357 0
1132393 1
1132457 0
1132564 9
1132689 0
1132709 0
1132730 0
1132811 0
1132822 0
1132830 0
1132870 0
1132891 0
1132919 45
1132962 0
1132966 0
1133257 308
1133334 0
1133380 0
1133446 0
1133506 0
1133530 0
1133661 0
1133681 0
1133706 0
1133749 0
1133801 0
1133851 0
1133859 0
1133922 0
1133960 0
1134284 0
1134322 0
1134355 0
1134404 0
1134414 0
1134462 0
1134476 0
1134526 0
1134568 19
1134592 42
1134645 0
1134669 0
1134703 0
1134708 0
1134719 45
1134759 31
1134786 792
1134885 0
1134963 474
1135081 0
1135128 0
1135278 113
1135406 0
1135502 0
1135528 0
1135858 0
1135906 0
1135936 0
1135982 0
1135997 0
1136025 0
1136177 0
1136183 0
1136314 0
1136401 0
1136460 0
1136516 0
1136525 313
1136529 0
1136557 0
1136767 0
1136769 0
1136789 0
1136825 0
1136860 0
1136868 0
1136904 0
1136931 0
1137036 0
1137193 0
1137250 0
1137389 0
1137435 0
1137507 0
1137612 0
1137718 0
1137750 0
1137782 0
1137800 0
1137839 0
1137863 0
1137905 0
1137941 0
1138025 0
1138103 0
1138134 0
1138167 170
1138211 76
1138236 0
1138263 0
1138275 0
1138381 278
1138424 76
1138441 5
1138471 177
1138585 136
1138657 77
1138753 30
1138895 0
1138906 334
1138938 402
1138952 72
1138996 0
1139361 295
1139492 0
1139494 49
1139506 45
1139634 0
1140219 29
1140245 0
1140611 40
1140626 14
1140661 40
1140674 12
1140710 23
1140824 50
1141004 0
1141057 0
1141460 0
1141475 45
1141550 16
1141777 8
1141841 0
1141847 313
1141856 11
1141889 1
1141959 22
1142033 207
1142066 9
1142078 0
1142174 344
1142207 0
1142265 0
1142276 0
1142441 0
1142456 7
1142562 0
1142593 83
1142599 325
1142601 285
1142611 14
1142653 46
1142752 68
1142789 12
1142868 0
1143013 0
1143031 121
1143212 0
1143296 0
1143312 0
1143329 0
1143348 0
1143428 0
1143468 0
1143633 0
1143646 0
1143669 0
1143711 0
1143713 72
1143722 0
1143773 0
1143879 0
1143973 18
1143979 0
1144075 0
1144109 4
1144255 105
1144330 0
1144334 0
1144376 0
1144393 0
1144407 0
1144411 7
1144444 0
1144465 0
1144481 0
1144493 0
1144498 0
1144544 0
1144572 0
1144584 0
1144644 0
1144735 0
1144850 0
1144957 0
1144991 0
1145031 0
1145116 0
1145323 0
1145346 0
1145371 0
1145392 0
1145632 0
1145758 0
1145806 0
1145851 0
1145855 11
1146126 0
1146159 0
1146167 0
1146256 0
1146275 0
1146277 0
1146391 0
1146416 0
1146612 0
1146690 0
1146693 0
1146801 0
1146822 0
1146973 0
1147026 0
1147054 50
1147140 0
1147223 0
1147372 0
1147422 0
1147511 0
1147721 0
1147976 0
1147998 309
1148033 54
1148113 0
1148157 0
1148170 50
1148261 0
1148263 0
1148284 0
1148296 0
1148317 0
1148387 0
1148428 0
1148443 0
1148521 0
1148533 0
1148551 0
1148753 6
1148760 0
1148815 0
1148864 0
1148927 0
1149031 67
1149053 1
1149163 0
1149169 0
1149190 185
1149328 732
1149387 0
1149416 0
1149498 1
1149558 2
1149679 0
1149805 0
1150074 45
1150192 0
1150253 0
1150287 0
1150308 0
1150498 0
1150816 0
1150965 0
1151049 0
1151085 4
1151225 0
1151381 28
1151421 0
1151430 0
1151559 0
1151592 0
1151643 126
1151650 1
1151714 714
1151730 211
1151834 64
1151925 29
1151966 0
1151978 0
1152087 0
1152102 0
1152162 56
1152169 4
1152210 340
1152239 88
1152258 517
1152362 29
1152378 61
1152529 0
1152765 0
1152775 0
1153048 0
1153107 454
1153195 1
1153240 0
1153257 107
1153305 36
1153417 177
1153419 0
1153425 93
1153478 0
1153488 0
1153523 0
1153574 258
1153592 0
1153651 22
1153714 0
1153869 11
1153879 0
1154507 258
1154719 0
1154950 0
1155081 13
1155103 114
1155162 109
1155412 0
1155563 148
1155599 0
1155727 0
1155773 352
1155802 0
1155811 125
1155866 5
1155919 9
1156045 166
1156081 134
1156165 0
1156194 0
1156218 0
1156250 49
1156302 19
1156310 0
1156434 0
1156737 1
1156759 3
1156915 0
1157009 0
1157026 57
1157037 0
1157060 40
1157085 72
1157214 0
1157226 0
1157271 506
1157326 12
1157333 0
1157364 92
1157437 225
1157443 2
1157492 10
1157738 45
1157747 99
1157779 0
1157807 203
1157815 0
1157859 0
1157896 115
1157985 50
1158004 3
1158048 0
1158055 554
1158057 541
1158093 165
1158121 0
1158199 0
1158212 0
1158238 162
1158351 350
1158429 664
1158533 26
1158579 160
1158717 0
1158744 16
1158793 0
1158813 0
1158817 0
1158821 271
1158894 0
1158896 479
1158919 78
1159024 0
1159201 0
1159376 0
1159516 23
1159705 0
1159901 0
1159929 0
1160135 54
1160147 0
1160177 398
1160344 0
1160349 43
1160445 21
1160458 83
1160462 47
1160474 1
1160515 150
1160534 83
1160545 0
1160635 181
1160651 18
1160666 192
1160815 130
1160898 299
1160990 55
1161136 110
1161195 0
1161239 205
1161253 88
1161340 119
1161355 70
1161404 0
1161488 32
1161537 0
1161639 0
1161669 0
1161675 0
1161703 178
1161857 319
1161873 13
1161972 0
1162012 0
1162018 236
1162022 309
1162054 154
1162171 0
1162183 47
1162240 80
1162258 21
1162339 87
1162355 0
1162426 315
1162455 243
1162477 578
1162496 204
1162537 103
1162550 0
1162592 0
1162726 31
1162944 0
1163117 230
1163121 0
1163163 74
1163192 23
1163204 0
1163411 0
1163442 0
1163464 0
1163470 0
1163523 86
1163533 129
1163540 44
1163554 198
1163602 313
1163646 0
1163685 0
1163717 63
1163794 12
1163803 0
1163825 91
1163835 27
1163902 0
1164085 0
1164133 326
1164258 1185
1164342 0
1164366 5
1164564 0
1164573 55
1164648 251
1164660 447
1164669 203
1164731 73
1164738 45
1164841 233
1164848 78
1164862 93
1164876 237
1164893 124
1164921 51
1164942 11
1165110 187
1165211 0
1165277 130
1165364 0
1165394 1
1165409 146
1165521 31
1165525 26
1165547 0
1165566 0
1165569 78
1165595 11
1165647 188
1165657 20
1165677 58
1165692 5
1165731 39
1165764 314
1165782 161
1165866 50
1165998 54
1166026 99
1166103 0
1166115 316
1166172 281
1166201 59
1166283 0
1166380 38
1166436 20
1166507 0
1166526 383
1166658 94
1166716 0
1166917 561
1166922 177
1166985 1
1166995 0
1167050 0
1167068 0
1167072 0
1167079 0
1167097 0
1167140 0
1167198 0
1167239 0
1167316 0
1167428 0
1167483 0
1167542 0
1167612 6
1167645 0
1167685 93
1167716 95
1167737 2
1167936 0
1167944 46
1168035 81
1168075 58
1168184 160
1168202 0
1168250 0
1168373 17
1168441 620
1168608 427
1168683 331
1168705 113
1168836 132
1168926 78
1168934 94
1169038 141
1169288 0
1169291 0
1169301 82
1169320 22
1169330 47
1169350 12
1169358 44
1169440 33
1169567 0
1169609 0
1169681 93
1169753 25
1169766 0
1169865 107
1169903 103
1169905 184
1170005 11
1170194 9
1170266 49
1170302 5
1170312 0
1170459 11
1170569 5
1170668 196
1170709 136
1170738 0
1170779 2
1170808 77
1170849 167
1170905 68
1170924 22
1170962 58
1171059 176
1171101 211
1171111 126
1171113 63
1171125 308
1171136 218
1171197 150
1171279 39
1171296 113
1171433 0
1171471 179
1171611 0
1171662 31
1171689 156
1171765 0
1171772 0
1171896 0
1171983 8
1172065 0
1172073 0
1172083 0
1172088 0
1172104 0
1172111 0
1172321 170
1172327 2
1172359 0
1172365 0
1172369 0
1172384 0
1172422 11
1172461 33
1172603 0
1172729 21
1172846 0
1172848 0
1172854 0
1172858 0
1172886 106
1173173 0
1173232 0
1173352 0
1173414 0
1173581 0
1173637 0
1173674 34
1173697 141
1173710 180
1173712 0
1173769 0
1173840 0
1174003 0
1174065 0
1174219 0
1174264 0
1174342 0
1174420 0
1174544 0
1174570 0
1174741 0
1174840 43
1174880 9
1174951 212
1174975 0
1175057 71
1175069 0
1175085 80
1175112 56
1175166 38
1175311 0
1175369 2
1175375 153
1175379 461
1175427 0
1175490 0
1175508 9
1175517 83
1175525 613
1175531 603
1175537 244
1175548 12
1175594 92
1175603 0
1175649 0
1175705 159
1175831 1
1175879 0
1175972 236
1176012 249
1176094 32
1176108 0
1176110 0
1176183 12
1176209 0
1176253 0
1176338 0
1176371 0
1176388 0
1176399 88
1176409 0
1176420 0
1176483 217
1176535 0
1176553 0
1176610 2
1176753 5
1176828 0
1176838 0
1176848 97
1176921 0
1176983 188
1177062 0
1177090 87
1177141 0
1177193 0
1177279 0
1177326 0
1177337 0
1177376 0
1177403 0
1177430 0
1177549 516
1177587 229
1177604 99
1177640 2
1177657 0
1177671 6
1177700 0
1177742 140
1177760 164
1177763 45
1177772 760
1177775 286
1177869 64
1177905 0
1177994 38
1178015 0
1178106 0
1178121 1
1178132 3
1178135 372
1178201 33
1178222 0
1178273 53
1178279 0
1178324 0
1178390 56
1178442 41
1178512 180
1178713 0
1178754 0
1178768 0
1178849 0
1178868 0
1178870 0
1178877 0
1178935 94
1178951 0
1178969 0
1178972 0
1178993 0
1179006 0
1179017 0
1179040 0
1179048 0
1179053 0
1179065 0
1179074 0
1179092 0
1179099 0
1179107 0
1179121 0
1179137 0
1179155 0
1179159 0
1179169 0
1179203 0
1179209 0
1179222 0
1179344 255
1179404 97
1179550 17
1179678 330
1179702 27
1179804 231
1179810 576
1179886 418
1179954 258
1180076 26
1180170 33
1180292 0
1180314 110
1180355 440
1180425 343
1180431 98
1180443 0
1180510 0
1180526 200
1180557 0
1180575 131
1180628 0
1180669 0
1180677 0
1180687 83
1180789 0
1180800 55
1180804 0
1180863 0
1180921 0
1180956 0
1180993 174
1181088 66
1181102 0
1181165 0
1181233 0
1181244 0
1181247 0
1181270 0
1181272 0
1181325 0
1181393 0
1181398 0
1181432 0
1181536 4
1181540 0
1181872 0
1181875 8
1182036 0
1182119 0
1182141 0
1182247 0
1182274 0
1182289 0
1182384 0
1182485 0
1182570 0
1182616 0
1182700 0
1182877 0
1182901 0
1182986 0
1183088 1
1183234 0
1183453 44
1183501 19
1183616 19
1183760 0
1183840 0
1183879 182
1183934 0
1184002 3
1184089 0
1184139 6
1184166 0
1184181 0
1184258 0
1184290 66
1184424 0
1184522 0
1184559 151
1184573 0
1184594 51
1184596 386
1184799 135
1184850 0
1184891 155
1184905 85
1184995 0
1185081 2
1185199 0
1185447 41
1185879 8
1185904 0
1185917 209
1185944 0
1185987 0
1186121 0
1186250 0
1186374 21
1186443 36
1186463 16
1186465 100
1186556 177
1186559 116
1186696 99
1186738 0
1186852 0
1186869 310
1186905 0
1187037 18
1187048 0
1187109 529
1187112 331
1187197 0
1187307 91
1187334 532
1187363 0
1187440 251
1187499 1
1187568 34
1187603 0
1187635 0
1187647 120
1187735 198
1187897 29
1187924 303
1187927 70
1188040 0
1188152 102
1188262 435
1188334 0
1188391 75
1188422 17
1188738 0
1188912 0
1188990 0
1189083 0
1189090 46
1189160 38
1189221 0
1189230 0
1189308 10
1189868 13
1189965 0
1190018 352
1190165 82
1190240 40
1190364 8
1190449 65
1190453 0
1190465 0
1190469 0
1190518 123
1190520 0
1190566 0
1190693 35
1190703 2
1190725 61
1190758 102
1190801 0
1190873 0
1190882 0
1191035 0
1191230 0
1191242 29
1191592 10
1191689 0
1191742 353
1191889 103
1191964 243
1191983 15
1192141 158
1192181 0
1192215 0
1192273 0
1192307 0
1192344 0
1192373 0
1192379 0
1192394 0
1192411 39
1192418 0
1192447 0
1192460 0
1192511 79
1192628 0
1192659 34
1192671 33
1192733 174
1192820 115
1192907 158
1193210 197
1193232 35
1193243 748
1193249 432
1193344 317
1193405 213
1193816 0
1193822 150
1193848 42
1193892 11
1193978 23
1194014 0
1194134 109
1194222 61
1194317 223
1194370 137
1194584 177
1194596 0
1194648 83
1194733 0
1194995 8
1195036 507
1195048 359
1195056 138
1195089 16
1195224 0
1195247 245
1195337 81
1195401 0
1195638 221
1195699 41
1195705 0
1195754 608
1195779 57
1195818 28
1195872 37
1196129 0
1196164 0
1196171 353
1196178 0
1196213 73
1196216 286
1196249 0
1196255 4
1196301 0
1196317 0
1196333 0
1196384 0
1196396 0
1196467 0
1196495 0
1196624 0
1196674 0
1196727 0
1196765 0
1196901 0
1197042 0
1197054 0
1197071 0
1197098 0
1197102 161
1197113 1
1197173 0
1197303 16
1197306 0
1197330 6
1197371 0
1197515 0
1197526 3
1197563 8
1197572 2
1197584 145
1197616 138
1197628 0
1197680 56
1197707 43
1197727 120
1197799 41
1197849 12
1197864 95
1197909 46
1197972 159
1198104 196
1198235 122
1198284 0
1198300 157
1198468 20
1198537 266
1198664 0
1198671 0
1198866 61
1198868 1317
1199108 0
1199141 115
1199409 83
1199420 57
1199427 0
1199551 0
1199613 100
1199634 282
1199687 766
1199696 1
1199774 160
1199803 0
1199840 5
1199867 102
1199918 360
1199942 0
1200092 183
1200106 0
1200117 0
1200210 50
1200212 10
1200254 288
1200306 23
1200393 0
1200419 0
1200460 0
1200490 0
1200508 0
1200560 126
1200568 101
1200578 0
1200607 0
1200612 0
1200664 19
1200747 0
1200786 0
1200796 0
1200800 0
1200876 0
1200898 0
1200968 0
1201036 0
1201070 0
1201127 0
1201151 0
1201173 0
1201196 0
1201224 0
1201254 0
1201281 0
1201372 0
1201395 5
1201418 64
1201485 158
1201554 0
1201637 16
1201658 0
1201734 368
1201755 44
1201784 0
1201822 0
1201938 0
1201978 50
1202019 0
1202041 0
1202098 16
1202101 77
1202130 121
1202158 0
1202188 629
1202220 0
1202268 0
1202290 0
1202318 0
1202353 163
1202377 31
1202419 0
1202617 560
1202656 31
1202803 33
1202868 0
1202966 252
1203060 0
1203067 0
1203109 25
1203137 0
1203146 0
1203156 2
1203255 283
1203260 0
1203270 36
1203280 42
1203343 0
1203421 0
1203457 0
1203493 0
1203523 0
1203555 0
1203574 0
1203588 0
1203625 0
1203629 0
1203696 0
1203703 0
1203787 0
1203802 0
1203808 0
1203911 0
1203930 0
1203981 0
1204133 0
1204175 0
1204232 39
1204359 0
1204397 0
1204419 9
1204451 0
1204498 0
1204545 0
1204561 0
1204605 0
1204618 0
1204684 0
1204691 69
1204811 0
1204881 0
1204925 0
1205182 0
1205231 0
1205235 0
1205301 6
1205305 11
1205314 0
1205331 0
1205368 0
1205431 0
1205512 0
1205515 0
1205538 0
1205650 0
1205789 0
1205831 0
1205875 77
1205917 0
1205926 1
1205937 0
1205973 183
1206000 0
1206027 0
1206029 0
1206107 0
1206237 0
1206282 0
1206381 0
1206465 69
1206467 3
1206477 350
1206479 0
1206485 720
1206598 0
1206788 1
1206792 125
1206803 11
1206839 0
1206910 15
1206928 0
1206976 11
1207042 344
1207045 189
1207138 90
1207201 10
1207335 12
1207427 0
1207454 0
1207483 0
1207647 0
1207665 37
1207690 11
1207710 127
1207795 0
1207884 220
1207927 118
1208020 0
1208023 0
1208060 0
1208112 0
1208282 37
1208293 9
1208368 212
1208398 95
1208423 73
1208446 286
1208473 0
1208493 0
1208629 174
1209073 6
1209111 0
1209313 0
1209577 0
1209581 408
1209647 22
1209655 0
1209784 0
1209832 0
1209867 0
1209874 0
1209895 0
1209964 0
1209994 0
1210132 0
1210222 0
1210264 0
1210357 37
1210535 624
1210548 33
1210581 219
1210590 28
1210631 0
1210640 0
1210698 0
1210745 0
1210760 0
1210766 0
1210841 0
1211066 0
1211173 0
1211189 8
1211223 0
1211276 0
1211334 0
1211351 0
1211372 0
1211401 94
1211439 100
1211499 0
1211505 6
1211553 182
1211570 505
1211612 84
1211743 471
1211818 32
1211980 8
1212128 0
1212170 1
1212385 0
1212446 36
1212597 113
1212600 39
1212605 454
1212685 5
1212726 0
1212761 10
1212765 16
1212770 7
1213143 21
1213161 0
1213563 0
1213593 117
1213861 38
1213945 7
1213948 257
1213965 0
1213991 9
1214055 0
1214092 29
1214117 223
1214238 1
1214243 98
1214265 0
1214280 8
1214358 7
1214367 0
1214376 0
1214382 0
1214390 0
1214399 0
1214401 0
1214424 0
1214435 0
1214465 0
1214475 0
1214477 0
1214479 0
1214481 0
1214490 0
1214492 0
1214500 0
1214519 0
1214563 0
1214587 0
1214668 10
1214696 2
1214945 0
1215013 0
1215024 195
1215054 207
1215066 66
1215141 0
1215187 7
1215209 336
1215211 0
1215246 0
1215270 126
1215405 165
1215419 228
1215435 1
1215556 68
1215616 200
1215659 3
1215665 329
1215681 82
1215695 90
1215875 312
1215968 262
1216052 120
1216103 43
1216191 0
1216279 230
1216301 0
1216346 0
1216414 0
1216463 199
1216652 638
1216663 0
1216727 128
1216889 0
1216915 34
1216918 19
1217039 8
1217082 0
1217137 0
1217238 0
1217299 35
1217305 341
1217392 0
1217541 8
1217551 4
1217731 0
1218146 0
1218205 0
1218352 53
1218370 0
1218381 66
1218508 36
1218532 0
1218562 0
1218760 0
1218785 0
1219028 0
1219035 0
1219133 0
1219142 0
1219161 29
1219188 34
1219215 169
1219249 131
1219274 0
1219417 0
1219479 0
1219483 0
1219515 0
1219519 0
1219642 0
1219657 0
1219675 0
1219727 0
1219729 0
1219789 0
1219818 0
1220025 0
1220029 0
1220106 0
1220120 0
1220158 0
1220174 0
1220281 23
1220294 0
1220408 0
1220419 5
1220438 0
1220492 194
1220498 476
1220525 5
1220564 0
1220572 0
1220606 0
1220680 0
1220727 0
1220754 0
1220757 0
1220982 0
1220997 0
1221096 0
1221290 0
1221300 0
1221664 0
1221728 0
1221776 0
1221816 0
1221878 0
1221938 0
1221947 0
1221953 0
1222067 0
1222230 0
1222307 0
1222379 0
1222394 0
1222418 0
1222430 0
1222459 0
1222558 0
1222574 0
1222652 0
1222707 0
1222784 2
1222817 0
1222831 70
1222850 0
1222979 37
1223005 0
1223015 148
1223112 73
1223187 0
1223236 0
1223392 0
1223426 84
1223494 0
1223547 35
1223614 0
1223837 19
1223864 238
1223875 0
1224373 0
1224418 0
1224432 0
1224477 0
1224562 350
1224564 5
1224690 0
1224696 8
1224714 11
1224738 0
1224805 0
1224839 0
1224888 0
1224890 0
1224988 0
1225012 1
1225045 0
1225099 0
1225218 0
1225248 20
1225258 95
1225430 15
1225440 0
1225516 0
1225593 0
1225733 0
1225787 10
1225905 0
1225990 0
1226017 0
1226032 0
1226044 0
1226074 0
1226089 255
1226093 0
1226104 0
1226110 0
1226119 0
1226144 0
1226313 0
1226402 0
1226484 0
1226566 0
1226708 0
1226779 0
1226788 0
1226869 0
1226958 0
1227404 0
1227443 0
1227537 0
1227597 37
1227609 0
1227648 0
1227675 0
1227747 0
1227750 0
1227855 0
1227866 0
1227983 0
1228195 0
1228242 0
1228283 0
1228401 0
1228529 0
1228730 0
1228766 0
1228775 0
1228914 117
1228966 0
1229109 0
1229175 53
1229220 40
1229257 0
1229382 0
1229503 205
1229515 417
1229567 81
1229591 0
1229681 5
1229726 0
1229734 57
1229851 418
1229944 106
1229997 394
1230034 149
1230126 0
1230161 0
1230377 0
1230421 252
1230457 250
1230461 14
1230472 77
1230601 0
1230610 12
1230655 449
1230661 694
1230708 112
1230736 67
1230828 29
1230846 0
1230903 175
1230917 0
1230935 140
1230962 611
1230991 19
1231015 41
1231126 226
1231201 53
1231219 88
1231230 3
1231283 447
1231287 225
1231300 87
1231334 0
1231391 6
1231407 498
1231524 66
1231631 139
1231661 40
1231663 0
1231715 0
1231786 0
1231824 0
1231978 0
1232123 0
1232178 74
1232380 9
1232415 300
1232421 0
1232488 113
1232494 18
1232506 0
1232566 142
1232633 0
1232651 45
1232725 14
1232754 0
1232835 3
1232845 0
1232914 103
1232917 39
1232965 118
1232987 0
1233001 85
1233013 68
1233093 0
1233179 298
1233208 83
1233286 43
1233293 18
1233484 6
1233506 28
1233508 0
1233574 394
1233650 0
1233661 0
1233956 0
1233967 21
1234026 1
1234153 13
1234249 0
1234366 178
1234373 129
1234554 0
1234767 27
1234986 0
1235045 25
1235189 40
1235215 0
1235311 331
1235533 559
1235611 0
1235735 0
1235742 0
1235749 63
1236001 44
1236066 0
1236079 90
1236089 301
1236123 33
1236172 5
1236225 0
1236259 0
1236290 0
1236359 0
1236382 0
1236409 0
1236493 0
1236599 0
1236646 0
1236842 0
1237003 0
1237030 0
1237045 0
1237112 0
1237210 171
1237219 4
1237294 84
1237319 0
1237333 0
1237408 2
1237420 0
1237429 95
1237438 29
1237459 1
1237504 0
1237513 0
1237589 51
1237617 0
1237667 0
1237774 0
1237849 0
1237909 0
1237935 0
1238012 0
1238014 0
1238024 0
1238037 0
1238071 0
1238163 0
1238203 0
1238240 137
1238348 25
1238445 0
1238470 0
1238515 0
1238533 0
1238735 0
1238852 82
1239206 0
1239281 23
1239303 0
1239326 1
1239397 3
1239450 0
1239577 0
1239632 0
1239781 82
1239911 14
1239989 116
1239991 6
1240012 0
1240072 0
1240082 0
1240095 0
1240118 0
1240122 28
1240128 0
1240130 0
1240145 0
1240154 0
1240173 0
1240181 0
1240191 0
1240215 0
1240221 0
1240230 0
1240273 0
1240298 0
1240300 0
1240356 0
1240393 4
1240524 0
1240571 0
1240598 166
1240732 160
1240756 1
1240813 183
1240815 212
1240848 0
1240869 0
1240883 0
1240890 0
1240919 0
1240977 0
1240998 0
1241008 0
1241034 0
1241137 0
1241203 61
1241209 2
1241238 0
1241324 0
1241390 1168
1241414 16
1241475 0
1241571 79
1241593 322
1241602 159
1241619 0
1241739 268
1241780 87
1241823 77
1241954 0
1242011 0
1242107 285
1242134 77
1242171 265
1242214 15
1242389 0
1242463 411
1242652 2
1242681 106
1242689 5
1242691 547
1242799 112
1242862 0
1242910 65
1242926 0
1242966 0
1243102 0
1243358 0
1243382 29
1243478 0
1243548 0
1243618 4
1243659 56
1243757 0
1243797 10
1243904 0
1243956 85
1243989 0
1244034 81
1244037 0
1244253 0
1244278 0
1244364 79
1244538 0
1244547 0
1244566 96
1244592 0
1244689 2
1244695 0
1244701 0
1244771 0
1244789 0
1244834 0
1244878 0
1244886 0
1244901 0
1245009 0
1245136 0
1245170 0
1245213 0
1245420 0
1245423 0
1245475 0
1245522 0
1245657 0
1245720 0
1245834 0
1245840 0
1245871 0
1245946 0
1246145 0
1246149 113
1246496 0
1246569 0
1246592 0
1246615 40
1246729 0
1246760 152
1246953 0
1247023 284
1247087 94
1247091 32
1247116 0
1247282 0
1247289 0
1247361 0
1247394 115
1247498 0
1247646 22
1247655 22
1247733 0
1247811 0
1247850 6
1247901 0
1247989 0
1248121 24
1248163 36
1248214 10
1248242 0
1248277 0
1248396 66
1248569 0
1248645 101
1248662 0
1248758 70
1248842 134
1248854 169
1248886 3
1248888 0
1248919 0
1249034 0
1249061 157
1249107 0
1249126 114
1249183 0
1249211 0
1249239 0
1249294 65
1249331 0
1249350 0
1249399 0
1249421 0
1249502 0
1249536 0
1249564 0
1249598 0
1249620 0
1249694 0
1249918 0
1250038 0
1250126 0
1250281 0
1250295 0
1250373 0
1250599 0
1250685 0
1250775 81
1250801 0
1250836 0
1250871 0
1250902 0
1250915 0
1250947 0
1251009 0
1251214 31
1251236 0
1251322 2
1251395 68
1251421 8
1251425 261
1251487 28
1251515 87
1251612 0
1251618 0
1251667 71
1251707 0
1251761 0
1251825 0
1251852 0
1251855 23
1251903 0
1251910 0
1251948 0
1251977 0
1251987 0
1252025 0
1252039 0
1252115 0
1252156 0
1252160 18
1252276 0
1252312 0
1252338 25
1252379 0
1252419 0
1252485 0
1252501 0
1252541 55
1252553 17
1252577 0
1252601 0
1252637 0
1252924 0
1252983 136
1253034 0
1253037 0
1253039 0
1253099 0
1253150 0
1253252 0
1253262 0
1253321 0
1253363 301
1253539 0
1253633 0
1253638 0
1253669 0
1253696 0
1253876 5
1253994 0
1254032 24
1254047 80
1254094 0
1254125 0
1254133 0
1254311 138
1254339 0
1254398 66
1254409 0
1254460 0
1254497 0
1254504 0
1254514 0
1254522 0
1254577 0
1254617 0
1254629 0
1254696 0
1254745 41
1254871 75
1254891 0
1254972 190
1254994 1
1255060 0
1255068 13
1255087 0
1255197 0
1255413 35
1255467 118
1255491 0
1255528 0
1255538 9
1255597 180
1255677 2
1255728 63
1255815 0
1255953 0
1255957 0
1255987 0
1256023 0
1256026 0
1256291 0
1256300 0
1256507 0
1256657 0
1256694 0
1256741 0
1256810 0
1256853 30
1256981 0
1257071 147
1257081 0
1257146 0
1257149 77
1257199 0
1257272 0
1257297 0
1257311 114
1257317 75
1257463 0
1257484 0
1257556 138
1257592 283
1257614 0
1257679 0
1257775 19
1257833 6
1257955 0
1257999 15
1258001 160
1258218 0
1258409 38
1258508 0
1258522 63
1258525 0
1258542 249
1258639 18
1258669 4
1258678 0
1258715 3
1258719 136
1258762 76
1258939 0
1258949 0
1258981 60
1259053 0
1259068 0
1259257 0
1259398 0
1259463 0
1259479 0
1259612 0
1259713 0
1259761 0
1259794 0
1259819 0
1259851 0
1259916 0
1259959 0
1260028 0
1260165 0
1260346 0
1260389 0
1260504 0
1260582 0
1260607 0
1260619 0
1260658 0
1260772 0
1260891 0
1260963 0
1260970 0
1260976 0
1261045 0
1261109 0
1261126 0
1261129 0
1261197 0
1261235 0
1261249 0
1261316 0
1261332 0
1261540 7
1261581 0
1261609 0
1261723 63
1261828 50
1261862 245
1261931 0
1262016 0
1262060 54
1262111 319
1262137 114
1262156 260
1262273 0
1262301 0
1262430 85
1262556 11
1262673 14
1262697 0
1262727 52
1262762 1064
1263087 0
1263288 0
1263306 0
1263357 0
1263408 0
1263451 4
1263468 0
1263481 180
1263488 9
1263540 0
1263668 4
1263710 284
1263763 56
1263839 18
1263877 0
1263901 0
1263914 8
1264015 393
1264201 0
1264337 25
1264380 0
1264454 4
1264462 8
1264491 0
1264498 0
1264567 0
1264591 0
1264614 425
1264795 34
1264831 78
1264945 125
1264998 102
1265314 113
1265357 10
1265476 164
1265497 0
1265561 0
1265589 0
1265596 0
1265629 265
1265709 0
1265722 0
1265920 91
1265980 0
1265998 0
1266128 0
1266135 0
1266268 100
1266309 0
1266478 65
1266488 449
1266492 0
1266624 3
1266648 0
1266689 0
1266758 4
1266788 145
1266836 0
1266853 0
1266867 201
1266919 8
1266978 2
1266981 46
1266991 66
1266998 59
1267032 357
1267041 63
1267085 388
1267109 0
1267124 0
1267191 0
1267249 0
1267263 0
1267318 17
1267359 211
1267494 0
1267610 0
1267668 133
1267804 101
1267867 0
1267931 0
1267971 53
1267992 0
1268019 21
1268081 177
1268438 0
1268440 54
1268542 0
1268575 264
1268607 0
1268620 96
1268641 0
1268683 54
1268698 0
1268716 34
1268784 65
1268821 54
1268916 279
1268983 0
1269021 672
1269036 519
1269049 314
1269088 0
1269099 192
1269135 0
1269220 0
1269316 0
1269387 0
1269454 282
1269569 767
1269647 125
1269697 0
1269948 0
1269964 7
1269970 125
1270017 10
1270055 685
1270193 88
1270217 0
1270226 0
1270311 60
1270383 51
1270421 19
1270449 375
1270576 0
1270728 16
1270731 98
1270740 637
1270761 0
1270794 44
1270822 52
1271019 193
1271142 26
1271155 131
1271175 34
1271229 22
1271355 16
1271427 2
1271487 254
1271572 214
1271621 0
1271643 230
1271816 0
1271826 475
1271857 324
1271906 0
1271966 9
1272093 65
1272112 8
1272179 0
1272192 0
1272200 4
1272235 0
1272245 0
1272318 116
1272322 85
1272347 372
1272352 228
1272361 407
1272638 0
1272723 180
1272921 0
1273054 4
1273081 0
1273094 160
1273136 37
1273160 0
1273167 256
1273191 0
1273325 0
1273346 0
1273360 0
1273419 622
1273431 27
1273517 0
1273561 0
1273675 94
1273716 236
1273769 497
1273800 77
1273809 0
1273833 202
1273939 0
1274061 523
1274067 307
1274084 626
1274088 365
1274143 0
1274151 99
1274248 351
1274259 40
1274294 81
1274327 87
1274529 0
1274824 19
1274994 26
1275077 95
1275080 85
1275174 0
1275297 0
1275300 353
1275323 0
1275427 0
1275507 0
1275548 105
1275552 546
1275554 1378
1275558 100
1275561 0
1275572 7
1275576 98
1275657 0
1275680 57
1275685 531
1275848 186
1275926 49
1275964 262
1275966 102
1275981 108
1276004 70
1276018 13
1276029 0
1276127 0
1276185 0
1276352 0
1276360 0
1276396 0
1276497 4
1276522 76
1276544 60
1276592 8
1276621 0
1276637 50
1276653 0
1276676 70
1276704 237
1276741 0
1276774 194
1276798 0
1277037 53
1277064 56
1277220 0
1277271 217
1277419 168
1277618 32
1277676 89
1277709 87
1277768 0
1277826 0
1277841 117
1277844 0
1277866 0
1277870 0
1277982 113
1277997 4
1278027 0
1278114 119
1278180 0
1278281 225
1278449 14
1278470 45
1278498 116
1278515 218
1278529 98
1278543 72
1278550 261
1278653 70
1278660 94
1278722 214
1278731 430
1278743 243
1278818 5
1278897 51
1278905 122
1279054 31
1279070 0
1279171 480
1279262 0
1279445 8
1279456 224
1279460 526
1279517 127
1279567 213
1279628 306
1279641 186
1279645 54
1279652 263
1279674 0
1279819 38
1279835 48
1279943 528
1279994 53
1280058 0
1280071 0
1280090 0
1280156 46
1280160 37
1280215 0
1280232 2
1280322 0
1280346 6
1280350 278
1280358 0
1280416 504
1280478 7
1280614 578
1280649 36
1280669 0
1280715 0
1280735 0
1280834 0
1280857 0
1280898 1
1280954 0
1280964 45
1281035 21
1281047 0
1281075 262
1281084 0
1281111 62
1281136 24
1281147 207
1281168 0
1281185 0
1281373 0
1281417 134
1281466 42
1281503 282
1281540 99
1281568 219
1281574 287
1281663 0
1281747 0
1281786 0
1281844 60
1281846 3
1281863 0
1281870 13
1281891 434
1282018 183
1282029 0
1282140 109
1282216 0
1282294 142
1282455 6
1282483 0
1282494 0
1282527 269
1282529 53
1282594 53
1282662 115
1282670 198
1282726 15
1282786 766
1282790 73
1282803 0
1283001 322
1283017 0
1283031 170
1283057 157
1283167 0
1283321 0
1283438 249
1283575 0
1283646 0
1283652 1
1283965 0
1284001 0
1284218 0
1284293 0
1284339 0
1284353 0
1284425 0
1284509 99
1284551 26
1284611 0
1284787 0
1284796 3
1284800 148
1284876 0
1284901 38
1284942 0
1284953 192
1284959 31
1285036 0
1285050 27
1285131 21
1285169 0
1285211 0
1285253 22
1285259 0
1285265 2
1285304 0
1285331 0
1285380 0
1285400 0
1285470 0
1285520 0
1285568 0
1285587 0
1285639 0
1285649 0
1285725 0
1285751 0
1285754 0
1285894 0
1285902 0
1285956 0
1286022 0
1286177 0
1286201 0
1286252 106
1286285 0
1286307 0
1286340 0
1286347 0
1286358 0
1286374 0
1286391 0
1286413 439
1286443 0
1286454 0
1286463 55
1286487 33
1286557 144
1286568 259
1286579 0
1286581 75
1286705 11
1286813 338
1286847 74
1286941 35
1287018 27
1287063 108
1287084 27
1287105 0
1287112 119
1287177 0
1287257 0
1287336 1403
1287428 178
1287463 279
1287544 206
1287589 108
1287619 0
1287661 381
1287667 47
1287688 0
1287694 80
1287721 28
1287802 0
1287898 131
1288009 250
1288018 28
1288102 69
1288174 0
1288185 0
1288210 0
1288260 0
1288266 0
1288312 133
1288320 4
1288345 74
1288357 0
1288491 141
1288497 20
1288592 7
1288644 0
1288762 0
1288807 11
1288984 184
1289053 213
1289152 7
1289158 0
1289182 0
1289191 0
1289296 160
1289368 0
1289412 0
1289424 0
1289500 0
1289537 0
1289621 0
1289692 0
1289715 0
1289721 0
1289731 240
1289902 2
1289995 149
1290007 0
1290067 0
1290069 163
1290165 0
1290252 26
1290307 59
1290315 0
1290385 0
1290417 6
1290444 48
1290454 0
1290502 0
1290586 0
1290625 42
1290638 60
1290640 480
1290728 0
1290754 59
1290808 0
1290876 0
1290893 120
1290925 0
1290952 206
1290969 0
1291021 123
1291124 20
1291176 316
1291218 0
1291230 28
1291313 15
1291352 0
1291362 90
1291365 101
1291380 147
1291386 0
1291540 18
1291602 120
1291671 69
1291752 107
1291764 56
1291809 58
1291872 14
1291890 1024
1291944 384
1292058 554
1292076 0
1292095 0
1292106 0
1292130 100
1292241 27
1292319 20
1292397 45
1292406 89
1292430 52
1292442 226
1292460 0
1292498 0
1292538 150
1292570 4
1292621 0
1292817 166
1292828 72
1292910 5
1292922 0
1292966 73
1292983 0
1293005 98
1293014 239
1293074 0
1293103 164
1293119 250
1293242 0
1293248 89
1293318 19
1293364 0
1293451 2
1293493 0
1293499 0
1293538 0
1293670 1
1293726 0
1293742 24
1293777 0
1293802 80
1293873 30
1293883 0
1293926 52
1293964 112
1293967 108
1294017 0
1294054 119
1294069 22
1294078 2
1294144 44
1294382 38
1294394 365
1294518 616
1294622 31
1294693 172
1294897 0
1295043 0
1295127 61
1295303 23
1295379 38
1295461 384
1295644 0
1295693 0
1295782 114
1295939 644
1296052 22
1296082 0
1296124 0
1296138 138
1296145 0
1296217 0
1296271 0
1296307 0
1296527 0
1296590 0
1296641 0
1296679 0
1296694 0
1296710 0
1296768 0
1296884 0
1296960 0
1296964 0
1297155 0
1297235 0
1297425 0
1297533 0
1297550 0
1297578 0
1297640 0
1297720 0
1297797 0
1297921 0
1298057 0
1298088 7
1298131 0
1298170 0
1298342 0
1298462 0
1298478 89
1298526 0
1298586 0
1298622 0
1298658 0
1298700 43
1298703 11
1298765 0
1298788 86
1298922 0
1298973 0
1299022 48
1299122 253
1299133 0
1299164 43
1299266 67
1299353 0
1299386 631
1299395 299
1299524 20
1299692 0
1299733 0
1299736 7
1299753 0
1299823 0
1299849 51
1299865 31
1299940 28
1300197 0
1300214 0
1300219 33
1300230 258
1300253 0
1300292 0
1300385 0
1300502 0
1300559 0
1300709 6
1300727 0
1300765 0
1300801 0
1300844 0
1300955 0
1300969 0
1301120 4
1301213 382
1301268 38
1301324 7
1301457 218
1301459 9
1301584 24
1301593 0
1301658 60
1301745 0
1301756 3
1301815 0
1301874 0
1301881 0
1301963 44
1301966 343
1301992 132
1302002 77
1302044 48
1302071 0
1302240 0
1302333 2
1302419 357
1302497 0
1302606 0
1302621 0
1302686 131
1302757 0
1302784 46
1302842 35
1302854 0
1302903 61
1302922 19
1302924 0
1302944 96
1302980 0
1303016 0
1303067 0
1303186 0
1303203 0
1303220 0
1303240 0
1303271 0
1303294 0
1303296 0
1303361 0
1303429 0
1303447 0
1303621 0
1303695 0
1303730 0
1303746 0
1303751 0
1303788 0
1303870 0
1304086 0
1304122 8
1304126 0
1304307 0
1304470 0
1304580 0
1304605 0
1304659 0
1304726 101
1304742 0
1304756 0
1304770 0
1304916 0
1304928 0
1305058 119
1305099 0
1305114 0
1305126 0
1305184 0
1305236 3
1305474 0
1305481 114
1305499 61
1305561 66
1305623 57
1305670 164
1305673 232
1305715 426
1305799 235
1305867 97
1305870 358
1305880 48
1305896 9
1305966 0
1306003 7
1306023 141
1306037 41
1306085 0
1306121 0
1306144 0
1306183 4
1306203 89
1306205 67
1306294 24
1306358 356
1306415 65
1306440 318
1306550 101
1306554 209
1306770 56
1306775 0
1306851 0
1306929 20
1306996 52
1307297 463
1307377 0
1307443 78
1307559 0
1307580 0
1307721 73
1307754 0
1307825 35
1307892 12
1307898 0
1308042 0
1308093 15
1308112 0
1308154 0
1308178 0
1308213 0
1308250 4
1308311 74
1308369 0
1308377 35
1308426 40
1308428 5
1308449 0
1308477 0
1308587 19
1308589 153
1308661 299
1308671 37
1308701 12
1308737 18
1308784 0
1308803 102
1308823 272
1308831 43
1308839 42
1308850 42
1308882 84
1308895 0
1308898 49
1308904 0
1308970 195
1308976 0
1309011 0
1309083 0
1309104 0
1309106 0
1309166 0
1309173 0
1309206 0
1309529 0
1309557 0
1309592 0
1309633 0
1309718 0
1309727 98
1309814 30
1309925 19
1309965 14
1310019 0
1310045 0
1310091 0
1310094 0
1310136 170
1310146 0
1310198 0
1310258 22
1310276 128
1310280 133
1310363 9
1310450 59
1310524 0
1310693 27
1310775 17
1310801 110
1310897 253
1310934 34
1311279 392
1311361 0
1311381 4
1311447 144
1311450 81
1311480 204
1311514 0
1311628 0
1311665 0
1311668 0
1311714 310
1311721 0
1311739 113
1311781 0
1311887 24
1312136 46
1312157 23
1312179 0
1312193 0
1312277 712
1312282 0
1312343 12
1312362 36
1312590 191
1312605 28
1312627 0
1312727 103
1312792 92
1312796 12
1312838 44
1312974 131
1313056 0
1313184 0
1313244 87
1313246 0
1313312 0
1313457 6
1313462 0
1313477 0
1313489 0
1313523 0
1313557 0
1313586 0
1313627 252
1313638 80
1313641 12
1313646 4
1313674 109
1313708 58
1313723 213
1313757 0
1313822 0
1313878 186
1313881 925
1313915 0
1314042 0
1314101 540
1314121 0
1314163 0
1314183 48
1314211 459
1314350 0
1314399 0
1314482 0
1314564 0
1314601 663
1314697 0
1314718 55
1314915 0
1314967 0
1314981 130
1315016 0
1315089 29
1315106 2
1315170 0
1315189 0
1315300 0
1315394 0
1315446 0
1315503 0
1315567 85
1315574 1172
1315704 0
1315841 182
1315892 0
1315914 610
1315993 0
1315996 176
1316047 68
1316068 12
1316093 54
1316116 0
1316158 26
1316305 0
1316522 254
1316554 125
1316696 54
1316791 0
1316859 0
1316867 1
1316871 0
1316878 85
1316900 217
1316989 32
1317096 310
1317109 548
1317133 0
1317215 0
1317236 0
1317441 0
1317559 255
1317579 0
1317797 0
1317847 0
1317875 0
1317910 0
1317924 2
1318072 42
1318090 0
1318280 0
1318306 86
1318486 124
1318540 0
1318556 33
1318648 0
1318699 717
1318768 0
1318816 872
1318899 0
1318963 172
1319115 0
1319238 325
1319265 25
1319291 0
1319398 731
1319463 0
1319505 0
1319581 0
1319593 0
1319602 0
1319619 0
1319649 0
1319768 60
1319830 677
1319889 123
1319891 192
1320060 153
1320173 55
1320175 0
1320190 34
1320200 14
1320230 0
1320277 0
1320293 160
1320325 523
1320329 31
1320347 0
1320366 0
1320376 157
1320408 4
1320605 0
1320642 0
1320659 1
1320751 40
1320754 177
1320760 0
1320817 0
1320906 95
1320909 10
1320946 0
1320956 115
1320959 0
1320966 0
1321029 58
1321125 385
1321130 64
1321161 0
1321227 0
1321245 162
1321252 0
1321260 106
1321268 298
1321283 0
1321289 184
1321304 436
1321385 0
1321488 0
1321551 0
1321684 0
1321692 0
1321742 0
1321777 20
1321810 0
1321837 0
1321840 10
1321891 0
1321904 0
1321913 0
1322064 0
1322084 0
1322098 0
1322184 0
1322190 0
1322246 0
1322259 0
1322270 0
1322279 0
1322571 0
1322591 23
1322595 0
1322657 113
1322705 0
1322743 0
1322753 0
1322909 9
1323089 0
1323160 0
1323189 0
1323202 20
1323250 0
1323277 26
1323438 4
1323517 5
1323742 0
1323752 160
1323844 7
1323867 0
1323881 0
1323911 0
1323914 0
1323925 0
1323993 105
1324007 76
1324034 0
1324113 0
1324148 49
1324260 0
1324347 0
1324494 77
1324526 17
1324533 17
1324559 59
1324665 183
1324734 0
1324779 194
1324792 21
1324835 13
1324907 56
1324950 136
1324977 0
1324984 0
1325005 525
1325007 207
1325035 0
1325192 0
1325236 35
1325349 0
1325382 0
1325406 40
1325412 11
1325451 0
1325520 0
1325542 19
1325647 240
1325659 0
1325684 91
1325694 0
1325699 0
1325724 10
1325772 0
1325810 0
1325818 0
1325917 33
1326010 41
1326098 0
1326113 39
1326115 0
1326135 0
1326210 88
1326275 0
1326389 780
1326464 0
1326506 0
1326530 0
1326541 11
1326563 0
1326588 0
1326661 290
1326751 96
1326789 0
1326806 0
1326857 15
1326882 502
1326920 213
1327007 190
1327016 143
1327099 431
1327249 0
1327273 8
1327289 669
1327430 84
1327439 31
1327519 229
1327524 0
1327546 0
1327577 0
1327592 0
1327651 206
1327690 70
1327785 0
1327792 0
1327861 0
1327911 73
1328040 0
1328112 0
1328118 14
1328206 39
1328303 0
1328385 0
1328430 0
1328439 0
1328456 1
1328628 0
1328718 0
1328803 0
1328956 0
1328991 100
1329318 0
1329321 0
1329441 62
1329792 0
1329915 0
1329939 0
1330053 0
1330193 0
1330207 0
1330223 0
1330229 0
1330239 0
1330244 51
1330248 63
1330353 0
1330391 0
1330455 0
1330482 0
1330584 0
1330602 0
1330665 0
1330695 0
1330710 0
1330749 0
1330836 102
1330998 0
1331170 0
1331176 0
1331201 0
1331216 0
1331270 0
1331308 0
1331499 0
1331552 56
1331627 10
1331651 48
1331681 0
1331695 0
1331700 0
1331720 0
1331763 0
1331791 75
1331810 0
1331822 0
1331866 0
1331882 219
1331906 10
1331912 63
1332059 22
1332111 0
1332140 0
1332163 100
1332168 22
1332500 0
1332801 0
1332912 117
1332939 0
1332962 10
1332966 25
1332970 0
1332979 0
1333052 275
1333087 1
1333093 0
1333170 0
1333296 14
1333314 0
1333604 312
1333637 61
1333639 94
1333883 0
1333923 42
1333942 71
1334093 69
1334110 71
1334165 86
1334264 799
1334356 0
1334486 2
1334572 0
1334721 0
1334906 118
1334918 739
1334921 176
1334943 19
1334987 175
1335000 232
1335020 29
1335084 0
1335093 132
1335158 0
1335167 28
1335213 0
1335254 246
1335416 0
1335497 15
1335593 0
1335709 0
1335781 137
1335838 0
1335880 0
1336020 0
1336160 0
1336199 0
1336331 75
1336402 61
1336421 0
1336436 2
1336557 0
1336616 5
1336644 0
1336802 0
1336853 6
1336943 0
1337034 0
1337054 0
1337058 0
1337092 0
1337146 0
1337151 0
1337218 0
1337228 0
1337235 11
1337249 0
1337265 0
1337287 0
1337317 15
1337371 0
1337409 216
1337488 79
1337523 0
1337580 0
1337617 0
1337867 117
1337913 231
1337933 0
1337967 0
1338063 0
1338115 13
1338203 39
1338217 97
1338326 120
1338524 0
1338551 848
1338562 797
1338691 230
1338694 95
1338703 0
1338788 0
1338807 0
1338922 44
1338946 0
1338962 28
1339021 30
1339071 0
1339083 23
1339186 82
1339261 200
1339300 176
1339337 0
1339347 374
1339368 0
1339397 65
1339524 170
1339565 177
1339640 0
1339652 2
1339713 84
1339769 3
1339811 0
1340492 222
1340522 0
1340547 29
1340590 55
1340619 34
1340625 349
1340628 100
1340673 58
1340819 21
1340911 234
1340953 213
1340976 105
1340982 5
1341018 204
1341167 116
1341182 25
1341198 165
1341318 32
1341359 206
1341458 4
1341568 17
1341715 1
1341725 11
1341761 43
1341833 13
1342022 7
1342122 139
1342124 121
1342162 89
1342261 1
1342274 36
1342346 114
1342418 0
1342460 0
1342587 33
1342669 67
1342677 5
1342697 39
1342707 0
1342726 158
1342861 0
1342877 152
1342885 1
1342990 0
1343001 0
1343005 24
1343108 0
1343140 16
1343341 0
1343368 0
1343408 311
1343440 589
1343489 24
1343528 76
1343530 426
1343627 0
1343651 29
1343695 0
1343710 1
1343722 52
1343743 0
1343852 236
1343876 29
1343953 267
1344012 0
1344015 77
1344019 3
1344025 0
1344077 0
1344112 39
1344167 67
1344175 174
1344217 332
1344388 0
1344607 0
1344686 0
1344690 0
1344709 0
1344742 0
1344798 0
1344913 0
1344922 0
1344962 0
1345130 0
1345172 102
1345205 0
1345248 192
1345253 0
1345424 0
1345499 0
1345583 0
1345609 0
1345623 0
1345660 0
1345693 0
1345705 0
1345869 0
1345905 0
1345933 0
1345989 0
1346166 0
1346206 0
1346220 0
1346310 0
1346322 3
1346467 0
1346474 3
1346548 0
1346561 0
1346752 0
1346811 0
1346888 183
1346892 77
1346937 1
1347116 103
1347356 42
1347456 228
1347493 5
1347592 15
1347632 163
1347719 223
1347741 58
1347772 86
1347894 8
1347936 19
1348038 2
1348193 123
1348195 171
1348266 170
1348351 306
1348635 87
1348671 0
1348684 0
1348706 84
1348718 2
1348739 13
1348764 70
1348798 206
1348950 19
1348984 1
1349021 140
1349074 0
1349106 30
1349114 0
1349140 142
1349202 39
1349236 123
1349243 0
1349329 672
1349341 177
1349344 97
1349509 36
1349554 145
1349565 0
1349584 2
1349646 162
1349697 0
1349716 0
1349771 79
1349834 0
1349941 75
1350064 878
1350082 146
1350098 0
1350150 65
1350214 10
1350235 50
1350297 0
1350367 67
1350396 181
1350431 0
1350460 1
1350515 0
1350543 0
1350577 0
1350799 118
1350901 86
1350919 0
1350944 0
1351009 469
1351036 119
1351040 152
1351063 773
1351072 416
1351075 104
1351084 35
1351123 0
1351148 0
1351171 0
1351182 67
1351240 0
1351267 0
1351356 20
1351533 0
1351734 22
1351739 0
1351745 0
1351772 0
1351885 0
1351910 1
1352215 0
1352472 0
1352636 0
1352727 0
1352757 0
1352780 0
1352828 0
1352853 0
1352920 0
1352931 0
1353043 0
1353050 0
1353072 0
1353078 0
1353139 0
1353175 147
1353230 0
1353352 53
1353410 0
1353505 0
1353588 88
1353597 95
1353627 6
1353694 4
1353762 24
1353770 0
1353787 0
1353883 167
1353974 455
1354029 13
1354067 340
1354176 0
1354186 0
1354217 0
1354350 0
1354379 0
1354461 0
1354464 24
1354468 254
1354499 0
1354517 16
1354544 153
1354566 5
1354592 0
1354655 0
1354679 53
1354780 3
1354785 0
1354799 0
1354837 0
1354846 0
1354860 0
1354936 0
1354972 100
1354978 37
1355008 25
1355106 0
1355126 0
1355189 159
1355278 114
1355285 0
1355363 440
1355368 95
1355399 0
1355494 88
1355513 0
1355575 16
1355579 2
1355602 1
1355618 34
1355633 0
1355661 6
1355673 0
1355780 58
1355824 0
1355864 136
1355870 88
1355896 0
1355947 0
1355966 0
1355992 0
1356019 59
1356045 0
1356085 26
1356130 0
1356132 0
1356154 0
1356175 0
1356193 112
1356197 86
1356223 0
1356228 0
1356293 10
1356330 0
1356354 0
1356436 0
1356459 0
1356546 0
1356559 26
1356573 0
1356610 0
1356643 0
1356654 31
1356691 48
1356816 90
1357048 25
1357058 0
1357144 0
1357393 10
1357422 26
1357457 0
1357468 282
1357512 0
1357644 53
1357662 51
1357676 0
1357760 0
1357777 95
1357796 0
1357844 0
1357912 0
1358105 0
1358339 54
1358507 0
1358538 85
1358540 51
1358571 0
1358619 0
1358662 0
1358723 335
1358813 0
1358882 13
1358889 0
1358900 84
1358969 102
1359009 0
1359146 0
1359203 0
1359231 0
1359249 0
1359288 0
1359310 0
1359383 0
1359451 0
1359456 17
1359462 0
1359473 0
1359482 256
1359497 0
1359515 0
1359524 0
1359547 72
1359617 6
1359637 0
1359668 5
1359692 90
1359712 66
1359749 223
1359799 416
1359848 0
1359995 118
1360055 0
1360081 17
1360108 28
1360120 0
1360126 32
1360156 0
1360215 0
1360336 0
1360422 0
1360507 0
1360659 33
1360784 152
1360837 0
1360983 0
1360990 0
1361003 0
1361059 0
1361268 0
1361377 108
1361530 9
1361542 0
1361570 0
1361611 170
1361635 2
1361704 0
1361792 0
1361847 0
1362077 0
1362154 56
1362327 93
1362477 0
1362566 30
1362772 28
1362805 33
1362841 0
1362849 0
1362892 10
1362968 0
1362978 0
1362994 51
1363072 58
1363090 210
1363370 0
1363373 0
1363379 0
1363504 137
1363577 0
1363711 9
1363746 2
1363756 342
1363814 18
1363863 94
1363880 0
1363952 0
1364025 0
1364088 28
1364188 1104
1364268 0
1364318 13
1364338 0
1364344 17
1364353 0
1364376 18
1364378 12
1364387 15
1364395 0
1364405 10
1364445 46
1364491 116
1364520 0
1364624 1
1364698 0
1364710 0
1364763 0
1364791 0
1364819 0
1364888 0
1364899 0
1364941 0
1365043 0
1365086 0
1365090 0
1365098 0
1365127 0
1365189 129
1365221 0
1365260 72
1365297 181
1365308 32
1365322 24
1365648 0
1365688 135
1365806 0
1365880 88
1365883 87
1365919 0
1366109 0
1366323 0
1366406 0
1366432 0
1366488 0
1366664 0
1366860 0
1366912 0
1366941 0
1367029 0
1367046 0
1367089 0
1367104 0
1367220 0
1367259 0
1367323 0
1367377 0
1367397 0
1367452 0
1367459 0
1367589 0
1367614 0
1367677 0
1367716 0
1367807 0
1367856 127
1367892 417
1368192 104
1368238 24
1368285 262
1368459 0
1368474 0
1368588 11
1368726 26
1368737 170
1368929 262
1369054 152
1369432 271
1369487 196
1369528 1127
1369577 469
1369615 24
1369654 0
1369736 0
1369793 0
1370056 35
1370064 0
1370096 0
1370128 0
1370206 0
1370409 20
1370455 17
1370529 0
1370559 117
1370566 0
1370694 74
1370859 0
1370871 69
1371020 35
1371039 162
1371071 547
1371151 104
1371173 126
1371225 240
1371231 592
1371423 0
1371471 65
1371507 181
1371532 84
1371543 18
1371619 58
1371700 32
1371703 68
1371778 245
1371854 0
1371903 0
1372264 0
1372350 0
1372409 0
1372442 0
1372457 0
1372547 0
1372564 0
1372616 0
1372634 0
1372771 0
1372863 0
1372884 0
1372935 0
1372949 3
1373049 47
1373072 0
1373377 0
1373397 165
1373410 30
1373428 213
1373483 0
1373491 7
1373566 0
1373617 1
1373692 292
1373836 0
1373910 0
1373915 120
1373919 0
1373982 8
1374017 13
1374051 0
1374084 35
1374129 0
1374232 160
1374242 154
1374267 37
1374277 63
1374281 81
1374319 30
1374443 18
1374503 61
1374611 96
1374656 0
1374709 1
1374734 0
1374833 267
1374914 18
1374918 61
1374939 443
1375021 0
1375033 499
1375156 20
1375763 0
1375842 0
1375992 0
1375998 49
1376146 53
1376180 0
1376225 75
1376231 62
1376238 0
1376261 210
1376312 1
1376462 0
1376470 51
1376474 0
1376489 41
1376492 131
1376513 5
1376534 0
1376539 185
1376549 203
1376579 0
1376594 49
1376621 7
1376633 0
1376645 0
1376657 0
1376672 0
1376838 0
1376896 116
1376910 38
1376981 0
1377093 0
1377102 228
1377129 14
1377133 0
1377323 0
1377375 0
1377435 0
1377442 7
1377546 0
1377567 221
1377610 0
1377635 302
1377756 0
1377781 0
1377907 0
1377953 0
1377973 0
1377976 38
1377992 0
1378008 0
1378012 0
1378078 0
1378092 0
1378116 37
1378198 27
1378219 0
1378233 24
1378255 0
1378407 9
1378414 70
1378493 0
1378529 0
1378539 5
1378664 0
1378709 0
1378736 32
1378753 59
1378802 63
1378971 0
1379053 0
1379065 0
1379079 0
1379140 0
1379164 0
1379237 0
1379252 25
1379308 0
1379335 59
1379337 215
1379344 42
1379347 87
1379371 0
1379392 0
1379472 156
1379522 134
1379656 0
1379707 0
1379876 5
1379909 0
1380011 0
1380119 0
1380159 0
1380275 0
1380305 0
1380405 0
1380496 132
1380511 0
1380598 0
1380624 0
1380677 0
1380720 0
1380790 0
1380827 0
1380848 0
1380886 0
1380936 0
1380945 0
1380953 0
1381238 0
1381251 0
1381300 0
1381308 5
1381350 31
1381385 117
1381522 36
1381541 2
1381569 143
1381624 0
1381638 120
1381644 211
1381652 0
1381702 0
1381720 0
1381765 0
1381799 0
1381863 0
1381884 41
1381943 34
1381973 3
1381989 0
1382018 0
1382066 11
1382100 42
1382116 0
1382195 0
1382249 47
1382314 0
1382363 0
1382404 224
1382424 0
1382456 0
1382471 246
1382498 92
1382541 155
1382554 0
1382647 0
1382669 94
1382708 0
1382758 0
1382785 0
1382888 34
1382894 0
1382924 253
1383088 0
1383100 0
1383112 5
1383125 68
1383171 40
1383196 0
1383221 0
1383242 0
1383267 0
1383789 0
1384032 0
1384277 0
1384419 32
1384565 168
1384642 0
1384655 0
1384677 11
1384739 9
1384776 119
1384848 293
1384874 0
1384886 61
1384964 99
1385024 0
1385036 0
1385385 0
1385507 357
1385558 0
1385592 84
1385732 0
1385832 126
1385915 43
1386027 0
1386118 147
1386120 0
1386239 3
1386268 24
1386418 0
1386493 12
1386537 16
1386593 118
1386670 30
1386797 4
1386836 0
1387007 123
1387028 99
1387101 0
1387170 59
1387172 28
1387206 19
1387220 130
1387553 0
1387813 0
1387850 0
1387885 45
1387986 0
1388040 0
1388133 0
1388165 291
1388334 0
1388343 0
1388366 242
1388411 0
1388416 0
1388437 53
1388479 0
1388633 129
1388663 0
1388670 0
1388679 0
1388686 0
1388713 100
1388776 30
1388788 6
1388849 203
1388861 2
1388913 0
1388959 0
1388988 0
1389080 63
1389131 0
1389158 0
1389198 7
1389244 0
1389256 0
1389260 38
1389266 0
1389272 0
1389281 0
1389298 0
1389489 0
1389568 0
1389679 0
1389682 0
1389745 0
1389885 0
1389898 0
1390014 0
1390156 0
1390162 0
1390183 0
1390204 0
1390426 0
1390654 0
1390720 0
1390759 0
1390765 0
1390816 0
1390960 0
1390978 0
1391044 0
1391290 0
1391314 0
1391386 0
1391548 0
1391559 0
1391605 0
1391687 0
1391695 0
1391719 0
1391761 0
1391888 0
1391917 0
1391998 0
1392112 0
1392193 0
1392342 0
1392355 0
1392511 0
1392559 0
1392642 0
1392741 0
1392887 0
1392934 0
1392997 0
1393041 0
1393080 142
1393143 0
1393150 0
1393195 13
1393218 0
1393277 182
1393334 0
1393399 688
1393428 0
1393514 509
1393587 52
1393686 7
1393704 109
1393758 0
1393810 742
1393833 0
1394014 14
1394049 0
1394079 93
1394105 0
1394155 0
1394178 953
1394184 0
1394192 0
1394215 147
1394291 15
1394324 151
1394335 0
1394365 292
1394377 0
1394437 99
1394456 41
1394550 24
1394573 0
1394752 27
1394768 0
1394846 29
1394904 0
1394913 183
1394929 0
1395014 0
1395064 72
1395191 36
1395239 114
1395296 0
1395353 259
1395492 0
1395516 0
1395602 190
1395703 32
1395712 82
1395888 4
1395914 232
1395916 0
1395927 481
1396070 0
1396076 314
1396143 0
1396297 125
1396314 0
1396371 0
1396416 7
1396427 0
1396434 0
1396469 162
1396523 259
1396591 9
1396728 2
1396870 233
1396920 388
1396959 109
1396993 0
1397072 24
1397200 82
1397337 536
1397386 0
1397428 1
1397502 90
1397556 4
1397642 0
1397671 57
1397775 0
1397784 87
1397850 0
1397859 0
1397919 0
1397978 0
1397988 0
1397990 57
1398048 0
1398084 0
1398093 0
1398099 13
1398140 0
1398206 62
1398243 121
1398379 0
1398542 0
1398642 2
1398665 0
1398687 0
1398714 0
1398795 43
1398809 0
1398861 0
1398930 309
1399002 0
1399021 3
1399081 0
1399142 8
1399173 65
1399212 40
1399297 0
1399384 135
1399441 47
1399445 16
1399464 47
1399468 19
1399564 0
1399793 0
1399907 0
1399933 4
1399954 0
1399985 0
1400066 0
1400083 0
1400095 0
1400279 0
1400288 154
1400318 0
1400333 17
1400395 200
1400400 294
1400448 75
1400528 18
1400591 91
1400620 0
1400647 0
1400660 0
1400670 0
1400875 0
1400925 0
1400938 21
1400942 0
1400969 38
1400973 0
1401024 11
1401073 0
1401088 0
1401212 141
1401364 111
1401383 0
1401487 0
1401507 0
1401510 0
1401565 0
1401596 0
1401625 0
1401784 0
1401799 0
1401811 0
1401881 0
1401897 0
1401909 0
1401940 0
1401976 0
1402000 0
1402009 0
1402087 0
1402089 0
1402099 0
1402165 0
1402189 0
1402193 0
1402334 0
1402342 0
1402405 0
1402421 0
1402441 0
1402525 0
1402582 0
1402633 0
1402693 0
1402702 21
1402807 0
1402964 20
1403050 0
1403193 30
1403226 0
1403232 0
1403305 0
1403330 0
1403345 0
1403377 0
1403429 228
1403621 12
1403651 20
1403848 114
1403905 1
1403953 0
1404017 109
1404140 40
1404175 21
1404380 148
1404384 0
1404464 93
1404467 7
1404473 0
1404533 0
1404592 0
1404608 0
1404614 0
1404630 0
1404633 0
1404805 0
1404898 13
1404918 122
1404943 43
1404962 55
1405062 0
1405176 0
1405367 0
1405596 81
1405600 65
1405618 38
1405702 0
1405747 21
1405865 0
1406002 0
1406078 0
1406096 147
1406271 0
1406297 0
1406333 344
1406340 147
1406344 588
1406346 260
1406367 51
1406452 0
1406494 0
1406508 471
1406592 149
1406625 20
1406669 100
1406714 10
1406812 34
1406878 42
1406904 0
1407017 0
1407054 0
1407138 277
1407260 2
1407344 30
1407359 0
1407373 0
1407469 4
1407678 263
1407810 35
1407824 0
1407970 0
1408103 0
1408129 0
1408140 30
1408160 2
1408172 0
1408184 0
1408278 0
1408291 0
1408312 0
1408319 0
1408365 0
1408404 0
1408412 0
1408536 0
1408547 0
1408573 0
1408600 0
1408695 0
1408769 13
1408791 0
1408819 54
1408837 0
1408864 336
1408901 0
1408933 0
1409014 2
1409038 0
1409090 0
1409113 0
1409167 567
1409206 104
1409227 81
1409303 0
1409353 0
1409432 31
1409438 130
1409454 0
1409485 0
1409499 126
1409536 258
1409545 0
1409590 0
1409686 0
1409734 0
1409755 107
1409801 0
1409855 0
1409866 110
1409901 113
1410067 66
1410070 127
1410302 56
1410317 100
1410378 0
1410383 95
1410419 72
1410439 0
1410524 161
1410566 0
1410707 85
1410918 0
1410973 51
1410982 32
1411092 0
1411110 0
1411228 0
1411278 102
1411319 0
1411334 430
1411343 3
1411366 0
1411417 0
1411428 0
1411437 0
1411533 0
1411580 0
1411634 38
1411736 0
1411882 0
1411959 0
1412089 143
1412093 318
1412109 0
1412119 91
1412332 22
1412352 207
1412367 0
1412522 0
1412579 41
1412606 138
1412673 246
1412814 59
1413085 148
1413101 142
1413209 276
1413227 0
1413236 155
1413342 0
1413354 0
1413358 0
1413366 0
1413370 0
1413401 0
1413532 216
1413643 0
1413668 0
1413735 0
1413753 0
1413938 0
1414024 0
1414113 56
1414165 13
1414178 47
1414300 661
1414345 6
1414360 341
1414379 272
1414381 14
1414506 236
1414514 171
1414548 0
1414629 9
1414714 0
1414717 52
1414760 66
1414834 2
1414940 50
1415056 61
1415197 0
1415245 0
1415260 10
1415265 58
1415299 230
1415325 107
1415380 140
1415596 0
1415749 0
1415794 61
1415877 0
1415894 0
1415949 0
1416033 0
1416051 0
1416069 0
1416077 0
1416132 0
1416141 0
1416160 0
1416182 7
1416332 36
1416388 16
1416446 0
1416476 0
1416665 0
1416701 197
1416704 382
1416740 0
1416825 0
1416847 4
1417046 0
1417107 27
1417116 0
1417124 235
1417134 4
1417183 0
1417198 10
1417231 22
1417281 174
1417338 31
1417385 16
1417396 0
1417411 103
1417432 0
1417465 11
1417529 73
1417747 246
1417783 0
1417911 136
1417975 0
1417992 2
1418012 0
1418029 0
1418073 112
1418199 71
1418217 397
1418244 222
1418380 0
1418427 5
1418433 0
1418522 0
1418540 0
1418562 48
1418580 34
1418604 0
1418673 151
1418680 0
1418739 27
1418787 0
1418823 0
1418838 107
1418938 115
1419003 76
1419015 38
1419043 13
1419286 0
1419339 86
1419369 470
1419386 0
1419396 9
1419414 9
1419463 17
1419496 7
1419602 86
1419704 0
1419780 655
1419787 54
1419962 0
1419980 0
1419992 18
1420019 23
1420032 103
1420275 0
1420288 0
1420297 72
1420387 0
1420411 0
1420429 25
1420432 42
1420544 0
1420556 0
1420610 0
1420679 0
1420738 0
1420794 41
1420797 0
1420828 0
1420858 0
1420914 0
1420925 0
1420966 0
1420977 9
1421036 0
1421089 0
1421127 0
1421227 28
1421272 0
1421319 0
1421353 6
1421428 0
1421493 0
1421509 145
1421559 0
1421565 2
1421797 0
1421917 0
1422072 0
1422308 0
1422357 0
1422409 0
1422415 0
1422466 0
1422494 0
1422567 0
1422599 0
1422677 0
1422734 0
1422756 0
1422792 0
1422843 0
1422859 0
1422894 0
1422940 0
1422964 0
1423020 8
1423024 0
1423049 0
1423093 0
1423212 0
1423265 0
1423378 0
1423407 0
1423533 0
1423541 0
1423821 0
1423886 0
1423953 176
1423955 61
1424013 0
1424055 73
1424082 4
1424104 0
1424122 4
1424159 0
1424192 0
1424205 0
1424463 0
1424494 0
1424598 0
1424831 0
1424873 0
1424889 0
1425032 0
1425099 0
1425233 0
1425291 4
1425336 86
1425344 0
1425360 0
1425404 1
1425439 0
1425510 71
1425700 0
1425715 0
1425767 0
1425845 0
1425858 0
1425892 570
1425931 0
1425956 100
1425982 43
1426050 2
1426074 12
1426085 131
1426089 201
1426116 136
1426222 4
1426341 0
1426375 0
1426414 0
1426459 413
1426506 58
1426520 10
1426551 2
1426724 2
1426839 26
1426849 0
1426868 0
1426899 0
1426960 93
1427039 426
1427180 15
1427196 54
1427245 86
1427254 0
1427320 44
1427444 0
1427561 11
1427657 0
1427669 0
1427954 0
1427963 115
1428013 12
1428060 0
1428132 46
1428226 0
1428420 3
1428591 199
1428839 0
1428897 0
1429069 0
1429075 0
1429206 0
1429326 0
1429378 0
1429395 0
1429652 96
1429664 0
1429677 20
1429729 0
1429778 0
1429914 0
1429991 0
1430034 0
1430080 299
1430094 0
1430130 0
1430248 93
1430252 0
1430290 26
1430368 0
1430407 0
1430425 0
1430489 138
1430505 0
1430655 0
1430668 0
1430691 0
1430709 0
1430724 0
1430767 7
1430797 0
1430911 0
1431025 64
1431029 147
1431073 76
1431145 23
1431185 0
1431277 39
1431299 14
1431332 2
1431460 48
1431591 231
1431635 62
1431693 5
1431769 0
1431889 0
1431927 122
1432008 59
1432119 49
1432224 54
1432251 0
1432314 0
1432338 177
1432422 38
1432566 218
1432612 0
1432702 0
1432729 42
1432765 2
1432782 0
1432832 0
1432861 89
1432974 12
1433022 222
1433272 0
1433302 290
1433321 54
1433324 56
1433340 0
1433463 0
1433488 59
1433543 0
1433610 4
1433614 0
1433785 0
1433819 0
1433919 0
1434098 0
1434196 0
1434207 1
1434216 8
1434277 1
1434341 0
1434371 0
1434390 0
1434456 0
1434507 63
1434523 0
1434544 0
1434586 30
1434851 0
1434955 0
1435055 129
1435062 0
1435090 6
1435133 547
1435186 0
1435366 13
1435459 0
1435594 0
1435596 0
1435735 0
1435766 0
1435769 11
1435821 147
1435852 43
1435945 0
1436007 29
1436013 0
1436021 107
1436037 0
1436096 20
1436114 100
1436152 0
1436174 120
1436229 54
1436265 6
1436351 9
1436374 94
1436377 0
1436404 98
1436489 2
1436563 0
1436612 220
1436744 0
1436797 0
1436853 0
1436908 0
1436921 0
1436932 76
1436973 0
1437047 609
1437083 165
1437107 43
1437148 0
1437249 0
1437260 0
1437287 0
1437307 0
1437332 0
1437342 0
1437363 145
1437388 0
1437450 15
1437681 0
1437813 217
1437834 78
1437888 84
1437906 0
1437916 0
1437922 0
1437926 0
1437938 0
1437947 0
1437954 0
1438017 0
1438223 0
1438229 0
1438292 0
1438339 0
1438509 0
1438587 0
1438623 0
1438751 0
1438899 0
1438917 0
1438977 0
1438982 0
1439054 0
1439126 0
1439132 0
1439189 0
1439238 0
1439495 0
1439534 0
1439582 0
1439627 0
1439652 0
1439692 0
1439791 0
1439889 0
1439906 0
1439946 0
1439960 0
1440071 0
1440085 0
1440150 0
1440175 0
1440250 0
1440306 0
1440329 0
1440351 31
1440508 0
1440599 2
1440653 0
1440678 0
1440685 0
1440702 0
1440724 0
1440749 0
1440819 0
1440829 30
1440914 34
1440936 0
1440997 0
1441040 58
1441068 36
1441080 0
1441102 21
1441116 0
1441155 0
1441240 25
1441288 69
1441408 56
1441426 0
1441494 226
1441513 3
1441561 361
1441647 237
1441666 20
1441714 16
1441730 53
1441732 0
1441740 8
1441793 502
1441802 99
1441815 9
1441832 92
1441873 3
1441876 0
1441939 37
1441960 29
1441972 80
1442095 315
1442191 146
1442200 95
1442254 0
1442266 0
1442269 0
1442336 0
1442375 0
1442392 56
1442418 507
1442448 13
1442458 110
1442543 0
1442716 0
1442729 118
1442731 147
1442760 261
1442884 46
1442924 0
1442944 45
1443024 0
1443052 0
1443110 17
1443118 0
1443185 94
1443250 0
1443265 0
1443397 0
1443432 49
1443483 0
1443536 0
1443566 77
1443695 63
1443783 0
1443816 253
1443834 10
1443951 178
1443974 49
1443991 0
1444064 175
1444152 5
1444168 147
1444183 146
1444185 81
1444235 154
1444239 172
1444298 706
1444315 0
1444329 49
1444385 106
1444419 324
1444520 117
1444536 0
1444601 297
1444637 7
1444850 28
1444854 144
1444862 31
1444905 0
1444930 0
1444940 149
1444944 370
1444963 40
1445023 0
1445077 0
1445159 0
1445186 0
1445235 4
1445237 39
1445304 0
1445329 12
1445391 13
1445428 225
1445500 11
1445515 353
1445527 73
1445780 92
1445921 0
1445935 66
1445941 0
1446085 94
1446123 449
1446163 91
1446179 24
1446245 0
1446257 0
1446303 63
1446317 0
1446365 223
1446511 0
1446519 0
1446609 0
1446642 0
1446675 0
1446684 0
1446693 0
1446712 0
1446798 0
1446871 0
1446874 0
1446961 0
1446973 0
1447116 0
1447132 0
1447210 0
1447300 0
1447302 0
1447321 0
1447324 0
1447363 0
1447390 0
1447403 0
1447573 0
1447625 0
1447657 0
1447660 0
1447669 0
1447731 0
1447752 0
1447852 0
1447876 0
1447888 0
1447952 0
1448047 0
1448072 0
1448075 0
1448139 0
1448232 0
1448263 0
1448339 0
1448360 0
1448426 0
1448581 0
1448656 0
1448731 0
1448814 0
1448842 0
1448867 0
1448967 0
1448984 0
1449021 0
1449069 0
1449081 0
1449124 0
1449164 0
1449197 0
1449240 0
1449246 0
1449264 0
1449292 0
1449403 0
1449409 0
1449602 0
1449683 0
1449700 0
1449759 0
1449870 0
1449906 0
1449942 0
1449978 0
1450050 0
1450144 0
1450171 0
1450185 0
1450198 0
1450284 0
1450336 0
1450360 0
1450388 0
1450392 0
1450437 0
1450440 0
1450675 0
1450696 0
1450751 0
1450810 0
1450831 0
1450981 0
1451003 0
1451040 0
1451116 0
1451190 0
1451247 0
1451251 0
1451306 0
1451318 0
1451327 0
1451535 0
1451546 0
1451574 0
1451670 0
1451686 0
1451748 0
1451766 0
1451777 0
1452108 0
1452157 0
1452229 0
1452344 0
1452358 0
1452501 0
1452511 0
1452533 0
1452592 0
1452608 0
1452753 0
1452776 0
1452827 0
1452887 0
1452931 0
1452945 0
1452994 0
1453030 175
1453034 0
1453048 0
1453088 0
1453169 0
1453212 0
1453224 0
1453239 0
1453350 80
1453380 0
1453880 0
1453889 0
1453909 0
1453933 0
1453937 0
1453957 0
1454155 0
1454187 0
1454382 0
1454537 0
1454548 0
1454611 0
1454837 0
1454862 0
1454888 0
1454940 0
1454956 0
1455067 0
1455084 0
1455187 0
1455222 0
1455237 0
1455258 0
1455295 0
1455355 0
1455403 23
1455412 0
1455440 0
1455464 0
1455885 0
1455887 0
1455894 0
1455957 0
1456048 0
1456088 0
1456113 0
1456166 0
1456211 0
1456232 0
1456382 0
1456406 0
1456425 0
1456467 0
1456665 0
1456725 0
1456744 0
1456749 0
1456790 0
1456896 0
1457034 0
1457081 0
1457104 0
1457112 0
1457198 0
1457232 0
1457289 0
1457415 0
1457619 0
1457656 0
1457669 0
1457743 0
1457751 0
1457795 0
1457800 0
1457979 0
1458062 0
1458177 0
1458209 0
1458301 129
1458361 0
1458427 0
1458481 0
1458513 0
1458607 0
1458766 0
1458825 0
1458908 0
1458973 0
1458976 0
1459144 0
1459160 0
1459229 0
1459269 0
1459345 0
1459395 0
1459486 469
1459489 111
1459507 16
1459525 1
1459537 169
1459540 21
1459550 247
1459560 452
1459571 0
1459624 0
1459653 158
1459661 1
1459695 0
1459995 0
1460038 0
1460066 0
1460195 89
1460309 0
1460379 0
1460574 0
1460582 0
1460634 0
1460670 0
1460684 0
1460699 0
1460862 0
1460955 0
1460994 0
1460997 0
1461010 0
1461017 0
1461038 0
1461056 0
1461119 0
1461140 0
1461149 0
1461234 0
1461254 0
1461275 0
1461288 0
1461312 0
1461316 0
1461506 0
1461573 0
1461644 0
1461834 0
1461854 0
1461888 0
1461905 0
1461919 0
1462102 0
1462240 0
1462322 0
1462338 0
1462381 0
1462468 0
1462506 0
1462612 0
1462681 0
1462729 0
1462850 0
1463042 0
1463046 0
1463075 0
1463135 0
1463152 0
1463192 0
1463211 0
1463227 0
1463279 0
1463283 0
1463308 0
1463323 0
1463520 0
1463560 0
1463608 0
1463841 0
1463843 0
1463869 0
1463883 0
1463918 0
1463978 0
1464011 0
1464052 0
1464068 0
1464116 0
1464134 0
1464198 0
1464245 0
1464382 0
1464425 0
1464435 0
1464639 0
1464820 78
1464875 0
1464879 0
1464906 0
1465019 0
1465045 0
1465157 0
1465168 0
1465232 0
1465246 0
1465259 0
1465262 0
1465322 0
1465353 0
1465439 0
1465508 0
1465541 0
1465592 0
1465600 0
1465610 0
1465756 0
1465799 0
1465810 87
1465815 0
1465840 0
1465846 0
1465911 0
1466204 0
1466321 0
1466410 0
1466422 0
1466520 0
1466554 0
1466619 0
1466708 0
1466798 0
1466816 0
1466871 0
1466969 0
1467008 0
1467028 0
1467043 0
1467094 0
1467108 0
1467222 0
1467368 0
1467678 0
1467757 0
1467845 0
1467853 0
1467877 0
1467888 0
1467921 0
1468034 0
1468039 0
1468122 0
1468125 0
1468172 38
1468243 8
1468294 465
1468336 7
1468405 0
1468458 6
1468511 21
1468520 48
1468604 0
1468662 1
1468860 135
1468979 23
1468997 210
1469013 0
1469177 1065
1469330 78
1469488 139
1469554 52
1469575 351
1469630 0
1469672 57
1469685 188
1469728 0
1469771 0
1469785 7
1469896 0
1469899 103
1469911 0
1469933 189
1469964 72
1469966 397
1470010 178
1470146 39
1470186 7
1470225 0
1470227 120
1470263 176
1470306 131
1470309 58
1470358 0
1470490 0
1470564 0
1470695 0
1470712 0
1470757 0
1470866 0
1471019 0
1471067 0
1471069 0
1471084 0
1471176 0
1471250 0
1471495 0
1471515 0
1471567 0
1471575 0
1471590 0
1471596 0
1471600 0
1471642 0
1471645 0
1471707 0
1471739 0
1471800 0
1471806 0
1471810 0
1471897 0
1471935 0
1471958 0
1471991 0
1472011 0
1472014 0
1472021 0
1472060 0
1472086 0
1472113 0
1472131 0
1472172 0
1472187 0
1472209 0
1472273 0
1472322 0
1472348 0
1472367 0
1472370 0
1472374 0
1472398 0
1472407 0
1472418 0
1472456 0
1472477 0
1472488 0
1472493 0
1472522 0
1472541 0
1472583 0
1472625 0
1472629 0
1472637 0
1472649 0
1472660 0
1472663 0
1472697 0
1472701 0
1472709 0
1472713 0
1472729 0
1472743 0
1472795 0
1472820 0
1472850 0
1472856 0
1472927 0
1472972 0
1473049 0
1473072 0
1473084 0
1473110 0
1473122 0
1473182 0
1473185 0
1473214 0
1473231 0
1473262 0
1473283 0
1473336 0
1473344 0
1473350 0
1473382 0
1473419 0
1473443 0
1473576 0
1473599 0
1473611 0
1473636 0
1473661 0
1473669 0
1473729 0
1473807 0
1473821 0
1473823 0
1473825 0
1473865 0
1473871 0
1473902 0
1473928 0
1473945 0
1473953 0
1473984 0
1473997 0
1474032 0
1474061 0
1474079 0
1474102 0
1474105 0
1474119 0
1474167 0
1474173 0
1474177 0
1474194 0
1474202 0
1474205 0
1474228 0
1474252 0
1474270 0
1474367 0
1474381 0
1474406 0
1474426 0
1474440 0
1474474 0
1474500 0
1474528 0
1474559 0
1474589 0
1474614 0
1474646 0
1474652 0
1474673 0
1474676 0
1474681 0
1474715 0
1474743 0
1474752 0
1474785 0
1474805 0
1474852 0
1474880 0
1474883 0
1474913 0
1474918 0
1474977 0
1475055 0
1475140 0
1475160 0
1475182 0
1475190 0
1475224 0
1475227 0
1475301 0
1475304 0
1475333 0
1475339 0
1475352 0
1475371 0
1475383 0
1475403 0
1475423 0
1475472 0
1475494 0
1475521 0
1475528 0
1475538 0
1475545 0
1475549 0
1475555 0
1475580 0
1475606 0
1475670 0
1475673 0
1475709 0
1475711 0
1475743 0
1475756 0
1475783 0
1475793 0
1475806 0
1475810 0
1475812 0
1475821 0
1475826 0
1475846 0
1475871 0
1475897 0
1475917 0
1475923 0
1475936 0
1475973 0
1475983 0
1475996 0
1476007 0
1476012 0
1476066 0
1476080 0
1476091 0
1476115 0
1476135 0
1476140 0
1476160 0
1476167 0
1476221 0
1476252 0
1476282 0
1476326 0
1476333 0
1476344 0
1476372 0
1476458 0
1476481 0
1476508 0
1476548 0
1476551 0
1476615 0
1476634 0
1476651 0
1476700 0
1476728 0
1476750 0
1476759 0
1476773 0
1476789 0
1476855 0
1476894 0
1476900 0
1476953 0
1476974 0
1476997 0
1477014 0
1477031 0
1477048 0
1477054 194
1477056 146
1477087 0
1477113 0
1477216 0
1477348 0
1477366 0
1477392 159
1477462 2
1477534 354
1477590 192
1477607 0
1477621 192
1477661 0
1477701 193
1477880 0
1477964 82
1478082 0
1478129 57
1478402 24
1478415 1
1478507 15
1478784 0
1478872 80
1479021 0
1479093 390
1479130 11
1479200 0
1479204 122
1479276 0
1479413 22
1479517 0
1479586 0
1479931 77
1480135 0
1480254 208
1480262 111
1480282 78
1480343 12
1480502 123
1480506 82
1480522 4
1480532 481
1480540 0
1480612 335
1480681 1
1480733 0
1480838 12
1480895 0
1481011 521
1481087 1
1481191 0
1481440 101
1481713 0
1481770 0
1481777 404
1481821 3
1481898 55
1481905 0
1481936 135
1481950 1
1481967 37
1481986 77
1481998 0
1482017 143
1482045 0
1482145 46
1482172 0
1482179 51
1482209 128
1482254 26
1482261 275
1482289 162
1482330 469
1482332 140
1482358 7
1482410 32
1482515 220
1482539 708
1482580 35
1482673 0
1482746 0
1482806 29
1482859 0
1482898 0
1483042 0
1483063 31
1483228 67
1483279 0
1483306 30
1483324 0
1483339 0
1483488 23
1483528 0
1483648 0
1483655 95
1483713 111
1483736 9
1483741 24
1483807 325
1483895 163
1483906 124
1483925 2
1484002 195
1484070 50
1484074 284
1484126 90
1484231 130
1484250 200
1484275 41
1484295 55
1484321 11
1484397 54
1484417 308
1484527 23
1484551 0
1484651 86
1484672 233
1484786 0
1484912 0
1484935 0
1484945 0
1484970 0
1485075 45
1485082 0
1485117 43
1485155 0
1485169 3
1485276 182
1485314 124
1485413 0
1485523 0
1485659 0
1485696 33
1485718 32
1485729 0
1485779 0
1485845 79
1485851 91
1485882 190
1485951 829
1485997 581
1486230 81
1486243 279
1486249 482
1486260 109
1486282 239
1486381 10
1486430 0
1486667 0
1486832 0
1486928 62
1487015 169
1487029 0
1487071 0
1487087 0
1487390 0
1487436 0
1487463 0
1487495 0
1487734 0
1488070 11
1488106 0
1488122 0
1488155 0
1488216 0
1488651 0
1488684 0
1488987 0
1489480 2
1489550 8
1489706 133
1489725 49
1489781 20
1489954 84
1489994 5
1490008 0
1490018 100
1490024 0
1490031 0
1490118 61
1490241 0
1490257 0
1490304 0
1490367 0
1490374 0
1490421 0
1490441 0
1490469 0
1490628 0
1490641 0
1490739 0
1490757 0
1490790 0
1490799 0
1490820 0
1491051 0
1491056 0
1491060 0
1491113 0
1491120 0
1491134 0
1491177 0
1491225 0
1491378 0
1491381 0
1491396 0
1491451 0
1491471 0
1491501 0
1491540 0
1491612 0
1491688 0
1491723 0
1491764 0
1491901 0
1492002 0
1492038 0
1492056 0
1492132 0
1492186 0
1492197 0
1492237 0
1492354 0
1492414 0
1492435 0
1492449 0
1492477 0
1492517 0
1492594 0
1492637 0
1492674 0
1492676 0
1492709 0
1492753 0
1492771 0
1492816 0
1492825 0
1492951 0
1492968 0
1493020 0
1493026 0
1493059 0
1493201 0
1493236 0
1493272 0
1493284 0
1493308 0
1493480 0
1493501 0
1493602 0
1493670 0
1493722 0
1493803 0
1493910 0
1493958 0
1494003 0
1494012 0
1494220 0
1494235 0
1494331 0
1494333 0
1494438 54
1494474 0
1494483 145
1494486 7
1494550 130
1494555 337
1494584 0
1494601 73
1494635 210
1494828 0
1494849 0
1494874 0
1494906 484
1494928 0
1494944 16
1494948 0
1495032 0
1495035 0
1495047 0
1495064 0
1495092 0
1495210 0
1495223 0
1495253 0
1495299 0
1495374 31
1495538 80
1495590 0
1496124 0
1496206 16
1496319 3
1496346 0
1496389 0
1496402 0
1496426 0
1496475 0
1496500 0
1496562 0
1496598 0
1496635 0
1496651 0
1496656 98
1496703 42
1496715 38
1496718 3
1496790 0
1496861 20
1496977 5
1497008 0
1497030 0
1497081 5
1497181 0
1497196 0
1497304 1
1497314 0
1497366 0
1497623 171
1497820 61
1497954 3
1498005 0
1498088 0
1498124 0
1498131 0
1498143 84
1498193 0
1498243 89
1498313 0
1498382 0
1498416 0
1498482 0
1498670 6
1498716 0
1498837 97
1498902 0
1499014 4
1499085 0
1499175 0
1499329 0
1499336 0
1499493 123
1499516 133
1499525 0
1499541 112
1499598 3
1499684 67
1499720 151
1499808 451
1499812 148
1499830 46
1499879 0
1499955 0
1500001 79
1500003 61
1500185 0
1500213 46
1500231 0
1500241 0
1500270 447
1500381 0
1500480 323
1500621 0
1500649 0
1500693 59
1500784 42
1500793 187
1500817 0
1500867 0
1500977 0
1501220 0
1501315 0
1501347 0
1501350 0
1501523 109
1501550 0
1501641 0
1501836 0
1501873 0
1501992 0
1502099 0
1502140 4
1502197 0
1502257 35
1502294 54
1502449 0
1502581 0
1502590 0
1502598 95
1502649 5
1502665 151
1502787 156
1502824 51
1502865 93
1502899 331
1502926 214
1502937 5
1502974 425
1503014 130
1503022 25
1503076 143
1503116 123
1503180 0
1503217 33
1503261 292
1503286 21
1503403 0
1503676 0
1503739 0
1503753 112
1503841 96
1503847 66
1503877 0
1503941 0
1504027 0
1504040 46
1504042 131
1504084 46
1504097 0
1504111 0
1504202 40
1504291 12
1504309 0
1504317 0
1504355 262
1504402 227
1504506 103
1504633 114
1504643 78
1504673 88
1504790 0
1504831 129
1504868 0
1504899 1
1504969 6
1505001 138
1505024 0
1505074 33
1505177 0
1505194 0
1505204 0
1505342 0
1505367 0
1505421 0
1505456 0
1505579 0
1505616 0
1505629 0
1505636 0
1505713 0
1505748 0
1505784 0
1505794 0
1505815 0
1505888 82
1505928 0
1505943 0
1505960 0
1505975 0
1505997 0
1506031 0
1506066 0
1506196 0
1506232 0
1506280 0
1506309 0
1506363 0
1506368 0
1506445 0
1506447 0
1506554 0
1506579 0
1506624 0
1506701 0
1506736 0
1506742 11
1506913 0
1506947 0
1507009 0
1507018 0
1507099 0
1507160 0
1507187 0
1507204 41
1507292 0
1507336 0
1507356 0
1507408 0
1507481 0
1507658 1
1507867 54
1508050 114
1508071 6
1508123 0
1508185 24
1508332 0
1508341 0
1508398 0
1508416 0
1508464 0
1508585 0
1508594 0
1508598 0
1508607 0
1508615 0
1508618 0
1508678 0
1508727 0
1508745 0
1508751 0
1508790 0
1508914 27
1508934 0
1508949 0
1508977 0
1508984 7
1508988 41
1508996 5
1509006 49
1509009 0
1509020 200
1509063 2
1509174 0
1509274 9
1509390 79
1509411 45
1509426 105
1509543 0
1509615 0
1509632 259
1509658 219
1509669 0
1509754 39
1509781 0
1509879 0
1509887 169
1510043 81
1510061 0
1510074 0
1510205 113
1510297 296
1510315 0
1510330 0
1510338 262
1510427 54
1510484 16
1510738 78
1510988 0
1511031 0
1511136 0
1511146 1
1511157 66
1511252 21
1511367 0
1511428 1
1511457 0
1511486 0
1511682 198
1511719 0
1511848 0
1511974 0
1512004 0
1512162 0
1512232 0
1512247 0
1512250 0
1512280 0
1512282 0
1512292 0
1512337 0
1512394 0
1512478 0
1512522 0
1512534 0
1512555 0
1512619 0
1512638 280
1512643 0
1512654 19
1512712 0
1512721 0
1512762 0
1512840 2
1512852 0
1512892 350
1512907 25
1512936 0
1512976 0
1513021 0
1513260 0
1513262 0
1513312 0
1513375 0
1513437 0
1513444 0
1513521 0
1513595 0
1513656 0
1513730 0
1513755 0
1513912 0
1514253 0
1514319 0
1514376 0
1514468 0
1514472 5
1514544 0
1514645 0
1514662 0
1514714 0
1514748 0
1514764 0
1514901 0
1514932 0
1514939 0
1515046 34
1515065 0
1515093 0
1515115 0
1515169 0
1515252 0
1515257 0
1515390 0
1515410 0
1515442 0
1515461 0
1515555 0
1515639 0
1515672 0
1515831 0
1515856 0
1515880 0
1515937 0
1516009 0
1516168 0
1516189 0
1516210 0
1516335 0
1516469 0
1516555 0
1516615 0
1516643 0
1516871 0
1516924 0
1517055 0
1517094 0
1517360 0
1517389 0
1517439 0
1517449 18
1517479 100
1517484 19
1517522 4
1517526 0
1517552 4
1517556 0
1517853 0
1517934 0
1517953 73
1517978 75
1518029 0
1518038 0
1518075 0
1518150 0
1518179 15
1518187 36
1518230 12
1518255 0
1518317 0
1518349 22
1518380 0
1518455 143
1518459 0
1518511 255
1518524 0
1518530 0
1518542 0
1518714 0
1518750 136
1518762 153
1518810 0
1518919 0
1518948 174
1519050 30
1519104 0
1519132 24
1519144 8
1519151 0
1519166 31
1519193 28
1519235 0
1519342 0
1519494 0
1519534 50
1519650 0
1519665 0
1519744 29
1519751 0
1519762 53
1519819 1
1519825 0
1519884 0
1519890 0
1519992 0
1520011 0
1520032 31
1520047 0
1520123 0
1520140 0
1520179 0
1520182 14
1520241 12
1520299 0
1520317 0
1520325 0
1520327 0
1520349 0
1520400 0
1520404 0
1520535 0
1520613 0
1520737 2
1520752 0
1520756 28
1520784 0
1520800 106
1520808 23
1520862 74
1520961 0
1520994 0
1521073 0
1521188 18
1521226 0
1521297 0
1521332 199
1521384 0
1521405 0
1521478 110
1521505 0
1521542 76
1521598 0
1521629 0
1521658 3
1521717 167
1521739 163
1521757 0
1521761 6
1521826 4
1521886 68
1521903 6
1521915 0
1521929 36
1522087 124
1522113 0
1522204 0
1522284 0
1522316 0
1522425 0
1522441 0
1522464 0
1522512 0
1522545 0
1522583 7
1522624 0
1522710 5
1522754 27
1522784 0
1522799 0
1522827 0
1523019 15
1523043 0
1523085 0
1523097 0
1523120 0
1523283 1
1523320 56
1523364 0
1523400 1
1523411 0
1523435 0
1523492 61
1523512 0
1523668 0
1523712 0
1523827 18
1523830 0
1523853 74
1523898 0
1523946 0
1524077 0
1524142 0
1524183 0
1524198 0
1524224 172
1524227 0
1524311 0
1524317 0
1524367 0
1524370 0
1524440 151
1524467 0
1524506 0
1524524 0
1524538 0
1524565 0
1524596 4
1524601 0
1524619 78
1524622 0
1524624 0
1524648 2
1524652 0
1524686 0
1524760 0
1524800 0
1524804 46
1524815 0
1524838 0
1524934 20
1524938 0
1525002 0
1525026 0
1525038 0
1525097 0
1525101 0
1525115 0
1525122 0
1525150 0
1525172 0
1525175 0
1525187 0
1525237 1
1525245 0
1525279 0
1525294 168
1525352 0
1525398 55
1525418 0
1525552 48
1525623 478
1525652 61
1525911 38
1525996 182
1526050 189
1526106 0
1526135 0
1526149 0
1526192 0
1526318 0
1526356 66
1526363 0
1526378 24
1526381 0
1526385 192
1526433 86
1526474 0
1526500 0
1526534 0
1526554 0
1526575 0
1526593 0
1526597 325
1526604 0
1526653 1
1526670 0
1526755 34
1526922 125
1526933 0
1526955 0
1526997 19
1527013 0
1527094 0
1527265 138
1527290 135
1527325 0
1527348 311
1527385 0
1527423 0
1527470 0
1527504 4
1527508 171
1527627 112
1527670 270
1527699 11
1527780 0
1527897 126
1527963 109
1527970 263
1528081 3
1528104 0
1528114 9
1528127 0
1528250 376
1528299 0
1528321 0
1528328 0
1528347 0
1528355 0
1528362 0
1528405 0
1528421 0
1528466 0
1528504 0
1528546 0
1528704 22
1528707 0
1528874 99
1528909 0
1528940 0
1528965 0
1529082 200
1529115 18
1529128 0
1529161 53
1529164 79
1529169 114
1529180 22
1529204 130
1529265 2
1529276 30
1529291 0
1529301 21
1529331 34
1529347 0
1529388 0
1529511 42
1529606 156
1529628 0
1529662 0
1529716 0
1529753 0
1529855 114
1529934 0
1529998 0
1530026 60
1530063 65
1530089 0
1530135 10
1530223 553
1530271 0
1530351 445
1530370 0
1530381 141
1530417 0
1530575 0
1530609 54
1530618 8
1530652 0
1530666 0
1530696 0
1530736 0
1530759 0
1530839 4
1530859 0
1530870 131
1530948 4
1531003 0
1531064 0
1531083 62
1531097 0
1531178 158
1531218 0
1531248 159
1531318 0
1531330 0
1531335 29
1531493 15
1531544 0
1531592 863
1531600 51
1531777 197
1531825 357
1531914 243
1531930 0
1531961 52
1532092 323
1532110 116
1532204 32
1532337 440
1532340 30
1532413 161
1532444 0
1532470 189
1532474 577
1532505 6
1532529 0
1532551 0
1533170 0
1533212 0
1533268 94
1533329 3
1533341 0
1533416 157
1533457 155
1533584 63
1533613 1
1533639 0
1533658 0
1533662 53
1533716 0
1533764 0
1533794 63
1533798 60
1533810 0
1533816 0
1533820 31
1533833 0
1533890 0
1533939 0
1533949 0
1533996 0
1534046 97
1534052 24
1534098 26
1534192 167
1534195 94
1534232 0
1534264 0
1534348 8
1534360 38
1534362 51
1534430 0
1534478 0
1534596 0
1534613 0
1534638 0
1535019 7
1535090 0
1535154 604
1535163 249
1535172 49
1535199 50
1535399 1
1535412 31
1535435 0
1535447 123
1535460 33
1535486 0
1535565 7
1535572 72
1535684 0
1535890 0
1535986 52
1536081 19
1536133 0
1536211 0
1536284 0
1536333 0
1536430 0
1536491 0
1536601 2
1536668 0
1536761 0
1536818 0
1536883 39
1536891 0
1536932 0
1536955 0
1536963 1
1536967 0
1537080 0
1537100 0
1537111 0
1537164 0
1537193 0
1537331 0
1537358 0
1537369 0
1537409 0
1537430 0
1537457 66
1537511 0
1537594 0
1537659 0
1537671 0
1537723 0
1537736 0
1537784 52
1537819 0
1537838 43
1537882 0
1538082 0
1538139 96
1538248 270
1538250 107
1538273 157
1538275 7
1538397 0
1538406 359
1538519 12
1538604 29
1538611 0
1538643 0
1538666 40
1538788 5
1538822 0
1538850 0
1538871 41
1538912 52
1538933 0
1538951 0
1538973 0
1539012 24
1539019 63
1539086 0
1539160 26
1539222 55
1539234 194
1539335 0
1539359 343
1539396 0
1539438 0
1539503 2
1539513 8
1539531 0
1539586 0
1539642 333
1539650 358
1539690 0
1539770 276
1539939 110
1539976 99
1540050 39
1540089 311
1540146 4
1540206 200
1540299 227
1540335 0
1540591 0
1540599 0
1540649 0
1540679 250
1540729 5
1540759 0
1540800 112
1540860 0
1540900 78
1540961 169
1540967 0
1540973 0
1540991 0
1541005 53
1541261 80
1541416 193
1541437 22
1541467 112
1541630 394
1541634 769
1541657 0
1541803 2
1541863 0
1542025 176
1542028 97
1542067 36
1542073 85
1542175 103
1542177 22
1542198 15
1542211 69
1542286 8
1542299 0
1542305 1
1542314 0
1542333 3
1542436 15
1542460 58
1542487 133
1542501 18
1542515 14
1542687 30
1542709 46
1542718 96
1542805 238
1542808 47
1542926 27
1542930 28
1542980 0
1543102 180
1543133 105
1543230 35
1543354 109
1543452 0
1543467 1
1543560 0
1543605 26
1543631 0
1543710 0
1543759 0
1543825 0
1543839 0
1543947 0
1544010 372
1544026 29
1544064 0
1544066 0
1544119 0
1544130 0
1544143 0
1544147 134
1544224 0
1544241 56
1544365 0
1544381 0
1544384 0
1544461 0
1544480 0
1544488 0
1544508 0
1544697 55
1544790 0
1544824 0
1544961 0
1545041 0
1545152 0
1545212 0
1545318 0
1545386 37
1545427 0
1545567 0
1545577 33
1545613 0
1545674 0
1545714 1
1545729 0
1545735 0
1545742 0
1545873 0
1545880 216
1545891 0
1546048 0
1546113 33
1546260 144
1546342 261
1546352 0
1546390 0
1546442 0
1546556 83
1546610 240
1546619 39
1546637 45
1546660 8
1546669 75
1546719 0
1546759 194
1546806 104
1546906 237
1546909 90
1546975 6
1547032 0
1547059 33
1547099 24
1547108 91
1547118 0
1547137 2
1547201 0
1547217 29
1547270 17
1547342 1
1547351 56
1547395 164
1547429 57
1547445 403
1547521 0
1547525 0
1547542 0
1547561 0
1547570 0
1547576 0
1547586 0
1547682 1
1547691 124
1547800 0
1547809 2
1547878 0
1547955 302
1547971 309
1547974 2
1548029 51
1548083 0
1548192 0
1548306 245
1548345 35
1548412 0
1548510 200
1548537 173
1548557 816
1548702 249
1548705 143
1548766 129
1548779 625
1548790 0
1548870 5
1548893 537
1548897 206
1549135 87
1549192 0
1549268 16
1549339 387
1549442 42
1549463 0
1549476 58
1549529 0
1549961 279
1549970 38
1550003 16
1550087 276
1550114 54
1550120 100
1550271 54
1550510 939
1550580 27
1550639 31
1550677 0
1550723 0
1550780 0
1550826 107
1550849 0
1550881 0
1550898 12
1551015 31
1551033 2
1551189 84
1551206 679
1551208 0
1551229 78
1551240 550
1551281 0
1551288 1
1551328 173
1551331 11
1551421 836
1551425 744
1551523 14
1551634 9
1551665 0
1551721 0
1551756 4
1551792 0
1551852 136
1551910 528
1552045 0
1552197 0
1552240 36
1552308 2
1552506 65
1552527 0
1552529 0
1552584 29
1552610 0
1552752 0
1552769 0
1552860 0
1552870 0
1552915 0
1553020 0
1553140 53
1553385 0
1553422 0
1553429 0
1553479 0
1553504 0
1553824 0
1553899 0
1553914 0
1553953 0
1553961 0
1553973 0
1553980 0
1554173 0
1554218 0
1554243 0
1554273 0
1554298 0
1554386 0
1554434 0
1554686 0
1554919 0
1554931 0
1554995 0
1555231 0
1555663 0
1555723 0
1555750 0
1555803 0
1555871 0
1555945 0
1555984 0
1556082 0
1556109 0
1556211 0
1556478 0
1556533 0
1556543 0
1556564 0
1556705 0
1556793 0
1557015 0
1557054 0
1557099 0
1557182 0
1557247 0
1557293 0
1557297 0
1557331 0
1557422 0
1557446 0
1557657 0
1557662 0
1557746 0
1557896 0
1558103 0
1558172 0
1558415 0
1558590 0
1558680 0
1558682 0
1558730 0
1558736 0
1558745 0
1558843 0
1558856 0
1558866 0
1558946 0
1558967 0
1559006 0
1559029 0
1559216 0
1559270 0
1559294 0
1559327 0
1559351 0
1559373 0
1559462 0
1559464 0
1559572 0
1559630 0
1559654 0
1559686 0
1559700 0
1559904 0
1559993 0
1560142 0
1560257 0
1560287 0
1560369 0
1560590 0
1560646 0
1560760 0
1560820 0
1560851 0
1561252 0
1561267 141
1561293 0
1561372 0
1561391 10
1561397 68
1561404 0
1561413 2
1561565 15
1561637 96
1561719 205
1561727 0
1561752 133
1561768 0
1561785 0
1561823 3
1561886 32
1561979 0
1562063 71
1562076 0
1562089 21
1562136 114
1562192 106
1562234 418
1562398 0
1562483 42
1562492 33
1562498 0
1562612 206
1562643 18
1562656 0
1562672 5
1562727 150
1562745 97
1562778 1
1562790 2
1562824 37
1562966 13
1562994 112
1563235 0
1563389 0
1563438 33
1563487 13
1563582 9
1563698 0
1563708 0
1563804 14
1563848 0
1563871 0
1563895 0
1563926 0
1564264 0
1564310 0
1564320 0
1564605 0
1564751 0
1564829 0
1564886 0
1564966 0
1564990 0
1565041 0
1565048 4
1565052 0
1565070 0
1565098 0
1565177 0
1565243 0
1565258 0
1565291 0
1565294 0
1565324 0
1565423 0
1565452 0
1565472 0
1565475 0
1565504 0
1565700 0
1565911 0
1566005 0
1566034 0
1566076 0
1566107 0
1566148 0
1566166 0
1566267 0
1566499 0
1566528 0
1566567 0
1566588 0
1566604 0
1566652 0
1566688 1
1566695 0
1566719 0
1566787 0
1566789 0
1566798 0
1566802 0
1566806 0
1566823 0
1566848 0
1566925 0
1567013 0
1567071 0
1567245 0
1567347 0
1567379 0
1567386 0
1567415 0
1567448 0
1567638 0
1567713 0
1567785 0
1567796 0
1567835 0
1567882 0
1567938 0
1567956 0
1567987 0
1568034 47
1568110 0
1568125 33
1568158 94
1568212 65
1568215 209
1568287 0
1568395 0
1568410 7
1568416 148
1568446 0
1568470 155
1568536 247
1568559 117
1568698 0
1568737 0
1568791 0
1568842 78
1568978 0
1569159 0
1569313 3
1569337 26
1569364 614
1569406 98
1569422 16
1569434 0
1569442 0
1569496 63
1569574 0
1569608 332
1569657 120
1569774 140
1569829 0
1569950 0
1569969 191
1570107 0
1570178 0
1570243 0
1570350 51
1570354 457
1570374 5
1570508 0
1570646 0
1570696 134
1570725 129
1570743 4
1570779 129
1570847 0
1570980 220
1571012 47
1571035 0
1571057 186
1571089 159
1571265 0
1571279 0
1571358 0
1571374 0
1571496 0
1571540 0
1571551 10
1571564 0
1571712 14
1571727 0
1571832 0
1571954 25
1572001 0
1572043 214
1572064 0
1572079 4
1572128 0
1572286 17
1572333 3
1572503 17
1572759 68
1572831 0
1572888 0
1572918 50
1573122 58
1573448 7
1573598 5
1573673 66
1573692 0
1573882 0
1573912 0
1573925 3
1573927 8
1573941 0
1573947 0
1573949 81
1573958 0
1573960 0
1574006 0
1574021 113
1574024 25
1574082 160
1574222 0
1574229 44
1574236 56
1574272 0
1574307 9
1574325 0
1574609 188
1574611 60
1574748 1
1574767 210
1574774 0
1574779 0
1574851 0
1574935 19
1574964 44
1574970 0
1575004 0
1575142 71
1575241 0
1575427 0
1575451 95
1575550 110
1575553 0
1575595 245
1575628 0
1575654 121
1575749 0
1575779 0
1575815 17
1575820 32
1575835 0
1575843 0
1575855 42
1575910 0
1575919 11
1575988 0
1576018 0
1576036 111
1576120 0
1576219 0
1576256 0
1576405 0
1576429 0
1576531 0
1576579 0
1576662 0
1576710 0
1576734 43
1576796 0
1576802 0
1576807 262
1576864 0
1576873 0
1577021 0
1577279 0
1577281 53
1577446 0
1577469 0
1577505 0
1577520 0
1577526 0
1577530 60
1577546 0
1577587 0
1577649 0
1577698 0
1577740 0
1577859 0
1577881 0
1577956 0
1577988 0
1578058 0
1578109 0
1578127 0
1578208 0
1578243 0
1578387 0
1578456 0
1578491 0
1578576 0
1578616 0
1578696 0
1578763 0
1578796 0
1578920 0
1578932 0
1579026 0
1579049 0
1579538 0
1579552 0
1579571 0
1579578 0
1579587 28
1579594 113
1579621 129
1579626 459
1579656 75
1579728 138
1579749 259
1579764 5
1579822 0
1579863 99
1579920 0
1579950 0
1580092 66
1580234 0
1580284 0
1580300 0
1580346 0
1580412 214
1580455 0
1580481 0
1580483 0
1580490 0
1580494 0
1580521 22
1580536 0
1580549 0
1580589 33
1580606 0
1580676 0
1580755 0
1580770 0
1580779 0
1580865 0
1581059 13
1581071 54
1581075 400
1581105 0
1581173 152
1581203 0
1581275 2
1581296 27
1581311 26
1581410 682
1581467 0
1581474 140
1581671 104
1581783 0
1581893 31
1581963 7
1581986 635
1582046 1052
1582060 0
1582071 0
1582076 0
1582089 0
1582094 0
1582102 0
1582106 0
1582154 284
1582427 0
1582608 0
1582610 0
1582659 0
1582663 0
1582677 0
1582695 0
1582785 0
1582887 0
1583109 33
1583181 0
1583197 0
1583238 0
1583278 37
1583366 108
1583389 113
1583495 0
1583498 59
1583767 0
1583785 80
1583864 195
1583904 0
1584029 23
1584149 42
1584194 305
1584212 235
1584271 477
1584326 0
1584354 0
1584432 0
1584495 266
1584516 0
1584536 0
1584551 0
1584617 0
1584716 0
1584751 0
1584769 0
1584825 0
1584886 0
1584932 0
1585117 0
1585154 0
1585193 0
1585229 0
1585254 0
1585275 0
1585439 0
1585446 0
1585506 0
1585570 0
1585671 0
1585897 0
1585961 0
1586038 0
1586070 0
1586102 0
1586211 78
1586300 402
1586342 0
1586352 0
1586376 0
1586466 0
1586573 0
1586588 0
1586615 0
1586713 10
1586721 4
1586727 1
1586737 9
1586813 0
1586821 0
1587066 0
1587077 28
1587105 0
1587218 0
1587278 0
1587300 0
1587343 0
1587413 0
1587497 0
1587594 0
1587606 43
1587650 0
1587652 84
1587696 37
1587719 6
1587739 0
1587943 10
1587967 162
1588008 0
1588065 0
1588094 52
1588148 19
1588185 0
1588431 141
1588482 290
1588494 230
1588555 0
1588659 0
1588724 0
1588793 0
1588960 0
1589129 0
1589140 0
1589153 1
1589225 0
1589354 201
1589411 83
1589438 281
1589449 242
1589719 194
1589730 282
1589888 52
1589967 0
1590022 0
1590216 9
1590280 19
1590317 0
1590339 0
1590385 278
1590389 0
1590447 0
1590550 0
1590562 0
1590619 0
1590652 0
1590714 0
1591081 0
1591093 0
1591288 0
1591342 0
1591397 0
1591417 0
1591454 0
1591510 0
1591573 0
1591944 0
1591960 0
1591981 0
1592062 0
1592205 0
1592213 0
1592238 0
1592352 0
1592467 0
1592504 215
1592536 0
1592588 0
1592627 0
1592665 93
1592733 0
1592755 0
1592850 140
1592876 63
1592975 0
1592977 259
1592999 0
1593020 6
1593140 208
1593148 4
1593171 0
1593206 18
1593243 195
1593323 20
1593398 0
1593473 153
1593515 21
1593581 39
1593597 6
1593777 0
1593966 0
1593976 0
1594030 109
1594035 154
1594039 57
1594060 0
1594102 0
1594135 0
1594161 0
1594177 21
1594199 0
1594288 0
1594330 0
1594348 0
1594399 0
1594429 59
1594441 0
1594524 0
1594564 0
1594590 30
1594972 0
1595374 0
1595433 0
1595520 0
1595530 0
1595545 0
1595591 0
1595610 0
1595654 0
1595682 0
1595710 0
1595751 0
1595758 0
1595913 0
1595993 8
1596026 0
1596043 0
1596080 0
1596105 8
1596137 0
1596196 0
1596321 0
1596400 0
1596463 0
1596470 0
1596543 19
1596654 3
1596696 0
1596709 0
1596729 0
1596750 1
1596752 0
1596773 0
1596782 0
1596923 0
1596959 28
1596964 0
1597078 0
1597105 0
1597170 0
1597485 0
1597617 0
1597762 0
1597770 4
1597863 63
1598058 0
1598076 0
1598095 0
1598101 0
1598155 0
1598664 0
1598774 0
1598784 0
1598814 0
1598841 0
1598852 0
1598881 0
1598894 0
1598935 0
1599085 0
1599128 0
1599173 0
1599179 0
1599197 0
1599209 155
1599212 166
1599242 0
1599309 0
1599356 0
1599422 0
1599440 0
1599536 0
1599549 162
1599551 0
1599596 14
1599646 0
1599654 2
1599717 276
1599766 0
1599979 74
1600205 161
1600318 0
1600374 0
1600398 0
1600480 219
1600484 35
1600611 0
1600677 0
1600756 158
1600758 38
1600835 0
1600837 174
1600839 341
1600921 0
1600930 0
1601035 0
1601041 57
1601050 12
1601052 81
1601060 0
1601084 21
1601183 0
1601418 0
1601429 0
1601438 0
1601440 14
1601585 0
1601672 0
1601689 36
1601726 0
1601752 0
1601776 230
1601849 0
1601858 0
1601885 0
1601907 0
1601934 0
1601958 0
1601970 0
1601975 37
1602041 0
1602079 0
1602160 0
1602164 176
1602221 14
1602228 0
1602244 0
1602286 0
1602322 79
1602368 34
1602411 0
1602418 13
1602514 49
1602595 0
1602670 0
1602728 7
1602730 0
1602760 84
1602913 0
1602922 11
1603018 0
1603392 0
1603442 0
1603504 0
1603532 0
1603805 109
1603849 25
1603922 28
1603933 0
1603998 97
1604064 11
1604184 0
1604218 22
1604293 30
1604344 0
1604353 135
1604402 0
1604431 15
1604494 110
1604509 0
1604524 329
1604641 0
1604670 189
1604685 0
1604717 29
1604735 0
1604744 0
1604807 429
1604814 0
1604831 127
1604853 259
1604922 174
1604995 41
1605061 48
1605075 0
1605118 0
1605144 0
1605214 274
1605319 0
1605396 0
1605436 0
1605456 28
1605470 57
1605713 0
1605817 241
1605857 0
1605921 20
1605929 0
1605941 0
1605960 0
1605970 671
1606018 0
1606043 67
1606144 2
1606155 0
1606216 417
1606241 10
1606312 87
1606314 37
1606338 44
1606349 0
1606385 361
1606484 0
1606501 177
1606624 0
1606644 10
1606773 143
1606788 46
1606797 0
1606812 3
1606821 0
1606839 0
1606887 0
1606917 0
1607071 23
1607130 59
1607181 0
1607196 21
1607208 0
1607235 0
1607276 0
1607280 320
1607283 298
1607298 25
1607301 0
1607333 0
1607373 47
1607375 114
1607423 0
1607487 0
1607502 0
1607572 0
1607653 5
1607667 24
1607706 164
1607741 28
1607808 51
1607885 0
1607893 0
1607948 0
1607968 15
1607970 90
1607990 0
1608038 33
1608045 144
1608180 0
1608203 0
1608212 0
1608221 166
1608242 52
1608303 0
1608332 0
1608437 0
1608481 0
1608533 0
1608648 9
1608725 174
1608738 514
1608845 139
1608920 0
1608957 0
1609154 153
1609158 0
1609169 0
1609295 134
1609298 351
1609412 9
1609529 0
1609706 0
1609748 25
1610074 0
1610144 31
1610146 75
1610398 0
1610533 0
1610638 0
1610674 0
1610683 0
1610872 0
1610923 0
1610944 0
1611055 0
1611084 0
1611145 0
1611169 0
1611223 0
1611296 0
1611319 0
1611353 0
1611390 255
1611457 3
1611507 433
1611533 1
1611558 73
1611621 1
1611625 132
1611856 50
1611952 0
1611962 0
1611983 143
1612015 28
1612061 0
1612079 341
1612109 227
1612173 101
1612202 52
1612205 26
1612247 99
1612292 19
1612537 0
1612561 0
1612567 0
1612582 0
1612588 0
1612609 47
1612624 0
1612630 0
1612651 0
1612728 159
1612792 0
1612829 16
1612870 82
1612876 164
1612878 0
1612909 86
1612959 62
1612973 0
1613008 0
1613014 0
1613056 13
1613141 5
1613212 33
1613243 49
1613266 2
1613289 0
1613320 0
1613358 0
1613368 0
1613729 0
1613742 0
1613865 0
1613992 0
1614012 0
1614056 0
1614067 0
1614147 0
1614150 0
1614258 0
1614276 0
1614324 0
1614354 0
1614433 0
1614830 0
1614857 0
1614891 0
1614926 0
1614933 0
1615118 0
1615149 0
1615234 0
1615314 0
1615331 0
1615393 0
1615467 0
1615496 0
1615530 0
1615583 0
1615615 0
1615666 0
1615669 0
1615704 0
1615759 0
1615798 0
1615800 0
1615846 0
1615879 0
1615956 0
1616039 0
1616074 0
1616190 0
1616206 0
1616347 0
1616366 159
1616374 53
1616386 0
1616394 104
1616467 0
1616506 0
1616569 0
1616717 0
1616765 31
1616802 220
1616865 10
1616882 113
1616886 0
1617018 445
1617049 66
1617063 11
1617135 8
1617279 33
1617288 250
1617317 0
1617419 427
1617426 242
1617461 32
1617467 205
1617475 178
1617509 96
1617623 1
1617693 287
1617783 75
1617824 598
1617829 0
1617892 0
1617895 0
1617925 0
1618013 0
1618062 23
1618068 0
1618082 0
1618109 0
1618124 0
1618193 7
1618364 0
1618463 0
1618465 1
1618586 0
1618700 54
1618749 1
1618889 79
1618994 0
1619057 2
1619091 47
1619158 0
1619183 0
1619425 546
1619445 0
1619500 19
1619512 0
1619609 0
1619667 59
1619695 33
1619739 371
1619758 1417
1619765 334
1619778 390
1619800 606
1619802 1143
1619924 21
1619957 1
1620072 0
1620085 0
1620103 66
1620115 143
1620190 478
1620211 415
1620246 116
1620375 80
1620400 51
1620412 0
1620452 130
1620553 331
1620601 277
1620613 0
1620631 57
1620770 0
1620779 191
1620818 0
1620871 87
1621009 33
1621051 85
1621121 74
1621136 11
1621147 107
1621273 0
1621294 23
1621384 49
1621460 0
1621609 0
1621628 0
1621651 83
1621791 132
1621865 0
1622089 0
1622148 2
1622208 0
1622460 0
1622682 0
1622708 143
1622735 0
1622848 0
1622910 0
1622931 0
1623002 0
1623125 0
1623157 27
1623175 0
1623257 108
1623399 0
1623481 51
1623568 0
1623698 120
1623715 0
1623792 0
1623842 0
1623998 0
1624090 0
1624237 0
1624303 0
1624400 26
1624427 0
1624448 44
1624461 0
1624497 0
1624535 0
1624550 0
1624631 0
1624715 0
1624727 0
1624830 64
1624872 0
1624880 0
1624946 0
1625035 0
1625151 0
1625171 83
1625270 0
1625419 96
1625483 42
1625494 0
1625626 91
1625662 0
1625881 34
1625909 0
1625927 0
1626019 0
1626199 0
1626202 0
1626249 193
1626262 0
1626343 69
1626441 9
1626541 0
1626718 5
1626814 68
1626897 0
1626921 0
1627001 0
1627189 0
1627227 41
1627242 0
1627317 0
1627347 0
1627356 1
1627536 0
1627557 0
1627582 0
1627639 0
1627896 23
1628033 0
1628084 23
1628102 41
1628152 0
1628191 0
1628308 0
1628314 0
1628488 0
1628608 0
1628740 0
1628791 0
1628821 0
1628908 0
1628923 0
1628970 0
1629388 0
1629511 0
1629520 0
1629589 0
1629685 0
1629691 0
1629748 0
1629916 0
1629928 0
1630030 0
1630104 0
1630147 0
1630169 0
1630241 95
1630274 0
1630282 0
1630306 0
1630318 0
1630344 196
1630392 19
1630406 454
1630444 89
1630456 297
1630584 0
1630639 313
1630700 0
1630724 0
1631003 0
1631459 0
1631468 0
1631763 9
1631927 0
1631984 0
1632215 0
1632233 0
1632260 52
1632269 0
1632287 0
1632443 0
1632704 69
1632890 0
1632932 0
1633049 14
1633142 0
1633187 0
1633244 0
1633280 0
1633382 0
1633541 0
1633700 187
1633876 64
1633910 2
1634069 0
1634368 232
1634388 225
1634443 438
1634580 172
1634681 185
1634727 0
1634767 0
1634770 0
1634792 0
1634822 0
1634849 43
1634916 0
1634965 0
1634974 3
1634986 32
1634989 9
1635023 0
1635070 0
1635095 0
1635105 0
1635147 0
1635268 0
1635381 0
1635437 0
1635449 0
1635511 0
1635552 0
1635629 0
1635641 0
1635713 0
1635770 0
1635827 0
1635890 0
1636001 407
1636118 242
1636130 484
1636285 0
1636489 109
1636546 0
1636657 8
1637125 0
1637143 0
1637302 192
1637478 45
1637512 5
1637671 0
1637970 227
1637990 233
1638045 455
1638149 49
1638212 3
1638283 158
1638329 0
1638369 0
1638372 1
1638409 1266
1638667 88
1638690 273
1638775 729
1638960 234
1639090 6
1639120 462
1639174 63
1639187 0
1639268 1
1639417 198
1639644 109
1639670 0
1639675 2
1639753 0
1639873 223
1639947 497
1639974 6
1640011 97
1640083 0
1640251 56
1640265 4
1640269 152
1640307 0
1640374 0
1640438 0
1640472 263
1640509 0
1640527 151
1640616 306
1640666 0
1640834 0
1640865 87
1640875 0
1640910 0
1640971 7
1640975 455
1641022 902
1641087 0
1641105 383
1641234 394
1641352 128
1641482 110
1641541 0
1641561 0
1641607 0
1641620 0
1641630 0
1641746 0
1641771 0
1641859 0
1641977 0
1642057 0
1642115 0
1642177 0
1642266 0
1642314 0
1642418 3
1642433 79
1642442 413
1642445 0
1642594 0
1642671 0
1642744 0
1642804 0
1642833 0
1642992 0
1643018 0
1643206 0
1643397 0
1643470 0
1643500 0
1643739 0
1643857 0
1643898 0
1643929 25
1643974 0
1644051 0
1644189 0
1644199 0
1644206 0
1644210 0
1644228 0
1644379 412
1644477 34
1644487 213
1644621 0
1644663 0
1644679 0
1644720 0
1644774 0
1644996 0
1645008 0
1645066 0
1645110 0
1645251 0
1645298 0
1645307 267
1645419 0
1645461 0
1645594 0
1645681 0
1645719 0
1645723 0
1645729 0
1645744 0
1645764 0
1646054 0
1646120 46
1646149 337
1646172 0
1646209 104
1646223 0
1646278 0
1646501 0
1646543 0
1646626 0
1646729 94
1646799 0
1646928 104
1647082 0
1647088 0
1647289 0
1647358 0
1647398 0
1647401 0
1647410 0
1647421 0
1647437 0
1647439 0
1647479 0
1647485 0
1647495 0
1647519 0
1647532 0
1647540 0
1647545 0
1647561 0
1647564 0
1647582 0
1647609 0
1647613 0
1647655 0
1647724 0
1647733 0
1647737 0
1647863 0
1647957 0
1647981 0
1648035 0
1648093 0
1648159 0
1648162 0
1648240 0
1648276 0
1648295 0
1648336 0
1648351 0
1648392 0
1648456 0
1648488 0
1648511 0
1648515 0
1648573 0
1648648 0
1648708 0
1648762 0
1648792 0
1648801 0
1648837 0
1648903 0
1648936 0
1649026 0
1649197 0
1649274 0
1649296 0
1649302 0
1649380 0
1649473 0
1649702 0
1649737 0
1649739 0
1649788 0
1649881 0
1649922 0
1649942 0
1649997 0
1650222 0
1650303 0
1650305 0
1650546 0
1650563 0
1650643 0
1650733 0
1650875 0
1650899 0
1650922 0
1650998 0
1651206 0
1651301 0
1651343 0
1651361 0
1651376 0
1651454 0
1651484 0
1651611 0
1651740 0
1651768 0
1651839 0
1651974 0
1652016 0
1652213 0
1652247 0
1652266 0
1652334 0
1652366 0
1652412 0
1652464 0
1652593 0
1652697 0
1652792 0
1652816 0
1652867 0
1652951 0
1653009 0
1653105 0
1653140 0
1653226 0
1653342 0
1653626 0
1653797 0
1653905 83
1653932 339
1653968 0
1654039 0
1654166 0
1654196 171
1654211 0
1654268 0
1654391 0
1654397 43
1654421 0
1654491 77
1654556 0
1654584 25
1654661 0
1654720 0
1654751 14
1654782 0
1654799 127
1654811 297
1654890 156
1655087 422
1655147 114
1655327 0
1655414 121
1655442 0
1655492 360
1655567 128
1655577 15
1655610 359
1655707 0
1655868 18
1655902 0
1655912 0
1656139 0
1656419 61
1656462 13
1656537 67
1656646 9
1656700 0
1656745 0
1656757 0
1656762 0
1656798 0
1656820 0
1656828 0
1656871 0
1656912 72
1656985 5
1657066 0
1657117 17
1657164 73
1657176 20
1657504 0
1657535 0
1657633 40
1657675 0
1657758 7
1657799 11
1657982 327
1658012 179
1658168 0
1658176 0
1658268 0
1658284 0
1658665 212
1658689 25
1658890 0
1658934 0
1658969 0
1659007 0
1659049 32
1659097 0
1659295 116
1659324 117
1659375 98
1659442 83
1659685 0
1659799 0
1659858 27
1659926 0
1659940 0
1660057 95
1660097 273
1660203 46
1660210 50
1660227 0
1660267 103
1660364 0
1660376 0
1660394 269
1660405 190
1660464 493
1660618 112
1660667 223
1660748 0
1660766 12
1660821 0
1660835 0
1660857 0
1661019 0
1661058 0
1661098 27
1661135 0
1661170 13
1661243 0
1661297 43
1661354 113
1661397 115
1661418 83
1661468 0
1661688 33
1661752 260
1661841 0
1661848 0
1661859 0
1662147 46
1662243 619
1662258 0
1662287 17
1662304 0
1662347 41
1662352 184
1662376 0
1662435 0
1662452 0
1662486 0
1662494 93
1662686 0
1662750 0
1662769 36
1662793 0
1662986 24
1663006 0
1663119 0
1663125 0
1663230 58
1663246 0
1663270 0
1663273 0
1663382 0
1663394 0
1663418 0
1663545 0
1663591 0
1663636 0
1663654 0
1663697 0
1663699 0
1663719 0
1663730 0
1663804 0
1663837 0
1663978 0
1663996 0
1664083 0
1664156 0
1664177 0
1664242 0
1664272 0
1664297 0
1664328 0
1664357 0
1664419 0
1664431 0
1664452 0
1664476 0
1664479 0
1664586 0
1664808 0
1664866 0
1664872 0
1664964 0
1664980 0
1665037 0
1665077 0
1665088 0
1665202 0
1665339 0
1665454 0
1665493 0
1665500 0
1665583 0
1665604 0
1665771 0
1665811 0
1665839 0
1665934 0
1665950 0
1665973 0
1665982 0
1666040 0
1666108 0
1666114 0
1666169 0
1666180 0
1666216 0
1666249 0
1666456 0
1666492 0
1666504 0
1666516 0
1666762 0
1666776 0
1666799 0
1666850 0
1666860 0
1666881 0
1666891 0
1666908 0
1666973 0
1667081 0
1667100 0
1667211 0
1667295 0
1667359 0
1667383 0
1667442 0
1667522 0
1667541 0
1667846 0
1667898 0
1667946 0
1668001 0
1668022 0
1668061 0
1668154 0
1668190 0
1668205 0
1668262 0
1668276 0
1668295 0
1668382 0
1668394 0
1668403 457
1668406 218
1668582 0
1668758 18
1668797 204
1668890 90
1668941 422
1668998 0
1669031 0
1669126 8
1669139 139
1669203 0
1669322 0
1669441 0
1669637 0
1669783 0
1669853 0
1669860 0
1669907 0
1669940 0
1669945 0
1669954 0
1670013 0
1670051 0
1670201 0
1670267 0
1670567 0
1670605 0
1671213 0
1671278 0
1671312 0
1671317 108
1671376 141
1671408 0
1671438 0
1671473 0
1671597 0
1671806 0
1671879 0
1671895 0
1672052 0
1672118 0
1672211 0
1672247 0
1672274 0
1672347 0
1672382 139
1672416 125
1672458 40
1672545 0
1672587 0
1672593 0
1672623 0
1672657 0
1672833 0
1672883 62
1673115 90
1673202 390
1673212 244
1673216 0
1673226 28
1673244 0
1673255 41
1673341 176
1673383 125
1673397 191
1673428 213
1673480 0
1673499 0
1673663 0
1673711 0
1673846 0
1673852 0
1673896 0
1673992 0
1674006 0
1674054 0
1674130 0
1674132 0
1674171 0
1674237 0
1674284 0
1674538 0
1674574 0
1674580 0
1674673 0
1674745 0
1674780 0
1674976 0
1675009 0
1675097 0
1675149 0
1675168 0
1675187 0
1675236 0
1675244 0
1675263 0
1675267 0
1675280 0
1675344 0
1675362 0
1675420 0
1675434 0
1675575 0
1675593 0
1675626 0
1675697 0
1675775 0
1675813 0
1675839 0
1675885 0
1675914 0
1675922 0
1675924 0
1676012 0
1676304 162
1676366 0
1676387 75
1676420 115
1676492 0
1676762 40
1676797 62
1676847 26
1676896 202
1676929 28
1676934 0
1676964 0
1677053 0
1677204 118
1677373 73
1677523 177
1677525 1228
1677531 127
1677676 0
1677709 61
1677724 239
1677987 0
1678004 84
1678135 0
1678222 23
1678228 135
1678274 280
1678443 0
1678473 0
1678487 0
1678540 383
1678579 94
1678586 18
1678641 144
1678652 30
1678786 396
1678836 68
1678906 247
1678930 118
1679014 0
1679060 26
1679103 8
1679106 6
1679190 109
1679216 14
1679280 0
1679316 0
1679400 0
1679431 0
1679433 0
1679468 0
1679481 0
1679526 0
1679529 0
1679541 0
1679557 0
1679622 0
1679624 0
1679642 2
1679684 0
1679719 0
1679746 0
1679763 0
1679772 131
1679774 0
1679812 0
1679870 0
1679877 0
1679885 0
1679908 0
1679956 0
1680002 0
1680037 0
1680068 0
1680092 0
1680156 26
1680160 0
1680189 0
1680227 0
1680242 0
1680283 0
1680342 0
1680498 177
1680507 241
1680595 0
1680669 68
1680718 166
1680721 221
1680840 0
1680930 117
1680948 15
1680964 431
1680988 168
1681004 0
1681015 0
1681038 88
1681065 39
1681130 67
1681206 75
1681242 0
1681272 9
1681287 69
1681307 55
1681322 11
1681348 0
1681354 0
1681464 170
1681622 0
1681630 0
1681658 220
1681738 130
1681838 0
1681844 0
1681921 0
1681979 0
1681996 136
1682059 108
1682061 0
1682080 0
1682086 114
1682089 0
1682093 106
1682130 0
1682170 30
1682188 0
1682249 0
1682294 0
1682331 0
1682580 310
1682622 113
1682892 263
1683007 130
1683088 0
1683277 8
1683507 6
1683567 0
1683613 74
1683825 0
1683885 0
1684002 388
1684055 29
1684131 27
1684186 0
1684188 41
1684227 0
1684275 0
1684287 1
1684317 0
1684356 0
1684425 0
1684584 18
1684680 214
1684686 34
1684731 6
1684779 0
1684824 15
1684848 0
1684903 0
1684937 9
1685030 0
1685271 287
1685274 172
1685460 66
1685575 0
1685648 3
1685727 672
1685753 0
1685769 2
1685818 30
1686150 21
1686243 0
1686255 0
1686290 0
1686297 0
1686385 0
1686396 239
1686440 278
1686466 0
1686496 47
1686502 89
1686597 333
1686615 0
1686712 0
1686756 104
1686807 194
1686874 0
1687207 22
1687247 136
1687568 56
1687857 0
1687866 0
1687870 52
1687875 0
1687882 0
1687886 18
1687890 0
1687928 437
1688106 150
1688265 61
1688286 4
1688463 1
1688642 417
1688718 182
1688776 12
1688823 57
1688860 132
1688932 0
1688944 0
1688961 0
1688969 15
1689126 125
1689171 67
1689201 0
1689228 0
1689241 56
1689304 143
1689345 230
1689376 112
1689415 245
1689484 0
1689540 12
1689565 96
1689619 2
1689662 49
1689694 0
1689711 0
1689721 0
1689739 2
1689751 138
1689833 0
1689847 0
1689868 0
1689958 0
1689988 90
1690097 189
1690114 0
1690166 53
1690221 93
1690330 167
1690367 299
1690377 4
1690400 0
1690427 0
1690620 51
1690675 64
1690689 45
1690801 227
1690817 65
1690822 0
1690866 3
1690873 115
1690877 273
1690892 82
1690907 0
1691037 3
1691154 0
1691165 0
1691196 27
1691199 16
1691261 0
1691305 0
1691336 0
1691340 23
1691398 0
1691408 0
1691427 0
1691456 0
1691464 0
1691470 0
1691475 0
1691506 0
1691520 0
1691534 0
1691554 0
1691557 6
1691579 0
1691640 0
1691679 0
1691696 0
1691700 0
1691722 0
1691735 0
1691743 0
1691756 0
1691769 0
1691880 0
1691886 0
1691900 0
1691916 0
1691946 0
1691959 0
1691969 41
1692019 0
1692026 0
1692042 0
1692109 185
1692126 0
1692140 0
1692152 0
1692173 0
1692191 0
1692210 0
1692295 0
1692312 0
1692315 0
1692336 7
1692362 47
1692386 0
1692402 246
1692406 1
1692468 48
1692521 0
1692534 0
1692565 45
1692612 0
1692634 93
1692648 0
1692664 0
1692667 0
1692691 0
1692709 0
1692735 0
1692767 0
1692775 0
1692798 0
1692810 0
1692849 0
1692870 129
1692922 0
1692997 0
1693025 0
1693038 0
1693073 0
1693079 0
1693211 0
1693224 0
1693227 0
1693273 0
1693286 0
1693319 0
1693368 0
1693398 2
1693403 67
1693410 0
1693423 0
1693450 0
1693467 0
1693517 0
1693541 1
1693553 0
1693560 0
1693582 0
1693584 0
1693617 0
1693626 0
1693634 0
1693700 0
1693715 0
1693725 0
1693760 38
1693767 0
1693782 0
1693837 180
1693845 0
1693875 0
1693889 0
1693900 0
1693919 0
1693961 0
1693975 70
1693991 85
1694050 426
1694086 89
1694138 114
1694174 270
1694191 93
1694193 318
1694245 0
1694248 130
1694255 0
1694258 99
1694345 0
1694356 18
1694370 0
1694407 0
1694422 0
1694438 0
1694463 0
1694465 0
1694546 0
1694651 0
1694750 0
1694794 87
1694835 0
1694883 44
1694897 298
1694908 14
1694929 293
1694983 52
1695027 0
1695086 143
1695110 6
1695242 6
1695255 0
1695274 0
1695284 0
1695335 0
1695337 77
1695339 138
1695371 3
1695412 0
1695422 0
1695458 0
1695461 0
1695476 0
1695484 0
1695494 0
1695532 0
1695572 0
1695586 0
1695643 0
1695660 0
1695675 0
1695688 0
1695699 0
1695732 0
1695800 1
1695834 0
1695867 30
1695888 0
1695891 0
1695929 0
1695957 0
1695977 0
1695986 0
1696016 0
1696039 0
1696058 53
1696061 0
1696094 0
1696110 0
1696210 0
1696227 3
1696229 0
1696246 22
1696294 0
1696340 0
1696366 73
1696370 0
1696378 0
1696388 79
1696399 0
1696528 36
1696531 0
1696626 87
1696628 152
1696718 80
1696722 96
1696740 0
1696749 0
1696774 0
1696828 7
1696830 0
1696839 0
1696848 0
1696862 0
1696873 0
1696902 0
1696929 0
1696988 0
1696995 0
1697026 0
1697034 0
1697054 0
1697069 0
1697100 0
1697151 0
1697162 0
1697216 0
1697258 0
1697267 0
1697317 0
1697319 0
1697334 0
1697373 0
1697387 0
1697391 0
1697439 0
1697444 0
1697451 0
1697504 0
1697511 0
1697591 0
1697607 0
1697609 0
1697625 0
1697644 0
1697741 8
1697761 0
1697770 23
1697817 0
1697849 143
1697881 0
1697889 0
1697933 69
1697983 117
1698007 0
1698030 22
1698051 708
1698096 15
1698105 178
1698161 160
1698208 94
1698252 0
1698266 142
1698269 457
1698331 0
1698338 74
1698363 39
1698375 14
1698485 125
1698521 0
1698555 78
1698558 762
1698628 0
1698662 42
1698668 0
1698735 0
1698748 0
1698817 20
1698895 0
1698925 0
1698989 36
1699056 239
1699073 0
1699202 251
1699217 0
1699230 126
1699274 0
1699290 28
1699295 7
1699335 0
1699346 0
1699359 8
1699404 187
1699429 0
1699466 88
1699497 457
1699515 724
1699685 0
1699726 10
1699796 94
1699826 182
1699911 42
1699919 207
1699938 166
1699952 0
1699968 0
1699992 7
1700004 0
1700078 0
1700091 0
1700153 0
1700157 2
1700163 0
1700185 0
1700226 0
1700229 0
1700274 0
1700325 0
1700423 234
1700580 78
1700663 0
1700692 0
1700713 0
1700717 0
1700725 0
1700742 0
1700805 0
1700853 0
1700927 0
1700955 0
1700997 0
1701040 25
1701051 0
1701080 0
1701091 69
1701149 103
1701158 71
1701178 6
1701235 151
1701267 106
1701298 171
1701360 8
1701381 24
1701442 25
1701454 35
1701473 0
1701494 0
1701596 111
1701612 77
1701662 154
1701672 19
1701698 311
1701731 129
1701811 465
1701895 189
1702028 0
1702058 5
1702100 0
1702293 141
1702333 46
1702379 710
1702383 244
1702441 74
1702722 0
1702863 0
1702937 133
1702999 0
1703009 504
1703012 63
1703119 170
1703149 38
1703212 196
1703254 543
1703320 272
1703449 196
1703515 0
1703530 53
1703548 225
1703554 27
1703572 27
1703584 18
1703601 0
1703694 0
1703710 285
1703712 0
1703746 27
1703758 87
1703890 56
1703911 95
1704141 0
1704181 0
1704345 0
1704453 0
1704528 0
1704621 0
1704684 0
1704789 0
1704886 0
1704891 0
1704893 0
1704964 0
1705029 0
1705118 0
1705214 36
1705454 5
1705479 0
1705525 0
1705643 0
1705699 0
1705808 33
1705853 0
1705859 0
1705876 0
1705880 615
1705891 0
1705913 0
1706035 0
1706053 0
1706093 1
1706188 319
1706269 0
1706290 0
1706381 0
1706411 4
1706441 16
1706476 0
1706501 0
1706566 0
1706606 41
1706644 0
1706676 244
1706724 52
1706771 0
1706869 0
1706878 1
1706992 21
1707047 0
1707069 17
1707093 232
1707118 0
1707201 4
1707279 0
1707314 70
1707386 7
1707407 0
1707455 28
1707493 0
1707914 29
1707977 74
1708016 0
1708034 46
1708147 0
1708216 478
1708238 0
1708265 61
1708355 0
1708367 54
1708478 0
1708571 258
1708643 40
1708663 327
1708665 0
1708753 0
1708781 0
1708788 0
1708793 7
1708804 0
1708829 0
1708835 0
1708854 66
1708857 15
1709022 0
1709064 148
1709199 48
1709205 0
1709211 0
1709226 0
1709256 0
1709299 0
1709495 16
1709505 0
1709527 1
1709550 56
1709589 115
1709612 0
1709626 3
1709672 0
1709697 0
1709719 28
1709754 14
1709937 0
1709948 38
1710076 0
1710090 0
1710149 1
1710243 76
1710247 4
1710470 0
1710601 0
1710682 0
1710689 1
1710695 0
1710701 0
1710713 0
1710813 27
1710897 30
1710986 0
1711033 1
1711049 0
1711064 92
1711167 362
1711175 58
1711187 0
1711277 0
1711304 0
1711338 70
1711343 42
1711397 5
1711505 0
1711523 4
1711554 46
1711562 32
1711625 425
1711645 0
1711661 25
1711734 0
1711881 117
1711941 22
1711964 198
1712006 0
1712035 0
1712044 183
1712066 89
1712076 153
1712096 52
1712160 0
1712234 106
1712295 1
1712382 0
1712389 0
1712438 0
1712440 0
1712454 0
1712471 0
1712504 0
1712530 89
1712538 0
1712544 0
1712637 0
1712692 14
1712805 0
1712812 0
1712821 1
1712868 0
1712898 0
1712908 4
1712911 0
1712920 0
1712971 202
1713002 16
1713077 0
1713108 0
1713147 0
1713191 24
1713287 173
1713298 0
1713320 43
1713322 180
1713359 78
1713439 152
1713553 63
1713588 86
1713715 0
1713741 0
1713828 98
1714018 0
1714051 0
1714106 91
1714231 0
1714254 427
1714262 83
1714301 32
1714321 223
1714374 109
1714392 10
1714437 31
1714457 0
1714828 36
1714871 62
1714873 80
1714920 0
1714943 0
1714946 0
1714991 0
1715015 0
1715021 0
1715034 0
1715054 0
1715061 0
1715063 0
1715108 0
1715113 0
1715143 0
1715154 0
1715157 0
1715167 0
1715201 0
1715224 0
1715257 0
1715316 0
1715585 0
1715667 3
1715696 0
1715788 0
1715821 34
1715904 309
1715981 31
1716023 7
1716224 125
1716348 0
1716396 97
1716774 213
1716783 0
1716791 0
1716807 96
1716841 18
1716966 0
1717262 0
1717308 0
1717567 0
1717617 0
1717623 54
1717660 0
1717669 145
1717687 76
1717722 0
1717804 0
1717919 1
1717923 21
1717968 12
1718028 0
1718085 0
1718100 2
1718146 115
1718181 245
1718197 159
1718211 98
1718364 19
1718430 143
1718593 0
1718644 153
1718667 0
1718676 94
1718747 19
1718882 214
1719065 40
1719128 0
1719218 263
1719309 5
1719335 60
1719460 0
1719473 0
1719718 0
1719789 0
1719852 0
1719866 103
1719968 0
1720020 1
1720046 0
1720074 0
1720119 0
1720146 0
1720151 1
1720192 200
1720245 0
1720321 0
1720378 0
1720407 0
1720425 0
1720521 0
1720552 0
1720572 0
1720581 0
1720599 3
1720631 0
1720653 0
1720718 0
1720724 0
1720757 0
1720800 0
1720936 0
1720971 0
1721088 0
1721141 0
1721210 24
1721306 0
1721365 0
1721444 0
1721509 0
1721555 0
1721561 26
1721614 0
1721684 22
1721687 0
1721717 174
1721800 0
1721903 60
1721964 0
1722243 0
1722281 0
1722287 30
1722308 82
1722471 0
1722480 0
1722516 15
1722617 0
1722675 0
1722780 39
1722937 0
1722956 40
1723076 74
1723110 157
1723257 0
1723305 338
1723367 1
1723374 54
1723417 252
1723425 172
1723472 0
1723533 0
1723587 80
1723650 0
1723767 0
1724001 0
1724131 574
1724141 91
1724226 7
1724325 141
1724445 882
1724491 108
1724576 26
1724722 0
1724860 0
1724967 89
1724991 21
1725043 19
1725111 127
1725143 0
1725189 203
1725221 95
1725381 92
1725385 125
1725404 127
1725434 20
1725558 0
1725698 0
1725709 0
1725804 0
1725840 0
1725993 0
1726034 75
1726062 220
1726065 70
1726077 0
1726113 265
1726116 75
1726205 273
1726268 0
1726414 0
1726535 3
1726542 0
1726703 0
1726809 0
1726874 65
1726920 130
1727044 0
1727142 0
1727197 0
1727394 1
1727396 4
1727415 0
1727473 0
1727511 0
1727548 0
1727591 0
1727772 3
1727786 0
1727818 0
1727836 0
1727863 0
1727867 32
1727901 0
1727949 0
1727981 0
1727987 30
1727991 61
1727998 0
1728050 101
1728116 0
1728169 0
1728177 0
1728228 104
1728231 14
1728346 71
1728359 79
1728367 107
1728379 0
1728403 0
1728433 0
1728459 36
1728513 0
1728538 0
1728554 2
1728556 50
1728579 479
1728650 0
1728653 0
1728672 0
1728674 0
1728677 118
1728755 37
1728792 0
1728796 0
1728829 0
1728888 0
1728929 0
1729023 28
1729078 48
1729166 129
1729193 72
1729265 136
1729285 56
1729364 198
1729484 0
1729490 8
1729574 267
1729583 0
1729634 0
1729701 48
1729724 163
1729762 0
1729810 101
1729824 145
1729947 4
1729999 0
1730015 0
1730024 0
1730026 0
1730044 0
1730174 0
1730193 0
1730196 0
1730226 41
1730280 1
1730296 0
1730350 85
1730424 0
1730470 0
1730501 0
1730525 0
1730529 0
1730539 0
1730642 110
1730664 26
1730692 29
1730756 0
1730918 15
1730967 0
1731031 0
1731114 0
1731221 0
1731246 0
1731288 0
1731321 0
1731361 0
1731372 29
1731392 0
1731404 0
1731439 0
1731473 0
1731482 0
1731520 41
1731554 288
1731638 0
1731650 0
1731675 0
1731694 0
1731707 0
1731730 0
1731775 0
1731784 0
1731790 147
1731878 9
1731890 0
1732181 0
1732187 0
1732307 0
1732321 0
1732357 0
1732419 0
1732452 0
1732548 24
1732597 0
1732707 0
1732774 0
1732791 79
1732897 0
1732931 0
1732939 0
1733054 0
1733117 0
1733129 0
1733187 0
1733261 6
1733378 36
1733441 26
1733557 61
1733562 0
1733567 0
1733570 0
1733580 0
1733590 0
1733597 0
1733653 135
1733735 0
1733796 0
1733826 134
1733849 0
1733878 0
1733922 211
1733994 0
1734115 0
1734442 0
1734615 7
1734745 0
1734822 0
1734890 2
1734902 217
1734908 174
1735009 112
1735035 33
1735047 82
1735084 90
1735095 377
1735112 2
1735154 13
1735244 1
1735291 0
1735300 0
1735320 0
1735347 20
1735427 2
1735442 2
1735486 0
1735509 0
1735521 0
1735534 0
1735544 171
1735602 167
1735631 0
1735704 110
1735722 1
1735739 263
1735799 0
1735892 0
1735922 1190
1735964 368
1736001 95
1736004 247
1736010 161
1736168 72
1736210 0
1736278 25
1736340 0
1736349 136
1736420 0
1736527 0
1736534 0
1736594 0
1736654 0
1736663 0
1736699 0
1736720 0
1736744 0
1736752 0
1736762 0
1736869 0
1736912 0
1736933 0
1736937 0
1736975 0
1736996 0
1737050 0
1737059 0
1737074 0
1737134 0
1737159 0
1737204 0
1737215 0
1737273 0
1737290 0
1737294 0
1737324 0
1737350 0
1737392 0
1737422 0
1737440 0
1737474 0
1737489 0
1737520 0
1737533 0
1737571 0
1737629 0
1737737 0
1737749 0
1737772 0
1737785 0
1737846 0
1737866 0
1737944 0
1737952 0
1737966 0
1737989 0
1738007 0
1738044 0
1738070 0
1738117 0
1738178 0
1738193 0
1738229 0
1738253 0
1738280 0
1738397 0
1738407 0
1738553 0
1738571 0
1738588 0
1738625 0
1738627 0
1738682 0
1738687 0
1738735 0
1738742 0
1738800 0
1738863 0
1739016 0
1739034 0
1739107 0
1739147 0
1739181 0
1739250 0
1739303 0
1739452 0
1739566 0
1739625 0
1739665 16
1739708 0
1739736 1
1739800 13
1739810 1
1739818 0
1739828 0
1739979 0
1739994 83
1740081 21
1740103 0
1740337 0
1740382 36
1740493 35
1740715 4
1740739 0
1740762 0
1740791 0
1740936 0
1741173 5
1741186 29
1741269 0
1741305 0
1741348 0
1741382 0
1741543 0
1741597 0
1741710 0
1741859 0
1741867 0
1741904 0
1741971 0
1742028 0
1742091 0
1742135 0
1742218 41
1742227 3
1742315 11
1742401 0
1742441 0
1742474 0
1742508 0
1742578 0
1742737 0
1742797 0
1742827 0
1743075 0
1743097 0
1743205 0
1743284 0
1743307 0
1743334 0
1743355 0
1743474 0
1743481 0
1743604 0
1743623 0
1743721 0
1743746 0
1743752 0
1743845 34
1743866 0
1743956 150
1743998 0
1744064 84
1744083 193
1744184 153
1744249 17
1744305 0
1744382 0
1744390 0
1744578 139
1744620 10
1744622 68
1744692 60
1744711 175
1744739 553
1744790 11
1744828 28
1744872 2
1744894 0
1744903 10
1744974 0
1745003 122
1745006 126
1745056 163
1745080 0
1745151 0
1745163 1
1745353 0
1745391 0
1745404 0
1745520 13
1745538 0
1745562 8
1745627 0
1745682 271
1745782 89
1745814 189
1745959 34
1745963 45
1746206 70
1746303 0
1746339 4
1746452 0
1746550 288
1746552 18
1746562 0
1746570 0
1746662 0
1746771 0
1746794 0
1746959 0
1746970 290
1747070 0
1747144 0
1747154 45
1747183 64
1747386 3
1747459 124
1747599 18
1747616 119
1747618 52
1747624 0
1747631 0
1747679 52
1747693 0
1747748 0
1747865 0
1747916 0
1748006 0
1748264 0
1748378 0
1748480 0
1748483 0
1748579 0
1748714 0
1748732 0
1748771 0
1748801 0
1748820 0
1748867 0
1748962 0
1749002 0
1749101 0
1749212 0
1749261 0
1749272 0
1749416 0
1749520 0
1749566 0
1749679 0
1749689 0
1749728 0
1749766 0
1749815 0
1749830 0
1749872 0
1749897 0
1750034 0
1750064 0
1750079 0
1750091 0
1750106 0
1750118 0
1750153 0
1750172 0
1750268 0
1750300 0
1750364 0
1750635 0
1750658 0
1750886 0
1750895 0
1751246 271
1751298 0
1751337 100
1751446 0
1751462 0
1751517 63
1751545 0
1751584 0
1751614 0
1751619 0
1751663 0
1751748 0
1751809 0
1751821 0
1751833 0
1751917 0
1752001 0
1752007 0
1752115 84
1752139 0
1752142 0
1752178 0
1752203 0
1752211 0
1752268 0
1752295 0
1752349 0
1752364 0
1752433 0
1752460 52
1752469 0
1752478 0
1752480 127
1752508 70
1752510 241
1752529 0
1752600 46
1752610 2
1752640 0
1752679 0
1752873 0
1752915 88
1753052 0
1753119 25
1753406 0
1753441 0
1753451 0
1753552 1316
1753578 0
1753685 106
1753701 29
1753726 16
1753825 0
1753876 162
1753906 60
1753954 111
1754046 46
1754098 540
1754127 86
1754196 242
1754289 46
1754411 0
1754528 46
1754675 49
1754776 97
1754817 388
1754850 0
1754902 0
1754924 0
1754940 17
1755081 80
1755083 0
1755126 17
1755229 6
1755262 62
1755298 3
1755342 91
1755366 134
1755393 101
1755439 0
1755501 0
1755527 0
1755549 0
1755574 0
1755649 6
1755730 0
1755737 38
1755820 0
1755933 0
1755942 0
1755969 0
1755979 0
1755989 0
1755992 0
1756000 0
1756076 16
1756105 93
1756147 0
1756171 0
1756213 0
1756294 0
1756428 0
1756522 28
1756526 14
1756630 3
1756693 8
1756713 44
1756892 4
1757014 67
1757090 0
1757124 2
1757255 57
1757276 65
1757388 144
1757404 0
1757437 224
1757452 0
1757537 50
1757585 0
1757607 71
1757707 0
1757748 0
1757795 0
1757889 0
1757995 2
1758116 10
1758134 0
1758151 73
1758180 3
1758196 0
1758273 58
1758348 0
1758371 65
1758458 0
1758464 0
1758476 188
1758517 121
1758558 7
1758596 210
1758611 0
1758615 0
1758666 37
1758686 0
1758723 0
1758732 0
1758740 0
1758766 0
1758795 0
1758797 0
1758829 135
1758911 0
1758984 0
1758990 0
1759039 0
1759081 0
1759085 0
1759345 0
1759376 0
1759390 15
1759421 0
1759430 558
1759468 0
1759507 23
1759555 129
1759611 0
1759623 136
1759629 17
1759681 17
1759685 34
1759831 23
1759881 446
1759900 0
1759918 0
1759972 248
1760116 0
1760184 0
1760205 69
1760229 57
1760286 146
1760299 10
1760331 0
1760371 244
1760417 9
1760473 0
1760502 0
1760724 182
1760778 9
1760873 47
1760923 576
1760927 450
1760964 0
1760969 0
1760979 0
1760996 120
1761001 38
1761019 0
1761032 0
1761070 0
1761085 19
1761108 38
1761118 0
1761168 0
1761248 0
1761401 9
1761417 193
1761490 68
1761498 93
1761574 226
1761651 0
1761656 0
1761687 0
1761714 42
1761727 0
1761738 0
1761818 0
1761856 0
1761904 121
1761953 0
1761957 31
1761978 83
1762059 64
1762130 0
1762193 0
1762260 105
1762311 58
1762333 0
1762373 0
1762475 0
1762485 47
1762539 0
1762541 94
1762664 246
1762854 0
1762925 0
1762935 71
1762965 159
1763010 440
1763012 374
1763102 2
1763139 0
1763187 2
1763247 64
1763319 271
1763328 100
1763391 0
1763403 80
1763477 0
1763522 0
1763547 0
1763584 0
1763620 0
1763622 0
1763627 0
1763638 0
1763725 0
1763761 0
1763765 0
1763806 0
1763851 0
1763909 0
1763954 0
1764046 0
1764205 0
1764215 0
1764289 0
1764418 0
1764466 0
1764559 0
1764603 0
1764629 0
1764700 0
1764706 0
1764715 449
1764758 0
1764769 0
1764867 0
1765012 52
1765049 24
1765086 50
1765151 0
1765221 0
1765225 0
1765280 12
1765311 0
1765353 0
1765424 0
1765437 0
1765445 60
1765459 0
1765468 12
1765593 0
1765603 25
1765668 0
1765819 0
1765906 0
1765908 0
1765962 0
1766019 0
1766094 0
1766112 0
1766130 6
1766163 1
1766166 2
1766186 0
1766194 0
1766241 0
1766461 80
1766463 0
1766497 0
1766538 0
1766559 51
1766664 0
1766682 0
1766700 0
1766775 0
1766841 10
1766975 0
1766999 159
1767003 0
1767009 0
1767077 45
1767125 0
1767249 0
1767258 0
1767385 0
1767455 0
1767496 0
1767559 0
1767570 0
1767599 0
1767778 0
1768123 0
1768130 0
1768182 0
1768281 0
1768303 0
1768315 0
1768427 0
1768480 373
1768551 0
1768570 0
1768605 0
1768684 0
1768701 0
1768843 0
1768879 0
1769010 0
1769037 75
1769068 214
1769196 0
1769205 0
1769260 0
1769305 0
1769316 0
1769335 0
1769407 0
1769417 0
1769432 0
1769447 0
1769475 0
1769499 0
1769534 0
1769563 0
1769637 0
1769666 0
1769765 0
1769871 0
1769916 0
1769935 0
1769953 0
1770011 0
1770109 0
1770163 0
1770215 0
1770247 0
1770288 0
1770313 26
1770334 0
1770382 0
1770556 0
1770620 0
1770637 156
1770667 0
1770670 35
1770739 19
1770807 0
1770838 0
1770874 12
1770883 0
1770921 0
1771009 5
1771034 0
1771075 19
1771080 14
1771093 0
1771117 57
1771157 342
1771219 111
1771225 312
1771270 0
1771348 0
1771378 101
1771393 0
1771452 180
1771510 12
1771528 4
1771554 33
1771612 49
1771634 185
1771701 0
1771731 0
1771778 0
1771792 0
1771804 0
1771954 0
1772013 0
1772076 0
1772139 0
1772149 0
1772205 0
1772319 0
1772469 0
1772554 0
1772673 0
1772678 0
1772709 0
1772726 0
1772778 0
1772817 0
1772826 0
1772864 0
1772899 0
1772960 0
1773020 0
1773141 0
1773144 0
1773159 0
1773183 0
1773215 0
1773240 0
1773279 0
1773315 0
1773337 0
1773384 0
1773400 0
1773420 0
1773423 0
1773479 0
1773563 0
1773565 0
1773605 0
1773650 0
1773738 0
1773751 0
1773766 0
1773840 115
1773845 0
1773929 0
1774136 0
1774214 50
1774216 0
1774247 0
1774304 2
1774333 0
1774349 0
1774355 9
1774401 0
1774505 40
1774628 12
1774706 0
1774722 0
1774758 0
1774792 0
1774861 0
1774870 158
1774890 0
1774897 0
1774957 100
1775038 285
1775044 148
1775047 101
1775064 0
1775129 205
1775154 8
1775163 0
1775169 0
1775174 59
1775178 487
1775196 0
1775211 23
1775244 0
1775349 0
1775378 6
1775464 0
1775630 0
1775803 0
1775860 0
1775883 0
1775974 0
1775986 0
1776075 0
1776097 0
1776130 0
1776256 0
1776462 0
1776610 0
1776625 0
1776627 0
1776689 0
1776849 0
1776941 0
1777029 0
1777362 0
1777369 0
1777375 0
1777760 0
1778060 0
1778428 0
1778574 0
1778624 0
1779034 0
1779099 0
1779230 0
1779354 0
1779778 0
1779804 0
1779912 0
1779936 0
1779980 0
1780014 16
1780239 119
1780271 0
1780438 28
1780506 0
1780540 6
1780608 0
1780635 0
1780640 0
1780644 0
1780651 0
1780907 0
1781052 0
1781117 0
1781283 0
1781346 0
1781634 0
1781868 0
1782029 0
1782064 0
1782084 0
1782125 0
1782166 0
1782183 0
1782195 0
1782291 72
1782394 0
1782529 0
1782599 0
1782621 0
1782670 0
1782739 0
1782937 0
1782981 0
1783002 0
1783129 0
1783248 0
1783253 0
1783257 0
1783350 0
1783385 0
1783451 0
1783479 155
1783635 49
1783674 0
1783691 5
1783783 35
1783820 0
1783920 243
1783957 0
1783999 0
1784009 0
1784117 0
1784198 560
1784243 21
1784333 1
1784368 17
1784372 0
1784429 0
1784431 0
1784440 0
1784454 0
1784489 0
1784498 0
1784530 0
1784576 0
1784626 0
1784673 161
1784676 0
1784731 0
1784753 0
1784791 76
1784807 0
1784905 3
1784946 0
1784968 0
1784994 239
1785070 0
1785112 0
1785118 0
1785206 0
1785221 0
1785262 0
1785270 0
1785304 0
1785307 0
1785410 0
1785424 0
1785532 0
1785550 4
1785622 0
1785770 0
1785781 0
1785788 0
1785884 0
1785896 0
1785937 24
1785996 0
1786038 12
1786211 0
1786223 3
1786410 22
1786496 0
1786515 298
1786573 0
1786585 0
1786592 0
1786614 0
1786705 0
1786734 0
1786825 0
1786887 0
1786916 0
1786947 0
1786974 0
1787132 0
1787219 0
1787252 0
1787309 0
1787360 0
1787403 0
1787514 7
1787574 6
1787598 0
1787790 0
1787803 293
1787805 546
1787813 20
1787857 249
1787952 7
1788015 0
1788137 129
1788209 52
1788318 9
1788366 5
1788404 40
1788471 173
1788493 0
1788498 0
1788543 1
1788691 17
1788768 12
1788784 13
1788826 56
1788847 56
1788891 14
1789158 83
1789198 0
1789206 11
1789225 135
1789296 77
1789321 21
1789345 54
1789507 0
1789591 25
1789687 0
1789824 4
1789831 0
1789847 0
1789886 0
1789898 44
1789902 5
1789967 133
1790012 78
1790037 0
1790123 162
1790188 0
1790193 51
1790278 0
1790426 0
1790609 0
1790771 0
1790827 0
1790909 0
1791060 0
1791083 0
1791134 0
1791241 0
1791296 0
1791331 133
1791385 0
1791394 0
1791414 0
1791765 19
1791806 61
1791969 193
1792026 450
1792117 213
1792119 293
1792164 36
1792196 22
1792233 37
1792329 28
1792376 0
1792476 6
1792626 48
1792651 244
1792653 351
1792695 220
1792721 25
1792744 64
1792859 0
1792944 54
1793066 138
1793079 190
1793130 0
1793214 0
1793226 281
1793267 0
1793273 103
1793364 370
1793409 43
1793490 1463
1793508 326
1793521 0
1793551 0
1793607 0
1793625 166
1793735 355
1793741 136
1793796 0
1793875 0
1793886 0
1793896 42
1793903 0
1793948 8
1793962 0
1794045 0
1794059 0
1794067 0
1794147 0
1794178 0
1794196 0
1794257 0
1794259 0
1794403 17
1794468 10
1794546 90
1794695 0
1794717 0
1794719 0
1794828 0
1794915 0
1794970 0
1795173 0
1795363 0
1795465 0
1795467 0
1795504 0
1795659 0
1795702 0
1795955 0
1795969 0
1796046 0
1796066 0
1796087 0
1796098 0
1796263 0
1796305 0
1796322 0
1796325 0
1796353 0
1796402 0
1796607 0
1796705 0
1796825 0
1796841 0
1796855 0
1796882 0
1796949 0
1797059 0
1797116 0
1797156 0
1797290 0
1797372 0
1797395 0
1797460 0
1797601 0
1797657 0
1797798 0
1797804 0
1797838 0
1797849 0
1797896 0
1797935 0
1797944 0
1798162 0
1798183 0
1798239 4
1798243 90
1798267 0
1798281 0
1798286 0
1798405 0
1798451 128
1798481 0
1798518 0
1798545 0
1798554 24
1798599 230
1798708 68
1798795 0
1798900 188
1798951 0
1799011 427
1799068 0
1799081 0
1799252 279
1799293 15
1799314 62
1799364 1
1799368 58
1799376 0
1799401 150
1799459 0
1799510 195
1799520 44
1799531 0
1799562 0
1799588 0
1799594 0
1799686 0
1799959 0
1799967 0
1799991 0
1800055 0
1800180 0
1800249 0
1800323 0
1800374 0
1800476 0
1800576 0
1800690 0
1800712 0
1800792 0
1800877 0
1800919 0
1800958 0
1800968 0
1800984 0
1800996 0
1801030 0
1801094 0
1801139 0
1801182 0
1801224 0
1801249 0
1801266 0
1801274 0
1801411 0
1801417 0
1801446 0
1801459 0
1801505 0
1801553 0
1801622 0
1801633 0
1801676 0
1801779 0
1801880 0
1801925 0
1802025 0
1802061 0
1802076 0
1802088 0
1802103 0
1802130 0
1802167 0
1802306 0
1802387 0
1802401 0
1802412 0
1802445 0
1802467 0
1802545 0
1802565 0
1802581 0
1802683 0
1802694 0
1802740 0
1802758 0
1802768 0
1802918 0
1803096 0
1803111 0
1803165 0
1803256 0
1803282 0
1803289 0
1803307 0
1803384 0
1803520 0
1803532 0
1803542 0
1803760 0
1803769 0
1803806 0
1803981 0
1804029 129
1804155 84
1804181 0
1804286 0
1804315 0
1804414 20
1804416 0
1804454 0
1804549 0
1804646 0
1804661 0
1804709 0
1804829 0
1804846 0
1804856 0
1804896 0
1805000 0
1805133 0
1805163 0
1805356 0
1805499 0
1805691 0
1805709 0
1805784 0
1805809 0
1805812 0
1805909 0
1805946 0
1805984 0
1805998 20
1806023 0
1806106 12
1806239 158
1806281 0
1806296 0
1806538 10
1806656 18
1806703 105
1806752 0
1807033 31
1807053 0
1807237 0
1807299 0
1807328 0
1807387 32
1807503 0
1807656 133
1807685 5
1807696 165
1807742 0
1807762 0
1807774 0
1807864 0
1807884 0
1808023 0
1808052 0
1808106 0
1808156 0
1808238 0
1808305 0
1808485 0
1808540 0
1808608 0
1808626 0
1808719 0
1808735 0
1808752 0
1808758 0
1808762 0
1808778 0
1808831 0
1809031 0
1809049 0
1809217 0
1809235 0
1809294 0
1809307 0
1809352 0
1809358 0
1809451 0
1809648 0
1809752 0
1809851 0
1809962 0
1810051 0
1810173 6
1810379 0
1810422 0
1810480 0
1810615 0
1810725 0
1810749 0
1810803 0
1810856 0
1810930 0
1810961 0
1811016 0
1811056 0
1811104 0
1811211 0
1811259 0
1811299 0
1811319 0
1811343 0
1811414 0
1811565 0
1811599 0
1811721 0
1811724 0
1811735 0
1811885 0
1811917 0
1812021 0
1812084 0
1812138 0
1812212 0
1812250 0
1812388 0
1812446 0
1812461 0
1812501 0
1812523 0
1812542 0
1812622 0
1812627 0
1812649 0
1812669 0
1812680 0
1812701 0
1812899 0
1812993 0
1813052 0
1813095 0
1813111 0
1813149 0
1813155 0
1813189 0
1813191 0
1813219 0
1813232 0
1813246 0
1813260 0
1813336 0
1813387 0
1813398 0
1813414 0
1813490 0
1813593 0
1813612 0
1813630 0
1813647 0
1813672 0
1813765 0
1813790 0
1813807 0
1813855 0
1813867 0
1813920 0
1813965 0
1813981 0
1814038 448
1814225 84
1814280 0
1814620 1
1814707 121
1814731 103
1814746 0
1814755 13
1814760 4
1814781 0
1814850 138
1814860 23
1814924 0
1815260 236
1815370 0
1815382 51
1815391 0
1815409 31
1815430 0
1815538 56
1815549 27
1815638 30
1815691 0
1815710 0
1815735 14
1815755 63
1815792 48
1815794 7
1815807 430
1815820 57
1815873 33
1815987 0
1816059 0
1816079 0
1816089 0
1816160 0
1816175 43
1816309 0
1816330 0
1816346 0
1816513 0
1816523 0
1816922 0
1816958 0
1817132 0
1817140 0
1817254 0
1817322 0
1817349 0
1817503 0
1817605 19
1817626 215
1817652 0
1817661 13
1817781 0
1817796 110
1817868 242
1817916 142
1817954 559
1818016 0
1818050 34
1818104 213
1818126 0
1818155 169
1818180 394
1818227 1
1818262 87
1818365 0
1818476 130
1818515 46
1818549 381
1818561 0
1818657 0
1818684 375
1818779 0
1818912 59
1818975 0
1819148 0
1819159 0
1819166 6
1819341 0
1819375 0
1819396 0
1819525 0
1819586 0
1819596 0
1819649 0
1819689 12
1819773 0
1819867 0
1819899 69
1819901 103
1819907 3
1819943 4
1819953 0
1820038 17
1820086 0
1820103 0
1820406 0
1820415 0
1820452 0
1820481 0
1820599 0
1820659 0
1820670 0
1820674 0
1820791 0
1821019 0
1821181 0
1821229 0
1821253 0
1821377 0
1821381 0
1821443 0
1821927 0
1821956 0
1821981 0
1821984 0
1822205 0
1822279 0
1822468 0
1822485 0
1822536 0
1822728 0
1822781 0
1822787 0
1822818 0
1822864 0
1822927 0
1822939 0
1822967 0
1823025 0
1823097 0
1823154 0
1823283 0
1823287 0
1823396 0
1823433 0
1823448 0
1823505 0
1823524 0
1823534 0
1823577 0
1823618 0
1823666 0
1823733 0
1823795 0
1823808 0
1823862 0
1823907 0
1823957 0
1824109 0
1824138 0
1824162 0
1824185 0
1824283 0
1824338 0
1824395 0
1824434 38
1824454 0
1824524 0
1824559 0
1824566 0
1824669 0
1824751 0
1824875 0
1824899 0
1824926 0
1824948 0
1825001 0
1825086 0
1825223 0
1825236 0
1825338 0
1825415 0
1825640 0
1825745 0
1825758 0
1825822 0
1825838 0
1825851 0
1825904 0
1825907 0
1825928 0
1825940 0
1825943 3
1825964 0
1826094 1
1826198 36
1826399 0
1826410 294
1826445 8
1826587 202
1826601 0
1826668 0
1826687 28
1826701 143
1826722 632
1826768 20
1826855 286
1827000 71
1827041 1203
1827107 0
1827150 100
1827206 69
1827210 0
1827240 298
1827333 78
1827367 0
1827403 35
1827435 0
1827490 0
1827502 0
1827550 0
1827617 586
1827636 797
1827667 124
1827690 77
1827722 61
1827745 36
1827754 52
1827772 0
1827801 272
1827836 60
1827913 434
1827950 209
1827957 230
1827969 0
1827976 0
1828080 0
1828103 7
1828108 50
1828291 195
1828431 66
1828510 329
1828517 0
1828613 65
1828828 0
1828866 216
1829136 7
1829169 256
1829186 464
1829203 0
1829217 0
1829290 0
1829319 0
1829329 0
1829479 0
1829514 0
1829534 42
1829592 132
1829628 99
1829820 0
1829892 0
1829988 8
1830004 0
1830028 7
1830045 171
1830140 0
1830323 0
1830341 0
1830356 0
1830397 194
1830455 304
1830507 0
1830572 0
1830587 0
1830652 88
1830673 167
1830755 0
1830812 0
1830914 0
1830923 0
1831082 0
1831151 0
1831177 0
1831211 0
1831225 0
1831232 0
1831270 0
1831284 0
1831328 0
1831642 0
1831702 0
1831729 0
1831735 0
1831769 0
1831777 0
1831824 0
1831837 0
1831937 0
1831991 0
1832059 0
1832139 0
1832146 0
1832221 0
1832300 0
1832405 0
1832681 0
1832705 0
1832873 0
1832885 0
1832900 0
1832960 0
1832990 0
1833003 0
1833029 0
1833059 0
1833311 0
1833347 0
1833470 0
1833481 1
1833494 0
1833508 0
1833541 0
1833573 0
1833588 0
1833595 0
1833618 0
1833635 0
1833710 0
1833866 0
1834031 0
1834153 0
1834260 0
1834489 0
1834646 0
1834673 0
1834691 0
1834709 0
1834793 0
1834897 0
1835011 0
1835345 0
1835419 0
1835474 0
1835645 0
1835704 0
1835723 0
1835782 0
1835868 0
1835934 0
1836099 0
1836153 0
1836189 0
1836365 0
1836448 0
1836546 493
1836604 1169
1836624 122
1836643 167
1836661 105
1836664 176
1836714 0
1836748 49
1836787 240
1836811 271
1836831 498
1836848 385
1836906 325
1836931 226
1836947 0
1836999 30
1837023 0
1837054 0
1837342 0
1837354 0
1837357 0
1837363 0
1837366 0
1837381 0
1837383 0
1837402 0
1837404 0
1837416 0
1837516 0
1837540 0
1837621 59
1837644 10
1837696 0
1837750 21
1837753 0
1837779 0
1837815 0
1837822 82
1837951 51
1838002 0
1838022 0
1838059 0
1838085 0
1838128 186
1838167 17
1838248 5
1838272 0
1838348 0
1838470 7
1838500 0
1838566 0
1838606 5
1838734 74
1838809 0
1838878 0
1839038 0
1839208 124
1839219 729
1839235 57
1839261 11
1839323 0
1839333 163
1839354 35
1839392 28
1839426 58
1839466 160
1839509 36
1839523 0
1839547 157
1839552 2
1839820 0
1839873 425
1839898 0
1839934 0
1839949 60
1839976 157
1840005 0
1840046 434
1840050 457
1840178 8
1840231 144
1840336 123
1840349 23
1840408 114
1840498 131
1840500 1423
1840511 122
1840545 241
1840573 0
1840600 0
1840639 1
1840654 2
1840656 2
1840737 0
1840778 191
1840828 238
1840984 15
1841005 2
1841029 0
1841152 0
1841161 27
1841164 76
1841188 1
1841252 0
1841350 58
1841361 387
1841436 55
1841542 49
1841550 0
1841570 4
1841605 0
1841652 115
1841655 95
1841679 0
1841850 46
1841868 0
1841896 138
1841899 138
1841921 0
1841940 152
1842155 0
1842289 0
1842377 96
1842387 357
1842391 0
1842393 71
1842408 0
1842426 113
1842448 0
1842460 0
1842462 0
1842476 0
1842512 0
1842568 0
1842572 0
1842622 0
1842649 0
1842833 0
1842889 167
1842899 0
1842974 251
1842995 156
1843344 17
1843370 206
1843457 60
1843553 482
1843575 112
1843591 342
1843632 282
1843645 67
1843653 0
1843677 43
1843687 2796
1843697 0
1843838 0
1843900 24
1843921 32
1844056 0
1844062 13
1844077 0
1844211 0
1844244 0
1844263 0
1844575 0
1844707 6
1844836 0
1844848 0
1844866 0
1844869 0
1844947 0
1845211 0
1845264 0
1845310 8
1845363 0
1845383 0
1845511 38
1845524 0
1845553 0
1845581 0
1845820 0
1845889 56
1845955 0
1846057 10
1846090 0
1846117 2
1846204 0
1846208 0
1846237 0
1846339 0
1846382 385
1846428 0
1846449 0
1846570 7
1846667 0
1846752 70
1846786 0
1846855 0
1846896 0
1846912 0
1846990 59
1847000 0
1847021 0
1847039 36
1847149 387
1847252 195
1847323 25
1847431 0
1847462 0
1847575 735
1847591 0
1847673 0
1847735 0
1847857 194
1848037 7
1848232 87
1848266 0
1848396 53
1848402 0
1848518 0
1848629 23
1848749 10
1848768 0
1848860 1
1848902 31
1848904 0
1848944 0
1848993 0
1849057 4
1849202 130
1849220 0
1849231 0
1849297 0
1849334 0
1849373 24
1849429 0
1849550 0
1849582 0
1849596 1
1849620 0
1849761 0
1849823 0
1849827 0
1849831 0
1849863 0
1849957 1
1849990 0
1850026 0
1850074 81
1850125 0
1850216 0
1850225 0
1850233 0
1850249 0
1850267 0
1850397 0
1850406 0
1850445 0
1850454 0
1850839 0
1850855 0
1850906 10
1850965 0
1850983 0
1851008 21
1851015 3
1851040 0
1851071 25
1851095 0
1851106 0
1851117 0
1851163 38
1851299 0
1851322 0
1851446 0
1851573 228
1851616 0
1851683 12
1851748 0
1851806 0
1851865 0
1851907 267
1851957 30
1851978 0
1852021 0
1852045 0
1852310 0
1852349 0
1852362 0
1852456 0
1852465 0
1852471 0
1852567 0
1852632 0
1852672 0
1852711 0
1852797 0
1852876 6
1852903 0
1852912 0
1852981 0
1853126 0
1853173 291
1853194 0
1853253 0
1853277 0
1853316 0
1853322 0
1853342 0
1853409 0
1853420 0
1853599 2
1853661 11
1853709 8
1853736 8
1853745 177
1853848 4
1853910 500
1853979 63
1854044 197
1854076 10
1854291 227
1854356 82
1854400 4
1854515 27
1854541 357
1854620 172
1854640 0
1854702 228
1854816 9
1854819 28
1854861 558
1854949 69
1855000 322
1855009 0
1855072 37
1855120 250
1855127 614
1855147 193
1855189 328
1855234 765
1855255 238
1855269 0
1855323 16
1855333 36
1855337 557
1855393 5
1855474 100
1855490 154
1855532 35
1855598 316
1855651 262
1855670 198
1855674 16
1855689 256
1855695 0
1855702 250
1855720 87
1855739 164
1855748 147
1855763 0
1855795 6
1855935 793
1855982 26
1856022 1
1856180 38
1856211 0
1856245 4
1856279 24
1856334 10
1856350 870
1856431 0
1856503 0
1856515 0
1856538 0
1856552 0
1856624 45
1856651 63
1856680 84
1856694 37
1856798 453
1856880 0
1856901 124
1857401 6
1857403 309
1857424 0
1857496 0
1857601 0
1857653 0
1857670 7
1857691 0
1857722 168
1857737 96
1857782 35
1857865 8
1857944 96
1857954 0
1858036 0
1858108 0
1858136 164
1858215 0
1858296 158
1858386 0
1858393 275
1858431 120
1858527 0
1858579 86
1858605 0
1858621 0
1858670 2
1858791 0
1858912 0
1858952 0
1859014 0
1859209 0
1859216 0
1859257 0
1859286 0
1859306 0
1859326 0
1859388 0
1859421 0
1859633 0
1859765 0
1859770 0
1859820 0
1859928 0
1859947 0
1859975 0
1859979 0
1859995 0
1860006 0
1860050 0
1860090 0
1860106 0
1860280 0
1860325 0
1860374 0
1860440 0
1860473 0
1860513 0
1860550 0
1860663 0
1860681 0
1860797 0
1860815 0
1860822 0
1860846 0
1860865 0
1860963 0
1861057 0
1861071 0
1861215 0
1861312 0
1861706 0
1861786 0
1861922 0
1861972 0
1862076 0
1862171 0
1862311 430
1862313 197
1862334 0
1862348 318
1862368 500
1862384 898
1862421 143
1862433 125
1862439 0
1862458 0
1862461 69
1862727 320
1862781 33
1862959 11
1863031 28
1863048 0
1863082 26
1863098 0
1863119 51
1863156 300
1863206 132
1863240 0
1863327 0
1863429 11
1863450 0
1863546 0
1863555 0
1863585 0
1863612 35
1863648 0
1863730 24
1863771 0
1863804 123
1863897 118
1863901 3
1863960 103
1864006 162
1864014 105
1864061 175
1864113 32
1864173 0
1864245 188
1864289 57
1864434 0
1864491 137
1864639 0
1864671 0
1864678 14
1864817 134
1864923 0
1864955 8
1865121 20
1865123 157
1865210 135
1865221 250
1865322 63
1865329 68
1865371 9
1865410 156
1865440 224
1865451 525
1865571 0
1865633 0
1865678 0
1865781 0
1865948 0
1865968 0
1865978 0
1866050 0
1866100 0
1866136 0
1866206 0
1866255 0
1866292 0
1866380 0
1866392 0
1866413 0
1866775 0
1867424 0
1867746 0
1867813 0
1867834 669
1867944 0
1868208 0
1868483 0
1868496 0
1868789 0
1868805 0
1868858 0
1868860 0
1868969 0
1869233 0
1869338 0
1869540 0
1869612 0
1869797 0
1870014 0
1870201 0
1870378 0
1870440 0
1870521 0
1871073 196
1871120 0
1871217 464
1871352 0
1871387 0
1871427 0
1871502 0
1871576 0
1871609 0
1871621 0
1871778 0
1871804 0
1871931 0
1871966 0
1871972 0
1872176 0
1872296 0
1872311 0
1872390 0
1872440 0
1872461 0
1872509 0
1872747 0
1873236 0
1873449 0
1873481 0
1873602 0
1873743 0
1873745 0
1873796 0
1874090 0
1874104 187
1874199 0
1874205 46
1874259 4
1874334 83
1874610 87
1874673 0
1874682 296
1874820 0
1874847 0
1874881 90
1874913 106
1875240 45
1875254 9
1875282 118
1875439 0
1875569 170
1875580 57
1875582 13
1875787 33
1875826 37
1875874 197
1875912 0
1876074 1
1876081 0
1876292 0
1876381 7
1876443 10
1877042 0
1877049 0
1877073 0
1877287 0
1877445 0
1877563 0
1877625 3
1877637 0
1877685 0
1877707 0
1877713 0
1877776 0
1877859 0
1878016 0
1878044 0
1878053 0
1878167 0
1878375 0
1878394 0
1878538 17
1878562 0
1878568 0
1878656 0
1879063 0
1879110 0
1879257 0
1879343 247
1879345 144
1879367 0
1879555 0
1879619 0
1879655 0
1879700 0
1879771 0
1879845 0
1879870 0
1879917 0
1879944 0
1879950 0
1880021 0
1880069 8
1880091 0
1880103 0
1880112 0
1880158 0
1880219 0
1880231 0
1880296 0
1880322 0
1880433 0
1880620 0
1880628 0
1880700 0
1880747 0
1880827 0
1880866 0
1880993 120
1881011 0
1881053 0
1881104 0
1881113 40
1881165 0
1881188 0
1881294 0
1881412 0
1881455 0
1881471 0
1881521 0
1881682 0
1881731 0
1881836 0
1881900 0
1881977 54
1881979 0
1882045 0
1882083 0
1882114 0
1882171 0
1882184 0
1882197 0
1882217 0
1882224 0
1882265 0
1882470 0
1882472 0
1882772 0
1882831 0
1882924 0
1883073 0
1883418 0
1883436 23
1883438 0
1883448 0
1883554 0
1883580 0
1883626 0
1883890 0
1883934 0
1883940 0
1884007 0
1884074 0
1884089 0
1884225 0
1884237 0
1884256 0
1884377 0
1884398 0
1884412 0
1884513 0
1884528 0
1884705 0
1884753 0
1884755 0
1884807 0
1884893 0
1884917 0
1884923 0
1885093 0
1885218 0
1885233 0
1885418 0
1885426 0
1885679 0
1885732 0
1885836 0
1885890 0
1885892 44
1885965 0
1886105 0
1886108 63
1886115 0
1886157 0
1886182 0
1886230 0
1886406 0
1886494 0
1886555 0
1886632 0
1886770 0
1886978 0
1887009 0
1887014 0
1887136 0
1887175 0
1887254 0
1887306 0
1887416 0
1887420 0
1887545 87
1887548 303
1887552 126
1887709 0
1887824 0
1887939 0
1888018 0
1888177 0
1888299 0
1888323 0
1888330 0
1888379 0
1888471 0
1888591 0
1888607 0
1888611 215
1888638 0
1888642 35
1888760 0
1888851 0
1888970 4
1888979 0
1889008 0
1889023 0
1889061 13
1889087 0
1889230 0
1889255 0
1889258 0
1889311 0
1889396 0
1889589 59
1889598 0
1889698 0
1889829 0
1889929 0
1890043 0
1890225 11
1890240 0
1890367 0
1890495 218
1890523 0
1890595 0
1890625 0
1890739 85
1890761 0
1890807 0
1890850 0
1890884 0
1890911 49
1891010 0
1891021 11
1891037 0
1891070 0
1891106 68
1891111 0
1891119 0
1891129 0
1891145 0
1891169 0
1891179 0
1891206 0
1891211 0
1891271 0
1891273 0
1891318 0
1891400 0
1891441 0
1891676 0
1891739 0
1891886 4
1891979 0
1891983 0
1892172 0
1892179 0
1892271 10
1892502 0
1892583 106
1892679 0
1892715 0
1892820 0
1892856 55
1892906 0
1892911 148
1892914 38
1892935 0
1893101 64
1893146 5
1893181 0
1893213 196
1893262 0
1893285 239
1893471 77
1893477 1105
1893525 195
1893555 0
1893570 124
1893646 452
1893708 101
1893840 0
1893863 1
1893914 40
1893944 0
1893972 231
1894165 37
1894182 0
1894205 0
1894225 122
1894373 0
1894391 77
1894421 0
1894456 33
1894711 254
1894720 0
1894815 134
1894826 77
1894848 308
1895010 0
1895036 156
1895150 0
1895302 0
1895331 27
1895354 41
1895411 9
1895468 11
1895525 10
1895582 1
1895651 50
1895743 1
1895810 1
1895876 305
1895891 0
1895929 0
1895952 29
1895960 0
1896004 0
1896076 0
1896172 41
1896192 38
1896226 1
1896250 0
1896276 1
1896279 341
1896303 266
1896314 0
1896333 0
1896336 0
1896465 0
1896512 0
1896545 0
1896552 0
1896624 0
1896627 0
1896664 0
1896673 8
1896734 0
1896753 0
1896776 0
1896806 0
1896816 246
1896820 93
1896855 0
1896863 0
1896865 155
1896874 0
1896877 0
1896933 29
1896957 0
1896965 0
1896987 0
1897018 137
1897054 0
1897212 0
1897280 0
1897354 0
1897416 178
1897444 43
1897456 0
1897468 76
1897601 0
1897683 0
1897773 0
1897816 0
1897876 76
1898008 0
1898041 28
1898125 455
1898272 0
1898288 0
1898301 0
1898314 0
1898364 0
1898484 57
1898513 0
1898556 0
1898594 0
1898745 233
1898766 0
1898772 23
1898833 129
1898961 0
1898968 0
1899006 10
1899048 6
1899209 0
1899237 0
1899261 0
1899353 0
1899363 0
1899369 2
1899378 0
1899489 0
1899591 73
1899594 224
1899659 2
1899690 234
1899949 71
1899951 0
1900022 0
1900036 0
1900172 0
1900180 151
1900183 11
1900259 313
1900293 0
1900399 0
1900472 0
1900543 0
1900547 95
1900614 16
1900634 3
1900721 0
1900772 0
1900805 223
1901070 23
1901164 119
1901169 110
1901181 48
1901416 0
1901429 0
1901467 0
1901483 0
1901668 0
1901736 0
1901777 2
1901782 0
1901792 0
1901843 0
1901960 0
1902022 0
1902088 0
1902117 0
1902134 0
1902149 13
1902198 0
1902283 0
1902381 0
1902511 107
1902568 6
1902646 0
1902808 0
1902862 0
1902977 0
1903009 321
1903019 0
1903048 0
1903174 6
1903527 0
1903558 0
1903758 58
1903809 0
1903843 0
1903923 0
1903972 0
1904157 166
1904376 0
1904385 0
1904418 0
1904428 32
1904465 25
1904507 0
1904555 67
1904564 0
1904630 61
1904686 0
1904699 0
1904746 0
1904816 148
1904819 1
1905041 17
1905070 0
1905089 0
1905168 58
1905200 0
1905257 326
1905278 182
1905297 168
1905316 14
1905470 0
1905493 319
1905526 12
1905767 0
1905771 36
1905860 2
1905867 0
1906093 7
1906140 4
1906175 225
1906184 32
1906240 25
1906273 0
1906290 0
1906298 0
1906306 0
1906308 0
1906352 0
1906365 0
1906466 129
1906486 0
1906513 0
1906526 15
1906550 0
1906617 0
1906764 99
1906777 0
1906828 0
1907202 100
1907209 0
1907230 0
1907260 0
1907286 0
1907307 0
1907318 0
1907510 84
1907515 2
1907566 128
1907571 30
1907733 0
1907741 82
1907756 0
1907895 0
1907953 67
1907995 0
1908038 0
1908062 0
1908077 1
1908220 0
1908475 0
1908481 0
1908495 0
1908543 0
1908581 0
1908745 0
1908900 0
1909019 0
1909029 0
1909243 0
1909400 0
1909490 0
1909556 0
1909630 0
1909677 0
1909685 0
1909706 0
1909964 0
1910121 0
1910125 13
1910132 0
1910136 0
1910162 0
1910216 0
1910276 0
1910283 0
1910424 0
1910437 0
1910441 0
1910504 0
1910528 0
1910676 0
1910678 0
1910700 0
1910717 0
1910813 0
1910891 0
1910937 0
1911119 0
1911224 0
1911235 0
1911339 0
1911402 74
1911490 0
1911524 0
1911540 0
1911559 0
1911653 0
1911685 189
1911692 0
1911843 0
1911869 0
1911971 111
1912006 0
1912041 114
1912067 0
1912129 0
1912140 11
1912154 0
1912237 1
1912318 0
1912378 0
1912393 0
1912429 10
1912589 0
1912622 137
1912646 266
1912663 91
1912836 0
1912894 0
1912929 0
1913041 30
1913087 0
1913135 22
1913189 475
1913195 17
1913265 295
1913269 0
1913546 0
1913588 11
1913707 0
1913733 0
1913993 0
1914000 0
1914011 0
1914018 0
1914097 0
1914112 0
1914136 0
1914258 0
1914352 0
1914361 0
1914367 0
1914403 0
1914407 0
1914683 0
1914774 0
1914824 0
1914830 0
1914849 0
1914919 64
1914944 0
1914957 0
1914981 0
1915012 0
1915094 0
1915147 0
1915166 0
1915232 0
1915255 0
1915283 0
1915294 0
1915383 0
1915391 0
1915421 0
1915436 8
1915490 81
1915661 0
1915701 20
1915729 0
1915823 0
1915832 141
1915860 0
1915892 0
1915900 0
1915911 23
1915915 0
1915936 0
1915943 0
1916050 0
1916136 16
1916139 74
1916255 103
1916530 0
1916558 0
1916564 0
1916574 0
1916619 0
1916670 0
1916679 0
1916844 35
1917029 47
1917062 0
1917415 49
1917442 544
1917467 34
1917539 0
1917579 16
1917593 0
1917623 43
1917741 0
1917746 1
1917799 109
1917971 150
1918127 0
1918148 24
1918235 5
1918282 0
1918391 121
1918422 0
1918467 0
1918654 0
1918731 0
1918744 0
1918819 0
1918828 0
1918841 0
1919142 0
1919349 0
1919479 0
1919536 0
1919667 0
1919696 0
1919754 0
1919813 0
1919886 42
1919889 0
1920019 0
1920038 13
1920078 10
1920178 0
1920203 0
1920251 2
1920387 14
1920571 109
1920644 5
1920655 1
1920759 0
1920782 0
1921104 0
1921181 0
1921261 0
1921412 0
1921444 177
1921472 0
1921474 0
1921487 0
1921493 0
1921568 0
1921616 0
1921634 0
1921729 0
1921758 0
1921866 0
1921881 0
1921910 0
1921919 0
1922029 0
1922154 0
1922211 0
1922422 0
1922518 0
1922559 0
1922638 0
1922679 0
1922721 57
1922809 0
1922837 0
1922858 0
1922877 0
1922951 0
1922959 0
1922971 0
1922986 0
1923038 0
1923176 0
1923333 0
1923398 0
1923645 0
1923687 0
1923698 0
1923734 108
1923852 0
1923920 0
1923947 0
1923976 0
1923996 0
1924072 0
1924119 0
1924132 0
1924168 0
1924200 0
1924214 0
1924257 0
1924305 0
1924351 0
1924399 0
1924473 0
1924557 0
1924569 0
1924597 0
1924604 0
1924613 0
1924756 0
1924766 0
1924777 0
1924969 0
1925103 0
1925160 0
1925179 0
1925221 0
1925229 0
1925260 0
1925278 0
1925342 0
1925356 0
1925470 0
1925532 0
1925564 0
1925607 0
1925626 0
1925646 0
1925680 0
1925718 0
1925762 0
1925768 0
1925780 0
1925954 0
1926029 0
1926151 0
1926232 0
1926286 0
1926307 0
1926336 0
1926555 0
1926581 116
1926609 0
1926664 0
1926759 0
1926811 0
1926836 0
1926969 26
1927072 1
1927074 66
1927135 0
1927152 44
1927158 0
1927260 6
1927455 0
1927463 0
1927503 28
1927532 0
1927548 104
1927579 282
1927583 528
1927587 153
1927715 43
1927938 0
1928019 153
1928060 32
1928069 101
1928096 68
1928135 0
1928153 0
1928261 0
1928330 366
1928354 85
1928426 0
1928515 0
1928563 0
1928571 0
1928583 0
1928586 0
1928595 0
1928625 0
1928680 0
1928693 0
1928789 0
1928807 0
1928846 0
1928873 0
1928915 125
1929029 69
1929056 141
1929121 0
1929132 9
1929141 212
1929155 84
1929180 29
1929238 67
1929240 121
1929249 5
1929320 45
1929345 387
1929410 0
1929491 164
1929537 5
1929582 0
1929591 0
1929693 0
1929759 784
1929811 134
1929888 0
1929893 142
1930007 0
1930119 45
1930163 164
1930234 211
1930273 0
1930282 197
1930375 0
1930401 0
1930596 0
1930684 43
1930789 1
1931089 34
1931143 0
1931212 114
1931284 0
1931340 75
1931381 141
1931444 0
1931456 865
1931458 727
1931481 28
1931498 0
1931529 0
1931543 0
1931565 0
1931584 0
1931640 0
1931683 1
1931722 113
1931749 374
1931761 0
1931772 0
1931862 135
1931865 17
1931880 6
1931894 61
1931915 8
1931929 0
1931939 168
1932052 0
1932194 0
1932200 368
1932236 272
1932285 131
1932365 12
1932440 38
1932521 0
1932608 49
1932658 26
1932669 107
1932695 0
1932740 0
1932753 9
1932796 74
1932834 0
1933084 0
1933100 266
1933148 251
1933156 77
1933307 48
1933313 216
1933349 2
1933401 2
1933497 0
1933522 0
1933536 10
1933637 0
1933722 113
1933724 552
1933728 348
1933753 40
1933894 0
1933925 1
1933930 0
1933934 0
1933940 0
1933956 0
1933964 0
1933973 0
1934019 0
1934022 0
1934029 0
1934035 0
1934037 14
1934044 0
1934093 30
1934168 252
1934176 25
1934180 0
1934187 0
1934230 79
1934301 373
1934307 0
1934370 0
1934410 0
1934433 5
1934440 28
1934491 0
1934611 0
1934651 346
1934663 112
1934708 0
1934721 0
1934770 0
1934811 64
1934864 342
1934867 291
1934886 64
1934899 0
1934910 0
1934965 0
1935005 69
1935097 0
1935145 91
1935206 30
1935309 0
1935331 0
1935343 0
1935464 245
1935667 11
1935821 484
1935849 0
1935855 33
1936015 791
1936070 475
1936113 63
1936172 9
1936205 0
1936242 86
1936391 0
1936398 23
1936452 55
1936608 0
1936633 0
1936659 0
1936705 0
1936812 0
1936885 0
1936903 0
1936909 0
1936982 0
1937046 0
1937064 0
1937079 0
1937104 0
1937168 0
1937235 0
1937272 0
1937367 0
1937499 5
1937530 0
1937644 0
1937676 0
1937687 4
1937739 0
1937791 0
1937842 0
1938039 69
1938055 0
1938157 98
1938179 0
1938193 0
1938229 58
1938240 0
1938314 0
1938333 85
1938410 0
1938434 0
1938512 102
1938541 0
1938580 0
1938616 0
1938628 0
1938706 0
1938990 0
1939063 0
1939077 0
1939190 0
1939282 0
1939385 0
1939421 0
1939500 0
1939506 0
1939582 0
1939609 0
1939621 0
1939675 0
1939719 0
1939769 0
1939813 0
1939818 0
1939842 0
1939873 0
1939927 0
1940115 0
1940125 0
1940222 0
1940331 0
1940379 0
1940455 0
1940486 0
1940520 0
1940671 0
1940905 0
1941095 0
1941195 0
1941225 0
1941236 0
1941572 0
1941705 0
1941744 0
1941753 0
1941768 0
1941777 0
1941806 0
1941818 0
1941820 0
1941830 0
1941834 0
1941839 0
1941850 0
1942135 38
1942191 0
1942354 0
1942363 11
1942591 195
1942618 0
1942636 92
1942651 36
1942816 0
1942858 0
1942870 22
1943069 67
1943114 16
1943272 0
1943284 0
1943340 18
1943459 0
1943571 0
1943624 0
1943669 0
1943905 17
1943963 6
1943981 5
1943984 93
1943990 0
1944132 0
1944147 0
1944155 0
1944239 0
1944377 0
1944439 58
1944532 481
1944583 0
1944686 3
1944917 0
1945235 125
1945351 144
1945414 4
1945490 0
1945533 0
1945545 301
1945851 0
1945891 0
1946064 252
1946223 0
1946272 0
1946331 0
1946383 21
1946468 25
1946501 16
1946510 10
1946522 343
1946540 0
1946573 0
1946633 0
1946689 0
1946703 0
1946744 17
1946757 0
1946761 168
1946773 20
1946845 22
1946875 0
1946927 0
1947026 0
1947056 242
1947095 0
1947102 0
1947130 33
1947149 1
1947169 0
1947192 0
1947218 0
1947285 61
1947485 104
1947542 0
1947648 0
1947654 0
1947707 206
1947925 23
1947960 216
1947999 404
1948023 404
1948032 487
1948035 217
1948324 282
1948362 82
1948428 46
1948498 98
1948617 0
1948635 75
1948678 109
1948749 0
1948758 0
1948803 67
1948869 24
1948908 573
1948923 98
1948968 0
1949142 148
1949170 127
1949232 0
1949396 0
1949569 0
1949618 119
1949744 8
1949771 5
1949834 71
1949927 76
1949975 0
1950057 59
1950102 40
1950108 92
1950132 81
1950188 152
1950326 151
1950350 0
1950401 21
1950474 893
1950587 0
1950605 0
1950630 29
1950633 0
1950642 0
1950658 143
1950664 103
1950677 1
1950750 13
1950773 169
1950800 0
1950820 91
1950887 0
1950903 0
1950936 46
1950963 101
1951042 0
1951071 136
1951213 0
1951222 80
1951263 592
1951342 0
1951416 3
1951500 576
1951528 0
1951587 0
1951680 18
1951722 0
1951732 23
1951741 0
1951762 0
1951824 96
1951930 0
1952060 39
1952168 22
1952348 0
1952368 334
1952372 244
1952506 104
1952542 0
1952809 0
1952812 0
1952864 425
1952992 0
1953073 0
1953091 0
1953139 0
1953210 213
1953256 34
1953279 36
1953331 160
1953345 526
1953655 28
1953778 77
1953818 0
1953878 21
1953898 180
1953901 101
1953922 0
1953944 0
1953958 1
1953982 0
1954018 0
1954021 29
1954106 0
1954149 0
1954184 0
1954186 0
1954215 0
1954236 0
1954287 0
1954430 152
1954450 114
1954544 169
1954580 55
1954794 0
1954824 67
1954877 0
1954910 0
1954912 0
1954918 0
1954934 0
1954999 0
1955004 35
1955006 0
1955012 0
1955066 1
1955144 0
1955190 0
1955192 0
1955223 170
1955254 0
1955287 0
1955295 0
1955307 0
1955331 0
1955530 0
1955580 6
1955693 0
1955724 123
1955813 0
1955825 54
1955972 381
1955984 0
1956090 187
1956111 0
1956285 0
1956333 0
1956368 0
1956444 0
1956474 0
1956502 0
1956518 0
1956567 0
1956575 0
1956635 0
1956670 0
1956692 47
1956756 0
1956780 0
1956786 0
1956808 0
1956827 0
1956888 0
1956974 0
1956986 5
1957034 2
1957147 20
1957160 61
1957367 158
1957369 273
1957378 0
1957411 0
1957522 8
1957560 0
1957631 0
1957643 0
1957676 81
1957715 0
1957793 10
1957908 0
1958025 0
1958028 15
1958063 0
1958089 64
1958109 2
1958151 120
1958165 209
1958201 0
1958238 498
1958268 119
1958295 0
1958355 0
1958420 0
1958559 0
1958637 202
1958660 298
1958778 157
1958859 44
1958910 0
1959006 0
1959099 20
1959190 269
1959244 0
1959391 140
1959478 0
1959484 96
1959547 0
1959563 9
1959572 0
1959646 11
1959659 19
1959803 138
1959842 0
1960122 0
1960264 14
1960319 0
1960413 10
1960439 1
1960511 15
1960569 0
1960604 68
1960614 0
1960657 0
1960666 0
1960715 5
1960719 67
1960735 178
1960754 0
1960783 0
1960872 5
1960967 176
1961035 2
1961093 0
1961119 161
1961170 111
1961198 0
1961231 0
1961283 33
1961292 0
1961426 107
1961538 0
1961553 10
1961595 0
1961630 5
1961719 0
1961773 0
1961799 0
1961832 14
1961874 0
1961888 0
1961899 42
1961968 12
1962035 90
1962077 2
1962164 12
1962176 0
1962255 0
1962280 60
1962289 0
1962304 0
1962330 18
1962391 65
1962394 12
1962435 0
1962475 15
1962481 402
1962556 182
1962581 85
1962616 17
1962629 0
1962688 63
1962746 0
1962820 47
1962859 40
1962865 0
1962907 467
1962957 0
1962979 38
1963033 0
1963147 129
1963207 56
1963216 0
1963255 0
1963384 187
1963495 0
1963504 27
1963530 353
1963615 254
1963711 0
1963792 128
1963819 46
1963846 400
1963852 341
1963894 21
1963924 12
1963969 276
1964050 74
1964090 3
1964232 5
1964236 0
1964283 2
1964304 105
1964334 169
1964661 10
1964676 311
1964688 231
1964727 0
1964811 143
1964906 0
1964956 72
1964997 6
1965081 20
1965276 30
1965432 0
1965462 0
1965540 0
1965584 158
1965608 76
1965706 136
1965911 0
1965936 247
1965956 0
1965984 0
1965996 14
1966002 25
1966020 0
1966087 142
1966174 74
1966268 8
1966274 13
1966310 0
1966430 2
1966441 284
1966447 233
1966468 2
1966537 2
1966547 0
1966549 90
1966646 225
1966686 216
1966836 64
1966927 63
1966947 0
1966968 0
1966978 0
1967043 39
1967047 35
1967056 0
1967071 0
1967106 0
1967122 23
1967166 65
1967213 248
1967257 0
1967278 0
1967286 23
1967296 0
1967327 28
1967435 9
1967482 35
1967501 58
1967525 0
1967579 0
1967657 115
1967661 129
1967672 0
1967690 0
1967692 0
1967751 131
1967808 0
1967850 0
1967891 36
1967928 186
1967984 16
1968028 0
1968112 367
1968114 139
1968135 21
1968141 0
1968255 89
1968311 173
1968374 0
1968518 151
1968530 141
1968545 114
1968560 0
1968658 0
1968689 597
1968725 42
1968767 56
1968801 22
1968870 0
1968908 0
1968953 78
1968959 596
1969033 57
1969049 0
1969094 60
1969134 16
1969183 69
1969271 791
1969444 0
1969463 52
1969541 440
1969544 319
1969583 187
1969598 5
1969619 29
1969646 0
1969713 0
1969723 0
1969784 309
1969921 0
1970068 0
1970182 0
1970258 0
1970269 0
1970275 0
1970309 31
1970354 0
1970381 313
1970388 113
1970414 0
1970426 2
1970436 0
1970545 131
1970629 163
1970666 10
1970702 0
1970816 509
1970885 475
1970888 317
1970913 529
1970962 98
1970990 83
1971111 0
1971145 372
1971181 100
1971202 78
1971238 0
1971381 115
1971385 216
1971404 0
1971462 248
1971491 0
1971503 50
1971514 0
1971606 50
1971646 0
1971657 0
1971728 0
1971740 0
1971785 0
1971855 182
1971978 0
1972004 0
1972050 0
1972126 0
1972216 236
1972262 37
1972294 16
1972430 92
1972450 0
1972516 11
1972687 12
1972707 192
1972741 219
1972748 136
1972927 0
1973201 78
1973359 34
1973622 0
1973675 0
1973843 31
1973851 0
1973879 542
1973899 0
1973985 0
1974063 50
1974093 0
1974128 13
1974188 0
1974664 0
1974731 16
1974733 91
1974788 233
1974872 208
1974885 51
1974927 421
1975080 0
1975156 0
1975172 225
1975328 0
1975402 46
1975472 403
1975527 0
1975596 128
1975705 0
1975712 19
1975736 37
1975818 0
1976065 0
1976166 0
1976179 0
1976183 490
1976225 183
1976259 14
1976356 23
1976667 214
1976679 0
1976721 474
1976723 500
1976763 0
1976794 0
1976903 43
1976991 210
1977059 141
1977080 293
1977233 0
1977283 0
1977329 28
1977380 47
1977403 0
1977440 89
1977470 0
1977473 142
1977500 24
1977554 26
1977630 35
1977632 0
1977674 0
1977694 0
1977729 7
1977787 0
1977799 0
1977835 0
1977841 17
1977886 0
1977942 0
1977965 59
1977972 0
1978003 0
1978132 0
1978148 0
1978155 34
1978252 135
1978270 52
1978286 0
1978289 108
1978297 0
1978302 0
1978305 0
1978347 0
1978381 16
1978405 0
1978426 42
1978471 137
1978474 0
1978518 0
1978597 192
1978814 8
1978816 135
1978837 0
1978844 4
1978846 3
1978858 0
1978980 324
1978984 249
1979027 27
1979049 0
1979064 0
1979137 0
1979192 461
1979220 0
1979338 61
1979384 0
1979405 18
1979473 0
1979503 0
1979529 0
1979712 2
1979750 0
1979755 0
1979763 0
1979928 0
1979972 0
1980023 46
1980053 0
1980059 131
1980130 0
1980184 0
1980197 0
1980419 0
1980434 3
1980478 0
1980543 0
1980675 72
1980762 34
1980923 87
1981040 22
1981042 0
1981051 0
1981145 138
1981212 0
1981410 0
1981509 39
1981549 51
1981602 0
1981615 0
1981658 0
1981686 0
1981758 0
1981777 0
1981915 0
1982253 0
1982345 13
1982390 0
1982412 0
1982450 0
1982467 0
1982490 0
1982531 0
1982534 139
1982583 0
1982588 0
1982595 0
1982610 0
1982616 0
1982621 0
1982631 0
1982649 0
1982694 0
1982705 0
1982709 0
1982718 0
1982723 0
1982741 0
1982751 0
1982768 0
1982772 0
1982801 0
1982816 0
1982847 0
1982858 0
1982886 0
1983330 104
1983360 0
1983369 0
1983404 19
1983407 21
1983442 0
1983485 0
1983500 0
1983521 0
1983548 0
1983608 0
1983610 0
1983659 0
1983668 0
1983734 0
1983866 0
1984007 120
1984010 0
1984031 0
1984040 0
1984066 0
1984143 0
1984185 52
1984268 74
1984315 16
1984357 46
1984494 10
1984561 0
1984731 0
1984761 27
1984813 0
1984850 97
1984875 229
1984879 0
1984905 0
1984914 0
1984925 36
1984980 212
1985013 43
1985035 175
1985040 69
1985082 51
1985179 7
1985190 176
1985202 8
1985214 0
1985223 362
1985257 0
1985316 270
1985322 59
1985367 220
1985406 26
1985412 94
1985433 46
1985568 258
1985625 10
1985729 78
1985745 0
1985823 0
1985853 0
1985908 0
1986007 3
1986083 1
1986164 0
1986179 15
1986196 0
1986221 0
1986242 0
1986287 0
1986308 0
1986419 26
1986439 17
1986461 0
1986549 0
1986588 164
1986592 161
1986660 0
1986666 0
1986694 0
1986787 0
1986818 54
1986825 0
1986855 0
1986874 0
1986883 0
1986930 0
1986947 4
1986992 0
1987011 22
1987194 0
1987247 0
1987293 0
1987321 0
1987362 0
1987412 0
1987418 0
1987516 0
1987523 0
1987551 0
1987629 0
1987633 0
1987671 0
1987699 0
1987776 170
1987779 90
1987818 35
1987824 92
1987926 104
1987928 37
1987949 22
1987962 79
1988037 13
1988050 0
1988056 3
1988065 0
1988084 8
1988187 17
1988211 44
1988238 146
1988252 19
1988266 13
1988438 38
1988460 41
1988469 101
1988556 256
1988559 60
1988677 24
1988681 31
1988731 1
1988853 168
1988884 95
1988981 42
1989104 68
1989114 0
1989126 0
1989164 206
1989168 288
1989269 136
1989424 397
1989426 175
1989476 25
1989500 0
1989507 0
1989564 0
1989756 72
1989834 0
1989866 36
1990023 0
1990069 0
1990176 17
1990209 54
1990328 106
1990392 116
1990482 0
1990609 0
1990735 0
1990978 0
1991080 145
1991082 580
1991455 0
1991482 38
1991563 12
1991572 0
1991905 11
1991932 0
1992220 0
1992229 0
1992250 0
1992318 52
1992393 0
1992524 4
1992547 37
1992610 28
1992664 14
1992707 49
1992768 8
1992896 18
1992930 0
1992970 218
1993007 29
1993053 147
1993176 160
1993199 0
1993254 0
1993265 53
1993291 1010
1993293 192
1993366 17
1993372 575
1993402 881
1993443 0
1993452 137
1993521 0
1993567 204
1993638 0
1993790 64
1993847 0
1993902 113
1993975 1
1993977 209
1994069 0
1994081 329
1994138 0
1994195 0
1994259 0
1994366 0
1994373 149
1994383 0
1994428 3
1994666 0
1994681 0
1994744 0
1994876 24
1994910 297
1994940 155
1995039 0
1995133 347
1995163 49
1995259 966
1995345 38
1995417 102
1995475 0
1995488 0
1995625 0
1995694 41
1995816 0
1995876 4
1995983 0
1996030 0
1996042 0
1996049 0
1996176 39
1996273 107
1996304 164
1996426 0
1996476 18
1996480 29
1996598 70
1996601 237
1996688 106
1996697 47
1996719 23
1996891 11
1996905 10
1996919 146
1996946 39
1996970 15
1997073 8
1997092 0
1997101 0
1997107 0
1997120 10
1997195 88
1997208 26
1997229 22
1997231 105
1997333 79
1997339 44
1997378 84
1997381 159
1997482 12
1997716 189
1997781 39
1997935 81
1998157 61
1998233 0
1998483 85
1998617 0
1998689 6
1998715 76
1998820 16
1998838 30
1998903 0
1998922 0
1998927 0
1998955 38
1999068 35
1999126 0
1999128 2
1999139 0
1999143 0
1999217 10
1999223 0
1999308 4
1999369 0
1999390 22
1999416 0
1999540 240
1999548 27
1999557 21
1999580 0
1999596 32
1999645 193
1999686 0
1999698 0
1999701 0
1999725 262
1999780 40
1999870 0
1999978 86
2000026 440
2000047 0
2000049 0
2000055 0
2000061 0
2000063 0
2000135 369
2000158 115
2000171 9
2000193 0
2000297 0
2000310 0
2000392 0
2000431 22
2000506 191
2000547 13
2000620 324
2000688 58
2000753 4
2000765 58
2000797 301
2000865 0
2000872 655
2000997 16
2001031 1
2001313 171
2001681 0
2001729 55
2001781 287
2001831 52
2001921 15
2001933 816
2001935 97
2002044 0
2002078 54
2002395 274
2002439 512
2002495 17
2002547 166
2002594 277
2002605 177
2002614 213
2002701 0
2002722 39
2002744 149
2002885 99
2002901 0
2002953 0
2003086 0
2003115 0
2003137 0
2003221 31
2003244 430
2003453 0
2003481 0
2003505 220
2003551 0
2003598 253
2003602 0
2003643 75
2003704 0
2003748 6
2003821 208
2003841 160
2003868 14
2004008 0
2004133 551
2004145 0
2004338 0
2004368 221
2004429 370
2004440 587
2004582 140
2004769 334
2004817 852
2004895 269
2004901 11
2004984 30
2005015 0
2005066 288
2005083 61
2005102 288
2005171 0
2005178 144
2005219 0
2005285 0
2005313 13
2005423 394
2005626 145
2005657 0
2005696 13
2005772 0
2005795 0
2005803 0
2005811 91
2005943 168
2006013 0
2006061 114
2006196 0
2006214 297
2006232 152
2006240 0
2006256 27
2006289 87
2006312 0
2006322 74
2006352 0
2006421 18
2006483 0
2006505 140
2006511 0
2006523 94
2006530 0
2006630 0
2006653 2
2006737 0
2006829 15
2006841 0
2006945 0
2006988 130
2007068 118
2007167 0
2007202 0
2007236 0
2007378 0
2007425 0
2007497 26
2007571 138
2007653 0
2007680 0
2007757 182
2007775 0
2007777 191
2007790 0
2007812 0
2007831 74
2007842 0
2007880 19
2007920 0
2007931 94
2007988 0
2008008 2
2008091 32
2008116 0
2008231 111
2008249 5
2008270 9
2008363 17
2008417 0
2008429 0
2008462 340
2008468 0
2008497 361
2008705 0
2008707 229
2008732 0
2008753 0
2008771 64
2008785 45
2008824 0
2008915 111
2008917 126
2008936 494
2008948 0
2008984 0
2009128 4
2009187 36
2009196 0
2009352 10
2009373 0
2009404 190
2009487 0
2009515 217
2009577 57
2009607 0
2009638 44
2009687 143
2009878 0
2009906 33
2009919 443
2010026 0
2010074 91
2010097 35
2010133 0
2010150 0
2010265 109
2010398 7
2010433 0
2010464 0
2010471 40
2010494 1
2010546 0
2010601 1
2010618 0
2010622 13
2010633 9
2010723 0
2010744 153
2010803 0
2010812 188
2010853 0
2010866 183
2010950 2
2010952 28
2010970 10
2011093 0
2011110 0
2011188 0
2011203 5
2011259 16
2011275 0
2011343 0
2011515 0
2011521 1
2011540 0
2011585 0
2011604 24
2011628 255
2011878 0
2011915 0
2011941 0
2011947 0
2011953 0
2011958 0
2011976 0
2011993 0
2012039 0
2012082 0
2012122 12
2012151 0
2012178 0
2012377 0
2012411 0
2012596 0
2012614 0
2012627 26
2012654 27
2012657 132
2012671 254
2012677 719
2012687 0
2012779 0
2012812 0
2012835 0
2012847 0
2013204 0
2013287 0
2013568 0
2013593 39
2013914 0
2014059 29
2014164 28
2014200 0
2014419 19
2014463 48
2014639 0
2014668 0
2014690 0
2014692 678
2014698 122
2014714 115
2014719 120
2014723 831
2014754 21
2014761 15
2014857 0
2014929 0
2014983 128
2015039 80
2015076 155
2015160 41
2015170 0
2015244 109
2015260 0
2015438 0
2015534 18
2015540 0
2015671 18
2015698 4
2015717 0
2015765 260
2015863 72
2015866 389
2015870 64
2015878 0
2015975 11
2015984 344
2016058 0
2016110 66
2016461 189
2016519 0
2016533 41
2016725 549
2016761 225
2016810 0
2016839 511
2016932 237
2017058 44
2017286 0
2017374 503
2017415 32
2017555 0
2017568 0
2017588 119
2017636 41
2017690 0
2017736 0
2017776 0
2017807 0
2017815 0
2017868 0
2018028 26
2018052 0
2018162 0
2018233 0
2018303 0
2018341 0
2018352 0
2018453 0
2018584 0
2018619 0
2018690 0
2018775 0
2018888 0
2018973 0
2019046 0
2019250 0
2019316 0
2019324 0
2019641 0
2019667 0
2019721 0
2019799 0
2019835 0
2019860 0
2019875 0
2019917 0
2020032 0
2020059 0
2020099 0
2020115 0
2020155 0
2020262 0
2020514 0
2020562 0
2020568 0
2020571 0
2020618 0
2020666 0
2020702 0
2020768 0
2020989 0
2021024 0
2021108 0
2021177 0
2021249 0
2021272 0
2021342 0
2021402 0
2021448 0
2021451 0
2021465 0
2021485 0
2021512 0
2021530 0
2021541 0
2021678 0
2021700 0
2021765 0
2021802 0
2021816 0
2021818 0
2021874 0
2021969 0
2021981 0
2022053 0
2022183 0
2022209 74
2022223 18
2022227 0
2022376 0
2022479 0
2022723 0
2022749 0
2022851 0
2022868 0
2022909 0
2022959 0
2022977 0
2023430 70
2023459 61
2023473 22
2023501 0
2023514 9
2023579 1
2023588 15
2023714 0
2023773 0
2023906 0
2023939 7
2024060 0
2024180 69
2024268 0
2024296 0
2024327 42
2024348 0
2024483 0
2024486 97
2024563 0
2024573 0
2024587 0
2024591 0
2024675 0
2024694 2
2024701 0
2024761 0
2024811 10
2024876 108
2025045 49
2025056 0
2025078 10
2025091 153
2025120 0
2025130 22
2025142 0
2025169 0
2025176 0
2025185 212
2025187 70
2025317 0
2025342 652
2025346 229
2025433 0
2025446 0
2025514 63
2025589 224
2025630 0
2025718 68
2025750 329
2025754 741
2025760 27
2025957 4
2026003 123
2026099 0
2026257 0
2026307 1
2026329 0
2026351 0
2026396 0
2026462 302
2026491 2
2026660 346
2026715 163
2026735 575
2026743 0
2026774 65
2026835 332
2026922 0
2026962 105
2027003 131
2027207 50
2027243 1205
2027249 459
2027290 3
2027329 22
2027362 0
2027400 0
2027446 0
2027537 157
2027552 1172
2027554 0
2027573 93
2027823 0
2027833 0
2027889 1
2027924 0
2027969 13
2027986 277
2027989 291
2028059 233
2028108 28
2028169 0
2028226 526
2028253 280
2028311 0
2028331 338
2028441 0
2028466 577
2028470 245
2028557 0
2028570 0
2028638 60
2028713 234
2028754 0
2028842 75
2028874 333
2028878 713
2028884 22
2029036 6
2029082 30
2029111 34
2029178 0
2029383 221
2029408 0
2029430 16
2029453 8
2029475 147
2029518 25
2029541 0
2029560 0
2029613 153
2029656 0
2029660 0
2029723 0
2029759 0
2029770 41
2029853 212
2029883 456
2029956 0
2029963 0
2030019 0
2030043 34
2030087 0
2030162 0
2030290 121
2030302 0
2030317 173
2030328 81
2030331 0
2030361 0
2030507 78
2030521 76
2030599 391
2030641 0
2030664 44
2030679 0
2030693 65
2030702 0
2030706 0
2030855 0
2030870 21
2030886 184
2030976 2
2031038 0
2031042 0
2031061 2
2031080 0
2031133 0
2031140 0
2031163 0
2031177 0
2031205 0
2031351 0
2031361 0
2031457 0
2031503 0
2031526 0
2031604 0
2031638 0
2031741 0
2031753 0
2031828 0
2031872 0
2031884 0
2031904 0
2031926 0
2031936 0
2031964 0
2031991 0
2032016 0
2032027 0
2032031 0
2032048 0
2032063 0
2032125 0
2032151 0
2032168 0
2032207 17
2032231 0
2032250 0
2032401 0
2032404 0
2032497 0
2032525 0
2032593 192
2032756 6
2032999 0
2033108 0
2033116 0
2033216 0
2033330 0
2033411 0
2033424 0
2033458 0
2033481 0
2033530 0
2033638 47
2033648 0
2033677 0
2033728 0
2033743 0
2033749 0
2033779 0
2033805 0
2033840 0
2033927 0
2033981 0
2033983 2
2034107 0
2034201 0
2034216 0
2034288 0
2034432 0
2034440 0
2034459 0
2034481 0
2034561 0
2034598 0
2034608 68
2034712 0
2034742 42
2034782 0
2034847 0
2034941 0
2034997 0
2035096 0
2035164 0
2035171 0
2035193 0
2035219 0
2035262 0
2035378 0
2035389 0
2035422 0
2035428 0
2035447 0
2035643 0
2035652 0
2035669 0
2035799 0
2035813 0
2035815 0
2035898 0
2036007 0
2036111 0
2036338 0
2036358 0
2036409 0
2036474 0
2036491 0
2036522 0
2036798 0
2037004 0
2037023 0
2037031 0
2037051 0
2037081 0
2037150 0
2037168 7
2037241 0
2037356 0
2037369 40
2037438 0
2037482 0
2037612 0
2037709 0
2037743 0
2037779 0
2037888 0
2037987 0
2038005 0
2038010 0
2038038 0
2038083 0
2038164 0
2038260 0
2038262 0
2038272 0
2038287 0
2038379 0
2038414 0
2038530 65
2038559 0
2038692 2
2038729 0
2038735 0
2038754 0
2038767 0
2038771 0
2038773 0
2038811 185
2038836 0
2038896 0
2038925 0
2038936 0
2038939 0
2038948 0
2038957 0
2039055 0
2039059 0
2039077 0
2039102 0
2039109 0
2039118 105
2039132 45
2039134 0
2039173 136
2039199 0
2039370 46
2039403 0
2039532 0
2039559 0
2039602 0
2039672 41
2039739 0
2039820 7
2039876 495
2039884 364
2039918 33
2039921 107
2039973 38
2040129 5
2040143 273
2040167 188
2040193 110
2040227 30
2040347 0
2040375 122
2040545 78
2040560 0
2040572 52
2040599 0
2040644 109
2040647 175
2040662 132
2040712 0
2040737 109
2040740 75
2040771 0
2040847 213
2040857 0
2040872 0
2040878 35
2040995 0
2041069 0
2041104 0
2041123 0
2041169 0
2041229 0
2041307 14
2041440 0
2041458 15
2041497 187
2041526 0
2041577 20
2041608 101
2041650 0
2041671 0
2041689 0
2041711 109
2041762 0
2041773 0
2041800 54
2041824 54
2041921 0
2041986 0
2041993 17
2042017 0
2042046 1277
2042048 103
2042133 209
2042146 204
2042211 156
2042278 133
2042286 98
2042333 0
2042415 300
2042451 45
2042457 0
2042519 95
2042693 0
2042745 0
2042761 0
2042784 183
2042791 0
2042812 0
2042833 98
2042909 26
2042960 0
2042989 89
2043158 17
2043253 49
2043270 13
2043328 26
2043357 0
2043367 0
2043382 0
2043400 0
2043429 245
2043496 84
2043516 80
2043594 552
2043669 5
2043798 0
2043834 536
2043840 48
2044023 242
2044071 0
2044086 33
2044088 277
2044139 0
2044150 180
2044153 135
2044240 63
2044303 0
2044442 0
2044678 101
2044759 0
2044773 0
2044784 172
2044805 0
2044900 0
2044924 0
2045021 0
2045042 0
2045105 0
2045243 0
2045253 19
2045309 20
2045319 0
2045414 39
2045435 8
2045458 18
2045460 246
2045585 69
2045600 26
2045610 162
2045777 270
2045780 0
2045841 0
2045861 0
2045868 0
2046009 0
2046047 118
2046226 136
2046332 13
2046339 0
2046409 51
2046411 18
2046473 0
2046577 0
2046652 107
2046720 0
2046729 0
2046761 0
2046776 17
2046783 164
2046875 44
2046913 38
2046932 0
2047007 0
2047014 0
2047024 0
2047046 0
2047066 0
2047176 0
2047185 91
2047203 13
2047225 270
2047229 261
2047245 0
2047329 32
2047349 26
2047397 0
2047413 35
2047418 0
2047429 0
2047506 0
2047522 0
2047572 0
2047587 0
2047607 0
2047628 0
2047630 2
2047688 50
2047729 1
2047868 0
2047875 0
2047960 0
2048013 31
2048034 0
2048145 0
2048211 0
2048255 0
2048330 0
2048338 0
2048369 18
2048414 0
2048439 84
2048443 0
2048530 0
2048611 309
2048686 4
2048774 1
2048815 1
2048851 219
2048857 0
2048880 0
2048916 100
2049020 0
2049029 0
2049137 0
2049170 54
2049198 0
2049224 0
2049332 0
2049419 0
2049550 24
2049603 0
2049653 0
2049679 0
2049712 0
2049747 0
2049791 3
2049811 421
2049823 6
2049839 192
2049868 129
2049882 64
2049937 31
2049950 6
2049966 51
2050021 0
2050035 91
2050053 268
2050081 101
2050134 702
2050148 135
2050209 38
2050246 0
2050270 18
2050338 113
2050374 357
2050380 189
2050546 0
2050634 139
2050659 137
2050682 0
2050684 72
2050726 0
2050756 144
2050804 0
2050815 1004
2050817 106
2050826 98
2050875 176
2050945 23
2051137 13
2051184 0
2051254 0
2051327 66
2051331 66
2051414 94
2051473 0
2051495 98
2051515 0
2051570 0
2051634 116
2051699 142
2051741 0
2051746 0
2051856 0
2051966 263
2051992 0
2052026 0
2052202 0
2052270 0
2052292 0
2052309 18
2052440 45
2052525 0
2052565 0
2052624 40
2052667 0
2052712 0
2052725 0
2052761 24
2052848 37
2052852 86
2052866 0
2052895 41
2052940 109
2052968 58
2052979 0
2052982 33
2053018 0
2053095 352
2053117 0
2053151 154
2053159 0
2053168 56
2053194 0
2053254 148
2053287 9
2053369 71
2053386 67
2053508 0
2053580 32
2053596 4
2053641 468
2053887 0
2053894 217
2053926 1200
2053930 1837
2053940 89
2053982 106
2053984 474
2054032 104
2054048 171
2054062 0
2054103 125
2054118 100
2054158 70
2054172 12
2054227 0
2054240 124
2054283 0
2054311 646
2054331 0
2054350 311
2054416 65
2054533 0
2054571 0
2054661 0
2054754 57
2054762 0
2054796 14
2054873 0
2054958 81
2054977 275
2055064 171
2055068 1135
2055070 345
2055205 81
2055221 317
2055270 63
2055364 99
2055386 9
2055460 0
2055469 0
2055484 69
2055524 0
2055534 0
2055558 0
2055592 0
2055615 60
2055622 13
2055640 2
2055672 0
2055682 232
2055775 33
2055790 35
2055821 47
2055855 22
2055925 10
2055940 65
2055947 58
2055959 1
2056065 0
2056137 0
2056169 207
2056208 5
2056270 173
2056347 0
2056351 5
2056353 0
2056366 0
2056373 0
2056382 484
2056399 0
2056466 106
2056534 54
2056558 64
2056619 0
2056650 114
2056699 0
2056740 158
2056752 589
2056758 930
2056794 194
2056833 256
2056836 627
2056842 8
2056880 0
2056908 18
2057037 0
2057102 129
2057145 22
2057160 76
2057198 0
2057215 20
2057229 64
2057286 0
2057343 3
2057384 102
2057421 0
2057448 221
2057451 43
2057467 102
2057474 800
2057480 0
2057541 23
2057571 42
2057672 169
2057701 83
2057747 366
2057755 0
2057831 0
2058056 76
2058191 162
2058206 0
2058239 0
2058413 20
2058415 5
2058421 88
2058469 0
2058486 0
2058579 0
2058602 31
2058604 127
2058609 0
2058625 0
2058645 0
2058725 0
2058866 3
2058877 0
2058893 0
2058992 0
2059013 0
2059121 0
2059137 0
2059149 69
2059182 0
2059237 0
2059272 0
2059285 0
2059310 0
2059313 102
2059328 0
2059335 15
2059339 0
2059341 0
2059372 0
2059472 0
2059549 0
2059608 3
2059621 155
2059662 310
2059731 0
2059793 105
2059856 1252
2059862 0
2059910 70
2059972 247
2059976 189
2060091 2
2060166 0
2060177 9
2060223 0
2060280 0
2060330 144
2060375 50
2060406 58
2060462 59
2060534 271
2060585 300
2060631 0
2060723 0
2060732 20
2060840 413
2060889 0
2060924 1
2060950 4
2060972 93
2061056 832
2061144 0
2061163 0
2061179 65
2061184 0
2061204 55
2061246 1
2061504 0
2061550 4
2061594 0
2061873 0
2062041 0
2062097 8
2062150 241
2062317 0
2062381 62
2062415 482
2062490 97
2062614 0
2062642 0
2062717 0
2062760 102
2062810 91
2062866 0
2062960 227
2062997 28
2063191 32
2063227 618
2063293 66
2063423 259
2063566 236
2063658 39
2063749 86
2063758 131
2063790 16
2063798 14
2063821 0
2063850 0
2063866 0
2063959 167
2064008 204
2064149 190
2064214 62
2064217 564
2064258 0
2064298 560
2064442 876
2064460 88
2064468 1421
2064495 0
2064556 141
2064601 0
2064618 0
2064667 0
2064689 38
2064710 19
2064770 0
2064787 12
2064798 226
2064846 0
2064861 54
2064873 34
2064919 94
2065143 0
2065206 211
2065361 0
2065449 303
2065661 22
2065744 192
2065903 78
2065940 98
2065947 0
2065972 222
2065996 298
2066056 0
2066236 765
2066242 0
2066278 2
2066416 56
2066498 86
2066535 100
2066650 0
2066667 0
2066708 0
2066756 0
2066922 0
2066960 0
2066967 0
2067075 0
2067093 11
2067124 0
2067163 0
2067327 0
2067347 0
2067417 0
2067501 0
2067551 0
2067611 0
2067675 0
2067727 0
2067738 0
2067760 0
2067807 0
2067890 0
2068014 0
2068159 0
2068319 0
2068360 0
2068389 0
2068436 0
2068456 0
2068490 0
2068497 0
2068519 0
2068563 0
2068599 0
2068630 0
2068812 515
2068895 0
2068908 13
2068950 140
2068962 0
2069010 10
2069066 2
2069136 0
2069167 0
2069204 0
2069261 0
2069264 0
2069317 0
2069334 0
2069379 0
2069426 0
2069450 0
2069461 0
2069469 0
2069583 0
2069587 0
2069593 0
2069614 0
2069652 165
2069732 9
2069750 0
2069814 118
2069837 0
2069934 0
2069961 0
2070108 0
2070160 74
2070235 0
2070271 0
2070418 0
2070430 63
2070437 0
2070503 0
2070530 181
2070623 26
2070645 0
2070665 0
2070768 21
2070825 0
2070895 208
2070903 0
2071151 2
2071211 106
2071286 38
2071349 402
2071466 88
2071482 4
2071544 0
2071571 25
2071735 0
2071894 61
2071917 0
2071942 103
2071948 0
2071960 0
2071979 0
2072045 0
2072085 0
2072092 0
2072162 0
2072179 0
2072240 0
2072333 0
2072364 161
2072477 0
2072504 433
2072507 0
2072516 0
2072519 46
2072526 240
2072533 97
2072616 0
2072651 0
2072715 0
2072771 0
2072807 0
2072855 0
2072953 0
2073069 0
2073095 0
2073142 0
2073231 0
2073249 0
2073297 0
2073372 0
2073379 0
2073397 0
2073455 0
2073508 0
2073612 0
2073634 0
2073767 0
2073769 0
2073829 10
2073866 0
2074004 8
2074030 31
2074068 0
2074175 67
2074198 0
2074224 34
2074288 28
2074304 82
2074307 0
2074435 44
2074484 0
2074540 0
2074596 0
2074643 281
2074704 0
2074711 0
2074718 74
2074739 14
2074758 0
2074762 146
2074793 9
2074802 0
2074820 51
2074851 21
2074951 0
2075028 0
2075033 0
2075072 0
2075087 0
2075125 0
2075156 0
2075212 0
2075312 0
2075413 0
2075516 0
2075596 436
2075618 29
2075647 0
2075667 1
2075709 0
2075849 147
2076007 0
2076110 0
2076144 0
2076147 0
2076204 0
2076206 0
2076213 0
2076222 0
2076236 0
2076461 0
2076732 0
2076816 0
2076918 0
2076927 0
2076986 0
2077026 0
2077135 0
2077195 0
2077217 0
2077272 0
2077299 0
2077319 0
2077325 0
2077403 0
2077451 0
2077483 0
2077512 0
2077535 0
2077557 0
2077567 0
2077584 0
2077739 0
2077774 0
2077785 0
2077806 0
2077861 0
2077863 0
2077945 0
2078067 0
2078088 0
2078124 0
2078186 0
2078190 0
2078214 0
2078217 0
2078229 0
2078282 0
2078288 0
2078300 0
2078337 0
2078378 0
2078565 0
2078567 0
2078586 0
2078629 0
2078649 0
2078686 0
2078700 30
2078746 77
2078757 100
2078776 410
2078865 23
2079051 46
2079190 0
2079230 30
2079249 0
2079277 55
2079307 0
2079317 100
2079482 88
2079545 0
2079571 0
2079587 26
2079641 27
2079707 274
2079755 39
2079790 49
2079818 68
2079950 47
2080011 0
2080064 3
2080176 61
2080281 681
2080418 430
2080457 0
2080473 1
2080581 65
2080634 0
2080661 118
2080677 0
2080694 2
2080702 62
2080710 141
2080748 3
2080753 207
2080852 420
2080902 100
2080936 0
2080954 0
2080995 6
2081014 80
2081050 13
2081087 1
2081147 27
2081149 229
2081188 0
2081266 435
2081329 313
2081332 184
2081401 230
2081432 132
2081614 25
2081638 145
2081644 429
2081680 640
2081726 34
2081764 0
2081781 148
2081827 37
2081968 50
2082031 268
2082096 0
2082118 55
2082277 118
2082311 13
2082385 54
2082388 16
2082448 0
2082490 65
2082502 123
2082517 0
2082526 0
2082553 51
2082592 0
2082667 0
2082818 0
2082833 0
2082836 0
2082851 0
2082868 0
2082876 0
2082889 0
2082937 0
2083115 0
2083124 0
2083354 0
2083395 0
2083426 0
2083613 1
2083649 0
2083711 0
2083884 0
2083901 0
2083907 0
2083934 0
2083958 0
2084098 0
2084118 0
2084145 0
2084147 0
2084192 0
2084253 0
2084288 0
2084315 0
2084385 0
2084437 0
2084453 0
2084461 0
2084479 0
2084496 0
2084520 0
2084530 0
2084536 0
2084540 0
2084547 0
2084630 0
2084636 0
2084688 221
2084757 0
2084818 127
2084856 0
2084914 0
2084946 0
2085159 0
2085318 0
2085507 0
2085757 0
2085801 0
2085854 0
2085884 0
2086023 0
2086036 0
2086073 0
2086119 0
2086286 0
2086323 0
2086363 0
2086470 0
2086503 0
2086554 0
2086566 0
2086713 0
2086740 0
2086894 0
2086932 0
2086994 0
2087013 0
2087032 427
2087035 7
2087139 0
2087159 30
2087162 434
2087282 0
2087319 211
2087350 654
2087378 190
2087451 64
2087501 226
2087512 118
2087542 139
2087595 422
2087621 1239
2087769 86
2087906 9
2087912 11
2087923 0
2087925 5
2087934 16
2087942 0
2087972 0
2088015 0
2088086 29
2088096 0
2088183 0
2088214 0
2088333 0
2088522 0
2088549 0
2088558 13
2088611 32
2088773 3
2088909 0
2088927 0
2089121 39
2089259 149
2089334 81
2089559 80
2089566 372
2089642 17
2089774 1
2089928 5
2089973 0
2090026 0
2090113 0
2090152 0
2090239 1
2090261 147
2090294 11
2090303 0
2090434 9
2090461 230
2090517 0
2090814 2
2090932 0
2090953 0
2090985 0
2091096 32
2091118 48
2091144 0
2091228 4
2091506 183
2091700 10
2091767 259
2091822 0
2091850 0
2091857 0
2091878 142
2092070 0
2092106 61
2092108 156
2092124 8
2092208 0
2092224 92
2092233 75
2092241 77
2092362 482
2092403 176
2092477 165
2092545 805
2092557 193
2092602 120
2092702 278
2093008 0
2093065 0
2093082 148
2093086 82
2093098 0
2093114 395
2093226 818
2093242 0
2093450 119
2093483 469
2093531 0
2093542 436
2093555 32
2093652 947
2093664 41
2093684 2
2093700 141
2093708 17
2093718 105
2093724 15
2093732 46
2093740 142
2093764 617
2093801 55
2093876 206
2093879 298
2093913 0
2093984 112
2094161 80
2094182 485
2094473 91
2094538 93
2094560 243
2094590 31
2094713 64
2094845 103
2095038 228
2095088 136
2095219 77
2095257 0
2095302 0
2095306 0
2095331 0
2095497 0
2095562 0
2095596 0
2095616 0
2095682 0
2095702 0
2095906 0
2095961 0
2095997 0
2096106 0
2096174 3
2096255 65
2096394 21
2096475 25
2096633 305
2096643 333
2096646 50
2096658 0
2096680 0
2096689 2
2096711 0
2096718 0
2096728 0
2096733 0
2096748 0
2096754 194
2096864 142
2097039 35
2097125 0
2097131 267
2097134 0
2097171 470
2097297 0
2097390 362
2097586 51
2097668 3
2097682 0
2097760 0
2097824 0
2097918 0
2097933 36
2097985 0
2097997 53
2098005 201
2098022 0
2098207 0
2098792 11
2098836 151
2098859 0
2098893 0
2099031 0
2099163 8
2099197 0
2099209 13
2099522 0
2099582 0
2099663 0
2099667 93
2099680 142
2099692 127
2100120 31
2100169 0
2100334 0
2100526 218
2100717 0
2100823 8
2100839 0
2100987 0
2101012 0
2101182 0
2101192 10
2101228 0
2101525 0
2101541 0
2101618 0
2101646 0
2101652 50
2101665 0
2101773 0
2101835 0
2101872 0
2101952 0
2102018 0
2102076 0
2102102 0
2102533 0
2102590 0
2102669 0
2102708 0
2102720 0
2102791 0
2102811 0
2102856 0
2102876 0
2102962 0
2103003 0
2103087 0
2103091 0
2103094 0
2103099 0
2103185 332
2103242 54
2103268 11
2103593 7
2103626 0
2103682 75
2103798 8
2103848 25
2103852 195
2103920 136
2103968 367
2103998 0
2104067 0
2104087 193
2104101 70
2104110 627
2104114 269
2104119 2
2104220 11
2104285 0
2104319 96
2104552 20
2104790 0
2104890 31
2104900 0
2104907 0
2104917 60
2104921 0
2104966 35
2104973 274
2105013 0
2105185 0
2105515 23
2105573 139
2105651 257
2105667 103
2105784 0
2105804 249
2105806 404
2105901 0
2105969 253
2106032 231
2106050 0
2106071 6
2106081 0
2106094 0
2106127 36
2106162 0
2106205 32
2106221 670
2106253 35
2106350 18
2106392 65
2106426 125
2106445 206
2106506 0
2106540 0
2106558 92
2106565 0
2106702 30
2106737 14
2106912 12
2106975 202
2106989 50
2107101 0
2107119 265
2107148 35
2107199 176
2107254 53
2107284 0
2107360 15
2107386 0
2107435 146
2107467 77
2107497 0
2107715 44
2107723 1075
2107792 86
2107875 0
2108147 287
2108227 0
2108244 124
2108258 0
2108324 115
2108326 68
2108333 0
2108402 108
2108405 129
2108431 0
2108460 240
2108520 0
2108671 0
2108703 0
2108739 11
2108887 107
2108906 39
2109082 0
2109096 0
2109109 38
2109111 371
2109117 0
2109138 38
2109221 73
2109223 62
2109237 0
2109254 0
2109284 0
2109359 0
2109393 0
2109468 0
2109526 0
2109767 153
2109846 0
2109883 102
2109925 80
2109952 68
2110006 178
2110008 66
2110054 0
2110079 114
2110105 0
2110166 202
2110277 325
2110368 625
2110384 282
2110504 0
2110830 130
2110997 154
2111026 0
2111044 23
2111080 0
2111087 53
2111148 390
2111242 185
2111276 598
2111278 88
2111375 0
2111409 134
2111523 183
2111576 267
2111580 71
2111622 0
2111730 112
2111832 236
2111838 1284
2112060 178
2112134 51
2112318 0
2112428 247
2112482 282
2112496 0
2112503 0
2112534 0
2112582 16
2112599 25
2112628 20
2112770 59
2112831 0
2112910 120
2112992 0
2113022 0
2113031 0
2113056 308
2113139 28
2113386 0
2113419 0
2113503 0
2113538 0
2113555 66
2113571 0
2113612 0
2113623 0
2113636 0
2113646 0
2113656 0
2113688 49
2113785 0
2113794 0
2113812 145
2113816 17
2113899 135
2114021 0
2114126 0
2114133 101
2114168 0
2114256 0
2114549 0
2114568 0
2114575 34
2114615 0
2114658 0
2114745 1
2114887 89
2114967 272
2115152 0
2115224 51
2115433 11
2115448 0
2115474 0
2115562 0
2115612 0
2115694 80
2115752 72
2115771 0
2115800 26
2115953 0
2116013 0
2116265 44
2116271 4
2116278 0
2116304 0
2116368 144
2116408 0
2116463 190
2116474 110
2116551 0
2116571 0
2116706 119
2116718 65
2116841 2
2116925 3
2116952 37
2117008 0
2117246 0
2117310 0
2117361 126
2117433 67
2117435 29
2117476 154
2117516 34
2117672 185
2117674 303
2117730 396
2117819 0
2117828 104
2117871 0
2118012 0
2118143 7
2118243 3
2118371 148
2118442 103
2118444 0
2118462 299
2118506 132
2118664 23
2118716 0
2118783 42
2118827 0
2119031 0
2119046 0
2119065 38
2119094 34
2119286 0
2119309 66
2119332 25
2119416 0
2119433 0
2119444 0
2119589 34
2119689 278
2119707 0
2119725 166
2119740 0
2119813 0
2119825 0
2119832 19
2119869 371
2119955 0
2119982 119
2120081 106
2120105 0
2120159 11
2120225 0
2120298 0
2120310 170
2120339 98
2120388 0
2120417 67
2120487 0
2120568 0
2120599 0
2120636 0
2120644 66
2120695 103
2120739 28
2120754 0
2120796 133
2120810 1
2120919 54
2120927 5
2120957 0
2121007 186
2121069 163
2121094 0
2121126 0
2121135 19
2121342 113
2121361 158
2121409 44
2121439 334
2121469 55
2121543 0
2121567 88
2121603 10
2121610 0
2121676 56
2121682 32
2121729 83
2121752 27
2121872 188
2121888 0
2121924 1
2121991 0
2122073 0
2122079 170
2122131 0
2122219 0
2122406 89
2122561 0
2122668 653
2122670 1548
2122744 0
2122988 139
2123004 23
2123010 325
2123157 653
2123161 294
2123173 405
2123216 25
2123234 46
2123316 198
2123320 494
2123323 262
2123342 8
2123375 380
2123558 271
2123561 2
2123595 97
2123609 26
2123653 57
2123797 121
2123834 119
2123879 58
2123892 90
2123910 0
2123942 86
2124001 0
2124100 0
2124125 89
2124144 138
2124270 0
2124341 71
2124540 116
2124566 26
2124697 126
2124750 58
2124810 205
2124901 265
2125038 350
2125089 64
2125092 0
2125102 114
2125107 29
2125116 0
2125126 0
2125131 21
2125204 52
2125216 42
2125247 185
2125320 132
2125322 148
2125329 40
2125402 1
2125412 96
2125450 1
2125550 126
2125573 0
2125622 0
2125692 69
2125736 48
2125770 320
2125784 102
2125842 0
2125870 133
2125903 0
2125987 43
2126114 246
2126190 379
2126235 0
2126312 101
2126357 28
2126370 113
2126432 6
2126546 76
2126618 327
2126745 95
2126811 76
2126819 748
2126828 35
2126939 99
2127038 439
2127051 436
2127178 0
2127204 169
2127329 444
2127414 10
2127517 173
2127547 0
2127608 39
2127614 27
2127636 39
2127649 0
2127655 0
2127674 10
2127719 0
2127750 0
2127914 46
2127958 104
2127965 31
2127984 0
2128140 0
2128195 876
2128204 70
2128219 260
2128419 0
2128493 1
2128570 0
2128592 69
2128620 0
2128684 21
2128704 0
2128716 0
2128741 54
2128777 0
2128869 0
2128930 28
2128946 171
2128960 0
2129015 0
2129063 125
2129142 113
2129226 62
2129233 7
2129274 0
2129292 0
2129301 0
2129315 78
2129372 40
2129598 68
2129620 294
2129687 0
2129719 0
2129836 43
2129858 17
2129908 92
2130002 86
2130121 110
2130153 0
2130178 124
2130184 23
2130202 218
2130229 0
2130256 0
2130293 0
2130325 0
2130464 83
2130493 132
2130511 0
2130549 64
2130732 155
2130823 234
2130827 484
2130942 8
2130993 0
2131021 0
2131210 2
2131232 14
2131258 70
2131361 178
2131369 10
2131444 0
2131493 0
2131676 49
2131724 5
2131894 174
2131974 0
2131995 144
2132071 3
2132096 16
2132117 42
2132166 0
2132221 24
2132246 0
2132371 74
2132479 569
2132506 65
2132605 43
2132645 22
2132755 0
2132765 13
2132779 608
2132836 171
2132851 54
2132908 34
2133032 0
2133075 65
2133111 472
2133120 175
2133192 4
2133217 27
2133325 3
2133328 325
2133406 0
2133474 43
2133484 34
2133599 39
2133692 137
2133708 0
2133742 198
2133981 0
2134162 5
2134186 0
2134193 0
2134219 250
2134285 0
2134298 0
2134331 0
2134338 18
2134360 59
2134449 0
2134483 12
2134544 33
2134595 517
2134756 0
2134795 1
2134847 258
2134849 173
2134866 32
2134902 0
2134951 53
2135017 534
2135045 69
2135076 93
2135119 0
2135127 0
2135168 0
2135227 14
2135264 0
2135314 38
2135335 259
2135464 622
2135483 0
2135500 10
2135512 99
2135544 24
2135563 64
2135566 40
2135591 0
2135605 295
2135638 76
2135719 38
2135799 24
2135867 114
2135888 279
2135916 335
2135969 0
2135976 0
2136003 0
2136021 35
2136029 0
2136037 7
2136070 0
2136115 17
2136150 180
2136176 202
2136268 11
2136283 0
2136290 25
2136364 475
2136368 393
2136377 0
2136391 350
2136395 532
2136520 105
2136571 22
2136599 0
2136611 0
2136618 0
2136634 0
2136727 9
2136809 0
2136887 2
2136949 79
2137002 587
2137063 0
2137097 0
2137139 9
2137351 420
2137360 136
2137371 0
2137398 44
2137414 2
2137467 11
2137491 46
2137520 0
2137529 196
2137531 45
2137537 0
2137544 0
2137597 0
2137612 28
2137685 51
2137695 55
2137702 121
2137713 22
2137748 0
2137772 3
2137805 0
2137835 40
2137898 4
2137979 145
2138008 0
2138063 299
2138095 77
2138175 0
2138199 13
2138202 0
2138215 0
2138249 34
2138272 0
2138288 0
2138308 0
2138316 152
2138349 167
2138351 0
2138370 641
2138445 0
2138668 0
2138752 0
2138918 0
2138978 21
2139044 57
2139046 601
2139133 20
2139155 0
2139170 72
2139293 0
2139327 7
2139336 0
2139580 0
2139638 118
2139699 0
2139825 75
2139852 145
2139950 33
2139978 33
2139993 42
2140000 0
2140002 57
2140115 0
2140146 0
2140227 426
2140255 1032
2140257 86
2140355 18
2140424 0
2140435 0
2140456 0
2140474 72
2140702 0
2140712 0
2140791 136
2140813 0
2140819 48
2140899 25
2140903 937
2140938 598
2140951 37
2141023 84
2141073 773
2141222 42
2141652 847
2141682 0
2141827 0
2141839 0
2141887 0
2141900 0
2141918 0
2141923 0
2141926 0
2141938 0
2142007 5
2142071 169
2142101 0
2142135 42
2142177 526
2142183 68
2142199 173
2142306 191
2142371 0
2142376 52
2142389 0
2142394 0
2142464 22
2142512 39
2142531 0
2142653 155
2142665 18
2142705 0
2142934 125
2143006 0
2143080 25
2143116 0
2143153 74
2143161 0
2143386 50
2143456 148
2143490 96
2143524 0
2143536 3
2143557 0
2143586 69
2143614 0
2143673 157
2143704 20
2143738 272
2143799 0
2143863 69
2143884 0
2143892 72
2143966 0
2144006 1
2144024 3
2144103 0
2144147 0
2144205 172
2144252 0
2144268 0
2144304 0
2144326 0
2144366 0
2144376 0
2144430 0
2144440 98
2144466 26
2144571 0
2144644 0
2144664 0
2144816 0
2144907 0
2144928 0
2145083 0
2145215 0
2145228 156
2145246 54
2145255 16
2145292 312
2145441 35
2145487 358
2145515 16
2145712 599
2145753 32
2145882 180
2145951 0
2146089 0
2146109 17
2146246 0
2146284 0
2146302 0
2146427 59
2146454 0
2146496 21
2146514 45
2146733 0
2146837 6
2146844 0
2146857 2
2146897 8
2146921 168
2146983 835
2146998 2
2147093 60
2147190 120
2147197 0
2147211 66
2147263 0
2147391 7
2147479 5
2147569 126
2147576 0
2147599 0
2147639 47
2147644 331
2147655 105
2147901 107
2147926 50
2148012 0
2148038 64
2148179 119
2148209 299
2148238 40
2148332 154
2148409 79
2148428 0
2148457 79
2148503 62
2148518 0
2148589 57
2148613 0
2148618 119
2148882 141
2148936 0
2148952 22
2149007 25
2149047 2
2149050 0
2149099 70
2149108 262
2149145 0
2149176 136
2149203 0
2149214 60
2149219 0
2149229 0
2149242 0
2149297 0
2149352 0
2149406 176
2149472 106
2149483 3
2149527 0
2149550 0
2149603 467
2149607 159
2149635 0
2149711 0
2149718 0
2149756 247
2149786 0
2149829 50
2149841 0
2149946 74
2150015 36
2150068 0
2150171 457
2150192 0
2150232 211
2150290 0
2150407 0
2150559 723
2150587 285
2150594 37
2150615 22
2150766 37
2150797 56
2150821 192
2150827 220
2150905 105
2150924 412
2151028 487
2151036 46
2151046 0
2151103 0
2151145 23
2151212 404
2151262 428
2151277 157
2151327 0
2151338 417
2151395 0
2151434 0
2151509 121
2151585 0
2151625 470
2151658 1
2151696 292
2151715 36
2151737 307
2151771 102
2151784 37
2151883 0
2151919 243
2151980 0
2151990 0
2152110 68
2152210 25
2152297 0
2152330 93
2152387 29
2152406 0
2152426 0
2152461 57
2152491 85
2152611 0
2152637 0
2152661 0
2152678 152
2152714 230
2152747 139
2152760 0
2152903 104
2152908 550
2152918 0
2152924 0
2152994 18
2153053 117
2153125 48
2153198 0
2153222 64
2153279 0
2153386 52
2153408 81
2153456 0
2153571 0
2153584 0
2153619 21
2153643 77
2153650 0
2153665 45
2153980 0
2154079 0
2154116 0
2154189 0
2154199 0
2154228 0
2154260 0
2154289 0
2154322 0
2154456 0
2154656 0
2154696 0
2154737 0
2154835 0
2154874 0
2154943 0
2155054 0
2155096 0
2155102 0
2155152 0
2155184 0
2155201 0
2155292 0
2155426 0
2155475 0
2155483 0
2155522 0
2155648 0
2155715 0
2155774 0
2155805 0
2155819 0
2155828 0
2155921 0
2155971 0
2156029 0
2156036 0
2156063 0
2156087 0
2156136 0
2156176 0
2156194 24
2156204 18
2156238 0
2156295 0
2156351 0
2156423 0
2156440 0
2156573 0
2156581 0
2156583 0
2156595 0
2156602 0
2156639 0
2156658 141
2156716 420
2156818 36
2156825 307
2156833 0
2156875 139
2156983 91
2157062 102
2157082 126
2157135 48
2157146 0
2157161 125
2157229 84
2157237 0
2157311 0
2157433 0
2157497 17
2157504 0
2157512 0
2157554 29
2157662 169
2157878 0
2157934 91
2157958 0
2157999 0
2158010 62
2158013 176
2158030 0
2158053 93
2158093 0
2158272 103
2158317 0
2158386 7
2158400 0
2158436 5
2158484 3
2158520 0
2158688 7
2158718 0
2158808 0
2158824 17
2158901 23
2158937 19
2159091 71
2159145 120
2159155 2
2159178 0
2159288 0
2159369 0
2159467 0
2159471 5
2159481 0
2159512 0
2159578 22
2159742 0
2159792 0
2159821 159
2159922 75
2159962 0
2160052 36
2160105 132
2160209 0
2160301 0
2160310 24
2160323 3
2160330 85
2160337 0
2160396 86
2160415 0
2160527 0
2160544 40
2160583 0
2160664 66
2160721 0
2160759 0
2160772 26
2160789 0
2160798 0
2160841 0
2160916 29
2160920 62
2160964 7
2160981 50
2161025 50
2161069 0
2161304 0
2161312 639
2161347 0
2161386 5
2161407 0
2161572 0
2161755 5
2161758 41
2161777 130
2161782 283
2161917 214
2162028 39
2162145 0
2162164 0
2162293 12
2162325 0
2162350 0
2162434 30
2162479 58
2162509 0
2162580 9
2162607 146
2162760 0
2162914 124
2162933 5
2162997 14
2163058 372
2163095 123
2163342 0
2163390 0
2163411 4
2163459 0
2163492 0
2163510 0
2163528 0
2163583 44
2163586 0
2163597 0
2163617 159
2163630 185
2163642 0
2163676 0
2163687 0
2163693 0
2163711 0
2163771 3
2163780 0
2163783 2
2163786 0
2163840 4
2163849 0
2163852 0
2163855 0
2163909 1
2163918 0
2163921 0
2163924 0
2163978 7
2163987 0
2163990 0
2163993 0
2164047 1
2164056 0
2164059 0
2164062 0
2164142 0
2164160 0
2164177 123
2164190 229
2164218 0
2164264 0
2164268 52
2164325 32
2164340 68
2164413 0
2164430 150
2164575 0
2164581 95
2164620 0
2164640 38
2164803 0
2164814 135
2164818 0
2164833 0
2164844 33
2164906 0
2164959 0
2164990 13
2165012 215
2165070 0
2165160 0
2165307 82
2165340 0
2165366 0
2165385 5
2165395 0
2165415 0
2165441 0
2165460 3
2165470 4
2165490 0
2165516 0
2165535 0
2165545 1
2165565 0
2165577 0
2165589 0
2165591 0
2165602 0
2165642 0
2165698 0
2165704 15
2165710 0
2165715 0
2165725 0
2165746 0
2165755 0
2165802 0
2165821 0
2165827 0
2165835 0
2165842 0
2165886 0
2165919 0
2165922 0
2165964 264
2166040 389
2166092 0
2166122 423
2166250 91
2166272 394
2166351 0
2166362 106
2166369 1
2166405 0
2166450 0
2166625 0
2166654 0
2166694 937
2166699 0
2166851 5
2166893 396
2167093 87
2167097 202
2167105 0
2167267 0
2167391 0
2167413 0
2167419 0
2167430 0
2167445 0
2167465 0
2167481 0
2167490 0
2167543 48
2167608 79
2167650 147
2167763 0
2167795 151
2167806 54
2167815 0
2167829 64
2167953 148
2168092 0
2168119 0
2168156 17
2168201 0
2168230 0
2168260 207
2168317 338
2168323 0
2168536 0
2168548 0
2168551 0
2168554 0
2168569 0
2168572 0
2168597 0
2168608 0
2168656 0
2168660 0
2168665 0
2168674 0
2168680 0
2168723 0
2168737 0
2168747 0
2168749 0
2168753 0
2168764 0
2168768 0
2168771 0
2168783 0
2168792 0
2168797 0
2168857 21
2168885 233
2168935 0
2168953 0
2168963 11
2168989 0
2169052 84
2169124 0
2169173 0
2169212 0
2169285 0
2169328 0
2169341 4
2169412 24
2169453 0
2169508 0
2169577 0
2169628 0
2169637 0
2169650 0
2169661 0
2169724 0
2169836 0
2169857 7
2169874 0
2169883 42
2169997 6
2170118 0
2170152 0
2170169 92
2170194 149
2170247 0
2170259 19
2170298 0
2170398 0
2170499 0
2170605 23
2170683 35
2170696 31
2170718 0
2170739 0
2170743 0
2170750 0
2170752 0
2170758 0
2170784 0
2170791 175
2170797 0
2170823 0
2170836 0
2170848 0
2170850 0
2170860 0
2170863 0
2170884 0
2170888 0
2170910 0
2170920 0
2170923 0
2170941 0
2170951 68
2170985 0
2171009 116
2171051 16
2171174 0
2171201 0
2171222 140
2171242 35
2171278 322
2171302 0
2171343 52
2171561 32
2171576 0
2171581 0
2171607 5
2171652 0
2171676 0
2171757 57
2171770 0
2172061 0
2172118 0
2172278 0
2172298 141
2172301 191
2172336 0
2172357 1
2172396 0
2172484 122
2172575 0
2172620 190
2172624 329
2172652 0
2172676 78
2172702 0
2172900 0
2173013 6
2173019 106
2173081 0
2173099 0
2173125 0
2173137 136
2173242 88
2173272 121
2173300 0
2173406 127
2173458 15
2173521 125
2173524 102
2173536 8
2173781 268
2173797 603
2173911 9
2174010 0
2174042 0
2174054 0
2174080 1
2174181 1483
2174215 367
2174263 3
2174282 8
2174419 87
2174437 0
2174445 156
2174449 3
2174458 15
2174523 162
2174550 2
2174596 0
2174643 58
2174658 0
2174796 154
2174829 0
2174888 116
2174916 35
2175003 0
2175180 1
2175189 0
2175208 0
2175232 23
2175273 30
2175341 39
2175380 137
2175382 0
2175441 80
2175457 0
2175539 0
2175560 0
2175580 357
2175711 0
2175737 1
2175752 64
2175850 847
2175883 0
2175995 184
2176030 1
2176100 354
2176161 234
2176188 56
2176201 543
2176219 79
2176223 735
2176235 86
2176271 0
2176337 54
2176345 0
2176362 180
2176375 64
2176472 267
2176474 0
2176511 664
2176524 18
2176551 97
2176560 16
2176568 24
2176612 15
2176624 14
2176631 294
2176686 0
2176787 71
2176796 51
2176835 21
2176850 0
2176863 397
2176940 555
2176961 0
2177000 59
2177052 239
2177061 181
2177073 186
2177075 501
2177086 0
2177122 0
2177130 375
2177133 1808
2177222 329
2177243 78
2177249 0
2177311 2
2177319 0
2177328 150
2177399 245
2177414 22
2177491 0
2177523 0
2177616 0
2177670 0
2177684 50
2177811 0
2177819 0
2177835 0
2177861 0
2177984 0
2178009 0
2178116 89
2178123 34
2178130 125
2178149 168
2178156 0
2178215 0
2178343 0
2178399 203
2178425 18
2178554 0
2178572 120
2178623 0
2178680 4
2178684 16
2178831 0
2178920 0
2178947 329
2178951 64
2178958 32
2179036 0
2179070 0
2179082 1
2179120 1
2179231 0
2179314 24
2179345 0
2179404 15
2179444 165
2179453 82
2179469 96
2179497 57
2179502 41
2179524 21
2179539 0
2179575 0
2179627 5
2179683 20
2179733 0
2179841 272
2179886 655
2179949 0
2179985 318
2179996 0
2180055 12
2180070 0
2180087 0
2180122 0
2180131 11
2180135 296
2180178 9
2180233 322
2180254 0
2180296 18
2180451 9
2180463 47
2180497 56
2180499 284
2180515 0
2180523 1
2180529 12
2180588 0
2180598 0
2180607 22
2180632 24
2180634 73
2180665 0
2180699 9
2180730 8
2180842 0
2181074 0
2181126 170
2181170 0
2181250 104
2181331 0
2181353 36
2181423 0
2181508 15
2181609 172
2181684 36
2181705 9
2181739 0
2181828 265
2181919 0
2182126 18
2182271 0
2182381 2
2182406 0
2182417 0
2182455 0
2182479 0
2182493 0
2182629 0
2182838 95
2183233 0
2183308 61
2183382 20
2183407 21
2183421 31
2183503 43
2183599 0
2183714 27
2183798 0
2183837 115
2183867 0
2183957 3
2183960 0
2184028 0
2184224 14
2184312 0
2184570 0
2184624 0
2184763 0
2184811 29
2184944 71
2185047 447
2185068 0
2185108 5
2185200 32
2185212 46
2185290 0
2185299 0
2185323 302
2185346 2
2185364 248
2185998 14
2186175 95
2186264 22
2186279 0
2186527 134
2186594 13
2186771 64
2186774 7
2186834 19
2186874 0
2187074 0
2187083 68
2187170 17
2187202 0
2187213 0
2187228 0
2187235 0
2187256 0
2187258 0
2187290 0
2187300 0
2187308 0
2187311 0
2187319 0
2187321 0
2187363 34
2187397 211
2187435 144
2187489 447
2187621 0
2187657 73
2187732 50
2187840 37
2187903 0
2187984 146
2188017 470
2188143 0
2188182 444
2188224 55
2188269 302
2188335 17
2188383 0
2188391 0
2188491 4
2188523 0
2188629 152
2188667 0
2188744 3
2188772 122
2188898 0
2188936 0
2188944 356
2188955 465
2188961 91
2189036 0
2189068 520
2189099 73
2189207 0
2189216 76
2189399 41
2189477 432
2189480 8
2189537 0
2189834 0
2189839 0
2189875 0
2189966 0
2190185 0
2190251 84
2190257 0
2190274 0
2190278 50
2190290 48
2190293 232
2190338 18
2190347 314
2190361 0
2190452 0
2190464 0
2190488 0
2190539 0
2190571 0
2190619 4
2190623 0
2190656 9
2190659 0
2190761 0
2190782 0
2190827 0
2190962 0
2190978 0
2191005 197
2191013 0
2191147 0
2191189 0
2191219 0
2191237 0
2191255 0
2191303 0
2191480 0
2191516 0
2191525 0
2191597 73
2191707 75
2191744 0
2191792 0
2191840 111
2191927 62
2191990 17
2192078 0
2192272 0
2192372 69
2192396 0
2192484 0
2192579 0
2192628 65
2192699 125
2192768 0
2193094 0
2193185 0
2193220 0
2193281 34
2193464 339
2193575 302
2193702 30
2194088 0
2194100 16
2194123 152
2194493 89
2194497 0
2194512 132
2194629 0
2194731 1
2194824 0
2195003 91
2195046 4
2195055 354
2195093 0
2195182 0
2195195 0
2195212 0
2195215 0
2195266 0
2195306 0
2195396 87
2195480 5
2195489 0
2195636 28
2195720 51
2195867 75
2195898 0
2195922 0
2195943 49
2195976 130
2196034 43
2196233 154
2196381 229
2196432 0
2196588 77
2196615 81
2196791 97
2196830 7
2196879 0
2196911 0
2196948 52
2196976 41
2196999 0
2197015 43
2197031 0
2197060 9
2197108 58
2197130 72
2197155 1
2197256 0
2197300 0
2197395 0
2197406 0
2197428 0
2197478 0
2197486 0
2197501 0
2197553 0
2197588 0
2197601 101
2197674 0
2197847 212
2197853 95
2197906 15
2198033 0
2198223 77
2198243 0
2198261 28
2198419 106
2198423 12
2198451 47
2198603 0
2198710 0
2198721 0
2198735 1
2198758 0
2198773 3
2198775 0
2198813 0
2198818 0
2198831 0
2198858 0
2198884 0
2198909 0
2198921 95
2198930 53
2198976 32
2199033 0
2199037 0
2199049 0
2199107 0
2199145 0
2199160 0
2199166 0
2199184 0
2199242 0
2199267 0
2199306 33
2199384 0
2199448 27
2199499 200
2199546 0
2199657 0
2199698 130
2199710 4
2199720 59
2199776 0
2199907 240
2199987 16
2199999 0
2200005 210
2200075 18
2200085 77
2200125 517
2200128 239
2200168 0
2200191 10
2200254 9
2200306 0
2200441 67
2200448 1
2200459 0
2200499 37
2200502 0
2200510 0
2200544 107
2200616 164
2200686 0
2200693 78
2200700 0
2200763 124
2200859 57
2200944 265
2201053 0
2201122 169
2201155 239
2201200 148
2201210 0
2201212 0
2201217 0
2201224 0
2201226 0
2201234 188
2201236 51
2201247 0
2201324 146
2201411 0
2201417 124
2201429 0
2201454 128
2201633 470
2201658 230
2201748 49
2201789 16
2201846 7
2201857 165
2201951 0
2201981 0
2201998 200
2202115 46
2202123 77
2202177 0
2202179 0
2202308 211
2202314 134
2202377 0
2202390 331
2202455 875
2202477 0
2202664 0
2202728 0
2202772 2
2202853 0
2202876 0
2202914 0
2202958 4
2202965 0
2202995 0
2203001 47
2203013 0
2203019 30
2203065 157
2203177 307
2203237 0
2203368 0
2203437 0
2203458 0
2203473 0
2203528 6
2203532 3
2203546 53
2203554 0
2203757 24
2203793 0
2203854 0
2203877 199
2203910 225
2203964 95
2203971 94
2204003 0
2204149 0
2204188 405
2204219 68
2204236 0
2204249 0
2204252 0
2204259 8
2204389 102
2204401 320
2204521 132
2204546 48
2204638 0
2204728 280
2204782 0
2204787 431
2204827 0
2204832 16
2204844 88
2204922 0
2204936 69
2204940 0
2204989 192
2204995 60
2205029 0
2205049 8
2205085 28
2205106 0
2205142 41
2205178 174
2205208 426
2205238 85
2205266 0
2205278 1
2205281 0
2205436 0
2205447 0
2205532 90
2205555 0
2205560 23
2205563 0
2205567 54
2205576 0
2205583 0
2205599 159
2205661 6
2205704 10
2205753 0
2205811 0
2205822 0
2205948 0
2206036 0
2206096 0
2206144 0
2206238 0
2206249 0
2206284 0
2206450 0
2206585 59
2206639 80
2206648 88
2206778 0
2206846 0
2206916 3
2206994 12
2207006 0
2207019 0
2207042 0
2207050 0
2207058 0
2207074 0
2207076 0
2207084 0
2207096 0
2207102 0
2207114 0
2207123 0
2207129 0
2207132 0
2207138 49
2207252 90
2207263 0
2207486 0
2207488 0
2207493 0
2207496 0
2207504 0
2207511 0
2207518 0
2207520 0
2207538 31
2207542 0
2207569 0
2207576 0
2207601 0
2207704 0
2207838 4
2207842 346
2208136 0
2208275 17
2208360 162
2208362 0
2208529 0
2208609 0
2208741 233
2208841 0
2208863 0
2208892 101
2208942 78
2209017 72
2209050 314
2209071 301
2209080 0
2209170 25
2209173 2
2209179 0
2209287 82
2209320 45
2209615 0
2209730 0
2209871 0
2209975 199
2210072 0
2210090 3
2210185 27
2210197 84
2210227 0
2210245 0
2210279 172
2210297 5
2210317 195
2210323 35
2210503 136
2210653 116
2210721 60
2210724 126
2210898 0
2210922 28
2211271 0
2211330 0
2211447 48
2211483 0
2211506 135
2211510 159
2211531 336
2211582 382
2211713 0
2211758 0
2211812 0
2212019 0
2212123 0
2212149 275
2212438 0
2212493 27
2212544 41
2212694 0
2212772 0
2212778 0
2212972 0
2213101 211
2213182 0
2213216 2
2213343 9
2213603 0
2213724 65
2213896 132
2213926 1
2213932 0
2213979 9
2213992 0
2214019 0
2214163 0
2214435 94
2214518 0
2214525 0
2214684 0
2215047 70
2215187 0
2215197 0
2215205 0
2215233 0
2215254 27
2215267 3
2215301 137
2215383 0
2215422 27
2215443 68
2215532 13
2215587 191
2215720 146
2215758 9
2215777 0
2216041 0
2216103 98
2216199 0
2216211 186
2216304 0
2216331 163
2216360 0
2216428 37
2216448 127
2216469 84
2216599 0
2216632 0
2216842 67
2216913 42
2216953 0
2217188 0
2217332 0
2217404 35
2217531 662
2217723 17
2217779 129
2217798 323
2217809 65
2217842 372
2217884 307
2217935 1
2217947 13
2218039 0
2218107 65
2218172 272
2218227 29
2218380 0
2218404 886
2218415 610
2218418 753
2218517 0
2218563 0
2218606 356
2218625 46
2218649 0
2218688 0
2218715 49
2218726 0
2218778 0
2218841 240
2218885 182
2218911 0
2219230 35
2219261 93
2219299 0
2219315 243
2219366 0
2219409 0
2219461 52
2219523 105
2219546 97
2219566 408
2219620 207
2219644 3
2219719 6
2219771 0
2219925 45
2220030 1004
2220108 379
2220186 22
2220438 216
2220455 56
2220558 45
2220571 0
2220582 358
2220645 12
2220648 49
2220692 0
2220813 27
2220817 58
2220821 343
2220867 20
2221010 78
2221103 4
2221113 0
2221203 0
2221236 38
2221343 0
2221387 0
2221497 259
2221512 5
2221561 0
2221572 260
2221580 61
2221662 40
2221720 0
2221762 42
2221765 129
2221774 142
2221788 0
2221828 2
2221848 35
2221864 0
2221870 162
2221914 280
2221959 0
2222099 0
2222128 6
2222175 0
2222235 0
2222270 23
2222346 0
2222352 10
2222365 80
2222397 0
2222399 59
2222476 505
2222504 0
2222551 0
2222566 70
2222587 369
2222661 18
2222732 9
2222864 0
2222887 419
2222923 70
2222929 401
2222953 542
2223006 0
2223013 31
2223063 45
2223071 0
2223084 0
2223139 345
2223180 135
2223195 0
2223205 451
2223214 0
2223344 70
2223382 211
2223470 0
2223502 0
2223508 150
2223599 307
2223617 61
2223644 103
2223680 400
2223705 27
2223718 0
2223731 120
2223747 10
2223758 0
2223824 117
2223851 22
2223854 327
2223881 9
2223921 0
2223947 160
2224049 0
2224096 0
2224117 461
2224161 575
2224221 0
2224265 567
2224269 1387
2224380 0
2224394 0
2224413 535
2224422 86
2224458 228
2224473 164
2224491 297
2224518 53
2224578 0
2224587 445
2224590 21
2224651 83
2224668 180
2224680 31
2224692 38
2224715 0
2224755 114
2224758 170
2224791 40
2224866 162
2225095 0
2225128 0
2225237 337
2225333 181
2225338 0
2225351 0
2225357 4
2225362 0
2225386 0
2225408 0
2225414 0
2225432 9
2225522 231
2225529 63
2225573 0
2225742 43
2225863 0
2225933 0
2226063 0
2226072 0
2226089 228
2226105 0
2226112 0
2226122 0
2226129 0
2226133 0
2226137 0
2226159 33
2226163 127
2226199 65
2226206 493
2226305 283
2226383 0
2226427 111
2226502 75
2226605 0
2226667 72
2226688 565
2227006 104
2227015 0
2227064 0
2227088 374
2227231 11
2227246 14
2227249 262
2227264 131
2227266 0
2227317 76
2227366 70
2227414 16
2227499 0
2227571 200
2227618 557
2227622 194
2227646 0
2227679 0
2227699 836
2227747 115
2227774 0
2227795 0
2227830 0
2227864 172
2227873 111
2227887 0
2227889 47
2227975 137
2227991 1
2227994 0
2228013 0
2228040 0
2228048 42
2228054 52
2228056 67
2228212 20
2228308 0
2228326 0
2228338 73
2228372 107
2228577 85
2228664 0
2228670 5
2228759 144
2228763 335
2228904 21
2228966 201
2229025 12
2229059 2
2229103 38
2229123 367
2229138 38
2229281 167
2229338 29
2229369 47
2229405 3
2229409 2
2229495 0
2229600 0
2229707 113
2229813 213
2229911 454
2229942 0
2229945 0
2229951 236
2229956 0
2229968 0
2229971 0
2229975 0
2229977 0
2229987 0
2229998 158
2230172 0
2230249 29
2230257 0
2230264 285
2230330 1
2230383 24
2230405 0
2230477 0
2230608 138
2230611 369
2230662 979
2230782 0
2230802 47
2230813 0
2230839 1
2230907 14
2230969 0
2230995 0
2231012 130
2231044 59
2231093 120
2231130 0
2231228 0
2231289 206
2231317 116
2231381 84
2231404 10
2231440 42
2231452 16
2231497 0
2231513 30
2231639 0
2231661 974
2231674 196
2231750 45
2231828 81
2231910 190
2231983 0
2232071 266
2232075 4
2232217 0
2232235 175
2232241 99
2232253 0
2232274 444
2232296 101
2232303 6
2232321 19
2232378 0
2232425 3
2232441 56
2232475 7
2232482 18
2232493 7
2232499 111
2232602 0
2232620 93
2232628 251
2232649 0
2232659 0
2232667 0
2232669 18
2232690 161
2232740 211
2232761 0
2232799 21
2232827 159
2232938 112
2233027 237
2233034 78
2233127 306
2233215 0
2233217 45
2233223 0
2233263 29
2233348 0
2233392 0
2233465 0
2233478 0
2233576 0
2233629 0
2233661 0
2233676 62
2233679 0
2233874 113
2233882 17
2233962 118
2234070 116
2234139 0
2234183 108
2234235 61
2234257 31
2234317 201
2234496 68
2234546 11
2234563 36
2234624 80
2234640 80
2234667 0
2234677 0
2234730 0
2234782 0
2234847 0
2234879 0
2234891 0
2234897 0
2234900 0
2234902 0
2234910 0
2234912 0
2234952 19
2234992 0
2235002 12
2235161 310
2235165 250
2235219 76
2235435 398
2235511 0
2235558 58
2235720 11
2235857 0
2235906 0
2235911 0
2235930 0
2236065 198
2236068 154
2236103 50
2236175 104
2236185 0
2236196 379
2236265 0
2236433 0
2236567 48
2236610 0
2236674 1
2236764 6
2236783 0
2236800 4
2236959 114
2236995 0
2237012 26
2237032 198
2237116 33
2237146 10
2237265 0
2237295 526
2237479 0
2237505 0
2237551 47
2237558 588
2237569 94
2237602 201
2237633 157
2237693 0
2237761 0
2237782 64
2237793 0
2237865 0
2237878 0
2237984 0
2237993 0
2237996 0
2238003 0
2238005 0
2238011 0
2238013 0
2238033 0
2238041 0
2238048 0
2238099 0
2238105 0
2238112 0
2238125 0
2238269 249
2238393 90
2238489 80
2238513 836
2238610 0
2238684 724
2238857 0
2238879 52
2238906 259
2238915 75
2238929 0
2238968 0
2238977 275
2238980 699
2239066 0
2239143 6
2239146 2
2239175 14
2239223 298
2239335 367
2239388 0
2239407 0
2239473 0
2239476 0
2239648 313
2239739 0
2239915 0
2240056 540
2240078 28
2240106 0
2240240 1
2240277 75
2240310 0
2240320 0
2240366 39
2240404 0
2240601 0
2240677 94
2240752 0
2240759 0
2240775 227
2241111 61
2241242 18
2241480 432
2241503 884
2241738 49
2241840 0
2241850 31
2241974 0
2241991 0
2242239 0
2242299 178
2242619 144
2242733 230
2242737 8
2242750 3
2242777 0
2242797 0
2242857 0
2242892 0
2242924 0
2242938 0
2242946 180
2242953 0
2242970 0
2243000 13
2243005 156
2243063 91
2243078 0
2243160 0
2243252 0
2243283 0
2243306 87
2243343 154
2243367 0
2243406 0
2243418 0
2243450 23
2243480 0
2243507 22
2243619 0
2243642 0
2243726 0
2243756 510
2243817 0
2243848 0
2243901 41
2243975 21
2244066 0
2244069 392
2244112 0
2244184 0
2244212 14
2244272 0
2244302 44
2244426 22
2244522 12
2244584 67
2244592 0
2244627 141
2244704 55
2244714 0
2244780 524
2244852 37
2244885 410
2244891 798
2244912 0
2244951 30
2245005 0
2245111 15
2245124 0
2245146 0
2245152 0
2245164 0
2245170 0
2245172 0
2245177 0
2245181 0
2245254 26
2245271 0
2245437 0
2245447 11
2245481 0
2245560 0
2245576 0
2245593 178
2245596 376
2245618 573
2245687 98
2245695 0
2245708 49
2245746 318
2245764 226
2245806 95
2245845 180
2245861 0
2245884 0
2245953 426
2245996 550
2246121 16
2246182 1
2246235 470
2246282 81
2246335 191
2246379 334
2246381 140
2246446 270
2246495 32
2246517 0
2246549 0
2246608 0
2246629 0
2246776 0
2246820 82
2246840 0
2246886 12
2246892 131
2246967 0
2246969 105
2247076 0
2247320 0
2247353 0
2247387 0
2247409 249
2247421 0
2247441 51
2247459 0
2247501 0
2247580 0
2247582 0
2247605 0
2247676 23
2247713 0
2247828 23
2247845 0
2247957 72
2248116 1
2248118 364
2248311 0
2248335 0
2248375 83
2248440 10
2248513 0
2248564 0
2248592 274
2248622 49
2248649 0
2248675 0
2248771 89
2248789 0
2248822 32
2248862 0
2248908 53
2249099 21
2249200 10
2249212 0
2249325 0
2249503 420
2249630 36
2249750 3
2249777 0
2249815 0
2249842 5
2249880 0
2249895 0
2250014 24
2250024 72
2250130 0
2250139 0
2250167 0
2250187 0
2250202 0
2250277 0
2250354 0
2250372 54
2250377 44
2250551 0
2250566 0
2250676 0
2250745 114
2250767 23
2250788 0
2250980 0
2250993 420
2251038 0
2251049 0
2251192 0
2251229 89
2251248 0
2251577 366
2251581 0
2251596 0
2251611 53
2251717 0
2251740 0
2251842 0
2251877 216
2251912 175
2251945 13
2252059 24
2252149 148
2252209 0
2252243 0
2252317 65
2252454 450
2252458 91
2252540 0
2252553 0
2252809 139
2252828 51
2252876 0
2252883 0
2252972 10
2253053 0
2253102 0
2253167 0
2253202 0
2253318 0
2253320 0
2253392 0
2253406 0
2253423 0
2253513 0
2253535 0
2253625 0
2253679 0
2253730 0
2253742 0
2253757 0
2253846 0
2253876 0
2253895 0
2253914 0
2254079 0
2254098 0
2254117 0
2254127 0
2254143 0
2254157 2
2254209 0
2254236 0
2254273 0
2254406 126
2254424 0
2254441 0
2254550 288
2254562 0
2254581 0
2254633 0
2254720 0
2254726 0
2254736 0
2254786 43
2254898 0
2254909 143
2254924 24
2254927 6
2254951 0
2255003 0
2255038 0
2255054 113
2255083 0
2255098 0
2255108 35
2255122 0
2255141 0
2255180 0
2255311 0
2255344 0
2255356 0
2255416 8
2255455 12
2255503 0
2255542 54
2255545 179
2255571 10
2255635 159
2255661 0
2255746 141
2255833 0
2255945 0
2256049 0
2256085 0
2256104 0
2256246 89
2256262 9
2256328 418
2256349 320
2256353 118
2256410 41
2256421 0
2256440 0
2256467 0
2256481 0
2256503 0
2256599 179
2256605 0
2256610 0
2256723 139
2256793 67
2256819 0
2256833 10
2256843 16
2256879 114
2256882 0
2256985 0
2257023 0
2257116 13
2257188 7
2257281 72
2257337 0
2257471 0
2257480 1
2257523 5
2257579 0
2257589 184
2257648 58
2257681 0
2257714 0
2257739 0
2257798 0
2257804 0
2257814 0
2257825 0
2257865 0
2257882 0
2257921 21
2258001 0
2258008 129
2258019 0
2258025 0
2258033 85
2258035 0
2258102 190
2258242 0
2258270 297
2258303 617
2258340 0
2258410 69
2258464 0
2258544 167
2258621 123
2258649 53
2258737 2
2258747 314
2258789 23
2258929 70
2259007 0
2259108 0
2259229 0
2259250 31
2259259 0
2259306 0
2259308 0
2259400 0
2259505 153
2259516 0
2259536 0
2259548 259
2259710 142
2259743 10
2259767 288
2259769 49
2259779 244
2259811 103
2259880 0
2259957 0
2259960 13
2260022 0
2260080 152
2260171 0
2260326 0
2260385 0
2260457 0
2260670 143
2260740 0
2261088 0
2261268 182
2261518 75
2261587 9
2261623 0
2261697 0
2261709 0
2261733 0
2261768 0
2261775 0
2261785 63
2261791 0
2261817 27
2261825 0
2261856 291
2261903 0
2262001 0
2262039 65
2262273 207
2262338 54
2262492 73
2262714 77
2262790 0
2263040 71
2263293 1119
2263297 167
2263341 0
2263371 0
2263377 0
2263379 0
2263389 0
2263405 0
2263479 0
2263539 0
2263714 51
2263801 0
2263818 29
2263880 36
2263943 206
2264103 0
2264185 0
2264228 0
2264330 0
2264336 0
2264398 0
2264535 0
2264790 0
2264806 0
2264832 0
2264908 0
2264979 0
2265134 0
2265140 0
2265154 0
2265184 54
2265239 134
2265325 0
2265349 0
2265378 0
2265394 0
2265508 0
2265543 0
2265575 0
2265724 0
2265751 0
2265798 0
2265811 0
2265850 0
2265887 0
2265946 0
2266115 0
2266207 192
2266260 75
2266310 117
2266312 70
2266367 81
2266403 0
2266422 0
2266500 552
2266578 361
2266622 25
2266667 38
2266770 117
2266806 614
2266846 498
2266875 0
2266931 0
2267068 0
2267078 616
2267096 331
2267120 738
2267216 74
2267244 0
2267418 156
2267438 341
2267515 186
2267523 2
2267530 0
2267546 0
2267558 25
2267580 43
2267641 183
2267674 620
2267684 681
2267871 61
2268032 9
2268154 0
2268217 0
2268236 0
2268253 0
2268264 94
2268269 0
2268351 44
2268363 0
2268375 0
2268414 38
2268436 0
2268444 0
2268450 0
2268454 0
2268484 0
2268487 0
2268548 0
2268556 0
2268564 11
2268576 0
2268594 0
2268600 69
2268629 0
2268645 0
2268652 313
2268659 181
2268674 0
2268677 0
2268694 0
2268702 0
2268760 0
2268869 0
2269012 49
2269169 514
2269171 514
2269195 178
2269342 32
2269404 0
2269450 77
2269996 1
2270020 16
2270116 0
2270149 23
2270240 97
2270254 166
2270349 55
2270361 0
2270374 0
2270388 0
2270407 186
2270433 60
2270483 154
2270638 105
2270665 4
2270711 31
2270725 0
2270740 0
2270756 24
2270802 22
2270966 0
2271074 53
2271200 41
2271255 0
2271360 0
2271438 45
2271442 153
2271444 10
2271622 70
2271813 0
2271825 0
2271833 0
2271836 0
2271861 0
2271864 22
2271908 9
2272059 0
2272217 30
2272297 0
2272435 0
2272471 0
2272570 0
2272578 0
2272676 0
2272718 0
2272725 0
2273014 183
2273085 21
2273180 0
2273241 335
2273449 5
2273608 180
2273696 0
2274003 71
2274109 11
2274216 49
2274235 265
2274243 0
2274267 50
2274295 30
2274481 0
2274510 727
2274514 935
2274554 0
2274576 238
2274692 93
2274717 131
2274768 0
2274826 0
2274919 0
2275016 0
2275036 0
2275075 0
2275200 52
2275257 156
2275284 87
2275369 147
2275425 0
2275445 36
2275611 82
2275650 0
2275705 0
2275893 625
2275946 253
2275949 37
2276084 31
2276271 52
2276291 43
2276442 0
2276457 77
2276574 124
2276600 47
2276604 95
2276666 0
2276761 119
2276799 327
2276835 152
2276849 0
2276890 0
2276917 39
2276933 0
2277028 24
2277054 0
2277057 252
2277099 77
2277141 80
2277231 120
2277273 0
2277321 0
2277357 219
2277372 0
2277405 0
2277493 0
2277537 0
2277552 0
2277581 0
2277639 161
2278013 150
2278081 24
2278107 0
2278292 0
2278383 0
2278394 0
2278566 0
2278583 0
2278593 317
2278615 105
2278649 71
2278728 163
2278774 72
2278781 0
2278944 81
2278996 0
2279107 0
2279226 0
2279276 0
2279325 0
2279362 0
2279463 69
2279481 0
2279491 0
2279599 135
2279651 0
2279663 84
2279715 11
2279733 0
2279797 0
2279827 0
2279849 243
2279871 2
2279901 22
2280109 0
2280122 0
2280147 0
2280241 139
2280309 81
2280327 7
2280493 4
2280708 0
2280748 109
2280876 93
2280880 0
2280916 0
2280943 8
2280970 0
2281069 0
2281090 151
2281093 30
2281154 0
2281193 0
2281268 0
2281274 0
2281280 0
2281286 0
2281303 0
2281504 5
2281579 0
2281739 0
2281759 0
2281784 0
2281788 29
2281839 122
2281861 66
2281874 0
2282053 105
2282055 484
2282059 0
2282067 131
2282069 0
2282119 0
2282166 13
2282182 11
2282254 0
2282264 0
2282381 4
2282470 0
2282634 0
2282721 0
2282738 0
2282748 0
2282796 0
2282844 0
2282929 0
2282946 12
2283022 0
2283142 0
2283237 109
2283281 119
2283365 0
2283402 67
2283414 0
2283470 0
2283498 0
2283554 0
2283618 0
2283659 19
2283724 0
2283783 0
2283797 0
2283880 10
2283886 5
2283974 0
2283992 0
2284126 0
2284225 0
2284238 0
2284254 0
2284329 31
2284414 0
2284531 0
2284540 0
2284613 0
2284653 0
2284759 0
2284800 0
2284825 0
2284857 4
2284923 29
2285082 111
2285166 30
2285170 0
2285182 0
2285218 0
2285298 0
2285314 0
2285349 0
2285400 0
2285457 42
2285545 0
2285586 124
2285621 39
2285669 0
2285737 0
2285791 26
2285795 0
2285825 0
2285833 36
2285871 0
2285910 0
2285968 38
2286081 0
2286129 0
2286246 0
2286275 0
2286285 0
2286304 0
2286395 118
2286424 121
2286491 63
2286563 0
2286615 80
2286675 0
2286710 0
2286824 0
2286889 125
2286975 5
2287095 0
2287172 7
2287180 0
2287206 0
2287270 18
2287324 0
2287358 0
2287371 18
2287410 135
2287440 429
2287499 0
2287545 0
2287643 0
2287651 7
2287659 0
2287792 0
2287811 0
2287837 304
2287873 12
2287897 0
2288018 0
2288058 0
2288073 0
2288097 0
2288107 0
2288232 195
2288320 0
2288354 0
2288364 100
2288371 138
2288376 258
2288462 0
2288486 141
2288512 228
2288743 0
2288801 0
2288845 0
2288934 343
2288946 0
2288958 320
2289016 44
2289051 62
2289120 324
2289141 0
2289179 0
2289241 55
2289252 0
2289283 0
2289304 105
2289306 59
2289373 0
2289391 0
2289485 0
2289507 0
2289577 12
2289600 10
2289612 0
2289628 0
2289794 33
2289926 0
2290001 0
2290007 0
2290013 0
2290015 141
2290019 19
2290071 0
2290118 66
2290127 0
2290137 0
2290174 19
2290319 0
2290452 0
2290555 1
2290596 102
2290703 4
2290778 0
2290793 0
2290829 29
2290831 0
2290859 3
2290885 0
2290961 183
2290985 0
2291032 0
2291099 193
2291190 4
2291202 0
2291257 0
2291339 135
2291427 1
2291473 73
2291556 87
2291577 267
2291638 0
2291725 219
2291776 204
2291791 180
2291818 545
2291957 91
2292036 0
2292081 0
2292182 0
2292200 0
2292319 28
2292488 0
2292542 0
2292697 0
2292709 0
2292743 0
2292841 0
2293113 0
2293122 0
2293163 0
2293227 0
2293234 0
2293239 0
2293243 0
2293406 0
2293583 0
2293704 0
2293897 0
2293914 0
2293983 0
2294002 0
2294014 0
2294062 0
2294078 0
2294089 0
2294289 0
2294352 0
2294382 0
2294532 1
2294687 0
2294723 0
2294791 0
2294793 0
2294820 0
2294926 0
2294956 0
2295414 0
2295634 0
2295921 0
2296049 0
2296065 0
2296080 0
2296253 0
2296258 0
2296271 0
2296315 0
2296426 0
2296452 0
2296580 0
2296627 0
2296674 0
2296873 0
2296891 0
2296893 0
2296940 0
2297036 0
2297129 0
2297172 0
2297186 0
2297261 0
2297309 0
2297709 0
2297715 0
2297739 0
2297789 0
2297854 0
2297874 0
2298252 0
2298284 0
2298310 0
2298537 0
2298998 0
2299079 0
2299148 0
2299179 0
2299249 4
2299434 0
2299555 0
2299570 0
2299579 2
2299687 0
2299780 0
2299789 0
2299848 19
2299990 0
2300026 0
2300174 0
2300284 0
2300317 0
2300355 0
2300411 0
2300436 0
2300450 0
2300462 0
2300500 0
2300643 0
2300676 0
2300678 0
2300784 0
2300834 0
2300887 0
2300889 0
2300916 0
2300971 0
2301089 0
2301206 0
2301504 0
2301724 0
2301782 0
2302011 0
2302107 45
2302139 0
2302155 0
2302170 0
2302343 0
2302348 0
2302361 0
2302405 0
2302517 0
2302532 19
2302542 0
2302545 39
2302587 0
2302769 0
2302980 0
2303003 86
2303259 0
2303270 0
2303310 0
2303320 0
2303453 0
2303699 0
2303751 0
2303757 0
2303781 0
2303831 0
2303869 0
2303918 0
2303960 0
2304239 0
2304294 0
2304312 26
2304484 0
2304525 0
2304563 0
2304588 0
2304594 0
2304616 0
2304640 0
2304655 0
2304738 0
2305014 80
2305252 0
2305318 4
2305503 0
2305624 0
2305639 0
2305648 0
2305756 0
2305849 0
2305858 0
2305917 16
2306059 0
2306095 0
2306217 0
2306353 0
2306386 0
2306424 7
2306472 0
2306502 0
2306528 0
2306566 0
2306630 0
2306650 0
2306709 0
2306716 0
2306987 0
2306990 3
2307000 112
2307010 53
2307013 246
2307086 99
2307117 59
2307152 3
2307206 295
2307253 0
2307294 32
2307429 80
2307531 229
2307561 37
2307656 265
2307682 0
2307723 0
2307767 0
2307776 0
2307805 0
2307813 0
2307866 0
2307914 0
2308045 0
2308110 0
2308114 0
2308313 0
2308319 0
2308387 0
2308441 0
2308450 0
2308498 0
2308505 0
2308524 0
2308548 0
2308567 0
2308675 0
2308711 0
2308904 0
2308940 0
2308978 0
2309287 0
2309337 0
2309360 0
2309377 75
2309400 0
2309534 0
2309614 0
2309653 23
2309729 0
2309961 123
2310059 0
2310114 316
2310225 0
2310402 0
2310514 0
2310531 141
2310541 65
2310649 313
2310914 253
2310920 116
2310997 0
2311017 237
2311075 0
2311082 75
2311186 0
2311297 110
2311352 333
2311603 203
2311624 87
2311667 3
2311799 96
2311909 29
2311964 123
2311984 189
2312024 69
2312108 77
2312137 0
2312228 0
2312245 145
2312474 363
2312523 0
2312555 0
2312591 651
2312617 2
2313027 178
2313074 125
2313114 89
2313124 294
2313135 294
2313236 210
2313250 39
2313268 0
2313284 43
2313308 123
2313334 666
2313360 136
2313521 0
2313558 4
[truncated: 366,655 more chars]
