# Supplementary material for: TRANSIT - A Software Tool for Himar1 TnSeq Analysis
Source: PLoS Comput Biol. 2015 Oct 8;11(10):e1004401. doi: 10.1371/journal.pcbi.1004401 (PMC4598096; doi:10.1371/journal.pcbi.1004401)
Supplement: S1 Data — Source Code for TRANSIT and TPP, and datasets used to obtain results. Please see the GitHub Repository https://github.com/mad-lab/transit to obtain the latest version of the software. (GZ) [file pcbi.1004401.s001.gz › transit_1.4.0/data/glycerol_H37Rv_rep2.wig]

# from Griffin et al, (2011).  PLOS Pathogens, e1002251.
variableStep chrom=H37Rv
60 0
72 0
102 0
188 0
246 0
333 0
360 0
426 0
448 0
471 0
483 0
494 0
504 0
514 0
525 0
534 0
601 0
653 0
670 0
706 0
741 0
784 0
794 0
843 0
989 0
1092 0
1104 0
1267 0
1278 0
1345 0
1423 0
1522 124
1552 0
1635 201
1779 0
1782 0
1788 0
1847 0
1858 342
1921 21
2001 0
2012 0
2063 0
2104 0
2141 0
2232 0
2290 0
2315 0
2318 0
2333 0
2344 0
2363 0
2387 0
2404 0
2427 0
2479 0
2507 0
2537 0
2591 0
2648 0
2738 0
2774 0
2845 0
2920 0
3027 0
3056 0
3066 0
3070 0
3119 0
3131 0
3145 0
3222 0
3228 0
3277 0
3283 5
3329 107
3372 0
3379 0
3384 0
3396 0
3412 0
3425 0
3441 0
3467 56
3471 0
3513 0
3591 0
3682 0
3708 49
3728 0
3739 161
3770 0
3782 37
3796 0
3833 27
3925 13
3960 0
3967 0
3986 4
4011 6
4028 1
4094 0
4118 0
4121 110
4130 0
4158 0
4207 0
4217 0
4353 0
4664 0
4721 0
4789 0
4912 0
4961 0
4970 0
4989 23
4995 63
5066 58
5120 69
5128 40
5170 90
5230 0
5273 0
5287 0
5336 0
5364 0
5420 0
5439 0
5517 0
5547 0
5579 0
5586 0
5623 0
5631 0
5669 0
5687 0
5792 0
5977 0
5996 0
6055 0
6128 0
6230 0
6249 0
6286 0
6403 0
6490 0
6502 0
6526 0
6605 0
6612 0
6672 0
6729 0
6793 0
6809 0
6856 0
6944 0
6983 0
7067 0
7077 0
7093 0
7225 0
7265 0
7299 101
7383 0
7392 0
7470 0
7551 0
7578 0
7620 0
7686 0
7763 0
7767 0
7798 0
7865 0
7970 0
8031 0
8077 0
8099 0
8127 0
8219 0
8236 0
8288 0
8295 0
8338 0
8391 0
8394 0
8436 0
8486 0
8546 0
8786 0
8858 0
8874 0
8901 0
9030 0
9045 0
9100 0
9150 0
9165 0
9419 0
9465 0
9492 0
9503 0
9519 0
9526 0
9542 0
9564 0
9624 0
9776 127
9816 325
9850 0
9877 115
9894 21
9903 49
10023 0
10104 0
10277 0
10299 0
10414 0
10426 60
10583 32
10600 0
10608 0
10769 75
10826 105
10857 0
10876 0
10884 0
10892 0
10894 0
10907 0
10923 0
10953 0
11096 1
11119 0
11131 0
11176 0
11198 0
11207 15
11289 82
11301 0
11422 385
11444 0
11530 264
11556 31
11618 0
11659 0
11675 207
11679 452
11733 406
11739 237
11743 886
11749 0
11787 65
11848 22
12042 94
12054 178
12145 0
12250 98
12352 305
12466 156
12491 256
12512 9
12530 17
12621 216
12663 87
12750 63
12798 16
13025 1099
13046 138
13079 13
13155 25
13168 3
13275 0
13309 164
13322 65
13325 851
13369 20
13459 0
13469 0
13486 0
13560 289
13567 40
13595 0
13608 0
13669 0
13686 0
13699 0
13772 0
13852 0
13903 0
14021 43
14059 88
14080 266
14088 69
14096 699
14177 94
14367 0
14421 0
14454 0
14621 326
14661 366
14665 402
14667 1
14677 9
14749 3
14758 420
14782 0
14813 182
14821 0
14872 95
14902 0
14938 0
14968 0
15023 0
15084 0
15114 0
15221 0
15245 0
15269 0
15304 0
15327 0
15366 0
15464 0
15515 0
15576 0
15591 0
15657 0
15773 0
15812 0
15927 0
16161 0
16184 0
16273 0
16433 0
16520 0
16535 0
16558 0
16683 0
16794 0
16851 0
16872 0
16926 0
17015 0
17176 0
17190 0
17205 0
17247 0
17313 0
17333 0
17439 0
17476 296
17483 0
17586 0
17862 0
17981 0
18010 0
18123 0
18140 0
18161 0
18215 0
18454 0
18488 0
18527 0
18666 0
18693 0
18725 0
18907 0
19038 1
19043 0
19081 0
19100 0
19107 0
19134 0
19138 74
19151 9
19179 0
19194 0
19226 0
19239 0
19259 0
19310 0
19453 10
19461 0
19582 18
19667 0
19693 44
19760 0
19771 0
19829 0
19838 2
19914 0
19935 0
19951 0
19963 56
19973 0
19984 0
20002 0
20037 0
20044 12
20092 149
20178 3
20211 0
20234 44
20266 0
20278 3
20345 54
20349 10
20376 10
20456 0
20497 41
20547 206
20650 0
20671 0
20680 2
20712 0
20756 0
20787 0
20859 0
20883 160
21041 0
21204 0
21210 1
21266 0
21359 53
21414 63
21477 0
21481 199
21548 0
21608 0
21777 0
22070 31
22092 0
22118 22
22144 0
22187 0
22195 1
22199 4
22202 23
22279 0
22314 0
22338 69
22454 45
22460 0
22578 0
22590 0
22625 0
22817 0
22836 0
22887 0
22932 0
23083 0
23099 0
23125 0
23153 0
23205 0
23330 0
23361 24
23381 81
23394 178
23413 0
23442 0
23512 0
23550 0
23582 0
23640 166
23663 0
23681 0
23723 219
23807 42
23856 34
23933 0
23947 0
24102 0
24136 0
24159 0
24174 0
24183 0
24207 0
24231 0
24237 0
24261 0
24282 0
24309 0
24318 0
24336 0
24351 0
24372 0
24384 0
24402 0
24447 0
24483 0
24492 0
24501 0
24534 0
24552 0
24564 0
24579 0
24621 0
24633 0
24657 0
24678 0
24696 0
24714 0
24732 0
24750 0
24768 0
24801 0
24819 0
24840 0
24909 0
24921 0
24924 0
24960 0
24986 0
25069 0
25099 0
25143 50
25168 88
25170 130
25252 0
25260 2
25438 41
25505 25
25528 0
25613 53
25616 434
25624 170
25730 581
25796 1
25832 0
25844 52
25906 0
25914 413
25960 4
25967 3
26040 355
26067 39
26141 1114
26175 220
26183 288
26193 422
26197 165
26261 22
26280 1
26290 0
26300 91
26377 73
26417 0
26622 48
26742 73
26780 12
26831 3
26838 0
26860 342
26873 21
26932 512
27213 471
27245 320
27252 99
27299 678
27354 33
27367 15
27399 14
27410 908
27470 0
27482 0
27484 0
27518 0
27526 0
27528 0
27530 0
27534 0
27558 0
27566 0
27569 0
27578 0
27683 0
27703 0
27784 0
27906 0
27925 0
27994 0
28003 0
28005 0
28145 0
28208 0
28232 0
28263 0
28368 109
28455 174
28512 14
28661 12
28670 140
28679 1
28687 0
28705 612
28803 0
28914 79
28974 46
29010 514
29205 227
29270 140
29354 53
29403 0
29457 46
29516 55
29567 68
29587 33
29605 0
29620 0
29659 104
29667 1205
29671 710
29776 5
29892 0
29920 0
29923 102
30009 0
30119 67
30195 0
30271 416
30449 163
30479 405
30679 119
30911 0
30968 172
31004 25
31066 179
31075 120
31149 185
31153 362
31223 139
31261 0
31323 49
31381 0
31410 0
31589 117
31597 182
31684 0
31701 0
31810 0
31825 159
31967 0
31978 0
32045 166
32051 0
32134 63
32163 73
32197 24
32253 230
32403 0
32434 115
32493 118
32518 0
32673 172
32755 50
32777 223
32886 292
32910 20
32995 0
33023 15
33045 116
33058 381
33113 200
33152 0
33217 588
33355 0
33359 99
33449 0
33490 0
33533 0
33560 0
33650 0
33797 249
33805 20
33857 36
33861 278
33863 83
33901 0
33907 0
33927 0
33933 0
33942 0
34010 0
34028 0
34158 0
34163 0
34182 66
34207 0
34241 0
34313 0
34364 9
34367 10
34401 45
34418 103
34420 20
34504 171
34590 48
34679 425
34688 18
34743 0
34849 0
34874 163
34893 0
34937 25
34999 1
35021 0
35075 0
35079 0
35117 0
35119 0
35135 0
35160 0
35182 0
35203 0
35206 0
35213 0
35250 0
35261 8
35293 0
35304 0
35326 0
35343 0
35353 0
35388 0
35409 0
35422 342
35453 0
35480 0
35489 0
35570 108
35630 0
35703 388
35750 0
35781 104
35873 30
35910 189
36029 114
36191 587
36326 447
36356 282
36368 65
36428 19
36455 1041
36515 110
36519 128
36606 0
36677 157
36734 6
36802 120
37093 512
37125 267
37184 15
37214 28
37224 0
37353 301
37361 251
37404 57
37512 0
37626 105
37666 172
37674 0
37752 32
37775 190
37784 573
37829 34
37944 512
37977 14
38003 103
38047 25
38065 33
38096 54
38133 296
38249 42
38363 8
38444 345
38517 387
38588 12
38846 294
38902 0
39125 43
39290 772
39312 117
39343 708
39845 454
39873 67
39878 0
39937 0
39941 57
39967 43
40011 44
40025 897
40141 54
40156 11
40200 0
40238 167
40326 0
40392 0
40474 54
40496 3
40543 0
40585 0
40849 0
40876 0
40930 0
40961 0
41179 47
41242 60
41248 134
41374 389
41427 303
41496 242
41593 0
41632 18
41718 115
41727 0
41910 297
41915 248
41986 9
42060 0
42083 0
42208 117
42276 582
42362 469
42434 0
42473 0
42493 0
42644 17
42713 156
42806 0
42852 2
42854 14
42881 21
43245 0
43421 79
43515 0
43547 146
43549 323
43634 0
43640 0
43642 0
43660 0
43698 0
43796 0
43838 0
43856 0
43865 0
43885 0
43902 0
43937 0
43944 0
43966 0
44069 0
44094 0
44100 0
44102 0
44145 0
44249 0
44261 0
44298 0
44302 0
44408 0
44600 0
44684 0
44720 0
44798 0
44849 0
44864 0
44869 0
44937 0
44952 0
44968 0
44984 0
44986 0
45017 0
45140 0
45167 0
45239 0
45315 0
45353 0
45401 0
45413 0
45464 0
45524 0
45563 0
45590 0
45623 0
45647 0
45649 0
45659 0
45665 0
45686 0
45731 0
45784 0
45804 0
45830 0
45841 0
45854 0
45920 0
46009 0
46014 0
46072 0
46087 0
46100 0
46164 0
46192 0
46271 0
46295 0
46320 0
46432 0
46469 105
46503 0
46515 55
46525 0
46532 0
46568 0
46576 0
46779 0
46959 137
47084 0
47097 121
47119 21
47220 0
47224 0
47301 0
47316 0
47363 1
47367 33
47391 0
47459 78
47577 138
47610 217
47682 83
47706 0
47907 128
48038 36
48079 0
48087 169
48104 87
48108 510
48203 0
48282 0
48388 67
48446 1164
48450 312
48466 147
48481 25
48489 31
48514 742
48648 0
48654 4
48663 70
48691 0
48730 20
48765 0
48782 62
48870 0
48895 8
48954 66
48983 159
48991 1
49038 79
49290 292
49388 139
49553 23
49616 208
49656 327
49750 183
49934 236
49951 0
49973 0
50022 0
50097 0
50214 0
50265 0
50552 0
50641 0
50655 0
50691 0
50778 0
50781 0
50803 0
50955 0
50987 0
51012 0
51015 0
51018 0
51104 0
51125 0
51138 0
51146 210
51186 0
51297 0
51453 341
51519 61
51609 0
51611 48
51621 0
51675 0
51745 0
51765 41
51793 0
51804 33
51806 27
51838 117
51880 25
51892 0
51899 7
51907 941
51967 51
52123 196
52127 515
52129 502
52180 668
52189 84
52204 37
52366 76
52524 126
52541 492
52659 38
52706 812
52709 249
52746 0
52774 203
52797 620
52829 489
52837 62
52844 0
52873 201
52918 0
53033 36
53114 60
53152 258
53187 0
53242 35
53488 21
53634 0
53648 12
53702 35
53740 0
53809 0
53888 0
53977 0
53987 44
54091 42
54113 0
54128 0
54146 0
54173 16
54300 0
54560 29
54635 0
54638 0
54703 72
54752 0
54759 7
54869 85
54872 0
55025 0
55058 0
55081 0
55085 59
55104 0
55191 0
55232 0
55251 0
55288 0
55337 0
55354 0
55398 0
55421 0
55523 0
55560 62
55612 37
55642 0
55767 0
55796 72
55835 0
55995 0
56008 62
56011 40
56023 0
56031 0
56044 0
56057 10
56080 93
56131 222
56155 0
56157 99
56164 0
56185 281
56191 0
56207 0
56218 51
56228 0
56354 0
56402 25
56521 0
56539 17
56716 2
56822 0
56842 0
57043 21
57046 265
57050 737
57052 0
57157 5
57183 0
57278 27
57392 0
57510 88
57615 9
57702 117
57734 272
57878 272
57931 0
57956 194
57985 0
58049 0
58105 48
58191 0
58201 0
58247 0
58284 0
58339 0
58369 0
58460 0
58480 0
58522 0
58526 56
58703 0
58759 0
58822 0
58834 0
58919 0
59113 0
59175 0
59215 0
59242 0
59358 54
59374 0
59405 327
59481 0
59489 97
59584 15
59593 5
59641 0
59747 0
59839 110
59865 45
59986 251
60027 0
60071 0
60126 93
60135 0
60152 0
60162 15
60211 0
60236 0
60256 145
60273 49
60290 0
60334 59
60345 0
60357 0
60415 0
60453 0
60538 0
60550 0
60567 0
60591 0
60612 0
60699 0
60747 0
60750 0
60793 0
60819 0
60825 0
60885 0
61004 0
61310 0
61404 0
61434 0
61550 0
61556 0
61628 0
61817 0
61888 0
61989 0
62048 0
62070 0
62116 0
62161 0
62167 0
62197 0
62209 0
62310 0
62313 0
62327 0
62572 0
62733 0
62794 0
62828 0
62974 0
63194 71
63212 79
63241 0
63377 911
63379 464
63431 2
63467 88
63494 86
63501 44
63521 0
63576 114
63626 161
63756 0
63758 0
63788 0
63800 130
63802 86
63825 0
63863 106
63884 145
63887 494
63890 124
63908 122
63918 0
64023 0
64044 0
64073 0
64179 0
64181 0
64306 0
64347 0
64420 0
64440 0
64518 0
64552 0
64572 0
64581 0
64603 0
64688 0
64691 0
64708 0
64716 0
64800 0
64823 0
64914 0
64955 126
64986 0
65109 465
65125 0
65169 55
65226 27
65315 0
65323 0
65434 191
65500 110
65549 437
65551 118
65666 83
65692 318
65715 218
65758 12
65840 173
65933 0
65987 260
66035 218
66061 73
66065 377
66098 46
66233 0
66275 145
66364 3
66386 67
66410 36
66449 86
66511 119
66578 195
66652 0
66659 150
66692 0
66764 0
66787 26
67009 0
67071 107
67127 289
67136 0
67138 0
67156 0
67247 331
67290 44
67299 75
67316 29
67364 141
67898 93
67916 62
67955 201
68150 556
68185 536
68222 26
68237 95
68246 289
68256 308
68276 14
68310 27
68321 45
68360 359
68377 971
68380 567
68387 70
68407 0
68444 0
68577 0
68594 0
68608 31
68726 0
68733 0
68737 50
68792 176
68861 107
68872 0
68894 14
69044 107
69085 0
69121 0
69170 0
69190 142
69281 180
69301 0
69316 0
69339 368
69367 109
69375 0
69422 1
69444 0
69589 0
69591 62
69625 0
69652 0
69657 103
69661 0
69675 0
69744 51
69792 43
69806 0
69823 0
69850 46
69928 0
69999 1
70021 0
70028 0
70030 662
70099 9
70102 0
70135 0
70177 38
70198 114
70204 9
70206 19
70390 0
70435 0
70453 144
70459 62
70534 115
70542 0
70570 53
70583 0
70699 0
70728 0
70744 193
70821 0
70843 4
70909 64
70933 0
70963 1
70988 0
71098 1
71143 207
71158 26
71266 0
71300 45
71399 0
71519 0
71557 55
71571 1
71588 49
71594 196
71637 1
71679 986
71681 529
71834 1
71922 59
72031 1
72049 0
72076 246
72089 0
72109 48
72121 0
72255 0
72333 0
72356 0
72359 0
72388 0
72506 0
72518 0
72612 0
72636 0
72654 0
72770 0
72826 0
72857 0
72923 0
72989 0
73031 0
73247 0
73349 0
73415 0
73494 0
73549 0
73604 0
73682 0
73799 0
73961 0
73987 0
74045 12
74095 0
74129 0
74177 0
74192 0
74224 0
74281 0
74313 0
74320 0
74342 0
74374 0
74447 0
74483 0
74562 0
74572 6
74578 0
74696 18
74722 0
74749 0
74761 0
74908 0
75047 0
75049 25
75103 17
75128 0
75142 0
75156 0
75189 231
75203 0
75242 0
75244 0
75253 0
75275 155
75286 109
75500 19
75613 367
75615 1
75808 0
75826 2
75862 28
75881 0
75983 30
76069 0
76097 146
76105 0
76198 25
76298 87
76715 14
76727 2
76889 12
77005 0
77055 0
77108 56
77192 0
77289 0
77385 494
77422 0
77530 8
77641 0
77650 0
77838 0
77925 0
77955 35
78293 8
78364 0
78442 182
78463 28
78478 48
78567 0
78628 0
78662 0
78703 141
78706 105
78721 0
78733 294
78784 525
78921 0
79152 106
79256 84
79325 220
79365 0
79398 361
79427 5
79474 0
79485 0
79724 27
79787 709
79825 200
79894 31
79917 481
80115 0
80143 0
80149 0
80228 261
80352 111
80385 0
80426 59
80521 266
80551 0
80612 215
80787 331
80832 1
81165 54
81179 170
81196 25
81216 953
81220 455
81245 30
81374 199
81396 128
81445 12
81462 8
81552 0
81566 253
81576 0
81610 0
81671 0
81712 470
81715 820
81727 209
81735 119
81896 286
81919 221
81927 393
82004 108
82038 75
82361 98
82417 125
82504 0
82517 121
82585 48
82587 78
82666 241
82686 142
82765 0
82807 0
82826 0
82912 0
82996 259
83114 63
83141 0
83239 0
83326 8
83357 5
83403 239
83409 0
83566 34
83585 0
83738 290
83846 1
83940 0
83946 140
83966 122
83981 77
83992 475
84065 12
84081 171
84173 0
84233 30
84313 0
84353 215
84434 476
84493 198
84508 3
84520 0
84543 252
84559 0
84617 18
84742 30
84811 0
84833 240
84872 367
84918 57
84930 23
84952 161
84956 222
85010 148
85113 50
85135 25
85166 38
85178 150
85223 176
85276 24
85300 92
85575 583
85637 133
85720 0
85873 0
85915 0
85976 13
85986 0
86103 127
86135 16
86272 49
86280 62
86359 155
86378 57
86429 375
86436 49
86448 451
86486 0
86492 0
86509 0
86514 0
86527 0
86613 0
86621 4
86681 0
86698 0
86709 33
86835 0
86924 0
87124 3
87131 9
87276 0
87288 35
87309 11
87343 1
87433 6
87586 136
87605 271
87615 65
87631 128
87774 44
87875 214
87955 252
88015 70
88076 19
88232 524
88280 14
88299 0
88427 5
88439 18
88454 0
88604 35
88631 126
88665 133
88681 783
88732 65
88778 734
88954 208
88963 0
89271 277
89370 0
89383 765
89471 15
89478 0
89516 0
89523 0
89549 186
89593 179
89747 302
89797 516
89817 0
89885 41
89917 270
89982 0
89994 0
90015 0
90101 45
90240 114
90290 245
90321 63
90497 677
90587 0
90607 182
90619 53
90811 137
90935 110
90939 230
91072 201
91165 139
91216 0
91281 0
91291 0
91353 20
91937 0
92035 324
92134 368
92136 43
92155 14
92194 73
92196 370
92269 0
92278 97
92294 72
92334 117
92338 193
92393 7
92407 22
92638 17
92816 302
92857 126
92973 55
93199 0
93294 48
93434 0
93603 0
93773 140
94215 13
94244 0
94256 14
94269 34
94345 0
94428 45
94472 0
94485 79
94538 0
94564 20
94611 0
94776 28
94872 0
95042 58
95410 0
95445 0
95463 0
95549 0
95567 0
95594 42
95611 0
95636 0
95684 0
95727 0
95797 0
95840 0
96143 32
96188 0
96267 0
96319 0
96392 13
96458 100
96513 108
96566 0
96642 194
96647 0
96655 75
96688 0
96718 0
96872 0
96890 0
96912 0
96920 0
96936 0
96974 0
96980 139
97071 30
97102 1
97273 0
97285 0
97330 0
97335 0
97399 0
97470 0
97509 0
97581 47
97592 0
97623 0
97668 0
97688 1
97707 38
97718 0
97788 75
97823 0
97888 3
97893 64
98092 43
98152 139
98260 125
98297 0
98313 310
98330 34
98349 71
98379 43
98396 343
98437 0
98468 374
98552 47
98613 122
98692 0
98709 116
98751 0
98818 64
98836 0
98963 201
99023 207
99137 128
99151 0
99188 72
99322 186
99343 45
99444 70
99546 0
99609 0
99638 0
99732 86
99791 118
99848 26
99940 1185
100020 23
100068 0
100176 347
100179 316
100206 76
100256 0
100310 0
100459 12
100505 131
100517 854
100629 53
100805 124
100887 0
100983 207
101082 147
101095 48
101123 81
101166 76
101194 141
101198 1
101246 17
101319 313
101331 0
101409 373
101643 304
101686 47
101697 0
101715 10
101850 12
101864 16
102093 0
102135 0
102231 0
102385 0
102456 75
102531 360
102612 28
102683 126
102809 0
102816 0
102889 0
103041 29
103052 0
103106 1
103214 0
103405 0
103534 152
103630 57
103809 40
103957 10
104034 27
104050 120
104092 43
104113 160
104157 102
104424 61
104464 47
104472 30
104491 124
104562 67
104587 51
104611 71
104806 10
104952 0
105089 0
105096 0
105112 0
105146 0
105177 0
105188 159
105198 19
105208 0
105249 0
105259 69
105288 132
105319 0
105329 196
105331 209
105416 1060
105426 232
105507 38
105528 106
105586 0
105603 4
105732 176
105774 1
105808 29
105863 0
105871 0
105877 139
105908 0
105933 10
105939 0
105982 0
106017 61
106032 9
106038 109
106041 63
106050 0
106105 0
106154 0
106323 388
106355 100
106367 0
106483 147
106491 119
106535 0
106601 0
106667 860
106688 0
106742 73
106805 0
106807 0
106829 0
106836 47
106858 0
106906 0
106926 0
106929 0
106941 71
107024 0
107031 38
107033 0
107039 0
107106 155
107226 0
107245 166
107278 0
107288 18
107328 74
107436 8
107452 152
107456 881
107466 124
107553 0
107592 0
107696 0
107717 19
107735 57
107765 0
107795 41
107797 0
107858 19
107927 109
107947 40
108059 4
108129 0
108149 0
108179 0
108197 0
108272 0
108285 0
108344 0
108356 86
108393 0
108565 0
108586 0
108596 0
108692 0
108718 0
108807 0
108850 101
108854 37
108899 0
108952 102
108976 0
109024 0
109032 0
109070 0
109079 0
109104 0
109197 11
109215 130
109226 0
109244 0
109285 124
109292 86
109317 16
109410 42
109521 56
109822 94
109824 0
109916 0
110017 0
110040 0
110060 0
110074 0
110076 0
110094 0
110149 92
110199 0
110221 0
110315 281
110340 177
110424 0
110473 0
110574 0
110600 0
110711 12
110916 93
110929 0
110958 0
110970 0
111013 0
111083 0
111148 65
111211 0
111405 32
111528 157
111578 0
111726 0
111749 0
111822 0
111938 0
112087 18
112112 42
112173 53
112273 22
112324 0
112338 0
112502 0
112513 129
112703 0
112777 0
112906 0
112922 1066
112926 147
112970 0
112992 0
113033 21
113095 47
113113 135
113133 75
113166 6
113174 0
113227 2
113395 0
113462 93
113517 293
113571 178
113580 52
113652 0
113675 4
113712 0
113827 191
113924 6
114033 0
114049 136
114229 0
114251 0
114285 77
114326 60
114437 0
114512 66
114558 296
114589 0
114705 241
114850 0
114858 0
114903 257
114912 279
114926 1
115035 64
115078 0
115297 185
115305 0
115339 0
115418 64
115435 0
115461 687
115491 22
115563 329
115650 117
115702 19
115717 182
115753 26
115761 43
115816 19
115836 0
115858 8
115926 0
115934 168
115944 0
116075 0
116098 40
116152 17
116320 80
116364 0
116474 0
116649 0
116708 0
116733 408
116803 78
116847 0
116955 24
117014 0
117039 35
117168 11
117197 0
117213 489
117240 0
117247 0
117380 0
117504 114
117517 107
117537 4
117551 0
117622 158
117640 0
117648 0
117702 0
117731 0
117787 0
117861 0
117882 0
118006 0
118072 0
118109 0
118139 0
118150 0
118239 0
118313 0
118341 0
118447 0
118482 0
118500 0
118564 0
118687 0
118703 0
118761 0
118786 0
118817 0
118857 0
118892 0
118948 0
118969 0
118977 0
119092 0
119211 0
119213 0
119220 0
119240 0
119253 0
119301 0
119310 0
119355 0
119435 0
119447 0
119454 0
119530 0
119570 0
119634 0
119658 0
119730 0
119748 9
119916 0
119936 0
120045 194
120121 147
120256 387
120310 34
120410 0
120574 0
120626 24
120791 30
120882 0
120892 34
120902 40
120940 429
120989 127
121171 0
121181 0
121251 140
121291 34
121391 77
121397 85
121442 22
121500 12
121548 342
121766 941
121770 156
121856 205
121916 81
121950 166
122045 58
122104 47
122193 26
122211 182
122220 43
122231 0
122243 0
122304 0
122388 13
122444 0
122494 0
122542 303
122566 37
122596 447
122609 127
122643 53
122655 28
122696 279
122764 47
122834 821
122836 249
122992 92
123012 17
123049 245
123122 131
123221 0
123243 111
123346 570
123470 0
123493 0
123520 0
123522 299
123612 272
123671 0
123772 1
123829 96
123873 0
123896 337
123906 787
123910 497
123912 0
124145 7
124149 358
124152 0
124168 35
124219 0
124298 89
124327 0
124343 0
124362 0
124379 55
124390 0
124603 100
124722 0
124786 435
125015 19
125021 54
125292 18
125337 0
125371 0
125377 193
125469 164
125579 0
125592 0
125605 2
125620 26
125644 0
125659 115
125666 241
125823 178
125843 0
125940 0
126059 0
126098 143
126163 0
126431 0
126693 0
126812 0
126829 77
126963 49
127059 0
127096 0
127119 0
127157 0
127160 0
127181 0
127232 0
127335 0
127344 0
127392 419
127503 230
127731 81
127839 0
127853 0
128018 0
128025 0
128073 10
128109 159
128148 0
128154 0
128165 273
128305 141
128379 0
128389 14
128616 16
128697 0
128777 135
128820 1
128904 74
128983 160
129116 0
129184 90
129231 105
129269 0
129321 129
129396 19
129431 0
129496 829
129708 21
129789 0
129812 0
129827 0
129860 0
129888 104
129969 0
130019 260
130074 430
130107 411
130130 0
130263 0
130353 133
130491 93
130558 31
130564 98
130573 0
130587 211
130602 0
130616 189
130699 390
130708 0
130787 0
130929 70
131037 162
131140 7
131149 4
131158 18
131328 119
131341 23
131441 0
131497 0
131542 3
131553 14
131565 47
131640 0
131740 24
131776 0
131867 0
131894 0
131929 137
132047 0
132077 128
132137 0
132276 19
132284 0
132353 0
132374 0
132392 54
132401 0
132529 21
132563 0
132638 24
132668 0
132743 0
132752 18
132838 2
132870 1380
132951 112
132975 808
133002 166
133019 656
133094 7
133136 847
133140 792
133248 206
133278 0
133317 578
133374 300
133410 115
133427 375
133430 74
133603 0
133629 403
133635 310
133785 0
133833 174
133868 3
133915 41
134017 15
134056 213
134074 0
134089 382
134117 0
134213 0
134305 92
134332 0
134359 166
134393 138
134400 216
134431 109
134466 0
134469 462
134506 10
134627 65
134655 183
134669 0
134917 0
134986 81
134991 122
135000 12
135044 95
135077 56
135134 38
135247 0
135367 0
135402 101
135463 0
135477 1
135483 0
135604 383
135635 86
135660 53
135676 36
135738 0
135774 19
135820 14
135824 1
135833 0
135894 0
135970 0
136005 0
136038 0
136089 0
136100 5
136159 256
136163 58
136212 0
136277 0
136370 81
136375 15
136379 42
136435 0
136457 0
136467 0
136491 0
136514 0
136593 0
136621 0
136646 0
136678 0
136712 0
136723 0
136748 0
136754 0
136766 3
136792 0
136855 6
136906 0
136921 0
136969 0
136991 50
137015 0
137043 0
137056 0
137068 0
137123 0
137151 0
137207 0
137215 0
137281 34
137293 0
137307 0
137353 0
137442 0
137483 0
137518 0
137587 176
137607 0
137613 0
137677 363
137681 129
137696 0
137704 0
137855 0
137907 0
137923 0
137985 0
138022 132
138026 25
138083 0
138100 83
138170 460
138215 16
138267 2
138416 4
138511 1
138582 0
138611 57
138616 266
138630 309
138636 171
138765 7
138797 380
138927 2
138999 107
139075 0
139119 28
139267 14
139356 7
139451 59
139511 154
139538 194
139561 39
139663 39
139878 0
139997 9
140106 64
140117 1
140169 0
140187 0
140213 207
140237 126
140268 0
140313 168
140344 216
140367 66
140406 337
140422 15
140436 0
140454 20
140488 112
140536 24
140567 98
140620 190
140721 134
140752 92
140887 37
140948 71
140999 10
141003 131
141066 115
141110 0
141160 0
141221 47
141275 52
141370 22
141396 120
141411 50
141465 0
141483 0
141596 0
141683 0
141695 31
141718 47
141768 0
141793 0
141811 0
141936 0
142027 8
142071 71
142166 0
142293 0
142300 0
142400 8
142426 0
142471 0
142573 0
142629 0
142690 0
142721 0
142741 0
142884 0
142952 0
143007 287
143010 0
143171 0
143191 60
143280 142
143366 0
143374 32
143376 390
143458 0
143509 35
143717 183
143719 0
143782 62
143925 233
143937 37
143946 18
143956 0
143967 0
144655 0
144700 0
144832 0
144834 0
144959 0
145028 0
145050 0
145193 0
145201 0
145220 0
145254 0
145403 0
145426 0
145624 0
145628 139
145645 0
145679 0
145742 0
145873 0
146022 0
146036 0
146055 0
146094 0
146189 0
146287 0
146300 28
146316 1
146349 0
146532 0
146685 48
146688 21
146792 12
146880 0
146932 0
147065 389
147191 0
147197 316
147245 14
147253 0
147302 0
147479 118
147518 5
147825 591
147828 168
147880 0
147883 0
147941 0
147950 0
147978 0
147987 175
148008 0
148095 135
148191 158
148195 196
148228 28
148244 0
148353 254
148453 0
148468 0
148488 7
148569 109
148614 0
148621 0
148625 0
148703 26
148749 0
148752 11
148766 5
148781 0
148873 0
148886 0
148943 0
148962 0
149104 0
149151 0
149155 0
149187 0
149222 143
149306 0
149343 0
149393 0
149451 126
149467 131
149549 3
149592 0
149716 222
149791 137
149938 0
150286 0
150393 5
150432 0
150557 27
150633 0
150732 0
150872 203
150874 161
150994 0
151063 1091
151073 0
151099 203
151120 19
151124 57
151142 0
151361 253
151487 138
151508 43
151794 20
151810 14
151831 189
151936 64
151945 46
152113 0
152176 13
152228 0
152455 0
152471 0
152552 0
152597 0
152624 0
152642 0
152713 0
152801 0
152810 0
152813 122
152840 0
152915 0
152954 0
153047 0
153156 1
153194 0
153354 0
153384 0
153413 1
153419 15
153428 0
153560 0
153563 0
153686 19
153713 0
153719 0
153869 0
153974 2
154031 0
154061 0
154125 0
154178 0
154231 0
154298 0
154341 0
154371 0
154386 0
154391 0
154415 0
154457 0
154514 0
154548 0
154590 0
154644 0
154693 0
154716 0
154740 0
154759 0
154771 0
154802 0
154847 0
154871 0
154946 0
154985 0
155123 0
155221 0
155339 0
155348 0
155441 0
155495 0
155516 0
155528 0
155593 139
155600 22
155621 196
155682 21
155731 66
155766 18
155774 0
155863 334
155962 3
155984 622
156088 45
156105 740
156186 106
156214 1
156239 217
156242 147
156283 107
156306 1
156308 579
156312 119
156400 122
156432 0
156444 0
156637 0
156672 0
156706 0
156738 98
156797 0
156832 0
156840 0
156948 74
157035 0
157053 0
157056 81
157142 0
157165 0
157185 64
157191 95
157221 1
157233 0
157284 92
157287 3
157326 159
157359 63
157434 0
157456 0
157492 0
157506 0
157525 0
157534 0
157600 24
157604 117
157607 24
157723 0
157817 86
157823 103
158078 105
158111 24
158145 54
158291 14
158421 9
158434 0
158637 30
158656 70
158675 0
158710 127
158761 126
158840 141
158931 1
158940 80
159045 107
159049 125
159082 3
159222 34
159257 38
159261 53
159513 301
159591 57
159665 40
159681 98
159692 30
159731 31
159837 0
160005 95
160112 0
160187 24
160214 0
160264 79
160301 76
160427 0
160433 564
160435 310
160546 492
160568 156
160639 98
160714 159
160793 79
160857 7
160941 337
160966 520
161244 207
161349 140
161382 681
161385 325
161446 10
161472 0
161607 167
161701 627
161722 282
161741 129
161756 358
161877 47
162011 156
162013 372
162211 233
162227 0
162280 462
162290 0
162356 112
162407 49
162455 146
162539 429
162645 297
162764 90
162791 235
162796 0
162845 110
162876 19
162943 0
162954 523
163046 0
163092 155
163152 0
163196 0
163262 533
163266 368
163285 0
163295 0
163300 2
163317 0
163327 16
163350 101
163403 12
163501 0
163524 192
163534 99
163568 326
163694 0
163732 210
163821 532
163874 300
163934 0
163954 34
163965 50
164002 0
164072 198
164098 9
164297 4
164353 112
164386 0
164397 11
164403 12
164414 373
164467 13
164478 218
164772 0
164806 209
164818 0
164830 244
164968 0
164986 16
165005 34
165067 0
165125 21
165130 350
165160 35
165282 172
165302 0
165434 609
165452 31
165495 160
165595 59
165674 695
165713 453
165824 145
165924 256
165972 225
166049 768
166052 1235
166184 343
166240 0
166259 576
166301 167
166352 76
166520 331
166625 1
166675 52
166862 195
166929 158
166986 121
167048 266
167063 116
167065 677
167085 0
167092 3
167120 550
167147 461
167150 227
167161 0
167201 3
167213 0
167223 0
167252 0
167288 0
167298 0
167305 31
167307 226
167335 317
167398 58
167445 0
167549 0
167569 22
167839 114
168111 0
168158 103
168384 192
168449 348
168615 31
168635 57
168705 0
168777 1086
168817 0
168989 0
169043 19
169157 147
169173 26
169208 244
169273 172
169305 310
169311 200
169316 70
169355 245
169380 180
169395 32
169440 329
169482 0
169500 6
169570 0
169580 0
169935 44
169947 56
169971 231
169986 0
170033 115
170055 0
170075 0
170140 28
170201 0
170243 258
170359 1
170432 467
170450 362
170454 483
170480 323
170559 133
170599 73
170665 14
170689 120
170818 13
170963 0
171031 54
171033 0
171052 128
171135 10
171155 34
171177 0
171179 0
171184 123
171188 8
171193 0
171197 30
171201 67
171243 0
171271 0
171400 0
171488 22
171521 201
171593 0
171626 123
171656 271
171753 261
171792 0
171807 154
171812 497
171840 0
171957 120
171983 168
172237 17
172328 87
172398 6
172445 0
172457 123
172486 15
172490 514
172527 157
172562 25
172595 897
172625 584
172656 0
172781 720
172785 17
172936 0
172970 67
173141 161
173164 1629
173166 591
173168 1
173176 736
173178 206
173195 198
173218 325
173230 39
173384 168
173426 56
173467 5
173547 1161
173586 163
173625 1
173673 45
173682 134
173695 140
173715 129
173724 423
173832 1187
173838 432
173958 949
174043 1373
174114 1008
174246 31
174469 0
174477 163
174488 18
174548 0
174621 20
174659 250
174704 60
174708 39
174717 0
174798 257
174800 81
174865 4
174896 8
174904 295
175040 30
175192 300
175205 0
175214 20
175224 102
175259 27
175322 228
175360 426
175385 300
175458 63
175502 153
175541 102
175620 0
175691 216
175697 68
175716 1
175748 628
175767 74
175792 60
175800 39
175850 33
175863 105
175976 0
175989 0
175995 42
176066 148
176078 59
176202 6
176234 140
176309 359
176397 44
176427 0
176464 0
176495 0
176541 0
176588 0
176666 0
176691 7
176780 0
176814 1
176840 57
177010 6
177046 56
177074 104
177102 6
177179 513
177192 0
177339 298
177343 125
177357 195
177511 263
177514 553
177572 357
177715 43
177728 0
177747 43
177775 0
177852 6
177868 261
178019 40
178045 98
178066 6
178083 186
178183 431
178186 358
178233 138
178258 828
178278 21
178287 545
178298 0
178321 0
178348 1
178360 524
178375 2
178399 250
178407 15
178437 27
178449 267
178576 19
178641 27
178696 1
178698 1292
178780 607
178794 0
178829 0
178851 18
178874 59
179023 124
179111 0
179150 0
179166 0
179184 0
179188 1
179225 4
179245 1
179256 1
179335 0
179342 26
179376 13
179453 0
179466 2
179472 5
179491 0
179551 138
179611 174
179860 361
179872 0
179878 9
179893 0
180010 300
180013 17
180029 109
180031 19
180048 2
180053 35
180056 0
180091 437
180102 242
180154 0
180181 375
180193 215
180208 63
180235 332
180287 121
180396 38
180453 400
180535 179
180564 30
180584 65
180591 21
180608 243
180621 31
180769 267
180806 521
180845 73
180857 148
180951 12
180997 37
181022 125
181043 77
181121 2
181202 0
181219 0
181237 169
181273 26
181420 15
181496 0
181557 0
181597 0
181612 0
181632 0
181680 90
182102 0
182341 0
182436 0
182464 53
182525 0
182718 39
182735 149
182981 46
183019 32
183110 66
183119 8
183176 16
183221 641
183225 201
183234 40
183245 807
183345 10
183352 11
183405 86
183435 42
183444 197
183508 135
183535 219
183548 36
183559 0
183567 18
183586 0
183599 0
183614 87
183793 120
183914 0
183924 0
184051 55
184053 85
184196 2
184216 50
184306 0
184606 14
184628 0
184720 252
184726 152
185064 26
185082 51
185109 8
185381 0
185486 31
185861 0
185994 0
186024 0
186105 0
186143 27
186177 1
186300 27
186399 1
186416 157
186477 5
186508 4
186523 0
186549 82
186565 0
186601 39
186663 81
186706 242
186730 349
186773 0
186780 105
186813 28
186852 75
186869 0
186929 331
186935 121
186938 333
186971 178
187043 113
187049 21
187103 52
187121 357
187184 128
187194 421
187235 140
187268 12
187292 0
187460 0
187551 234
187557 382
187561 677
187568 0
187583 0
187598 561
187601 83
187694 248
187704 210
187710 54
187716 11
187730 218
187739 28
187763 186
187775 150
187833 695
187836 475
187854 0
187911 179
187963 444
187974 0
187992 257
188001 74
188013 575
188019 1021
188028 28
188065 30
188082 174
188094 78
188122 0
188128 73
188131 109
188183 105
188191 116
188201 262
188216 0
188235 2
188267 45
188341 0
188367 41
188409 366
188443 9
188483 0
188548 443
188580 101
188642 188
188667 39
188765 3
188832 705
188868 64
188875 103
188918 0
188994 275
189022 0
189042 0
189061 75
189127 0
189157 112
189160 107
189212 0
189220 430
189238 0
189247 0
189310 3
189364 771
189367 221
189383 45
189385 26
189416 0
189445 323
189460 937
189466 230
189535 253
189547 49
189562 11
189569 420
189616 415
189665 0
189686 193
189730 2160
189760 8
189812 21
189875 0
189967 122
189981 0
189989 104
190004 886
190017 0
190127 290
190146 0
190180 266
190255 30
190267 67
190328 173
190496 0
190505 0
190508 259
190512 13
190516 82
190525 86
190542 172
190582 0
190594 137
190596 0
190611 4
190700 0
190787 60
190861 0
190894 0
191002 5
191060 0
191091 0
191113 16
191159 0
191206 11
191367 0
191418 0
191576 90
191771 22
191809 0
191852 0
191927 0
191932 30
191985 0
192058 0
192168 26
192277 0
192372 103
192419 0
192451 0
192453 34
192481 40
192545 16
192581 0
192681 221
192712 0
192920 0
193050 282
193076 151
193110 126
193231 206
193234 2
193256 47
193339 15
193370 57
193417 5
193434 184
193489 62
193503 164
193562 0
193570 0
193659 402
193739 0
193749 0
193797 0
193860 0
193862 0
193875 0
193878 0
194109 383
194206 1
194308 246
194310 177
194323 276
194425 91
194801 0
194906 0
194933 35
194940 84
194990 470
195030 14
195036 204
195053 170
195162 275
195244 36
195303 29
195482 0
195492 567
195560 1154
195641 530
195658 285
195700 280
195758 668
195859 0
195894 69
195975 115
196045 0
196145 0
196172 0
196243 3
196259 180
196294 318
196316 85
196428 0
196458 715
196490 62
196577 0
196655 0
196669 0
196683 12
196700 615
196723 185
196743 0
196756 1
196831 0
196888 74
197036 0
197057 17
197091 85
197392 30
197419 36
197518 14
197720 182
197813 184
197816 250
197860 0
198073 134
198200 257
198217 422
198257 32
198278 152
198287 509
198377 268
198380 18
198386 7
198494 280
198527 0
198576 17
198598 264
198619 214
198631 102
198633 1
198729 232
198731 0
198754 107
198825 241
198887 55
198891 943
198934 0
198958 64
199085 1
199194 173
199350 42
199404 516
199406 66
199440 107
199460 127
199481 0
199488 0
199516 161
199525 328
199529 453
199555 0
199591 0
199603 259
199633 38
199645 4
199677 15
199679 252
199683 80
199779 146
199815 1
199842 535
199854 150
199873 33
199880 348
200002 13
200009 53
200011 1
200073 0
200097 43
200140 68
200162 5
200189 0
200206 0
200213 61
200421 12
200563 96
200702 106
200713 0
200810 1
200831 63
200902 21
200917 8
201021 64
201038 9
201055 87
201058 0
201104 51
201215 0
201243 17
201328 0
201337 205
201436 3
201471 230
201518 486
201521 38
201581 67
201594 372
201687 38
201838 2
201918 3
201921 1
201961 87
202084 195
202137 0
202238 2
202449 0
202467 95
202493 108
202596 0
202629 92
202653 146
202676 29
202746 0
202758 730
202839 110
202865 0
202897 138
202937 52
202940 50
203030 19
203113 1
203128 0
203143 102
203318 0
203414 52
203424 297
203516 0
203529 214
203559 29
203595 68
203642 0
203655 80
203688 0
203726 7
203858 0
203910 0
203919 43
203944 133
203965 98
203992 205
204218 186
204227 371
204369 0
204506 118
204691 0
204728 169
204774 265
204802 0
204837 0
204866 62
204950 99
205028 566
205061 823
205087 0
205172 0
205212 11
205283 130
205298 0
205309 105
205312 431
205338 0
205348 183
205387 0
205408 7
205416 1
205434 246
205492 116
205552 360
205584 43
205588 611
205980 0
205988 0
206049 367
206062 0
206126 81
206179 27
206238 0
206269 838
206376 846
206386 320
206400 130
206595 60
206622 45
206635 87
206665 441
206667 263
206710 205
206795 150
206807 19
207036 37
207107 0
207158 171
207216 333
207240 164
207275 6
207381 0
207420 461
207422 1161
207597 50
207630 25
207673 0
207697 7
207724 138
207930 75
208010 708
208091 62
208151 63
208207 0
208214 0
208222 0
208294 106
208313 112
208315 116
208431 5
208530 0
208605 0
208678 70
208726 53
208746 0
208793 79
208805 299
208827 149
208913 0
208920 34
208932 0
209173 58
209247 92
209328 324
209373 196
209400 0
209450 44
209459 0
209520 133
209574 347
209583 0
209604 43
209670 0
209704 330
209813 0
209873 48
209914 282
209935 668
209959 150
210011 0
210024 201
210103 116
210133 197
210217 30
210277 73
210380 137
210395 0
210406 0
210492 18
210498 97
210565 0
210596 307
210619 58
210628 248
210648 0
210742 100
210829 0
210859 0
210893 60
210938 0
211010 31
211112 136
211132 119
211186 0
211312 0
211324 131
211331 0
211339 34
211391 63
211449 0
211487 0
211510 71
211514 109
211560 0
211573 0
211589 1
211592 0
211635 0
211637 50
211720 12
211731 0
211797 257
211891 50
211915 0
211931 63
212104 0
212120 56
212278 906
212322 248
212428 27
212474 0
212519 7
212550 10
212568 133
212598 0
212614 57
212643 0
212646 0
212678 18
212746 14
212759 0
212914 178
212991 137
213124 406
213161 522
213210 73
213224 30
213275 68
213285 35
213287 193
213347 204
213366 33
213368 108
213474 126
213495 17
213553 260
213820 32
213848 344
213920 99
213947 0
214038 278
214075 0
214086 0
214093 105
214145 29
214223 0
214268 310
214317 396
214337 310
214382 46
214442 139
214466 872
214524 1
214591 295
214628 760
214743 6
214838 93
214850 78
214925 160
214956 267
215200 455
215275 0
215281 0
215318 134
215320 210
215362 30
215514 0
215557 0
215560 0
215574 0
215617 60
215760 574
215837 0
215895 493
215917 0
215926 0
215994 0
216020 56
216028 0
216076 0
216201 0
216231 111
216377 365
216455 0
216475 0
216501 0
216514 0
216622 0
216641 0
216869 0
216890 123
216944 0
217085 34
217101 351
217128 2
217297 0
217316 0
217343 0
217376 0
217389 0
217426 2
217433 243
217663 4
217742 0
217904 27
217928 0
217988 230
217990 103
218003 12
218056 0
218099 25
218101 1
218184 0
218219 4
218261 95
218289 0
218367 0
218385 495
218391 102
218430 0
218526 87
218540 231
218596 0
218610 0
218614 158
218618 0
218620 0
218622 0
218627 0
218629 0
218635 0
218642 0
218699 0
218784 0
218820 0
218981 0
219146 30
219148 96
219205 8
219297 154
219365 0
219417 0
219468 0
219491 14
219612 24
219677 11
219699 25
219708 0
219757 0
219799 88
219859 0
219876 0
219905 0
219915 38
219987 0
219997 0
220042 0
220053 0
220061 0
220066 0
220275 0
220286 0
220363 0
220371 0
220391 0
220461 0
220569 0
220634 0
220656 0
220685 0
220800 0
220872 0
221063 0
221071 0
221204 0
221237 0
221248 0
221470 0
221732 25
221777 77
221786 93
221799 46
221806 213
221815 617
221849 36
221868 169
221889 1
221910 13
221979 21
222212 259
222217 0
222228 243
222318 217
222381 461
222385 896
222428 0
222458 266
222481 328
222739 237
222771 113
222939 267
222983 0
223003 1224
223009 1988
223043 283
223078 102
223158 0
223314 51
223351 1302
223408 216
223482 0
223528 16
223563 19
223606 426
223644 91
223662 391
223907 24
224113 99
224135 266
224177 199
224350 421
224353 316
224398 188
224428 111
224572 714
224626 985
224662 411
224694 0
224714 216
224725 405
224755 123
224818 293
224859 63
224863 385
225015 317
225030 0
225054 220
225112 475
225114 26
225184 38
225274 212
225384 74
225390 0
225467 78
225481 0
225495 87
225503 103
225663 294
225842 54
225855 0
225908 66
225922 269
225950 0
226039 210
226125 21
226177 105
226185 0
226269 0
226351 24
226368 229
226387 151
226447 16
226461 273
226505 0
226585 0
226635 9
226653 0
226665 11
226668 0
226714 0
226731 0
226780 0
226828 0
226870 70
226911 0
226996 0
227011 281
227088 432
227100 552
227104 653
227112 0
227115 243
227140 31
227311 371
227314 691
227374 0
227562 188
227687 202
227803 0
227872 80
227904 387
227935 803
228027 145
228115 7
228165 706
228255 59
228331 127
228473 661
228561 0
228724 7
228830 251
228908 349
228948 47
229254 6
229285 0
229305 174
229347 0
229365 0
229376 97
229386 0
229420 391
229428 407
229431 176
229536 141
229545 353
229560 180
229570 0
229599 1
229722 373
229728 24
229854 163
229920 0
229956 1082
229992 373
230082 22
230290 73
230388 0
230411 24
230450 103
230460 46
230584 0
230600 0
230603 0
230605 0
230628 0
230709 473
230783 77
231071 496
231196 203
231286 13
231383 85
231427 416
231464 372
231555 740
231589 428
231601 0
231608 1
231612 0
231614 0
231622 15
231626 49
231767 11
231773 62
231790 121
231801 275
231818 24
231896 370
232071 70
232360 0
232393 0
232450 0
232515 142
232540 0
232543 210
232582 0
232618 0
232678 11
232868 0
232941 20
233020 0
233149 18
233274 2
233277 3
233357 286
233479 2
233642 0
233701 166
233703 0
233761 258
233770 198
233854 0
233940 67
233953 191
233976 133
234109 0
234228 0
234325 0
234378 2
234403 0
234475 0
234512 10
234517 32
234589 0
234699 36
234749 0
234784 0
234834 31
234895 62
234904 106
234991 0
235057 3
235101 0
235144 0
235147 3
235212 0
235237 0
235253 0
235258 0
235291 0
235312 0
235347 0
235405 0
235473 23
235477 6
235562 0
235576 0
235673 0
235708 0
235831 74
235945 36
235981 0
235989 11
236017 5
236020 29
236034 0
236068 53
236093 0
236101 87
236257 298
236289 0
236360 3
236394 0
236423 0
236483 0
236673 106
236678 0
236692 59
236704 1
236771 0
236775 0
236922 0
236977 20
236987 0
237008 0
237034 98
237037 152
237390 0
237400 0
237482 0
237659 151
237697 0
237712 106
237778 0
237893 120
237910 0
237995 19
238114 14
238122 12
238174 1
238217 21
238243 20
238299 127
238570 36
238573 0
238622 81
238648 0
238681 102
238780 0
238908 128
238933 0
238961 24
239000 0
239229 4
239301 0
239392 0
239447 11
239464 0
239590 0
239796 0
239856 0
239969 144
240264 71
240303 0
240403 14
240434 0
240523 0
240547 0
240731 0
240761 0
240817 0
240870 0
240943 93
241014 0
241026 42
241054 4
241058 55
241080 0
241114 0
241182 0
241210 30
241224 15
241318 20
241347 25
241501 68
241557 78
241691 325
241749 157
241922 22
241977 0
242214 0
242261 0
242273 0
242318 0
242346 0
242391 0
242414 0
242519 0
242539 0
242624 3
242807 2
242815 0
242868 74
243006 0
243056 8
243058 42
243086 0
243108 12
243125 0
243220 33
243226 0
243246 0
243255 42
243263 1
243317 189
243321 389
243352 699
243372 0
243866 0
243878 27
243895 292
243921 112
243945 186
244008 0
244026 0
244045 33
244111 195
244218 0
244243 0
244273 117
244485 78
244558 0
244622 0
244696 66
245165 0
245226 0
245296 0
245397 0
245408 0
245504 0
245809 0
245819 0
245826 0
245845 0
245979 0
246042 0
246085 0
246151 0
246231 0
246343 0
246384 0
246497 0
246516 0
246564 0
246615 0
246695 0
246882 0
246939 0
246987 0
247137 0
247188 0
247250 0
247271 0
247284 0
247290 0
247320 0
247329 8
247352 118
247450 26
247474 0
247527 7
247537 0
247670 0
247723 56
247993 399
248038 115
248053 0
248120 47
248160 0
248206 0
248213 0
248311 0
248391 0
248405 0
248581 0
248702 0
248733 18
248862 0
248868 0
248919 0
248942 40
248966 0
249111 43
249150 0
249281 170
249297 248
249436 75
249534 24
249610 31
249618 119
249726 20
249791 0
249924 205
249942 30
250004 41
250048 0
250106 0
250134 8
250260 0
250302 272
250439 588
250488 379
250494 0
250528 0
250582 299
250846 55
250939 186
251154 0
251190 235
251400 219
251628 142
251630 0
251666 0
251675 0
251690 0
251704 0
251730 17
251734 33
251741 1
251745 0
251762 0
251766 8
251811 0
251936 0
251989 0
252040 0
252127 0
252157 0
252174 0
252232 0
252388 0
252427 0
252439 0
252472 0
252483 0
252568 0
252571 0
252706 0
252771 0
252904 0
252949 0
253116 0
253195 0
253210 0
253463 0
253595 110
253600 5
253617 406
253650 282
253670 0
253800 0
253877 24
253891 113
254050 181
254333 67
254585 277
254704 53
254754 1
254767 0
254830 41
254845 63
254854 19
254872 0
254909 57
254911 133
254946 253
254978 396
254993 32
255070 0
255088 353
255114 54
255182 0
255219 497
255272 534
255294 229
255310 29
255325 134
255367 83
255381 152
255424 20
255563 0
255573 136
255636 426
255661 140
255697 366
255831 64
255934 294
255982 505
256018 459
256082 138
256148 106
256175 216
256177 139
256189 6
256208 7
256376 792
256379 437
256393 53
256421 87
256565 4
256634 0
256755 254
256757 250
256778 166
256886 0
256957 0
256964 70
256981 0
257066 106
257069 292
257151 9
257219 0
257234 8
257246 0
257298 0
257318 0
257336 181
257393 0
257547 127
257550 18
257559 226
257642 48
257666 1
257720 1
257722 56
257752 0
257802 58
257814 0
257820 0
257833 39
257846 4
257902 44
257925 78
257940 0
257991 0
258051 0
258234 98
258485 0
258531 628
258651 390
258681 0
258705 47
258747 196
258751 228
258873 24
258891 0
258918 0
258925 0
258952 0
259047 0
259055 21
259098 0
259192 82
259240 75
259248 0
259363 0
259533 0
259554 91
259608 0
259617 0
259657 0
259668 0
259703 24
259710 5
259760 1
259780 59
259794 0
259852 0
259908 0
259924 22
259934 0
259937 4
259973 0
260043 134
260049 0
260089 8
260157 17
260209 101
260247 0
260254 0
260302 0
260387 197
260455 5
260479 0
260503 6
260583 285
260587 11
260647 22
260649 0
260690 0
260702 362
260840 21
260866 38
260894 0
260963 57
261087 16
261123 54
261131 331
261133 410
261140 0
261230 6
261309 37
261431 81
261437 713
261458 156
261470 49
261511 152
261555 0
261577 0
261654 4
261888 376
262048 26
262169 0
262287 0
262344 101
262432 0
262452 39
262461 152
262492 0
262537 114
262543 0
262551 299
262632 351
262722 63
262800 264
262851 0
262867 39
262887 0
262889 0
262921 0
262934 0
262961 0
263026 253
263039 156
263098 84
263190 0
263214 39
263245 90
263261 200
263340 0
263383 0
263394 0
263574 42
263631 55
263640 54
263701 0
263857 0
263886 0
263926 0
264021 23
264038 173
264049 26
264055 57
264095 0
264103 0
264222 112
264241 0
264313 0
264427 130
264562 133
264582 148
264658 128
264674 50
264690 7
264729 0
264882 74
264890 456
264898 13
264943 89
264972 0
265117 186
265184 81
265197 0
265261 704
265287 0
265299 0
265315 65
265332 813
265343 0
265379 0
265412 16
265495 52
265506 38
265553 0
265785 0
265831 1
265975 14
265982 0
266015 12
266151 0
266184 262
266293 1
266302 0
266314 0
266401 17
266434 0
266449 0
266527 41
266572 216
266646 0
266660 44
266740 0
266829 0
266837 0
266841 0
266863 0
266948 0
267006 459
267080 0
267101 0
267141 0
267355 38
267409 165
267658 94
267681 61
267689 85
267742 144
267764 243
267825 0
267861 0
267864 203
267881 0
267951 0
267962 0
267968 0
268038 0
268074 0
268104 0
268155 0
268262 0
268380 0
268416 0
268447 0
268468 0
268527 0
268554 0
268639 85
268649 193
268654 42
268738 0
268804 0
268867 0
268876 0
268880 0
268959 0
268996 0
269015 0
269021 0
269083 0
269111 0
269128 0
269333 0
269345 0
269360 0
269436 0
269514 0
269575 0
269627 0
269724 0
269835 134
269876 631
269895 0
270009 0
270044 0
270272 0
270384 0
270437 0
270500 0
270528 0
270536 0
270608 0
270668 0
270713 0
270737 0
270740 0
270781 0
270785 0
270871 0
271046 0
271139 0
271173 0
271221 0
271280 0
271433 0
271452 0
271487 0
271491 0
271505 0
271542 0
271575 0
271758 0
271816 0
271873 0
271971 0
272016 0
272091 0
272094 0
272132 0
272184 0
272196 0
272232 0
272256 0
272264 0
272292 0
272331 0
272337 0
272370 0
272672 0
272728 0
272761 0
272763 0
272792 0
272812 0
272972 68
273041 8
273054 69
273240 0
273376 0
273412 0
273508 0
273574 0
273593 0
273775 0
273831 0
273847 0
273941 0
274039 0
274107 0
274174 0
274238 563
274307 832
274385 643
274390 610
274461 0
274474 0
274586 43
274606 193
274706 35
274853 0
274866 0
274914 0
274916 0
274918 2
274924 0
274935 0
274937 47
274939 27
274990 98
275107 922
275161 266
275181 439
275287 81
275317 0
275351 0
275638 188
275647 1598
275665 315
275671 782
275737 726
275802 39
275857 29
275948 638
275952 407
275975 408
276012 127
276057 374
276091 11
276193 12
276242 39
276259 166
276289 0
276325 203
276337 386
276343 28
276365 1
276487 211
276507 86
276547 292
276550 148
276625 488
276661 39
276697 234
276709 1
276724 0
276805 263
276850 504
276886 158
276940 158
276950 0
276988 5
277021 0
277030 17
277202 13
277225 84
277326 87
277380 223
277464 0
277510 1
277541 70
277583 109
277702 86
277747 126
277762 304
277863 8
278011 114
278052 256
278076 8
278084 398
278118 737
278202 312
278304 105
278317 56
278430 345
278750 47
278861 951
278954 37
278975 1
278990 0
279068 380
279107 171
279110 145
279329 117
279377 5
279458 17
279527 0
279606 0
279644 0
279672 3
279711 0
279733 0
279903 31
279948 0
280103 0
280146 109
280258 4
280312 0
280321 0
280414 0
280476 148
280617 0
280626 156
280698 0
280701 14
280863 0
280892 0
280951 109
281035 0
281077 92
281096 222
281154 180
281196 0
281215 0
281284 0
281290 0
281308 2
281385 21
281406 0
281413 0
281464 0
281521 0
281546 0
281574 0
281617 0
281695 0
281724 2
281883 87
281891 1
282005 0
282064 15
282067 55
282253 74
282286 300
282415 5
282466 135
282544 12
282548 104
282589 11
282621 1
282650 508
282758 0
282850 0
282875 0
283039 0
283063 0
283082 0
283231 0
283314 0
283423 0
283614 0
283741 0
283750 0
283970 0
284107 0
284318 0
284388 0
284414 0
284768 0
284786 0
284846 0
285038 0
285074 0
285092 0
285175 0
285198 0
285256 0
285266 0
285291 0
285548 0
285634 0
285649 0
285787 0
285939 0
286165 0
286214 0
286531 0
286652 0
286658 0
286807 0
286899 26
286903 0
286909 0
286914 0
287111 73
287122 185
287159 686
287211 0
287307 0
287441 401
287599 11
287695 0
287785 0
287798 16
287810 0
287951 0
288080 2
288130 212
288199 0
288214 0
288350 0
288379 23
288384 219
288390 504
288394 0
288403 0
288439 0
288450 0
288508 0
288515 0
288575 0
288581 0
288584 0
288717 86
288722 0
288724 0
288758 0
288868 0
288940 0
289052 0
289075 0
289080 15
289092 0
289103 120
289140 265
289227 49
289339 86
289359 0
289365 5
289375 16
289473 151
289483 256
289503 17
289635 0
289655 0
289766 0
289813 0
289815 248
289829 0
289846 0
289859 0
289903 49
289954 0
289985 0
289995 0
290104 0
290154 0
290362 0
290388 0
290467 1
290491 0
290515 0
290601 0
290655 207
290741 0
290806 0
290951 0
291467 0
291516 9
291545 0
291703 4
291711 1
291817 0
291827 0
291920 0
292045 0
292071 29
292077 223
292083 0
292093 145
292098 13
292108 0
292121 80
292124 172
292185 161
292220 0
292264 38
292397 0
292435 0
292522 14
292620 39
292766 0
292803 0
292816 0
292856 3
292864 0
292887 39
293053 14
293086 153
293125 0
293132 1
293151 0
293182 0
293248 4
293508 779
293592 0
293608 38
293761 10
293792 171
293922 83
294057 39
294093 15
294297 0
294327 116
294342 0
294399 55
294428 0
294522 198
294528 317
294552 13
294669 73
294687 0
294776 107
294851 30
294945 137
295042 67
295178 0
295218 27
295251 439
295259 87
295594 0
295623 0
295674 2
295684 0
295699 0
295709 0
295723 284
295725 34
295736 211
295761 154
295775 0
295779 41
295796 0
295838 0
295856 42
295867 21
295890 285
295924 0
295953 0
295972 183
295986 8
296124 38
296309 5
296411 0
296444 17
296491 135
296499 0
296501 46
296533 189
296562 58
296572 72
296596 0
296625 150
296665 0
296686 64
296853 209
296859 0
296873 0
296893 0
296895 17
296933 0
296945 0
296972 0
296982 0
297075 11
297155 0
297231 32
297267 126
297281 15
297326 0
297344 205
297362 78
297390 41
297404 22
297472 126
297489 0
297508 6
297517 89
297533 178
297590 0
297726 7
297746 1
297815 15
297836 0
297932 2
297939 0
298027 64
298104 0
298117 0
298146 0
298159 0
298253 0
298261 0
298395 0
298480 0
298494 0
298540 0
298559 0
298746 0
298844 0
298855 0
298864 3
298906 0
298909 0
299049 0
299081 0
299130 0
299206 0
299229 0
299239 0
299280 1
299303 0
299326 0
299339 0
299350 0
299423 0
299463 0
299467 0
299502 0
299552 0
299616 0
299638 0
299678 0
299710 0
299770 0
299789 0
299882 0
299917 0
299944 0
300130 0
300235 0
300319 0
300427 2
300493 0
300548 0
300681 0
300702 0
300741 0
300771 0
300778 0
300803 0
300842 0
300886 0
300944 6
300976 0
301051 0
301144 0
301175 0
301177 0
301186 0
301234 0
301281 0
301291 0
301294 0
301306 0
301309 0
301312 0
301344 0
301347 0
301444 0
301459 0
301465 0
301480 0
301513 13
301657 0
301679 64
301694 0
301739 0
301793 125
301834 0
301855 24
302054 0
302066 0
302077 664
302080 884
302084 36
302109 223
302164 14
302174 128
302222 72
302261 65
302327 0
302552 11
302590 21
302656 1
302681 0
302710 31
302712 36
302738 0
302811 401
302840 0
302854 535
302871 0
303025 277
303049 309
303051 0
303090 0
303097 10
303125 58
303128 34
303199 22
303229 43
303280 40
303306 0
303363 0
303488 131
303540 0
303747 0
303751 0
303776 0
303790 0
303811 175
303988 1305
304060 0
304154 19
304325 35
304494 0
304547 115
304597 0
304684 81
304795 10
304849 0
304897 0
304907 0
304925 0
305017 9
305060 126
305098 69
305119 79
305122 203
305266 687
305390 187
305406 0
305478 6
305498 90
305535 170
305548 0
305599 18
305753 58
305799 0
305807 255
305861 634
305906 311
306039 0
306173 0
306264 59
306341 134
306360 199
306681 15
306719 0
306816 20
306911 105
306935 71
307091 0
307130 113
307188 35
307261 107
307410 221
307473 1
307651 209
307750 119
307816 0
307834 44
307961 0
308075 89
308085 293
308091 61
308268 1
308282 96
308407 0
308549 0
308602 0
308617 0
308665 29
308674 56
308754 436
308775 0
308807 100
308816 0
308824 18
308909 187
308911 144
308922 169
308932 110
308934 45
309078 116
309120 0
309249 0
309295 0
309324 97
309331 23
309345 48
309383 155
309426 33
309494 95
309597 265
309630 100
309659 231
309673 82
309763 21
309848 75
309946 25
310071 0
310236 274
310276 34
310283 14
310295 0
310308 0
310322 73
310400 0
310540 0
310613 155
310630 0
310705 0
310740 0
310837 0
310903 96
311098 110
311136 0
311212 1
311312 43
311461 0
311517 14
311551 0
311604 0
311655 0
311664 0
311703 0
311739 0
311856 0
311925 0
311957 0
311987 0
312009 23
312081 12
312102 11
312124 0
312162 21
312227 140
312233 0
312259 72
312548 98
312625 0
312659 14
312670 7
312695 0
312730 0
312760 71
312766 85
312819 0
312835 154
312868 44
312919 120
313084 75
313141 0
313209 0
313245 0
313268 0
313291 0
313293 0
313314 0
313450 245
313488 0
313519 56
313540 6
313582 142
313584 13
313600 33
313776 0
313795 0
313918 0
313993 1
314168 16
314178 46
314205 0
314236 0
314270 0
314310 0
314410 72
314435 18
314478 131
314523 0
314616 0
314643 0
314840 47
314865 53
314879 574
314931 197
314945 16
314997 0
315038 0
315073 0
315116 147
315131 134
315143 0
315178 1231
315259 0
315291 98
315335 0
315369 230
315423 7
315632 0
315907 691
315909 257
316012 42
316135 346
316149 14
316234 0
316260 368
316299 61
316381 19
316415 40
316447 0
316501 0
316566 44
316741 148
317091 669
317095 326
317141 75
317186 0
317313 5
317377 443
317381 0
317514 3
317526 0
317548 162
317562 20
317709 14
317828 242
317856 0
317931 0
317960 43
317970 1032
317973 672
318145 210
318210 499
318357 0
318363 52
318435 541
318571 16
318734 141
318807 191
318825 161
318827 1010
319267 114
319305 20
319443 1665
319516 0
319530 524
319827 0
319905 215
320030 70
320109 55
320157 0
320271 1
320283 194
320326 1615
320499 128
320523 611
320542 65
320626 0
320652 130
320658 318
320802 715
320856 311
320996 37
321033 0
321220 402
321226 120
321237 288
321259 0
321273 18
321290 2
321325 328
321361 180
321465 59
321605 308
321655 73
321853 0
322035 221
322123 983
322153 0
322435 15
322585 33
322614 79
322636 382
322675 25
322681 517
322689 346
322720 222
322724 480
322878 141
322888 0
322977 364
322997 427
323000 456
323007 297
323025 267
323053 0
323088 913
323100 403
323121 227
323238 19
323267 28
323280 121
323290 20
323307 389
323310 1116
323312 525
323319 83
323357 83
323429 0
323504 11
323798 0
323896 105
323978 11
324029 185
324248 201
324398 394
324401 489
324425 230
324534 186
324555 252
324572 86
324630 481
324660 299
324714 83
324734 0
324874 45
324951 32
325056 451
325068 172
325283 18
325389 206
325507 50
325591 0
325656 40
325665 100
325763 91
325848 107
325908 73
325932 511
326057 0
326136 137
326140 353
326160 70
326197 344
326236 347
326247 2
326263 47
326267 685
326281 5
326336 229
326359 12
326366 193
326447 111
326624 163
326786 50
326808 0
326839 29
326870 13
326936 56
327015 0
327251 150
327357 9
327379 101
327390 76
327428 0
327476 107
327479 366
327609 43
327628 47
327755 279
327964 158
328000 53
328099 379
328106 14
328223 0
328249 5
328334 0
328363 29
328393 0
328433 233
328446 556
328449 159
328511 15
328530 37
328533 0
328543 0
328593 0
328648 226
328702 76
328903 17
328970 196
329080 0
329090 0
329104 0
329239 23
329265 0
329285 0
329329 5
329515 109
329527 97
329551 0
329602 129
329725 0
329730 56
329742 70
329745 0
329806 0
329823 38
329889 0
329933 0
329948 0
329961 62
330030 12
330036 0
330060 0
330080 0
330171 10
330174 238
330180 108
330362 54
330518 47
330738 0
330761 0
330860 233
330864 653
330875 55
330897 123
330934 0
331001 0
331029 0
331080 11
331386 0
331483 12
331489 121
331533 103
331636 27
331658 28
331686 0
331696 33
331704 65
331718 9
331722 45
331861 0
331893 28
331943 48
332017 251
332021 134
332083 27
332102 2
332129 91
332151 710
332177 325
332179 73
332198 34
332246 1
332327 0
332378 344
332384 60
332452 0
332666 235
332697 24
332709 56
332725 130
332758 0
332807 0
332819 51
332987 0
333011 68
333141 50
333213 114
333223 631
333231 79
333291 0
333347 48
333378 0
333385 9
333429 178
333438 105
333503 331
333651 0
333736 0
333746 0
333850 143
333905 11
333998 37
334370 189
334469 74
334498 0
334537 1
334576 0
334823 113
334885 0
334894 0
334969 0
334987 0
335207 0
335227 0
335678 4
335681 0
335906 0
335983 3
336051 59
336126 415
336280 10
336325 16
336382 165
336437 51
336451 206
336561 41
336763 0
336896 0
336947 1
337189 27
337222 16
337438 283
337700 192
337703 352
337715 129
337762 73
337771 0
338192 134
338209 99
338669 0
338746 9
338814 51
338889 225
339020 0
339043 6
339088 23
339147 0
339154 28
339181 7
339193 0
339206 12
339315 4
339321 0
339357 612
339363 375
339478 85
339503 110
339559 1057
339580 289
339593 41
339655 8
339784 72
339826 404
339961 19
339977 317
340054 15
340056 273
340107 40
340168 221
340181 220
340192 0
340307 0
340338 0
340349 45
340525 92
340531 107
340614 85
340646 733
340696 110
340710 23
340716 445
340977 0
340985 73
341003 26
341015 38
341115 177
341247 151
341259 119
341331 15
341550 270
341578 48
341658 251
341666 165
341733 398
341795 30
341811 116
341836 0
341944 0
341963 0
341968 68
341979 0
341987 106
342003 0
342031 275
342082 0
342087 122
342097 19
342140 56
342215 0
342227 0
342286 0
342294 0
342480 0
342499 0
342514 0
342559 0
342627 0
342685 0
342735 0
342832 0
342952 0
342999 0
343333 0
343480 0
343591 0
343672 0
343800 0
343821 0
343974 0
343982 0
343991 0
344115 0
344293 0
344327 0
344367 0
344462 0
344830 0
344928 0
344956 0
344973 0
344976 0
345016 0
345048 0
345129 0
345145 0
345161 0
345186 0
345322 0
345332 0
345339 0
345407 0
345420 0
345425 0
345613 0
345630 0
345750 0
345767 0
345887 0
345944 0
345948 0
345953 0
345957 0
346128 0
346138 0
346141 0
346203 0
346317 0
346425 0
346543 0
346601 0
346688 0
346732 0
346766 0
346971 0
347159 0
347233 0
347363 0
347389 0
347462 0
347480 0
347520 0
347579 0
347645 0
347715 0
347732 0
347747 0
347767 0
347854 0
347924 0
348088 0
348106 0
348175 0
348199 0
348206 0
348218 0
348243 0
348252 0
348354 0
348373 0
348431 0
348448 0
348472 0
348492 0
348521 0
348541 0
348785 0
348857 0
348915 0
349059 0
349097 0
349226 0
349254 0
349283 0
349347 0
349540 0
349550 0
349728 0
349736 0
349879 0
349908 0
349912 0
349972 0
349988 0
350014 0
350055 0
350086 0
350098 0
350136 0
350157 0
350232 0
350263 0
350361 0
350403 0
350465 0
350527 0
350556 0
350568 0
350618 0
350676 0
350703 0
350803 0
350812 0
350816 0
350852 0
350914 0
351018 0
351067 0
351083 0
351101 0
351183 0
351215 0
351457 6
351474 0
351502 0
351524 0
351545 0
351767 0
351771 0
351804 0
351806 0
351863 0
351869 0
351898 0
351908 0
351985 0
351998 0
352052 0
352136 0
352146 48
352257 0
352259 0
352327 0
352343 0
352410 0
352450 0
352484 0
352526 0
352559 0
352713 0
352721 0
352776 0
352837 0
353034 0
353192 0
353295 0
353435 0
353450 0
353457 0
353505 0
353524 0
353583 0
353631 0
353714 0
353735 0
354154 0
354244 0
354251 0
354274 0
354292 0
354323 0
354388 0
354463 0
354674 0
354697 0
354914 0
354974 0
355114 0
355164 0
355338 0
355448 0
355472 0
355524 0
355536 0
355572 0
355852 0
355947 0
355958 0
355982 0
356022 0
356045 0
356164 0
356198 0
356210 0
356305 0
356416 0
356501 0
356513 0
356545 0
356606 0
356630 0
356818 270
356824 128
356908 92
356988 0
357050 44
357054 467
357067 48
357085 1
357126 0
357138 0
357152 37
357259 0
357273 53
357275 240
357290 0
357316 8
357340 428
357383 0
357391 0
357404 0
357451 114
357466 0
357478 0
357481 111
357517 110
357554 31
357799 0
357843 56
357942 0
358086 211
358124 12
358168 1015
358189 0
358225 13
358306 117
358583 0
358609 0
358619 0
358631 1
358669 59
358672 0
358726 333
358730 255
358770 0
358864 0
358884 36
358954 0
358982 0
359107 283
359117 0
359124 0
359222 88
359532 232
359622 167
359630 191
359726 767
359759 479
359837 313
359849 0
359980 22
359988 0
360013 35
360020 4
360090 0
360100 23
360125 73
360137 226
360143 102
360188 114
360203 384
360205 416
360286 48
360310 148
360350 107
360402 0
360419 54
360490 0
360498 0
360517 27
360549 116
360557 223
360591 0
360602 53
360641 0
360656 39
360709 0
360726 96
360758 8
360767 56
360812 0
360831 0
360848 0
360865 0
360877 0
360899 40
360947 0
361055 3
361073 189
361085 2
361203 18
361210 381
361212 370
361227 337
361231 339
361251 61
361282 57
361477 112
361517 175
361592 780
362326 0
362517 22
362578 0
362590 0
362742 65
362746 14
362752 86
362782 0
362820 0
362935 0
363016 0
363130 411
363134 753
363169 676
363230 0
363236 230
363239 296
363251 371
363396 149
363404 204
363412 0
363435 39
363450 116
363527 382
363738 0
363776 48
363797 41
363804 0
363814 127
363836 749
363866 763
363916 160
363932 7
364026 202
364144 39
364174 152
364201 129
364251 553
364255 207
364381 1
364421 143
364467 308
364509 0
364514 35
364524 8
364534 0
364567 17
364698 0
364741 51
364754 11
364758 205
364834 0
364941 345
365130 325
365178 174
365304 67
365565 11
365589 144
365693 195
365695 324
365762 110
365798 424
365865 203
365894 48
365918 111
366035 82
366077 61
366140 2425
366151 61
366158 0
366188 104
366296 0
366304 0
366342 0
366400 163
366451 0
366481 352
366491 0
366541 69
366559 117
366734 187
366881 0
366887 5
366907 154
366967 105
367027 251
367052 0
367088 1
367157 0
367160 499
367345 242
367407 193
367436 50
367512 553
367580 0
367746 108
367809 322
367834 0
367840 0
367891 96
367921 0
367981 36
367999 128
368011 141
368066 83
368289 145
368387 0
368396 0
368417 0
368435 3
368447 83
368452 266
368482 0
368570 41
368722 1148
368726 161
369083 0
369098 13
369131 46
369177 262
369191 74
369224 0
369235 0
369241 34
369259 15
369289 24
369329 0
369349 109
369383 0
369419 11
369443 0
369572 51
369659 0
369680 0
369710 1
369745 300
369753 67
369805 125
369863 0
369911 49
369973 92
370001 121
370036 0
370124 173
370190 0
370208 0
370262 246
370298 44
370301 0
370314 61
370365 146
370367 423
370371 99
370395 0
370416 0
370447 8
370477 0
370537 16
370616 0
370622 0
370838 0
370868 0
370933 0
370993 0
371025 198
371063 0
371113 86
371213 56
371281 644
371438 292
371498 0
371516 61
371535 34
371549 0
371562 0
371609 0
371640 0
371657 0
371687 0
371723 0
371735 41
371751 0
371765 1
371800 0
371811 15
371830 265
371890 0
371908 0
371921 0
371969 29
372027 0
372035 0
372299 0
372346 140
372406 106
372494 6
372554 539
372557 73
372566 0
372596 113
372608 1
372626 0
372664 548
372668 7
372764 277
372821 239
372881 135
372887 0
372929 0
372941 79
372981 0
372987 0
373013 0
373034 0
373075 0
373077 182
373107 22
373121 0
373253 32
373282 0
373301 48
373313 56
373317 0
373371 48
373373 78
373392 0
373510 0
373578 0
373644 0
373659 0
373674 0
373707 1
373739 0
373777 0
373794 0
373799 0
373887 0
373929 62
373967 194
373995 144
373999 99
374315 90
374318 154
374404 202
374419 203
374431 0
374460 59
374483 55
374513 59
374573 88
374591 43
374603 26
374607 51
374633 392
374663 412
374919 55
375029 396
375178 0
375251 167
375293 107
375436 0
375497 229
375505 0
375610 3
375665 408
375673 0
375718 28
375746 37
375757 71
375769 4
375772 274
375780 0
375805 0
375818 18
375844 16
375859 8
375890 29
375919 395
375944 2
376078 0
376140 203
376256 178
376389 0
376499 264
376544 42
376583 38
376610 0
376674 0
376825 82
376889 130
376926 41
376958 0
376970 140
377002 589
377064 72
377100 61
377107 645
377170 120
377217 57
377261 0
377297 111
377375 187
377381 0
377405 0
377477 16
377534 0
377546 0
377580 0
377695 66
377701 144
377723 0
377741 0
377827 2
377886 0
377944 121
377965 0
378105 49
378146 0
378158 0
378198 0
378222 0
378276 0
378278 0
378320 10
378332 45
378408 9
378585 0
378695 40
378724 110
378736 0
378778 0
378790 56
378850 48
378869 0
378946 25
378986 0
379003 4
379075 0
379081 0
379160 1
379171 24
379187 0
379224 151
379279 469
379281 70
379349 88
379416 7
379544 145
379703 0
379720 0
379770 0
379808 0
380037 0
380061 0
380076 5
380102 8
380229 137
380331 0
380432 0
380465 127
380490 143
380492 0
380509 0
380515 0
380535 0
380555 0
380559 62
380609 0
380627 0
380652 0
380684 0
380719 0
380902 0
380915 0
381069 485
381125 0
381141 0
381158 0
381207 0
381233 0
381411 2
381494 0
381795 0
381797 0
381907 219
381976 0
382031 0
382286 0
382459 121
382462 416
382468 133
382499 242
382709 309
382711 389
382751 833
382826 0
382874 20
382940 354
383372 147
383376 704
383378 115
383405 687
383411 194
383461 0
383548 497
383552 846
383593 384
383607 399
383896 0
383955 0
383974 15
384133 67
384265 54
384280 10
384301 82
384376 8
384445 2
384484 0
384512 0
384573 147
384653 122
384830 0
384846 61
384879 138
384894 76
384989 9
385073 0
385174 63
385218 115
385349 493
385359 133
385380 376
385420 258
385484 11
385616 425
385652 99
385743 0
385766 57
385788 109
385825 65
385892 66
385946 64
385976 51
385983 241
386074 153
386089 93
386230 20
386266 0
386293 246
386327 0
386466 22
386521 5
386559 43
386713 13
386800 55
386866 265
387091 6
387133 229
387181 68
387197 27
387358 14
387421 0
387490 77
387503 0
387598 743
387780 47
387814 1
387839 115
387846 302
387850 208
387854 111
387865 0
387875 64
387904 0
387908 116
387992 94
388093 41
388162 277
388170 175
388180 0
388204 324
388235 407
388357 474
388387 62
388440 435
388443 931
388482 9
388518 0
388539 1181
388570 914
388723 179
388970 155
389065 0
389092 160
389128 165
389148 158
389152 142
389168 299
389183 1
389247 150
389287 27
389313 52
389349 0
389361 61
389398 263
389430 0
389467 218
389528 0
389536 3
389763 0
389777 0
389804 135
389821 0
389891 0
389928 64
389973 0
389998 0
390219 192
390328 337
390369 7
390379 391
390432 65
390473 59
390581 0
390611 33
390687 0
390694 43
390817 0
390825 0
390889 144
390913 280
390979 0
390987 0
390995 0
391003 229
391162 0
391300 0
391303 0
391307 0
391329 0
391331 0
391372 9
391395 0
391473 0
391583 0
391586 0
391781 0
391795 0
391813 0
391821 0
391851 114
391877 59
391892 108
392058 293
392120 616
392141 106
392169 251
392171 472
392249 702
392261 0
392437 5
392516 440
392530 0
392546 0
392625 0
392638 0
392649 28
392661 8
392697 0
392726 0
392965 85
392996 603
393097 0
393182 5
393313 226
393316 0
393347 0
393382 0
393405 0
393419 0
393433 0
393477 0
393512 0
393532 0
393690 73
393770 2
393874 0
393876 277
393897 0
393930 0
393975 82
393993 33
394001 0
394062 0
394079 0
394091 0
394099 36
394166 416
394180 0
394243 0
394254 0
394373 21
394420 96
394438 3
394489 19
394542 0
394550 389
394661 22
394815 0
394859 0
394867 112
394941 12
394997 0
395013 0
395246 91
395288 763
395292 585
395348 79
395566 641
395570 1100
395635 45
395696 16
395712 0
395903 10
395945 123
395951 438
396011 127
396095 42
396098 0
396155 0
396158 0
396169 0
396171 0
396274 13
396295 0
396340 5
396422 77
396460 217
396489 0
396511 125
396585 105
396656 0
396735 65
396751 234
396871 74
397009 0
397037 0
397173 149
397180 77
397215 16
397293 104
397390 0
397402 0
397433 0
397456 528
397459 425
397478 305
397490 327
397584 232
397678 276
397718 173
397827 61
397935 245
397968 0
397992 684
398193 194
398225 38
398241 0
398274 0
398337 12
398375 388
398443 570
398646 159
398657 59
398700 0
398742 0
398760 0
398763 0
398886 0
398991 0
399057 0
399064 0
399081 0
399156 0
399174 0
399180 0
399214 0
399237 0
399264 0
399278 0
399486 0
399491 0
399495 0
399536 0
399549 183
399564 0
400077 0
400096 4
400109 0
400128 0
400146 0
400155 0
400158 0
400167 0
400357 0
400477 0
400506 79
400524 41
400543 11
400567 83
400683 127
400732 392
401164 52
401265 364
401275 263
401317 34
401325 41
401372 127
401412 960
401416 1240
401503 127
401572 50
401731 860
401822 17
401874 230
401883 0
401899 0
402060 0
402074 0
402090 0
402268 0
402348 0
402363 0
402400 0
402444 0
402459 0
402534 0
402616 0
402651 0
402702 0
402784 0
402792 0
402837 0
402888 0
402900 0
402919 0
403047 0
403408 7
403420 0
403597 0
403642 0
403676 0
403688 0
403977 0
404001 0
404016 0
404106 0
404127 0
404316 0
404382 0
404412 0
404418 0
404448 0
404589 0
404599 0
404626 0
404692 0
404844 0
404962 0
405017 0
405118 0
405263 0
405272 0
405291 0
405336 0
405399 0
405442 0
405466 0
405567 0
405577 0
405579 0
405665 0
405750 0
405812 0
405861 171
405884 125
405936 82
405941 0
405971 15
406046 1
406110 0
406124 0
406130 522
406160 47
406201 0
406264 472
406637 246
406716 42
406743 6
406768 0
407006 54
407020 2
407109 0
407405 0
407422 46
407499 163
407544 0
407606 42
407629 95
407645 203
407792 0
407816 17
407831 6
407843 0
408065 291
408154 0
408326 0
408411 646
408476 130
408511 0
408527 0
408584 0
408595 0
408606 0
408632 0
408697 0
408738 0
409052 0
409131 34
409156 0
409171 104
409188 78
409208 0
409216 0
409242 177
409298 107
409373 30
409380 277
409469 0
409673 0
409781 108
409828 143
409832 145
409862 0
409940 0
409966 0
410054 0
410207 329
410230 0
410537 0
410547 3
410645 0
410687 1
410772 26
410788 1
410862 40
410879 3
410966 102
411001 1752
411004 349
411130 0
411166 207
411171 268
411356 0
411362 163
411418 69
411549 218
411662 48
411763 0
411775 0
411808 0
411820 3
411976 70
412116 765
412280 16
412289 0
412308 59
412372 0
412410 387
412412 545
412557 0
412682 79
412808 0
412826 19
412878 0
413502 159
413596 31
413643 0
413802 205
413836 189
413845 7
413903 289
413931 104
413967 112
414169 48
414368 392
414490 664
414499 0
414644 217
414691 79
414759 0
414791 25
414800 171
414824 168
414885 323
414893 0
414914 37
414933 2
414946 132
414966 81
414975 203
414980 0
415001 201
415034 124
415104 369
415175 206
415184 121
415238 0
415317 125
415393 7
415426 235
415476 47
415593 99
415616 1
415668 115
415710 0
415906 0
415932 0
416019 27
416092 0
416139 388
416146 111
416148 16
416187 142
416292 0
416300 109
416324 76
416403 0
416425 0
416443 0
416586 0
416595 21
416614 0
416649 18
416685 0
416700 0
416790 0
416854 0
416896 0
416913 0
416954 2
417038 64
417148 153
417226 34
417238 350
417350 480
417432 0
417449 0
417462 0
417474 0
417505 0
417530 0
417579 0
417620 0
417653 0
417669 0
417760 0
417859 0
417907 0
418033 0
418125 0
418241 0
418257 0
418310 0
418353 0
418419 0
418551 0
418634 0
418651 0
418666 0
418785 0
418795 66
418808 0
418811 0
418829 26
418839 49
418843 0
418859 0
418882 1
418902 55
418930 0
418944 0
418986 1
418988 252
419045 10
419142 0
419173 0
419339 158
419375 0
419559 44
419646 3
419703 61
419715 0
419794 0
419813 0
419817 0
420070 0
420090 0
420150 0
420167 0
420179 0
420195 0
420297 0
420603 0
420640 0
420938 0
420956 0
421077 0
421364 0
421386 0
421441 0
421511 0
421578 0
421755 0
421922 0
421927 0
422001 0
422076 0
422196 0
422222 0
422332 0
422365 0
422414 312
422485 0
422539 0
422628 0
422662 0
422817 0
422963 0
423114 0
423233 0
423283 0
423399 0
423498 0
423509 0
423577 232
423630 379
423688 0
423700 137
423728 442
423732 194
423786 101
423872 139
424031 47
424082 43
424133 0
424145 148
424155 117
424209 207
424247 244
424263 277
424270 599
424323 100
424603 0
424632 495
424653 767
424675 88
424710 16
424727 108
424773 122
424796 28
424829 0
424843 0
424853 38
424883 117
424961 64
424973 595
424977 46
425003 31
425050 114
425063 76
425153 386
425230 0
425349 0
425537 434
425567 512
425586 0
425726 541
425780 149
425811 124
425825 289
426148 1031
426186 121
426287 304
426371 29
426401 254
426405 30
426416 370
426431 54
426551 79
426654 36
426718 0
427139 281
427143 0
427169 160
427188 0
427213 0
427245 0
427482 0
427517 258
427594 190
427741 15
427786 36
427821 4
427834 74
427908 163
427941 0
427986 182
427996 4
428024 683
428123 274
428138 489
428153 637
428163 0
428213 561
428273 261
428288 217
428313 73
428502 0
428553 0
428654 129
428671 0
428684 206
428688 161
428709 2
428714 336
428814 1
428842 162
428898 118
428982 102
429075 94
429108 0
429114 0
429178 61
429180 9
429208 131
429228 30
429252 0
429270 0
429334 5
429351 90
429420 0
429506 161
429536 154
429596 111
429614 89
429626 141
429630 57
429686 128
429960 0
430061 83
430078 1
430091 266
430095 110
430121 458
430219 152
430375 4
430389 0
430427 277
430507 33
430575 159
430789 544
430799 452
430867 416
430889 0
430903 544
430974 34
430998 0
431018 587
431078 683
431093 184
431151 56
431202 0
431438 568
431442 0
431468 317
431472 406
431493 214
431498 464
431712 294
431734 24
431800 0
431955 159
432095 42
432160 663
432169 0
432193 0
432246 0
432300 0
432348 0
432350 112
432360 0
432399 0
432425 11
432440 18
432485 88
432510 0
432519 0
432534 0
432603 16
432657 14
432663 0
432800 132
432830 0
432860 236
432892 76
432915 0
433019 159
433192 0
433222 0
433254 47
433326 0
433449 32
433499 149
433517 0
433529 176
433554 36
433574 176
433578 69
433589 190
433621 21
433679 154
433716 0
433812 0
433827 31
433848 0
434049 91
434219 337
434261 50
434365 173
434465 46
434633 461
434681 116
434690 0
434772 86
434831 552
434848 127
434937 6
434956 258
434993 1
435126 9
435161 0
435184 64
435404 450
435431 741
435580 0
435658 0
435701 0
435730 0
435790 0
435820 0
435904 0
435964 0
436010 0
436060 0
436066 0
436149 0
436243 0
436340 0
436360 0
436373 0
436409 0
436411 0
436433 0
436444 0
436565 0
436631 0
436672 0
436718 0
436797 21
436807 0
436829 119
436834 0
436863 0
436865 1
436943 0
436980 0
437026 0
437073 0
437109 0
437176 0
437200 0
437350 0
437401 0
437422 0
437472 0
437505 146
437641 255
437758 1003
437782 141
437863 2045
437996 682
438017 914
438047 194
438056 155
438079 164
438211 378
438285 1246
438366 137
438385 0
438422 43
438450 50
438510 0
438517 61
438525 456
438531 251
438722 80
438778 12
438800 0
438921 221
438992 30
439237 0
439422 58
439431 15
439458 0
439485 0
439600 0
439696 180
439736 74
439763 48
439799 87
439832 132
439924 0
440004 0
440064 281
440220 55
440310 139
440396 443
440402 320
440604 29
440705 268
440730 268
440760 402
440780 87
440829 23
440955 0
440995 818
441206 401
441266 121
441274 0
441353 0
441368 0
441416 0
441458 0
441497 0
441525 0
441656 0
441695 0
441758 0
441986 0
442043 0
442056 0
442224 0
442238 0
442274 0
442293 0
442334 40
442381 220
442440 0
442462 0
442577 0
442656 0
442725 0
442758 0
442774 0
442836 0
442845 0
442914 0
443019 0
443033 49
443068 13
443127 133
443165 940
443275 3
443297 0
443307 0
443383 192
443436 76
443572 502
443578 354
443619 377
443698 107
443710 0
443724 365
443856 26
443889 0
443895 0
443914 151
443917 290
444052 56
444197 122
444213 19
444223 230
444242 0
444358 22
444506 0
444522 330
444532 157
444661 59
444956 60
444984 24
445252 0
445263 0
445270 0
445272 34
445283 81
445315 33
445390 0
445566 0
445607 126
445622 100
445630 0
445646 254
445662 560
445700 2
445786 654
445798 261
446147 143
446283 54
446304 93
446331 105
446365 427
446381 21
446442 0
446598 175
446656 0
446711 22
446824 29
446878 0
446998 0
447006 176
447074 606
447167 0
447178 0
447197 0
447308 0
447395 0
447448 0
447463 0
447600 0
447706 13
447718 1
447735 62
447746 0
447783 75
447796 103
447808 0
447838 0
447863 0
447947 0
447958 95
447980 0
447991 79
448071 0
448210 0
448242 0
448543 0
448551 0
448559 9
448604 0
448767 0
448828 234
448853 41
448866 0
448976 0
449030 0
449405 0
449611 28
449645 42
449740 0
449852 0
449861 0
449867 249
449888 19
450025 12
450140 33
450448 0
450458 0
450480 0
450497 0
450512 0
450536 0
450559 0
450635 0
450668 0
450696 3
450698 60
450719 30
450737 0
450773 0
450798 0
450884 0
450983 139
450992 531
451079 20
451081 16
451147 0
451199 0
451379 0
451418 0
451492 373
451504 0
451622 0
451679 128
451762 99
451815 0
451864 0
451955 0
452058 1
452159 0
452259 0
452385 1
452467 0
452634 0
452678 121
452709 85
452738 0
453006 85
453045 55
453171 127
453188 122
453242 126
453246 132
453266 53
453298 0
453452 0
453504 399
453595 354
453624 99
453686 66
453717 0
453852 106
453904 0
454091 0
454136 83
454150 0
454167 126
454184 0
454218 97
454220 250
454259 5
454277 2
454408 299
454445 0
454473 0
454564 10
454899 193
454916 0
454945 0
455025 7
455308 282
455329 0
455384 152
455388 163
455450 0
455485 0
455493 0
455499 0
455530 6
455672 0
455726 0
455785 179
455921 3
455961 413
455963 166
455970 15
455986 669
456066 0
456139 93
456190 38
456269 61
456301 0
456342 22
456411 6
456436 22
456568 0
456578 0
456681 0
456735 0
456770 11
456776 0
456827 24
456894 473
456967 32
456998 728
457013 121
457032 28
457066 448
457159 0
457201 329
457208 0
457244 3
457354 1
457367 11
457393 193
457399 370
457476 0
457564 1
457645 139
457732 294
457842 1
457881 0
457903 0
457939 0
458002 0
458011 0
458024 0
458047 0
458065 0
458193 0
458222 0
458280 0
458283 0
458471 412
458623 0
458905 0
458918 0
459068 0
459105 0
459160 0
459182 0
459254 0
459323 0
459328 1
459506 0
459598 0
459791 0
459985 0
460030 0
460039 0
460087 0
460265 0
460492 0
460859 0
460861 0
460930 0
460990 0
461044 0
461076 0
461251 0
461512 0
461530 0
461689 0
461739 0
461856 0
461870 0
461949 0
461961 0
461990 0
462083 0
462121 318
462216 396
462247 0
462315 229
462390 70
462411 234
462435 261
462437 120
462453 35
462657 824
462660 95
462672 52
462714 83
462902 0
462993 201
463008 230
463077 91
463107 7
463159 0
463179 0
463305 0
463352 14
463364 0
463382 0
463565 378
463593 134
463685 238
463729 273
463901 781
463929 0
464049 0
464295 77
464336 0
464416 71
464467 0
464710 15
464717 644
464736 106
464824 61
464902 13
464909 153
464929 55
464992 221
464995 334
465040 168
465083 1267
465161 0
465318 0
465413 0
465419 71
465445 444
465479 123
465510 482
465643 1
465775 24
465798 0
465844 164
465855 0
465862 0
466020 52
466152 206
466284 32
466321 35
466333 118
466435 0
466491 0
466606 32
466662 0
466673 173
466699 7
466780 0
466789 38
466973 328
466998 314
467000 1992
467091 4
467099 23
467255 8
467281 0
467308 6
467320 89
467374 0
467395 108
467428 21
467431 80
467541 0
467583 0
467596 0
467675 0
467700 284
467712 172
467787 72
467868 29
467955 0
467984 4
468005 25
468139 475
468143 453
468184 10
468215 0
468247 64
468256 0
468288 299
468296 602
468376 0
468503 30
468528 0
468874 173
468939 62
469069 289
469235 1057
469482 11
469569 144
469597 10
469608 157
469644 0
469738 238
469839 0
469860 0
469915 19
469917 38
470130 0
470145 11
470151 69
470202 372
470208 60
470217 0
470311 0
470479 0
470537 0
470596 0
470611 0
470652 62
470704 0
470721 0
470791 0
470819 0
470901 0
470907 10
470928 148
470972 0
471209 0
471228 70
471314 0
471324 108
471414 0
471426 138
471465 0
471543 50
471612 273
471650 0
471680 0
471879 19
472036 3
472266 135
472305 145
472473 81
472540 131
472576 0
472673 710
472680 449
472705 27
472854 533
472893 117
472968 91
472992 7
473103 320
473213 758
473225 793
473579 1
473821 0
473831 425
474225 118
474265 0
474362 0
474385 0
474475 317
474592 17
474698 324
474764 135
474794 0
474841 1023
474853 379
474964 12
475049 36
475070 173
475140 0
475227 27
475259 0
475325 44
475342 45
475369 0
475437 228
475448 0
475455 0
475583 13
475740 90
475800 225
475897 282
476053 44
476139 0
476182 3
476189 0
476212 18
476219 0
476246 0
476265 0
476314 362
476345 0
476425 0
476465 32
476483 0
476489 0
476545 47
476547 36
476584 0
476640 85
476680 14
476710 65
476767 48
476806 0
476959 0
477134 0
477324 94
477328 232
477366 26
477390 525
477393 324
477412 48
477445 44
477487 0
477505 0
477546 0
477565 51
477571 7
477655 0
477715 0
477784 0
477869 0
477979 17
477994 41
478018 0
478050 0
478082 0
478087 0
478123 0
478132 0
478152 0
478267 71
478567 0
478636 74
478681 0
478692 0
478710 0
478930 0
478990 0
479436 0
479497 255
479595 42
479691 2
479761 693
479777 0
479905 0
479935 63
480033 142
480236 287
480314 106
480336 272
480356 28
480430 5
480497 653
480568 79
480703 5
480719 1
480783 17
480947 116
480974 29
480998 92
481015 0
481141 8
481199 187
481366 242
481443 15
481511 0
481567 124
481599 142
481611 306
481630 51
481692 0
481702 50
481815 0
481845 0
481896 34
481976 33
482009 427
482012 47
482024 74
482036 0
482068 0
482167 0
482265 0
482273 226
482278 0
482286 0
482300 82
482366 333
482369 49
482411 0
482435 399
482487 13
482597 1
482643 0
482669 3
482671 27
482711 112
482822 656
482929 10
482939 3
483073 0
483093 0
483106 0
483135 0
483166 0
483214 0
483265 93
483360 0
483386 32
483445 71
483487 43
483505 0
483615 13
483658 106
483708 0
483742 0
483753 0
483762 0
483787 0
483793 4
483815 242
483817 21
483951 0
483958 0
483985 0
483987 0
484049 0
484098 0
484100 0
484127 0
484131 182
484134 0
484139 0
484176 0
484199 0
484215 0
484251 0
484272 0
484279 110
484299 124
484365 77
484369 18
484386 72
484390 0
484401 39
484411 7
484435 0
484458 0
484475 0
484484 0
484486 0
484524 0
484534 0
484540 0
484561 0
484567 0
484571 0
484634 0
484650 0
484666 0
484693 0
484717 0
484723 0
484753 0
484810 0
484845 0
484854 0
484858 0
484863 0
484884 0
484894 0
484899 0
484928 0
484961 35
484985 7
485041 79
485067 431
485071 243
485100 0
485103 23
485108 20
485161 0
485182 24
485206 0
485218 0
485225 0
485257 28
485337 63
485340 0
485354 0
485368 0
485383 0
485397 0
485405 0
485416 6
485425 0
485440 0
485469 0
485511 5
485533 0
485542 0
485545 0
485577 0
485595 0
485610 0
485628 0
485643 0
485668 0
485693 0
485704 0
485718 0
485757 0
485782 106
485796 0
485825 0
485838 0
485846 0
485870 0
485910 0
485934 0
485940 0
485946 0
485961 0
485979 0
485993 12
486044 254
486093 0
486113 0
486146 0
486154 0
486209 0
486231 0
486234 0
486246 0
486293 21
486317 0
486333 0
486347 0
486360 0
486368 0
486394 0
486414 0
486432 0
486435 0
486444 0
486465 0
486468 0
486477 0
486487 0
486498 0
486560 0
486579 0
486594 0
486624 0
486651 0
486699 0
486719 119
486741 0
486788 0
486791 0
486828 0
486840 0
486843 0
486858 0
486925 0
486956 0
486963 1
486983 35
487050 7
487143 0
487161 72
487193 63
487429 255
487471 0
487662 0
487668 0
487678 1
487687 0
487747 0
487794 2
487843 71
488039 284
488329 146
488343 133
488379 10
488590 0
488620 1336
488700 93
488798 225
488880 166
488903 414
488907 0
488915 89
488933 116
488981 1066
488989 166
489005 122
489080 8
489141 0
489179 0
489210 0
489227 0
489234 0
489245 0
489254 0
489271 0
489279 0
489313 0
489321 0
489369 0
489386 0
489390 0
489399 0
489410 0
489442 0
489466 342
489531 88
489535 229
489543 20
489591 0
489617 0
489647 0
489679 0
489711 5
489732 0
489755 0
489759 0
489773 0
489823 0
489830 0
489839 0
489884 0
489888 0
489896 0
489937 0
489998 310
490027 8
490064 117
490143 225
490282 138
490350 150
490370 496
490389 677
490488 166
490536 0
490577 424
490657 701
490710 49
490758 298
490765 232
490771 60
490799 154
490804 99
490850 41
490974 425
491023 167
491071 72
491134 0
491195 74
491242 170
491245 24
491269 45
491299 2
491332 152
491364 96
491389 9
491414 70
491485 0
491672 0
491680 31
491708 0
491807 74
491836 0
491911 0
491936 67
491949 0
491981 66
492005 11
492059 73
492110 0
492274 27
492285 0
492315 0
492355 7
492359 538
492363 291
492408 0
492435 708
492490 0
492541 2
492580 0
492690 29
492719 61
492759 0
492831 1
492859 66
492868 26
492887 1
493077 0
493124 0
493138 0
493193 0
493239 0
493311 0
493356 19
493364 26
493414 0
493481 0
493589 0
493684 0
493700 97
493758 0
493779 122
493806 405
493856 268
494185 81
494246 72
494286 3
494321 0
494331 0
494358 10
494432 0
494556 63
494659 0
494665 0
494703 246
494733 4
494745 0
494783 14
494848 141
494852 42
495013 246
495063 65
495111 0
495134 0
495428 0
495540 0
495569 0
495622 0
495660 0
495693 0
495797 0
495875 0
496014 0
496082 0
496218 0
496227 0
496256 0
496269 0
496329 0
496395 0
496401 0
496424 0
496494 0
496518 0
496548 0
496614 0
496629 0
496818 0
496863 0
496892 0
496911 0
496926 0
497056 0
497324 0
497378 0
497474 0
497505 0
497513 0
497527 0
497652 0
497765 0
497885 0
498307 0
498357 0
498491 0
498509 0
498538 0
498652 0
498691 0
498812 0
498824 0
498839 0
498884 0
498914 0
499035 0
499057 0
499117 0
499180 0
499257 0
499263 0
499277 0
499291 0
499326 0
499372 0
499460 0
499626 0
499645 0
499661 0
499663 0
499674 0
499700 8
499706 413
499734 48
499794 2
499806 0
500064 1045
500170 58
500303 586
500342 229
500364 287
500493 0
500539 0
500609 0
500676 0
500763 0
500788 0
500798 0
500854 0
500984 0
501029 113
501037 1
501052 0
501102 0
501161 0
501347 0
501545 0
501752 0
501801 0
501853 0
501898 0
501929 0
501950 0
501963 0
501988 0
502106 0
502259 0
502288 0
502328 0
502342 0
502386 0
502425 0
502454 0
502479 0
502502 0
502571 0
502709 0
502754 0
502759 0
502793 0
502800 0
502854 0
502872 0
502929 0
503056 0
503122 16
503161 0
503198 115
503211 257
503213 434
503242 47
503273 0
503287 78
503296 0
503302 277
503360 0
503378 40
503400 23
503412 0
503483 0
503570 28
503582 74
503603 0
503677 0
503739 0
503757 26
503764 3
503886 0
503973 17
504010 295
504128 0
504131 58
504184 48
504418 0
504471 212
504516 42
504555 46
504564 48
504589 0
504632 0
504654 0
504711 5
504734 0
504834 690
504863 3
504884 37
504906 85
504921 382
505039 281
505080 61
505104 0
505174 0
505192 0
505389 117
505404 138
505455 187
505475 3
505503 178
505587 184
505664 0
505722 121
505745 178
505760 127
506100 60
506148 202
506277 173
506335 0
506413 0
506417 75
506518 2
506562 594
506571 0
506580 21
506681 80
506687 178
506742 80
506799 7
506808 71
506820 154
506872 141
507051 303
507066 0
507089 0
507098 123
507138 795
507159 237
507356 0
507394 0
507466 0
507592 0
507604 5
507674 0
507692 0
507702 18
507810 0
507832 0
507944 0
507966 0
507984 0
508100 0
508108 0
508112 0
508232 0
508402 0
508427 0
508432 0
508466 0
508486 0
508578 0
508591 0
508601 126
508706 0
508955 0
509021 0
509037 0
509087 0
509126 0
509193 0
509348 0
509361 0
509387 0
509486 0
509519 0
509561 0
509615 0
509899 0
510009 0
510056 0
510074 0
510132 0
510164 0
510237 219
510248 0
510264 75
510322 18
510333 51
510378 18
510430 182
510442 823
510457 0
510516 401
510519 12
510580 164
510601 0
510637 62
510667 0
510715 40
510786 0
510797 194
511238 0
511254 832
511290 1
511397 178
511518 0
511686 248
511731 0
511781 125
511838 0
511868 0
511899 86
512186 76
512502 59
512582 0
512604 375
512821 205
513025 231
513137 91
513224 388
513300 163
513355 0
513499 0
513614 0
513700 33
513773 18
513837 7
514050 0
514236 0
514665 112
514680 42
514776 303
514803 0
514809 83
514967 0
514993 443
515204 3
515273 629
515321 513
515374 198
515550 21
515660 328
515847 57
515858 170
515862 327
515870 124
515879 0
516001 0
516009 74
516018 0
516073 188
516086 104
516183 72
516192 47
516198 0
516227 0
516230 59
516392 1
516409 0
516441 5
516447 8
516483 0
516669 110
516896 452
516903 43
516932 85
517007 17
517150 0
517181 611
517234 282
517247 276
517366 0
517421 215
517464 123
517474 0
517485 33
517495 0
517705 0
517760 11
517771 0
517804 25
517900 0
517924 0
517991 0
518051 0
518121 0
518200 0
518275 0
518355 0
518385 0
518404 0
518409 107
518424 2
518467 6
518622 0
518652 0
518671 0
518675 0
518691 0
518732 0
518901 0
518904 0
518965 0
519081 100
519107 0
519282 0
519316 0
519404 0
519410 0
519436 0
519439 0
519479 0
519491 0
519588 54
519599 52
519719 9
519731 0
519821 3
519850 59
519882 396
519917 90
519943 138
519962 168
520032 53
520049 10
520090 0
520224 29
520320 63
520452 0
520508 0
520524 566
520536 24
520566 55
520626 0
520678 41
520736 1737
520801 145
520804 94
520864 117
520957 0
520989 96
521010 75
521012 671
521072 200
521153 0
521206 0
521259 0
521346 80
521350 99
521368 28
521420 69
521452 11
521508 5
521610 15
521665 824
521702 0
521766 299
521768 580
521829 46
521845 89
521923 3
521977 262
521985 16
522008 0
522024 23
522066 0
522165 420
522174 45
522229 356
522231 260
522315 36
522348 53
522379 796
522490 0
522532 1192
522534 697
522662 165
522692 531
522719 508
522748 110
522887 365
523023 180
523055 15
523369 13
523511 57
523537 0
523565 18
523817 271
523820 532
523945 604
524029 0
524114 266
524168 266
524247 22
524497 18
524582 7
524694 0
524705 0
524735 26
524766 0
524795 0
524806 0
524854 0
524932 0
524996 0
525032 0
525046 0
525049 14
525065 0
525116 25
525346 0
525358 0
525469 20
525473 12
525505 0
525657 0
525744 0
525771 0
525876 0
525949 0
526093 362
526129 171
526144 160
526264 170
526296 269
526350 0
526372 0
526475 143
526558 48
526594 38
526648 0
526762 262
526779 269
526928 0
527200 339
527297 55
527328 102
527369 0
527515 121
527518 264
527612 0
527627 75
527731 116
527747 0
527767 0
527785 98
527874 21
527895 26
527907 0
527933 0
527996 295
528003 38
528022 105
528033 0
528171 819
528211 37
528287 98
528325 899
528402 0
528413 0
528419 0
528448 0
528541 0
528545 0
528626 0
528684 0
528800 0
528834 0
529177 0
529196 0
529208 0
529256 0
529333 0
529474 0
529551 0
529679 0
530051 0
530297 249
530302 0
530326 42
530392 163
530468 65
530475 1
530535 187
530660 34
530672 22
530707 357
530736 61
530752 101
530791 14
530818 60
530852 270
530873 66
530920 0
530939 118
530981 0
531166 0
531213 173
531363 72
531410 0
531467 10
531476 0
531497 155
531745 0
531787 6
531839 438
531876 1
531927 161
531987 674
531991 431
532046 355
532080 0
532134 0
532225 412
532253 0
532267 561
532303 121
532318 256
532322 77
532332 60
532383 66
532395 30
532504 123
532569 239
532571 1086
532640 681
532666 44
532697 307
532726 270
532729 1715
532743 410
532759 218
532803 0
532824 0
532888 0
532901 15
532909 0
532949 106
532977 446
532987 0
533005 231
533011 318
533120 0
533284 44
533400 0
533522 354
533543 10
533670 0
533743 173
533750 0
533777 213
533911 0
533933 447
533948 1710
533951 469
534083 0
534221 1123
534248 0
534255 0
534284 217
534308 1
534404 0
534409 32
534482 0
534500 0
534530 61
534572 217
534668 263
534742 1
534780 49
534799 0
534823 90
534898 78
534956 3
534992 96
535036 633
535039 210
535117 8
535136 173
535210 0
535258 145
535270 93
535297 0
535306 126
535344 332
535373 250
535408 81
535491 391
535513 150
535587 0
535617 47
535630 127
535648 14
535680 583
535690 675
535711 83
535731 405
535794 0
535999 493
536050 48
536061 604
536063 319
536102 122
536151 0
536227 1081
536347 49
536421 0
536531 143
536552 24
536738 477
536745 219
536748 94
536756 350
536778 241
536819 53
536826 445
536844 22
536928 53
536962 3
537028 840
537132 141
537141 447
537150 0
537204 235
537341 90
537355 12
537385 0
537416 0
537431 65
537494 0
537520 79
537536 101
537575 318
537653 302
537784 305
537866 345
537891 323
537953 69
537965 0
538025 302
538037 152
538169 249
538229 215
538325 460
538406 142
538448 267
538481 232
538555 98
538572 28
538648 0
538711 101
538800 0
538846 23
538921 0
538958 0
539031 14
539053 0
539112 0
539142 0
539175 0
539237 8
539254 12
539289 0
539304 0
539352 37
539438 0
539475 0
539547 295
539656 0
539698 0
539732 0
539750 0
539756 0
539806 0
539859 0
539862 29
539886 170
539966 0
539971 90
540054 0
540099 0
540141 0
540163 0
540215 0
540232 42
540244 29
540248 102
540263 24
540275 0
540301 38
540357 0
540396 129
540430 519
540472 67
540512 57
540543 10
540596 135
540605 587
540608 534
540650 0
540667 0
540674 1
540681 0
540729 72
540738 0
540747 174
540763 10
540826 0
540836 0
540852 226
540855 6
540873 0
540900 47
540918 0
540950 45
540958 0
540997 16
541061 68
541080 186
541117 0
541146 0
541178 0
541181 0
541185 0
541212 0
541219 0
541222 0
541272 0
541360 0
541405 0
541461 0
541482 0
541485 0
541510 0
541514 0
541516 0
541563 0
541592 95
541595 0
541610 0
541643 0
541659 0
541705 0
541709 0
541747 0
541760 0
541801 0
541905 5
541949 15
541961 0
541995 144
542009 94
542015 40
542020 0
542024 12
542037 44
542059 45
542078 0
542085 0
542096 0
542107 140
542112 0
542127 75
542148 235
542278 48
542310 419
542328 513
542398 297
542581 396
542658 222
542718 126
542777 46
542795 0
542903 72
542954 319
542960 125
542973 19
542979 0
543027 78
543071 151
543084 6
543108 37
543161 134
543173 113
543190 335
543233 93
543256 0
543297 43
543399 46
543474 0
543521 0
543577 153
543603 308
543645 156
543746 31
543858 22
543867 380
543869 311
544010 355
544031 3
544102 0
544129 283
544217 21
544271 0
544326 157
544406 0
544511 0
544732 17
544737 150
544924 477
544934 155
544956 330
545101 128
545125 37
545156 20
545183 217
545189 451
545195 252
545202 277
545230 416
545236 120
545243 0
545359 0
545365 0
545376 77
545412 0
545437 0
545511 0
545526 0
545622 0
545631 0
545634 0
545647 0
545667 0
545708 0
545821 0
545828 0
545833 0
545877 5
545890 0
545956 0
546109 33
546310 5
546331 266
546350 0
546352 31
546409 75
546601 22
546677 0
546772 196
546803 1214
546829 51
546860 161
546908 81
546966 0
546986 0
547036 333
547207 0
547244 529
547280 114
547297 299
547359 61
547438 121
547473 543
547481 390
547484 166
547491 0
547494 335
547497 89
547501 172
547504 99
547507 156
547511 0
547514 536
547522 34
547533 0
547543 0
547552 30
547561 0
547587 0
547607 0
547689 84
547692 0
547771 0
547787 0
547797 0
547824 0
547833 0
547864 0
547878 89
547917 0
547974 0
548145 0
548178 1140
548223 32
548256 53
548313 96
548349 1
548357 8
548408 0
548449 0
548530 1100
548634 5
548640 175
548678 6
548709 119
548739 0
548859 0
549027 0
549097 20
549222 51
549330 672
549393 713
549399 849
549420 478
549524 0
549566 385
549570 126
549631 0
549643 73
549646 0
549671 89
549720 33
549732 0
549780 80
550028 0
550056 125
550122 18
550272 216
550428 5
550617 24
550740 100
550775 0
550801 115
550824 13
550827 30
550923 71
550959 9
551004 0
551052 27
551061 0
551088 0
551139 241
551169 3
551177 293
551256 0
551327 0
551426 39
551594 108
551616 8
551687 0
551696 134
551704 236
551760 167
551777 0
551843 9
551996 0
552198 0
552211 39
552216 0
552227 25
552229 222
552233 203
552258 701
552273 11
552311 654
552320 251
552365 25
552491 16
552497 339
552500 1007
552503 554
552545 145
552548 443
552570 94
552601 145
552606 0
552623 0
552659 0
552719 0
552732 0
552751 0
552848 0
552860 0
552879 0
552947 0
553000 0
553045 0
553086 0
553094 0
553138 0
553175 0
553190 0
553387 0
553439 0
553483 0
553499 0
553507 0
553526 0
553531 0
553551 0
553590 0
553721 0
553830 0
554078 0
554085 40
554158 83
554301 531
554314 46
554371 0
554385 0
554480 0
554487 38
554559 58
554583 13
554626 2
554640 187
554672 0
554700 69
554713 5
554737 67
554746 0
554855 9
554885 173
554901 0
555010 111
555025 119
555060 40
555115 0
555129 32
555171 24
555237 0
555371 103
555402 347
555414 18
555441 23
555477 0
555504 3
555508 76
555600 119
555684 95
555731 212
555836 1290
555840 536
555855 779
555861 400
555963 0
556052 372
556206 687
556264 0
556293 126
556318 23
556351 237
556428 83
556676 0
556911 134
556976 7
557010 122
557031 431
557158 0
557189 1
557202 108
557283 0
557301 0
557311 49
557435 0
557480 0
557514 0
557526 9
557614 7
557791 39
557842 11
557860 0
557946 0
558019 0
558210 0
558301 0
558349 22
558387 0
558439 0
558460 0
558592 0
558613 0
558619 0
558643 0
558688 0
558727 0
558811 197
558917 23
559076 64
559139 105
559146 40
559254 83
559419 30
559492 24
559571 0
559616 48
559672 0
559698 72
559744 17
559750 1
559760 18
559816 0
559840 0
559849 0
559852 0
559898 0
559909 0
559930 182
559964 27
559981 90
559993 0
560094 0
560140 45
560160 155
560188 0
560280 2
560323 25
560347 0
560354 53
560398 0
560400 0
560457 0
560498 0
560578 11
560591 9
560619 32
560659 70
560668 92
560677 841
560746 655
560827 0
560849 5
560882 119
560918 1
560927 67
560936 86
561017 0
561071 28
561272 0
561455 0
561602 0
561614 82
561665 57
561711 0
561773 437
561798 918
561952 516
562012 616
562091 35
562099 440
562103 1243
562107 414
562160 408
562180 0
562197 299
562219 445
562251 80
562302 397
562305 149
562359 1100
562361 574
562383 0
562403 116
562418 143
562434 51
562451 187
562464 761
562670 184
562717 96
562724 87
562841 1
562922 77
563049 23
563069 0
563102 9
563142 27
563237 0
563243 0
563278 1
563415 0
563448 102
563461 0
563464 143
563534 76
563550 0
563575 235
563751 0
563822 25
563848 8
563904 157
563923 0
564036 262
564181 0
564259 1
564385 131
564409 80
564457 0
564540 588
564711 604
564755 0
564908 149
564942 0
564958 13
564975 233
565009 285
565015 0
565168 68
565197 365
565261 689
565326 2
565365 196
565369 499
565380 532
565441 0
565479 28
565592 1378
565621 196
565703 287
565754 631
565766 0
565776 0
565780 346
565792 361
565925 148
566039 156
566055 0
566072 0
566079 4
566113 2
566169 80
566210 36
566276 441
566394 110
566472 252
566501 4
566515 48
566547 142
566586 104
566588 34
566664 24
566718 235
566769 0
566828 200
566881 859
566962 35
566982 200
567100 0
567220 206
567262 124
567342 109
567778 80
567962 0
568042 0
568161 0
568307 0
568340 0
568386 0
568439 0
568457 0
568547 0
568567 0
568569 0
568635 0
568832 91
568984 104
569015 2649
569114 0
569141 90
569220 298
569234 0
569341 0
569343 131
569367 274
569408 17
569437 168
569466 53
569484 0
569540 36
569736 51
569773 19
569818 135
569953 0
570039 997
570048 233
570062 390
570095 1031
570147 4
570261 0
570372 843
570378 316
570433 418
570445 286
570481 0
570512 141
570525 72
570531 0
570580 0
570802 0
570823 0
570871 0
570962 0
571035 0
571061 0
571166 0
571343 0
571397 0
571466 0
571603 0
571611 0
571646 563
571687 214
571738 93
571747 0
571757 351
572037 1594
572058 451
572082 87
572094 194
572240 493
572290 499
572382 601
572385 44
572396 97
572424 56
572451 0
572465 642
572577 35
572640 187
572652 2601
572676 246
572684 69
572744 458
572789 291
572820 719
572823 96
572838 665
572883 64
572947 0
573044 361
573047 403
573063 0
573075 76
573175 300
573178 823
573197 441
573356 0
573374 264
573457 0
573475 640
573744 0
573813 298
573816 133
573825 173
573840 143
573925 0
573987 174
573995 0
574059 35
574150 91
574163 4
574259 17
574288 52
574403 74
574452 61
574594 24
574695 74
574701 308
574717 230
574722 113
574814 0
574922 0
574961 14
575035 419
575075 0
575082 147
575117 0
575206 0
575217 13
575558 0
575714 0
575786 0
575789 0
575810 0
575944 0
576123 0
576129 0
576398 0
576668 0
576689 1
576726 112
576738 1
576853 297
577013 1411
577015 59
577048 51
577060 22
577087 147
577157 377
577238 110
577283 310
577336 148
577394 125
577452 137
577498 116
577619 64
577723 22
577733 75
577831 288
577877 0
577884 186
578003 324
578097 154
578119 4
578133 11
578278 98
578291 962
578315 0
578338 1
578425 0
578577 0
578594 0
578677 0
578702 0
578747 0
578783 0
578846 0
578912 0
579068 0
579109 0
579113 0
579173 3
579258 0
579277 438
579313 0
579336 0
579568 349
579593 394
579719 150
579799 42
579819 142
579881 23
579998 0
580007 0
580025 0
580032 0
580053 3
580083 70
580170 0
580207 0
580410 185
580495 156
580607 15
580684 27
580761 25
580988 0
580996 646
581054 44
581100 239
581115 14
581298 868
581367 353
581438 0
581475 46
581490 0
581528 9
581785 0
581852 272
581876 322
581883 524
582003 0
582151 281
582312 256
582783 205
582795 144
582817 18
583041 187
583166 0
583188 81
583260 17
583347 338
583354 163
583378 0
583408 328
583421 515
583561 160
583571 81
583724 4
583864 58
583875 230
583899 0
583908 0
583986 0
584037 0
584055 12
584073 34
584091 260
584155 659
584354 6
584385 31
584500 0
584544 440
584552 64
584581 198
584691 0
584693 0
584870 10
585041 53
585169 36
585220 9
585274 59
585370 0
585406 0
585421 706
585425 62
585451 0
585466 29
585506 0
585523 0
585599 8
585644 126
585831 37
585896 9
586069 14
586098 263
586139 0
586230 0
586262 124
586320 152
586334 0
586372 90
586715 223
586809 0
587001 0
587049 0
587083 19
587089 105
587127 32
587199 19
587412 0
587499 0
587604 0
587695 11
587766 0
587773 0
587799 0
587866 0
588155 0
588164 0
588170 0
588194 0
588240 0
588273 190
588307 0
588367 167
588397 41
588415 318
588493 0
588530 18
588655 39
588689 521
588786 597
588835 178
588865 201
588915 14
589008 0
589168 108
589182 704
589351 38
589473 200
589700 229
589884 149
589903 178
590056 195
590112 0
590186 0
590218 0
590233 0
590393 0
590413 0
590429 0
590493 0
590635 0
590814 0
590841 0
590856 0
590958 0
590991 3
591004 220
591010 0
591019 0
591028 44
591042 390
591119 20
591143 5
591234 58
591330 0
591345 79
591435 84
591453 70
591459 148
591461 370
591485 77
591574 667
591617 325
591642 1
591717 9
591757 58
591765 0
591884 0
591960 476
592001 385
592089 16
592166 71
592181 0
592191 290
592223 73
592235 88
592290 356
592498 0
592533 0
592563 186
592572 40
592583 0
592617 25
592656 5
592685 274
592702 0
592726 97
592732 0
592748 0
592782 21
592796 0
592855 0
593088 76
593137 163
593384 435
593396 99
593457 52
593471 0
593490 0
593497 0
593524 0
593536 0
593589 318
593640 3
593651 0
593686 0
593745 0
593824 16
593826 207
593872 908
593905 313
593937 267
593941 622
593950 1343
593959 933
594006 0
594040 125
594061 43
594094 391
594097 471
594224 211
594271 166
594295 0
594457 327
594499 30
594607 0
594629 88
594646 79
594658 53
594709 81
594791 83
594803 167
594912 0
594971 0
594983 0
595065 0
595132 0
595145 0
595175 0
595259 0
595326 56
595333 177
595340 85
595398 171
595449 0
595462 151
595481 19
595488 0
595675 0
595687 0
595794 0
595836 0
595873 0
595880 0
595896 0
595975 0
596082 0
596104 0
596128 0
596137 0
596151 0
596366 0
596391 435
596397 15
596436 0
596445 0
596507 0
596585 0
596591 0
596607 0
596642 0
596649 28
596654 116
596658 472
596679 8
596682 453
596691 116
596708 12
596720 365
596730 207
596776 0
596845 681
596849 174
596945 727
596984 155
597019 46
597094 218
597139 70
597174 257
597320 86
597356 0
597435 0
597443 0
597496 156
597498 0
597528 0
597613 165
597625 686
597636 0
597655 397
597721 403
597777 220
597783 86
597827 164
597835 10
597845 248
597849 0
597997 185
598004 40
598021 0
598036 0
598066 71
598132 173
598159 63
598188 4
598238 111
598396 0
598408 697
598530 34
598536 154
598568 0
598578 5
598582 46
598596 0
598616 0
598655 0
598686 0
598689 31
598730 224
598755 0
598783 135
598842 0
598853 0
598860 0
598865 0
598905 0
598915 0
598921 0
598964 0
598973 0
598980 0
599020 0
599034 0
599040 0
599049 44
599090 62
599124 23
599152 0
599154 69
599172 42
599233 0
599391 51
599402 2
599434 48
599466 0
599485 0
599516 0
599561 0
599574 0
599583 85
599624 0
599649 0
599659 0
599713 32
599775 0
599793 0
599835 0
599871 17
599886 357
599987 0
600103 89
600156 0
600308 402
600343 189
600345 337
600364 0
600376 87
600384 6
600389 0
600402 10
600410 0
600473 0
600506 0
600606 0
600613 0
600674 0
600699 0
600705 0
600714 0
600813 0
601036 0
601147 0
601166 0
601202 0
601294 0
601342 0
601370 0
601455 0
601606 0
601640 0
601686 0
601759 0
601841 0
601867 0
601871 0
602076 0
602125 0
602158 0
602240 0
602275 0
602287 0
602291 0
602308 0
602312 0
602392 0
602784 51
602833 0
602893 0
602952 0
603090 0
603225 0
603311 0
603358 0
603438 0
603580 0
603633 0
603698 0
603767 0
604062 0
604079 0
604196 0
604231 0
604269 0
604350 0
604514 131
604551 0
604585 0
604597 0
604617 0
604751 0
604771 0
604792 0
604796 0
605039 0
605061 0
605137 0
605172 0
605196 0
605223 0
605252 0
605277 0
605376 0
605430 0
605448 0
605477 0
605506 0
605522 0
605556 0
605566 0
605585 65
605621 62
605643 245
605664 21
605716 269
605743 0
605889 0
605974 29
606161 0
606293 647
606514 0
606517 0
606526 0
606716 0
606836 0
606865 82
606883 50
606902 9
606926 58
607042 115
607091 390
607523 59
607624 376
607634 238
607676 62
607684 51
607731 141
607771 941
607775 1165
607862 97
607931 44
608060 13
608077 33
608083 3
608136 919
608197 47
608209 95
608227 78
608438 157
608462 3
608529 268
608539 207
608582 0
608594 0
608613 0
608635 0
608646 0
608704 12
608728 303
608745 37
608757 54
608781 500
608853 20
608894 521
608987 236
609031 597
609115 397
609156 97
609214 547
609256 1
609316 711
609448 692
609450 585
609562 16
609604 24
609769 590
609792 76
609820 224
609904 165
609995 1
610009 64
610108 97
610120 145
610202 41
610206 1238
610269 0
610290 0
610298 70
610326 124
610328 121
610449 3
610612 0
610667 25
610678 28
610833 405
610913 93
610936 936
610957 0
611080 375
611173 19
611218 0
611299 416
611331 23
611380 635
611389 196
611506 0
611552 1
611632 133
612069 230
612094 0
612114 79
612179 17
612192 213
612234 0
612254 446
612314 328
612347 3
612399 63
612555 118
612597 618
612673 180
612739 21
612758 84
612845 460
612895 0
612955 5
612988 34
612992 65
613046 0
613094 0
613128 162
613218 0
613269 80
613275 66
613285 0
613327 447
613332 192
613570 29
613627 611
613785 121
613811 0
613850 33
613884 309
613886 90
614044 268
614091 55
614099 0
614155 0
614235 6
614295 416
614327 168
614347 0
614402 413
614462 71
614525 9
614589 0
614594 0
614659 0
614684 912
614713 9
614788 476
614797 110
614827 1
614866 0
614920 0
614984 0
615030 0
615034 0
615160 0
615184 0
615202 0
615233 0
615300 0
615361 0
615471 0
615490 0
615532 0
615681 0
615807 0
615830 0
615888 0
615986 0
616059 0
616098 0
616276 0
616289 0
616383 0
616558 0
616589 0
616597 0
616703 0
616714 0
616778 0
616808 3
616913 0
617011 0
617171 0
617182 0
617284 0
617296 0
617338 0
617548 0
617610 0
617619 0
617914 0
618054 0
618372 0
618425 0
618512 0
618586 0
618755 0
618839 0
618861 0
618989 0
619034 0
619085 0
619133 0
619151 0
619280 0
619415 0
619738 0
619743 0
619927 0
620061 0
620067 0
620143 0
620159 0
620221 0
620290 0
620359 0
620398 0
620444 0
620532 0
620578 0
620624 0
620662 0
620713 0
620722 0
620820 0
620848 0
620951 0
621047 45
621093 0
621102 108
621105 466
621153 17
621176 219
621183 45
621258 566
621357 9
621564 823
621582 41
621666 87
621699 17
621725 0
621764 49
621775 133
622122 430
622132 187
622239 250
622275 32
622304 234
622306 175
622317 6
622343 0
622375 0
622383 0
622630 2
622662 173
622751 121
622798 0
622809 0
622852 240
622864 0
622964 81
622976 103
623051 213
623201 0
623215 0
623357 0
623441 92
623482 0
623557 0
623671 228
623861 15
623974 0
624191 0
624453 8
624507 256
624525 115
624575 16
624631 0
624697 54
624725 175
624884 109
624910 0
625005 817
625013 303
625101 0
625142 53
625350 2
625385 104
625419 62
625480 96
625489 594
625514 263
625563 692
625640 0
625748 0
625791 0
625916 0
625962 0
625969 0
626028 0
626034 0
626055 0
626259 0
626271 0
626456 238
626505 787
626553 268
626640 7
626661 0
626811 463
626853 0
627003 0
627037 0
627042 0
627306 0
627509 89
627605 318
627620 231
627773 72
627803 20
627854 6
627866 2
627896 0
628057 0
628116 46
628163 797
628299 0
628323 19
628530 15
628619 831
628694 0
628740 0
628755 90
628799 0
628944 577
628953 131
629095 15
629141 164
629151 135
629226 248
629278 394
629286 11
629341 59
629351 0
629493 207
629631 123
629829 459
629923 0
629936 27
629958 335
629964 16
629976 20
629986 1124
630017 73
630167 122
630228 0
630314 45
630401 255
630486 0
630546 615
630672 42
630766 32
630784 0
630808 569
630826 99
630974 50
631103 14
631128 346
631670 4
631705 59
631806 0
631816 59
631902 0
631951 4
632217 0
632283 69
632407 2
632461 5
632551 0
632602 95
632616 39
632684 0
632817 156
632827 68
632925 0
632973 0
633013 0
633056 74
633088 0
633301 0
633328 0
633336 0
633374 0
633410 0
633429 0
633431 0
633581 0
633610 0
633681 0
633707 0
634034 0
634168 0
634200 0
634244 0
634296 0
634336 0
634417 184
634488 0
634506 0
634566 0
634852 0
634880 0
634884 0
634939 0
634972 0
635093 0
635131 0
635157 0
635169 0
635266 0
635397 0
635534 0
635574 0
635740 0
635829 0
635881 0
635883 0
635913 153
635936 358
635997 310
635999 369
636019 206
636142 0
636157 0
636194 10
636460 0
636487 111
636555 0
636640 36
636695 116
636732 184
636763 317
636767 0
636844 29
636959 1
636991 50
637041 13
637326 0
637332 0
637488 0
637511 61
637528 6
637551 68
637562 34
637600 134
637634 149
637744 0
637815 0
637869 0
637905 1124
637926 40
637943 139
637981 87
637988 1
638210 7
638252 50
638255 85
638283 0
638342 128
638400 209
638445 0
638462 219
638465 112
638697 0
638929 88
638946 532
638950 106
638989 156
639013 52
639019 218
639057 0
639097 0
639301 0
639312 0
639361 0
639373 0
639424 0
639607 0
639613 0
639748 0
639841 0
639991 85
640022 37
640096 0
640162 0
640178 157
640319 0
640436 101
640563 74
640576 187
640837 1268
640856 0
640868 0
640963 5
640983 140
641048 40
641097 0
641162 0
641463 221
641466 404
641521 314
641556 0
641633 102
641712 252
641745 240
641748 43
641789 23
641820 69
641823 112
641883 323
641914 0
641942 138
641972 357
642044 51
642122 1
642133 179
642159 163
642172 8
642219 328
642239 98
642396 111
642444 0
642533 86
642555 153
642565 581
642650 3
642731 22
642740 6
642779 0
642822 0
642858 18
642875 0
643100 0
643137 0
643222 8
643342 182
643411 0
643487 73
643588 0
643642 1
643755 0
643774 0
643808 0
643837 90
643873 260
643945 305
644083 0
644175 161
644380 84
644388 114
644482 15
644494 0
644512 0
644535 0
644643 0
644694 0
644735 0
644976 0
645110 0
645143 0
645161 0
645441 0
645454 322
645482 404
645517 0
645587 0
645693 82
645835 118
645857 438
645887 2070
645906 507
645988 401
646017 307
646052 0
646115 279
646157 55
646167 208
646270 713
646293 0
646475 0
646580 0
646622 0
646670 0
646765 0
646919 0
647148 0
647181 0
647224 0
647481 0
647544 0
647549 0
647670 0
647698 0
647819 0
647963 0
648021 0
648050 0
648068 0
648144 0
648147 0
648229 0
648253 0
648266 0
648286 0
648295 0
648336 0
648416 0
648495 120
648503 12
648615 20
648851 0
648879 0
648902 32
648935 0
649039 0
649062 0
649316 0
649340 0
649362 142
649422 0
649464 79
649559 0
649631 144
649670 53
649676 191
649688 365
649758 0
649772 0
649800 0
649888 0
650051 0
650116 0
650119 0
650166 0
650175 0
650216 0
650232 0
650238 0
650347 0
650364 0
650398 28
650408 9
650453 202
650543 73
650606 111
650621 113
650663 194
650694 1
650746 142
650755 0
650757 266
650891 230
650927 215
650986 0
651004 279
651017 170
651059 154
651131 0
651138 28
651214 0
651419 44
651464 202
651466 0
651468 0
651483 0
651485 0
651694 8
651715 279
651724 0
651755 0
651842 19
652010 47
652013 123
652118 16
652126 97
652187 95
652202 98
652223 144
652339 0
652380 0
652390 25
652466 14
652563 282
652567 79
652759 338
653053 0
653121 0
653149 0
653153 0
653293 0
653327 0
653445 0
653490 0
653510 0
653530 0
653537 0
653677 0
653708 0
653755 0
653776 54
653814 0
653839 270
653862 677
653932 0
654020 0
654026 0
654034 0
654101 0
654155 0
654244 0
654299 0
654352 0
654468 0
654497 5
654740 889
654750 0
654785 0
654875 429
654925 368
654977 135
654979 236
655322 0
655333 89
655411 489
655446 0
655498 27
655563 321
655592 188
655789 25
655796 0
655961 0
655984 37
656056 0
656077 365
656088 553
656128 0
656146 174
656244 0
656302 0
656353 491
656447 118
656486 59
656510 5
656554 578
656602 17
656632 53
656660 0
656727 0
656737 2
656780 0
656806 47
656827 0
656853 167
656938 21
656973 4
657016 534
657028 351
657034 103
657037 19
657070 29
657113 77
657148 429
657181 92
657205 241
657259 118
657307 0
657361 271
657394 0
657509 64
657549 36
657555 201
657733 54
657757 0
657765 139
657772 0
658064 95
658083 0
658096 331
658104 0
658144 0
658162 0
658205 0
658263 45
658272 34
658363 175
658374 811
658379 750
658386 83
658469 274
658552 0
658560 635
658603 282
658642 323
658735 136
658773 0
658834 0
659082 35
659100 1
659107 107
659211 46
659236 30
659332 14
659334 804
659338 483
659437 783
659564 0
659612 655
659814 0
659857 8
659922 69
660086 87
660216 1
660359 328
660407 185
660452 0
660518 30
660717 230
660879 0
660940 489
661049 476
661077 418
661111 449
661267 194
661417 60
661431 0
661465 0
661544 761
661553 0
661585 4
661614 150
661641 262
661655 49
661748 58
661794 68
661797 138
661964 81
662043 0
662051 311
662104 141
662134 20
662193 96
662244 27
662374 51
662447 188
662458 150
662579 0
662671 0
662678 0
662703 0
662727 115
662797 0
662911 0
662996 310
663047 36
663215 379
663257 5
663263 66
663285 429
663293 0
663312 0
663480 9
663488 0
663577 32
663622 26
663625 98
663824 86
663958 52
664001 0
664014 305
664099 0
664244 10
664304 0
664504 244
664711 0
664756 6
664852 361
664860 374
664919 441
664924 10
664973 0
665045 719
665133 1134
665154 180
665211 149
665214 207
665261 77
665324 119
665338 47
665419 948
665435 123
665491 0
665543 652
665545 29
665580 627
665618 66
665670 21
665690 0
665792 0
665829 0
665852 114
665966 0
665972 0
666174 34
666200 99
666245 55
666260 215
666538 73
666548 209
666578 0
666668 0
666716 128
667028 222
667103 92
667135 0
667175 24
667199 6
667253 8
667267 183
667393 65
667472 561
667523 89
667550 281
667563 0
667571 79
667573 311
667676 181
667708 158
667716 0
667858 0
667900 167
667980 0
667997 0
668070 91
668087 129
668261 65
668280 176
668282 78
668418 22
668427 0
668439 624
668446 776
668460 274
668548 162
668589 103
668775 0
668835 144
668964 206
669153 69
669162 870
669186 0
669225 37
669417 243
669549 221
669600 0
669627 6
669730 13
669737 0
669769 0
669774 0
669810 0
669815 0
669825 0
669830 0
669888 86
669919 0
669960 36
670000 0
670028 198
670031 91
670127 0
670258 0
670283 16
670309 1
670599 20
670638 0
670650 0
670684 5
670691 0
670917 19
670994 20
670998 51
671038 0
671150 160
671184 78
671250 2
671274 0
671310 92
671403 348
671405 5
671542 60
671638 0
671646 0
671686 107
671703 3
671744 218
671787 61
671949 77
671997 134
672154 0
672179 117
672775 0
672923 0
672958 0
672982 3
673372 0
673588 15
673702 0
674177 185
674353 0
674605 20
674665 21
674698 0
674854 0
674899 0
675217 111
675286 0
675354 109
675400 0
675433 0
675440 103
675510 82
675620 0
675660 319
675735 24
675905 0
675975 65
675988 39
676042 0
676071 0
676084 764
676144 100
676158 0
676232 17
676247 52
676265 0
676378 10
676427 42
676460 60
676465 522
676522 0
676633 0
676764 0
676791 0
676877 0
676880 102
676919 4
676980 328
676984 150
677126 49
677158 0
677206 57
677261 264
677328 40
677348 335
677411 0
677506 0
677593 157
677600 166
677627 139
677650 0
677679 0
677681 0
677695 119
677698 0
677703 1
677707 40
677728 0
677798 74
677858 185
677860 109
677952 0
678002 1
678025 0
678033 115
678040 0
678054 66
678073 0
678183 0
678240 0
678327 0
678390 27
678555 99
678750 53
678765 5
678883 106
678885 1212
678900 119
678940 297
679131 81
679157 0
679210 331
679217 346
679228 653
679319 217
679366 343
679398 66
679454 126
679478 42
679487 0
679493 1
679658 0
679661 0
679668 0
679681 0
679739 34
679802 48
679886 382
679895 71
679931 42
679949 0
679958 0
679988 80
680000 43
680051 189
680151 0
680201 0
680213 0
680242 0
680261 24
680312 0
680339 1
680435 56
680493 0
680505 0
680513 57
680558 286
680630 47
680645 62
680683 0
680761 0
680798 50
680831 149
680833 30
680888 72
680915 101
680939 351
680959 34
681025 87
681059 223
681073 0
681104 151
681110 169
681224 48
681248 12
681380 3
681558 145
681562 0
681650 600
681671 270
681699 0
681753 151
681776 0
681779 0
681788 274
681811 35
681886 101
681936 0
681942 0
681957 483
681964 194
681999 0
682145 47
682197 37
682251 22
682284 0
682332 81
682354 0
682386 0
682452 0
682523 0
682533 0
682556 0
682581 0
682657 8
682677 0
682686 0
682739 0
682753 0
682762 54
682779 50
682902 0
682940 0
683017 188
683083 0
683144 5
683187 0
683266 379
683325 445
683470 0
683532 0
683921 57
683951 286
683968 21
684049 0
684058 256
684172 102
684236 0
684277 122
684339 834
684347 174
684384 23
684469 0
684700 5
684762 26
684906 0
684920 0
684941 0
684954 36
684988 25
685004 0
685071 67
685104 141
685111 0
685156 38
685204 0
685217 0
685287 202
685359 0
685412 0
685608 254
685622 0
685687 70
685718 0
685775 0
685786 0
685924 148
685962 0
685976 0
686006 0
686102 0
686269 0
686370 160
686457 91
686486 17
686543 0
686564 44
686573 0
686663 199
686666 2
686672 28
686780 0
686813 0
686863 44
686909 15
686917 43
686961 0
686988 0
687013 25
687109 10
687144 0
687175 13
687341 0
687390 0
687416 0
687442 0
687478 358
687585 0
687634 51
687672 78
687688 97
687769 0
687776 0
687814 175
687820 7
687916 0
687952 45
687991 73
687995 62
688009 0
688052 5
688146 0
688210 15
688234 5
688261 118
688326 17
688350 19
688612 38
688696 71
688780 299
688857 37
688907 0
688935 22
688937 147
688958 4
688992 0
689010 0
689178 16
689182 0
689185 0
689226 50
689373 1
689448 5
689455 218
689464 107
689531 0
689573 1
689774 1
689804 348
689906 0
689926 24
689998 35
690162 37
690211 89
690254 123
690333 81
690368 223
690413 137
690492 228
690556 1
690621 0
690635 3
690641 0
690654 29
690678 37
690722 143
690771 0
690783 192
690803 0
690864 12
691153 5
691170 0
691364 44
691369 17
691425 32
691449 0
691452 72
691529 0
691554 0
691584 0
691620 66
691680 61
691713 316
691811 0
691829 8
691883 0
691932 377
691965 0
692047 0
692161 262
692206 311
692231 20
692266 161
692302 28
692373 0
692415 197
692510 174
692515 206
692652 0
692881 0
692890 0
692928 0
692954 183
692976 351
693019 131
693032 3
693176 0
693251 15
693315 347
693328 0
693354 44
693363 562
693391 225
693393 0
693414 51
693430 65
693498 10
693594 26
693626 191
693845 86
693854 0
694048 7
694055 403
694068 11
694133 416
694136 290
694264 0
694278 515
694339 650
694395 390
694422 25
694517 87
694644 327
694664 77
694674 110
694699 134
694719 238
694803 118
694848 168
694876 90
694986 626
695022 90
695050 299
695127 138
695146 137
695223 167
695293 0
695378 0
695435 0
695471 0
695476 0
695488 0
695496 0
695555 26
695605 42
695669 8
695688 104
695695 0
695789 243
695794 573
695983 3
696027 0
696132 0
696161 0
696231 0
696326 931
696423 43
696703 189
696782 22
696914 0
696931 0
696935 0
696959 0
696972 0
697071 236
697082 0
697191 39
697269 25
697366 160
697400 190
697431 407
697507 0
697517 0
697578 0
697584 55
697636 33
697700 35
697708 0
697762 0
697806 0
697811 0
697856 49
697905 108
697915 13
697945 19
698362 0
698596 227
698683 0
698713 0
698816 187
699081 0
699147 299
699156 283
699186 140
699338 162
699441 63
699461 0
699499 0
699548 105
699565 0
699600 88
699803 75
699835 40
700063 16
700165 10
700198 13
700226 55
700262 28
700443 63
700866 184
700940 0
701068 242
701106 818
701155 72
701207 74
701348 446
701397 13
701417 192
701429 470
701481 121
701558 22
701592 172
701732 554
701817 54
701893 377
701900 564
701937 0
702133 36
702165 0
702218 0
702310 52
702343 13
702477 297
702513 20
702623 0
702757 0
702770 18
702791 0
703006 0
703209 0
703215 0
703229 0
703237 0
703240 1
703396 0
703463 35
703546 0
703597 1
703613 63
703665 0
703697 0
703732 0
703795 634
703926 0
703932 108
704069 0
704090 0
704144 0
704175 66
704210 81
704300 5
704366 7
704440 29
704509 119
704519 55
704704 0
704747 0
704802 26
704911 32
705098 540
705533 371
705716 169
705799 125
705824 0
705832 27
705875 2
705886 90
705895 42
705962 207
706011 0
706039 0
706062 7
706076 0
706091 295
706153 78
706178 382
706194 321
706203 36
706210 0
706255 49
706320 5
706460 0
706483 11
706565 82
706639 19
706804 78
706810 98
706931 0
706946 8
706949 170
707126 336
707196 1
707447 112
707770 870
707875 0
707996 62
708011 725
708074 258
708134 488
708704 318
708805 93
708873 136
709154 51
709202 301
709300 16
709312 0
709527 731
709585 6
709733 0
709750 102
709799 0
709919 263
709984 102
709991 246
710027 123
710071 387
710150 308
710157 95
710224 179
710323 1266
710355 94
710420 0
710435 563
710454 154
710585 380
710606 388
710628 0
710729 33
710770 0
710790 412
710844 0
710910 56
710993 0
711300 167
711358 433
711385 0
711470 70
711476 572
711624 85
711830 34
711883 50
711905 343
711993 18
712140 0
712213 46
712219 134
712225 0
712346 0
712373 0
712411 0
712480 13
712513 59
712531 44
712576 9
712627 24
712674 0
712728 14
712773 0
712935 0
713145 26
713328 121
713620 0
713696 0
713748 0
713775 0
713891 0
713930 0
713946 1
714060 168
714078 0
714177 86
714290 570
714322 6
714481 0
714826 499
714961 93
715004 4
715024 0
715038 0
715119 0
715348 68
715385 1
715436 21
715541 109
715796 0
715940 172
715943 0
715972 0
715986 15
716033 14
716084 0
716231 0
716267 0
716298 0
716328 15
716360 0
716379 0
716386 0
716390 0
716393 0
716396 0
716398 0
716421 312
716499 0
716638 0
716775 348
716797 47
716910 0
716919 117
716952 19
716970 236
717057 138
717064 62
717116 164
717235 0
717346 88
717427 237
717447 0
717633 0
717711 339
717718 103
717795 1
717802 185
717813 151
718001 0
718012 0
718020 0
718054 290
718060 0
718138 0
718228 0
718485 0
718790 26
719305 540
719521 21
719572 0
719947 165
719974 0
720026 436
720138 148
720354 69
720369 0
720405 512
720674 0
720715 81
720776 0
721079 10
721237 12
721316 0
721386 117
721398 69
721416 135
721559 0
721580 0
721868 0
721901 0
721946 14
721967 0
722009 0
722045 0
722060 0
722074 0
722108 0
722159 95
722672 0
722734 0
722856 107
722869 15
722976 0
722987 11
723077 55
723104 18
723155 326
723662 308
723790 0
723869 0
724064 117
724097 840
724127 346
724176 0
724215 28
724490 7
724535 148
724569 129
724783 107
724828 185
724901 52
724935 1
725049 0
725070 0
725227 0
725314 0
725337 51
725453 113
725503 0
725811 0
725851 0
726208 0
726240 31
726587 101
726755 0
726853 49
727159 494
727316 165
727861 34
727881 0
727900 59
728319 53
728359 117
728392 9
728402 0
728437 29
728540 165
728584 309
728604 1
728756 3
728818 67
728853 0
728863 1
728908 644
729004 0
729019 0
729108 0
729119 0
729227 523
729257 0
729259 1164
729328 59
729339 0
729499 0
729508 567
729521 214
729525 354
729691 377
729694 285
729838 0
729859 8
729904 152
729933 104
729974 62
729988 198
730172 275
730174 167
730201 0
730366 197
730372 147
730420 393
730483 63
730539 229
730572 42
730595 307
730737 0
730839 258
730847 1
730888 55
730939 11
731014 242
731044 568
731101 123
731140 172
731171 107
731190 0
731212 0
731277 0
731305 42
731394 0
731443 63
731453 0
731482 0
731501 0
731529 0
731558 0
731596 0
731610 0
731623 0
731639 0
731646 0
731675 0
731698 0
731711 0
731723 0
731774 0
731778 0
731877 0
731912 37
731916 200
731923 0
731963 0
731969 0
731981 0
732011 0
732044 0
732077 0
732079 0
732106 0
732122 0
732189 0
732239 0
732251 0
732344 0
732346 0
732450 0
732480 0
732597 0
732639 0
732764 0
732767 0
732814 0
732819 1
732824 0
732842 0
732864 0
732873 0
732972 0
733020 0
733190 0
733239 0
733323 36
733327 139
733351 475
733478 0
733531 0
733652 842
733656 1407
733712 163
733716 412
733719 5
733771 0
733943 0
734012 0
734033 0
734052 0
734058 0
734092 0
734120 0
734124 0
734259 0
734300 0
734401 0
734416 0
734425 0
734485 0
734559 0
734575 0
734625 0
734780 0
734806 0
734825 0
734968 0
735151 0
735208 0
735219 0
735267 0
735417 0
735448 0
735456 0
735489 182
735502 0
735511 0
735538 0
735577 0
735675 0
735726 0
735746 0
736081 0
736138 0
736222 193
736246 591
736278 84
736299 13
736323 53
736362 0
736383 1
736392 0
736401 162
736438 29
736482 0
736580 0
736633 0
736653 0
736662 0
736737 1
736912 0
737028 0
737067 0
737079 94
737130 0
737176 0
737225 0
737245 0
737269 10
737302 108
737338 48
737347 358
737356 90
737358 227
737459 0
737465 0
737586 10
737610 149
737668 130
737692 24
737715 0
737730 229
737778 0
737827 1019
737875 162
737946 91
737967 147
738022 46
738034 302
738085 792
738140 292
738202 99
738274 213
738298 13
738331 2
738367 155
738376 42
738385 434
738466 309
738904 917
738950 0
738981 390
739063 199
739114 286
739146 3
739167 801
739185 294
739253 0
739260 207
739276 53
739313 3
739328 42
739360 481
739397 186
739415 330
739432 0
739462 1352
739496 1531
739676 50
739696 910
739727 209
739751 435
739892 171
739934 378
739987 240
740064 98
740081 5
740093 71
740144 98
740165 407
740168 737
740187 121
740213 648
740436 48
740462 20
740511 274
740534 494
740556 0
740853 655
740964 33
741090 734
741093 494
741127 0
741152 143
741209 0
741266 0
741278 0
741329 0
741371 0
741524 0
741541 0
741617 0
741850 0
742085 0
742298 0
742453 0
742562 0
742580 410
742618 412
742641 42
742653 0
742661 29
742712 0
742734 90
742963 24
743031 493
743046 308
743106 608
743175 143
743229 94
743346 655
743367 888
743463 0
743505 149
743553 1167
743847 0
743890 59
743919 22
744004 0
744024 0
744033 47
744073 340
744129 0
744189 0
744301 0
744426 208
744460 1
744609 7
744717 227
745155 0
745456 441
745539 73
745583 107
745589 66
745650 304
745659 0
745938 38
745978 0
746058 1747
746224 84
746334 100
746460 0
746598 0
746789 241
746987 58
747139 0
747246 470
747254 1068
747824 40
747836 0
747943 16
748009 845
748047 311
748164 0
748235 0
748271 0
748357 0
748391 0
748420 0
748600 0
748670 0
748810 0
748821 0
749239 192
749279 0
749379 0
749447 100
749627 126
749634 13
749658 10
749667 0
749744 233
749759 0
749799 118
749955 64
749966 0
749977 0
749986 0
749988 0
750036 8
750073 352
750129 145
750137 0
750177 488
750243 82
750329 35
750408 229
750474 489
750528 6
750558 97
750602 1
750654 266
750666 35
750790 0
750837 0
750855 0
750930 603
750934 1685
750936 152
750947 347
750954 0
751005 20
751182 76
751245 161
751247 154
751371 0
751523 0
751535 0
751614 68
751659 0
751705 0
751814 26
751880 96
751965 42
752023 76
752037 0
752110 32
752117 0
752268 449
752570 619
752594 516
752646 29
752658 313
752730 255
752763 261
752925 0
752985 0
753048 82
753071 679
753074 318
753210 1
753392 362
753445 211
753463 0
753511 185
753628 1329
753641 176
753648 420
753654 691
753658 4
753705 0
753732 10
753747 169
753783 0
753796 119
753887 1
753949 0
754044 0
754047 141
754076 0
754084 109
754251 0
754295 0
754308 0
754332 241
754383 48
754388 0
754421 0
754476 0
754487 0
754528 137
754622 14
754783 358
754880 0
754930 46
754940 568
755080 470
755163 4
755231 24
755242 0
755249 11
755279 234
755311 143
755549 8
755571 220
755623 152
755741 0
755767 24
756023 124
756029 354
756103 60
756112 0
756122 173
756125 70
756197 16
756224 0
756361 0
756374 0
756426 0
756463 0
756494 0
756504 0
756507 0
756540 0
756554 0
756656 13
756662 0
756670 180
756685 0
756695 0
756707 45
756755 84
756842 0
756902 2
757059 90
757079 0
757097 20
757172 22
757223 133
757316 47
757325 24
757354 0
757361 0
757405 0
757527 0
757577 44
757622 4
757652 179
757748 90
757850 3
758093 13
758117 196
758123 74
758137 117
758150 0
758210 0
758244 95
758252 35
758369 280
758383 253
758498 70
758648 453
758670 0
758786 21
758823 0
758832 18
758836 44
758908 1
758991 0
759336 0
759374 0
759410 0
759458 0
759522 0
759531 0
759545 0
759555 0
759581 0
759603 0
759644 0
759675 0
759729 0
759764 0
759839 0
759845 0
759875 0
759883 0
759914 0
760059 0
760173 0
760344 0
760620 0
760704 0
760728 0
760730 0
760818 0
760925 0
761226 0
761295 0
761334 0
761360 0
761376 0
761496 0
761520 0
761648 0
761757 0
761792 0
761796 0
761909 0
761979 0
762402 0
762533 0
762849 0
762867 0
762873 0
762933 0
762965 0
763023 0
763035 0
763095 0
763201 0
763323 0
763340 65
763343 0
763352 0
763367 0
763414 0
763442 0
763475 0
763486 0
763550 0
763562 0
763685 0
763715 0
763757 0
763769 0
763878 0
764090 0
764111 0
764120 0
764399 0
764639 0
764893 0
765125 0
765128 0
765164 0
765203 0
765318 0
765410 0
765479 0
765533 0
765614 0
765746 0
765826 0
765914 0
765983 0
766112 0
766130 0
766237 0
766240 0
766304 0
766485 0
766553 0
766598 0
766764 0
766793 0
767098 0
767152 0
767158 0
767168 0
767216 0
767231 0
767243 123
767246 46
767297 261
767303 0
767312 0
767318 1178
767560 133
767565 52
767725 685
767772 41
767788 23
767925 208
767950 192
768000 60
768204 116
768219 245
768240 295
768249 573
768261 103
768325 307
768358 3
768369 40
768425 437
768501 34
768515 0
768642 69
768678 300
768763 0
768891 90
768924 403
768982 111
768991 0
769036 0
769051 14
769140 183
769269 455
769278 160
769287 0
769344 823
769348 0
769356 61
769486 251
769530 0
769586 206
769591 487
769602 136
769641 0
769663 53
769685 166
769705 12
769780 308
769859 187
769951 898
769966 30
770170 0
770340 15
770570 35
770581 220
770601 129
770677 348
770717 2
770726 31
770728 31
770813 87
770858 0
770870 29
771005 0
771041 9
771102 96
771173 0
771274 175
771441 0
771461 0
771472 0
771492 47
771532 96
771605 98
771687 0
771700 0
771706 0
771727 94
771739 30
771756 21
771864 137
771886 152
771910 152
771912 91
771934 219
771961 148
772090 0
772285 19
772409 0
772456 0
772621 0
772687 2
772717 0
772772 1
772776 0
772918 2
773047 65
773102 0
773174 89
773360 30
773399 218
773415 846
773445 69
773477 0
773558 155
773633 0
774035 0
774059 0
774092 0
774168 0
774244 0
774369 0
774489 137
774710 0
774721 131
774937 19
775089 0
775186 0
775492 0
775572 1
775580 0
775747 0
775932 41
775996 0
776160 553
776200 0
776211 68
776412 272
776706 172
776724 0
776730 209
776770 156
776940 134
777047 0
777109 246
777189 91
777206 57
777222 198
777237 4
777249 0
777410 0
777489 124
777582 247
777585 0
777627 0
777651 42
777813 274
777874 0
777927 187
778038 95
778155 11
778304 131
778393 1
778499 129
778694 0
778709 277
778713 9
778733 37
778876 0
778953 0
778977 0
779065 135
779263 10
779422 698
779424 552
779458 0
779578 0
779604 19
779779 6
779796 74
779914 243
780007 0
780066 45
780075 81
780142 107
780482 211
780554 9
780573 236
780582 64
780592 54
780853 156
780881 227
780933 79
780988 0
780997 418
781021 0
781066 196
781080 8
781120 75
781147 0
781224 0
781296 0
781309 194
781363 0
781390 0
781401 0
781474 0
781497 0
781546 0
781557 0
781610 0
781657 0
781671 0
781755 0
781842 0
781868 0
781908 0
781916 0
781985 0
782063 0
782186 0
782252 0
782393 0
782416 0
782445 0
782453 37
782457 836
782517 0
782587 0
782590 0
782598 0
782605 0
782727 0
782869 0
782926 0
783079 0
783095 0
783127 0
783184 0
783259 0
783328 0
783450 0
783478 0
783490 0
783513 0
783600 0
783606 0
783622 0
783943 0
783982 0
784072 0
784104 0
784117 0
784159 0
784177 0
784219 0
784351 0
784434 0
784468 0
784510 0
784531 0
784625 62
784647 186
784669 0
784718 0
784722 47
784730 0
784736 0
784750 7
784763 0
784788 0
784790 0
784797 0
784913 0
785006 0
785034 0
785055 0
785088 0
785214 0
785224 0
785486 0
785754 0
785805 0
785820 0
786009 115
786015 38
786108 3
786153 15
786161 117
786177 96
786227 228
786269 1757
786286 0
786326 280
786441 71
786552 345
786578 264
786659 257
786908 103
787046 404
787056 0
787070 1
787096 728
787206 9
787235 0
787252 93
787338 67
787479 0
787500 213
787615 0
787640 1
787664 0
787685 0
787708 0
787774 0
787782 0
787818 0
787835 0
787905 133
787921 184
787939 10
788054 83
788099 202
788115 0
788174 0
788244 16
788260 0
788273 0
788314 4
788604 56
788647 0
788709 81
788716 0
788767 0
788927 32
788945 446
789032 0
789035 40
789141 89
789158 19
789169 160
789213 140
789282 15
789297 0
789418 49
789447 0
789454 0
789557 0
789658 50
789695 275
789908 289
789954 0
789969 83
790101 480
790105 430
790112 10
790195 23
790244 61
790412 281
790469 5
790577 79
790583 0
790589 0
790627 0
790642 31
790705 0
790779 23
790826 0
790987 17
790997 36
791167 74
791216 0
791284 284
791299 0
791432 39
791442 20
791451 13
791506 152
791509 0
791701 0
791763 368
791774 0
791841 59
791916 0
791963 131
791980 216
792038 32
792046 0
792098 9
792170 0
792222 0
792238 21
792251 0
792358 111
792413 17
792418 0
792508 163
792706 0
792725 0
792761 0
792805 60
792923 0
792955 142
792989 0
793102 19
793191 0
793223 24
793330 8
793360 0
793407 0
793511 114
793535 0
793565 0
793640 0
793722 8
793885 0
793939 0
793954 276
794010 0
794051 123
794158 0
794320 24
794337 115
794383 61
794405 0
794523 342
794568 125
794602 0
794614 0
794658 0
794686 0
794695 17
794727 0
794746 0
794782 37
794803 74
794851 14
794855 3
794861 0
794964 0
795008 0
795045 501
795130 241
795275 60
795671 61
795779 0
795781 0
795787 38
795829 0
795838 0
795919 0
795970 0
796045 0
796123 0
796131 0
796183 13
796190 17
796203 28
796335 1
796407 0
796429 0
796677 29
796721 24
796747 200
796824 2440
796828 81
796857 0
796875 0
796895 26
796925 0
796929 112
796953 0
797140 0
797230 0
797273 0
797316 0
797358 0
797492 0
797517 0
797525 0
797548 0
797669 0
797693 0
797787 123
797876 0
797912 0
797920 0
797955 0
797982 0
798050 70
798073 0
798114 0
798134 0
798167 0
798195 1
798272 0
798281 102
798335 15
798448 75
798453 197
798595 14
798616 0
798661 0
798667 123
798772 31
798847 0
798879 0
799018 0
799144 0
799161 0
799183 0
799196 0
799228 0
799316 0
799330 62
799373 2
799413 99
799474 45
799512 0
799696 1
799799 188
799848 399
799894 90
799923 29
799939 0
799947 51
799977 0
799995 347
799998 246
800044 94
800073 78
800126 163
800193 0
800237 0
800359 0
800368 0
800383 0
800398 0
800454 0
800477 65
800523 0
800596 0
800611 0
800631 0
800654 0
800658 0
800790 0
800832 0
800844 0
800855 0
800876 0
800879 0
800915 0
800947 0
800949 0
800968 0
801016 0
801046 0
801091 0
801139 0
801156 0
801342 0
801357 0
801530 0
801623 0
801675 0
801748 0
801771 0
801848 0
801868 0
801932 0
802035 0
802089 0
802091 0
802193 0
802217 0
802330 0
802349 0
802433 0
802487 0
802523 0
802543 0
802580 0
802674 0
802701 0
802711 0
802777 0
802791 0
802816 0
802837 0
802890 0
802944 0
802986 0
803041 0
803055 0
803241 0
803268 0
803295 0
803368 0
803386 42
803402 0
803551 0
803662 0
803700 0
803703 0
803709 0
803716 0
803941 0
804018 0
804129 0
804195 0
804280 0
804348 0
804363 0
804372 0
804418 0
804442 0
804622 0
804637 0
804783 0
804824 0
804831 0
804838 0
804840 0
804888 0
805022 0
805124 0
805130 0
805203 0
805230 0
805262 0
805390 0
805400 0
805431 0
805502 0
805505 0
805654 0
805669 0
805697 0
805747 0
805770 0
805794 0
805803 0
805856 0
805881 0
805905 0
805945 0
806012 0
806014 0
806037 0
806160 19
806164 54
806274 64
806287 10
806292 143
806307 0
806334 379
806382 0
806413 5
806455 258
806630 14
806640 139
806734 243
806743 99
806787 4
806839 33
806849 0
806872 0
806885 0
806887 91
806932 80
807019 67
807079 135
807103 85
807112 0
807146 0
807182 46
807190 38
807322 2
807355 0
807472 0
807532 113
807541 0
807577 7
807595 33
807682 456
807715 37
807791 0
807841 2
808054 86
808114 175
808138 497
808144 407
808147 132
808184 0
808233 9
808318 84
808324 335
808391 177
808405 104
808539 12
808582 0
808611 0
808734 0
808806 0
808829 0
808855 0
808911 1
808950 0
809053 94
809096 0
809125 0
809136 20
809154 3
809179 0
809202 38
809232 150
809301 0
809421 261
809480 0
809544 20
809556 0
809606 0
809643 274
809716 26
809732 0
809772 70
809796 113
809881 322
809930 0
809954 0
810087 116
810108 0
810284 43
810306 26
810336 0
810343 0
810364 0
810413 318
810417 593
810428 15
810474 931
810478 261
810686 29
810726 0
810764 56
810829 217
810855 531
810870 0
810885 263
810943 161
810954 0
810972 135
811071 74
811112 0
811126 0
811134 172
811184 0
811204 0
811216 0
811259 0
811339 0
811371 0
811466 0
811528 0
811598 0
811705 0
811739 0
811789 0
811820 0
811839 0
811994 0
812029 0
812101 0
812143 0
812461 0
812489 0
812687 0
812726 0
812810 0
812827 0
812834 90
812865 0
812913 0
812967 0
813020 0
813036 0
813108 0
813146 0
813158 0
813171 0
813179 0
813237 0
813332 0
813363 0
813406 0
813412 0
813475 0
813495 0
813547 0
813580 0
813591 0
813607 0
813647 0
813680 0
813725 0
813841 0
813869 0
813890 0
813931 0
813935 0
814226 0
814243 0
814245 0
814249 0
814326 0
814360 0
814451 0
814455 0
814546 0
814568 0
814587 0
814641 0
814707 0
814726 0
814902 0
814978 34
814986 0
814988 0
815075 36
815188 0
815390 0
815409 0
815628 51
815718 7
815731 41
815772 87
815797 56
815817 0
815887 44
815970 0
815982 0
816089 225
816107 102
816110 68
816251 0
816373 0
816417 132
816479 130
816487 0
816572 199
816584 0
816798 59
816847 168
816929 17
816932 304
817072 0
817151 60
817195 0
817314 0
817323 57
817347 30
817355 1
817432 214
817532 7
817621 73
817670 570
817700 14
817762 163
817806 0
817879 56
817975 56
818065 373
818098 0
818170 69
818182 87
818199 0
818255 0
818393 0
818412 44
818453 113
818474 47
818522 119
818545 0
818607 0
818647 0
818685 2
818721 69
818828 2
818832 21
818862 0
818882 0
818895 312
818969 2
819054 0
819240 174
819273 45
819388 34
819633 683
819668 0
819676 0
819679 32
819685 0
819752 0
819791 9
819844 0
819865 61
819871 176
819887 0
820088 72
820102 59
820132 122
820243 62
820257 347
820263 154
820323 181
820354 0
820409 460
820508 287
820917 0
821043 0
821186 49
821339 80
821355 0
821391 282
821393 114
821405 0
821494 244
821539 0
821601 3
821798 69
821820 0
821921 53
821948 1072
821978 552
822204 938
822280 0
822355 205
822378 0
822413 213
822415 635
822417 764
822515 124
822555 0
822606 202
822625 1
822812 1
822896 400
822902 707
823475 0
823592 0
823680 230
823726 573
823837 279
823867 338
824004 0
824059 77
824278 0
824362 545
824424 49
824460 333
824541 11
824643 26
824655 23
824692 92
824702 65
824710 0
824734 0
824796 0
824881 0
824977 0
825011 0
825014 0
825049 0
825151 0
825160 0
825164 0
825180 0
825230 0
825535 0
825565 0
825583 0
825615 0
825624 0
825646 0
825730 0
825757 0
825769 0
825796 0
825802 0
825901 0
825910 0
825927 0
825946 0
826029 0
826065 0
826105 236
826275 0
826377 0
826551 0
826581 0
826584 0
826665 231
826880 24
826889 0
826977 0
827164 7
827186 10
827216 0
827248 200
827344 0
827433 0
827468 0
827508 40
827525 96
827597 188
827627 44
827923 525
827945 150
827948 213
828023 714
828067 111
828112 98
828153 0
828218 0
828239 0
828385 0
828475 0
828537 0
828698 0
828859 0
828890 76
828903 225
828922 82
828935 497
829064 38
829166 43
829196 79
829218 337
829283 21
829360 1
829413 0
829424 0
829720 9
829752 342
829838 317
829893 0
829911 0
829965 42
829989 15
830384 9
830691 3
830714 46
830824 733
830907 0
830954 943
831064 82
831176 320
831242 42
831345 118
831368 226
831386 261
831433 607
831473 0
831485 0
831509 3
831527 167
831555 138
831557 115
831587 434
831610 514
831637 25
831678 543
831716 221
831718 18
831758 52
831869 0
831975 28
831998 21
832006 0
832046 0
832082 306
832147 0
832175 43
832238 139
832259 135
832341 61
832397 96
832413 78
832418 401
832510 94
832526 264
832682 24
832727 64
832811 0
832846 407
832950 6
832982 155
833164 20
833199 48
833239 266
833273 0
833340 0
833522 0
833531 6
833567 0
833613 628
833678 95
833738 0
833785 0
833887 453
833911 754
833914 40
833945 0
834161 7
834182 658
834186 749
834199 27
834327 83
834372 178
834524 17
834584 0
834613 0
834639 339
834670 84
834715 0
834817 0
834899 0
834908 2
834961 0
834964 0
835016 35
835060 363
835129 301
835222 24
835270 201
835417 457
835426 0
835514 18
835621 242
835644 40
835802 1
835884 188
835959 208
836144 0
836260 16
836425 0
836620 23
836711 0
836849 0
836897 0
836981 435
837272 0
837397 0
837584 103
837710 0
838050 33
838149 55
838219 26
838363 0
838382 1
838389 0
838395 0
838412 160
838525 14
838534 30
838634 185
838667 161
838709 126
838909 0
839236 0
839329 22
839332 214
839542 0
839575 3
839629 566
840061 0
840283 56
840751 326
840760 0
840854 163
840934 0
840978 157
841150 76
841202 50
841212 167
841355 88
841544 153
841556 0
841568 406
841654 2
841672 5
841738 130
841843 91
841919 79
841929 0
841937 0
841995 635
842016 189
842021 962
842025 274
842043 186
842122 0
842150 37
842213 146
842234 141
842316 222
842348 586
842426 94
842788 14
842791 54
842809 0
843008 134
843084 0
843211 6
843243 0
843360 108
843372 221
843378 0
843435 0
843535 0
843553 52
843612 0
843667 0
843703 5
843755 0
843912 403
843966 1
844053 86
844257 59
844402 0
844422 354
844503 0
844578 0
844692 86
844728 175
844779 57
844944 78
844989 0
845029 142
845130 0
845250 200
845256 220
845266 30
845459 0
845550 163
845583 36
845627 57
845734 0
845846 9
845993 0
846001 0
846006 0
846009 0
846054 107
846093 56
846130 69
846133 667
846153 0
846211 91
846298 0
846342 40
846372 383
846417 1389
846425 0
846510 565
846676 0
846699 0
846701 0
846710 0
846730 0
846746 0
846848 0
846932 0
846959 0
847149 157
847234 454
847308 330
847409 27
847431 244
847491 134
847552 479
847597 35
847645 0
847678 339
847716 215
847725 97
847856 0
847869 533
847873 950
847928 720
848053 0
848060 25
848086 0
848094 0
848100 27
848104 15
848141 0
848219 0
848235 0
848246 0
848310 0
848315 0
848329 0
848337 0
848373 0
848378 0
848408 0
848417 0
848480 0
848483 0
848516 0
848534 0
848591 0
848642 0
848651 0
848700 9
848708 0
848748 0
848774 52
848820 20
848906 0
848916 7
848918 0
848921 0
848927 0
848970 0
848984 0
848987 0
849019 0
849057 89
849074 0
849092 0
849194 0
849269 0
849284 0
849293 71
849332 0
849362 0
849428 0
849443 0
849454 59
849464 0
849467 0
849494 0
849577 468
849619 458
849639 0
849823 11
849966 82
849991 377
849999 0
850084 105
850088 58
850115 577
850244 114
850343 177
850345 299
850359 0
850369 104
850394 67
850410 348
850496 3
850625 96
850628 690
850678 0
850694 0
850705 0
850734 0
850860 137
850984 383
851055 275
851146 143
851241 464
851254 45
851439 46
851477 402
851544 0
851552 0
851576 0
851595 0
851749 0
851918 0
851959 113
852048 0
852072 0
852157 0
852195 0
852220 0
852256 0
852265 0
852328 0
852332 0
852359 710
852363 256
852427 0
852433 0
852600 1
852611 34
852639 16
852672 106
852674 219
852700 0
852775 31
852810 2
852886 0
852924 29
853181 0
853196 0
853218 63
853324 0
853519 12
853650 0
853954 0
854062 0
854174 0
854237 164
854278 0
854307 0
854338 67
854349 7
854377 0
854518 76
854690 0
854700 0
854718 0
854763 0
854790 67
854833 244
854835 642
854862 175
855009 325
855075 273
855120 0
855189 0
855303 23
855396 752
855429 0
855858 0
855871 11
855903 473
855917 97
855926 131
855959 13
855962 1
856021 65
856049 112
856115 0
856142 157
856235 8
856241 0
856346 4
856364 92
856407 81
856420 0
856460 0
856474 0
856606 0
856672 158
856683 1
856704 0
856756 0
856761 1
856794 0
856929 0
857169 0
857202 71
857248 0
857484 158
857496 42
857501 136
857532 50
857601 283
857723 0
857749 79
857811 55
857914 26
858020 0
858038 1
858064 36
858067 61
858168 0
858200 172
858279 0
858360 7
858389 45
858399 78
858475 0
858514 144
858679 0
858865 27
858952 215
859053 0
859084 0
859134 0
859174 13
859228 70
859278 0
859315 28
859332 146
859489 25
859492 3
859614 11
859662 0
859778 43
859824 0
859831 0
859866 0
859873 0
859958 0
859963 82
859993 8
859996 1
860002 0
860023 0
860029 59
860098 0
860127 253
860154 8
860180 53
860221 0
860410 0
860466 210
860502 613
860508 687
860525 0
860568 155
860603 153
860689 0
860696 59
860721 0
860757 0
860769 0
860825 6
860840 0
860859 0
860909 128
860935 0
860961 0
861109 0
861174 39
861255 42
861284 25
861420 223
861432 0
861442 23
861456 0
861625 93
861645 0
861732 0
861750 0
861827 0
861950 57
862012 9
862028 0
862163 0
862184 8
862233 0
862265 0
862292 31
862306 0
862343 1
862347 285
862366 0
862379 14
862383 0
862432 0
862456 0
862469 425
862542 0
862570 0
862615 0
862661 9
862685 32
862730 0
862733 248
862777 17
862790 15
862856 44
862868 19
862938 29
862981 6
863050 152
863222 0
863289 20
863291 28
863303 0
863324 50
863537 167
863711 55
863814 60
863860 21
864046 10
864106 0
864188 4
864246 79
864370 7
864387 0
864418 0
864425 46
864474 0
864487 203
864550 0
864562 12
864572 44
864599 0
864629 0
864668 0
864800 0
864806 0
864864 0
864953 0
865040 0
865141 0
865160 0
865251 0
865263 0
865273 0
865306 0
865352 0
865387 0
865404 0
865518 0
865571 0
865580 0
865597 0
865765 0
865815 0
865823 0
865852 0
865900 0
865948 0
865956 0
866036 0
866092 14
866212 0
866332 149
866386 36
866467 21
866506 24
866609 296
866670 0
866686 190
866695 158
866812 25
866847 22
866873 1
867010 0
867045 0
867145 0
867403 15
867441 119
867482 1
867579 82
867707 21
867786 0
867815 0
867848 51
867912 230
868018 0
868269 87
868279 0
868384 268
868452 364
868507 371
868553 163
868560 215
868563 206
868758 0
868769 421
868778 156
868892 394
869060 247
869081 16
869114 348
869126 293
869134 1
869233 56
869290 305
869336 140
869353 119
869373 0
869387 53
869430 0
869507 0
869627 424
869759 206
869774 0
869792 130
869859 168
869966 33
869969 188
869983 180
870038 0
870102 0
870114 0
870141 0
870170 0
870416 0
870548 0
870698 0
870903 0
870911 0
870933 0
871064 0
871097 0
871120 0
871128 0
871385 0
871399 0
871403 0
871424 125
871436 0
871539 20
871595 0
871599 40
871621 118
871638 270
871745 0
871840 77
872035 0
872037 330
872043 362
872066 0
872114 35
872160 31
872176 10
872207 25
872465 0
872514 0
872621 82
872633 0
872650 127
872673 63
872863 0
872960 0
873073 0
873158 4
873200 63
873226 41
873270 41
873292 186
873301 1
873331 0
873364 0
873384 0
873400 0
873454 0
873460 0
873543 0
873576 0
873655 0
873674 0
873682 0
873701 0
873708 0
873774 0
873833 0
873867 0
873880 0
873921 0
874009 0
874027 0
874107 0
874146 0
874171 0
874173 0
874176 0
874183 0
874202 0
874252 51
874323 156
874357 0
874365 0
874386 0
874454 0
874471 0
874503 10
874506 0
874533 0
874540 0
874558 0
874609 0
874700 0
874708 0
874713 0
874729 19
874743 0
874745 0
874765 0
874782 0
874843 98
874846 22
874891 0
874898 0
874927 0
874968 0
874984 0
875029 0
875095 0
875117 27
875177 237
875276 31
875284 0
875341 0
875467 0
875496 91
875519 0
875530 0
875545 344
875569 0
875603 0
875619 0
875647 2
875653 2
875662 0
875776 177
875792 135
875859 0
875892 0
876067 1
876073 0
876085 0
876094 0
876118 0
876163 0
876166 0
876277 0
876307 0
876320 55
876324 0
876343 0
876388 53
876418 275
876462 17
876827 0
876850 127
876899 0
876911 0
876920 0
876930 0
876983 0
877054 0
877083 0
877115 0
877268 0
877272 48
877426 311
877473 146
877574 96
877596 0
877649 195
877690 282
877749 148
877860 1
878033 0
878060 0
878096 0
878181 66
878335 0
878343 0
878440 4
878446 0
878459 0
878558 151
878560 537
878654 0
878720 0
878742 1
878755 33
878825 0
878836 2
878981 0
878997 4
879283 0
879308 0
879347 37
879354 15
879374 13
879431 0
879443 804
879473 208
879591 0
879652 12
879679 62
879772 32
879825 0
879848 63
879927 0
879951 0
880056 0
880219 150
880233 0
880240 357
880266 0
880275 131
880295 0
880328 0
880369 0
880393 72
880421 113
880633 124
880683 183
880687 143
880732 0
880859 5
880887 0
880906 27
880954 0
880991 0
881031 21
881038 59
881057 75
881064 256
881076 62
881145 199
881148 35
881152 341
881192 0
881210 0
881223 0
881276 0
881341 0
881358 0
881372 0
881438 0
881511 84
881564 181
881638 29
881717 103
881731 132
881812 74
881847 7
881866 0
881909 1
882159 0
882257 792
882263 308
882279 562
882343 100
882387 0
882398 53
882442 0
882624 0
882670 0
882879 0
882896 0
882919 0
882928 0
882980 0
883052 0
883055 0
883118 0
883201 0
883232 0
883261 0
883402 0
883493 61
883728 226
883764 0
883781 42
883851 52
883875 0
883910 23
884138 0
884150 171
884199 0
884223 0
884232 1
884281 0
884304 1
884376 557
884429 63
884438 194
884461 0
884491 0
884607 51
884631 281
884649 542
884652 815
884655 113
884677 0
884716 79
884745 13
884792 0
884858 95
884918 0
885168 41
885269 0
885284 476
885380 79
885491 0
885671 143
885685 156
885706 85
885728 0
885767 11
885789 0
885860 0
885894 0
885913 0
885970 72
885993 9
886029 27
886067 0
886083 256
886111 443
886140 0
886180 0
886232 66
886319 77
886400 69
886422 35
886557 49
886577 0
886602 0
886646 0
886653 0
886656 0
886666 0
886668 0
886697 186
886769 400
886805 31
886835 58
886839 16
886848 252
886890 0
886935 1
886944 0
887022 0
887031 0
887138 0
887140 136
887150 0
887165 0
887363 0
887391 0
887490 5
887557 0
887612 119
887663 0
887737 215
887791 40
887814 0
887872 0
887878 133
888072 410
888256 0
888320 25
888455 408
888572 203
888636 34
888674 0
888684 0
888708 125
888760 395
888901 10
888913 184
888944 0
889096 55
889193 101
889224 231
889346 6
889396 62
889400 33
889518 92
889521 160
889608 221
889617 94
889639 34
889811 6
889825 7
889839 172
889866 35
889890 42
889993 10
890012 0
890021 31
890027 0
890040 11
890115 210
890128 16
890149 73
890151 274
890253 55
890259 47
890298 99
890301 217
890418 57
890596 1
890626 11
890734 202
891010 55
891247 93
891300 172
891303 103
891346 0
891367 40
891446 97
891453 86
891473 218
891506 0
891536 20
891569 0
891598 44
891704 0
891726 0
891737 167
891764 0
891902 0
891913 29
891958 0
891981 0
892023 0
892036 0
892095 0
892256 0
892299 0
892338 0
892495 0
892507 11
892516 0
892605 0
892715 0
892726 153
892744 197
893000 0
893279 262
893293 2
893305 289
893315 282
893417 0
893465 116
893633 168
893691 93
893707 0
893832 191
893870 79
894023 230
894153 0
894272 268
894350 101
894412 10
894422 14
894561 77
894569 50
894606 171
894617 71
894630 0
894644 223
894976 0
895083 29
895100 26
895125 0
895141 0
895148 0
895158 0
895178 0
895234 284
895239 0
895264 0
895279 31
895350 21
895356 0
895364 0
895431 18
895714 477
895718 114
895765 68
895769 125
895871 0
895901 0
895958 0
895988 0
896015 0
896147 0
896159 0
896272 0
896315 0
896372 0
896388 0
896412 0
896415 0
896500 0
896627 0
896676 0
896697 0
896961 0
896979 0
896981 0
897007 0
897093 0
897140 0
897149 0
897234 0
897257 0
897275 0
897308 0
897479 0
897565 0
897684 0
897747 0
897810 0
897834 0
898073 0
898206 0
898376 360
898385 739
898440 0
898478 74
898566 0
898692 91
898779 26
898781 0
898799 0
898836 48
898842 40
898870 0
898880 35
898884 144
898924 13
899028 0
899047 39
899118 0
899141 1
899183 1
899229 80
899237 0
899364 0
899458 0
899515 216
899593 0
899729 0
899819 0
899829 0
899890 148
899916 0
899938 289
899945 7
899961 356
899979 440
899989 75
900030 192
900033 1086
900039 755
900155 0
900181 0
900221 2
900247 798
900328 352
900372 484
900433 285
900435 280
900493 267
900551 0
900588 0
900648 17
900694 4
900722 199
900783 0
900789 0
900812 0
900841 26
900882 14
900884 0
900921 0
900954 25
901036 48
901047 0
901100 158
901151 144
901155 84
901162 164
901175 180
901264 0
901366 59
901432 0
901456 0
901479 17
901487 209
901558 743
901629 58
901634 260
901760 88
901916 0
902047 94
902084 680
902118 44
902129 21
902264 0
902267 0
902276 0
902432 0
902738 0
902756 0
902772 0
902857 0
902881 0
902940 0
902948 0
902954 0
902974 0
902994 0
903101 0
903125 0
903152 0
903303 0
903380 0
903385 0
903456 0
903488 0
903566 0
903573 0
903597 0
903711 0
903718 0
903763 0
903772 0
903779 0
903917 0
903988 0
904076 0
904129 0
904214 0
904219 0
904334 0
904425 0
904445 0
904596 0
904746 0
904817 446
904830 0
904840 301
904906 217
904976 0
904982 0
905032 0
905069 0
905108 0
905121 0
905128 0
905155 0
905174 0
905216 74
905231 1
905242 0
905348 0
905405 0
905411 0
905533 0
905574 0
905680 0
905715 0
905819 0
905894 0
905942 0
905959 0
906009 0
906043 0
906051 0
906077 0
906285 0
906351 102
906391 46
906461 0
906665 0
906699 0
906738 0
906770 0
906856 0
906879 0
906957 0
907050 0
907110 0
907122 0
907132 0
907163 0
907174 0
907201 0
907225 0
907274 45
907293 22
907326 23
907339 0
907377 51
907414 121
907444 543
907540 425
907555 106
907575 430
907609 28
907647 116
907663 178
907711 277
907756 64
907865 74
907901 108
908029 0
908040 6
908049 121
908068 55
908125 666
908199 115
908403 0
908483 153
908525 57
908546 41
908572 0
908624 113
908650 213
908666 110
908895 42
908915 206
909017 209
909029 131
909035 92
909041 21
909071 55
909204 14
909218 12
909337 260
909366 0
909385 195
909440 100
909454 139
909464 85
909489 0
909500 10
909522 38
909593 190
909605 241
909675 35
909824 99
910003 17
910063 0
910074 0
910251 0
910327 0
910366 0
910380 0
910428 0
910437 0
910448 0
910538 0
910560 0
910621 0
910631 0
910733 0
910742 0
910842 358
910895 0
910901 106
910916 0
910982 329
910985 641
911005 0
911189 0
911386 239
911425 654
911449 4
911504 187
911512 704
911620 134
911700 16
911827 0
911925 0
912005 0
912161 0
912204 0
912232 0
912441 0
912506 0
912579 0
912615 0
912639 0
912650 0
912657 2
912677 96
912711 0
912723 277
912762 499
912765 5
912922 4
912941 1325
912945 171
912956 0
913094 1
913154 138
913317 1722
913340 156
913420 1
913479 15
913500 0
913559 0
913631 108
913841 0
914035 0
914134 0
914164 113
914186 27
914204 283
914211 97
914237 0
914258 82
914338 175
914537 0
914622 14
914661 58
914829 8
914860 38
914862 33
914904 49
914960 357
914967 71
915083 57
915125 618
915191 89
915217 283
915322 30
915330 121
915374 189
915413 68
915425 724
915429 31
915588 0
915618 0
915697 300
915895 0
915910 0
915947 183
916011 0
916152 130
916228 50
916316 28
916334 22
916370 202
916434 165
916442 105
916537 0
916615 99
916675 40
916718 18
916740 0
916876 111
916964 562
917048 0
917064 0
917176 0
917178 172
917227 61
917245 0
917317 77
917351 432
917375 39
917480 1186
917735 0
917769 0
917802 0
917901 0
917937 0
917953 0
917993 0
918040 0
918140 0
918207 0
918222 0
918266 0
918299 0
918343 0
918401 0
918506 0
918611 0
918614 0
918641 0
918689 0
918763 0
918773 0
918789 209
918791 292
918807 0
918973 1105
919009 228
919054 141
919073 106
919203 0
919272 1
919336 48
919378 4
919384 153
919491 0
919562 3
919571 0
919586 0
919645 673
919654 156
919717 473
919719 318
919766 196
919814 32
919870 244
919952 0
920018 44
920060 0
920087 91
920175 176
920198 60
920207 1006
920258 27
920331 160
920429 484
920459 0
920613 114
920616 292
920672 139
920680 270
920733 143
920742 0
920758 0
920770 23
920889 50
920939 3
921121 0
921129 8
921133 36
921144 46
921252 54
921277 0
921342 209
921363 216
921381 644
921393 355
921438 212
921441 421
921453 462
921493 93
921707 51
921721 107
921769 38
921855 79
921870 16
921893 295
921915 0
921918 4
921922 146
921927 26
921931 19
921937 48
921944 0
921974 285
922026 79
922069 40
922090 98
922119 90
922129 145
922306 208
922339 103
922523 596
922525 678
922587 0
922617 0
922651 132
922705 417
922735 340
922739 89
922770 153
922786 36
922807 0
922849 2
922873 75
922895 29
922964 269
922987 259
923003 82
923040 0
923083 25
923099 15
923124 0
923135 0
923164 2
923174 51
923325 4
923391 46
923411 150
923431 54
923466 0
923480 38
923569 36
923580 185
923709 188
923722 83
923839 0
923849 0
923855 0
923867 0
923869 0
923890 116
923923 16
923939 111
924011 0
924020 0
924044 0
924064 0
924071 0
924085 0
924130 0
924220 0
924232 0
924295 232
924303 6
924324 208
924328 0
924416 0
924652 0
924817 0
924831 272
924861 75
924957 269
924977 2
925034 0
925209 445
925729 0
925756 0
925801 0
925837 0
926005 11
926116 5
926218 0
927094 0
927277 88
927421 0
927496 0
927608 0
927726 552
927733 1467
927755 158
927775 263
927838 1
927890 0
927934 11
927944 89
927972 814
928004 18
928053 1
928094 0
928152 54
928359 52
928464 109
928526 0
928781 0
928814 2
928904 0
929090 0
929323 97
929399 105
929501 291
929504 139
929705 0
929742 75
929906 0
930122 25
930168 408
930226 618
930236 18
930301 282
930532 7
930537 205
930545 152
930547 67
930554 0
930707 170
930729 0
930754 21
930780 32
930879 14
931104 216
931121 370
931252 0
931262 128
931273 5
931318 0
931329 0
931337 251
931351 0
931418 8
931490 879
931509 250
931515 144
931534 3
931595 348
931599 0
931738 924
931742 68
931752 887
931768 40
931824 0
931902 0
931929 0
931958 0
932048 168
932052 0
932073 91
932091 0
932140 29
932152 152
932164 0
932186 152
932211 96
932237 23
932280 47
932420 481
932441 25
932466 60
932490 504
932529 257
932580 769
932646 34
932848 0
932903 773
933006 106
933091 8
933132 172
933147 10
933198 305
933200 178
933216 0
933241 695
933338 419
933388 0
933467 6
933479 276
933500 0
933573 43
933602 17
933611 226
933718 118
933742 258
933830 0
933874 32
933918 278
933951 107
933976 24
934040 0
934042 0
934048 0
934060 0
934069 0
934077 0
934086 0
934118 147
934124 0
934294 1
934457 227
934465 121
934853 0
934963 0
934999 193
935107 77
935182 222
935190 24
935413 316
935498 0
935500 0
935508 0
935519 0
935538 17
935601 142
935603 117
935613 36
935670 115
935682 9
935803 512
935873 466
935947 0
935956 143
935978 174
936015 35
936072 21
936220 208
936358 0
936387 32
936462 142
936797 14
936830 0
936937 0
936998 35
937050 0
937114 199
937205 243
937237 709
937468 57
937483 0
937533 611
937647 0
937675 88
937710 37
937947 19
937964 0
938064 66
938074 2019
938118 95
938175 0
938235 0
938245 78
938250 396
938307 110
938383 11
938431 21
938568 0
938585 0
938652 23
938705 87
938707 41
938726 0
938775 0
938866 0
938907 0
938935 0
939044 89
939183 7
939233 22
939257 32
939271 68
939396 27
939445 34
939477 47
939551 737
939630 84
939689 251
939737 30
939749 70
939780 0
939793 144
939887 2
939944 346
939964 178
939985 0
940003 9
940019 0
940123 133
940162 0
940397 160
940403 259
940430 575
940457 118
940526 326
940549 0
940568 553
940570 295
940814 6
940845 208
940871 110
940922 452
941050 18
941132 45
941199 61
941235 79
941245 20
941307 3
941323 94
941418 211
941449 0
941454 31
941498 0
941545 1
941583 150
941666 45
941671 110
941740 70
941757 0
941810 75
941971 63
942097 0
942116 0
942134 0
942152 0
942159 0
942166 19
942170 10
942242 208
942329 54
942451 66
942690 8
942726 0
942806 0
942862 0
942872 0
942888 14
942904 0
942932 1
942963 234
942990 92
943087 0
943150 0
943239 0
943293 0
943405 1
943446 23
943449 43
943455 0
943516 457
943566 0
943635 0
943677 523
943679 1
943722 1
943752 0
943756 165
943807 10
943932 32
943999 27
944099 0
944170 0
944231 0
944254 154
944293 1
944300 0
944306 0
944308 0
944313 41
944315 1
944317 3
944392 0
944473 304
944477 83
944587 18
944590 4
944633 0
944841 58
944873 0
944906 6
944965 0
944986 0
945036 0
945053 12
945104 34
945126 4
945148 68
945180 0
945200 1
945236 0
945249 47
945256 18
945325 0
945342 129
945418 34
945445 0
945472 0
945575 18
945681 211
945685 1
945703 0
945781 1
945821 0
945895 15
945910 568
945922 215
945944 39
945989 0
946054 1
946070 64
946072 190
946140 150
946155 62
946167 175
946171 96
946189 0
946284 0
946428 49
946488 125
946525 255
946528 305
946585 0
946702 0
946725 275
946746 446
946794 101
946822 0
946903 129
947100 0
947109 180
947185 34
947189 0
947357 32
947391 123
947405 0
947438 0
947472 0
947491 5
947504 180
947556 451
947626 195
947642 218
947741 100
947773 31
947784 39
947987 107
948002 0
948108 311
948208 274
948364 0
948405 0
948481 0
948574 0
948585 0
948736 500
948762 0
948799 0
948819 0
948889 172
948923 127
948935 84
949014 1
949065 72
949068 176
949166 0
949176 0
949336 13
949569 14
949653 14
949692 7
949801 0
949851 42
949882 0
949923 0
950057 0
950166 69
950313 401
950535 0
950579 0
950597 662
950599 375
950601 111
950624 0
950645 0
950653 0
950823 99
950876 0
950907 0
950922 133
951003 0
951059 203
951063 39
951078 27
951130 0
951146 25
951171 0
951208 232
951212 326
951301 2
951387 61
951389 108
951459 0
951624 45
951682 0
951970 36
952025 147
952061 0
952089 0
952154 145
952213 9
952307 0
952316 1
952337 386
952439 0
952451 344
952531 246
952709 25
952756 86
952777 1
952897 349
952900 0
952975 294
953047 114
953073 0
953248 0
953265 155
953273 0
953283 0
953407 210
953474 72
953482 239
953554 3
953574 0
953728 143
953732 0
953910 0
953941 29
953967 8
953974 427
953983 218
954090 0
954133 44
954142 0
954309 110
954319 95
954425 172
954480 109
954513 23
954556 8
954565 160
954676 7
954723 0
954751 14
954851 0
954895 0
954933 0
954962 161
954999 12
955010 0
955019 307
955098 114
955475 0
955500 0
955584 132
955591 0
955632 0
955800 101
955828 80
956286 0
956392 0
956459 0
956543 28
956598 0
956762 0
956811 0
956906 0
956968 0
957148 0
957316 1
957337 2
957347 0
957378 0
957391 0
957666 0
957766 0
957894 0
957922 0
957996 95
958024 0
958105 12
958111 0
958348 0
958365 0
958371 0
958414 0
958448 0
958469 77
958505 57
958524 57
958566 74
958572 24
958586 0
958611 0
958647 18
958685 0
958742 0
958780 101
958804 94
958920 11
959013 0
959040 94
959139 0
959155 0
959283 433
959331 5
959341 0
959364 36
959482 0
959619 0
959679 0
959895 0
959946 0
959955 12
960036 82
960139 0
960152 222
960219 59
960272 59
960343 0
960441 0
960493 0
960572 0
960632 0
960655 0
960780 0
960867 131
960952 0
960956 0
960969 0
960980 0
961066 66
961238 388
961248 56
961340 25
961449 167
961455 0
961510 0
961535 0
961542 0
961728 0
961806 128
961845 117
961863 0
961923 0
962237 101
962294 442
962381 91
962591 0
962625 115
962700 136
962719 70
962798 37
962828 0
962848 220
962878 1
962917 13
962973 63
963023 322
963027 121
963111 62
963165 58
963204 0
963224 4
963231 209
963295 137
963330 0
963447 281
963449 0
963470 0
963553 77
963608 58
963623 0
963657 513
963793 1002
964022 174
964074 330
964267 33
964292 103
964325 859
964401 164
964403 467
964756 0
964924 2
965043 13
965182 10
965345 82
965464 1
965475 0
965517 253
965535 790
965540 444
965544 440
965557 215
965565 34
965628 618
965667 182
965761 96
965792 0
965817 0
965845 12
965895 1
965897 0
965913 29
965916 5
965949 0
965960 0
965968 0
965984 0
966004 411
966007 675
966031 0
966074 325
966130 72
966212 128
966266 0
966400 120
966604 0
966672 582
966716 33
966727 171
966870 368
966897 26
967008 497
967048 0
967096 61
967108 406
967184 366
967213 0
967276 69
967431 193
967594 29
967672 26
967712 274
967725 499
967733 0
967748 0
967759 12
967773 139
967806 39
967922 89
967976 644
968224 58
968234 0
968303 0
968418 533
968425 0
968666 13
968750 16
968825 0
968843 0
968993 0
969002 1
969095 0
969143 0
969254 123
969261 259
969316 0
969446 95
969453 69
969488 0
969551 28
969589 99
969623 0
969682 40
969684 5
969829 79
969863 0
969980 25
969985 453
970016 210
970060 390
970233 207
970237 868
970285 349
970288 349
970294 0
970326 0
970415 0
970443 430
970446 265
970458 554
970462 607
970468 395
970579 17
970623 0
970632 5
970760 0
970814 0
970844 195
970923 15
970974 0
970998 0
971010 177
971013 53
971087 206
971130 0
971142 575
971149 76
971160 0
971385 0
971427 67
971490 0
971525 415
971608 0
971655 288
971678 0
971721 128
971854 54
971906 35
971949 520
971960 202
972038 59
972103 125
972117 87
972191 589
972314 1527
972336 65
972455 0
972510 0
972525 0
972547 317
972663 134
972798 151
972975 38
973074 1172
973099 583
973105 0
973315 138
973366 0
973394 0
973774 0
973814 43
973851 0
973999 0
974001 0
974043 0
974062 0
974073 0
974134 0
974140 0
974173 0
974211 0
974214 0
974353 0
974463 31
974590 24
974672 0
974680 24
974684 66
974723 2
974850 0
974890 0
974905 74
974978 0
974989 0
975000 0
975315 240
975354 63
975498 0
975545 0
975563 0
975599 0
975649 0
975672 0
975745 238
975758 0
975804 76
975849 132
975870 248
975986 1
976003 24
976044 60
976058 218
976133 0
976213 370
976228 273
976279 5
976315 76
976368 0
976483 558
976603 635
976620 222
976703 404
976710 0
976743 67
976750 718
976807 229
976816 222
976861 300
976887 0
976932 131
976941 1
977004 200
977052 0
977084 71
977147 79
977159 75
977288 90
977495 339
977515 313
977734 51
977776 312
977905 14
977907 8
977980 186
978048 63
978157 0
978173 171
978238 51
978297 169
978345 213
978439 342
978482 8
978497 47
978715 0
978741 29
978769 26
978831 56
978905 0
978923 233
979166 0
979629 0
979632 234
979775 0
979837 8
979869 149
979888 0
979906 0
979917 94
979949 693
980014 54
980056 37
980083 0
980105 124
980184 45
980195 26
980395 14
980507 0
980557 0
980671 0
980862 0
980983 0
981006 0
981151 0
981311 0
981324 9
981332 0
981342 0
981414 208
981425 9
981533 0
981558 0
981665 0
981689 0
981744 0
981806 0
981971 0
981974 0
982003 0
982241 0
982321 0
982331 0
982565 78
982575 0
982626 0
982672 78
982693 0
982703 0
982712 0
982724 0
982778 223
982825 31
982882 110
982890 0
982981 0
983092 82
983125 0
983131 0
983434 32
983442 22
983491 164
983664 0
983693 0
983734 0
983782 95
983790 492
983813 564
983817 77
983920 340
983922 42
983960 0
984043 95
984046 79
984074 0
984146 13
984178 115
984247 0
984308 101
984346 29
984374 21
984389 465
984415 49
984480 0
984668 0
984803 0
984925 0
985045 0
985156 19
985218 181
985281 15
985452 5
985514 40
985622 0
985809 76
985825 249
985898 88
986029 0
986149 0
986226 0
986297 0
986316 0
986374 0
986411 0
986513 0
986518 46
986529 0
986543 0
986545 0
986597 0
986606 0
986614 0
986617 0
986646 0
986665 0
986735 0
986743 0
986802 0
986846 142
986901 0
986927 44
986991 0
986998 0
987015 35
987085 36
987116 0
987173 108
987177 64
987186 45
987239 0
987270 0
987304 0
987414 0
987453 0
987513 0
987555 0
987728 22
987760 98
987818 207
987920 3
987948 0
987977 35
988010 48
988013 52
988043 144
988102 92
988117 183
988147 49
988193 128
988238 65
988280 181
988287 599
988291 495
988346 164
988406 0
988476 0
988556 464
988595 0
988676 162
988698 77
988755 3
988807 244
988917 36
989038 4
989104 0
989356 320
989470 540
989497 605
989572 28
989733 358
989761 123
989807 226
989861 44
989897 0
989981 0
989990 127
990018 56
990089 0
990189 298
990291 0
990438 43
990518 19
990530 222
990626 183
990676 131
990744 199
990759 119
990774 216
990785 120
990818 0
990846 297
990868 1028
990870 485
990872 671
990935 65
990982 252
991085 347
991110 201
991144 21
991176 36
991200 249
991210 116
991313 47
991336 139
991373 88
991496 153
991510 541
991635 509
991638 449
991698 0
991725 0
991772 77
991819 0
992072 43
992081 170
992189 0
992204 76
992248 0
992255 0
992285 258
992380 166
992558 0
992604 60
992742 216
992808 151
992882 0
992896 53
992916 0
992927 321
992937 127
992939 114
992943 1
993002 0
993029 177
993040 94
993077 0
993144 0
993171 61
993216 17
993231 100
993233 0
993292 0
993310 10
993330 30
993339 2
993341 258
993434 90
993458 458
993476 243
993517 202
993526 11
993586 0
993649 0
993690 0
993702 0
993727 0
993748 104
993750 21
993777 0
993788 40
993790 146
993793 21
993804 0
993894 0
993918 0
993939 10
993955 0
993993 0
994000 0
994036 135
994042 0
994105 0
994129 0
994232 0
994262 82
994277 0
994380 0
994397 264
994431 9
994479 20
994489 0
994546 19
994548 0
994555 0
994557 0
994619 3
994643 37
994690 0
994712 0
994732 9
994763 0
994776 0
994964 0
994986 16
995060 0
995072 0
995124 0
995134 0
995136 76
995197 0
995214 0
995265 0
995270 0
995284 0
995299 22
995319 0
995345 0
995387 0
995417 1
995419 4
995446 0
995484 0
995500 0
995562 0
995680 0
995689 0
995710 0
995742 0
995800 0
995810 0
995867 0
995874 138
996033 0
996045 0
996105 0
996131 19
996177 193
996233 0
996239 0
996277 0
996307 0
996337 0
996365 0
996385 0
996391 0
996430 0
996442 0
996465 0
996510 0
996532 0
996563 100
996718 0
996791 0
996817 0
996984 0
996999 48
997036 176
997156 1
997165 23
997278 153
997481 17
997559 0
997571 1
997586 147
997640 0
997671 142
997700 32
997716 177
997721 0
997753 49
997837 884
997894 368
997900 2
997980 0
998112 0
998126 117
998150 0
998182 45
998215 0
998242 109
998265 171
998317 3
998488 243
998498 14
998692 1
998700 129
998722 0
998740 0
998768 0
998777 185
998816 307
998875 0
998885 370
998939 90
999057 85
999087 319
999134 222
999235 253
999297 0
999342 610
999347 789
999404 0
999411 179
999421 320
999423 171
999431 190
999445 15
999505 0
999636 0
999652 0
999682 0
999691 0
999739 0
999751 0
999768 0
999910 0
999913 0
1000000 0
1000006 0
1000036 0
1000044 0
1000073 0
1000105 0
1000256 0
1000346 0
1000405 0
1000414 0
1000534 0
1000555 0
1000573 0
1000588 0
1000720 0
1000729 0
1000744 0
1000754 0
1000765 0
1000794 0
1000806 100
1000809 0
1000940 0
1001147 0
1001174 0
1001295 414
1001309 44
1001346 221
1001581 0
1001595 37
1001605 0
1001645 0
1001751 37
1001837 0
1001928 37
1002021 0
1002144 198
1002225 36
1002231 88
1002269 23
1002342 191
1002415 80
1002428 0
1002442 0
1002451 17
1002751 278
1002760 0
1002810 32
1002820 140
1002878 0
1002922 5
1002936 0
1002950 0
1002979 0
1003063 0
1003084 0
1003378 0
1003384 53
1003393 0
1003501 0
1003520 0
1003539 0
1003589 0
1003615 181
1003621 0
1003650 113
1003661 84
1003790 198
1003832 156
1003872 5
1004057 0
1004085 114
1004256 2
1004272 0
1004281 0
1004365 531
1004368 532
1004389 1015
1004397 1292
1004502 124
1004864 0
1004880 0
1004926 0
1005251 0
1005323 0
1005379 0
1005422 0
1005435 0
1005498 0
1005516 0
1005528 0
1005752 0
1005811 0
1005835 53
1005860 39
1005890 0
1005902 0
1005937 0
1005982 0
1006240 0
1006299 0
1006335 0
1006452 0
1006473 0
1006573 61
1006694 0
1006721 0
1006759 277
1006768 123
1006807 0
1006844 0
1006882 24
1007079 0
1007236 0
1007272 185
1007401 44
1007470 21
1007551 118
1007596 80
1007639 78
1007651 121
1007759 10
1007768 0
1007881 0
1008004 5
1008077 26
1008088 0
1008111 55
1008139 12
1008171 29
1008191 1007
1008193 564
1008195 832
1008215 0
1008277 9
1008302 104
1008417 162
1008582 0
1008599 108
1008779 0
1008818 0
1008842 94
1008936 0
1008960 85
1009088 357
1009173 144
1009231 341
1009235 467
1009307 0
1009318 11
1009445 0
1009459 0
1009709 0
1009723 0
1009730 148
1009802 6
1009989 280
1010001 0
1010060 169
1010081 0
1010090 0
1010141 30
1010144 0
1010201 0
1010281 0
1010354 0
1010362 0
1010383 0
1010406 0
1010536 0
1010561 0
1010572 0
1010607 76
1010623 28
1010640 0
1010697 0
1010713 0
1010730 67
1010760 0
1010766 0
1010853 0
1010876 0
1010961 0
1011014 0
1011060 489
1011105 84
1011162 163
1011168 0
1011187 0
1011210 28
1011357 33
1011367 0
1011390 1
1011486 61
1011498 0
1011510 0
1011534 23
1011685 79
1011696 0
1011699 0
1011725 6
1011811 0
1011861 204
1012225 0
1012268 0
1012298 42
1012391 0
1012424 23
1012876 96
1013034 0
1013090 0
1013246 62
1013317 67
1013374 13
1013497 36
1013517 59
1013527 20
1013537 133
1013566 38
1013577 32
1013586 81
1013656 0
1013708 14
1013731 140
1013757 0
1013786 57
1013798 13
1013810 149
1013877 0
1013906 21
1013951 167
1014122 0
1014143 143
1014182 0
1014214 0
1014252 0
1014313 0
1014336 315
1014343 0
1014405 92
1014453 0
1014497 110
1014553 0
1014594 1
1014629 39
1014646 0
1014676 0
1014700 4
1014789 188
1014858 0
1014894 0
1014944 0
1014972 108
1015025 65
1015076 37
1015144 52
1015149 51
1015350 8
1015385 109
1015403 26
1015409 0
1015412 6
1015482 67
1015527 23
1015536 110
1015623 55
1015631 121
1015705 0
1015845 0
1015858 47
1015866 0
1015923 0
1016014 15
1016103 0
1016169 0
1016220 55
1016223 148
1016533 1
1016536 39
1016572 0
1016581 203
1016683 110
1016744 0
1016752 11
1016797 0
1016813 2
1016870 1
1016905 0
1016976 2
1016995 0
1017040 0
1017140 0
1017177 17
1017220 5
1017309 25
1017334 0
1017377 28
1017419 31
1017476 0
1017497 54
1017531 17
1017570 0
1017578 0
1017584 0
1017590 0
1017605 0
1017678 0
1017697 0
1017788 0
1017824 0
1017926 0
1017937 0
1017997 60
1018001 0
1018030 0
1018061 0
1018097 0
1018104 0
1018106 0
1018124 0
1018159 17
1018227 0
1018238 0
1018253 0
1018271 0
1018278 24
1018290 40
1018446 0
1018460 0
1018523 0
1018543 1
1018568 0
1018664 0
1018700 233
1018824 81
1018934 0
1019022 1
1019129 373
1019133 189
1019253 107
1019332 158
1019466 72
1019478 186
1019513 237
1019517 53
1019606 534
1019631 109
1019822 26
1019875 83
1019934 0
1019965 0
1019971 146
1019976 2
1019979 251
1020006 0
1020059 12
1020093 83
1020103 177
1020150 0
1020235 0
1020349 157
1020479 2
1020481 31
1020554 98
1020580 0
1020598 0
1020869 136
1020875 62
1020911 0
1020924 0
1021115 149
1021196 55
1021255 0
1021283 20
1021312 0
1021345 0
1021384 1
1021445 5
1021459 0
1021524 9
1021577 0
1021648 0
1021692 7
1021696 0
1021717 0
1021719 0
1021728 0
1021733 0
1021775 0
1021803 0
1021868 0
1021873 0
1021915 0
1021984 1
1021988 19
1022086 115
1022140 0
1022207 0
1022276 22
1022304 0
1022315 67
1022341 0
1022407 97
1022416 0
1022422 0
1022438 143
1022465 267
1022503 179
1022518 0
1022573 487
1022593 0
1022600 657
1022609 0
1022673 164
1022755 0
1022783 0
1022908 263
1022999 957
1023073 115
1023080 118
1023204 7
1023211 92
1023279 0
1023322 0
1023331 0
1023334 98
1023376 5
1023458 0
1023480 0
1023544 0
1023590 51
1023634 398
1023694 0
1023739 0
1023749 38
1023751 38
1023753 0
1023837 0
1023874 0
1023915 0
1023924 0
1024091 199
1024139 0
1024300 0
1024345 59
1024348 164
1024372 50
1024378 27
1024405 63
1024519 18
1024572 412
1024693 0
1024710 292
1024768 404
1024844 3
1024855 264
1024862 0
1024914 180
1025095 790
1025141 624
1025171 22
1025188 561
1025200 0
1025215 1
1025227 53
1025357 0
1025373 0
1025385 0
1025409 0
1025417 42
1025424 0
1025457 0
1025466 79
1025569 0
1025624 12
1025687 0
1025718 65
1025737 0
1025750 92
1025810 180
1025817 26
1025843 0
1025879 0
1025915 41
1025930 105
1026176 1
1026245 128
1026341 49
1026392 23
1026435 0
1026517 9
1026531 43
1026587 83
1026703 46
1026796 8
1026838 69
1026884 93
1026900 7
1026973 0
1027073 45
1027083 0
1027093 0
1027148 64
1027155 0
1027266 41
1027289 213
1027324 0
1027595 175
1027611 200
1027702 550
1027796 36
1027868 36
1027889 348
1028186 155
1028224 11
1028340 247
1028481 123
1028498 47
1028633 0
1028775 33
1028822 503
1028942 57
1029090 0
1029102 427
1029151 43
1029217 0
1029267 48
1029347 34
1029514 83
1029534 0
1029546 19
1029554 0
1029593 41
1029615 0
1029627 1
1029723 0
1029730 0
1029823 174
1029922 125
1029946 182
1030080 79
1030128 0
1030171 6
1030227 1
1030231 44
1030273 486
1030330 0
1030392 136
1030546 0
1030555 346
1030597 52
1030622 71
1030722 30
1030736 30
1030796 848
1030800 197
1030827 21
1030891 10
1030987 206
1031061 0
1031073 0
1031182 6
1031471 0
1031533 0
1031620 101
1031664 28
1031674 155
1031728 10
1031764 67
1031844 2
1031877 0
1031897 0
1031903 2
1031963 49
1032083 113
1032143 53
1032162 16
1032164 486
1032210 0
1032236 43
1032239 84
1032245 38
1032281 374
1032294 0
1032377 0
1032430 0
1032442 297
1032528 0
1032633 480
1032640 14
1032723 0
1032749 20
1032769 0
1032885 425
1032915 64
1032956 299
1032992 11
1033054 16
1033060 0
1033107 75
1033228 0
1033256 39
1033269 351
1033278 0
1033301 38
1033383 51
1033458 0
1033489 190
1033518 0
1033563 0
1033778 54
1033798 0
1033804 42
1033940 750
1034032 0
1034123 29
1034153 71
1034320 1080
1034619 233
1034665 0
1034725 255
1034736 14
1034839 0
1034844 61
1034853 34
1034892 0
1034931 0
1034974 0
1035143 0
1035181 0
1035216 0
1035307 0
1035311 33
1035336 0
1035382 0
1035500 2
1035532 96
1035583 0
1035632 118
1035715 11
1035718 1970
1035800 4
1035824 0
1035837 0
1035845 498
1035866 0
1035916 201
1035953 301
1036059 0
1036164 1
1036225 2
1036305 0
1036364 0
1036410 49
1036525 0
1036603 70
1036617 0
1036674 0
1036695 0
1036718 9
1036847 0
1036849 38
1036913 0
1036915 275
1036935 0
1037039 0
1037064 0
1037135 0
1037254 3
1037266 113
1037335 53
1037339 0
1037347 0
1037376 60
1037412 42
1037426 0
1037456 15
1037578 399
1037585 139
1037716 141
1037779 1
1037921 42
1037966 448
1038025 0
1038092 171
1038138 129
1038165 1
1038181 145
1038218 53
1038344 452
1038346 691
1038360 0
1038383 78
1038403 56
1038433 0
1038467 447
1038469 152
1038509 73
1038526 0
1038575 84
1038596 448
1038709 257
1038719 17
1038748 47
1039008 0
1039128 111
1039204 685
1039234 896
1039274 24
1039322 408
1039326 492
1039337 145
1039376 710
1039382 302
1039440 0
1039457 111
1039498 77
1039513 29
1039595 88
1039606 49
1039615 138
1039673 125
1039766 0
1039826 54
1039864 10
1039871 0
1039891 65
1039932 24
1039944 0
1040003 80
1040046 1
1040056 0
1040064 0
1040084 0
1040105 52
1040126 6
1040150 503
1040170 91
1040292 117
1040318 176
1040347 0
1040450 3
1040472 1
1040496 36
1040502 0
1040595 0
1040634 646
1040639 166
1040813 33
1040825 161
1040846 292
1040852 285
1041019 44
1041125 71
1041176 18
1041199 323
1041249 417
1041252 65
1041386 399
1041440 0
1041463 14
1041492 0
1041498 0
1041540 0
1041695 0
1041784 10
1041791 430
1041854 80
1041923 102
1042044 240
1042109 0
1042132 10
1042170 64
1042234 75
1042246 78
1042285 79
1042298 253
1042340 116
1042436 255
1042453 116
1042488 0
1042514 438
1042574 494
1042653 273
1042706 128
1042853 251
1042855 0
1042911 62
1042918 371
1043039 0
1043054 34
1043060 65
1043237 96
1043360 64
1043488 0
1043536 126
1043539 85
1043615 308
1043675 34
1043809 250
1043886 24
1044032 219
1044068 0
1044115 570
1044246 19
1044351 38
1044381 0
1044386 0
1044495 32
1044571 0
1044635 616
1044686 23
1044703 119
1044725 6
1044734 116
1044752 18
1044815 915
1044863 266
1044891 10
1045004 8
1045064 0
1045073 28
1045091 156
1045127 656
1045164 50
1045321 0
1045364 1
1045377 73
1045389 0
1045642 0
1045656 0
1045692 0
1045830 19
1045851 0
1045890 31
1045951 0
1045959 68
1046022 556
1046030 130
1046079 44
1046095 19
1046124 131
1046190 0
1046219 0
1046229 0
1046232 202
1046300 0
1046403 0
1046417 0
1046512 5
1046621 0
1046673 88
1046856 8
1046863 0
1046943 0
1047013 0
1047033 0
1047092 0
1047107 0
1047147 0
1047193 0
1047224 0
1047232 0
1047238 0
1047264 0
1047300 0
1047339 0
1047420 130
1047466 0
1047547 0
1047588 0
1047663 0
1047733 0
1047822 40
1047844 0
1047855 0
1047869 0
1047886 0
1047890 13
1048005 0
1048175 0
1048232 0
1048255 109
1048290 753
1048323 0
1048427 0
1048478 190
1048581 0
1048597 82
1048666 29
1048708 203
1048715 155
1048733 0
1048766 0
1048831 0
1048889 0
1048891 0
1048978 2
1048994 4
1049024 6
1049043 0
1049135 10
1049407 34
1049439 0
1049468 0
1049524 0
1049727 54
1049771 0
1050116 0
1050152 3
1050165 1
1050206 9
1050234 0
1050248 0
1050257 0
1050340 0
1050344 71
1050594 0
1050678 231
1050971 120
1050978 31
1051002 220
1051015 0
1051063 0
1051089 0
1051108 0
1051151 4
1051317 0
1051323 0
1051347 0
1051380 0
1051416 157
1051446 0
1051498 0
1051510 0
1051567 44
1051793 95
1051822 280
1051977 101
1052057 218
1052095 62
1052149 0
1052260 432
1052264 137
1052379 160
1052448 146
1052479 144
1052517 142
1052570 0
1052607 31
1052618 103
1052636 495
1052730 97
1052764 0
1052803 143
1052819 0
1052870 0
1052889 231
1052920 133
1052960 6
1052979 58
1053083 3
1053178 0
1053201 129
1053234 126
1053336 448
1053458 37
1053491 41
1053567 165
1053889 53
1053912 379
1053914 377
1053970 0
1054093 1
1054111 0
1054173 0
1054220 111
1054239 8
1054246 53
1054409 0
1054473 0
1054721 0
1054752 15
1054775 52
1054817 0
1054819 51
1055006 0
1055025 24
1055052 0
1055117 0
1055182 0
1055220 0
1055305 0
1055312 0
1055514 0
1055637 0
1055667 0
1055709 0
1055868 0
1056089 0
1056165 0
1056183 0
1056320 0
1056418 0
1056522 0
1056531 0
1056652 0
1056696 314
1056745 1088
1056749 138
1056783 0
1056787 718
1056904 35
1056961 144
1056986 80
1057027 203
1057037 94
1057210 0
1057250 96
1057309 0
1057321 392
1057323 0
1057337 138
1057354 165
1057370 173
1057411 255
1057452 642
1057468 50
1057530 121
1057647 222
1057699 0
1057722 0
1057754 0
1057826 0
1057847 0
1057925 22
1057968 0
1058035 346
1058059 0
1058065 0
1058209 156
1058245 0
1058400 0
1058431 0
1058548 0
1058586 0
1058641 25
1058696 0
1058710 0
1058730 0
1058789 0
1058810 0
1058833 0
1058842 0
1058938 0
1058941 0
1058977 0
1059001 0
1059005 0
1059045 0
1059094 0
1059145 0
1059181 0
1059231 0
1059295 0
1059363 0
1059376 0
1059397 0
1059450 0
1059457 0
1059484 0
1059517 0
1059557 0
1059570 0
1059588 0
1059622 0
1059683 0
1059696 0
1059808 0
1059875 0
1059900 0
1060038 0
1060174 0
1060207 0
1060365 0
1060453 138
1060521 167
1060607 0
1060666 488
1060679 1
1060838 0
1060852 0
1060854 0
1060900 0
1060948 77
1060970 72
1060982 0
1060995 1
1061008 0
1061050 15
1061064 0
1061270 0
1061412 0
1061472 0
1061488 0
1061511 0
1061551 16
1061559 0
1061606 0
1061672 8
1061715 1
1061721 2
1061740 0
1061757 0
1061824 0
1061867 1
1061883 35
1061921 299
1061925 0
1061939 9
1061979 0
1061995 0
1062062 0
1062144 0
1062168 0
1062242 0
1062248 0
1062261 0
1062264 0
1062268 0
1062300 0
1062346 0
1062409 0
1062693 0
1062771 0
1062818 0
1063156 0
1063220 0
1063304 0
1063494 0
1063506 0
1063562 0
1063589 0
1063656 0
1063733 0
1063872 0
1063886 0
1064049 0
1064066 219
1064098 583
1064115 50
1064117 92
1064154 241
1064188 11
1064206 23
1064315 154
1064417 0
1064464 184
1064493 35
1064538 3
1064782 196
1064784 11
1064868 51
1064955 17
1064972 0
1065016 55
1065064 0
1065133 72
1065144 0
1065154 0
1065181 28
1065233 25
1065241 134
1065280 85
1065315 0
1065417 0
1065440 153
1065458 0
1065467 0
1065492 0
1065508 0
1065600 23
1065637 36
1065646 0
1065655 0
1065664 0
1065673 16
1065694 205
1065697 293
1065772 0
1065784 9
1065793 103
1065826 4
1065903 0
1065982 172
1066036 44
1066221 0
1066530 0
1066583 0
1066598 0
1066735 0
1066754 0
1066778 0
1066792 0
1066893 0
1066958 0
1067034 0
1067075 0
1067092 0
1067175 0
1067183 0
1067288 0
1067352 0
1067388 0
1067443 0
1067482 38
1067491 104
1067549 93
1067580 0
1067607 0
1067610 0
1067646 0
1067669 0
1067682 0
1067854 0
1067891 0
1067969 0
1067992 0
1068006 0
1068033 0
1068123 0
1068195 0
1068201 0
1068256 0
1068275 0
1068524 0
1068535 0
1068597 0
1068673 0
1068743 0
1068756 0
1068758 0
1068766 0
1068803 0
1068877 0
1068910 0
1068976 0
1069141 0
1069164 0
1069192 0
1069234 0
1069289 0
1069349 0
1069490 0
1069496 0
1069742 0
1069744 0
1069868 53
1069894 0
1070192 44
1070247 227
1070279 8
1070390 0
1070513 3
1070570 112
1070636 211
1070708 282
1070741 227
1070992 0
1071016 0
1071204 0
1071206 319
1071254 4
1071260 600
1071328 23
1071333 0
1071342 344
1071547 0
1071625 0
1071691 0
1071708 0
1071741 0
1071881 1
1071902 484
1072184 223
1072269 1
1072462 0
1072845 0
1072893 0
1073033 219
1073052 0
1073250 52
1073271 155
1073293 0
1073304 0
1073310 0
1073315 0
1073320 43
1073339 275
1073488 0
1073521 30
1073678 0
1073755 0
1073781 98
1073812 15
1073824 88
1073910 202
1073926 0
1073955 575
1073957 593
1073970 385
1074111 0
1074117 0
1074137 1
1074146 0
1074192 0
1074245 82
1074392 658
1074444 13
1074477 43
1074483 199
1074489 150
1074576 162
1074582 114
1074620 2
1074651 81
1074689 0
1074734 18
1074791 160
1074897 256
1075023 2
1075036 107
1075048 145
1075121 30
1075135 0
1075241 28
1075275 87
1075283 51
1075298 156
1075381 0
1075425 119
1075457 252
1075523 69
1075573 56
1075586 127
1075632 0
1075727 50
1075760 39
1075992 0
1076145 68
1076154 0
1076431 85
1076462 0
1076473 4
1076520 281
1076631 411
1076783 75
1076827 30
1076899 276
1076951 46
1077073 0
1077121 71
1077160 28
1077224 22
1077234 31
1077429 97
1077468 0
1077560 0
1077617 64
1077663 418
1077678 200
1077702 91
1077738 0
1077761 1
1077848 255
1077918 0
1077942 0
1077963 219
1078077 19
1078372 140
1078410 9
1078422 0
1078460 13
1078533 617
1078539 485
1078608 20
1078842 201
1078872 30
1079029 243
1079188 43
1079223 8
1079357 84
1079376 0
1079385 238
1079954 289
1080011 0
1080289 0
1080502 0
1080562 195
1080568 16
1080667 373
1080748 614
1080782 0
1080817 64
1080885 145
1080912 192
1081021 18
1081084 0
1081251 0
1081315 0
1081328 60
1081334 0
1081370 538
1081418 150
1081450 0
1081483 0
1081525 0
1081620 103
1081645 0
1081719 477
1081729 368
1081755 33
1081776 0
1082088 72
1082091 85
1082343 0
1082407 344
1082468 171
1082565 0
1082588 41
1082699 0
1082734 180
1082777 0
1082828 0
1082954 7
1083000 0
1083088 0
1083158 0
1083205 196
1083276 2
1083542 169
1083566 1
1083619 0
1083659 0
1083662 1
1083674 0
1083732 0
1083789 0
1083810 60
1084069 0
1084161 0
1084207 0
1084243 8
1084258 0
1084518 0
1084567 0
1084597 10
1084753 0
1084774 0
1084887 0
1084912 2
1084975 6
1085034 0
1085179 0
1085193 0
1085262 0
1085457 0
1085512 0
1085578 0
1085653 0
1085723 0
1085733 0
1085871 0
1085897 0
1086065 0
1086081 0
1086102 0
1086117 0
1086213 0
1086231 72
1086248 0
1086360 0
1086402 37
1086503 5
1086627 0
1086644 0
1086713 7
1086786 0
1086983 0
1087116 0
1087221 0
1087308 0
1087358 0
1087390 62
1087413 0
1087436 0
1087466 273
1087489 199
1087604 44
1087745 0
1087830 0
1087856 331
1087872 0
1088000 248
1088027 246
1088051 15
1088068 0
1088083 60
1088165 347
1088209 0
1088217 0
1088240 749
1088578 0
1088691 504
1088742 0
1088811 0
1088959 502
1088980 27
1089025 0
1089310 341
1089344 221
1089418 5
1089439 0
1089564 88
1089583 613
1089655 0
1089784 114
1090015 0
1090078 360
1090093 213
1090147 390
1090169 2
1090224 116
1090238 87
1090243 114
1090315 127
1090330 0
1090432 0
1090544 31
1090556 240
1090631 209
1090810 0
1091013 11
1091215 0
1091422 40
1091497 0
1091533 0
1091699 0
1092059 0
1092214 0
1092348 13
1092367 154
1092384 44
1092396 0
1092512 0
1092530 844
1092536 457
1092545 332
1092598 2
1092715 0
1092795 155
1092805 0
1092977 62
1093004 690
1093010 110
1093095 1
1093097 892
1093106 83
1093138 386
1093166 60
1093232 340
1093370 0
1093404 712
1093662 84
1093780 0
1093960 0
1094100 362
1094120 474
1094145 77
1094175 239
1094327 621
1094409 2
1094424 1
1094432 73
1094576 61
1094805 0
1094864 0
1094921 0
1095050 0
1095081 377
1095149 68
1095157 0
1095286 700
1095319 87
1095329 0
1095535 181
1095653 0
1095765 107
1095927 39
1096055 0
1096195 209
1096205 482
1096215 378
1096240 73
1096270 223
1096422 682
1096504 151
1096519 6
1096527 48
1096690 70
1096744 0
1096768 89
1096894 188
1097113 105
1097117 191
1097240 0
1097349 0
1097363 158
1097407 281
1097416 37
1097420 127
1097482 167
1097489 48
1097560 0
1097637 0
1097661 0
1097738 0
1097753 0
1097760 0
1097805 0
1097936 0
1098004 0
1098190 0
1098239 0
1098263 0
1098271 0
1098334 0
1098403 0
1098518 0
1098555 0
1098563 0
1098590 0
1098744 0
1098882 0
1098986 150
1099020 780
1099032 919
1099085 2
1099094 144
1099097 27
1099113 40
1099138 0
1099174 2
1099198 29
1099222 0
1099255 0
1099267 210
1099284 0
1099301 269
1099391 0
1099712 1
1099773 56
1100010 0
1100255 169
1100393 22
1100418 0
1100493 136
1100495 733
1100807 0
1100925 0
1100962 0
1101026 157
1101190 483
1101200 86
1101214 130
1101221 301
1101300 0
1101363 53
1101415 7
1101441 195
1101444 31
1101530 374
1101539 108
1101666 0
1101768 0
1101773 7
1101784 22
1101800 670
1101817 223
1101832 0
1101879 19
1101946 0
1101978 0
1102009 0
1102021 0
1102111 0
1102126 0
1102129 0
1102237 0
1102270 0
1102291 0
1102308 0
1102342 0
1102351 0
1102393 0
1102401 0
1102411 0
1102417 78
1102449 0
1102458 87
1102476 327
1102527 0
1102541 27
1102566 52
1102576 25
1102620 51
1102622 0
1102648 0
1102670 0
1102678 0
1102685 2
1102739 0
1102785 110
1102809 0
1102828 0
1102839 0
1102871 0
1102924 0
1102940 0
1102987 15
1103010 1
1103060 0
1103068 0
1103105 0
1103129 0
1103141 0
1103168 0
1103258 0
1103273 0
1103312 0
1103323 0
1103357 0
1103365 0
1103370 0
1103375 0
1103387 0
1103419 0
1103437 0
1103452 0
1103464 0
1103498 0
1103577 0
1103662 1
1103681 0
1103683 69
1103743 356
1103789 0
1103800 117
1103855 26
1103879 0
1103905 0
1103917 6
1103929 8
1103950 0
1103972 0
1103999 0
1104040 82
1104052 0
1104091 109
1104117 0
1104136 3
1104158 26
1104185 1
1104187 0
1104218 2
1104228 0
1104230 0
1104271 0
1104290 0
1104312 0
1104314 60
1104332 0
1104379 0
1104394 0
1104436 0
1104489 0
1104531 0
1104596 0
1104610 0
1104619 0
1104653 0
1104668 105
1104694 0
1104704 0
1104710 5
1104716 0
1104755 0
1104763 0
1104836 0
1104847 0
1104877 58
1104920 63
1104925 0
1104947 0
1105021 0
1105049 141
1105053 3
1105113 0
1105144 23
1105222 0
1105247 0
1105257 0
1105314 0
1105320 0
1105338 0
1105341 0
1105349 7
1105383 0
1105391 0
1105438 0
1105473 97
1105475 0
1105492 0
1105499 4
1105518 0
1105565 0
1105578 0
1105591 0
1105602 0
1105694 0
1105717 0
1105755 0
1105758 0
1105765 0
1105799 0
1105820 0
1105848 42
1105908 0
1105979 0
1106079 0
1106113 0
1106140 0
1106147 0
1106164 0
1106175 0
1106208 0
1106238 2
1106256 0
1106260 0
1106284 0
1106306 0
1106340 0
1106355 0
1106360 0
1106364 53
1106386 77
1106406 0
1106420 2
1106475 1
1106505 22
1106513 0
1106534 131
1106649 36
1106696 45
1106701 165
1106777 0
1106877 865
1106896 46
1106996 18
1107021 0
1107070 1480
1107223 0
1107271 246
1107298 52
1107313 93
1107394 113
1107421 225
1107428 32
1107433 708
1107488 0
1107493 541
1107538 124
1107605 168
1107626 0
1107755 49
1107901 0
1108058 0
1108111 1
1108128 1
1108160 1
1108347 736
1108488 787
1108494 652
1108533 0
1108541 95
1108556 0
1108565 15
1108638 373
1108698 0
1108738 537
1108894 478
1109016 0
1109026 636
1109259 0
1109288 0
1109291 0
1109331 0
1109397 0
1109466 0
1109766 0
1109797 0
1109836 0
1109911 0
1109929 0
1109936 0
1109960 0
1110094 0
1110136 0
1110190 286
1110204 109
1110300 0
1110315 0
1110330 102
1110428 0
1110466 67
1110528 0
1110710 168
1110911 88
1110926 110
1110997 0
1111188 596
1111276 0
1111352 27
1111394 1
1111577 1214
1111837 623
1111924 77
1111931 90
1112107 124
1112170 367
1112221 73
1112291 2
1112301 192
1112415 6
1112514 0
1112582 411
1112780 50
1112784 497
1112927 25
1112933 79
1112939 32
1112945 42
1113074 138
1113175 0
1113200 78
1113209 0
1113288 0
1113311 165
1113411 0
1113419 3
1113458 198
1113494 2
1113502 2
1113516 0
1113530 0
1113553 0
1113576 0
1113589 376
1113596 3
1113731 0
1113737 0
1113787 0
1113799 13
1113806 20
1113849 75
1113873 464
1113876 150
1113945 0
1114056 21
1114075 0
1114110 239
1114129 0
1114149 0
1114174 102
1114191 27
1114276 1
1114303 128
1114387 27
1114460 16
1114580 40
1114598 0
1114714 0
1114722 169
1114758 0
1114924 123
1114936 0
1115032 0
1115190 0
1115220 321
1115291 37
1115339 306
1115357 30
1115403 19
1115477 34
1115606 0
1115718 116
1115807 62
1115853 134
1115879 6
1115998 83
1116296 110
1116382 137
1116388 114
1116409 31
1116440 92
1116471 0
1116497 22
1116532 0
1116642 219
1116740 913
1116808 65
1116811 711
1116856 167
1116964 44
1117058 280
1117139 0
1117172 0
1117225 0
1117318 0
1117414 218
1117506 0
1117514 5
1117613 928
1117681 71
1117720 0
1117761 585
1117800 125
1117886 129
1117943 53
1118021 187
1118034 363
1118161 29
1118168 1
1118256 0
1118269 146
1118312 285
1118336 0
1118391 288
1118501 0
1118537 0
1118594 0
1118601 0
1118657 0
1118666 0
1118714 0
1118735 0
1118760 0
1118774 0
1118885 0
1118942 0
1118996 0
1119107 0
1119119 0
1119149 0
1119206 0
1119266 0
1119641 0
1119678 0
1119707 0
1119764 0
1119874 0
1119934 0
1120009 147
1120249 0
1120310 0
1120359 70
1120540 7
1120728 0
1120759 7
1120788 11
1120826 1
1120877 87
1120890 0
1120897 323
1121006 0
1121114 4
1121530 0
1121547 441
1121657 62
1121726 85
1121801 41
1121852 81
1122071 0
1122113 238
1122142 279
1122167 146
1122196 16
1122223 0
1122240 0
1122380 0
1122457 0
1122459 0
1122472 0
1122512 0
1122662 0
1122668 0
1122675 0
1122828 0
1122840 0
1122896 0
1122976 0
1122995 0
1123014 0
1123128 0
1123153 0
1123255 0
1123264 0
1123356 0
1123358 0
1123514 210
1123577 93
1123590 19
1123709 158
1123721 127
1123728 149
1123760 0
1123847 88
1123868 102
1123891 191
1123945 0
1123966 68
1124007 0
1124053 282
1124125 284
1124131 99
1124155 2
1124169 1
1124199 0
1124221 0
1124290 171
1124295 3
1124335 95
1124377 0
1124407 83
1124470 38
1124473 230
1124522 38
1124553 0
1124577 0
1124710 92
1124818 363
1124821 137
1124851 14
1124877 49
1124923 306
1124943 92
1124959 0
1124965 0
1124999 0
1125040 106
1125079 0
1125247 104
1125310 0
1125358 0
1125415 366
1125475 0
1125486 0
1125534 0
1125639 0
1125655 0
1125708 0
1125733 0
1125991 0
1126033 0
1126100 0
1126192 0
1126249 0
1126274 0
1126300 0
1126327 0
1126474 0
1126496 0
1126498 0
1126519 0
1126560 0
1126630 0
1126642 0
1126654 0
1126721 0
1126885 0
1126930 0
1126936 0
1126947 0
1126969 0
1126990 0
1126993 0
1127017 314
1127139 66
1127260 78
1127383 1474
1127448 39
1127472 2
1127646 0
1127660 39
1127719 409
1127761 0
1127773 117
1127775 421
1127857 66
1127864 48
1127901 0
1127943 0
1127974 21
1128013 119
1128043 147
1128045 129
1128059 140
1128063 120
1128104 12
1128145 0
1128277 104
1128330 19
1128369 0
1128488 0
1128809 0
1128909 0
1129003 44
1129006 1
1129060 0
1129151 107
1129417 0
1129477 0
1129522 0
1129560 0
1129567 0
1129573 0
1129683 0
1129700 0
1129776 3
1129789 0
1129803 1
1129849 0
1130143 46
1130239 0
1130272 0
1130291 0
1130321 0
1130331 0
1130600 0
1130634 0
1130678 0
1130743 0
1130819 0
1130859 0
1130912 0
1131071 0
1131148 17
1131205 212
1131269 29
1131308 0
1131328 130
1131394 152
1131455 0
1131459 0
1131470 10
1131475 0
1131568 0
1132023 0
1132113 0
1132125 41
1132156 0
1132192 0
1132266 108
1132357 0
1132393 0
1132457 0
1132564 84
1132689 0
1132709 144
1132730 0
1132811 415
1132822 0
1132830 5
1132870 0
1132891 0
1132919 115
1132962 20
1132966 0
1133257 153
1133334 446
1133380 0
1133446 0
1133506 0
1133530 0
1133661 0
1133681 0
1133706 0
1133749 0
1133801 0
1133851 0
1133859 0
1133922 0
1133960 0
1134284 0
1134322 0
1134355 0
1134404 0
1134414 0
1134462 0
1134476 0
1134526 0
1134568 8
1134592 136
1134645 0
1134669 0
1134703 0
1134708 0
1134719 0
1134759 31
1134786 329
1134885 20
1134963 937
1135081 0
1135128 22
1135278 69
1135406 0
1135502 62
1135528 0
1135858 0
1135906 0
1135936 0
1135982 0
1135997 0
1136025 0
1136177 0
1136183 0
1136314 0
1136401 0
1136460 0
1136516 0
1136525 417
1136529 183
1136557 0
1136767 0
1136769 0
1136789 0
1136825 0
1136860 0
1136868 0
1136904 0
1136931 0
1137036 0
1137193 0
1137250 0
1137389 0
1137435 0
1137507 0
1137612 0
1137718 0
1137750 0
1137782 0
1137800 0
1137839 0
1137863 0
1137905 0
1137941 0
1138025 0
1138103 0
1138134 0
1138167 547
1138211 6
1138236 0
1138263 0
1138275 0
1138381 220
1138424 384
1138441 17
1138471 302
1138585 356
1138657 251
1138753 64
1138895 28
1138906 287
1138938 1097
1138952 268
1138996 0
1139361 128
1139492 87
1139494 62
1139506 28
1139634 0
1140219 96
1140245 82
1140611 238
1140626 116
1140661 67
1140674 63
1140710 40
1140824 36
1141004 0
1141057 0
1141460 0
1141475 139
1141550 90
1141777 30
1141841 5
1141847 278
1141856 26
1141889 0
1141959 84
1142033 179
1142066 223
1142078 0
1142174 121
1142207 0
1142265 1
1142276 38
1142441 138
1142456 118
1142562 7
1142593 184
1142599 499
1142601 116
1142611 5
1142653 89
1142752 120
1142789 0
1142868 39
1143013 120
1143031 46
1143212 0
1143296 0
1143312 0
1143329 0
1143348 0
1143428 21
1143468 1
1143633 54
1143646 0
1143669 0
1143711 0
1143713 161
1143722 0
1143773 0
1143879 0
1143973 179
1143979 0
1144075 0
1144109 106
1144255 229
1144330 0
1144334 0
1144376 0
1144393 0
1144407 0
1144411 7
1144444 0
1144465 0
1144481 0
1144493 109
1144498 0
1144544 0
1144572 0
1144584 0
1144644 0
1144735 0
1144850 0
1144957 0
1144991 0
1145031 0
1145116 0
1145323 0
1145346 0
1145371 0
1145392 0
1145632 0
1145758 0
1145806 0
1145851 0
1145855 10
1146126 0
1146159 0
1146167 0
1146256 0
1146275 0
1146277 0
1146391 0
1146416 0
1146612 0
1146690 0
1146693 0
1146801 0
1146822 0
1146973 0
1147026 0
1147054 0
1147140 7
1147223 95
1147372 0
1147422 0
1147511 0
1147721 0
1147976 0
1147998 674
1148033 53
1148113 20
1148157 0
1148170 27
1148261 0
1148263 0
1148284 0
1148296 135
1148317 0
1148387 0
1148428 0
1148443 0
1148521 0
1148533 0
1148551 0
1148753 11
1148760 0
1148815 28
1148864 0
1148927 0
1149031 95
1149053 0
1149163 0
1149169 0
1149190 27
1149328 1197
1149387 0
1149416 0
1149498 32
1149558 94
1149679 0
1149805 0
1150074 15
1150192 0
1150253 49
1150287 0
1150308 331
1150498 2
1150816 0
1150965 0
1151049 0
1151085 9
1151225 0
1151381 131
1151421 0
1151430 30
1151559 78
1151592 1
1151643 106
1151650 15
1151714 266
1151730 267
1151834 12
1151925 32
1151966 75
1151978 0
1152087 0
1152102 0
1152162 39
1152169 156
1152210 555
1152239 101
1152258 505
1152362 91
1152378 245
1152529 0
1152765 0
1152775 0
1153048 0
1153107 635
1153195 108
1153240 0
1153257 79
1153305 261
1153417 53
1153419 0
1153425 0
1153478 0
1153488 4
1153523 53
1153574 162
1153592 0
1153651 69
1153714 3
1153869 44
1153879 11
1154507 834
1154719 0
1154950 0
1155081 0
1155103 2
1155162 63
1155412 70
1155563 197
1155599 0
1155727 1
1155773 422
1155802 168
1155811 120
1155866 207
1155919 30
1156045 155
1156081 34
1156165 0
1156194 0
1156218 0
1156250 47
1156302 15
1156310 0
1156434 48
1156737 41
1156759 222
1156915 27
1157009 19
1157026 128
1157037 75
1157060 0
1157085 209
1157214 3
1157226 0
1157271 167
1157326 117
1157333 27
1157364 5
1157437 115
1157443 29
1157492 28
1157738 62
1157747 17
1157779 29
1157807 243
1157815 189
1157859 0
1157896 0
1157985 97
1158004 39
1158048 24
1158055 680
1158057 876
1158093 262
1158121 50
1158199 71
1158212 0
1158238 104
1158351 220
1158429 421
1158533 0
1158579 381
1158717 0
1158744 140
1158793 0
1158813 0
1158817 0
1158821 172
1158894 0
1158896 514
1158919 42
1159024 14
1159201 17
1159376 0
1159516 86
1159705 0
1159901 0
1159929 0
1160135 92
1160147 0
1160177 756
1160344 30
1160349 35
1160445 5
1160458 121
1160462 85
1160474 34
1160515 241
1160534 236
1160545 164
1160635 570
1160651 42
1160666 333
1160815 158
1160898 704
1160990 109
1161136 114
1161195 45
1161239 330
1161253 238
1161340 153
1161355 88
1161404 59
1161488 31
1161537 0
1161639 0
1161669 0
1161675 0
1161703 219
1161857 546
1161873 14
1161972 0
1162012 0
1162018 651
1162022 358
1162054 114
1162171 6
1162183 21
1162240 223
1162258 94
1162339 475
1162355 51
1162426 355
1162455 227
1162477 284
1162496 150
1162537 270
1162550 14
1162592 165
1162726 114
1162944 72
1163117 426
1163121 0
1163163 0
1163192 2
1163204 87
1163411 0
1163442 0
1163464 0
1163470 0
1163523 293
1163533 38
1163540 103
1163554 685
1163602 278
1163646 9
1163685 0
1163717 46
1163794 17
1163803 0
1163825 56
1163835 7
1163902 127
1164085 3
1164133 58
1164258 1465
1164342 48
1164366 23
1164564 57
1164573 55
1164648 323
1164660 444
1164669 259
1164731 154
1164738 83
1164841 411
1164848 60
1164862 245
1164876 173
1164893 108
1164921 129
1164942 8
1165110 44
1165211 0
1165277 272
1165364 2
1165394 5
1165409 162
1165521 18
1165525 43
1165547 59
1165566 0
1165569 77
1165595 155
1165647 271
1165657 112
1165677 3
1165692 50
1165731 416
1165764 594
1165782 59
1165866 6
1165998 61
1166026 17
1166103 0
1166115 344
1166172 1221
1166201 12
1166283 7
1166380 140
1166436 218
1166507 0
1166526 259
1166658 131
1166716 0
1166917 1205
1166922 510
1166985 0
1166995 215
1167050 0
1167068 0
1167072 0
1167079 0
1167097 0
1167140 0
1167198 0
1167239 0
1167316 0
1167428 0
1167483 0
1167542 0
1167612 36
1167645 86
1167685 230
1167716 146
1167737 80
1167936 0
1167944 211
1168035 193
1168075 320
1168184 188
1168202 130
1168250 59
1168373 86
1168441 915
1168608 370
1168683 204
1168705 112
1168836 77
1168926 41
1168934 252
1169038 417
1169288 0
1169291 97
1169301 115
1169320 112
1169330 34
1169350 58
1169358 60
1169440 67
1169567 0
1169609 0
1169681 44
1169753 41
1169766 24
1169865 188
1169903 216
1169905 132
1170005 0
1170194 19
1170266 60
1170302 14
1170312 13
1170459 13
1170569 10
1170668 289
1170709 241
1170738 216
1170779 30
1170808 265
1170849 459
1170905 43
1170924 128
1170962 0
1171059 218
1171101 152
1171111 124
1171113 62
1171125 422
1171136 260
1171197 200
1171279 74
1171296 163
1171433 59
1171471 686
1171611 141
1171662 80
1171689 0
1171765 0
1171772 0
1171896 170
1171983 65
1172065 0
1172073 0
1172083 0
1172088 0
1172104 0
1172111 20
1172321 105
1172327 68
1172359 0
1172365 0
1172369 0
1172384 114
1172422 240
1172461 58
1172603 106
1172729 59
1172846 0
1172848 0
1172854 0
1172858 0
1172886 0
1173173 13
1173232 20
1173352 26
1173414 0
1173581 9
1173637 2
1173674 128
1173697 67
1173710 79
1173712 18
1173769 0
1173840 0
1174003 0
1174065 0
1174219 0
1174264 0
1174342 7
1174420 0
1174544 173
1174570 13
1174741 0
1174840 487
1174880 0
1174951 51
1174975 0
1175057 10
1175069 0
1175085 121
1175112 78
1175166 68
1175311 0
1175369 17
1175375 193
1175379 481
1175427 0
1175490 0
1175508 66
1175517 373
1175525 565
1175531 965
1175537 170
1175548 286
1175594 37
1175603 0
1175649 0
1175705 83
1175831 0
1175879 136
1175972 268
1176012 497
1176094 117
1176108 0
1176110 11
1176183 71
1176209 0
1176253 97
1176338 0
1176371 38
1176388 0
1176399 96
1176409 2
1176420 0
1176483 115
1176535 66
1176553 0
1176610 24
1176753 320
1176828 0
1176838 0
1176848 136
1176921 0
1176983 85
1177062 0
1177090 41
1177141 0
1177193 0
1177279 67
1177326 0
1177337 0
1177376 0
1177403 0
1177430 0
1177549 102
1177587 163
1177604 23
1177640 0
1177657 1
1177671 142
1177700 0
1177742 249
1177760 61
1177763 18
1177772 614
1177775 671
1177869 0
1177905 0
1177994 49
1178015 0
1178106 0
1178121 56
1178132 37
1178135 537
1178201 39
1178222 14
1178273 270
1178279 0
1178324 42
1178390 112
1178442 25
1178512 158
1178713 34
1178754 0
1178768 19
1178849 0
1178868 0
1178870 0
1178877 0
1178935 88
1178951 0
1178969 0
1178972 0
1178993 0
1179006 0
1179017 0
1179040 0
1179048 0
1179053 0
1179065 0
1179074 0
1179092 0
1179099 0
1179107 0
1179121 0
1179137 0
1179155 71
1179159 0
1179169 0
1179203 0
1179209 0
1179222 0
1179344 409
1179404 159
1179550 582
1179678 707
1179702 61
1179804 583
1179810 1099
1179886 162
1179954 164
1180076 165
1180170 17
1180292 0
1180314 123
1180355 400
1180425 88
1180431 225
1180443 49
1180510 0
1180526 197
1180557 0
1180575 71
1180628 38
1180669 0
1180677 61
1180687 166
1180789 0
1180800 6
1180804 177
1180863 0
1180921 154
1180956 192
1180993 350
1181088 0
1181102 0
1181165 0
1181233 0
1181244 0
1181247 0
1181270 35
1181272 0
1181325 0
1181393 0
1181398 32
1181432 0
1181536 154
1181540 36
1181872 13
1181875 4
1182036 37
1182119 0
1182141 0
1182247 3
1182274 0
1182289 0
1182384 0
1182485 0
1182570 0
1182616 0
1182700 0
1182877 0
1182901 0
1182986 0
1183088 0
1183234 5
1183453 96
1183501 220
1183616 69
1183760 15
1183840 0
1183879 117
1183934 0
1184002 6
1184089 0
1184139 114
1184166 81
1184181 0
1184258 0
1184290 26
1184424 0
1184522 373
1184559 358
1184573 0
1184594 71
1184596 72
1184799 97
1184850 0
1184891 125
1184905 21
1184995 48
1185081 47
1185199 18
1185447 64
1185879 41
1185904 0
1185917 74
1185944 0
1185987 0
1186121 0
1186250 0
1186374 28
1186443 68
1186463 8
1186465 108
1186556 17
1186559 265
1186696 66
1186738 0
1186852 65
1186869 252
1186905 0
1187037 43
1187048 0
1187109 614
1187112 905
1187197 0
1187307 0
1187334 281
1187363 0
1187440 271
1187499 78
1187568 0
1187603 61
1187635 12
1187647 413
1187735 186
1187897 347
1187924 551
1187927 310
1188040 0
1188152 308
1188262 702
1188334 89
1188391 37
1188422 8
1188738 0
1188912 0
1188990 0
1189083 0
1189090 60
1189160 183
1189221 8
1189230 12
1189308 13
1189868 2
1189965 0
1190018 341
1190165 450
1190240 204
1190364 0
1190449 82
1190453 0
1190465 0
1190469 53
1190518 147
1190520 0
1190566 0
1190693 101
1190703 62
1190725 188
1190758 181
1190801 0
1190873 0
1190882 0
1191035 0
1191230 0
1191242 0
1191592 2
1191689 0
1191742 374
1191889 96
1191964 375
1191983 50
1192141 133
1192181 0
1192215 0
1192273 0
1192307 0
1192344 0
1192373 0
1192379 0
1192394 0
1192411 0
1192418 0
1192447 44
1192460 0
1192511 0
1192628 4
1192659 198
1192671 77
1192733 86
1192820 255
1192907 381
1193210 338
1193232 0
1193243 1620
1193249 695
1193344 109
1193405 394
1193816 0
1193822 448
1193848 195
1193892 24
1193978 134
1194014 0
1194134 187
1194222 0
1194317 119
1194370 105
1194584 76
1194596 0
1194648 287
1194733 382
1194995 5
1195036 624
1195048 353
1195056 108
1195089 169
1195224 4
1195247 249
1195337 18
1195401 41
1195638 527
1195699 93
1195705 0
1195754 1286
1195779 363
1195818 93
1195872 28
1196129 0
1196164 28
1196171 237
1196178 0
1196213 121
1196216 202
1196249 0
1196255 12
1196301 0
1196317 33
1196333 0
1196384 0
1196396 0
1196467 0
1196495 0
1196624 0
1196674 0
1196727 0
1196765 0
1196901 0
1197042 0
1197054 0
1197071 0
1197098 44
1197102 21
1197113 0
1197173 3
1197303 151
1197306 0
1197330 550
1197371 0
1197515 68
1197526 67
1197563 109
1197572 160
1197584 145
1197616 580
1197628 0
1197680 15
1197707 138
1197727 219
1197799 99
1197849 1
1197864 213
1197909 246
1197972 359
1198104 245
1198235 138
1198284 122
1198300 33
1198468 0
1198537 108
1198664 155
1198671 0
1198866 149
1198868 1714
1199108 0
1199141 61
1199409 20
1199420 131
1199427 0
1199551 0
1199613 113
1199634 862
1199687 604
1199696 77
1199774 56
1199803 5
1199840 5
1199867 133
1199918 100
1199942 15
1200092 210
1200106 100
1200117 0
1200210 624
1200212 160
1200254 144
1200306 138
1200393 0
1200419 0
1200460 0
1200490 0
1200508 0
1200560 109
1200568 0
1200578 78
1200607 73
1200612 0
1200664 52
1200747 0
1200786 0
1200796 0
1200800 7
1200876 43
1200898 128
1200968 0
1201036 0
1201070 0
1201127 0
1201151 0
1201173 0
1201196 0
1201224 0
1201254 0
1201281 0
1201372 0
1201395 0
1201418 53
1201485 733
1201554 32
1201637 22
1201658 0
1201734 535
1201755 68
1201784 0
1201822 107
1201938 0
1201978 173
1202019 14
1202041 0
1202098 75
1202101 364
1202130 11
1202158 169
1202188 449
1202220 0
1202268 0
1202290 1
1202318 11
1202353 46
1202377 76
1202419 107
1202617 216
1202656 0
1202803 6
1202868 0
1202966 792
1203060 0
1203067 3
1203109 97
1203137 27
1203146 0
1203156 0
1203255 196
1203260 18
1203270 1
1203280 1
1203343 0
1203421 0
1203457 0
1203493 0
1203523 0
1203555 0
1203574 0
1203588 0
1203625 0
1203629 0
1203696 0
1203703 0
1203787 7
1203802 0
1203808 0
1203911 0
1203930 0
1203981 0
1204133 0
1204175 79
1204232 19
1204359 67
1204397 0
1204419 0
1204451 0
1204498 48
1204545 0
1204561 0
1204605 0
1204618 85
1204684 2
1204691 188
1204811 0
1204881 0
1204925 0
1205182 0
1205231 2
1205235 10
1205301 8
1205305 53
1205314 0
1205331 0
1205368 0
1205431 0
1205512 0
1205515 0
1205538 0
1205650 0
1205789 0
1205831 15
1205875 227
1205917 0
1205926 0
1205937 349
1205973 107
1206000 0
1206027 0
1206029 0
1206107 0
1206237 0
1206282 0
1206381 0
1206465 308
1206467 200
1206477 625
1206479 361
1206485 770
1206598 0
1206788 11
1206792 122
1206803 89
1206839 0
1206910 27
1206928 0
1206976 5
1207042 614
1207045 141
1207138 63
1207201 84
1207335 134
1207427 1
1207454 0
1207483 5
1207647 0
1207665 2
1207690 60
1207710 60
1207795 399
1207884 23
1207927 40
1208020 0
1208023 0
1208060 200
1208112 0
1208282 35
1208293 0
1208368 719
1208398 55
1208423 2
1208446 381
1208473 36
1208493 0
1208629 574
1209073 26
1209111 0
1209313 0
1209577 53
1209581 401
1209647 18
1209655 0
1209784 0
1209832 0
1209867 0
1209874 0
1209895 0
1209964 0
1209994 9
1210132 0
1210222 0
1210264 0
1210357 0
1210535 926
1210548 0
1210581 298
1210590 325
1210631 0
1210640 0
1210698 0
1210745 0
1210760 0
1210766 0
1210841 0
1211066 0
1211173 1
1211189 12
1211223 1
1211276 0
1211334 0
1211351 0
1211372 0
1211401 47
1211439 230
1211499 0
1211505 35
1211553 141
1211570 165
1211612 32
1211743 544
1211818 197
1211980 13
1212128 0
1212170 20
1212385 13
1212446 15
1212597 44
1212600 89
1212605 333
1212685 71
1212726 0
1212761 74
1212765 151
1212770 6
1213143 308
1213161 0
1213563 6
1213593 165
1213861 13
1213945 93
1213948 133
1213965 0
1213991 0
1214055 4
1214092 627
1214117 385
1214238 76
1214243 406
1214265 14
1214280 5
1214358 0
1214367 0
1214376 0
1214382 0
1214390 0
1214399 0
1214401 0
1214424 0
1214435 0
1214465 0
1214475 0
1214477 0
1214479 0
1214481 0
1214490 0
1214492 0
1214500 0
1214519 0
1214563 0
1214587 0
1214668 121
1214696 0
1214945 0
1215013 0
1215024 471
1215054 154
1215066 105
1215141 0
1215187 88
1215209 555
1215211 14
1215246 0
1215270 0
1215405 118
1215419 316
1215435 74
1215556 214
1215616 180
1215659 148
1215665 267
1215681 29
1215695 53
1215875 370
1215968 422
1216052 54
1216103 203
1216191 11
1216279 186
1216301 12
1216346 191
1216414 0
1216463 212
1216652 208
1216663 0
1216727 260
1216889 2
1216915 73
1216918 147
1217039 19
1217082 0
1217137 0
1217238 0
1217299 255
1217305 288
1217392 0
1217541 0
1217551 0
1217731 0
1218146 69
1218205 0
1218352 0
1218370 0
1218381 35
1218508 23
1218532 0
1218562 0
1218760 0
1218785 1
1219028 0
1219035 1
1219133 0
1219142 0
1219161 203
1219188 114
1219215 104
1219249 275
1219274 0
1219417 0
1219479 0
1219483 0
1219515 0
1219519 0
1219642 0
1219657 0
1219675 0
1219727 0
1219729 0
1219789 0
1219818 0
1220025 0
1220029 0
1220106 0
1220120 0
1220158 0
1220174 0
1220281 0
1220294 49
1220408 0
1220419 3
1220438 0
1220492 226
1220498 246
1220525 46
1220564 0
1220572 0
1220606 0
1220680 0
1220727 0
1220754 0
1220757 0
1220982 0
1220997 0
1221096 0
1221290 0
1221300 0
1221664 0
1221728 0
1221776 0
1221816 0
1221878 0
1221938 0
1221947 10
1221953 0
1222067 0
1222230 0
1222307 0
1222379 0
1222394 0
1222418 0
1222430 0
1222459 0
1222558 0
1222574 0
1222652 0
1222707 0
1222784 1
1222817 0
1222831 21
1222850 0
1222979 39
1223005 0
1223015 189
1223112 207
1223187 1
1223236 1
1223392 0
1223426 75
1223494 0
1223547 8
1223614 32
1223837 74
1223864 379
1223875 0
1224373 0
1224418 0
1224432 0
1224477 0
1224562 328
1224564 45
1224690 0
1224696 79
1224714 53
1224738 34
1224805 0
1224839 0
1224888 0
1224890 3
1224988 0
1225012 20
1225045 0
1225099 32
1225218 0
1225248 42
1225258 0
1225430 0
1225440 0
1225516 0
1225593 0
1225733 0
1225787 70
1225905 36
1225990 0
1226017 0
1226032 0
1226044 0
1226074 0
1226089 57
1226093 275
1226104 0
1226110 26
1226119 0
1226144 0
1226313 0
1226402 0
1226484 0
1226566 0
1226708 0
1226779 0
1226788 0
1226869 0
1226958 0
1227404 0
1227443 0
1227537 0
1227597 53
1227609 0
1227648 0
1227675 0
1227747 0
1227750 0
1227855 0
1227866 0
1227983 0
1228195 0
1228242 4
1228283 0
1228401 0
1228529 0
1228730 66
1228766 0
1228775 0
1228914 135
1228966 16
1229109 140
1229175 17
1229220 0
1229257 0
1229382 0
1229503 405
1229515 115
1229567 98
1229591 0
1229681 7
1229726 0
1229734 213
1229851 419
1229944 420
1229997 619
1230034 137
1230126 3
1230161 0
1230377 0
1230421 237
1230457 118
1230461 55
1230472 10
1230601 65
1230610 244
1230655 815
1230661 1238
1230708 186
1230736 4
1230828 0
1230846 0
1230903 343
1230917 0
1230935 239
1230962 525
1230991 0
1231015 181
1231126 141
1231201 184
1231219 0
1231230 0
1231283 205
1231287 284
1231300 469
1231334 33
1231391 149
1231407 362
1231524 58
1231631 364
1231661 13
1231663 0
1231715 0
1231786 2
1231824 0
1231978 14
1232123 0
1232178 4
1232380 26
1232415 184
1232421 0
1232488 257
1232494 0
1232506 0
1232566 96
1232633 0
1232651 0
1232725 71
1232754 0
1232835 0
1232845 0
1232914 70
1232917 17
1232965 0
1232987 0
1233001 192
1233013 55
1233093 0
1233179 559
1233208 330
1233286 52
1233293 3
1233484 128
1233506 13
1233508 161
1233574 94
1233650 1
1233661 0
1233956 144
1233967 0
1234026 381
1234153 1
1234249 0
1234366 85
1234373 9
1234554 0
1234767 26
1234986 60
1235045 67
1235189 40
1235215 9
1235311 378
1235533 341
1235611 0
1235735 1
1235742 0
1235749 77
1236001 375
1236066 0
1236079 24
1236089 280
1236123 86
1236172 96
1236225 0
1236259 0
1236290 0
1236359 0
1236382 0
1236409 0
1236493 0
1236599 0
1236646 0
1236842 0
1237003 0
1237030 0
1237045 0
1237112 0
1237210 38
1237219 77
1237294 60
1237319 79
1237333 0
1237408 11
1237420 0
1237429 25
1237438 0
1237459 10
1237504 105
1237513 0
1237589 0
1237617 0
1237667 0
1237774 0
1237849 0
1237909 0
1237935 0
1238012 0
1238014 0
1238024 0
1238037 0
1238071 0
1238163 0
1238203 37
1238240 153
1238348 45
1238445 8
1238470 0
1238515 0
1238533 0
1238735 0
1238852 105
1239206 0
1239281 47
1239303 0
1239326 51
1239397 105
1239450 1
1239577 4
1239632 245
1239781 116
1239911 5
1239989 386
1239991 50
1240012 0
1240072 0
1240082 0
1240095 0
1240118 1
1240122 0
1240128 0
1240130 0
1240145 0
1240154 0
1240173 0
1240181 0
1240191 0
1240215 0
1240221 0
1240230 0
1240273 0
1240298 3
1240300 75
1240356 0
1240393 16
1240524 0
1240571 100
1240598 468
1240732 92
1240756 48
1240813 88
1240815 166
1240848 0
1240869 0
1240883 0
1240890 0
1240919 0
1240977 0
1240998 0
1241008 0
1241034 0
1241137 0
1241203 136
1241209 251
1241238 0
1241324 0
1241390 1684
1241414 1
1241475 0
1241571 105
1241593 478
1241602 196
1241619 11
1241739 170
1241780 273
1241823 63
1241954 0
1242011 0
1242107 1034
1242134 158
1242171 657
1242214 136
1242389 0
1242463 443
1242652 96
1242681 51
1242689 29
1242691 868
1242799 74
1242862 0
1242910 56
1242926 0
1242966 0
1243102 0
1243358 0
1243382 83
1243478 0
1243548 0
1243618 272
1243659 70
1243757 0
1243797 1
1243904 0
1243956 92
1243989 38
1244034 7
1244037 1
1244253 22
1244278 0
1244364 148
1244538 0
1244547 1
1244566 51
1244592 27
1244689 118
1244695 0
1244701 0
1244771 0
1244789 0
1244834 0
1244878 0
1244886 0
1244901 49
1245009 0
1245136 0
1245170 0
1245213 0
1245420 0
1245423 0
1245475 0
1245522 0
1245657 0
1245720 0
1245834 0
1245840 0
1245871 0
1245946 0
1246145 0
1246149 312
1246496 0
1246569 0
1246592 0
1246615 117
1246729 48
1246760 244
1246953 151
1247023 120
1247087 0
1247091 150
1247116 0
1247282 0
1247289 0
1247361 62
1247394 82
1247498 0
1247646 235
1247655 116
1247733 0
1247811 0
1247850 80
1247901 0
1247989 0
1248121 0
1248163 8
1248214 0
1248242 2
1248277 37
1248396 0
1248569 0
1248645 6
1248662 88
1248758 122
1248842 94
1248854 19
1248886 113
1248888 0
1248919 0
1249034 0
1249061 0
1249107 55
1249126 108
1249183 0
1249211 0
1249239 50
1249294 336
1249331 0
1249350 0
1249399 0
1249421 0
1249502 0
1249536 0
1249564 0
1249598 20
1249620 0
1249694 0
1249918 0
1250038 0
1250126 0
1250281 0
1250295 0
1250373 0
1250599 0
1250685 0
1250775 1
1250801 0
1250836 0
1250871 0
1250902 0
1250915 0
1250947 0
1251009 19
1251214 0
1251236 0
1251322 0
1251395 143
1251421 190
1251425 142
1251487 145
1251515 41
1251612 0
1251618 0
1251667 1
1251707 0
1251761 0
1251825 0
1251852 0
1251855 0
1251903 0
1251910 0
1251948 0
1251977 0
1251987 0
1252025 0
1252039 0
1252115 0
1252156 46
1252160 46
1252276 6
1252312 0
1252338 1
1252379 0
1252419 0
1252485 0
1252501 0
1252541 110
1252553 0
1252577 0
1252601 44
1252637 0
1252924 0
1252983 317
1253034 0
1253037 23
1253039 0
1253099 0
1253150 0
1253252 100
1253262 0
1253321 0
1253363 140
1253539 0
1253633 0
1253638 0
1253669 0
1253696 0
1253876 0
1253994 37
1254032 114
1254047 105
1254094 0
1254125 0
1254133 0
1254311 243
1254339 0
1254398 163
1254409 0
1254460 33
1254497 28
1254504 0
1254514 0
1254522 0
1254577 0
1254617 70
1254629 54
1254696 56
1254745 0
1254871 81
1254891 0
1254972 45
1254994 74
1255060 0
1255068 8
1255087 0
1255197 39
1255413 16
1255467 118
1255491 18
1255528 0
1255538 103
1255597 52
1255677 87
1255728 23
1255815 0
1255953 0
1255957 37
1255987 0
1256023 0
1256026 0
1256291 0
1256300 0
1256507 20
1256657 0
1256694 0
1256741 0
1256810 70
1256853 75
1256981 0
1257071 56
1257081 0
1257146 0
1257149 97
1257199 0
1257272 0
1257297 0
1257311 300
1257317 60
1257463 0
1257484 0
1257556 181
1257592 128
1257614 1
1257679 0
1257775 0
1257833 3
1257955 371
1257999 53
1258001 102
1258218 0
1258409 113
1258508 0
1258522 77
1258525 65
1258542 93
1258639 77
1258669 0
1258678 0
1258715 57
1258719 491
1258762 275
1258939 40
1258949 34
1258981 2
1259053 0
1259068 0
1259257 0
1259398 0
1259463 0
1259479 0
1259612 0
1259713 0
1259761 0
1259794 0
1259819 0
1259851 0
1259916 0
1259959 0
1260028 0
1260165 0
1260346 0
1260389 0
1260504 0
1260582 0
1260607 0
1260619 0
1260658 0
1260772 0
1260891 0
1260963 0
1260970 0
1260976 0
1261045 0
1261109 0
1261126 0
1261129 0
1261197 0
1261235 0
1261249 0
1261316 0
1261332 0
1261540 53
1261581 0
1261609 0
1261723 288
1261828 121
1261862 90
1261931 136
1262016 0
1262060 74
1262111 55
1262137 89
1262156 361
1262273 0
1262301 0
1262430 47
1262556 104
1262673 61
1262697 0
1262727 161
1262762 1052
1263087 0
1263288 5
1263306 77
1263357 0
1263408 94
1263451 39
1263468 0
1263481 148
1263488 74
1263540 0
1263668 71
1263710 443
1263763 264
1263839 161
1263877 0
1263901 8
1263914 3
1264015 446
1264201 0
1264337 141
1264380 0
1264454 93
1264462 46
1264491 0
1264498 0
1264567 0
1264591 0
1264614 230
1264795 63
1264831 10
1264945 171
1264998 36
1265314 127
1265357 115
1265476 410
1265497 0
1265561 8
1265589 0
1265596 39
1265629 157
1265709 57
1265722 0
1265920 317
1265980 0
1265998 0
1266128 0
1266135 0
1266268 140
1266309 7
1266478 88
1266488 570
1266492 51
1266624 44
1266648 0
1266689 0
1266758 28
1266788 42
1266836 0
1266853 0
1266867 375
1266919 48
1266978 0
1266981 17
1266991 120
1266998 88
1267032 577
1267041 8
1267085 462
1267109 2
1267124 2
1267191 0
1267249 0
1267263 0
1267318 50
1267359 153
1267494 0
1267610 0
1267668 36
1267804 309
1267867 0
1267931 0
1267971 6
1267992 0
1268019 103
1268081 181
1268438 74
1268440 291
1268542 0
1268575 134
1268607 50
1268620 427
1268641 0
1268683 95
1268698 0
1268716 0
1268784 1050
1268821 9
1268916 96
1268983 0
1269021 470
1269036 426
1269049 71
1269088 0
1269099 245
1269135 0
1269220 27
1269316 84
1269387 71
1269454 308
1269569 487
1269647 123
1269697 0
1269948 16
1269964 2
1269970 247
1270017 47
1270055 721
1270193 119
1270217 0
1270226 0
1270311 64
1270383 66
1270421 33
1270449 646
1270576 0
1270728 139
1270731 146
1270740 1155
1270761 117
1270794 306
1270822 261
1271019 196
1271142 41
1271155 108
1271175 0
1271229 223
1271355 83
1271427 21
1271487 44
1271572 825
1271621 5
1271643 94
1271816 0
1271826 230
1271857 761
1271906 40
1271966 68
1272093 0
1272112 177
1272179 252
1272192 0
1272200 23
1272235 0
1272245 14
1272318 714
1272322 448
1272347 465
1272352 98
1272361 654
1272638 0
1272723 164
1272921 0
1273054 97
1273081 0
1273094 106
1273136 162
1273160 12
1273167 138
1273191 0
1273325 6
1273346 0
1273360 0
1273419 550
1273431 40
1273517 0
1273561 0
1273675 212
1273716 546
1273769 1116
1273800 1
1273809 0
1273833 298
1273939 0
1274061 110
1274067 145
1274084 950
1274088 192
1274143 56
1274151 124
1274248 321
1274259 179
1274294 239
1274327 175
1274529 0
1274824 134
1274994 152
1275077 118
1275080 162
1275174 0
1275297 0
1275300 303
1275323 0
1275427 0
1275507 0
1275548 197
1275552 1083
1275554 1528
1275558 289
1275561 43
1275572 80
1275576 316
1275657 28
1275680 61
1275685 654
1275848 495
1275926 127
1275964 725
1275966 90
1275981 150
1276004 187
1276018 13
1276029 22
1276127 103
1276185 0
1276352 0
1276360 0
1276396 7
1276497 19
1276522 72
1276544 152
1276592 19
1276621 1
1276637 52
1276653 28
1276676 89
1276704 167
1276741 0
1276774 0
1276798 0
1277037 117
1277064 62
1277220 0
1277271 397
1277419 729
1277618 76
1277676 87
1277709 39
1277768 0
1277826 0
1277841 566
1277844 4
1277866 72
1277870 49
1277982 222
1277997 4
1278027 14
1278114 311
1278180 0
1278281 29
1278449 8
1278470 144
1278498 143
1278515 184
1278529 114
1278543 49
1278550 590
1278653 75
1278660 142
1278722 383
1278731 477
1278743 372
1278818 0
1278897 27
1278905 277
1279054 208
1279070 0
1279171 697
1279262 0
1279445 164
1279456 240
1279460 333
1279517 61
1279567 28
1279628 586
1279641 346
1279645 111
1279652 186
1279674 0
1279819 2
1279835 0
1279943 198
1279994 52
1280058 10
1280071 0
1280090 83
1280156 63
1280160 110
1280215 159
1280232 0
1280322 0
1280346 100
1280350 763
1280358 141
1280416 650
1280478 9
1280614 628
1280649 46
1280669 0
1280715 0
1280735 0
1280834 2
1280857 0
1280898 98
1280954 17
1280964 5
1281035 351
1281047 16
1281075 322
1281084 123
1281111 384
1281136 0
1281147 157
1281168 17
1281185 0
1281373 1
1281417 229
1281466 77
1281503 687
1281540 141
1281568 143
1281574 391
1281663 266
1281747 149
1281786 0
1281844 118
1281846 94
1281863 0
1281870 32
1281891 256
1282018 0
1282029 7
1282140 194
1282216 0
1282294 336
1282455 0
1282483 0
1282494 0
1282527 336
1282529 327
1282594 217
1282662 0
1282670 65
1282726 75
1282786 638
1282790 316
1282803 0
1283001 512
1283017 88
1283031 292
1283057 756
1283167 13
1283321 0
1283438 12
1283575 0
1283646 0
1283652 90
1283965 0
1284001 11
1284218 0
1284293 0
1284339 0
1284353 0
1284425 0
1284509 25
1284551 30
1284611 0
1284787 0
1284796 2
1284800 202
1284876 125
1284901 488
1284942 0
1284953 443
1284959 207
1285036 0
1285050 110
1285131 4
1285169 0
1285211 0
1285253 56
1285259 0
1285265 0
1285304 0
1285331 0
1285380 0
1285400 0
1285470 0
1285520 0
1285568 0
1285587 0
1285639 0
1285649 10
1285725 0
1285751 0
1285754 0
1285894 0
1285902 0
1285956 0
1286022 0
1286177 0
1286201 0
1286252 308
1286285 60
1286307 0
1286340 0
1286347 0
1286358 9
1286374 0
1286391 0
1286413 208
1286443 0
1286454 0
1286463 0
1286487 9
1286557 0
1286568 433
1286579 0
1286581 73
1286705 1
1286813 252
1286847 10
1286941 50
1287018 9
1287063 310
1287084 122
1287105 0
1287112 100
1287177 0
1287257 0
1287336 1489
1287428 195
1287463 379
1287544 289
1287589 53
1287619 32
1287661 454
1287667 539
1287688 0
1287694 7
1287721 52
1287802 100
1287898 390
1288009 149
1288018 12
1288102 201
1288174 0
1288185 0
1288210 0
1288260 0
1288266 0
1288312 284
1288320 86
1288345 297
1288357 0
1288491 60
1288497 21
1288592 33
1288644 0
1288762 0
1288807 28
1288984 291
1289053 560
1289152 0
1289158 0
1289182 29
1289191 0
1289296 402
1289368 100
1289412 39
1289424 0
1289500 0
1289537 0
1289621 0
1289692 0
1289715 0
1289721 87
1289731 200
1289902 0
1289995 70
1290007 0
1290067 40
1290069 263
1290165 0
1290252 194
1290307 312
1290315 0
1290385 0
1290417 75
1290444 62
1290454 1
1290502 0
1290586 0
1290625 69
1290638 51
1290640 871
1290728 0
1290754 247
1290808 0
1290876 0
1290893 237
1290925 0
1290952 494
1290969 0
1291021 66
1291124 97
1291176 590
1291218 0
1291230 133
1291313 46
1291352 0
1291362 75
1291365 5
1291380 247
1291386 53
1291540 75
1291602 303
1291671 137
1291752 132
1291764 327
1291809 53
1291872 63
1291890 975
1291944 420
1292058 678
1292076 71
1292095 35
1292106 0
1292130 430
1292241 151
1292319 147
1292397 15
1292406 160
1292430 107
1292442 148
1292460 0
1292498 126
1292538 232
1292570 167
1292621 2
1292817 676
1292828 771
1292910 22
1292922 0
1292966 113
1292983 59
1293005 211
1293014 360
1293074 111
1293103 262
1293119 298
1293242 146
1293248 286
1293318 2
1293364 0
1293451 52
1293493 0
1293499 145
1293538 2
1293670 261
1293726 0
1293742 127
1293777 0
1293802 476
1293873 169
1293883 0
1293926 114
1293964 117
1293967 124
1294017 0
1294054 0
1294069 211
1294078 18
1294144 303
1294382 65
1294394 89
1294518 461
1294622 223
1294693 60
1294897 182
1295043 0
1295127 3
1295303 230
1295379 315
1295461 391
1295644 0
1295693 0
1295782 21
1295939 819
1296052 57
1296082 0
1296124 52
1296138 243
1296145 0
1296217 0
1296271 0
1296307 0
1296527 0
1296590 0
1296641 0
1296679 0
1296694 0
1296710 0
1296768 0
1296884 0
1296960 0
1296964 0
1297155 0
1297235 0
1297425 0
1297533 0
1297550 0
1297578 0
1297640 0
1297720 0
1297797 0
1297921 0
1298057 4
1298088 75
1298131 0
1298170 0
1298342 1
1298462 0
1298478 156
1298526 92
1298586 0
1298622 104
1298658 0
1298700 39
1298703 79
1298765 0
1298788 190
1298922 49
1298973 38
1299022 227
1299122 311
1299133 0
1299164 2
1299266 74
1299353 64
1299386 651
1299395 1129
1299524 14
1299692 0
1299733 0
1299736 76
1299753 32
1299823 0
1299849 47
1299865 94
1299940 98
1300197 0
1300214 0
1300219 153
1300230 197
1300253 262
1300292 0
1300385 0
1300502 0
1300559 31
1300709 96
1300727 0
1300765 0
1300801 0
1300844 0
1300955 0
1300969 0
1301120 0
1301213 1004
1301268 80
1301324 85
1301457 315
1301459 48
1301584 175
1301593 0
1301658 0
1301745 0
1301756 59
1301815 0
1301874 4
1301881 0
1301963 55
1301966 360
1301992 268
1302002 341
1302044 92
1302071 44
1302240 0
1302333 0
1302419 197
1302497 62
1302606 3
1302621 0
1302686 307
1302757 40
1302784 18
1302842 111
1302854 3
1302903 99
1302922 34
1302924 0
1302944 29
1302980 0
1303016 0
1303067 55
1303186 0
1303203 0
1303220 0
1303240 0
1303271 80
1303294 43
1303296 0
1303361 0
1303429 0
1303447 0
1303621 0
1303695 0
1303730 0
1303746 0
1303751 0
1303788 0
1303870 0
1304086 0
1304122 1
1304126 2
1304307 7
1304470 0
1304580 0
1304605 0
1304659 0
1304726 68
1304742 0
1304756 0
1304770 0
1304916 0
1304928 0
1305058 84
1305099 0
1305114 6
1305126 0
1305184 0
1305236 6
1305474 0
1305481 59
1305499 28
1305561 29
1305623 154
1305670 97
1305673 589
1305715 818
1305799 450
1305867 252
1305870 1251
1305880 88
1305896 49
1305966 30
1306003 38
1306023 161
1306037 24
1306085 52
1306121 0
1306144 0
1306183 0
1306203 68
1306205 278
1306294 14
1306358 153
1306415 148
1306440 331
1306550 188
1306554 427
1306770 14
1306775 83
1306851 2
1306929 0
1306996 10
1307297 442
1307377 0
1307443 1
1307559 0
1307580 0
1307721 46
1307754 0
1307825 0
1307892 178
1307898 4
1308042 0
1308093 1
1308112 0
1308154 0
1308178 0
1308213 0
1308250 0
1308311 466
1308369 0
1308377 1
1308426 27
1308428 1
1308449 0
1308477 0
1308587 83
1308589 419
1308661 94
1308671 15
1308701 30
1308737 35
1308784 0
1308803 81
1308823 99
1308831 174
1308839 109
1308850 0
1308882 49
1308895 133
1308898 26
1308904 0
1308970 317
1308976 11
1309011 0
1309083 0
1309104 0
1309106 0
1309166 0
1309173 0
1309206 0
1309529 0
1309557 0
1309592 0
1309633 5
1309718 94
1309727 5
1309814 153
1309925 39
1309965 93
1310019 0
1310045 0
1310091 45
1310094 35
1310136 0
1310146 66
1310198 0
1310258 123
1310276 309
1310280 315
1310363 0
1310450 0
1310524 0
1310693 0
1310775 22
1310801 110
1310897 487
1310934 12
1311279 90
1311361 11
1311381 63
1311447 270
1311450 172
1311480 256
1311514 0
1311628 0
1311665 107
1311668 11
1311714 297
1311721 0
1311739 211
1311781 72
1311887 66
1312136 133
1312157 181
1312179 0
1312193 0
1312277 653
1312282 39
1312343 108
1312362 126
1312590 437
1312605 62
1312627 0
1312727 121
1312792 50
1312796 141
1312838 146
1312974 64
1313056 0
1313184 67
1313244 36
1313246 38
1313312 0
1313457 0
1313462 13
1313477 1
1313489 0
1313523 0
1313557 0
1313586 12
1313627 265
1313638 45
1313641 0
1313646 79
1313674 127
1313708 0
1313723 142
1313757 0
1313822 0
1313878 204
1313881 746
1313915 0
1314042 0
1314101 658
1314121 15
1314163 0
1314183 158
1314211 344
1314350 0
1314399 0
1314482 0
1314564 0
1314601 1179
1314697 0
1314718 433
1314915 0
1314967 0
1314981 192
1315016 0
1315089 46
1315106 15
1315170 0
1315189 0
1315300 0
1315394 0
1315446 0
1315503 1
1315567 101
1315574 1872
1315704 0
1315841 197
1315892 2
1315914 558
1315993 0
1315996 198
1316047 65
1316068 0
1316093 146
1316116 0
1316158 332
1316305 0
1316522 607
1316554 490
1316696 1
1316791 0
1316859 18
1316867 1
1316871 0
1316878 45
1316900 178
1316989 363
1317096 206
1317109 324
1317133 0
1317215 0
1317236 77
1317441 15
1317559 383
1317579 0
1317797 6
1317847 0
1317875 0
1317910 47
1317924 149
1318072 0
1318090 0
1318280 0
1318306 72
1318486 366
1318540 92
1318556 167
1318648 5
1318699 466
1318768 0
1318816 538
1318899 10
1318963 538
1319115 0
1319238 674
1319265 65
1319291 89
1319398 1145
1319463 0
1319505 0
1319581 0
1319593 0
1319602 0
1319619 0
1319649 0
1319768 71
1319830 171
1319889 307
1319891 419
1320060 228
1320173 42
1320175 0
1320190 42
1320200 0
1320230 0
1320277 0
1320293 49
1320325 466
1320329 152
1320347 0
1320366 0
1320376 299
1320408 20
1320605 0
1320642 0
1320659 62
1320751 142
1320754 101
1320760 0
1320817 0
1320906 36
1320909 104
1320946 0
1320956 90
1320959 0
1320966 0
1321029 129
1321125 173
1321130 198
1321161 0
1321227 0
1321245 9
1321252 0
1321260 148
1321268 516
1321283 83
1321289 64
1321304 180
1321385 0
1321488 0
1321551 0
1321684 0
1321692 12
1321742 0
1321777 0
1321810 0
1321837 0
1321840 0
1321891 0
1321904 55
1321913 15
1322064 0
1322084 0
1322098 0
1322184 0
1322190 0
1322246 0
1322259 0
1322270 0
1322279 72
1322571 0
1322591 18
1322595 0
1322657 0
1322705 0
1322743 10
1322753 38
1322909 0
1323089 9
1323160 0
1323189 0
1323202 12
1323250 0
1323277 195
1323438 3
1323517 16
1323742 54
1323752 39
1323844 0
1323867 0
1323881 0
1323911 0
1323914 15
1323925 0
1323993 4
1324007 91
1324034 77
1324113 0
1324148 1
1324260 0
1324347 3
1324494 30
1324526 86
1324533 8
1324559 125
1324665 459
1324734 0
1324779 759
1324792 3
1324835 22
1324907 37
1324950 125
1324977 107
1324984 0
1325005 1302
1325007 136
1325035 0
1325192 0
1325236 148
1325349 0
1325382 108
1325406 1
1325412 0
1325451 0
1325520 4
1325542 7
1325647 308
1325659 0
1325684 203
1325694 64
1325699 65
1325724 6
1325772 0
1325810 1
1325818 0
1325917 10
1326010 128
1326098 3
1326113 105
1326115 36
1326135 0
1326210 268
1326275 0
1326389 1540
1326464 40
1326506 44
1326530 0
1326541 0
1326563 0
1326588 51
1326661 267
1326751 110
1326789 0
1326806 0
1326857 0
1326882 1033
1326920 272
1327007 121
1327016 128
1327099 885
1327249 0
1327273 70
1327289 788
1327430 188
1327439 189
1327519 73
1327524 24
1327546 0
1327577 0
1327592 0
1327651 89
1327690 13
1327785 3
1327792 0
1327861 0
1327911 93
1328040 0
1328112 0
1328118 28
1328206 147
1328303 0
1328385 13
1328430 30
1328439 0
1328456 0
1328628 0
1328718 131
1328803 0
1328956 21
1328991 56
1329318 0
1329321 0
1329441 84
1329792 0
1329915 0
1329939 0
1330053 0
1330193 0
1330207 0
1330223 0
1330229 0
1330239 0
1330244 0
1330248 102
1330353 0
1330391 0
1330455 0
1330482 4
1330584 0
1330602 0
1330665 0
1330695 0
1330710 0
1330749 0
1330836 175
1330998 0
1331170 0
1331176 0
1331201 0
1331216 0
1331270 0
1331308 0
1331499 0
1331552 99
1331627 0
1331651 0
1331681 2
1331695 0
1331700 0
1331720 0
1331763 0
1331791 25
1331810 0
1331822 0
1331866 0
1331882 140
1331906 0
1331912 10
1332059 173
1332111 0
1332140 78
1332163 169
1332168 87
1332500 0
1332801 0
1332912 1
1332939 0
1332962 18
1332966 196
1332970 0
1332979 66
1333052 27
1333087 40
1333093 0
1333170 0
1333296 43
1333314 12
1333604 569
1333637 95
1333639 111
1333883 131
1333923 29
1333942 251
1334093 176
1334110 523
1334165 242
1334264 586
1334356 0
1334486 21
1334572 0
1334721 0
1334906 87
1334918 708
1334921 969
1334943 196
1334987 329
1335000 280
1335020 44
1335084 0
1335093 150
1335158 0
1335167 98
1335213 0
1335254 248
1335416 14
1335497 40
1335593 0
1335709 12
1335781 25
1335838 0
1335880 0
1336020 0
1336160 0
1336199 0
1336331 31
1336402 0
1336421 0
1336436 12
1336557 4
1336616 33
1336644 0
1336802 0
1336853 112
1336943 0
1337034 1
1337054 0
1337058 68
1337092 30
1337146 0
1337151 7
1337218 0
1337228 114
1337235 18
1337249 2
1337265 0
1337287 0
1337317 79
1337371 16
1337409 224
1337488 187
1337523 0
1337580 0
1337617 0
1337867 343
1337913 307
1337933 0
1337967 156
1338063 0
1338115 229
1338203 115
1338217 110
1338326 230
1338524 0
1338551 934
1338562 341
1338691 409
1338694 56
1338703 118
1338788 15
1338807 0
1338922 118
1338946 27
1338962 4
1339021 73
1339071 35
1339083 125
1339186 362
1339261 226
1339300 205
1339337 73
1339347 300
1339368 0
1339397 99
1339524 223
1339565 253
1339640 2
1339652 5
1339713 17
1339769 0
1339811 11
1340492 215
1340522 0
1340547 186
1340590 87
1340619 141
1340625 564
1340628 192
1340673 72
1340819 10
1340911 251
1340953 267
1340976 375
1340982 19
1341018 181
1341167 339
1341182 8
1341198 304
1341318 127
1341359 348
1341458 27
1341568 10
1341715 15
1341725 2
1341761 43
1341833 12
1342022 0
1342122 237
1342124 226
1342162 395
1342261 22
1342274 50
1342346 66
1342418 0
1342460 0
1342587 86
1342669 53
1342677 38
1342697 139
1342707 119
1342726 154
1342861 79
1342877 101
1342885 21
1342990 0
1343001 94
1343005 22
1343108 13
1343140 28
1343341 4
1343368 0
1343408 97
1343440 495
1343489 145
1343528 126
1343530 304
1343627 6
1343651 50
1343695 0
1343710 91
1343722 339
1343743 0
1343852 105
1343876 137
1343953 716
1344012 9
1344015 188
1344019 109
1344025 3
1344077 0
1344112 8
1344167 753
1344175 801
1344217 227
1344388 0
1344607 0
1344686 0
1344690 0
1344709 0
1344742 0
1344798 0
1344913 0
1344922 0
1344962 0
1345130 0
1345172 211
1345205 0
1345248 743
1345253 0
1345424 0
1345499 0
1345583 0
1345609 0
1345623 0
1345660 0
1345693 0
1345705 0
1345869 0
1345905 0
1345933 0
1345989 0
1346166 0
1346206 0
1346220 0
1346310 0
1346322 10
1346467 6
1346474 0
1346548 0
1346561 0
1346752 0
1346811 0
1346888 285
1346892 432
1346937 295
1347116 130
1347356 90
1347456 324
1347493 132
1347592 27
1347632 487
1347719 153
1347741 128
1347772 150
1347894 132
1347936 116
1348038 131
1348193 327
1348195 18
1348266 115
1348351 112
1348635 9
1348671 41
1348684 0
1348706 36
1348718 62
1348739 85
1348764 0
1348798 212
1348950 23
1348984 31
1349021 128
1349074 62
1349106 60
1349114 0
1349140 75
1349202 23
1349236 41
1349243 0
1349329 548
1349341 174
1349344 123
1349509 14
1349554 23
1349565 4
1349584 0
1349646 326
1349697 28
1349716 40
1349771 268
1349834 0
1349941 337
1350064 599
1350082 70
1350098 0
1350150 0
1350214 0
1350235 0
1350297 0
1350367 61
1350396 477
1350431 0
1350460 0
1350515 0
1350543 0
1350577 0
1350799 189
1350901 331
1350919 0
1350944 30
1351009 296
1351036 266
1351040 210
1351063 1350
1351072 314
1351075 95
1351084 89
1351123 0
1351148 0
1351171 0
1351182 72
1351240 0
1351267 0
1351356 8
1351533 0
1351734 10
1351739 0
1351745 0
1351772 8
1351885 57
1351910 29
1352215 0
1352472 0
1352636 0
1352727 0
1352757 0
1352780 0
1352828 0
1352853 0
1352920 0
1352931 0
1353043 0
1353050 0
1353072 0
1353078 0
1353139 0
1353175 509
1353230 2
1353352 105
1353410 0
1353505 36
1353588 407
1353597 79
1353627 55
1353694 7
1353762 3
1353770 0
1353787 0
1353883 177
1353974 828
1354029 624
1354067 348
1354176 0
1354186 0
1354217 0
1354350 0
1354379 0
1354461 0
1354464 53
1354468 241
1354499 1
1354517 0
1354544 713
1354566 95
1354592 0
1354655 0
1354679 0
1354780 276
1354785 0
1354799 0
1354837 0
1354846 3
1354860 74
1354936 0
1354972 358
1354978 68
1355008 0
1355106 66
1355126 74
1355189 86
1355278 266
1355285 0
1355363 521
1355368 95
1355399 260
1355494 208
1355513 0
1355575 38
1355579 95
1355602 92
1355618 0
1355633 0
1355661 0
1355673 0
1355780 40
1355824 0
1355864 41
1355870 0
1355896 2
1355947 0
1355966 0
1355992 0
1356019 102
1356045 7
1356085 204
1356130 0
1356132 66
1356154 23
1356175 14
1356193 163
1356197 186
1356223 0
1356228 12
1356293 0
1356330 0
1356354 46
1356436 29
1356459 0
1356546 0
1356559 187
1356573 0
1356610 165
1356643 0
1356654 192
1356691 128
1356816 55
1357048 34
1357058 0
1357144 0
1357393 1
1357422 96
1357457 20
1357468 281
1357512 0
1357644 118
1357662 40
1357676 0
1357760 0
1357777 70
1357796 0
1357844 19
1357912 114
1358105 11
1358339 38
1358507 0
1358538 15
1358540 469
1358571 3
1358619 0
1358662 0
1358723 31
1358813 27
1358882 43
1358889 0
1358900 189
1358969 187
1359009 0
1359146 0
1359203 0
1359231 0
1359249 0
1359288 0
1359310 7
1359383 7
1359451 0
1359456 109
1359462 10
1359473 55
1359482 299
1359497 0
1359515 0
1359524 0
1359547 0
1359617 55
1359637 219
1359668 1
1359692 152
1359712 102
1359749 63
1359799 149
1359848 47
1359995 25
1360055 0
1360081 21
1360108 113
1360120 1
1360126 11
1360156 0
1360215 63
1360336 29
1360422 0
1360507 0
1360659 0
1360784 27
1360837 0
1360983 0
1360990 0
1361003 7
1361059 0
1361268 0
1361377 20
1361530 2
1361542 0
1361570 0
1361611 156
1361635 137
1361704 189
1361792 250
1361847 0
1362077 44
1362154 21
1362327 74
1362477 0
1362566 54
1362772 58
1362805 140
1362841 47
1362849 45
1362892 30
1362968 0
1362978 0
1362994 36
1363072 0
1363090 53
1363370 0
1363373 0
1363379 0
1363504 126
1363577 0
1363711 43
1363746 295
1363756 438
1363814 85
1363863 532
1363880 0
1363952 0
1364025 0
1364088 302
1364188 2078
1364268 0
1364318 21
1364338 0
1364344 0
1364353 0
1364376 99
1364378 43
1364387 2
1364395 0
1364405 5
1364445 21
1364491 192
1364520 29
1364624 0
1364698 0
1364710 0
1364763 0
1364791 0
1364819 0
1364888 0
1364899 0
1364941 0
1365043 0
1365086 0
1365090 0
1365098 0
1365127 0
1365189 382
1365221 0
1365260 174
1365297 398
1365308 53
1365322 109
1365648 0
1365688 113
1365806 0
1365880 291
1365883 160
1365919 72
1366109 0
1366323 0
1366406 0
1366432 0
1366488 0
1366664 0
1366860 0
1366912 0
1366941 0
1367029 0
1367046 0
1367089 0
1367104 0
1367220 0
1367259 0
1367323 0
1367377 0
1367397 0
1367452 0
1367459 0
1367589 0
1367614 0
1367677 0
1367716 0
1367807 0
1367856 408
1367892 120
1368192 211
1368238 107
1368285 150
1368459 0
1368474 7
1368588 403
1368726 18
1368737 111
1368929 393
1369054 361
1369432 42
1369487 387
1369528 824
1369577 270
1369615 269
1369654 0
1369736 0
1369793 1
1370056 17
1370064 0
1370096 134
1370128 21
1370206 0
1370409 7
1370455 6
1370529 47
1370559 99
1370566 0
1370694 65
1370859 2
1370871 79
1371020 0
1371039 212
1371071 589
1371151 278
1371173 5
1371225 267
1371231 1268
1371423 0
1371471 289
1371507 253
1371532 457
1371543 13
1371619 69
1371700 104
1371703 37
1371778 555
1371854 0
1371903 0
1372264 0
1372350 0
1372409 0
1372442 0
1372457 0
1372547 0
1372564 0
1372616 0
1372634 0
1372771 0
1372863 0
1372884 0
1372935 0
1372949 49
1373049 163
1373072 0
1373377 0
1373397 211
1373410 134
1373428 712
1373483 9
1373491 145
1373566 42
1373617 590
1373692 50
1373836 0
1373910 0
1373915 414
1373919 15
1373982 177
1374017 0
1374051 0
1374084 78
1374129 12
1374232 306
1374242 126
1374267 186
1374277 38
1374281 14
1374319 0
1374443 154
1374503 93
1374611 94
1374656 169
1374709 0
1374734 0
1374833 163
1374914 131
1374918 321
1374939 1193
1375021 0
1375033 317
1375156 111
1375763 46
1375842 0
1375992 0
1375998 259
1376146 162
1376180 0
1376225 152
1376231 437
1376238 0
1376261 177
1376312 83
1376462 0
1376470 281
1376474 50
1376489 0
1376492 248
1376513 0
1376534 0
1376539 615
1376549 57
1376579 0
1376594 1
1376621 0
1376633 0
1376645 17
1376657 0
1376672 0
1376838 53
1376896 151
1376910 122
1376981 3
1377093 0
1377102 271
1377129 0
1377133 78
1377323 0
1377375 0
1377435 73
1377442 0
1377546 0
1377567 81
1377610 0
1377635 345
1377756 55
1377781 0
1377907 0
1377953 0
1377973 0
1377976 0
1377992 0
1378008 0
1378012 0
1378078 34
1378092 0
1378116 93
1378198 103
1378219 0
1378233 35
1378255 0
1378407 168
1378414 108
1378493 61
1378529 0
1378539 11
1378664 97
1378709 26
1378736 22
1378753 0
1378802 12
1378971 0
1379053 0
1379065 0
1379079 17
1379140 41
1379164 0
1379237 0
1379252 5
1379308 0
1379335 147
1379337 253
1379344 49
1379347 87
1379371 0
1379392 0
1379472 19
1379522 201
1379656 31
1379707 0
1379876 91
1379909 0
1380011 0
1380119 0
1380159 0
1380275 106
1380305 21
1380405 9
1380496 62
1380511 0
1380598 0
1380624 0
1380677 0
1380720 0
1380790 0
1380827 0
1380848 0
1380886 0
1380936 0
1380945 0
1380953 0
1381238 0
1381251 0
1381300 1
1381308 55
1381350 44
1381385 165
1381522 138
1381541 0
1381569 120
1381624 0
1381638 138
1381644 217
1381652 0
1381702 0
1381720 0
1381765 0
1381799 0
1381863 0
1381884 24
1381943 79
1381973 59
1381989 0
1382018 0
1382066 241
1382100 34
1382116 0
1382195 11
1382249 333
1382314 0
1382363 2
1382404 12
1382424 0
1382456 4
1382471 457
1382498 271
1382541 149
1382554 0
1382647 1
1382669 84
1382708 0
1382758 0
1382785 26
1382888 73
1382894 54
1382924 55
1383088 4
1383100 0
1383112 227
1383125 332
1383171 175
1383196 0
1383221 0
1383242 0
1383267 0
1383789 0
1384032 0
1384277 6
1384419 37
1384565 259
1384642 38
1384655 0
1384677 18
1384739 84
1384776 33
1384848 638
1384874 35
1384886 212
1384964 235
1385024 0
1385036 0
1385385 0
1385507 459
1385558 0
1385592 60
1385732 0
1385832 119
1385915 2
1386027 55
1386118 137
1386120 31
1386239 33
1386268 115
1386418 168
1386493 145
1386537 235
1386593 262
1386670 342
1386797 2
1386836 121
1387007 375
1387028 2
1387101 0
1387170 197
1387172 19
1387206 44
1387220 116
1387553 0
1387813 77
1387850 27
1387885 15
1387986 39
1388040 0
1388133 6
1388165 55
1388334 0
1388343 0
1388366 514
1388411 148
1388416 236
1388437 1
1388479 54
1388633 337
1388663 0
1388670 0
1388679 0
1388686 0
1388713 136
1388776 115
1388788 33
1388849 720
1388861 70
1388913 0
1388959 123
1388988 402
1389080 104
1389131 0
1389158 42
1389198 24
1389244 0
1389256 0
1389260 55
1389266 1
1389272 0
1389281 106
1389298 0
1389489 0
1389568 0
1389679 0
1389682 0
1389745 0
1389885 0
1389898 0
1390014 0
1390156 0
1390162 0
1390183 0
1390204 0
1390426 0
1390654 0
1390720 0
1390759 0
1390765 0
1390816 0
1390960 0
1390978 0
1391044 0
1391290 0
1391314 0
1391386 0
1391548 0
1391559 0
1391605 0
1391687 0
1391695 0
1391719 0
1391761 0
1391888 0
1391917 0
1391998 0
1392112 0
1392193 0
1392342 0
1392355 0
1392511 0
1392559 0
1392642 0
1392741 0
1392887 0
1392934 0
1392997 0
1393041 0
1393080 165
1393143 0
1393150 0
1393195 51
1393218 0
1393277 69
1393334 49
1393399 866
1393428 0
1393514 700
1393587 173
1393686 61
1393704 26
1393758 0
1393810 1362
1393833 0
1394014 91
1394049 0
1394079 103
1394105 5
1394155 144
1394178 777
1394184 0
1394192 0
1394215 134
1394291 1
1394324 256
1394335 0
1394365 174
1394377 69
1394437 199
1394456 185
1394550 227
1394573 0
1394752 29
1394768 52
1394846 88
1394904 0
1394913 156
1394929 73
1395014 27
1395064 74
1395191 9
1395239 609
1395296 78
1395353 314
1395492 0
1395516 0
1395602 0
1395703 42
1395712 114
1395888 112
1395914 211
1395916 0
1395927 420
1396070 38
1396076 262
1396143 0
1396297 118
1396314 0
1396371 0
1396416 0
1396427 0
1396434 72
1396469 384
1396523 163
1396591 27
1396728 58
1396870 250
1396920 649
1396959 117
1396993 0
1397072 203
1397200 0
1397337 211
1397386 0
1397428 37
1397502 84
1397556 6
1397642 0
1397671 0
1397775 0
1397784 224
1397850 1
1397859 8
1397919 0
1397978 0
1397988 0
1397990 64
1398048 0
1398084 3
1398093 0
1398099 44
1398140 0
1398206 1
1398243 230
1398379 0
1398542 0
1398642 147
1398665 30
1398687 0
1398714 0
1398795 52
1398809 43
1398861 0
1398930 147
1399002 0
1399021 0
1399081 0
1399142 178
1399173 19
1399212 126
1399297 0
1399384 167
1399441 64
1399445 100
1399464 15
1399468 51
1399564 21
1399793 40
1399907 0
1399933 0
1399954 84
1399985 0
1400066 0
1400083 12
1400095 0
1400279 205
1400288 125
1400318 88
1400333 34
1400395 506
1400400 116
1400448 18
1400528 36
1400591 7
1400620 0
1400647 0
1400660 53
1400670 0
1400875 0
1400925 0
1400938 60
1400942 17
1400969 9
1400973 96
1401024 105
1401073 0
1401088 0
1401212 4
1401364 91
1401383 0
1401487 0
1401507 0
1401510 0
1401565 0
1401596 0
1401625 0
1401784 0
1401799 0
1401811 0
1401881 0
1401897 0
1401909 0
1401940 0
1401976 0
1402000 0
1402009 0
1402087 0
1402089 0
1402099 0
1402165 0
1402189 0
1402193 0
1402334 0
1402342 0
1402405 0
1402421 0
1402441 0
1402525 0
1402582 0
1402633 0
1402693 0
1402702 9
1402807 0
1402964 114
1403050 69
1403193 73
1403226 0
1403232 26
1403305 15
1403330 0
1403345 0
1403377 0
1403429 435
1403621 0
1403651 0
1403848 138
1403905 5
1403953 0
1404017 0
1404140 75
1404175 189
1404380 176
1404384 0
1404464 131
1404467 3
1404473 0
1404533 35
1404592 0
1404608 0
1404614 0
1404630 0
1404633 0
1404805 0
1404898 0
1404918 95
1404943 178
1404962 98
1405062 0
1405176 0
1405367 0
1405596 51
1405600 87
1405618 167
1405702 118
1405747 120
1405865 0
1406002 0
1406078 98
1406096 0
1406271 0
1406297 0
1406333 432
1406340 245
1406344 709
1406346 211
1406367 255
1406452 63
1406494 0
1406508 420
1406592 116
1406625 12
1406669 629
1406714 60
1406812 31
1406878 186
1406904 0
1407017 0
1407054 0
1407138 765
1407260 218
1407344 36
1407359 49
1407373 0
1407469 0
1407678 205
1407810 99
1407824 0
1407970 11
1408103 0
1408129 0
1408140 203
1408160 25
1408172 0
1408184 16
1408278 0
1408291 0
1408312 0
1408319 0
1408365 0
1408404 0
1408412 0
1408536 0
1408547 63
1408573 21
1408600 0
1408695 0
1408769 93
1408791 0
1408819 146
1408837 0
1408864 375
1408901 61
1408933 0
1409014 35
1409038 0
1409090 11
1409113 0
1409167 511
1409206 183
1409227 0
1409303 0
1409353 44
1409432 0
1409438 89
1409454 0
1409485 0
1409499 110
1409536 47
1409545 0
1409590 0
1409686 15
1409734 0
1409755 123
1409801 108
1409855 0
1409866 32
1409901 63
1410067 124
1410070 342
1410302 63
1410317 77
1410378 2
1410383 242
1410419 109
1410439 0
1410524 32
1410566 0
1410707 133
1410918 0
1410973 50
1410982 50
1411092 0
1411110 3
1411228 0
1411278 128
1411319 0
1411334 180
1411343 62
1411366 0
1411417 0
1411428 0
1411437 27
1411533 42
1411580 0
1411634 0
1411736 0
1411882 0
1411959 0
1412089 452
1412093 162
1412109 0
1412119 304
1412332 288
1412352 240
1412367 0
1412522 0
1412579 52
1412606 403
1412673 352
1412814 0
1413085 177
1413101 266
1413209 245
1413227 0
1413236 186
1413342 0
1413354 0
1413358 0
1413366 46
1413370 0
1413401 109
1413532 301
1413643 11
1413668 0
1413735 0
1413753 0
1413938 5
1414024 3
1414113 30
1414165 79
1414178 216
1414300 670
1414345 0
1414360 332
1414379 343
1414381 60
1414506 229
1414514 36
1414548 0
1414629 0
1414714 24
1414717 244
1414760 56
1414834 176
1414940 213
1415056 127
1415197 0
1415245 125
1415260 26
1415265 212
1415299 145
1415325 7
1415380 204
1415596 0
1415749 22
1415794 31
1415877 0
1415894 5
1415949 0
1416033 0
1416051 0
1416069 0
1416077 0
1416132 0
1416141 0
1416160 0
1416182 5
1416332 178
1416388 11
1416446 0
1416476 0
1416665 168
1416701 293
1416704 312
1416740 0
1416825 10
1416847 0
1417046 0
1417107 24
1417116 17
1417124 626
1417134 42
1417183 78
1417198 90
1417231 5
1417281 281
1417338 9
1417385 24
1417396 0
1417411 94
1417432 73
1417465 104
1417529 9
1417747 18
1417783 0
1417911 287
1417975 0
1417992 142
1418012 162
1418029 117
1418073 70
1418199 275
1418217 312
1418244 345
1418380 0
1418427 202
1418433 58
1418522 0
1418540 0
1418562 47
1418580 0
1418604 0
1418673 509
1418680 15
1418739 30
1418787 25
1418823 0
1418838 94
1418938 103
1419003 48
1419015 31
1419043 26
1419286 0
1419339 56
1419369 312
1419386 53
1419396 5
1419414 27
1419463 4
1419496 101
1419602 54
1419704 2
1419780 57
1419787 88
1419962 0
1419980 0
1419992 92
1420019 2
1420032 47
1420275 0
1420288 0
1420297 29
1420387 0
1420411 0
1420429 54
1420432 32
1420544 0
1420556 0
1420610 0
1420679 30
1420738 0
1420794 35
1420797 0
1420828 0
1420858 0
1420914 0
1420925 0
1420966 0
1420977 6
1421036 0
1421089 0
1421127 0
1421227 267
1421272 0
1421319 54
1421353 0
1421428 12
1421493 26
1421509 5
1421559 0
1421565 0
1421797 0
1421917 65
1422072 0
1422308 0
1422357 15
1422409 0
1422415 0
1422466 0
1422494 0
1422567 129
1422599 0
1422677 55
1422734 200
1422756 0
1422792 78
1422843 0
1422859 0
1422894 0
1422940 0
1422964 0
1423020 30
1423024 85
1423049 35
1423093 0
1423212 0
1423265 11
1423378 0
1423407 0
1423533 0
1423541 0
1423821 0
1423886 0
1423953 140
1423955 30
1424013 0
1424055 0
1424082 0
1424104 0
1424122 0
1424159 0
1424192 15
1424205 28
1424463 0
1424494 0
1424598 0
1424831 0
1424873 0
1424889 0
1425032 0
1425099 0
1425233 0
1425291 48
1425336 23
1425344 1
1425360 0
1425404 2
1425439 34
1425510 231
1425700 4
1425715 0
1425767 0
1425845 0
1425858 0
1425892 285
1425931 253
1425956 147
1425982 118
1426050 106
1426074 55
1426085 139
1426089 152
1426116 0
1426222 10
1426341 0
1426375 70
1426414 13
1426459 89
1426506 26
1426520 61
1426551 73
1426724 0
1426839 228
1426849 1
1426868 0
1426899 0
1426960 17
1427039 426
1427180 0
1427196 295
1427245 3
1427254 22
1427320 127
1427444 0
1427561 66
1427657 0
1427669 0
1427954 0
1427963 469
1428013 9
1428060 0
1428132 300
1428226 40
1428420 48
1428591 198
1428839 0
1428897 0
1429069 0
1429075 0
1429206 0
1429326 0
1429378 0
1429395 0
1429652 78
1429664 0
1429677 102
1429729 0
1429778 0
1429914 15
1429991 0
1430034 50
1430080 306
1430094 0
1430130 17
1430248 27
1430252 2
1430290 10
1430368 1
1430407 0
1430425 0
1430489 0
1430505 6
1430655 0
1430668 0
1430691 0
1430709 0
1430724 0
1430767 0
1430797 1
1430911 8
1431025 129
1431029 35
1431073 113
1431145 11
1431185 9
1431277 90
1431299 33
1431332 39
1431460 230
1431591 646
1431635 135
1431693 2
1431769 50
1431889 0
1431927 196
1432008 13
1432119 3
1432224 95
1432251 0
1432314 0
1432338 264
1432422 86
1432566 197
1432612 0
1432702 0
1432729 1
1432765 0
1432782 64
1432832 0
1432861 1
1432974 343
1433022 110
1433272 0
1433302 87
1433321 80
1433324 93
1433340 0
1433463 0
1433488 127
1433543 0
1433610 239
1433614 7
1433785 0
1433819 0
1433919 25
1434098 69
1434196 0
1434207 0
1434216 21
1434277 19
1434341 0
1434371 0
1434390 15
1434456 0
1434507 63
1434523 31
1434544 0
1434586 279
1434851 0
1434955 1
1435055 13
1435062 15
1435090 21
1435133 1269
1435186 0
1435366 81
1435459 0
1435594 1
1435596 2
1435735 0
1435766 0
1435769 79
1435821 59
1435852 60
1435945 0
1436007 102
1436013 163
1436021 106
1436037 49
1436096 29
1436114 234
1436152 0
1436174 267
1436229 183
1436265 23
1436351 14
1436374 192
1436377 56
1436404 32
1436489 245
1436563 0
1436612 152
1436744 0
1436797 0
1436853 0
1436908 0
1436921 0
1436932 35
1436973 0
1437047 493
1437083 138
1437107 89
1437148 0
1437249 0
1437260 65
1437287 0
1437307 0
1437332 0
1437342 127
1437363 79
1437388 0
1437450 125
1437681 0
1437813 4
1437834 51
1437888 12
1437906 0
1437916 0
1437922 0
1437926 0
1437938 0
1437947 0
1437954 0
1438017 0
1438223 0
1438229 0
1438292 0
1438339 0
1438509 0
1438587 0
1438623 0
1438751 0
1438899 0
1438917 0
1438977 0
1438982 0
1439054 0
1439126 0
1439132 0
1439189 0
1439238 0
1439495 0
1439534 0
1439582 0
1439627 0
1439652 0
1439692 0
1439791 0
1439889 0
1439906 0
1439946 0
1439960 0
1440071 0
1440085 0
1440150 0
1440175 0
1440250 0
1440306 0
1440329 0
1440351 0
1440508 0
1440599 0
1440653 0
1440678 0
1440685 0
1440702 0
1440724 0
1440749 0
1440819 45
1440829 0
1440914 60
1440936 0
1440997 0
1441040 104
1441068 37
1441080 0
1441102 91
1441116 0
1441155 0
1441240 0
1441288 0
1441408 54
1441426 73
1441494 291
1441513 160
1441561 335
1441647 326
1441666 125
1441714 112
1441730 413
1441732 0
1441740 0
1441793 418
1441802 136
1441815 1
1441832 120
1441873 6
1441876 53
1441939 171
1441960 86
1441972 201
1442095 50
1442191 163
1442200 100
1442254 0
1442266 0
1442269 0
1442336 0
1442375 9
1442392 202
1442418 655
1442448 12
1442458 42
1442543 57
1442716 78
1442729 691
1442731 403
1442760 216
1442884 74
1442924 0
1442944 312
1443024 0
1443052 58
1443110 39
1443118 129
1443185 0
1443250 0
1443265 30
1443397 49
1443432 187
1443483 14
1443536 14
1443566 108
1443695 0
1443783 0
1443816 484
1443834 0
1443951 141
1443974 85
1443991 0
1444064 547
1444152 47
1444168 166
1444183 52
1444185 41
1444235 433
1444239 27
1444298 1106
1444315 0
1444329 169
1444385 91
1444419 298
1444520 188
1444536 3
1444601 341
1444637 0
1444850 0
1444854 134
1444862 14
1444905 71
1444930 0
1444940 354
1444944 691
1444963 260
1445023 0
1445077 0
1445159 0
1445186 158
1445235 28
1445237 0
1445304 0
1445329 0
1445391 0
1445428 166
1445500 9
1445515 687
1445527 69
1445780 89
1445921 15
1445935 182
1445941 0
1446085 224
1446123 846
1446163 181
1446179 184
1446245 0
1446257 0
1446303 50
1446317 0
1446365 137
1446511 0
1446519 0
1446609 0
1446642 0
1446675 0
1446684 0
1446693 0
1446712 0
1446798 0
1446871 0
1446874 0
1446961 0
1446973 0
1447116 0
1447132 0
1447210 0
1447300 0
1447302 0
1447321 0
1447324 0
1447363 0
1447390 0
1447403 0
1447573 0
1447625 0
1447657 0
1447660 0
1447669 0
1447731 0
1447752 0
1447852 0
1447876 0
1447888 0
1447952 0
1448047 0
1448072 0
1448075 0
1448139 0
1448232 0
1448263 0
1448339 0
1448360 0
1448426 0
1448581 0
1448656 0
1448731 0
1448814 0
1448842 0
1448867 0
1448967 0
1448984 0
1449021 0
1449069 0
1449081 0
1449124 0
1449164 0
1449197 0
1449240 0
1449246 0
1449264 0
1449292 0
1449403 0
1449409 0
1449602 0
1449683 0
1449700 0
1449759 0
1449870 0
1449906 0
1449942 0
1449978 0
1450050 0
1450144 0
1450171 0
1450185 0
1450198 0
1450284 0
1450336 0
1450360 0
1450388 0
1450392 0
1450437 0
1450440 0
1450675 0
1450696 0
1450751 0
1450810 0
1450831 0
1450981 0
1451003 0
1451040 0
1451116 0
1451190 0
1451247 0
1451251 0
1451306 0
1451318 0
1451327 0
1451535 0
1451546 0
1451574 0
1451670 0
1451686 0
1451748 0
1451766 0
1451777 0
1452108 0
1452157 0
1452229 0
1452344 0
1452358 0
1452501 0
1452511 0
1452533 0
1452592 0
1452608 0
1452753 0
1452776 0
1452827 0
1452887 0
1452931 0
1452945 0
1452994 0
1453030 237
1453034 14
1453048 0
1453088 0
1453169 101
1453212 0
1453224 0
1453239 0
1453350 127
1453380 0
1453880 0
1453889 0
1453909 0
1453933 0
1453937 0
1453957 0
1454155 0
1454187 0
1454382 0
1454537 0
1454548 0
1454611 0
1454837 0
1454862 0
1454888 0
1454940 0
1454956 0
1455067 0
1455084 0
1455187 0
1455222 0
1455237 0
1455258 0
1455295 0
1455355 0
1455403 41
1455412 20
1455440 0
1455464 5
1455885 0
1455887 0
1455894 0
1455957 0
1456048 0
1456088 0
1456113 0
1456166 0
1456211 0
1456232 0
1456382 0
1456406 0
1456425 0
1456467 0
1456665 0
1456725 0
1456744 0
1456749 0
1456790 0
1456896 0
1457034 0
1457081 0
1457104 0
1457112 0
1457198 0
1457232 0
1457289 0
1457415 0
1457619 0
1457656 0
1457669 0
1457743 0
1457751 0
1457795 0
1457800 0
1457979 0
1458062 0
1458177 0
1458209 0
1458301 63
1458361 0
1458427 0
1458481 0
1458513 0
1458607 0
1458766 0
1458825 0
1458908 0
1458973 0
1458976 0
1459144 0
1459160 0
1459229 0
1459269 0
1459345 0
1459395 0
1459486 248
1459489 324
1459507 84
1459525 16
1459537 331
1459540 16
1459550 389
1459560 285
1459571 23
1459624 0
1459653 738
1459661 142
1459695 40
1459995 0
1460038 0
1460066 0
1460195 22
1460309 0
1460379 0
1460574 0
1460582 0
1460634 0
1460670 0
1460684 0
1460699 0
1460862 0
1460955 0
1460994 7
1460997 0
1461010 0
1461017 0
1461038 0
1461056 0
1461119 0
1461140 0
1461149 0
1461234 0
1461254 0
1461275 0
1461288 0
1461312 0
1461316 0
1461506 0
1461573 0
1461644 0
1461834 0
1461854 0
1461888 0
1461905 0
1461919 0
1462102 0
1462240 0
1462322 0
1462338 0
1462381 0
1462468 0
1462506 0
1462612 0
1462681 0
1462729 0
1462850 0
1463042 0
1463046 0
1463075 0
1463135 0
1463152 0
1463192 0
1463211 0
1463227 0
1463279 0
1463283 0
1463308 0
1463323 0
1463520 0
1463560 0
1463608 0
1463841 0
1463843 0
1463869 0
1463883 0
1463918 0
1463978 0
1464011 0
1464052 0
1464068 0
1464116 0
1464134 0
1464198 0
1464245 0
1464382 0
1464425 0
1464435 0
1464639 0
1464820 189
1464875 0
1464879 0
1464906 0
1465019 0
1465045 0
1465157 0
1465168 0
1465232 0
1465246 0
1465259 0
1465262 0
1465322 0
1465353 0
1465439 0
1465508 0
1465541 0
1465592 0
1465600 0
1465610 0
1465756 0
1465799 0
1465810 46
1465815 0
1465840 0
1465846 0
1465911 0
1466204 0
1466321 0
1466410 0
1466422 0
1466520 0
1466554 0
1466619 0
1466708 0
1466798 0
1466816 0
1466871 0
1466969 0
1467008 0
1467028 0
1467043 0
1467094 0
1467108 0
1467222 0
1467368 0
1467678 0
1467757 0
1467845 0
1467853 0
1467877 0
1467888 5
1467921 0
1468034 0
1468039 0
1468122 0
1468125 1
1468172 85
1468243 35
1468294 369
1468336 96
1468405 0
1468458 19
1468511 0
1468520 0
1468604 18
1468662 10
1468860 359
1468979 23
1468997 157
1469013 0
1469177 1450
1469330 15
1469488 130
1469554 64
1469575 29
1469630 0
1469672 44
1469685 164
1469728 0
1469771 0
1469785 0
1469896 0
1469899 119
1469911 0
1469933 151
1469964 87
1469966 473
1470010 440
1470146 72
1470186 209
1470225 0
1470227 637
1470263 167
1470306 87
1470309 184
1470358 0
1470490 0
1470564 0
1470695 0
1470712 0
1470757 0
1470866 0
1471019 0
1471067 0
1471069 0
1471084 0
1471176 0
1471250 0
1471495 0
1471515 0
1471567 0
1471575 0
1471590 0
1471596 0
1471600 0
1471642 0
1471645 0
1471707 0
1471739 0
1471800 0
1471806 0
1471810 0
1471897 0
1471935 0
1471958 0
1471991 0
1472011 0
1472014 0
1472021 0
1472060 0
1472086 0
1472113 0
1472131 0
1472172 0
1472187 0
1472209 0
1472273 0
1472322 0
1472348 0
1472367 0
1472370 0
1472374 0
1472398 0
1472407 0
1472418 0
1472456 0
1472477 0
1472488 0
1472493 0
1472522 0
1472541 0
1472583 0
1472625 0
1472629 0
1472637 0
1472649 0
1472660 0
1472663 0
1472697 0
1472701 0
1472709 0
1472713 0
1472729 0
1472743 0
1472795 0
1472820 0
1472850 0
1472856 0
1472927 0
1472972 0
1473049 0
1473072 0
1473084 0
1473110 0
1473122 0
1473182 0
1473185 0
1473214 0
1473231 0
1473262 0
1473283 0
1473336 0
1473344 0
1473350 0
1473382 0
1473419 0
1473443 0
1473576 0
1473599 0
1473611 0
1473636 0
1473661 0
1473669 0
1473729 0
1473807 0
1473821 0
1473823 0
1473825 0
1473865 0
1473871 0
1473902 0
1473928 0
1473945 0
1473953 0
1473984 0
1473997 0
1474032 0
1474061 0
1474079 0
1474102 0
1474105 0
1474119 0
1474167 0
1474173 0
1474177 0
1474194 0
1474202 0
1474205 0
1474228 0
1474252 0
1474270 0
1474367 0
1474381 0
1474406 0
1474426 0
1474440 0
1474474 0
1474500 0
1474528 0
1474559 0
1474589 0
1474614 0
1474646 0
1474652 0
1474673 0
1474676 0
1474681 0
1474715 0
1474743 0
1474752 0
1474785 0
1474805 0
1474852 0
1474880 0
1474883 0
1474913 0
1474918 0
1474977 0
1475055 0
1475140 0
1475160 0
1475182 0
1475190 0
1475224 0
1475227 0
1475301 0
1475304 0
1475333 0
1475339 0
1475352 0
1475371 0
1475383 0
1475403 0
1475423 0
1475472 0
1475494 0
1475521 0
1475528 0
1475538 0
1475545 0
1475549 0
1475555 0
1475580 0
1475606 0
1475670 0
1475673 0
1475709 0
1475711 0
1475743 0
1475756 0
1475783 0
1475793 0
1475806 0
1475810 0
1475812 0
1475821 0
1475826 0
1475846 0
1475871 0
1475897 0
1475917 0
1475923 0
1475936 0
1475973 0
1475983 0
1475996 0
1476007 0
1476012 0
1476066 0
1476080 0
1476091 0
1476115 0
1476135 0
1476140 0
1476160 0
1476167 0
1476221 0
1476252 0
1476282 0
1476326 0
1476333 0
1476344 0
1476372 0
1476458 0
1476481 0
1476508 0
1476548 0
1476551 0
1476615 0
1476634 0
1476651 0
1476700 0
1476728 0
1476750 0
1476759 0
1476773 0
1476789 0
1476855 0
1476894 0
1476900 0
1476953 0
1476974 0
1476997 0
1477014 0
1477031 0
1477048 25
1477054 97
1477056 338
1477087 0
1477113 0
1477216 0
1477348 0
1477366 0
1477392 239
1477462 68
1477534 887
1477590 433
1477607 85
1477621 399
1477661 0
1477701 646
1477880 133
1477964 166
1478082 1
1478129 322
1478402 0
1478415 50
1478507 17
1478784 88
1478872 38
1479021 101
1479093 257
1479130 177
1479200 27
1479204 193
1479276 0
1479413 371
1479517 0
1479586 14
1479931 89
1480135 82
1480254 337
1480262 327
1480282 134
1480343 43
1480502 619
1480506 33
1480522 26
1480532 432
1480540 0
1480612 163
1480681 38
1480733 69
1480838 7
1480895 30
1481011 569
1481087 53
1481191 8
1481440 125
1481713 0
1481770 372
1481777 435
1481821 396
1481898 6
1481905 0
1481936 155
1481950 26
1481967 207
1481986 92
1481998 53
1482017 20
1482045 0
1482145 116
1482172 0
1482179 185
1482209 76
1482254 15
1482261 424
1482289 127
1482330 534
1482332 387
1482358 14
1482410 63
1482515 318
1482539 865
1482580 191
1482673 0
1482746 0
1482806 20
1482859 0
1482898 0
1483042 19
1483063 66
1483228 62
1483279 31
1483306 0
1483324 0
1483339 11
1483488 53
1483528 164
1483648 65
1483655 244
1483713 38
1483736 210
1483741 200
1483807 386
1483895 324
1483906 195
1483925 8
1484002 379
1484070 211
1484074 335
1484126 92
1484231 632
1484250 279
1484275 431
1484295 30
1484321 249
1484397 383
1484417 902
1484527 78
1484551 0
1484651 204
1484672 176
1484786 0
1484912 8
1484935 0
1484945 0
1484970 0
1485075 104
1485082 146
1485117 99
1485155 0
1485169 4
1485276 272
1485314 208
1485413 49
1485523 0
1485659 181
1485696 0
1485718 19
1485729 219
1485779 0
1485845 117
1485851 29
1485882 200
1485951 1108
1485997 561
1486230 19
1486243 177
1486249 369
1486260 95
1486282 428
1486381 1
1486430 89
1486667 0
1486832 0
1486928 172
1487015 520
1487029 0
1487071 0
1487087 52
1487390 0
1487436 0
1487463 0
1487495 0
1487734 0
1488070 7
1488106 0
1488122 0
1488155 0
1488216 0
1488651 0
1488684 0
1488987 0
1489480 0
1489550 15
1489706 1
1489725 4
1489781 136
1489954 43
1489994 100
1490008 0
1490018 52
1490024 0
1490031 3
1490118 61
1490241 0
1490257 0
1490304 0
1490367 0
1490374 0
1490421 0
1490441 0
1490469 0
1490628 0
1490641 0
1490739 0
1490757 0
1490790 0
1490799 0
1490820 0
1491051 0
1491056 0
1491060 0
1491113 0
1491120 0
1491134 0
1491177 0
1491225 0
1491378 0
1491381 0
1491396 0
1491451 0
1491471 0
1491501 0
1491540 0
1491612 0
1491688 0
1491723 0
1491764 0
1491901 0
1492002 0
1492038 0
1492056 0
1492132 0
1492186 0
1492197 0
1492237 0
1492354 0
1492414 0
1492435 0
1492449 0
1492477 0
1492517 0
1492594 0
1492637 0
1492674 0
1492676 0
1492709 0
1492753 0
1492771 0
1492816 0
1492825 0
1492951 0
1492968 0
1493020 0
1493026 0
1493059 0
1493201 0
1493236 0
1493272 0
1493284 0
1493308 0
1493480 0
1493501 0
1493602 0
1493670 0
1493722 0
1493803 0
1493910 0
1493958 0
1494003 0
1494012 0
1494220 0
1494235 0
1494331 0
1494333 0
1494438 138
1494474 0
1494483 121
1494486 38
1494550 131
1494555 261
1494584 0
1494601 132
1494635 134
1494828 32
1494849 0
1494874 0
1494906 111
1494928 0
1494944 2
1494948 0
1495032 77
1495035 57
1495047 0
1495064 0
1495092 18
1495210 0
1495223 0
1495253 0
1495299 0
1495374 57
1495538 2
1495590 26
1496124 18
1496206 32
1496319 23
1496346 14
1496389 0
1496402 0
1496426 0
1496475 63
1496500 0
1496562 0
1496598 71
1496635 0
1496651 0
1496656 144
1496703 0
1496715 11
1496718 150
1496790 0
1496861 16
1496977 0
1497008 0
1497030 0
1497081 12
1497181 0
1497196 0
1497304 45
1497314 0
1497366 0
1497623 205
1497820 1
1497954 37
1498005 0
1498088 0
1498124 0
1498131 36
1498143 64
1498193 0
1498243 86
1498313 0
1498382 0
1498416 0
1498482 0
1498670 20
1498716 0
1498837 267
1498902 21
1499014 0
1499085 0
1499175 0
1499329 15
1499336 0
1499493 149
1499516 69
1499525 261
1499541 223
1499598 76
1499684 105
1499720 132
1499808 657
1499812 190
1499830 1
1499879 48
1499955 0
1500001 10
1500003 346
1500185 0
1500213 57
1500231 0
1500241 0
1500270 77
1500381 0
1500480 192
1500621 0
1500649 0
1500693 240
1500784 3
1500793 281
1500817 0
1500867 288
1500977 0
1501220 15
1501315 27
1501347 0
1501350 0
1501523 11
1501550 20
1501641 36
1501836 120
1501873 28
1501992 0
1502099 0
1502140 163
1502197 174
1502257 169
1502294 19
1502449 0
1502581 0
1502590 58
1502598 108
1502649 6
1502665 242
1502787 28
1502824 33
1502865 10
1502899 403
1502926 103
1502937 87
1502974 216
1503014 286
1503022 0
1503076 49
1503116 50
1503180 48
1503217 55
1503261 50
1503286 9
1503403 58
1503676 0
1503739 2
1503753 91
1503841 193
1503847 136
1503877 39
1503941 26
1504027 0
1504040 35
1504042 353
1504084 83
1504097 0
1504111 162
1504202 118
1504291 200
1504309 27
1504317 0
1504355 537
1504402 85
1504506 252
1504633 152
1504643 135
1504673 171
1504790 0
1504831 32
1504868 0
1504899 0
1504969 1
1505001 37
1505024 90
1505074 155
1505177 0
1505194 0
1505204 0
1505342 0
1505367 0
1505421 0
1505456 0
1505579 0
1505616 0
1505629 0
1505636 0
1505713 0
1505748 0
1505784 0
1505794 0
1505815 0
1505888 81
1505928 0
1505943 0
1505960 0
1505975 0
1505997 0
1506031 0
1506066 0
1506196 0
1506232 0
1506280 0
1506309 0
1506363 0
1506368 0
1506445 0
1506447 0
1506554 0
1506579 0
1506624 0
1506701 0
1506736 16
1506742 134
1506913 0
1506947 0
1507009 0
1507018 0
1507099 0
1507160 138
1507187 78
1507204 0
1507292 0
1507336 0
1507356 0
1507408 0
1507481 9
1507658 0
1507867 125
1508050 431
1508071 0
1508123 0
1508185 233
1508332 0
1508341 0
1508398 0
1508416 0
1508464 0
1508585 0
1508594 0
1508598 0
1508607 0
1508615 0
1508618 0
1508678 0
1508727 0
1508745 0
1508751 0
1508790 0
1508914 5
1508934 0
1508949 1
1508977 0
1508984 59
1508988 34
1508996 0
1509006 46
1509009 0
1509020 232
1509063 115
1509174 11
1509274 0
1509390 193
1509411 39
1509426 222
1509543 52
1509615 0
1509632 412
1509658 209
1509669 0
1509754 63
1509781 0
1509879 0
1509887 415
1510043 232
1510061 0
1510074 0
1510205 39
1510297 256
1510315 1
1510330 0
1510338 229
1510427 333
1510484 134
1510738 0
1510988 0
1511031 0
1511136 0
1511146 49
1511157 133
1511252 84
1511367 0
1511428 78
1511457 0
1511486 0
1511682 150
1511719 0
1511848 63
1511974 11
1512004 2
1512162 0
1512232 0
1512247 0
1512250 0
1512280 0
1512282 0
1512292 0
1512337 0
1512394 0
1512478 0
1512522 0
1512534 0
1512555 0
1512619 0
1512638 2
1512643 1
1512654 76
1512712 0
1512721 0
1512762 0
1512840 15
1512852 0
1512892 113
1512907 5
1512936 0
1512976 0
1513021 0
1513260 0
1513262 0
1513312 0
1513375 0
1513437 0
1513444 0
1513521 0
1513595 0
1513656 0
1513730 0
1513755 0
1513912 0
1514253 0
1514319 0
1514376 0
1514468 0
1514472 10
1514544 0
1514645 0
1514662 0
1514714 0
1514748 0
1514764 0
1514901 0
1514932 0
1514939 0
1515046 0
1515065 0
1515093 0
1515115 0
1515169 0
1515252 0
1515257 0
1515390 0
1515410 0
1515442 0
1515461 0
1515555 0
1515639 0
1515672 0
1515831 0
1515856 0
1515880 0
1515937 0
1516009 0
1516168 0
1516189 0
1516210 0
1516335 0
1516469 0
1516555 0
1516615 0
1516643 0
1516871 0
1516924 0
1517055 0
1517094 0
1517360 0
1517389 0
1517439 9
1517449 0
1517479 15
1517484 15
1517522 93
1517526 3
1517552 13
1517556 0
1517853 0
1517934 0
1517953 25
1517978 2
1518029 0
1518038 0
1518075 0
1518150 0
1518179 0
1518187 0
1518230 34
1518255 0
1518317 5
1518349 1
1518380 0
1518455 23
1518459 46
1518511 513
1518524 0
1518530 45
1518542 0
1518714 26
1518750 99
1518762 128
1518810 0
1518919 29
1518948 178
1519050 29
1519104 67
1519132 22
1519144 119
1519151 0
1519166 83
1519193 6
1519235 0
1519342 115
1519494 0
1519534 6
1519650 1
1519665 0
1519744 0
1519751 0
1519762 0
1519819 0
1519825 10
1519884 0
1519890 0
1519992 3
1520011 0
1520032 1
1520047 0
1520123 0
1520140 0
1520179 0
1520182 19
1520241 45
1520299 0
1520317 178
1520325 0
1520327 4
1520349 0
1520400 17
1520404 3
1520535 0
1520613 0
1520737 82
1520752 0
1520756 63
1520784 0
1520800 327
1520808 25
1520862 112
1520961 0
1520994 0
1521073 23
1521188 58
1521226 0
1521297 7
1521332 189
1521384 0
1521405 0
1521478 73
1521505 0
1521542 94
1521598 0
1521629 49
1521658 8
1521717 186
1521739 690
1521757 75
1521761 182
1521826 11
1521886 0
1521903 0
1521915 19
1521929 10
1522087 35
1522113 0
1522204 0
1522284 0
1522316 0
1522425 0
1522441 0
1522464 0
1522512 0
1522545 0
1522583 5
1522624 0
1522710 49
1522754 0
1522784 0
1522799 0
1522827 31
1523019 9
1523043 0
1523085 0
1523097 0
1523120 0
1523283 35
1523320 118
1523364 0
1523400 101
1523411 0
1523435 0
1523492 158
1523512 31
1523668 0
1523712 0
1523827 0
1523830 193
1523853 223
1523898 0
1523946 10
1524077 73
1524142 0
1524183 0
1524198 0
1524224 302
1524227 77
1524311 0
1524317 54
1524367 35
1524370 0
1524440 143
1524467 0
1524506 0
1524524 30
1524538 0
1524565 0
1524596 161
1524601 0
1524619 22
1524622 1
1524624 0
1524648 10
1524652 129
1524686 0
1524760 0
1524800 0
1524804 135
1524815 0
1524838 0
1524934 114
1524938 0
1525002 0
1525026 0
1525038 0
1525097 0
1525101 0
1525115 0
1525122 0
1525150 0
1525172 0
1525175 0
1525187 0
1525237 94
1525245 0
1525279 0
1525294 180
1525352 5
1525398 6
1525418 10
1525552 232
1525623 273
1525652 3
1525911 111
1525996 1
1526050 213
1526106 55
1526135 6
1526149 0
1526192 0
1526318 0
1526356 0
1526363 142
1526378 11
1526381 0
1526385 387
1526433 41
1526474 0
1526500 0
1526534 0
1526554 0
1526575 0
1526593 54
1526597 73
1526604 0
1526653 2
1526670 0
1526755 50
1526922 4
1526933 0
1526955 69
1526997 0
1527013 0
1527094 52
1527265 71
1527290 288
1527325 0
1527348 155
1527385 0
1527423 0
1527470 0
1527504 3
1527508 18
1527627 146
1527670 496
1527699 192
1527780 99
1527897 8
1527963 372
1527970 250
1528081 15
1528104 0
1528114 54
1528127 15
1528250 78
1528299 0
1528321 55
1528328 0
1528347 0
1528355 0
1528362 0
1528405 0
1528421 0
1528466 14
1528504 0
1528546 0
1528704 0
1528707 14
1528874 112
1528909 0
1528940 0
1528965 0
1529082 117
1529115 16
1529128 0
1529161 70
1529164 45
1529169 21
1529180 105
1529204 521
1529265 9
1529276 13
1529291 0
1529301 1
1529331 41
1529347 0
1529388 0
1529511 62
1529606 124
1529628 0
1529662 0
1529716 0
1529753 0
1529855 119
1529934 0
1529998 57
1530026 38
1530063 120
1530089 61
1530135 46
1530223 237
1530271 37
1530351 395
1530370 0
1530381 173
1530417 1
1530575 0
1530609 33
1530618 12
1530652 0
1530666 0
1530696 123
1530736 0
1530759 72
1530839 48
1530859 0
1530870 42
1530948 42
1531003 0
1531064 0
1531083 3
1531097 0
1531178 462
1531218 0
1531248 170
1531318 34
1531330 30
1531335 261
1531493 28
1531544 22
1531592 994
1531600 53
1531777 474
1531825 192
1531914 217
1531930 0
1531961 3
1532092 340
1532110 3
1532204 477
1532337 545
1532340 121
1532413 186
1532444 0
1532470 1018
1532474 294
1532505 82
1532529 0
1532551 0
1533170 0
1533212 0
1533268 29
1533329 2
1533341 1
1533416 351
1533457 129
1533584 0
1533613 0
1533639 0
1533658 0
1533662 19
1533716 0
1533764 0
1533794 0
1533798 0
1533810 0
1533816 0
1533820 0
1533833 0
1533890 4
1533939 0
1533949 11
1533996 80
1534046 66
1534052 31
1534098 262
1534192 98
1534195 119
1534232 0
1534264 106
1534348 0
1534360 520
1534362 17
1534430 170
1534478 0
1534596 4
1534613 5
1534638 69
1535019 84
1535090 0
1535154 611
1535163 112
1535172 33
1535199 160
1535399 12
1535412 61
1535435 0
1535447 127
1535460 120
1535486 6
1535565 0
1535572 118
1535684 34
1535890 17
1535986 8
1536081 92
1536133 0
1536211 0
1536284 0
1536333 0
1536430 17
1536491 0
1536601 1
1536668 0
1536761 0
1536818 0
1536883 13
1536891 0
1536932 0
1536955 0
1536963 0
1536967 107
1537080 0
1537100 0
1537111 24
1537164 0
1537193 0
1537331 16
1537358 5
1537369 46
1537409 0
1537430 69
1537457 21
1537511 0
1537594 35
1537659 13
1537671 0
1537723 0
1537736 0
1537784 254
1537819 109
1537838 0
1537882 20
1538082 226
1538139 261
1538248 278
1538250 19
1538273 164
1538275 0
1538397 0
1538406 237
1538519 1
1538604 43
1538611 0
1538643 0
1538666 97
1538788 0
1538822 0
1538850 10
1538871 1
1538912 1
1538933 76
1538951 14
1538973 0
1539012 4
1539019 220
1539086 101
1539160 163
1539222 115
1539234 175
1539335 0
1539359 330
1539396 3
1539438 22
1539503 0
1539513 74
1539531 2
1539586 0
1539642 225
1539650 468
1539690 0
1539770 567
1539939 64
1539976 53
1540050 51
1540089 316
1540146 80
1540206 318
1540299 54
1540335 104
1540591 18
1540599 0
1540649 39
1540679 140
1540729 82
1540759 33
1540800 310
1540860 20
1540900 0
1540961 175
1540967 0
1540973 0
1540991 14
1541005 1
1541261 193
1541416 384
1541437 132
1541467 132
1541630 883
1541634 1138
1541657 0
1541803 186
1541863 0
1542025 212
1542028 118
1542067 41
1542073 29
1542175 275
1542177 63
1542198 23
1542211 224
1542286 6
1542299 0
1542305 16
1542314 1
1542333 20
1542436 44
1542460 44
1542487 167
1542501 8
1542515 4
1542687 40
1542709 86
1542718 236
1542805 270
1542808 76
1542926 45
1542930 60
1542980 2
1543102 219
1543133 91
1543230 74
1543354 21
1543452 59
1543467 160
1543560 136
1543605 22
1543631 0
1543710 0
1543759 0
1543825 0
1543839 0
1543947 0
1544010 185
1544026 120
1544064 28
1544066 0
1544119 0
1544130 0
1544143 41
1544147 0
1544224 0
1544241 55
1544365 0
1544381 0
1544384 0
1544461 0
1544480 0
1544488 0
1544508 0
1544697 166
1544790 0
1544824 0
1544961 0
1545041 0
1545152 4
1545212 0
1545318 0
1545386 68
1545427 0
1545567 66
1545577 22
1545613 0
1545674 0
1545714 1
1545729 0
1545735 0
1545742 0
1545873 0
1545880 94
1545891 0
1546048 14
1546113 104
1546260 358
1546342 767
1546352 102
1546390 87
1546442 8
1546556 104
1546610 414
1546619 76
1546637 321
1546660 23
1546669 0
1546719 0
1546759 67
1546806 22
1546906 137
1546909 297
1546975 55
1547032 0
1547059 33
1547099 114
1547108 96
1547118 53
1547137 81
1547201 0
1547217 145
1547270 38
1547342 69
1547351 249
1547395 393
1547429 111
1547445 52
1547521 0
1547525 0
1547542 0
1547561 0
1547570 0
1547576 0
1547586 0
1547682 32
1547691 50
1547800 0
1547809 8
1547878 0
1547955 69
1547971 477
1547974 92
1548029 40
1548083 0
1548192 228
1548306 230
1548345 230
1548412 0
1548510 228
1548537 414
1548557 583
1548702 330
1548705 88
1548766 127
1548779 655
1548790 0
1548870 237
1548893 1254
1548897 265
1549135 54
1549192 52
1549268 87
1549339 536
1549442 34
1549463 5
1549476 102
1549529 0
1549961 337
1549970 170
1550003 23
1550087 171
1550114 16
1550120 0
1550271 46
1550510 1612
1550580 335
1550639 3
1550677 7
1550723 398
1550780 83
1550826 125
1550849 141
1550881 11
1550898 31
1551015 0
1551033 68
1551189 161
1551206 454
1551208 208
1551229 249
1551240 525
1551281 0
1551288 194
1551328 218
1551331 22
1551421 1259
1551425 747
1551523 106
1551634 54
1551665 0
1551721 30
1551756 249
1551792 0
1551852 431
1551910 379
1552045 0
1552197 0
1552240 17
1552308 47
1552506 2
1552527 0
1552529 0
1552584 19
1552610 12
1552752 0
1552769 0
1552860 0
1552870 0
1552915 0
1553020 0
1553140 0
1553385 0
1553422 0
1553429 0
1553479 0
1553504 0
1553824 0
1553899 0
1553914 0
1553953 0
1553961 0
1553973 0
1553980 0
1554173 0
1554218 0
1554243 0
1554273 0
1554298 0
1554386 0
1554434 0
1554686 0
1554919 0
1554931 0
1554995 0
1555231 0
1555663 0
1555723 0
1555750 0
1555803 0
1555871 0
1555945 0
1555984 0
1556082 0
1556109 0
1556211 0
1556478 0
1556533 0
1556543 0
1556564 0
1556705 0
1556793 0
1557015 0
1557054 0
1557099 0
1557182 0
1557247 0
1557293 0
1557297 0
1557331 0
1557422 0
1557446 0
1557657 0
1557662 0
1557746 0
1557896 0
1558103 0
1558172 0
1558415 0
1558590 0
1558680 0
1558682 0
1558730 0
1558736 0
1558745 0
1558843 0
1558856 0
1558866 0
1558946 0
1558967 0
1559006 0
1559029 0
1559216 0
1559270 0
1559294 0
1559327 0
1559351 0
1559373 0
1559462 0
1559464 0
1559572 0
1559630 0
1559654 0
1559686 0
1559700 0
1559904 0
1559993 0
1560142 0
1560257 0
1560287 0
1560369 0
1560590 0
1560646 0
1560760 0
1560820 0
1560851 0
1561252 0
1561267 100
1561293 96
1561372 96
1561391 68
1561397 284
1561404 0
1561413 136
1561565 0
1561637 70
1561719 34
1561727 54
1561752 892
1561768 47
1561785 27
1561823 74
1561886 0
1561979 71
1562063 206
1562076 43
1562089 57
1562136 134
1562192 613
1562234 131
1562398 24
1562483 0
1562492 137
1562498 0
1562612 16
1562643 268
1562656 96
1562672 11
1562727 456
1562745 1
1562778 106
1562790 0
1562824 71
1562966 139
1562994 141
1563235 0
1563389 0
1563438 90
1563487 174
1563582 42
1563698 0
1563708 0
1563804 0
1563848 0
1563871 30
1563895 0
1563926 0
1564264 0
1564310 0
1564320 3
1564605 0
1564751 0
1564829 0
1564886 0
1564966 0
1564990 0
1565041 0
1565048 26
1565052 14
1565070 7
1565098 0
1565177 0
1565243 0
1565258 0
1565291 0
1565294 0
1565324 0
1565423 0
1565452 0
1565472 0
1565475 0
1565504 0
1565700 0
1565911 0
1566005 0
1566034 0
1566076 0
1566107 0
1566148 0
1566166 0
1566267 0
1566499 0
1566528 0
1566567 0
1566588 0
1566604 0
1566652 0
1566688 1
1566695 0
1566719 25
1566787 0
1566789 3
1566798 0
1566802 99
1566806 0
1566823 0
1566848 0
1566925 0
1567013 0
1567071 0
1567245 0
1567347 0
1567379 0
1567386 0
1567415 0
1567448 0
1567638 0
1567713 0
1567785 0
1567796 0
1567835 0
1567882 0
1567938 0
1567956 0
1567987 0
1568034 916
1568110 0
1568125 20
1568158 88
1568212 149
1568215 390
1568287 6
1568395 0
1568410 0
1568416 53
1568446 0
1568470 214
1568536 659
1568559 517
1568698 78
1568737 0
1568791 0
1568842 228
1568978 39
1569159 23
1569313 1
1569337 141
1569364 779
1569406 0
1569422 11
1569434 0
1569442 57
1569496 42
1569574 0
1569608 38
1569657 58
1569774 61
1569829 37
1569950 0
1569969 185
1570107 253
1570178 3
1570243 0
1570350 89
1570354 296
1570374 127
1570508 17
1570646 0
1570696 205
1570725 313
1570743 103
1570779 343
1570847 0
1570980 567
1571012 0
1571035 0
1571057 85
1571089 98
1571265 0
1571279 2
1571358 4
1571374 42
1571496 0
1571540 0
1571551 184
1571564 0
1571712 58
1571727 83
1571832 103
1571954 18
1572001 0
1572043 123
1572064 0
1572079 0
1572128 0
1572286 3
1572333 0
1572503 213
1572759 12
1572831 0
1572888 0
1572918 59
1573122 13
1573448 22
1573598 80
1573673 452
1573692 0
1573882 0
1573912 69
1573925 0
1573927 0
1573941 0
1573947 0
1573949 0
1573958 0
1573960 75
1574006 0
1574021 118
1574024 18
1574082 232
1574222 0
1574229 55
1574236 0
1574272 0
1574307 23
1574325 0
1574609 212
1574611 235
1574748 22
1574767 219
1574774 4
1574779 43
1574851 20
1574935 115
1574964 50
1574970 0
1575004 13
1575142 539
1575241 21
1575427 0
1575451 82
1575550 16
1575553 44
1575595 473
1575628 17
1575654 140
1575749 36
1575779 0
1575815 72
1575820 0
1575835 0
1575843 1
1575855 167
1575910 0
1575919 24
1575988 0
1576018 0
1576036 43
1576120 0
1576219 0
1576256 0
1576405 0
1576429 0
1576531 0
1576579 0
1576662 0
1576710 0
1576734 0
1576796 0
1576802 0
1576807 389
1576864 0
1576873 0
1577021 0
1577279 0
1577281 63
1577446 0
1577469 0
1577505 0
1577520 0
1577526 0
1577530 29
1577546 0
1577587 0
1577649 0
1577698 0
1577740 0
1577859 0
1577881 0
1577956 0
1577988 0
1578058 0
1578109 0
1578127 0
1578208 0
1578243 0
1578387 0
1578456 0
1578491 0
1578576 0
1578616 0
1578696 0
1578763 0
1578796 0
1578920 0
1578932 0
1579026 0
1579049 0
1579538 0
1579552 0
1579571 0
1579578 40
1579587 119
1579594 176
1579621 473
1579626 845
1579656 45
1579728 171
1579749 7
1579764 11
1579822 0
1579863 132
1579920 0
1579950 0
1580092 142
1580234 66
1580284 0
1580300 15
1580346 71
1580412 204
1580455 0
1580481 0
1580483 0
1580490 0
1580494 0
1580521 254
1580536 92
1580549 68
1580589 38
1580606 0
1580676 0
1580755 0
1580770 0
1580779 0
1580865 0
1581059 0
1581071 1
1581075 506
1581105 348
1581173 78
1581203 122
1581275 17
1581296 320
1581311 20
1581410 528
1581467 0
1581474 357
1581671 171
1581783 26
1581893 24
1581963 43
1581986 917
1582046 1308
1582060 0
1582071 0
1582076 0
1582089 0
1582094 0
1582102 0
1582106 0
1582154 134
1582427 0
1582608 0
1582610 0
1582659 0
1582663 0
1582677 0
1582695 0
1582785 0
1582887 0
1583109 3
1583181 0
1583197 40
1583238 0
1583278 315
1583366 45
1583389 133
1583495 0
1583498 92
1583767 2
1583785 458
1583864 98
1583904 0
1584029 212
1584149 19
1584194 255
1584212 131
1584271 428
1584326 0
1584354 0
1584432 0
1584495 1249
1584516 0
1584536 0
1584551 0
1584617 0
1584716 0
1584751 0
1584769 0
1584825 0
1584886 0
1584932 0
1585117 0
1585154 0
1585193 88
1585229 0
1585254 0
1585275 0
1585439 0
1585446 0
1585506 0
1585570 0
1585671 0
1585897 0
1585961 0
1586038 0
1586070 0
1586102 0
1586211 150
1586300 882
1586342 68
1586352 21
1586376 0
1586466 0
1586573 0
1586588 0
1586615 6
1586713 11
1586721 0
1586727 69
1586737 1
1586813 0
1586821 0
1587066 0
1587077 0
1587105 1
1587218 0
1587278 0
1587300 1
1587343 0
1587413 0
1587497 0
1587594 29
1587606 3
1587650 0
1587652 83
1587696 44
1587719 0
1587739 0
1587943 0
1587967 0
1588008 0
1588065 0
1588094 61
1588148 58
1588185 0
1588431 89
1588482 101
1588494 376
1588555 0
1588659 0
1588724 0
1588793 0
1588960 0
1589129 0
1589140 0
1589153 37
1589225 0
1589354 228
1589411 165
1589438 937
1589449 247
1589719 325
1589730 310
1589888 257
1589967 0
1590022 0
1590216 97
1590280 0
1590317 27
1590339 0
1590385 66
1590389 0
1590447 0
1590550 0
1590562 0
1590619 0
1590652 0
1590714 0
1591081 0
1591093 0
1591288 0
1591342 0
1591397 0
1591417 0
1591454 0
1591510 0
1591573 0
1591944 0
1591960 0
1591981 0
1592062 0
1592205 0
1592213 0
1592238 0
1592352 0
1592467 0
1592504 224
1592536 0
1592588 0
1592627 0
1592665 197
1592733 0
1592755 0
1592850 0
1592876 128
1592975 192
1592977 68
1592999 0
1593020 35
1593140 94
1593148 37
1593171 0
1593206 0
1593243 4
1593323 27
1593398 14
1593473 103
1593515 157
1593581 167
1593597 0
1593777 42
1593966 18
1593976 0
1594030 218
1594035 60
1594039 125
1594060 0
1594102 0
1594135 39
1594161 0
1594177 0
1594199 20
1594288 31
1594330 0
1594348 10
1594399 0
1594429 0
1594441 0
1594524 0
1594564 0
1594590 0
1594972 0
1595374 0
1595433 0
1595520 0
1595530 0
1595545 0
1595591 0
1595610 0
1595654 0
1595682 0
1595710 0
1595751 0
1595758 0
1595913 0
1595993 70
1596026 0
1596043 0
1596080 0
1596105 6
1596137 0
1596196 0
1596321 0
1596400 142
1596463 0
1596470 15
1596543 215
1596654 0
1596696 0
1596709 0
1596729 0
1596750 25
1596752 0
1596773 0
1596782 0
1596923 11
1596959 59
1596964 0
1597078 0
1597105 0
1597170 0
1597485 0
1597617 0
1597762 13
1597770 25
1597863 0
1598058 0
1598076 0
1598095 0
1598101 0
1598155 0
1598664 0
1598774 0
1598784 0
1598814 0
1598841 0
1598852 287
1598881 0
1598894 0
1598935 0
1599085 0
1599128 0
1599173 0
1599179 29
1599197 14
1599209 159
1599212 30
1599242 0
1599309 0
1599356 9
1599422 0
1599440 32
1599536 0
1599549 318
1599551 38
1599596 4
1599646 108
1599654 77
1599717 286
1599766 6
1599979 53
1600205 83
1600318 11
1600374 0
1600398 0
1600480 314
1600484 9
1600611 0
1600677 0
1600756 168
1600758 143
1600835 10
1600837 493
1600839 573
1600921 0
1600930 0
1601035 84
1601041 251
1601050 42
1601052 278
1601060 0
1601084 325
1601183 0
1601418 22
1601429 0
1601438 0
1601440 34
1601585 0
1601672 0
1601689 146
1601726 38
1601752 0
1601776 176
1601849 50
1601858 0
1601885 46
1601907 0
1601934 0
1601958 0
1601970 0
1601975 144
1602041 0
1602079 0
1602160 5
1602164 38
1602221 12
1602228 0
1602244 0
1602286 0
1602322 0
1602368 0
1602411 0
1602418 37
1602514 214
1602595 65
1602670 0
1602728 135
1602730 144
1602760 95
1602913 40
1602922 177
1603018 0
1603392 0
1603442 0
1603504 249
1603532 0
1603805 0
1603849 41
1603922 26
1603933 0
1603998 419
1604064 53
1604184 0
1604218 54
1604293 122
1604344 0
1604353 129
1604402 0
1604431 0
1604494 5
1604509 0
1604524 362
1604641 152
1604670 231
1604685 0
1604717 54
1604735 0
1604744 0
1604807 259
1604814 0
1604831 16
1604853 48
1604922 147
1604995 1
1605061 93
1605075 0
1605118 31
1605144 35
1605214 303
1605319 108
1605396 0
1605436 0
1605456 168
1605470 74
1605713 0
1605817 150
1605857 147
1605921 73
1605929 0
1605941 0
1605960 0
1605970 382
1606018 0
1606043 77
1606144 11
1606155 0
1606216 165
1606241 0
1606312 63
1606314 39
1606338 61
1606349 0
1606385 402
1606484 0
1606501 44
1606624 1
1606644 7
1606773 259
1606788 92
1606797 2
1606812 170
1606821 9
1606839 6
1606887 11
1606917 0
1607071 12
1607130 182
1607181 0
1607196 40
1607208 42
1607235 0
1607276 0
1607280 657
1607283 56
1607298 2
1607301 0
1607333 0
1607373 260
1607375 5
1607423 0
1607487 0
1607502 0
1607572 58
1607653 0
1607667 84
1607706 0
1607741 0
1607808 0
1607885 0
1607893 101
1607948 0
1607968 14
1607970 15
1607990 0
1608038 186
1608045 242
1608180 7
1608203 0
1608212 1
1608221 431
1608242 38
1608303 0
1608332 0
1608437 0
1608481 0
1608533 45
1608648 25
1608725 151
1608738 292
1608845 421
1608920 0
1608957 0
1609154 91
1609158 63
1609169 0
1609295 73
1609298 163
1609412 30
1609529 0
1609706 0
1609748 2
1610074 0
1610144 100
1610146 54
1610398 14
1610533 0
1610638 37
1610674 0
1610683 0
1610872 3
1610923 0
1610944 0
1611055 0
1611084 0
1611145 0
1611169 25
1611223 0
1611296 0
1611319 0
1611353 0
1611390 297
1611457 208
1611507 291
1611533 57
1611558 7
1611621 0
1611625 12
1611856 100
1611952 0
1611962 0
1611983 139
1612015 104
1612061 0
1612079 156
1612109 242
1612173 203
1612202 27
1612205 164
1612247 150
1612292 34
1612537 0
1612561 0
1612567 0
1612582 0
1612588 0
1612609 26
1612624 0
1612630 0
1612651 0
1612728 319
1612792 0
1612829 3
1612870 23
1612876 175
1612878 232
1612909 42
1612959 4
1612973 0
1613008 0
1613014 0
1613056 45
1613141 20
1613212 39
1613243 0
1613266 103
1613289 2
1613320 0
1613358 0
1613368 0
1613729 0
1613742 0
1613865 0
1613992 0
1614012 0
1614056 0
1614067 0
1614147 0
1614150 0
1614258 0
1614276 0
1614324 0
1614354 0
1614433 0
1614830 0
1614857 0
1614891 0
1614926 0
1614933 0
1615118 0
1615149 0
1615234 0
1615314 0
1615331 0
1615393 0
1615467 0
1615496 0
1615530 0
1615583 0
1615615 0
1615666 0
1615669 0
1615704 0
1615759 0
1615798 0
1615800 0
1615846 0
1615879 0
1615956 0
1616039 0
1616074 0
1616190 0
1616206 0
1616347 0
1616366 50
1616374 254
1616386 3
1616394 111
1616467 0
1616506 0
1616569 1
1616717 11
1616765 85
1616802 119
1616865 115
1616882 173
1616886 0
1617018 869
1617049 143
1617063 60
1617135 20
1617279 1
1617288 80
1617317 0
1617419 969
1617426 486
1617461 38
1617467 329
1617475 500
1617509 69
1617623 89
1617693 237
1617783 229
1617824 663
1617829 0
1617892 0
1617895 0
1617925 0
1618013 0
1618062 237
1618068 0
1618082 0
1618109 69
1618124 16
1618193 14
1618364 0
1618463 1
1618465 65
1618586 0
1618700 26
1618749 10
1618889 126
1618994 0
1619057 1
1619091 0
1619158 0
1619183 0
1619425 664
1619445 0
1619500 106
1619512 17
1619609 0
1619667 15
1619695 0
1619739 288
1619758 1051
1619765 698
1619778 418
1619800 770
1619802 1408
1619924 7
1619957 30
1620072 136
1620085 0
1620103 143
1620115 114
1620190 158
1620211 489
1620246 239
1620375 49
1620400 60
1620412 0
1620452 20
1620553 376
1620601 375
1620613 3
1620631 147
1620770 153
1620779 230
1620818 0
1620871 62
1621009 12
1621051 93
1621121 25
1621136 11
1621147 397
1621273 0
1621294 2
1621384 0
1621460 0
1621609 0
1621628 43
1621651 13
1621791 464
1621865 0
1622089 0
1622148 104
1622208 0
1622460 0
1622682 0
1622708 3
1622735 1
1622848 0
1622910 20
1622931 0
1623002 0
1623125 0
1623157 113
1623175 0
1623257 100
1623399 35
1623481 0
1623568 0
1623698 124
1623715 2
1623792 0
1623842 0
1623998 97
1624090 0
1624237 8
1624303 0
1624400 0
1624427 0
1624448 108
1624461 56
1624497 0
1624535 0
1624550 0
1624631 11
1624715 0
1624727 0
1624830 18
1624872 0
1624880 0
1624946 0
1625035 0
1625151 0
1625171 191
1625270 0
1625419 15
1625483 50
1625494 0
1625626 89
1625662 1
1625881 0
1625909 16
1625927 0
1626019 0
1626199 3
1626202 0
1626249 75
1626262 0
1626343 0
1626441 0
1626541 0
1626718 70
1626814 2
1626897 0
1626921 0
1627001 0
1627189 0
1627227 71
1627242 0
1627317 0
1627347 0
1627356 26
1627536 0
1627557 0
1627582 0
1627639 0
1627896 73
1628033 0
1628084 30
1628102 155
1628152 0
1628191 0
1628308 0
1628314 0
1628488 0
1628608 0
1628740 0
1628791 0
1628821 0
1628908 0
1628923 0
1628970 0
1629388 0
1629511 0
1629520 0
1629589 0
1629685 0
1629691 0
1629748 0
1629916 0
1629928 0
1630030 0
1630104 0
1630147 0
1630169 0
1630241 101
1630274 0
1630282 0
1630306 29
1630318 28
1630344 76
1630392 147
1630406 916
1630444 13
1630456 340
1630584 0
1630639 254
1630700 29
1630724 58
1631003 0
1631459 0
1631468 0
1631763 1
1631927 0
1631984 0
1632215 0
1632233 0
1632260 18
1632269 0
1632287 0
1632443 0
1632704 69
1632890 0
1632932 0
1633049 21
1633142 0
1633187 0
1633244 0
1633280 0
1633382 0
1633541 0
1633700 254
1633876 3
1633910 4
1634069 0
1634368 369
1634388 103
1634443 505
1634580 699
1634681 210
1634727 0
1634767 67
1634770 37
1634792 4
1634822 9
1634849 165
1634916 36
1634965 26
1634974 40
1634986 126
1634989 16
1635023 0
1635070 0
1635095 0
1635105 0
1635147 0
1635268 0
1635381 0
1635437 0
1635449 0
1635511 0
1635552 0
1635629 0
1635641 0
1635713 0
1635770 0
1635827 0
1635890 0
1636001 582
1636118 261
1636130 913
1636285 0
1636489 123
1636546 111
1636657 9
1637125 0
1637143 0
1637302 221
1637478 1
1637512 7
1637671 0
1637970 317
1637990 67
1638045 545
1638149 251
1638212 50
1638283 356
1638329 0
1638369 37
1638372 44
1638409 556
1638667 76
1638690 329
1638775 1241
1638960 304
1639090 18
1639120 361
1639174 205
1639187 31
1639268 23
1639417 672
1639644 85
1639670 42
1639675 96
1639753 0
1639873 388
1639947 239
1639974 15
1640011 212
1640083 0
1640251 171
1640265 279
1640269 266
1640307 0
1640374 220
1640438 0
1640472 610
1640509 2
1640527 721
1640616 585
1640666 0
1640834 302
1640865 86
1640875 43
1640910 66
1640971 157
1640975 366
1641022 1566
1641087 0
1641105 79
1641234 303
1641352 116
1641482 65
1641541 0
1641561 0
1641607 0
1641620 0
1641630 0
1641746 0
1641771 0
1641859 0
1641977 0
1642057 0
1642115 0
1642177 0
1642266 0
1642314 0
1642418 107
1642433 41
1642442 480
1642445 8
1642594 0
1642671 0
1642744 0
1642804 0
1642833 0
1642992 0
1643018 0
1643206 0
1643397 0
1643470 0
1643500 0
1643739 0
1643857 0
1643898 0
1643929 0
1643974 0
1644051 0
1644189 0
1644199 0
1644206 0
1644210 36
1644228 0
1644379 285
1644477 0
1644487 540
1644621 0
1644663 0
1644679 0
1644720 0
1644774 0
1644996 0
1645008 0
1645066 0
1645110 0
1645251 0
1645298 0
1645307 0
1645419 0
1645461 0
1645594 0
1645681 0
1645719 0
1645723 0
1645729 0
1645744 0
1645764 0
1646054 0
1646120 183
1646149 58
1646172 268
1646209 557
1646223 0
1646278 0
1646501 0
1646543 0
1646626 0
1646729 40
1646799 0
1646928 123
1647082 0
1647088 0
1647289 0
1647358 0
1647398 0
1647401 0
1647410 0
1647421 0
1647437 0
1647439 0
1647479 0
1647485 0
1647495 0
1647519 0
1647532 0
1647540 0
1647545 0
1647561 0
1647564 0
1647582 0
1647609 0
1647613 0
1647655 0
1647724 0
1647733 0
1647737 0
1647863 0
1647957 0
1647981 0
1648035 0
1648093 0
1648159 0
1648162 0
1648240 0
1648276 0
1648295 0
1648336 0
1648351 0
1648392 0
1648456 0
1648488 0
1648511 0
1648515 0
1648573 0
1648648 0
1648708 0
1648762 0
1648792 0
1648801 0
1648837 0
1648903 0
1648936 0
1649026 0
1649197 0
1649274 0
1649296 0
1649302 0
1649380 0
1649473 0
1649702 0
1649737 0
1649739 0
1649788 0
1649881 0
1649922 0
1649942 0
1649997 0
1650222 0
1650303 0
1650305 0
1650546 0
1650563 0
1650643 0
1650733 0
1650875 0
1650899 0
1650922 0
1650998 0
1651206 0
1651301 0
1651343 0
1651361 0
1651376 0
1651454 0
1651484 0
1651611 0
1651740 0
1651768 0
1651839 0
1651974 0
1652016 0
1652213 0
1652247 0
1652266 0
1652334 0
1652366 0
1652412 0
1652464 0
1652593 0
1652697 0
1652792 0
1652816 0
1652867 0
1652951 0
1653009 0
1653105 0
1653140 0
1653226 48
1653342 0
1653626 0
1653797 0
1653905 26
1653932 123
1653968 0
1654039 2
1654166 0
1654196 90
1654211 0
1654268 1
1654391 5
1654397 0
1654421 0
1654491 0
1654556 0
1654584 108
1654661 0
1654720 56
1654751 119
1654782 52
1654799 213
1654811 217
1654890 90
1655087 558
1655147 208
1655327 0
1655414 206
1655442 0
1655492 1058
1655567 283
1655577 0
1655610 485
1655707 0
1655868 57
1655902 0
1655912 0
1656139 2
1656419 3
1656462 249
1656537 4
1656646 21
1656700 3
1656745 0
1656757 87
1656762 3
1656798 0
1656820 0
1656828 1
1656871 0
1656912 0
1656985 24
1657066 0
1657117 1
1657164 249
1657176 124
1657504 0
1657535 0
1657633 310
1657675 0
1657758 32
1657799 1
1657982 144
1658012 35
1658168 0
1658176 0
1658268 4
1658284 0
1658665 95
1658689 52
1658890 0
1658934 292
1658969 0
1659007 49
1659049 0
1659097 9
1659295 345
1659324 0
1659375 60
1659442 50
1659685 37
1659799 0
1659858 0
1659926 0
1659940 27
1660057 177
1660097 133
1660203 0
1660210 26
1660227 0
1660267 66
1660364 11
1660376 0
1660394 318
1660405 238
1660464 477
1660618 594
1660667 399
1660748 0
1660766 10
1660821 0
1660835 0
1660857 0
1661019 5
1661058 0
1661098 78
1661135 0
1661170 48
1661243 11
1661297 128
1661354 36
1661397 38
1661418 75
1661468 0
1661688 221
1661752 111
1661841 0
1661848 0
1661859 0
1662147 8
1662243 281
1662258 0
1662287 14
1662304 0
1662347 18
1662352 200
1662376 0
1662435 0
1662452 0
1662486 1
1662494 76
1662686 0
1662750 52
1662769 4
1662793 0
1662986 105
1663006 0
1663119 29
1663125 0
1663230 86
1663246 0
1663270 0
1663273 0
1663382 0
1663394 0
1663418 0
1663545 0
1663591 0
1663636 0
1663654 0
1663697 0
1663699 0
1663719 0
1663730 0
1663804 0
1663837 0
1663978 0
1663996 0
1664083 0
1664156 0
1664177 0
1664242 0
1664272 0
1664297 0
1664328 0
1664357 0
1664419 0
1664431 0
1664452 0
1664476 0
1664479 0
1664586 0
1664808 0
1664866 0
1664872 0
1664964 0
1664980 0
1665037 0
1665077 0
1665088 0
1665202 0
1665339 0
1665454 0
1665493 0
1665500 0
1665583 0
1665604 0
1665771 0
1665811 0
1665839 0
1665934 0
1665950 0
1665973 0
1665982 0
1666040 0
1666108 0
1666114 0
1666169 12
1666180 20
1666216 0
1666249 0
1666456 0
1666492 0
1666504 0
1666516 0
1666762 0
1666776 0
1666799 0
1666850 0
1666860 0
1666881 0
1666891 0
1666908 0
1666973 0
1667081 0
1667100 0
1667211 0
1667295 0
1667359 0
1667383 0
1667442 0
1667522 0
1667541 0
1667846 0
1667898 0
1667946 0
1668001 0
1668022 0
1668061 0
1668154 0
1668190 0
1668205 0
1668262 0
1668276 0
1668295 0
1668382 0
1668394 0
1668403 61
1668406 3
1668582 0
1668758 130
1668797 66
1668890 181
1668941 224
1668998 0
1669031 142
1669126 75
1669139 56
1669203 122
1669322 0
1669441 0
1669637 0
1669783 0
1669853 0
1669860 0
1669907 0
1669940 0
1669945 0
1669954 0
1670013 0
1670051 0
1670201 0
1670267 0
1670567 0
1670605 0
1671213 0
1671278 0
1671312 0
1671317 473
1671376 414
1671408 0
1671438 0
1671473 0
1671597 0
1671806 0
1671879 0
1671895 0
1672052 0
1672118 0
1672211 0
1672247 0
1672274 0
1672347 0
1672382 400
1672416 53
1672458 0
1672545 0
1672587 0
1672593 4
1672623 0
1672657 0
1672833 18
1672883 378
1673115 0
1673202 559
1673212 262
1673216 187
1673226 111
1673244 0
1673255 97
1673341 115
1673383 286
1673397 67
1673428 333
1673480 0
1673499 0
1673663 0
1673711 0
1673846 0
1673852 0
1673896 0
1673992 0
1674006 0
1674054 0
1674130 0
1674132 0
1674171 0
1674237 0
1674284 0
1674538 0
1674574 0
1674580 0
1674673 0
1674745 0
1674780 0
1674976 0
1675009 0
1675097 0
1675149 0
1675168 0
1675187 0
1675236 0
1675244 0
1675263 0
1675267 0
1675280 0
1675344 0
1675362 0
1675420 0
1675434 0
1675575 0
1675593 0
1675626 0
1675697 0
1675775 0
1675813 0
1675839 0
1675885 0
1675914 0
1675922 0
1675924 0
1676012 0
1676304 85
1676366 77
1676387 122
1676420 224
1676492 81
1676762 0
1676797 81
1676847 0
1676896 302
1676929 21
1676934 71
1676964 0
1677053 0
1677204 145
1677373 21
1677523 343
1677525 283
1677531 566
1677676 46
1677709 76
1677724 455
1677987 0
1678004 56
1678135 58
1678222 68
1678228 432
1678274 306
1678443 0
1678473 38
1678487 0
1678540 239
1678579 130
1678586 16
1678641 274
1678652 33
1678786 888
1678836 203
1678906 723
1678930 293
1679014 129
1679060 45
1679103 86
1679106 14
1679190 39
1679216 19
1679280 32
1679316 0
1679400 0
1679431 47
1679433 0
1679468 0
1679481 0
1679526 0
1679529 0
1679541 0
1679557 0
1679622 0
1679624 0
1679642 15
1679684 0
1679719 40
1679746 0
1679763 0
1679772 0
1679774 61
1679812 0
1679870 0
1679877 33
1679885 3
1679908 0
1679956 0
1680002 0
1680037 0
1680068 0
1680092 0
1680156 103
1680160 0
1680189 0
1680227 0
1680242 38
1680283 0
1680342 0
1680498 204
1680507 85
1680595 18
1680669 49
1680718 424
1680721 226
1680840 211
1680930 447
1680948 142
1680964 555
1680988 279
1681004 116
1681015 0
1681038 232
1681065 49
1681130 517
1681206 212
1681242 51
1681272 94
1681287 39
1681307 89
1681322 48
1681348 3
1681354 0
1681464 576
1681622 0
1681630 28
1681658 527
1681738 412
1681838 18
1681844 0
1681921 5
1681979 1
1681996 115
1682059 1
1682061 0
1682080 2
1682086 199
1682089 0
1682093 190
1682130 0
1682170 0
1682188 62
1682249 0
1682294 0
1682331 0
1682580 254
1682622 86
1682892 236
1683007 154
1683088 0
1683277 24
1683507 184
1683567 16
1683613 76
1683825 0
1683885 23
1684002 565
1684055 0
1684131 18
1684186 0
1684188 117
1684227 0
1684275 0
1684287 2
1684317 0
1684356 0
1684425 0
1684584 56
1684680 377
1684686 27
1684731 0
1684779 0
1684824 0
1684848 65
1684903 0
1684937 23
1685030 0
1685271 495
1685274 171
1685460 167
1685575 0
1685648 42
1685727 549
1685753 0
1685769 61
1685818 260
1686150 38
1686243 331
1686255 0
1686290 0
1686297 0
1686385 0
1686396 5
1686440 206
1686466 30
1686496 168
1686502 13
1686597 562
1686615 11
1686712 11
1686756 29
1686807 290
1686874 4
1687207 131
1687247 0
1687568 48
1687857 19
1687866 1
1687870 4
1687875 61
1687882 0
1687886 22
1687890 50
1687928 558
1688106 363
1688265 200
1688286 24
1688463 0
1688642 753
1688718 259
1688776 3
1688823 20
1688860 164
1688932 0
1688944 0
1688961 0
1688969 140
1689126 279
1689171 1
1689201 14
1689228 175
1689241 151
1689304 244
1689345 396
1689376 37
1689415 389
1689484 0
1689540 0
1689565 51
1689619 131
1689662 31
1689694 0
1689711 0
1689721 81
1689739 20
1689751 7
1689833 28
1689847 55
1689868 18
1689958 0
1689988 306
1690097 22
1690114 37
1690166 98
1690221 176
1690330 36
1690367 466
1690377 0
1690400 17
1690427 0
1690620 81
1690675 7
1690689 92
1690801 403
1690817 69
1690822 0
1690866 0
1690873 420
1690877 492
1690892 212
1690907 4
1691037 108
1691154 17
1691165 0
1691196 2
1691199 15
1691261 0
1691305 0
1691336 99
1691340 35
1691398 0
1691408 0
1691427 2
1691456 0
1691464 0
1691470 0
1691475 0
1691506 0
1691520 0
1691534 0
1691554 0
1691557 0
1691579 0
1691640 0
1691679 0
1691696 0
1691700 0
1691722 0
1691735 0
1691743 0
1691756 0
1691769 21
1691880 0
1691886 0
1691900 0
1691916 0
1691946 1
1691959 0
1691969 13
1692019 1
1692026 0
1692042 0
1692109 103
1692126 0
1692140 0
1692152 0
1692173 0
1692191 0
1692210 0
1692295 0
1692312 0
1692315 0
1692336 0
1692362 61
1692386 0
1692402 231
1692406 28
1692468 453
1692521 0
1692534 0
1692565 103
1692612 0
1692634 0
1692648 0
1692664 0
1692667 28
1692691 0
1692709 0
1692735 0
1692767 0
1692775 0
1692798 0
1692810 0
1692849 0
1692870 31
1692922 0
1692997 0
1693025 0
1693038 0
1693073 0
1693079 0
1693211 0
1693224 0
1693227 0
1693273 0
1693286 0
1693319 0
1693368 0
1693398 53
1693403 55
1693410 0
1693423 0
1693450 9
1693467 1
1693517 0
1693541 33
1693553 0
1693560 1
1693582 0
1693584 0
1693617 0
1693626 0
1693634 0
1693700 25
1693715 0
1693725 0
1693760 0
1693767 0
1693782 0
1693837 205
1693845 0
1693875 0
1693889 13
1693900 0
1693919 0
1693961 0
1693975 173
1693991 172
1694050 742
1694086 0
1694138 74
1694174 1
1694191 4
1694193 381
1694245 21
1694248 111
1694255 26
1694258 265
1694345 0
1694356 88
1694370 0
1694407 0
1694422 0
1694438 8
1694463 0
1694465 0
1694546 66
1694651 2
1694750 43
1694794 354
1694835 0
1694883 0
1694897 402
1694908 185
1694929 243
1694983 217
1695027 0
1695086 189
1695110 167
1695242 52
1695255 0
1695274 9
1695284 0
1695335 32
1695337 0
1695339 56
1695371 72
1695412 0
1695422 0
1695458 0
1695461 0
1695476 0
1695484 0
1695494 0
1695532 0
1695572 0
1695586 0
1695643 0
1695660 0
1695675 0
1695688 0
1695699 0
1695732 0
1695800 0
1695834 2
1695867 167
1695888 0
1695891 0
1695929 0
1695957 0
1695977 0
1695986 0
1696016 0
1696039 0
1696058 129
1696061 0
1696094 0
1696110 0
1696210 0
1696227 0
1696229 220
1696246 53
1696294 11
1696340 20
1696366 383
1696370 0
1696378 1
1696388 3
1696399 0
1696528 183
1696531 0
1696626 102
1696628 129
1696718 51
1696722 181
1696740 74
1696749 0
1696774 0
1696828 0
1696830 0
1696839 0
1696848 0
1696862 0
1696873 0
1696902 0
1696929 0
1696988 0
1696995 0
1697026 0
1697034 0
1697054 0
1697069 0
1697100 0
1697151 0
1697162 0
1697216 0
1697258 0
1697267 28
1697317 0
1697319 0
1697334 0
1697373 0
1697387 95
1697391 0
1697439 0
1697444 0
1697451 0
1697504 16
1697511 0
1697591 0
1697607 2
1697609 0
1697625 0
1697644 0
1697741 86
1697761 0
1697770 44
1697817 114
1697849 222
1697881 0
1697889 0
1697933 17
1697983 47
1698007 0
1698030 7
1698051 158
1698096 142
1698105 393
1698161 141
1698208 130
1698252 1
1698266 423
1698269 539
1698331 162
1698338 239
1698363 39
1698375 122
1698485 84
1698521 0
1698555 361
1698558 400
1698628 0
1698662 71
1698668 34
1698735 0
1698748 0
1698817 127
1698895 1
1698925 0
1698989 10
1699056 684
1699073 0
1699202 377
1699217 0
1699230 638
1699274 81
1699290 207
1699295 191
1699335 0
1699346 0
1699359 299
1699404 393
1699429 15
1699466 68
1699497 231
1699515 253
1699685 0
1699726 21
1699796 398
1699826 374
1699911 0
1699919 53
1699938 382
1699952 0
1699968 10
1699992 36
1700004 0
1700078 0
1700091 0
1700153 0
1700157 4
1700163 0
1700185 17
1700226 0
1700229 16
1700274 0
1700325 0
1700423 176
1700580 0
1700663 0
1700692 0
1700713 0
1700717 0
1700725 0
1700742 0
1700805 0
1700853 0
1700927 0
1700955 0
1700997 0
1701040 178
1701051 0
1701080 0
1701091 158
1701149 132
1701158 197
1701178 10
1701235 677
1701267 326
1701298 374
1701360 3
1701381 82
1701442 147
1701454 378
1701473 32
1701494 7
1701596 237
1701612 438
1701662 140
1701672 116
1701698 525
1701731 92
1701811 744
1701895 176
1702028 0
1702058 39
1702100 54
1702293 124
1702333 74
1702379 755
1702383 499
1702441 33
1702722 0
1702863 0
1702937 233
1702999 0
1703009 1489
1703012 704
1703119 209
1703149 33
1703212 245
1703254 369
1703320 385
1703449 614
1703515 2
1703530 386
1703548 293
1703554 62
1703572 40
1703584 26
1703601 0
1703694 0
1703710 930
1703712 306
1703746 88
1703758 248
1703890 78
1703911 492
1704141 0
1704181 0
1704345 0
1704453 0
1704528 0
1704621 0
1704684 0
1704789 0
1704886 0
1704891 0
1704893 0
1704964 0
1705029 0
1705118 0
1705214 37
1705454 0
1705479 0
1705525 0
1705643 0
1705699 0
1705808 0
1705853 39
1705859 0
1705876 0
1705880 609
1705891 65
1705913 0
1706035 0
1706053 0
1706093 39
1706188 573
1706269 0
1706290 6
1706381 0
1706411 0
1706441 2
1706476 0
1706501 0
1706566 0
1706606 0
1706644 0
1706676 95
1706724 70
1706771 7
1706869 0
1706878 30
1706992 57
1707047 0
1707069 0
1707093 215
1707118 0
1707201 0
1707279 0
1707314 18
1707386 0
1707407 0
1707455 15
1707493 0
1707914 106
1707977 14
1708016 1
1708034 77
1708147 0
1708216 416
1708238 0
1708265 0
1708355 0
1708367 60
1708478 0
1708571 178
1708643 96
1708663 509
1708665 0
1708753 0
1708781 0
1708788 0
1708793 5
1708804 0
1708829 0
1708835 0
1708854 289
1708857 273
1709022 0
1709064 522
1709199 10
1709205 0
1709211 0
1709226 0
1709256 0
1709299 0
1709495 16
1709505 0
1709527 28
1709550 2
1709589 0
1709612 0
1709626 0
1709672 15
1709697 0
1709719 70
1709754 126
1709937 43
1709948 64
1710076 0
1710090 0
1710149 226
1710243 0
1710247 26
1710470 0
1710601 0
1710682 0
1710689 92
1710695 0
1710701 0
1710713 0
1710813 149
1710897 0
1710986 0
1711033 14
1711049 42
1711064 70
1711167 474
1711175 3
1711187 0
1711277 317
1711304 10
1711338 224
1711343 60
1711397 0
1711505 47
1711523 222
1711554 163
1711562 94
1711625 419
1711645 82
1711661 240
1711734 65
1711881 73
1711941 0
1711964 216
1712006 0
1712035 0
1712044 486
1712066 420
1712076 304
1712096 130
1712160 92
1712234 122
1712295 16
1712382 0
1712389 0
1712438 0
1712440 0
1712454 0
1712471 102
1712504 0
1712530 25
1712538 0
1712544 0
1712637 4
1712692 63
1712805 0
1712812 14
1712821 28
1712868 0
1712898 7
1712908 58
1712911 2
1712920 0
1712971 0
1713002 181
1713077 4
1713108 0
1713147 0
1713191 222
1713287 100
1713298 75
1713320 64
1713322 304
1713359 1
1713439 18
1713553 48
1713588 129
1713715 0
1713741 0
1713828 46
1714018 53
1714051 124
1714106 161
1714231 32
1714254 774
1714262 135
1714301 0
1714321 295
1714374 169
1714392 17
1714437 68
1714457 0
1714828 233
1714871 13
1714873 116
1714920 43
1714943 0
1714946 0
1714991 0
1715015 0
1715021 0
1715034 0
1715054 0
1715061 0
1715063 0
1715108 0
1715113 0
1715143 0
1715154 3
1715157 7
1715167 0
1715201 0
1715224 0
1715257 0
1715316 0
1715585 32
1715667 97
1715696 0
1715788 43
1715821 199
1715904 337
1715981 206
1716023 420
1716224 0
1716348 31
1716396 491
1716774 299
1716783 0
1716791 57
1716807 39
1716841 47
1716966 0
1717262 42
1717308 0
1717567 0
1717617 0
1717623 271
1717660 0
1717669 0
1717687 7
1717722 0
1717804 24
1717919 58
1717923 16
1717968 125
1718028 0
1718085 0
1718100 125
1718146 307
1718181 146
1718197 179
1718211 113
1718364 160
1718430 354
1718593 0
1718644 149
1718667 33
1718676 34
1718747 5
1718882 73
1719065 1
1719128 0
1719218 312
1719309 38
1719335 41
1719460 2
1719473 0
1719718 0
1719789 128
1719852 0
1719866 145
1719968 0
1720020 1
1720046 0
1720074 0
1720119 0
1720146 0
1720151 0
1720192 25
1720245 0
1720321 0
1720378 0
1720407 0
1720425 0
1720521 0
1720552 0
1720572 0
1720581 0
1720599 101
1720631 0
1720653 0
1720718 0
1720724 0
1720757 0
1720800 0
1720936 0
1720971 0
1721088 0
1721141 0
1721210 0
1721306 1
1721365 0
1721444 0
1721509 0
1721555 0
1721561 33
1721614 0
1721684 7
1721687 4
1721717 357
1721800 44
1721903 0
1721964 44
1722243 9
1722281 19
1722287 100
1722308 0
1722471 0
1722480 0
1722516 44
1722617 59
1722675 0
1722780 119
1722937 0
1722956 18
1723076 372
1723110 416
1723257 0
1723305 774
1723367 76
1723374 75
1723417 143
1723425 52
1723472 2
1723533 0
1723587 99
1723650 0
1723767 0
1724001 0
1724131 427
1724141 193
1724226 46
1724325 208
1724445 557
1724491 1
1724576 11
1724722 0
1724860 0
1724967 42
1724991 52
1725043 1
1725111 24
1725143 90
1725189 405
1725221 50
1725381 73
1725385 383
1725404 51
1725434 785
1725558 23
1725698 33
1725709 76
1725804 24
1725840 0
1725993 0
1726034 113
1726062 426
1726065 130
1726077 143
1726113 71
1726116 25
1726205 154
1726268 0
1726414 0
1726535 19
1726542 0
1726703 10
1726809 0
1726874 5
1726920 327
1727044 0
1727142 69
1727197 0
1727394 49
1727396 62
1727415 16
1727473 25
1727511 0
1727548 0
1727591 0
1727772 3
1727786 0
1727818 61
1727836 0
1727863 35
1727867 33
1727901 17
1727949 0
1727981 0
1727987 78
1727991 83
1727998 0
1728050 15
1728116 0
1728169 0
1728177 0
1728228 94
1728231 1
1728346 0
1728359 71
1728367 0
1728379 0
1728403 4
1728433 61
1728459 5
1728513 0
1728538 0
1728554 0
1728556 45
1728579 107
1728650 0
1728653 0
1728672 0
1728674 0
1728677 86
1728755 39
1728792 0
1728796 0
1728829 0
1728888 0
1728929 0
1729023 178
1729078 0
1729166 62
1729193 139
1729265 82
1729285 317
1729364 23
1729484 52
1729490 28
1729574 400
1729583 11
1729634 6
1729701 286
1729724 171
1729762 14
1729810 52
1729824 21
1729947 1
1729999 0
1730015 0
1730024 0
1730026 0
1730044 0
1730174 0
1730193 5
1730196 0
1730226 9
1730280 1
1730296 0
1730350 307
1730424 0
1730470 0
1730501 0
1730525 0
1730529 0
1730539 0
1730642 58
1730664 0
1730692 92
1730756 0
1730918 3
1730967 49
1731031 0
1731114 0
1731221 99
1731246 0
1731288 0
1731321 0
1731361 0
1731372 42
1731392 0
1731404 8
1731439 0
1731473 0
1731482 0
1731520 139
1731554 204
1731638 0
1731650 18
1731675 15
1731694 0
1731707 1
1731730 73
1731775 0
1731784 0
1731790 42
1731878 71
1731890 0
1732181 0
1732187 0
1732307 0
1732321 140
1732357 0
1732419 26
1732452 0
1732548 31
1732597 0
1732707 116
1732774 0
1732791 235
1732897 0
1732931 0
1732939 0
1733054 0
1733117 54
1733129 0
1733187 0
1733261 105
1733378 241
1733441 0
1733557 92
1733562 0
1733567 0
1733570 0
1733580 0
1733590 0
1733597 0
1733653 55
1733735 41
1733796 0
1733826 98
1733849 0
1733878 5
1733922 28
1733994 86
1734115 0
1734442 0
1734615 179
1734745 0
1734822 0
1734890 151
1734902 35
1734908 160
1735009 29
1735035 109
1735047 2
1735084 65
1735095 135
1735112 195
1735154 18
1735244 89
1735291 0
1735300 0
1735320 6
1735347 133
1735427 81
1735442 215
1735486 19
1735509 0
1735521 0
1735534 0
1735544 194
1735602 150
1735631 0
1735704 151
1735722 53
1735739 207
1735799 0
1735892 0
1735922 1371
1735964 447
1736001 340
1736004 384
1736010 305
1736168 78
1736210 0
1736278 9
1736340 53
1736349 224
1736420 0
1736527 0
1736534 0
1736594 0
1736654 0
1736663 0
1736699 0
1736720 0
1736744 0
1736752 0
1736762 0
1736869 0
1736912 0
1736933 0
1736937 0
1736975 0
1736996 0
1737050 0
1737059 0
1737074 0
1737134 0
1737159 0
1737204 0
1737215 0
1737273 0
1737290 0
1737294 0
1737324 0
1737350 0
1737392 0
1737422 0
1737440 0
1737474 0
1737489 0
1737520 0
1737533 0
1737571 0
1737629 0
1737737 0
1737749 0
1737772 0
1737785 0
1737846 0
1737866 0
1737944 0
1737952 0
1737966 0
1737989 0
1738007 0
1738044 0
1738070 0
1738117 0
1738178 0
1738193 0
1738229 0
1738253 0
1738280 0
1738397 0
1738407 0
1738553 0
1738571 0
1738588 0
1738625 0
1738627 0
1738682 0
1738687 0
1738735 0
1738742 0
1738800 0
1738863 0
1739016 0
1739034 0
1739107 0
1739147 0
1739181 0
1739250 0
1739303 0
1739452 0
1739566 0
1739625 0
1739665 25
1739708 0
1739736 0
1739800 0
1739810 198
1739818 0
1739828 133
1739979 165
1739994 277
1740081 18
1740103 0
1740337 0
1740382 4
1740493 60
1740715 287
1740739 0
1740762 0
1740791 84
1740936 122
1741173 142
1741186 88
1741269 0
1741305 0
1741348 0
1741382 0
1741543 0
1741597 0
1741710 0
1741859 0
1741867 0
1741904 0
1741971 0
1742028 0
1742091 0
1742135 0
1742218 74
1742227 15
1742315 156
1742401 0
1742441 0
1742474 0
1742508 0
1742578 0
1742737 0
1742797 0
1742827 10
1743075 0
1743097 0
1743205 0
1743284 0
1743307 0
1743334 0
1743355 0
1743474 0
1743481 0
1743604 0
1743623 0
1743721 0
1743746 0
1743752 0
1743845 126
1743866 46
1743956 558
1743998 22
1744064 83
1744083 757
1744184 112
1744249 464
1744305 0
1744382 0
1744390 0
1744578 190
1744620 1
1744622 157
1744692 0
1744711 269
1744739 623
1744790 0
1744828 47
1744872 0
1744894 57
1744903 23
1744974 0
1745003 559
1745006 398
1745056 46
1745080 50
1745151 0
1745163 0
1745353 166
1745391 0
1745404 0
1745520 47
1745538 0
1745562 0
1745627 0
1745682 539
1745782 247
1745814 131
1745959 16
1745963 126
1746206 64
1746303 8
1746339 331
1746452 0
1746550 671
1746552 114
1746562 0
1746570 308
1746662 0
1746771 64
1746794 108
1746959 0
1746970 423
1747070 27
1747144 0
1747154 0
1747183 31
1747386 39
1747459 317
1747599 199
1747616 105
1747618 57
1747624 0
1747631 16
1747679 177
1747693 1
1747748 0
1747865 0
1747916 0
1748006 0
1748264 0
1748378 0
1748480 0
1748483 0
1748579 0
1748714 0
1748732 0
1748771 0
1748801 0
1748820 0
1748867 0
1748962 0
1749002 0
1749101 0
1749212 0
1749261 0
1749272 0
1749416 0
1749520 0
1749566 0
1749679 0
1749689 0
1749728 0
1749766 0
1749815 0
1749830 0
1749872 0
1749897 0
1750034 0
1750064 0
1750079 0
1750091 0
1750106 0
1750118 0
1750153 0
1750172 0
1750268 0
1750300 0
1750364 0
1750635 0
1750658 0
1750886 0
1750895 0
1751246 196
1751298 0
1751337 92
1751446 0
1751462 0
1751517 17
1751545 0
1751584 0
1751614 0
1751619 0
1751663 0
1751748 0
1751809 107
1751821 0
1751833 0
1751917 0
1752001 0
1752007 0
1752115 28
1752139 0
1752142 0
1752178 0
1752203 0
1752211 21
1752268 4
1752295 0
1752349 0
1752364 0
1752433 2
1752460 3
1752469 0
1752478 0
1752480 27
1752508 472
1752510 85
1752529 0
1752600 74
1752610 0
1752640 0
1752679 0
1752873 0
1752915 234
1753052 0
1753119 422
1753406 0
1753441 17
1753451 0
1753552 2288
1753578 0
1753685 244
1753701 21
1753726 25
1753825 0
1753876 292
1753906 435
1753954 562
1754046 81
1754098 610
1754127 335
1754196 141
1754289 0
1754411 0
1754528 60
1754675 64
1754776 0
1754817 84
1754850 0
1754902 0
1754924 0
1754940 61
1755081 103
1755083 13
1755126 0
1755229 5
1755262 165
1755298 112
1755342 0
1755366 203
1755393 67
1755439 0
1755501 0
1755527 0
1755549 0
1755574 0
1755649 21
1755730 0
1755737 290
1755820 41
1755933 0
1755942 0
1755969 0
1755979 0
1755989 0
1755992 0
1756000 17
1756076 136
1756105 147
1756147 0
1756171 4
1756213 82
1756294 0
1756428 0
1756522 130
1756526 56
1756630 180
1756693 72
1756713 0
1756892 89
1757014 92
1757090 38
1757124 0
1757255 22
1757276 0
1757388 40
1757404 0
1757437 508
1757452 13
1757537 49
1757585 35
1757607 42
1757707 0
1757748 0
1757795 40
1757889 0
1757995 0
1758116 21
1758134 2
1758151 215
1758180 23
1758196 0
1758273 287
1758348 0
1758371 132
1758458 0
1758464 34
1758476 168
1758517 38
1758558 135
1758596 102
1758611 22
1758615 149
1758666 0
1758686 0
1758723 0
1758732 0
1758740 3
1758766 0
1758795 0
1758797 44
1758829 0
1758911 0
1758984 0
1758990 0
1759039 0
1759081 15
1759085 66
1759345 0
1759376 0
1759390 45
1759421 41
1759430 610
1759468 0
1759507 105
1759555 209
1759611 99
1759623 80
1759629 40
1759681 16
1759685 102
1759831 0
1759881 239
1759900 0
1759918 0
1759972 216
1760116 96
1760184 0
1760205 134
1760229 198
1760286 295
1760299 97
1760331 0
1760371 384
1760417 31
1760473 0
1760502 0
1760724 608
1760778 21
1760873 102
1760923 919
1760927 786
1760964 0
1760969 0
1760979 0
1760996 133
1761001 241
1761019 32
1761032 1
1761070 0
1761085 7
1761108 197
1761118 6
1761168 4
1761248 0
1761401 60
1761417 133
1761490 63
1761498 2
1761574 257
1761651 0
1761656 0
1761687 77
1761714 2
1761727 0
1761738 0
1761818 0
1761856 33
1761904 193
1761953 89
1761957 83
1761978 309
1762059 117
1762130 0
1762193 0
1762260 85
1762311 61
1762333 0
1762373 0
1762475 0
1762485 17
1762539 0
1762541 284
1762664 180
1762854 63
1762925 0
1762935 539
1762965 994
1763010 612
1763012 640
1763102 22
1763139 0
1763187 12
1763247 41
1763319 156
1763328 40
1763391 0
1763403 148
1763477 0
1763522 0
1763547 0
1763584 0
1763620 0
1763622 0
1763627 0
1763638 0
1763725 0
1763761 0
1763765 0
1763806 0
1763851 0
1763909 0
1763954 0
1764046 0
1764205 0
1764215 0
1764289 0
1764418 0
1764466 0
1764559 0
1764603 0
1764629 0
1764700 0
1764706 0
1764715 161
1764758 0
1764769 0
1764867 16
1765012 6
1765049 87
1765086 13
1765151 0
1765221 0
1765225 0
1765280 0
1765311 20
1765353 1
1765424 0
1765437 38
1765445 13
1765459 0
1765468 64
1765593 0
1765603 0
1765668 0
1765819 0
1765906 0
1765908 0
1765962 0
1766019 0
1766094 0
1766112 0
1766130 0
1766163 1
1766166 65
1766186 0
1766194 0
1766241 0
1766461 1
1766463 0
1766497 0
1766538 6
1766559 0
1766664 0
1766682 22
1766700 0
1766775 0
1766841 36
1766975 14
1766999 197
1767003 0
1767009 0
1767077 108
1767125 0
1767249 0
1767258 20
1767385 0
1767455 0
1767496 0
1767559 0
1767570 48
1767599 0
1767778 0
1768123 0
1768130 22
1768182 0
1768281 0
1768303 0
1768315 0
1768427 30
1768480 425
1768551 0
1768570 0
1768605 0
1768684 0
1768701 0
1768843 0
1768879 0
1769010 0
1769037 219
1769068 117
1769196 0
1769205 0
1769260 42
1769305 0
1769316 0
1769335 0
1769407 0
1769417 0
1769432 0
1769447 0
1769475 0
1769499 0
1769534 0
1769563 0
1769637 0
1769666 0
1769765 0
1769871 0
1769916 0
1769935 0
1769953 0
1770011 0
1770109 0
1770163 62
1770215 0
1770247 0
1770288 0
1770313 21
1770334 0
1770382 32
1770556 0
1770620 0
1770637 251
1770667 0
1770670 99
1770739 19
1770807 0
1770838 65
1770874 46
1770883 0
1770921 0
1771009 0
1771034 0
1771075 0
1771080 104
1771093 62
1771117 3
1771157 466
1771219 404
1771225 818
1771270 0
1771348 0
1771378 624
1771393 286
1771452 154
1771510 51
1771528 0
1771554 32
1771612 23
1771634 238
1771701 18
1771731 0
1771778 0
1771792 0
1771804 0
1771954 0
1772013 0
1772076 0
1772139 0
1772149 0
1772205 0
1772319 0
1772469 0
1772554 0
1772673 0
1772678 49
1772709 0
1772726 0
1772778 0
1772817 0
1772826 0
1772864 0
1772899 0
1772960 8
1773020 0
1773141 0
1773144 0
1773159 0
1773183 0
1773215 0
1773240 0
1773279 0
1773315 0
1773337 0
1773384 0
1773400 0
1773420 39
1773423 0
1773479 0
1773563 0
1773565 0
1773605 0
1773650 0
1773738 0
1773751 24
1773766 0
1773840 77
1773845 41
1773929 0
1774136 0
1774214 0
1774216 9
1774247 0
1774304 53
1774333 9
1774349 0
1774355 0
1774401 0
1774505 0
1774628 62
1774706 0
1774722 0
1774758 17
1774792 0
1774861 0
1774870 16
1774890 0
1774897 0
1774957 510
1775038 112
1775044 150
1775047 593
1775064 0
1775129 510
1775154 142
1775163 0
1775169 69
1775174 551
1775178 1218
1775196 0
1775211 33
1775244 7
1775349 0
1775378 13
1775464 0
1775630 0
1775803 0
1775860 0
1775883 0
1775974 0
1775986 0
1776075 0
1776097 0
1776130 0
1776256 0
1776462 0
1776610 0
1776625 0
1776627 0
1776689 0
1776849 0
1776941 0
1777029 0
1777362 41
1777369 0
1777375 0
1777760 0
1778060 0
1778428 0
1778574 0
1778624 0
1779034 0
1779099 0
1779230 0
1779354 0
1779778 0
1779804 6
1779912 0
1779936 0
1779980 0
1780014 0
1780239 0
1780271 8
1780438 0
1780506 0
1780540 6
1780608 0
1780635 0
1780640 0
1780644 0
1780651 0
1780907 0
1781052 0
1781117 0
1781283 0
1781346 0
1781634 0
1781868 0
1782029 2
1782064 0
1782084 0
1782125 0
1782166 0
1782183 0
1782195 0
1782291 2
1782394 0
1782529 42
1782599 38
1782621 0
1782670 0
1782739 0
1782937 2
1782981 0
1783002 0
1783129 0
1783248 0
1783253 0
1783257 0
1783350 0
1783385 0
1783451 34
1783479 145
1783635 65
1783674 29
1783691 80
1783783 96
1783820 0
1783920 179
1783957 12
1783999 1
1784009 3
1784117 19
1784198 503
1784243 0
1784333 121
1784368 5
1784372 0
1784429 0
1784431 0
1784440 126
1784454 0
1784489 51
1784498 0
1784530 0
1784576 0
1784626 0
1784673 168
1784676 53
1784731 52
1784753 0
1784791 168
1784807 5
1784905 98
1784946 0
1784968 0
1784994 284
1785070 0
1785112 0
1785118 0
1785206 0
1785221 0
1785262 0
1785270 0
1785304 0
1785307 0
1785410 0
1785424 0
1785532 0
1785550 55
1785622 0
1785770 0
1785781 0
1785788 0
1785884 0
1785896 0
1785937 115
1785996 28
1786038 16
1786211 0
1786223 6
1786410 28
1786496 0
1786515 541
1786573 0
1786585 15
1786592 70
1786614 0
1786705 0
1786734 0
1786825 0
1786887 0
1786916 0
1786947 0
1786974 0
1787132 0
1787219 0
1787252 0
1787309 0
1787360 0
1787403 0
1787514 45
1787574 72
1787598 48
1787790 0
1787803 714
1787805 836
1787813 51
1787857 196
1787952 58
1788015 15
1788137 75
1788209 23
1788318 126
1788366 14
1788404 188
1788471 232
1788493 0
1788498 0
1788543 22
1788691 15
1788768 21
1788784 100
1788826 59
1788847 184
1788891 100
1789158 70
1789198 67
1789206 47
1789225 137
1789296 74
1789321 68
1789345 34
1789507 0
1789591 0
1789687 0
1789824 4
1789831 0
1789847 0
1789886 77
1789898 96
1789902 150
1789967 125
1790012 92
1790037 0
1790123 266
1790188 0
1790193 82
1790278 0
1790426 0
1790609 0
1790771 0
1790827 0
1790909 0
1791060 0
1791083 0
1791134 0
1791241 0
1791296 0
1791331 526
1791385 0
1791394 0
1791414 0
1791765 62
1791806 63
1791969 0
1792026 638
1792117 775
1792119 235
1792164 7
1792196 165
1792233 191
1792329 43
1792376 7
1792476 238
1792626 58
1792651 302
1792653 499
1792695 93
1792721 6
1792744 8
1792859 8
1792944 190
1793066 50
1793079 48
1793130 0
1793214 0
1793226 159
1793267 0
1793273 340
1793364 523
1793409 143
1793490 980
1793508 128
1793521 0
1793551 83
1793607 0
1793625 44
1793735 337
1793741 156
1793796 42
1793875 0
1793886 0
1793896 143
1793903 262
1793948 0
1793962 2
1794045 105
1794059 0
1794067 16
1794147 0
1794178 0
1794196 8
1794257 0
1794259 0
1794403 250
1794468 122
1794546 252
1794695 0
1794717 25
1794719 0
1794828 0
1794915 0
1794970 0
1795173 0
1795363 0
1795465 0
1795467 0
1795504 0
1795659 0
1795702 0
1795955 0
1795969 0
1796046 0
1796066 0
1796087 0
1796098 0
1796263 0
1796305 0
1796322 0
1796325 0
1796353 0
1796402 0
1796607 0
1796705 0
1796825 0
1796841 0
1796855 0
1796882 0
1796949 0
1797059 0
1797116 0
1797156 0
1797290 0
1797372 0
1797395 0
1797460 0
1797601 0
1797657 0
1797798 0
1797804 0
1797838 0
1797849 0
1797896 0
1797935 0
1797944 0
1798162 0
1798183 0
1798239 247
1798243 325
1798267 0
1798281 0
1798286 0
1798405 95
1798451 200
1798481 46
1798518 0
1798545 0
1798554 18
1798599 316
1798708 499
1798795 99
1798900 292
1798951 93
1799011 553
1799068 0
1799081 0
1799252 308
1799293 17
1799314 214
1799364 125
1799368 75
1799376 0
1799401 73
1799459 0
1799510 223
1799520 371
1799531 67
1799562 0
1799588 0
1799594 0
1799686 0
1799959 0
1799967 0
1799991 0
1800055 0
1800180 0
1800249 0
1800323 0
1800374 0
1800476 0
1800576 0
1800690 0
1800712 0
1800792 0
1800877 0
1800919 0
1800958 0
1800968 0
1800984 0
1800996 0
1801030 0
1801094 0
1801139 0
1801182 0
1801224 0
1801249 0
1801266 0
1801274 0
1801411 0
1801417 0
1801446 0
1801459 0
1801505 0
1801553 0
1801622 0
1801633 0
1801676 0
1801779 0
1801880 0
1801925 0
1802025 0
1802061 0
1802076 0
1802088 0
1802103 0
1802130 0
1802167 0
1802306 0
1802387 0
1802401 0
1802412 0
1802445 0
1802467 0
1802545 0
1802565 0
1802581 0
1802683 0
1802694 0
1802740 0
1802758 0
1802768 0
1802918 0
1803096 0
1803111 0
1803165 0
1803256 0
1803282 31
1803289 0
1803307 0
1803384 0
1803520 0
1803532 0
1803542 0
1803760 0
1803769 0
1803806 0
1803981 0
1804029 8
1804155 0
1804181 0
1804286 0
1804315 16
1804414 315
1804416 0
1804454 1
1804549 0
1804646 0
1804661 0
1804709 0
1804829 18
1804846 59
1804856 0
1804896 0
1805000 0
1805133 0
1805163 0
1805356 0
1805499 0
1805691 0
1805709 0
1805784 0
1805809 0
1805812 0
1805909 0
1805946 0
1805984 0
1805998 0
1806023 0
1806106 230
1806239 169
1806281 1
1806296 0
1806538 254
1806656 49
1806703 521
1806752 9
1807033 80
1807053 21
1807237 23
1807299 0
1807328 0
1807387 217
1807503 24
1807656 129
1807685 48
1807696 163
1807742 0
1807762 9
1807774 14
1807864 0
1807884 94
1808023 0
1808052 0
1808106 0
1808156 0
1808238 0
1808305 0
1808485 0
1808540 0
1808608 0
1808626 0
1808719 0
1808735 0
1808752 0
1808758 0
1808762 0
1808778 0
1808831 0
1809031 0
1809049 0
1809217 0
1809235 0
1809294 0
1809307 0
1809352 0
1809358 0
1809451 39
1809648 0
1809752 0
1809851 0
1809962 0
1810051 0
1810173 29
1810379 0
1810422 0
1810480 0
1810615 0
1810725 0
1810749 0
1810803 0
1810856 0
1810930 0
1810961 0
1811016 0
1811056 0
1811104 0
1811211 0
1811259 0
1811299 0
1811319 0
1811343 0
1811414 0
1811565 0
1811599 0
1811721 0
1811724 0
1811735 0
1811885 0
1811917 0
1812021 0
1812084 0
1812138 0
1812212 0
1812250 0
1812388 0
1812446 0
1812461 0
1812501 0
1812523 0
1812542 0
1812622 0
1812627 0
1812649 0
1812669 0
1812680 0
1812701 0
1812899 0
1812993 0
1813052 0
1813095 0
1813111 0
1813149 0
1813155 0
1813189 0
1813191 0
1813219 0
1813232 0
1813246 0
1813260 0
1813336 0
1813387 0
1813398 0
1813414 0
1813490 0
1813593 0
1813612 0
1813630 0
1813647 0
1813672 0
1813765 0
1813790 0
1813807 0
1813855 0
1813867 0
1813920 0
1813965 0
1813981 0
1814038 390
1814225 137
1814280 0
1814620 199
1814707 93
1814731 258
1814746 76
1814755 3
1814760 138
1814781 0
1814850 820
1814860 17
1814924 0
1815260 237
1815370 0
1815382 455
1815391 0
1815409 58
1815430 97
1815538 94
1815549 151
1815638 90
1815691 0
1815710 0
1815735 180
1815755 92
1815792 389
1815794 68
1815807 251
1815820 76
1815873 230
1815987 0
1816059 0
1816079 0
1816089 0
1816160 0
1816175 399
1816309 0
1816330 0
1816346 0
1816513 0
1816523 0
1816922 0
1816958 0
1817132 0
1817140 0
1817254 0
1817322 0
1817349 0
1817503 0
1817605 1
1817626 105
1817652 87
1817661 32
1817781 0
1817796 203
1817868 466
1817916 56
1817954 803
1818016 0
1818050 2
1818104 70
1818126 0
1818155 89
1818180 58
1818227 279
1818262 274
1818365 111
1818476 0
1818515 5
1818549 180
1818561 0
1818657 0
1818684 155
1818779 3
1818912 119
1818975 0
1819148 0
1819159 0
1819166 67
1819341 0
1819375 0
1819396 0
1819525 0
1819586 0
1819596 0
1819649 0
1819689 95
1819773 0
1819867 0
1819899 202
1819901 48
1819907 5
1819943 136
1819953 0
1820038 34
1820086 0
1820103 0
1820406 0
1820415 0
1820452 89
1820481 0
1820599 0
1820659 0
1820670 0
1820674 0
1820791 0
1821019 0
1821181 0
1821229 0
1821253 0
1821377 0
1821381 0
1821443 0
1821927 0
1821956 0
1821981 0
1821984 0
1822205 0
1822279 0
1822468 0
1822485 0
1822536 0
1822728 0
1822781 0
1822787 0
1822818 0
1822864 13
1822927 0
1822939 0
1822967 0
1823025 0
1823097 0
1823154 0
1823283 93
1823287 0
1823396 0
1823433 0
1823448 0
1823505 0
1823524 0
1823534 0
1823577 0
1823618 0
1823666 7
1823733 0
1823795 0
1823808 0
1823862 0
1823907 0
1823957 0
1824109 0
1824138 20
1824162 0
1824185 0
1824283 0
1824338 0
1824395 0
1824434 113
1824454 83
1824524 63
1824559 108
1824566 0
1824669 0
1824751 0
1824875 0
1824899 0
1824926 0
1824948 0
1825001 0
1825086 0
1825223 37
1825236 0
1825338 0
1825415 0
1825640 0
1825745 0
1825758 0
1825822 0
1825838 0
1825851 0
1825904 1
1825907 16
1825928 0
1825940 0
1825943 0
1825964 1
1826094 43
1826198 169
1826399 0
1826410 520
1826445 75
1826587 333
1826601 0
1826668 103
1826687 369
1826701 43
1826722 1168
1826768 80
1826855 348
1827000 349
1827041 2194
1827107 159
1827150 108
1827206 328
1827210 0
1827240 545
1827333 91
1827367 0
1827403 41
1827435 35
1827490 0
1827502 0
1827550 0
1827617 565
1827636 666
1827667 449
1827690 327
1827722 186
1827745 0
1827754 15
1827772 1
1827801 279
1827836 136
1827913 281
1827950 295
1827957 141
1827969 17
1827976 0
1828080 0
1828103 238
1828108 161
1828291 482
1828431 105
1828510 306
1828517 231
1828613 149
1828828 0
1828866 128
1829136 36
1829169 123
1829186 389
1829203 0
1829217 0
1829290 0
1829319 0
1829329 0
1829479 0
1829514 0
1829534 47
1829592 57
1829628 15
1829820 0
1829892 35
1829988 96
1830004 88
1830028 13
1830045 394
1830140 27
1830323 0
1830341 0
1830356 0
1830397 236
1830455 479
1830507 0
1830572 0
1830587 0
1830652 234
1830673 181
1830755 0
1830812 0
1830914 0
1830923 0
1831082 0
1831151 0
1831177 0
1831211 0
1831225 0
1831232 0
1831270 0
1831284 0
1831328 0
1831642 0
1831702 0
1831729 0
1831735 0
1831769 0
1831777 0
1831824 0
1831837 0
1831937 0
1831991 0
1832059 0
1832139 0
1832146 0
1832221 0
1832300 0
1832405 0
1832681 0
1832705 0
1832873 0
1832885 0
1832900 0
1832960 0
1832990 0
1833003 0
1833029 0
1833059 0
1833311 0
1833347 62
1833470 0
1833481 5
1833494 0
1833508 0
1833541 0
1833573 0
1833588 0
1833595 0
1833618 0
1833635 0
1833710 0
1833866 0
1834031 0
1834153 0
1834260 0
1834489 0
1834646 0
1834673 0
1834691 0
1834709 0
1834793 0
1834897 0
1835011 0
1835345 0
1835419 0
1835474 0
1835645 0
1835704 0
1835723 0
1835782 0
1835868 0
1835934 0
1836099 0
1836153 0
1836189 0
1836365 0
1836448 63
1836546 413
1836604 690
1836624 161
1836643 9
1836661 129
1836664 40
1836714 28
1836748 8
1836787 217
1836811 355
1836831 168
1836848 813
1836906 706
1836931 49
1836947 0
1836999 105
1837023 0
1837054 0
1837342 0
1837354 0
1837357 0
1837363 7
1837366 0
1837381 32
1837383 0
1837402 2
1837404 0
1837416 0
1837516 0
1837540 0
1837621 45
1837644 2
1837696 37
1837750 207
1837753 1
1837779 0
1837815 0
1837822 71
1837951 6
1838002 16
1838022 0
1838059 12
1838085 0
1838128 169
1838167 0
1838248 0
1838272 0
1838348 31
1838470 45
1838500 4
1838566 72
1838606 48
1838734 77
1838809 1
1838878 9
1839038 1
1839208 97
1839219 721
1839235 84
1839261 2
1839323 0
1839333 562
1839354 281
1839392 121
1839426 184
1839466 159
1839509 157
1839523 86
1839547 348
1839552 141
1839820 72
1839873 294
1839898 0
1839934 65
1839949 0
1839976 396
1840005 11
1840046 265
1840050 956
1840178 32
1840231 107
1840336 192
1840349 143
1840408 349
1840498 73
1840500 3226
1840511 182
1840545 628
1840573 0
1840600 0
1840639 0
1840654 15
1840656 69
1840737 0
1840778 257
1840828 382
1840984 96
1841005 27
1841029 485
1841152 7
1841161 0
1841164 366
1841188 72
1841252 0
1841350 116
1841361 553
1841436 473
1841542 244
1841550 0
1841570 46
1841605 119
1841652 101
1841655 342
1841679 0
1841850 0
1841868 105
1841896 105
1841899 218
1841921 155
1841940 344
1842155 0
1842289 10
1842377 0
1842387 77
1842391 0
1842393 39
1842408 2
1842426 98
1842448 0
1842460 0
1842462 0
1842476 0
1842512 0
1842568 0
1842572 0
1842622 0
1842649 0
1842833 0
1842889 208
1842899 0
1842974 210
1842995 463
1843344 103
1843370 75
1843457 101
1843553 571
1843575 261
1843591 269
1843632 115
1843645 160
1843653 28
1843677 126
1843687 2949
1843697 0
1843838 0
1843900 270
1843921 107
1844056 33
1844062 52
1844077 29
1844211 0
1844244 0
1844263 68
1844575 0
1844707 1
1844836 0
1844848 0
1844866 2
1844869 0
1844947 0
1845211 40
1845264 0
1845310 21
1845363 0
1845383 0
1845511 163
1845524 0
1845553 0
1845581 0
1845820 11
1845889 0
1845955 0
1846057 1
1846090 0
1846117 3
1846204 0
1846208 60
1846237 26
1846339 13
1846382 124
1846428 8
1846449 36
1846570 1
1846667 0
1846752 309
1846786 79
1846855 0
1846896 0
1846912 0
1846990 104
1847000 0
1847021 0
1847039 194
1847149 491
1847252 6
1847323 180
1847431 0
1847462 0
1847575 313
1847591 0
1847673 0
1847735 0
1847857 82
1848037 60
1848232 298
1848266 2
1848396 135
1848402 0
1848518 0
1848629 70
1848749 0
1848768 0
1848860 237
1848902 42
1848904 152
1848944 3
1848993 0
1849057 0
1849202 5
1849220 74
1849231 0
1849297 0
1849334 92
1849373 0
1849429 19
1849550 0
1849582 30
1849596 30
1849620 34
1849761 0
1849823 1
1849827 103
1849831 42
1849863 0
1849957 4
1849990 0
1850026 0
1850074 0
1850125 12
1850216 0
1850225 0
1850233 0
1850249 72
1850267 0
1850397 0
1850406 0
1850445 0
1850454 0
1850839 0
1850855 114
1850906 8
1850965 0
1850983 0
1851008 340
1851015 70
1851040 25
1851071 19
1851095 30
1851106 0
1851117 0
1851163 116
1851299 46
1851322 39
1851446 0
1851573 89
1851616 0
1851683 87
1851748 2
1851806 0
1851865 25
1851907 61
1851957 41
1851978 0
1852021 0
1852045 0
1852310 0
1852349 0
1852362 0
1852456 0
1852465 0
1852471 0
1852567 0
1852632 0
1852672 0
1852711 0
1852797 11
1852876 130
1852903 0
1852912 0
1852981 0
1853126 0
1853173 690
1853194 0
1853253 0
1853277 0
1853316 0
1853322 0
1853342 0
1853409 0
1853420 0
1853599 0
1853661 295
1853709 1
1853736 83
1853745 257
1853848 106
1853910 1161
1853979 108
1854044 292
1854076 9
1854291 318
1854356 66
1854400 109
1854515 306
1854541 761
1854620 157
1854640 0
1854702 305
1854816 0
1854819 131
1854861 457
1854949 171
1855000 244
1855009 0
1855072 183
1855120 213
1855127 328
1855147 43
1855189 438
1855234 959
1855255 283
1855269 69
1855323 67
1855333 171
1855337 585
1855393 92
1855474 254
1855490 18
1855532 163
1855598 570
1855651 307
1855670 0
1855674 140
1855689 196
1855695 0
1855702 158
1855720 45
1855739 95
1855748 314
1855763 53
1855795 2
1855935 1959
1855982 16
1856022 19
1856180 116
1856211 36
1856245 105
1856279 17
1856334 15
1856350 243
1856431 24
1856503 0
1856515 0
1856538 2
1856552 174
1856624 5
1856651 78
1856680 54
1856694 96
1856798 256
1856880 0
1856901 230
1857401 91
1857403 769
1857424 19
1857496 0
1857601 31
1857653 9
1857670 6
1857691 0
1857722 255
1857737 67
1857782 79
1857865 55
1857944 184
1857954 41
1858036 61
1858108 0
1858136 184
1858215 55
1858296 511
1858386 85
1858393 993
1858431 99
1858527 53
1858579 120
1858605 0
1858621 0
1858670 52
1858791 0
1858912 0
1858952 0
1859014 0
1859209 0
1859216 0
1859257 0
1859286 0
1859306 0
1859326 0
1859388 0
1859421 0
1859633 0
1859765 0
1859770 0
1859820 0
1859928 0
1859947 0
1859975 0
1859979 0
1859995 0
1860006 0
1860050 0
1860090 0
1860106 0
1860280 0
1860325 0
1860374 0
1860440 0
1860473 0
1860513 0
1860550 0
1860663 0
1860681 0
1860797 0
1860815 0
1860822 0
1860846 0
1860865 0
1860963 0
1861057 0
1861071 0
1861215 0
1861312 0
1861706 0
1861786 0
1861922 0
1861972 0
1862076 0
1862171 0
1862311 355
1862313 637
1862334 0
1862348 36
1862368 583
1862384 1205
1862421 326
1862433 8
1862439 62
1862458 0
1862461 50
1862727 180
1862781 62
1862959 44
1863031 32
1863048 41
1863082 167
1863098 0
1863119 413
1863156 336
1863206 239
1863240 0
1863327 2
1863429 26
1863450 0
1863546 0
1863555 0
1863585 7
1863612 63
1863648 0
1863730 31
1863771 0
1863804 227
1863897 152
1863901 1
1863960 3
1864006 165
1864014 233
1864061 117
1864113 33
1864173 0
1864245 58
1864289 2
1864434 0
1864491 166
1864639 0
1864671 0
1864678 4
1864817 64
1864923 0
1864955 0
1865121 15
1865123 381
1865210 67
1865221 574
1865322 67
1865329 218
1865371 257
1865410 349
1865440 477
1865451 447
1865571 0
1865633 0
1865678 0
1865781 0
1865948 0
1865968 0
1865978 0
1866050 0
1866100 0
1866136 0
1866206 0
1866255 0
1866292 0
1866380 0
1866392 0
1866413 0
1866775 0
1867424 0
1867746 0
1867813 0
1867834 258
1867944 0
1868208 0
1868483 0
1868496 0
1868789 0
1868805 0
1868858 0
1868860 0
1868969 0
1869233 0
1869338 0
1869540 0
1869612 0
1869797 0
1870014 0
1870201 0
1870378 0
1870440 0
1870521 0
1871073 217
1871120 0
1871217 549
1871352 0
1871387 0
1871427 0
1871502 0
1871576 0
1871609 0
1871621 0
1871778 0
1871804 0
1871931 0
1871966 0
1871972 0
1872176 0
1872296 0
1872311 0
1872390 0
1872440 0
1872461 0
1872509 0
1872747 0
1873236 0
1873449 0
1873481 0
1873602 0
1873743 0
1873745 0
1873796 0
1874090 12
1874104 167
1874199 0
1874205 34
1874259 23
1874334 221
1874610 70
1874673 65
1874682 578
1874820 6
1874847 23
1874881 152
1874913 237
1875240 115
1875254 148
1875282 0
1875439 0
1875569 319
1875580 219
1875582 19
1875787 152
1875826 111
1875874 612
1875912 0
1876074 19
1876081 82
1876292 0
1876381 3
1876443 13
1877042 0
1877049 0
1877073 0
1877287 0
1877445 0
1877563 0
1877625 0
1877637 0
1877685 0
1877707 0
1877713 0
1877776 0
1877859 0
1878016 0
1878044 0
1878053 0
1878167 0
1878375 0
1878394 3
1878538 64
1878562 0
1878568 0
1878656 0
1879063 0
1879110 0
1879257 0
1879343 85
1879345 2
1879367 0
1879555 0
1879619 0
1879655 0
1879700 0
1879771 0
1879845 0
1879870 0
1879917 0
1879944 0
1879950 0
1880021 0
1880069 0
1880091 0
1880103 0
1880112 0
1880158 0
1880219 0
1880231 0
1880296 0
1880322 36
1880433 0
1880620 0
1880628 0
1880700 0
1880747 0
1880827 83
1880866 0
1880993 1
1881011 0
1881053 0
1881104 0
1881113 284
1881165 0
1881188 0
1881294 0
1881412 0
1881455 0
1881471 0
1881521 34
1881682 0
1881731 0
1881836 0
1881900 0
1881977 59
1881979 0
1882045 0
1882083 0
1882114 0
1882171 0
1882184 0
1882197 0
1882217 0
1882224 0
1882265 0
1882470 0
1882472 0
1882772 0
1882831 0
1882924 0
1883073 0
1883418 0
1883436 141
1883438 0
1883448 0
1883554 0
1883580 115
1883626 0
1883890 0
1883934 0
1883940 0
1884007 0
1884074 0
1884089 0
1884225 0
1884237 0
1884256 0
1884377 50
1884398 0
1884412 0
1884513 0
1884528 0
1884705 245
1884753 0
1884755 0
1884807 0
1884893 0
1884917 0
1884923 0
1885093 11
1885218 0
1885233 0
1885418 0
1885426 0
1885679 0
1885732 0
1885836 0
1885890 0
1885892 0
1885965 0
1886105 0
1886108 0
1886115 28
1886157 2
1886182 0
1886230 0
1886406 0
1886494 0
1886555 0
1886632 0
1886770 0
1886978 0
1887009 0
1887014 0
1887136 0
1887175 0
1887254 0
1887306 0
1887416 0
1887420 0
1887545 131
1887548 170
1887552 36
1887709 20
1887824 1
1887939 0
1888018 0
1888177 0
1888299 0
1888323 1
1888330 0
1888379 0
1888471 0
1888591 0
1888607 35
1888611 405
1888638 0
1888642 54
1888760 0
1888851 105
1888970 0
1888979 0
1889008 0
1889023 0
1889061 194
1889087 0
1889230 0
1889255 0
1889258 0
1889311 0
1889396 0
1889589 9
1889598 7
1889698 220
1889829 0
1889929 0
1890043 14
1890225 0
1890240 80
1890367 29
1890495 9
1890523 0
1890595 0
1890625 0
1890739 58
1890761 0
1890807 0
1890850 63
1890884 34
1890911 256
1891010 0
1891021 102
1891037 0
1891070 0
1891106 28
1891111 0
1891119 22
1891129 0
1891145 0
1891169 0
1891179 0
1891206 0
1891211 107
1891271 0
1891273 0
1891318 0
1891400 52
1891441 0
1891676 83
1891739 0
1891886 2
1891979 104
1891983 56
1892172 0
1892179 155
1892271 8
1892502 0
1892583 160
1892679 38
1892715 130
1892820 2
1892856 0
1892906 1
1892911 44
1892914 60
1892935 0
1893101 118
1893146 37
1893181 0
1893213 282
1893262 40
1893285 360
1893471 601
1893477 819
1893525 100
1893555 0
1893570 89
1893646 1409
1893708 35
1893840 0
1893863 181
1893914 55
1893944 0
1893972 173
1894165 88
1894182 1
1894205 0
1894225 291
1894373 0
1894391 36
1894421 0
1894456 186
1894711 335
1894720 0
1894815 5
1894826 0
1894848 420
1895010 0
1895036 129
1895150 0
1895302 0
1895331 94
1895354 52
1895411 81
1895468 89
1895525 66
1895582 27
1895651 31
1895743 0
1895810 0
1895876 195
1895891 0
1895929 0
1895952 88
1895960 0
1896004 30
1896076 0
1896172 39
1896192 75
1896226 30
1896250 18
1896276 1
1896279 116
1896303 122
1896314 0
1896333 36
1896336 0
1896465 3
1896512 0
1896545 0
1896552 0
1896624 0
1896627 0
1896664 24
1896673 5
1896734 0
1896753 0
1896776 0
1896806 24
1896816 207
1896820 139
1896855 0
1896863 0
1896865 229
1896874 45
1896877 4
1896933 2
1896957 64
1896965 0
1896987 0
1897018 1
1897054 0
1897212 0
1897280 0
1897354 70
1897416 107
1897444 117
1897456 5
1897468 166
1897601 0
1897683 0
1897773 0
1897816 0
1897876 118
1898008 13
1898041 74
1898125 448
1898272 0
1898288 9
1898301 0
1898314 0
1898364 0
1898484 84
1898513 0
1898556 0
1898594 0
1898745 0
1898766 36
1898772 94
1898833 156
1898961 25
1898968 0
1899006 88
1899048 0
1899209 0
1899237 90
1899261 74
1899353 0
1899363 0
1899369 77
1899378 0
1899489 73
1899591 177
1899594 345
1899659 89
1899690 31
1899949 9
1899951 0
1900022 0
1900036 0
1900172 29
1900180 143
1900183 194
1900259 524
1900293 2
1900399 0
1900472 0
1900543 0
1900547 520
1900614 91
1900634 154
1900721 105
1900772 205
1900805 300
1901070 44
1901164 0
1901169 108
1901181 215
1901416 0
1901429 0
1901467 0
1901483 0
1901668 0
1901736 0
1901777 308
1901782 1
1901792 6
1901843 0
1901960 0
1902022 8
1902088 0
1902117 0
1902134 0
1902149 83
1902198 0
1902283 0
1902381 0
1902511 148
1902568 0
1902646 0
1902808 0
1902862 0
1902977 0
1903009 124
1903019 1
1903048 0
1903174 0
1903527 0
1903558 0
1903758 187
1903809 0
1903843 0
1903923 57
1903972 0
1904157 39
1904376 0
1904385 0
1904418 0
1904428 95
1904465 197
1904507 0
1904555 52
1904564 0
1904630 0
1904686 0
1904699 0
1904746 0
1904816 227
1904819 127
1905041 5
1905070 0
1905089 50
1905168 156
1905200 0
1905257 307
1905278 291
1905297 169
1905316 43
1905470 0
1905493 391
1905526 110
1905767 113
1905771 159
1905860 196
1905867 0
1906093 18
1906140 139
1906175 274
1906184 87
1906240 300
1906273 0
1906290 0
1906298 0
1906306 0
1906308 0
1906352 0
1906365 0
1906466 54
1906486 30
1906513 0
1906526 56
1906550 0
1906617 0
1906764 36
1906777 0
1906828 0
1907202 79
1907209 0
1907230 48
1907260 0
1907286 114
1907307 0
1907318 0
1907510 112
1907515 32
1907566 199
1907571 172
1907733 0
1907741 74
1907756 0
1907895 0
1907953 126
1907995 0
1908038 0
1908062 0
1908077 43
1908220 0
1908475 0
1908481 0
1908495 0
1908543 0
1908581 0
1908745 0
1908900 0
1909019 79
1909029 0
1909243 0
1909400 0
1909490 0
1909556 0
1909630 0
1909677 0
1909685 0
1909706 0
1909964 0
1910121 27
1910125 57
1910132 0
1910136 3
1910162 0
1910216 0
1910276 46
1910283 0
1910424 0
1910437 0
1910441 0
1910504 0
1910528 0
1910676 0
1910678 0
1910700 0
1910717 0
1910813 0
1910891 0
1910937 0
1911119 0
1911224 0
1911235 0
1911339 0
1911402 163
1911490 0
1911524 0
1911540 0
1911559 0
1911653 0
1911685 6
1911692 0
1911843 0
1911869 0
1911971 49
1912006 0
1912041 603
1912067 0
1912129 0
1912140 266
1912154 0
1912237 78
1912318 0
1912378 0
1912393 10
1912429 63
1912589 0
1912622 62
1912646 236
1912663 167
1912836 0
1912894 0
1912929 0
1913041 364
1913087 1
1913135 41
1913189 331
1913195 199
1913265 220
1913269 134
1913546 0
1913588 105
1913707 0
1913733 0
1913993 0
1914000 0
1914011 0
1914018 0
1914097 0
1914112 0
1914136 0
1914258 0
1914352 0
1914361 0
1914367 0
1914403 0
1914407 0
1914683 0
1914774 0
1914824 0
1914830 0
1914849 0
1914919 56
1914944 0
1914957 0
1914981 56
1915012 0
1915094 0
1915147 15
1915166 0
1915232 0
1915255 0
1915283 0
1915294 29
1915383 0
1915391 0
1915421 5
1915436 91
1915490 41
1915661 0
1915701 37
1915729 0
1915823 5
1915832 432
1915860 155
1915892 0
1915900 0
1915911 13
1915915 0
1915936 0
1915943 0
1916050 0
1916136 59
1916139 72
1916255 115
1916530 0
1916558 0
1916564 3
1916574 0
1916619 13
1916670 0
1916679 9
1916844 51
1917029 5
1917062 94
1917415 45
1917442 929
1917467 257
1917539 0
1917579 7
1917593 0
1917623 102
1917741 37
1917746 118
1917799 250
1917971 231
1918127 20
1918148 74
1918235 19
1918282 0
1918391 152
1918422 0
1918467 0
1918654 0
1918731 0
1918744 0
1918819 0
1918828 0
1918841 0
1919142 0
1919349 0
1919479 0
1919536 0
1919667 0
1919696 0
1919754 0
1919813 0
1919886 0
1919889 113
1920019 0
1920038 22
1920078 150
1920178 0
1920203 0
1920251 223
1920387 161
1920571 144
1920644 0
1920655 55
1920759 0
1920782 0
1921104 0
1921181 0
1921261 0
1921412 4
1921444 154
1921472 51
1921474 0
1921487 0
1921493 0
1921568 0
1921616 0
1921634 0
1921729 0
1921758 0
1921866 0
1921881 0
1921910 0
1921919 0
1922029 0
1922154 0
1922211 0
1922422 0
1922518 0
1922559 0
1922638 0
1922679 122
1922721 15
1922809 0
1922837 0
1922858 0
1922877 0
1922951 0
1922959 7
1922971 0
1922986 0
1923038 1
1923176 0
1923333 183
1923398 0
1923645 0
1923687 0
1923698 0
1923734 83
1923852 0
1923920 0
1923947 0
1923976 0
1923996 0
1924072 0
1924119 0
1924132 0
1924168 0
1924200 0
1924214 0
1924257 0
1924305 0
1924351 0
1924399 0
1924473 0
1924557 0
1924569 0
1924597 0
1924604 0
1924613 0
1924756 0
1924766 0
1924777 0
1924969 0
1925103 0
1925160 0
1925179 0
1925221 0
1925229 0
1925260 0
1925278 0
1925342 0
1925356 0
1925470 0
1925532 0
1925564 0
1925607 0
1925626 0
1925646 0
1925680 0
1925718 0
1925762 26
1925768 0
1925780 0
1925954 0
1926029 0
1926151 0
1926232 0
1926286 0
1926307 0
1926336 0
1926555 1
1926581 103
1926609 51
1926664 20
1926759 50
1926811 0
1926836 0
1926969 107
1927072 0
1927074 12
1927135 61
1927152 122
1927158 0
1927260 38
1927455 0
1927463 0
1927503 32
1927532 0
1927548 79
1927579 288
1927583 1257
1927587 374
1927715 16
1927938 42
1928019 105
1928060 20
1928069 180
1928096 1
1928135 60
1928153 159
1928261 128
1928330 91
1928354 8
1928426 0
1928515 0
1928563 0
1928571 0
1928583 0
1928586 0
1928595 0
1928625 0
1928680 0
1928693 3
1928789 38
1928807 0
1928846 80
1928873 0
1928915 18
1929029 53
1929056 115
1929121 94
1929132 124
1929141 254
1929155 107
1929180 76
1929238 160
1929240 457
1929249 0
1929320 0
1929345 244
1929410 0
1929491 102
1929537 41
1929582 0
1929591 10
1929693 216
1929759 578
1929811 418
1929888 8
1929893 62
1930007 18
1930119 91
1930163 9
1930234 69
1930273 0
1930282 144
1930375 44
1930401 0
1930596 0
1930684 197
1930789 11
1931089 77
1931143 23
1931212 89
1931284 0
1931340 18
1931381 33
1931444 57
1931456 781
1931458 645
1931481 10
1931498 0
1931529 0
1931543 0
1931565 0
1931584 0
1931640 0
1931683 44
1931722 61
1931749 484
1931761 0
1931772 0
1931862 567
1931865 111
1931880 16
1931894 9
1931915 138
1931929 0
1931939 205
1932052 0
1932194 33
1932200 451
1932236 218
1932285 61
1932365 9
1932440 242
1932521 125
1932608 170
1932658 123
1932669 307
1932695 0
1932740 0
1932753 39
1932796 79
1932834 0
1933084 0
1933100 189
1933148 457
1933156 216
1933307 72
1933313 664
1933349 99
1933401 78
1933497 34
1933522 0
1933536 11
1933637 0
1933722 100
1933724 516
1933728 486
1933753 1
1933894 0
1933925 120
1933930 0
1933934 0
1933940 0
1933956 0
1933964 49
1933973 0
1934019 0
1934022 0
1934029 0
1934035 0
1934037 0
1934044 0
1934093 66
1934168 581
1934176 56
1934180 2
1934187 0
1934230 0
1934301 153
1934307 0
1934370 0
1934410 0
1934433 15
1934440 111
1934491 0
1934611 0
1934651 390
1934663 168
1934708 0
1934721 0
1934770 59
1934811 2
1934864 380
1934867 845
1934886 108
1934899 1
1934910 0
1934965 0
1935005 31
1935097 0
1935145 122
1935206 186
1935309 0
1935331 0
1935343 0
1935464 486
1935667 202
1935821 1050
1935849 11
1935855 210
1936015 736
1936070 503
1936113 84
1936172 153
1936205 223
1936242 58
1936391 0
1936398 22
1936452 0
1936608 0
1936633 0
1936659 0
1936705 0
1936812 0
1936885 0
1936903 0
1936909 0
1936982 0
1937046 0
1937064 0
1937079 0
1937104 0
1937168 0
1937235 0
1937272 0
1937367 0
1937499 90
1937530 75
1937644 35
1937676 0
1937687 15
1937739 43
1937791 207
1937842 29
1938039 250
1938055 0
1938157 22
1938179 36
1938193 0
1938229 31
1938240 208
1938314 0
1938333 258
1938410 28
1938434 0
1938512 34
1938541 82
1938580 16
1938616 54
1938628 0
1938706 0
1938990 0
1939063 0
1939077 0
1939190 0
1939282 0
1939385 0
1939421 0
1939500 0
1939506 0
1939582 0
1939609 0
1939621 0
1939675 0
1939719 0
1939769 0
1939813 0
1939818 0
1939842 0
1939873 0
1939927 0
1940115 0
1940125 2
1940222 0
1940331 0
1940379 0
1940455 0
1940486 0
1940520 0
1940671 0
1940905 0
1941095 0
1941195 0
1941225 0
1941236 0
1941572 0
1941705 0
1941744 0
1941753 0
1941768 0
1941777 0
1941806 0
1941818 0
1941820 0
1941830 0
1941834 0
1941839 0
1941850 0
1942135 8
1942191 0
1942354 0
1942363 8
1942591 0
1942618 0
1942636 110
1942651 167
1942816 0
1942858 0
1942870 0
1943069 207
1943114 4
1943272 0
1943284 0
1943340 78
1943459 0
1943571 0
1943624 42
1943669 0
1943905 24
1943963 0
1943981 1
1943984 484
1943990 0
1944132 197
1944147 0
1944155 0
1944239 2
1944377 190
1944439 263
1944532 486
1944583 73
1944686 264
1944917 137
1945235 58
1945351 227
1945414 27
1945490 207
1945533 0
1945545 275
1945851 0
1945891 0
1946064 29
1946223 0
1946272 0
1946331 109
1946383 0
1946468 101
1946501 33
1946510 189
1946522 319
1946540 0
1946573 0
1946633 0
1946689 10
1946703 13
1946744 0
1946757 0
1946761 347
1946773 132
1946845 57
1946875 0
1946927 0
1947026 0
1947056 84
1947095 36
1947102 0
1947130 58
1947149 20
1947169 95
1947192 0
1947218 0
1947285 40
1947485 26
1947542 0
1947648 0
1947654 0
1947707 404
1947925 0
1947960 288
1947999 478
1948023 290
1948032 403
1948035 308
1948324 222
1948362 58
1948428 70
1948498 393
1948617 0
1948635 132
1948678 13
1948749 0
1948758 3
1948803 211
1948869 61
1948908 260
1948923 302
1948968 0
1949142 644
1949170 320
1949232 31
1949396 10
1949569 0
1949618 131
1949744 102
1949771 0
1949834 514
1949927 194
1949975 0
1950057 240
1950102 68
1950108 51
1950132 49
1950188 74
1950326 172
1950350 0
1950401 154
1950474 1104
1950587 0
1950605 65
1950630 103
1950633 5
1950642 0
1950658 342
1950664 281
1950677 15
1950750 3
1950773 282
1950800 0
1950820 68
1950887 0
1950903 0
1950936 34
1950963 91
1951042 0
1951071 140
1951213 2
1951222 128
1951263 713
1951342 15
1951416 1
1951500 251
1951528 0
1951587 0
1951680 5
1951722 0
1951732 4
1951741 0
1951762 126
1951824 95
1951930 12
1952060 70
1952168 31
1952348 1
1952368 202
1952372 516
1952506 194
1952542 0
1952809 12
1952812 10
1952864 552
1952992 4
1953073 0
1953091 0
1953139 24
1953210 224
1953256 258
1953279 112
1953331 62
1953345 551
1953655 39
1953778 83
1953818 0
1953878 55
1953898 98
1953901 348
1953922 0
1953944 0
1953958 30
1953982 0
1954018 0
1954021 45
1954106 0
1954149 0
1954184 62
1954186 0
1954215 56
1954236 82
1954287 0
1954430 91
1954450 12
1954544 317
1954580 52
1954794 0
1954824 0
1954877 0
1954910 0
1954912 2
1954918 0
1954934 0
1954999 167
1955004 90
1955006 0
1955012 0
1955066 0
1955144 0
1955190 32
1955192 0
1955223 0
1955254 0
1955287 0
1955295 75
1955307 0
1955331 0
1955530 12
1955580 96
1955693 137
1955724 176
1955813 12
1955825 6
1955972 333
1955984 0
1956090 22
1956111 0
1956285 0
1956333 32
1956368 0
1956444 0
1956474 0
1956502 0
1956518 0
1956567 0
1956575 53
1956635 0
1956670 0
1956692 116
1956756 0
1956780 0
1956786 0
1956808 0
1956827 0
1956888 0
1956974 0
1956986 66
1957034 20
1957147 18
1957160 3
1957367 42
1957369 231
1957378 42
1957411 0
1957522 20
1957560 0
1957631 1
1957643 0
1957676 68
1957715 0
1957793 60
1957908 0
1958025 21
1958028 34
1958063 0
1958089 4
1958109 46
1958151 112
1958165 200
1958201 0
1958238 275
1958268 359
1958295 0
1958355 4
1958420 0
1958559 6
1958637 11
1958660 323
1958778 29
1958859 0
1958910 0
1959006 89
1959099 37
1959190 141
1959244 62
1959391 266
1959478 0
1959484 5
1959547 40
1959563 0
1959572 78
1959646 9
1959659 6
1959803 449
1959842 0
1960122 4
1960264 330
1960319 0
1960413 59
1960439 57
1960511 91
1960569 409
1960604 95
1960614 0
1960657 6
1960666 0
1960715 122
1960719 301
1960735 5
1960754 0
1960783 45
1960872 30
1960967 463
1961035 0
1961093 0
1961119 256
1961170 33
1961198 0
1961231 65
1961283 2
1961292 178
1961426 0
1961538 16
1961553 119
1961595 0
1961630 134
1961719 0
1961773 0
1961799 28
1961832 95
1961874 0
1961888 34
1961899 76
1961968 67
1962035 32
1962077 78
1962164 11
1962176 0
1962255 0
1962280 112
1962289 66
1962304 2
1962330 0
1962391 144
1962394 8
1962435 0
1962475 130
1962481 573
1962556 318
1962581 71
1962616 66
1962629 0
1962688 159
1962746 0
1962820 98
1962859 55
1962865 0
1962907 178
1962957 0
1962979 24
1963033 0
1963147 773
1963207 85
1963216 18
1963255 2
1963384 693
1963495 25
1963504 108
1963530 257
1963615 191
1963711 0
1963792 116
1963819 24
1963846 543
1963852 513
1963894 8
1963924 51
1963969 1534
1964050 21
1964090 38
1964232 270
1964236 100
1964283 0
1964304 90
1964334 134
1964661 55
1964676 488
1964688 628
1964727 0
1964811 167
1964906 165
1964956 0
1964997 37
1965081 62
1965276 72
1965432 0
1965462 0
1965540 0
1965584 101
1965608 73
1965706 29
1965911 27
1965936 102
1965956 0
1965984 0
1965996 44
1966002 57
1966020 0
1966087 82
1966174 20
1966268 99
1966274 442
1966310 0
1966430 33
1966441 315
1966447 102
1966468 21
1966537 102
1966547 166
1966549 332
1966646 31
1966686 274
1966836 159
1966927 96
1966947 0
1966968 0
1966978 0
1967043 231
1967047 0
1967056 0
1967071 0
1967106 0
1967122 36
1967166 38
1967213 201
1967257 0
1967278 0
1967286 108
1967296 36
1967327 34
1967435 122
1967482 26
1967501 15
1967525 0
1967579 0
1967657 337
1967661 185
1967672 42
1967690 34
1967692 49
1967751 122
1967808 0
1967850 0
1967891 8
1967928 519
1967984 61
1968028 0
1968112 257
1968114 42
1968135 291
1968141 1
1968255 0
1968311 0
1968374 26
1968518 60
1968530 34
1968545 214
1968560 194
1968658 0
1968689 800
1968725 145
1968767 13
1968801 253
1968870 0
1968908 60
1968953 401
1968959 1270
1969033 160
1969049 0
1969094 350
1969134 62
1969183 143
1969271 769
1969444 0
1969463 264
1969541 629
1969544 783
1969583 185
1969598 54
1969619 69
1969646 0
1969713 0
1969723 4
1969784 798
1969921 0
1970068 0
1970182 14
1970258 5
1970269 0
1970275 0
1970309 14
1970354 38
1970381 230
1970388 46
1970414 0
1970426 0
1970436 0
1970545 168
1970629 561
1970666 63
1970702 0
1970816 172
1970885 950
1970888 803
1970913 372
1970962 131
1970990 1
1971111 0
1971145 627
1971181 190
1971202 48
1971238 0
1971381 177
1971385 70
1971404 39
1971462 39
1971491 1
1971503 0
1971514 25
1971606 106
1971646 159
1971657 0
1971728 0
1971740 0
1971785 0
1971855 590
1971978 0
1972004 14
1972050 0
1972126 33
1972216 101
1972262 3
1972294 33
1972430 243
1972450 0
1972516 172
1972687 121
1972707 331
1972741 779
1972748 107
1972927 48
1973201 0
1973359 100
1973622 9
1973675 158
1973843 335
1973851 0
1973879 1832
1973899 0
1973985 1
1974063 12
1974093 0
1974128 3
1974188 0
1974664 8
1974731 0
1974733 370
1974788 532
1974872 147
1974885 26
1974927 308
1975080 10
1975156 0
1975172 618
1975328 0
1975402 0
1975472 472
1975527 0
1975596 251
1975705 0
1975712 128
1975736 260
1975818 117
1976065 5
1976166 0
1976179 131
1976183 274
1976225 142
1976259 18
1976356 457
1976667 164
1976679 0
1976721 506
1976723 557
1976763 0
1976794 0
1976903 20
1976991 424
1977059 286
1977080 451
1977233 38
1977283 2
1977329 134
1977380 60
1977403 0
1977440 190
1977470 1
1977473 146
1977500 201
1977554 10
1977630 149
1977632 34
1977674 106
1977694 0
1977729 214
1977787 0
1977799 20
1977835 17
1977841 35
1977886 1
1977942 36
1977965 168
1977972 203
1978003 7
1978132 121
1978148 15
1978155 178
1978252 70
1978270 0
1978286 0
1978289 32
1978297 0
1978302 0
1978305 0
1978347 0
1978381 25
1978405 0
1978426 312
1978471 35
1978474 0
1978518 76
1978597 166
1978814 127
1978816 178
1978837 29
1978844 27
1978846 0
1978858 0
1978980 432
1978984 95
1979027 35
1979049 96
1979064 0
1979137 0
1979192 205
1979220 0
1979338 174
1979384 0
1979405 0
1979473 0
1979503 0
1979529 0
1979712 46
1979750 74
1979755 0
1979763 0
1979928 0
1979972 0
1980023 56
1980053 0
1980059 7
1980130 0
1980184 0
1980197 86
1980419 21
1980434 106
1980478 0
1980543 0
1980675 3
1980762 0
1980923 17
1981040 0
1981042 87
1981051 0
1981145 81
1981212 0
1981410 13
1981509 26
1981549 2
1981602 0
1981615 0
1981658 0
1981686 0
1981758 0
1981777 0
1981915 0
1982253 5
1982345 37
1982390 0
1982412 0
1982450 0
1982467 0
1982490 0
1982531 0
1982534 129
1982583 0
1982588 0
1982595 0
1982610 0
1982616 0
1982621 0
1982631 0
1982649 0
1982694 0
1982705 32
1982709 0
1982718 0
1982723 0
1982741 0
1982751 0
1982768 0
1982772 0
1982801 0
1982816 0
1982847 0
1982858 0
1982886 0
1983330 111
1983360 0
1983369 0
1983404 12
1983407 74
1983442 58
1983485 0
1983500 0
1983521 0
1983548 0
1983608 0
1983610 21
1983659 0
1983668 0
1983734 0
1983866 0
1984007 138
1984010 0
1984031 0
1984040 0
1984066 0
1984143 0
1984185 21
1984268 104
1984315 34
1984357 85
1984494 49
1984561 61
1984731 0
1984761 103
1984813 0
1984850 3
1984875 354
1984879 1
1984905 0
1984914 0
1984925 45
1984980 169
1985013 66
1985035 66
1985040 215
1985082 44
1985179 20
1985190 33
1985202 46
1985214 0
1985223 638
1985257 0
1985316 115
1985322 488
1985367 400
1985406 88
1985412 192
1985433 79
1985568 140
1985625 114
1985729 29
1985745 0
1985823 1
1985853 0
1985908 0
1986007 0
1986083 0
1986164 93
1986179 0
1986196 0
1986221 0
1986242 0
1986287 0
1986308 0
1986419 192
1986439 48
1986461 0
1986549 0
1986588 493
1986592 337
1986660 0
1986666 0
1986694 0
1986787 0
1986818 146
1986825 29
1986855 0
1986874 0
1986883 0
1986930 0
1986947 74
1986992 0
1987011 4
1987194 0
1987247 0
1987293 0
1987321 0
1987362 0
1987412 0
1987418 65
1987516 0
1987523 0
1987551 0
1987629 0
1987633 0
1987671 0
1987699 0
1987776 229
1987779 128
1987818 60
1987824 56
1987926 250
1987928 82
1987949 19
1987962 191
1988037 3
1988050 0
1988056 25
1988065 0
1988084 22
1988187 54
1988211 42
1988238 188
1988252 19
1988266 8
1988438 30
1988460 120
1988469 201
1988556 273
1988559 75
1988677 21
1988681 56
1988731 3
1988853 170
1988884 118
1988981 69
1989104 326
1989114 220
1989126 0
1989164 213
1989168 282
1989269 154
1989424 110
1989426 267
1989476 179
1989500 0
1989507 0
1989564 0
1989756 621
1989834 15
1989866 23
1990023 0
1990069 0
1990176 1
1990209 132
1990328 187
1990392 42
1990482 5
1990609 0
1990735 0
1990978 0
1991080 758
1991082 674
1991455 0
1991482 146
1991563 13
1991572 0
1991905 185
1991932 0
1992220 0
1992229 0
1992250 0
1992318 227
1992393 116
1992524 143
1992547 164
1992610 73
1992664 33
1992707 137
1992768 166
1992896 47
1992930 1
1992970 1208
1993007 132
1993053 230
1993176 105
1993199 0
1993254 0
1993265 61
1993291 855
1993293 508
1993366 0
1993372 917
1993402 902
1993443 0
1993452 246
1993521 2
1993567 206
1993638 0
1993790 203
1993847 16
1993902 11
1993975 438
1993977 263
1994069 0
1994081 287
1994138 0
1994195 0
1994259 0
1994366 0
1994373 239
1994383 18
1994428 75
1994666 23
1994681 32
1994744 0
1994876 195
1994910 697
1994940 438
1995039 0
1995133 208
1995163 142
1995259 843
1995345 237
1995417 84
1995475 158
1995488 0
1995625 0
1995694 68
1995816 0
1995876 0
1995983 0
1996030 0
1996042 0
1996049 49
1996176 63
1996273 116
1996304 236
1996426 3
1996476 57
1996480 39
1996598 83
1996601 162
1996688 241
1996697 122
1996719 39
1996891 11
1996905 14
1996919 184
1996946 50
1996970 52
1997073 10
1997092 1
1997101 27
1997107 0
1997120 9
1997195 190
1997208 22
1997229 70
1997231 265
1997333 63
1997339 52
1997378 158
1997381 194
1997482 157
1997716 33
1997781 183
1997935 223
1998157 142
1998233 67
1998483 78
1998617 4
1998689 6
1998715 83
1998820 73
1998838 102
1998903 8
1998922 0
1998927 6
1998955 85
1999068 108
1999126 0
1999128 63
1999139 0
1999143 67
1999217 150
1999223 17
1999308 283
1999369 27
1999390 19
1999416 0
1999540 161
1999548 0
1999557 201
1999580 1
1999596 99
1999645 199
1999686 0
1999698 0
1999701 0
1999725 166
1999780 44
1999870 0
1999978 4
2000026 429
2000047 0
2000049 0
2000055 0
2000061 7
2000063 0
2000135 818
2000158 31
2000171 2
2000193 0
2000297 68
2000310 0
2000392 4
2000431 131
2000506 230
2000547 36
2000620 923
2000688 423
2000753 184
2000765 147
2000797 426
2000865 17
2000872 269
2000997 23
2001031 2
2001313 3
2001681 0
2001729 124
2001781 26
2001831 88
2001921 228
2001933 685
2001935 562
2002044 22
2002078 112
2002395 374
2002439 699
2002495 139
2002547 573
2002594 825
2002605 130
2002614 389
2002701 2
2002722 83
2002744 259
2002885 61
2002901 0
2002953 0
2003086 26
2003115 11
2003137 0
2003221 0
2003244 585
2003453 89
2003481 20
2003505 340
2003551 0
2003598 593
2003602 33
2003643 356
2003704 0
2003748 448
2003821 242
2003841 180
2003868 92
2004008 108
2004133 538
2004145 0
2004338 0
2004368 218
2004429 362
2004440 587
2004582 11
2004769 360
2004817 1002
2004895 452
2004901 161
2004984 0
2005015 0
2005066 406
2005083 591
2005102 328
2005171 0
2005178 87
2005219 1
2005285 0
2005313 136
2005423 394
2005626 159
2005657 166
2005696 18
2005772 0
2005795 27
2005803 0
2005811 232
2005943 332
2006013 45
2006061 78
2006196 306
2006214 568
2006232 156
2006240 1
2006256 17
2006289 180
2006312 0
2006322 122
2006352 0
2006421 208
2006483 0
2006505 187
2006511 0
2006523 1
2006530 0
2006630 0
2006653 2
2006737 0
2006829 55
2006841 0
2006945 1
2006988 56
2007068 133
2007167 0
2007202 0
2007236 0
2007378 0
2007425 0
2007497 83
2007571 20
2007653 18
2007680 127
2007757 500
2007775 0
2007777 155
2007790 0
2007812 0
2007831 421
2007842 0
2007880 14
2007920 0
2007931 139
2007988 0
2008008 62
2008091 126
2008116 0
2008231 41
2008249 86
2008270 13
2008363 62
2008417 0
2008429 56
2008462 573
2008468 0
2008497 440
2008705 51
2008707 52
2008732 0
2008753 84
2008771 316
2008785 85
2008824 0
2008915 77
2008917 23
2008936 368
2008948 67
2008984 73
2009128 62
2009187 60
2009196 0
2009352 55
2009373 0
2009404 235
2009487 0
2009515 61
2009577 213
2009607 0
2009638 106
2009687 1299
2009878 75
2009906 66
2009919 38
2010026 0
2010074 258
2010097 26
2010133 0
2010150 0
2010265 78
2010398 8
2010433 0
2010464 0
2010471 131
2010494 0
2010546 0
2010601 108
2010618 2
2010622 118
2010633 4
2010723 0
2010744 411
2010803 0
2010812 224
2010853 0
2010866 77
2010950 354
2010952 8
2010970 1
2011093 0
2011110 18
2011188 0
2011203 68
2011259 36
2011275 0
2011343 20
2011515 0
2011521 0
2011540 0
2011585 0
2011604 20
2011628 304
2011878 0
2011915 0
2011941 0
2011947 19
2011953 0
2011958 0
2011976 0
2011993 0
2012039 0
2012082 0
2012122 1
2012151 7
2012178 0
2012377 4
2012411 0
2012596 0
2012614 0
2012627 13
2012654 352
2012657 415
2012671 10
2012677 1789
2012687 0
2012779 118
2012812 0
2012835 0
2012847 0
2013204 0
2013287 36
2013568 0
2013593 94
2013914 27
2014059 326
2014164 33
2014200 0
2014419 49
2014463 87
2014639 0
2014668 0
2014690 164
2014692 1237
2014698 659
2014714 1234
2014719 134
2014723 915
2014754 870
2014761 119
2014857 0
2014929 0
2014983 82
2015039 84
2015076 1
2015160 586
2015170 362
2015244 12
2015260 2
2015438 0
2015534 49
2015540 33
2015671 1
2015698 2
2015717 1
2015765 240
2015863 198
2015866 469
2015870 274
2015878 0
2015975 23
2015984 990
2016058 1
2016110 93
2016461 451
2016519 0
2016533 104
2016725 747
2016761 281
2016810 0
2016839 137
2016932 21
2017058 0
2017286 0
2017374 313
2017415 500
2017555 0
2017568 26
2017588 70
2017636 0
2017690 77
2017736 30
2017776 140
2017807 43
2017815 0
2017868 116
2018028 299
2018052 0
2018162 0
2018233 10
2018303 0
2018341 0
2018352 0
2018453 0
2018584 0
2018619 0
2018690 0
2018775 0
2018888 0
2018973 0
2019046 84
2019250 0
2019316 0
2019324 1
2019641 0
2019667 0
2019721 0
2019799 0
2019835 0
2019860 0
2019875 0
2019917 0
2020032 0
2020059 0
2020099 0
2020115 0
2020155 0
2020262 0
2020514 0
2020562 0
2020568 0
2020571 0
2020618 0
2020666 0
2020702 0
2020768 0
2020989 0
2021024 0
2021108 0
2021177 0
2021249 0
2021272 0
2021342 0
2021402 46
2021448 0
2021451 0
2021465 0
2021485 0
2021512 0
2021530 0
2021541 0
2021678 0
2021700 0
2021765 0
2021802 0
2021816 299
2021818 134
2021874 48
2021969 0
2021981 0
2022053 0
2022183 0
2022209 108
2022223 66
2022227 0
2022376 0
2022479 0
2022723 0
2022749 0
2022851 0
2022868 0
2022909 0
2022959 0
2022977 0
2023430 4
2023459 81
2023473 0
2023501 0
2023514 0
2023579 46
2023588 81
2023714 31
2023773 0
2023906 0
2023939 1
2024060 27
2024180 214
2024268 0
2024296 0
2024327 103
2024348 0
2024483 51
2024486 382
2024563 0
2024573 0
2024587 0
2024591 48
2024675 26
2024694 13
2024701 0
2024761 0
2024811 207
2024876 384
2025045 93
2025056 18
2025078 36
2025091 288
2025120 0
2025130 3
2025142 0
2025169 0
2025176 0
2025185 235
2025187 320
2025317 0
2025342 732
2025346 460
2025433 0
2025446 0
2025514 373
2025589 254
2025630 59
2025718 177
2025750 525
2025754 939
2025760 172
2025957 43
2026003 205
2026099 0
2026257 42
2026307 8
2026329 0
2026351 0
2026396 0
2026462 714
2026491 37
2026660 620
2026715 146
2026735 480
2026743 35
2026774 30
2026835 472
2026922 0
2026962 176
2027003 352
2027207 84
2027243 914
2027249 390
2027290 112
2027329 19
2027362 0
2027400 0
2027446 102
2027537 63
2027552 1126
2027554 3
2027573 276
2027823 0
2027833 50
2027889 3
2027924 16
2027969 21
2027986 247
2027989 261
2028059 619
2028108 0
2028169 0
2028226 363
2028253 232
2028311 137
2028331 719
2028441 0
2028466 618
2028470 445
2028557 0
2028570 0
2028638 413
2028713 229
2028754 53
2028842 168
2028874 590
2028878 927
2028884 157
2029036 16
2029082 60
2029111 251
2029178 0
2029383 185
2029408 103
2029430 177
2029453 76
2029475 84
2029518 79
2029541 0
2029560 29
2029613 105
2029656 0
2029660 0
2029723 35
2029759 31
2029770 6
2029853 453
2029883 370
2029956 0
2029963 0
2030019 0
2030043 38
2030087 3
2030162 0
2030290 273
2030302 86
2030317 262
2030328 248
2030331 90
2030361 7
2030507 19
2030521 57
2030599 218
2030641 0
2030664 249
2030679 85
2030693 116
2030702 28
2030706 51
2030855 18
2030870 15
2030886 376
2030976 0
2031038 96
2031042 0
2031061 101
2031080 0
2031133 0
2031140 0
2031163 74
2031177 0
2031205 0
2031351 0
2031361 21
2031457 0
2031503 0
2031526 168
2031604 20
2031638 113
2031741 61
2031753 0
2031828 109
2031872 0
2031884 0
2031904 0
2031926 0
2031936 0
2031964 0
2031991 0
2032016 0
2032027 0
2032031 0
2032048 0
2032063 0
2032125 0
2032151 0
2032168 0
2032207 1
2032231 35
2032250 2
2032401 0
2032404 0
2032497 0
2032525 44
2032593 512
2032756 253
2032999 0
2033108 30
2033116 0
2033216 0
2033330 0
2033411 0
2033424 0
2033458 0
2033481 0
2033530 0
2033638 246
2033648 0
2033677 169
2033728 141
2033743 0
2033749 0
2033779 0
2033805 0
2033840 0
2033927 0
2033981 0
2033983 45
2034107 0
2034201 0
2034216 0
2034288 0
2034432 25
2034440 67
2034459 95
2034481 44
2034561 30
2034598 0
2034608 49
2034712 157
2034742 72
2034782 0
2034847 286
2034941 15
2034997 0
2035096 0
2035164 0
2035171 247
2035193 111
2035219 0
2035262 0
2035378 0
2035389 0
2035422 0
2035428 24
2035447 0
2035643 0
2035652 0
2035669 8
2035799 0
2035813 0
2035815 0
2035898 0
2036007 0
2036111 0
2036338 0
2036358 0
2036409 7
2036474 0
2036491 0
2036522 0
2036798 29
2037004 0
2037023 0
2037031 16
2037051 0
2037081 0
2037150 4
2037168 3
2037241 48
2037356 7
2037369 50
2037438 0
2037482 0
2037612 139
2037709 15
2037743 14
2037779 0
2037888 42
2037987 0
2038005 0
2038010 0
2038038 1
2038083 0
2038164 0
2038260 10
2038262 211
2038272 2
2038287 0
2038379 55
2038414 0
2038530 26
2038559 0
2038692 55
2038729 0
2038735 0
2038754 0
2038767 0
2038771 0
2038773 0
2038811 1
2038836 0
2038896 0
2038925 0
2038936 0
2038939 0
2038948 3
2038957 0
2039055 0
2039059 0
2039077 0
2039102 0
2039109 0
2039118 184
2039132 787
2039134 0
2039173 212
2039199 0
2039370 1
2039403 0
2039532 0
2039559 0
2039602 0
2039672 95
2039739 0
2039820 8
2039876 524
2039884 416
2039918 0
2039921 461
2039973 138
2040129 95
2040143 452
2040167 207
2040193 11
2040227 68
2040347 0
2040375 270
2040545 43
2040560 32
2040572 54
2040599 0
2040644 116
2040647 109
2040662 18
2040712 0
2040737 365
2040740 556
2040771 10
2040847 162
2040857 0
2040872 0
2040878 35
2040995 0
2041069 0
2041104 81
2041123 0
2041169 163
2041229 55
2041307 0
2041440 125
2041458 216
2041497 427
2041526 59
2041577 53
2041608 53
2041650 0
2041671 0
2041689 0
2041711 29
2041762 11
2041773 0
2041800 0
2041824 255
2041921 0
2041986 0
2041993 65
2042017 31
2042046 1708
2042048 216
2042133 0
2042146 277
2042211 486
2042278 363
2042286 117
2042333 0
2042415 551
2042451 72
2042457 26
2042519 8
2042693 0
2042745 98
2042761 157
2042784 461
2042791 0
2042812 0
2042833 183
2042909 40
2042960 0
2042989 0
2043158 61
2043253 27
2043270 46
2043328 21
2043357 0
2043367 0
2043382 0
2043400 34
2043429 363
2043496 227
2043516 394
2043594 605
2043669 107
2043798 0
2043834 1066
2043840 229
2044023 254
2044071 5
2044086 398
2044088 477
2044139 0
2044150 684
2044153 222
2044240 43
2044303 0
2044442 12
2044678 356
2044759 0
2044773 25
2044784 51
2044805 0
2044900 0
2044924 0
2045021 0
2045042 0
2045105 0
2045243 0
2045253 68
2045309 64
2045319 68
2045414 8
2045435 0
2045458 31
2045460 212
2045585 138
2045600 115
2045610 210
2045777 407
2045780 0
2045841 0
2045861 0
2045868 0
2046009 207
2046047 74
2046226 371
2046332 25
2046339 5
2046409 186
2046411 64
2046473 0
2046577 0
2046652 162
2046720 0
2046729 0
2046761 0
2046776 58
2046783 396
2046875 21
2046913 43
2046932 0
2047007 1
2047014 0
2047024 0
2047046 0
2047066 0
2047176 0
2047185 237
2047203 0
2047225 711
2047229 666
2047245 0
2047329 16
2047349 0
2047397 0
2047413 61
2047418 0
2047429 0
2047506 0
2047522 74
2047572 56
2047587 0
2047607 14
2047628 0
2047630 112
2047688 218
2047729 2
2047868 0
2047875 0
2047960 0
2048013 1
2048034 8
2048145 0
2048211 4
2048255 0
2048330 249
2048338 0
2048369 48
2048414 0
2048439 40
2048443 0
2048530 0
2048611 548
2048686 103
2048774 0
2048815 8
2048851 259
2048857 45
2048880 0
2048916 191
2049020 0
2049029 0
2049137 0
2049170 118
2049198 0
2049224 0
2049332 0
2049419 1
2049550 19
2049603 0
2049653 0
2049679 0
2049712 0
2049747 27
2049791 204
2049811 235
2049823 0
2049839 201
2049868 197
2049882 393
2049937 0
2049950 1
2049966 81
2050021 0
2050035 52
2050053 168
2050081 542
2050134 662
2050148 158
2050209 75
2050246 0
2050270 13
2050338 195
2050374 1346
2050380 287
2050546 28
2050634 285
2050659 406
2050682 24
2050684 99
2050726 27
2050756 100
2050804 0
2050815 879
2050817 537
2050826 192
2050875 267
2050945 158
2051137 27
2051184 2
2051254 0
2051327 110
2051331 196
2051414 32
2051473 0
2051495 298
2051515 0
2051570 0
2051634 0
2051699 94
2051741 55
2051746 0
2051856 0
2051966 372
2051992 62
2052026 0
2052202 0
2052270 0
2052292 0
2052309 310
2052440 75
2052525 1
2052565 0
2052624 160
2052667 0
2052712 0
2052725 14
2052761 0
2052848 169
2052852 112
2052866 0
2052895 424
2052940 23
2052968 213
2052979 42
2052982 57
2053018 0
2053095 671
2053117 0
2053151 222
2053159 0
2053168 161
2053194 69
2053254 38
2053287 73
2053369 95
2053386 204
2053508 0
2053580 93
2053596 0
2053641 304
2053887 25
2053894 1778
2053926 1361
2053930 2057
2053940 168
2053982 109
2053984 619
2054032 890
2054048 241
2054062 133
2054103 46
2054118 52
2054158 251
2054172 12
2054227 0
2054240 0
2054283 0
2054311 43
2054331 3
2054350 68
2054416 79
2054533 6
2054571 0
2054661 74
2054754 536
2054762 0
2054796 25
2054873 0
2054958 22
2054977 425
2055064 464
2055068 1458
2055070 615
2055205 152
2055221 19
2055270 20
2055364 235
2055386 36
2055460 0
2055469 0
2055484 40
2055524 0
2055534 1
2055558 0
2055592 31
2055615 0
2055622 73
2055640 216
2055672 0
2055682 180
2055775 42
2055790 39
2055821 60
2055855 169
2055925 51
2055940 0
2055947 79
2055959 107
2056065 0
2056137 0
2056169 315
2056208 0
2056270 281
2056347 0
2056351 82
2056353 0
2056366 0
2056373 17
2056382 452
2056399 0
2056466 88
2056534 36
2056558 57
2056619 0
2056650 128
2056699 0
2056740 211
2056752 516
2056758 788
2056794 495
2056833 302
2056836 494
2056842 144
2056880 0
2056908 0
2057037 20
2057102 139
2057145 20
2057160 136
2057198 27
2057215 346
2057229 32
2057286 84
2057343 116
2057384 81
2057421 0
2057448 723
2057451 74
2057467 261
2057474 960
2057480 8
2057541 7
2057571 37
2057672 195
2057701 222
2057747 172
2057755 0
2057831 84
2058056 79
2058191 122
2058206 0
2058239 0
2058413 326
2058415 118
2058421 251
2058469 84
2058486 0
2058579 0
2058602 196
2058604 339
2058609 0
2058625 32
2058645 0
2058725 0
2058866 47
2058877 0
2058893 0
2058992 0
2059013 0
2059121 0
2059137 5
2059149 158
2059182 0
2059237 0
2059272 0
2059285 0
2059310 0
2059313 25
2059328 0
2059335 0
2059339 0
2059341 0
2059372 62
2059472 0
2059549 0
2059608 236
2059621 216
2059662 11
2059731 0
2059793 120
2059856 986
2059862 191
2059910 92
2059972 170
2059976 223
2060091 116
2060166 0
2060177 0
2060223 0
2060280 30
2060330 45
2060375 138
2060406 514
2060462 5
2060534 727
2060585 80
2060631 0
2060723 77
2060732 137
2060840 353
2060889 143
2060924 25
2060950 73
2060972 110
2061056 1476
2061144 22
2061163 0
2061179 0
2061184 5
2061204 22
2061246 67
2061504 0
2061550 0
2061594 0
2061873 0
2062041 0
2062097 29
2062150 114
2062317 0
2062381 121
2062415 479
2062490 157
2062614 0
2062642 0
2062717 0
2062760 56
2062810 302
2062866 149
2062960 32
2062997 23
2063191 9
2063227 999
2063293 19
2063423 424
2063566 57
2063658 327
2063749 186
2063758 4
2063790 187
2063798 1
2063821 200
2063850 0
2063866 0
2063959 111
2064008 0
2064149 232
2064214 40
2064217 577
2064258 45
2064298 675
2064442 462
2064460 178
2064468 493
2064495 0
2064556 262
2064601 1
2064618 0
2064667 70
2064689 54
2064710 0
2064770 74
2064787 0
2064798 104
2064846 0
2064861 284
2064873 239
2064919 246
2065143 31
2065206 40
2065361 3
2065449 856
2065661 234
2065744 923
2065903 106
2065940 721
2065947 0
2065972 780
2065996 274
2066056 62
2066236 1050
2066242 0
2066278 21
2066416 273
2066498 170
2066535 66
2066650 1
2066667 4
2066708 71
2066756 0
2066922 0
2066960 0
2066967 36
2067075 1
2067093 20
2067124 1
2067163 0
2067327 11
2067347 0
2067417 0
2067501 0
2067551 0
2067611 0
2067675 0
2067727 2
2067738 0
2067760 0
2067807 0
2067890 0
2068014 0
2068159 0
2068319 0
2068360 0
2068389 0
2068436 0
2068456 0
2068490 0
2068497 24
2068519 0
2068563 0
2068599 2
2068630 6
2068812 214
2068895 61
2068908 39
2068950 235
2068962 0
2069010 122
2069066 109
2069136 0
2069167 0
2069204 0
2069261 0
2069264 0
2069317 0
2069334 0
2069379 0
2069426 0
2069450 0
2069461 0
2069469 0
2069583 0
2069587 0
2069593 0
2069614 0
2069652 141
2069732 0
2069750 0
2069814 51
2069837 0
2069934 3
2069961 0
2070108 14
2070160 117
2070235 34
2070271 0
2070418 2
2070430 142
2070437 164
2070503 21
2070530 144
2070623 129
2070645 0
2070665 0
2070768 146
2070825 33
2070895 64
2070903 122
2071151 64
2071211 342
2071286 22
2071349 492
2071466 105
2071482 71
2071544 86
2071571 58
2071735 0
2071894 258
2071917 1
2071942 214
2071948 0
2071960 0
2071979 0
2072045 0
2072085 0
2072092 0
2072162 0
2072179 0
2072240 0
2072333 0
2072364 165
2072477 0
2072504 223
2072507 82
2072516 0
2072519 18
2072526 149
2072533 55
2072616 0
2072651 0
2072715 0
2072771 0
2072807 0
2072855 0
2072953 0
2073069 0
2073095 0
2073142 0
2073231 0
2073249 0
2073297 0
2073372 0
2073379 0
2073397 0
2073455 0
2073508 0
2073612 0
2073634 0
2073767 0
2073769 0
2073829 287
2073866 23
2074004 79
2074030 33
2074068 0
2074175 105
2074198 0
2074224 0
2074288 5
2074304 62
2074307 39
2074435 33
2074484 0
2074540 0
2074596 0
2074643 377
2074704 15
2074711 4
2074718 10
2074739 56
2074758 0
2074762 72
2074793 475
2074802 0
2074820 5
2074851 15
2074951 0
2075028 0
2075033 0
2075072 0
2075087 0
2075125 0
2075156 0
2075212 0
2075312 0
2075413 0
2075516 0
2075596 213
2075618 113
2075647 0
2075667 65
2075709 101
2075849 117
2076007 0
2076110 0
2076144 0
2076147 0
2076204 0
2076206 0
2076213 0
2076222 0
2076236 0
2076461 0
2076732 0
2076816 0
2076918 0
2076927 0
2076986 0
2077026 0
2077135 0
2077195 0
2077217 0
2077272 0
2077299 0
2077319 0
2077325 0
2077403 0
2077451 0
2077483 0
2077512 0
2077535 0
2077557 0
2077567 0
2077584 0
2077739 0
2077774 0
2077785 0
2077806 0
2077861 0
2077863 0
2077945 0
2078067 0
2078088 0
2078124 0
2078186 0
2078190 0
2078214 0
2078217 0
2078229 0
2078282 0
2078288 0
2078300 0
2078337 0
2078378 0
2078565 0
2078567 0
2078586 0
2078629 0
2078649 0
2078686 0
2078700 27
2078746 145
2078757 140
2078776 179
2078865 141
2079051 80
2079190 2
2079230 0
2079249 0
2079277 0
2079307 0
2079317 253
2079482 58
2079545 1
2079571 0
2079587 69
2079641 48
2079707 488
2079755 0
2079790 113
2079818 27
2079950 355
2080011 0
2080064 4
2080176 221
2080281 386
2080418 887
2080457 182
2080473 0
2080581 103
2080634 0
2080661 295
2080677 0
2080694 0
2080702 47
2080710 355
2080748 0
2080753 266
2080852 525
2080902 153
2080936 0
2080954 0
2080995 57
2081014 301
2081050 34
2081087 197
2081147 17
2081149 501
2081188 0
2081266 38
2081329 263
2081332 400
2081401 196
2081432 182
2081614 30
2081638 288
2081644 480
2081680 589
2081726 62
2081764 0
2081781 104
2081827 67
2081968 216
2082031 297
2082096 176
2082118 0
2082277 88
2082311 40
2082385 202
2082388 49
2082448 119
2082490 206
2082502 0
2082517 63
2082526 0
2082553 272
2082592 0
2082667 0
2082818 0
2082833 0
2082836 0
2082851 0
2082868 0
2082876 0
2082889 0
2082937 0
2083115 0
2083124 0
2083354 0
2083395 0
2083426 0
2083613 0
2083649 0
2083711 0
2083884 0
2083901 0
2083907 0
2083934 0
2083958 1
2084098 0
2084118 0
2084145 0
2084147 0
2084192 0
2084253 0
2084288 0
2084315 0
2084385 0
2084437 34
2084453 0
2084461 0
2084479 0
2084496 0
2084520 0
2084530 0
2084536 20
2084540 0
2084547 0
2084630 0
2084636 0
2084688 143
2084757 0
2084818 31
2084856 0
2084914 0
2084946 0
2085159 0
2085318 0
2085507 0
2085757 0
2085801 0
2085854 0
2085884 0
2086023 0
2086036 0
2086073 0
2086119 0
2086286 0
2086323 0
2086363 0
2086470 0
2086503 0
2086554 0
2086566 0
2086713 0
2086740 0
2086894 0
2086932 0
2086994 15
2087013 0
2087032 726
2087035 223
2087139 0
2087159 18
2087162 496
2087282 0
2087319 9
2087350 472
2087378 83
2087451 121
2087501 126
2087512 834
2087542 325
2087595 443
2087621 933
2087769 112
2087906 58
2087912 52
2087923 33
2087925 33
2087934 184
2087942 7
2087972 179
2088015 11
2088086 50
2088096 0
2088183 0
2088214 0
2088333 0
2088522 0
2088549 0
2088558 1
2088611 147
2088773 0
2088909 0
2088927 0
2089121 44
2089259 537
2089334 84
2089559 0
2089566 677
2089642 146
2089774 251
2089928 48
2089973 49
2090026 0
2090113 0
2090152 0
2090239 2
2090261 151
2090294 39
2090303 18
2090434 156
2090461 724
2090517 93
2090814 131
2090932 59
2090953 0
2090985 211
2091096 135
2091118 177
2091144 0
2091228 1
2091506 579
2091700 42
2091767 301
2091822 59
2091850 0
2091857 0
2091878 10
2092070 0
2092106 221
2092108 256
2092124 21
2092208 15
2092224 253
2092233 37
2092241 255
2092362 1441
2092403 698
2092477 236
2092545 1856
2092557 413
2092602 426
2092702 633
2093008 0
2093065 0
2093082 653
2093086 285
2093098 80
2093114 630
2093226 1221
2093242 8
2093450 228
2093483 1451
2093531 0
2093542 490
2093555 7
2093652 1109
2093664 0
2093684 140
2093700 469
2093708 48
2093718 154
2093724 113
2093732 138
2093740 218
2093764 764
2093801 262
2093876 1044
2093879 188
2093913 0
2093984 101
2094161 58
2094182 635
2094473 405
2094538 61
2094560 261
2094590 84
2094713 154
2094845 93
2095038 171
2095088 616
2095219 40
2095257 54
2095302 0
2095306 0
2095331 0
2095497 0
2095562 0
2095596 0
2095616 0
2095682 0
2095702 0
2095906 106
2095961 0
2095997 0
2096106 0
2096174 0
2096255 52
2096394 148
2096475 154
2096633 94
2096643 224
2096646 161
2096658 0
2096680 0
2096689 134
2096711 107
2096718 0
2096728 3
2096733 0
2096748 8
2096754 40
2096864 84
2097039 41
2097125 0
2097131 249
2097134 0
2097171 1199
2097297 1
2097390 96
2097586 140
2097668 0
2097682 0
2097760 0
2097824 0
2097918 0
2097933 114
2097985 0
2097997 84
2098005 263
2098022 15
2098207 0
2098792 41
2098836 68
2098859 72
2098893 39
2099031 0
2099163 5
2099197 0
2099209 57
2099522 0
2099582 0
2099663 17
2099667 126
2099680 176
2099692 115
2100120 132
2100169 0
2100334 0
2100526 293
2100717 0
2100823 116
2100839 0
2100987 12
2101012 0
2101182 1
2101192 37
2101228 0
2101525 42
2101541 0
2101618 6
2101646 0
2101652 0
2101665 0
2101773 0
2101835 0
2101872 0
2101952 0
2102018 0
2102076 0
2102102 0
2102533 0
2102590 0
2102669 0
2102708 0
2102720 0
2102791 0
2102811 0
2102856 0
2102876 0
2102962 0
2103003 0
2103087 0
2103091 0
2103094 0
2103099 0
2103185 173
2103242 83
2103268 117
2103593 40
2103626 41
2103682 168
2103798 0
2103848 86
2103852 547
2103920 239
2103968 369
2103998 0
2104067 0
2104087 172
2104101 147
2104110 629
2104114 337
2104119 4
2104220 17
2104285 0
2104319 219
2104552 0
2104790 0
2104890 77
2104900 0
2104907 85
2104917 177
2104921 58
2104966 17
2104973 469
2105013 124
2105185 0
2105515 69
2105573 157
2105651 249
2105667 183
2105784 69
2105804 580
2105806 469
2105901 69
2105969 264
2106032 267
2106050 0
2106071 4
2106081 0
2106094 222
2106127 10
2106162 262
2106205 0
2106221 725
2106253 2
2106350 153
2106392 196
2106426 6
2106445 247
2106506 49
2106540 0
2106558 80
2106565 24
2106702 44
2106737 251
2106912 154
2106975 354
2106989 13
2107101 0
2107119 350
2107148 88
2107199 0
2107254 182
2107284 0
2107360 15
2107386 0
2107435 16
2107467 764
2107497 0
2107715 14
2107723 330
2107792 174
2107875 0
2108147 43
2108227 26
2108244 0
2108258 0
2108324 290
2108326 101
2108333 0
2108402 297
2108405 121
2108431 29
2108460 144
2108520 5
2108671 65
2108703 0
2108739 158
2108887 194
2108906 63
2109082 17
2109096 0
2109109 162
2109111 363
2109117 22
2109138 78
2109221 1
2109223 163
2109237 47
2109254 0
2109284 0
2109359 0
2109393 0
2109468 0
2109526 0
2109767 91
2109846 0
2109883 198
2109925 91
2109952 143
2110006 72
2110008 26
2110054 0
2110079 48
2110105 5
2110166 818
2110277 113
2110368 370
2110384 442
2110504 27
2110830 171
2110997 92
2111026 0
2111044 294
2111080 0
2111087 40
2111148 420
2111242 233
2111276 1176
2111278 334
2111375 0
2111409 205
2111523 32
2111576 198
2111580 721
2111622 0
2111730 283
2111832 344
2111838 1912
2112060 164
2112134 214
2112318 0
2112428 307
2112482 366
2112496 22
2112503 11
2112534 86
2112582 62
2112599 0
2112628 0
2112770 899
2112831 0
2112910 73
2112992 13
2113022 0
2113031 0
2113056 564
2113139 61
2113386 22
2113419 0
2113503 0
2113538 0
2113555 0
2113571 0
2113612 0
2113623 0
2113636 0
2113646 0
2113656 0
2113688 76
2113785 0
2113794 125
2113812 23
2113816 35
2113899 201
2114021 0
2114126 0
2114133 43
2114168 0
2114256 0
2114549 0
2114568 4
2114575 35
2114615 0
2114658 0
2114745 41
2114887 85
2114967 204
2115152 0
2115224 108
2115433 66
2115448 49
2115474 93
2115562 0
2115612 137
2115694 40
2115752 156
2115771 0
2115800 0
2115953 33
2116013 18
2116265 572
2116271 47
2116278 0
2116304 0
2116368 24
2116408 0
2116463 115
2116474 452
2116551 0
2116571 0
2116706 215
2116718 245
2116841 3
2116925 106
2116952 25
2117008 0
2117246 0
2117310 141
2117361 176
2117433 0
2117435 51
2117476 128
2117516 15
2117672 343
2117674 297
2117730 247
2117819 0
2117828 451
2117871 0
2118012 0
2118143 85
2118243 19
2118371 65
2118442 322
2118444 0
2118462 341
2118506 101
2118664 197
2118716 0
2118783 102
2118827 0
2119031 0
2119046 0
2119065 0
2119094 165
2119286 61
2119309 0
2119332 347
2119416 0
2119433 0
2119444 7
2119589 0
2119689 324
2119707 12
2119725 41
2119740 37
2119813 0
2119825 0
2119832 22
2119869 415
2119955 169
2119982 147
2120081 203
2120105 40
2120159 112
2120225 2
2120298 92
2120310 293
2120339 43
2120388 0
2120417 144
2120487 0
2120568 29
2120599 58
2120636 0
2120644 74
2120695 60
2120739 4
2120754 100
2120796 59
2120810 22
2120919 7
2120927 0
2120957 0
2121007 100
2121069 278
2121094 0
2121126 2
2121135 224
2121342 4
2121361 104
2121409 0
2121439 249
2121469 131
2121543 0
2121567 13
2121603 0
2121610 50
2121676 47
2121682 166
2121729 3
2121752 3
2121872 332
2121888 0
2121924 339
2121991 0
2122073 44
2122079 168
2122131 0
2122219 0
2122406 203
2122561 0
2122668 708
2122670 874
2122744 0
2122988 15
2123004 29
2123010 12
2123157 579
2123161 264
2123173 209
2123216 60
2123234 0
2123316 502
2123320 759
2123323 389
2123342 75
2123375 495
2123558 510
2123561 3
2123595 10
2123609 137
2123653 168
2123797 380
2123834 125
2123879 159
2123892 505
2123910 79
2123942 455
2124001 30
2124100 0
2124125 17
2124144 626
2124270 70
2124341 105
2124540 104
2124566 221
2124697 187
2124750 28
2124810 284
2124901 478
2125038 129
2125089 412
2125092 88
2125102 70
2125107 13
2125116 0
2125126 122
2125131 232
2125204 141
2125216 138
2125247 156
2125320 877
2125322 366
2125329 193
2125402 0
2125412 11
2125450 97
2125550 254
2125573 0
2125622 15
2125692 87
2125736 50
2125770 524
2125784 2
2125842 11
2125870 143
2125903 0
2125987 32
2126114 144
2126190 248
2126235 0
2126312 48
2126357 136
2126370 235
2126432 199
2126546 2
2126618 723
2126745 75
2126811 213
2126819 110
2126828 55
2126939 216
2127038 639
2127051 179
2127178 0
2127204 127
2127329 692
2127414 1149
2127517 498
2127547 92
2127608 355
2127614 159
2127636 154
2127649 0
2127655 80
2127674 74
2127719 29
2127750 13
2127914 170
2127958 0
2127965 101
2127984 0
2128140 0
2128195 1082
2128204 5
2128219 48
2128419 0
2128493 157
2128570 41
2128592 82
2128620 0
2128684 42
2128704 4
2128716 0
2128741 65
2128777 12
2128869 0
2128930 27
2128946 99
2128960 0
2129015 0
2129063 67
2129142 118
2129226 52
2129233 26
2129274 34
2129292 0
2129301 0
2129315 27
2129372 77
2129598 6
2129620 62
2129687 0
2129719 0
2129836 54
2129858 46
2129908 2
2130002 220
2130121 127
2130153 0
2130178 37
2130184 54
2130202 292
2130229 0
2130256 36
2130293 4
2130325 23
2130464 82
2130493 84
2130511 0
2130549 0
2130732 6
2130823 579
2130827 406
2130942 66
2130993 0
2131021 0
2131210 133
2131232 95
2131258 68
2131361 126
2131369 15
2131444 0
2131493 0
2131676 44
2131724 4
2131894 104
2131974 0
2131995 419
2132071 22
2132096 241
2132117 460
2132166 148
2132221 159
2132246 9
2132371 266
2132479 468
2132506 108
2132605 45
2132645 360
2132755 1
2132765 54
2132779 513
2132836 160
2132851 184
2132908 12
2133032 0
2133075 186
2133111 24
2133120 583
2133192 65
2133217 59
2133325 75
2133328 542
2133406 49
2133474 69
2133484 0
2133599 10
2133692 416
2133708 27
2133742 181
2133981 8
2134162 104
2134186 0
2134193 80
2134219 160
2134285 0
2134298 0
2134331 0
2134338 0
2134360 5
2134449 0
2134483 121
2134544 217
2134595 462
2134756 0
2134795 329
2134847 227
2134849 213
2134866 330
2134902 0
2134951 42
2135017 132
2135045 94
2135076 168
2135119 107
2135127 0
2135168 0
2135227 25
2135264 0
2135314 1
2135335 226
2135464 754
2135483 0
2135500 303
2135512 69
2135544 89
2135563 217
2135566 187
2135591 0
2135605 126
2135638 104
2135719 23
2135799 95
2135867 232
2135888 231
2135916 521
2135969 0
2135976 0
2136003 6
2136021 127
2136029 0
2136037 3
2136070 0
2136115 92
2136150 59
2136176 153
2136268 33
2136283 0
2136290 45
2136364 559
2136368 795
2136377 101
2136391 544
2136395 501
2136520 21
2136571 0
2136599 0
2136611 0
2136618 0
2136634 0
2136727 84
2136809 0
2136887 206
2136949 82
2137002 613
2137063 1
2137097 0
2137139 166
2137351 349
2137360 268
2137371 0
2137398 94
2137414 0
2137467 18
2137491 338
2137520 0
2137529 148
2137531 69
2137537 0
2137544 0
2137597 0
2137612 221
2137685 194
2137695 151
2137702 183
2137713 365
2137748 0
2137772 47
2137805 0
2137835 51
2137898 0
2137979 552
2138008 0
2138063 38
2138095 185
2138175 0
2138199 17
2138202 8
2138215 0
2138249 90
2138272 0
2138288 0
2138308 0
2138316 32
2138349 307
2138351 2
2138370 96
2138445 0
2138668 15
2138752 0
2138918 0
2138978 10
2139044 52
2139046 307
2139133 0
2139155 0
2139170 263
2139293 0
2139327 58
2139336 134
2139580 10
2139638 927
2139699 0
2139825 0
2139852 203
2139950 57
2139978 5
2139993 0
2140000 9
2140002 165
2140115 0
2140146 41
2140227 460
2140255 522
2140257 239
2140355 99
2140424 0
2140435 0
2140456 0
2140474 157
2140702 2
2140712 23
2140791 219
2140813 0
2140819 119
2140899 0
2140903 996
2140938 336
2140951 17
2141023 136
2141073 883
2141222 2
2141652 526
2141682 13
2141827 0
2141839 0
2141887 84
2141900 60
2141918 0
2141923 0
2141926 0
2141938 26
2142007 15
2142071 97
2142101 0
2142135 1
2142177 668
2142183 36
2142199 200
2142306 155
2142371 0
2142376 107
2142389 0
2142394 7
2142464 0
2142512 28
2142531 9
2142653 55
2142665 2
2142705 148
2142934 479
2143006 0
2143080 7
2143116 0
2143153 67
2143161 0
2143386 80
2143456 117
2143490 38
2143524 22
2143536 1
2143557 32
2143586 473
2143614 0
2143673 80
2143704 2
2143738 452
2143799 0
2143863 183
2143884 0
2143892 144
2143966 0
2144006 156
2144024 97
2144103 0
2144147 37
2144205 23
2144252 17
2144268 0
2144304 0
2144326 0
2144366 0
2144376 0
2144430 0
2144440 321
2144466 86
2144571 34
2144644 114
2144664 34
2144816 0
2144907 50
2144928 0
2145083 0
2145215 32
2145228 594
2145246 267
2145255 4
2145292 427
2145441 251
2145487 315
2145515 80
2145712 1015
2145753 66
2145882 16
2145951 81
2146089 3
2146109 0
2146246 0
2146284 13
2146302 88
2146427 241
2146454 5
2146496 0
2146514 50
2146733 0
2146837 0
2146844 0
2146857 19
2146897 0
2146921 276
2146983 720
2146998 38
2147093 65
2147190 116
2147197 0
2147211 106
2147263 0
2147391 36
2147479 52
2147569 0
2147576 0
2147599 0
2147639 249
2147644 583
2147655 108
2147901 167
2147926 13
2148012 4
2148038 378
2148179 86
2148209 110
2148238 160
2148332 170
2148409 200
2148428 13
2148457 162
2148503 474
2148518 0
2148589 342
2148613 0
2148618 226
2148882 201
2148936 0
2148952 0
2149007 49
2149047 5
2149050 55
2149099 162
2149108 739
2149145 0
2149176 42
2149203 94
2149214 78
2149219 59
2149229 0
2149242 0
2149297 0
2149352 0
2149406 45
2149472 31
2149483 1
2149527 0
2149550 0
2149603 350
2149607 311
2149635 0
2149711 54
2149718 0
2149756 181
2149786 0
2149829 73
2149841 42
2149946 106
2150015 5
2150068 1
2150171 360
2150192 142
2150232 134
2150290 0
2150407 26
2150559 809
2150587 125
2150594 0
2150615 84
2150766 104
2150797 223
2150821 288
2150827 119
2150905 281
2150924 748
2151028 294
2151036 3
2151046 0
2151103 8
2151145 22
2151212 753
2151262 476
2151277 205
2151327 44
2151338 788
2151395 0
2151434 0
2151509 643
2151585 0
2151625 635
2151658 134
2151696 196
2151715 18
2151737 92
2151771 312
2151784 7
2151883 73
2151919 99
2151980 102
2151990 171
2152110 46
2152210 90
2152297 12
2152330 125
2152387 30
2152406 0
2152426 0
2152461 0
2152491 49
2152611 3
2152637 0
2152661 0
2152678 198
2152714 419
2152747 529
2152760 0
2152903 227
2152908 314
2152918 82
2152924 0
2152994 2
2153053 41
2153125 25
2153198 0
2153222 41
2153279 0
2153386 102
2153408 158
2153456 0
2153571 54
2153584 0
2153619 134
2153643 261
2153650 0
2153665 489
2153980 0
2154079 0
2154116 0
2154189 0
2154199 0
2154228 0
2154260 0
2154289 0
2154322 0
2154456 0
2154656 0
2154696 0
2154737 0
2154835 0
2154874 0
2154943 0
2155054 0
2155096 0
2155102 0
2155152 0
2155184 0
2155201 0
2155292 0
2155426 0
2155475 0
2155483 0
2155522 0
2155648 0
2155715 0
2155774 0
2155805 0
2155819 0
2155828 0
2155921 0
2155971 0
2156029 0
2156036 0
2156063 0
2156087 0
2156136 0
2156176 0
2156194 424
2156204 108
2156238 0
2156295 25
2156351 0
2156423 0
2156440 0
2156573 0
2156581 0
2156583 0
2156595 0
2156602 127
2156639 0
2156658 69
2156716 540
2156818 79
2156825 120
2156833 0
2156875 179
2156983 189
2157062 0
2157082 279
2157135 32
2157146 0
2157161 159
2157229 34
2157237 0
2157311 19
2157433 0
2157497 37
2157504 0
2157512 0
2157554 58
2157662 202
2157878 20
2157934 27
2157958 15
2157999 55
2158010 10
2158013 115
2158030 0
2158053 106
2158093 0
2158272 398
2158317 89
2158386 0
2158400 0
2158436 91
2158484 37
2158520 0
2158688 129
2158718 2
2158808 0
2158824 137
2158901 21
2158937 0
2159091 354
2159145 401
2159155 64
2159178 0
2159288 0
2159369 0
2159467 13
2159471 54
2159481 0
2159512 0
2159578 70
2159742 0
2159792 0
2159821 18
2159922 33
2159962 0
2160052 0
2160105 71
2160209 97
2160301 0
2160310 124
2160323 46
2160330 132
2160337 36
2160396 268
2160415 93
2160527 13
2160544 145
2160583 136
2160664 61
2160721 14
2160759 0
2160772 89
2160789 11
2160798 20
2160841 45
2160916 108
2160920 197
2160964 27
2160981 83
2161025 130
2161069 0
2161304 0
2161312 726
2161347 1
2161386 6
2161407 0
2161572 99
2161755 35
2161758 33
2161777 73
2161782 161
2161917 283
2162028 4
2162145 0
2162164 0
2162293 0
2162325 0
2162350 0
2162434 53
2162479 46
2162509 14
2162580 31
2162607 38
2162760 80
2162914 101
2162933 112
2162997 49
2163058 965
2163095 134
2163342 139
2163390 0
2163411 11
2163459 0
2163492 0
2163510 0
2163528 0
2163583 40
2163586 0
2163597 0
2163617 13
2163630 80
2163642 0
2163676 0
2163687 0
2163693 0
2163711 0
2163771 0
2163780 0
2163783 25
2163786 0
2163840 0
2163849 0
2163852 0
2163855 0
2163909 0
2163918 0
2163921 0
2163924 0
2163978 0
2163987 0
2163990 0
2163993 0
2164047 7
2164056 0
2164059 0
2164062 0
2164142 0
2164160 0
2164177 14
2164190 186
2164218 5
2164264 47
2164268 79
2164325 132
2164340 32
2164413 59
2164430 187
2164575 0
2164581 161
2164620 0
2164640 28
2164803 0
2164814 0
2164818 0
2164833 0
2164844 15
2164906 0
2164959 0
2164990 0
2165012 237
2165070 19
2165160 0
2165307 25
2165340 0
2165366 60
2165385 0
2165395 1
2165415 0
2165441 0
2165460 0
2165470 0
2165490 0
2165516 0
2165535 0
2165545 0
2165565 0
2165577 0
2165589 0
2165591 0
2165602 0
2165642 0
2165698 0
2165704 0
2165710 32
2165715 0
2165725 0
2165746 0
2165755 0
2165802 0
2165821 0
2165827 0
2165835 0
2165842 0
2165886 0
2165919 0
2165922 18
2165964 63
2166040 271
2166092 5
2166122 135
2166250 212
2166272 170
2166351 0
2166362 0
2166369 31
2166405 34
2166450 0
2166625 0
2166654 0
2166694 1223
2166699 34
2166851 106
2166893 541
2167093 138
2167097 132
2167105 0
2167267 0
2167391 0
2167413 0
2167419 0
2167430 0
2167445 2
2167465 0
2167481 0
2167490 24
2167543 0
2167608 0
2167650 1
2167763 0
2167795 17
2167806 138
2167815 0
2167829 164
2167953 183
2168092 0
2168119 10
2168156 77
2168201 0
2168230 0
2168260 115
2168317 266
2168323 0
2168536 0
2168548 0
2168551 0
2168554 0
2168569 0
2168572 0
2168597 0
2168608 0
2168656 0
2168660 0
2168665 0
2168674 0
2168680 0
2168723 0
2168737 0
2168747 0
2168749 0
2168753 0
2168764 0
2168768 0
2168771 0
2168783 0
2168792 0
2168797 0
2168857 6
2168885 151
2168935 0
2168953 53
2168963 137
2168989 180
2169052 6
2169124 0
2169173 0
2169212 0
2169285 1
2169328 0
2169341 114
2169412 30
2169453 0
2169508 0
2169577 0
2169628 0
2169637 0
2169650 0
2169661 0
2169724 0
2169836 0
2169857 41
2169874 0
2169883 0
2169997 0
2170118 0
2170152 100
2170169 79
2170194 104
2170247 0
2170259 120
2170298 29
2170398 19
2170499 0
2170605 59
2170683 27
2170696 0
2170718 0
2170739 0
2170743 0
2170750 0
2170752 0
2170758 0
2170784 0
2170791 0
2170797 0
2170823 61
2170836 0
2170848 0
2170850 5
2170860 0
2170863 0
2170884 0
2170888 0
2170910 0
2170920 0
2170923 0
2170941 0
2170951 290
2170985 0
2171009 327
2171051 44
2171174 8
2171201 0
2171222 617
2171242 751
2171278 145
2171302 47
2171343 78
2171561 90
2171576 14
2171581 29
2171607 15
2171652 57
2171676 21
2171757 236
2171770 52
2172061 0
2172118 0
2172278 35
2172298 592
2172301 390
2172336 61
2172357 92
2172396 0
2172484 74
2172575 13
2172620 385
2172624 703
2172652 0
2172676 99
2172702 76
2172900 197
2173013 0
2173019 123
2173081 0
2173099 22
2173125 26
2173137 254
2173242 149
2173272 0
2173300 0
2173406 213
2173458 142
2173521 893
2173524 238
2173536 60
2173781 272
2173797 437
2173911 48
2174010 0
2174042 1
2174054 82
2174080 4
2174181 1598
2174215 455
2174263 54
2174282 20
2174419 113
2174437 0
2174445 116
2174449 30
2174458 137
2174523 315
2174550 0
2174596 0
2174643 12
2174658 0
2174796 196
2174829 0
2174888 9
2174916 14
2175003 0
2175180 92
2175189 0
2175208 3
2175232 110
2175273 27
2175341 48
2175380 200
2175382 78
2175441 39
2175457 0
2175539 137
2175560 0
2175580 234
2175711 0
2175737 68
2175752 140
2175850 584
2175883 42
2175995 79
2176030 163
2176100 347
2176161 257
2176188 359
2176201 398
2176219 328
2176223 611
2176235 89
2176271 11
2176337 100
2176345 33
2176362 20
2176375 42
2176472 245
2176474 3
2176511 663
2176524 0
2176551 227
2176560 3
2176568 162
2176612 36
2176624 0
2176631 218
2176686 24
2176787 193
2176796 112
2176835 0
2176850 0
2176863 171
2176940 1010
2176961 163
2177000 206
2177052 169
2177061 189
2177073 1939
2177075 846
2177086 0
2177122 2
2177130 540
2177133 1402
2177222 595
2177243 21
2177249 17
2177311 0
2177319 0
2177328 159
2177399 241
2177414 169
2177491 0
2177523 30
2177616 3
2177670 23
2177684 50
2177811 0
2177819 25
2177835 0
2177861 69
2177984 0
2178009 2
2178116 332
2178123 5
2178130 46
2178149 173
2178156 23
2178215 148
2178343 0
2178399 128
2178425 40
2178554 0
2178572 45
2178623 0
2178680 104
2178684 510
2178831 0
2178920 4
2178947 394
2178951 320
2178958 38
2179036 85
2179070 0
2179082 0
2179120 78
2179231 0
2179314 141
2179345 13
2179404 5
2179444 65
2179453 159
2179469 7
2179497 118
2179502 161
2179524 96
2179539 11
2179575 0
2179627 0
2179683 63
2179733 10
2179841 286
2179886 1057
2179949 9
2179985 311
2179996 0
2180055 38
2180070 83
2180087 0
2180122 78
2180131 489
2180135 138
2180178 117
2180233 110
2180254 0
2180296 52
2180451 0
2180463 103
2180497 359
2180499 284
2180515 0
2180523 238
2180529 252
2180588 0
2180598 115
2180607 144
2180632 40
2180634 104
2180665 0
2180699 4
2180730 32
2180842 0
2181074 42
2181126 147
2181170 0
2181250 12
2181331 0
2181353 107
2181423 0
2181508 0
2181609 135
2181684 135
2181705 15
2181739 0
2181828 244
2181919 3
2182126 29
2182271 2
2182381 0
2182406 0
2182417 39
2182455 91
2182479 0
2182493 0
2182629 0
2182838 192
2183233 0
2183308 200
2183382 113
2183407 63
2183421 72
2183503 9
2183599 0
2183714 20
2183798 0
2183837 123
2183867 0
2183957 15
2183960 69
2184028 0
2184224 114
2184312 0
2184570 2
2184624 8
2184763 6
2184811 47
2184944 102
2185047 298
2185068 59
2185108 79
2185200 41
2185212 3
2185290 0
2185299 0
2185323 420
2185346 232
2185364 245
2185998 41
2186175 52
2186264 201
2186279 14
2186527 206
2186594 26
2186771 219
2186774 104
2186834 0
2186874 15
2187074 0
2187083 88
2187170 37
2187202 0
2187213 0
2187228 0
2187235 0
2187256 0
2187258 0
2187290 0
2187300 0
2187308 0
2187311 0
2187319 0
2187321 0
2187363 82
2187397 394
2187435 197
2187489 790
2187621 83
2187657 82
2187732 17
2187840 136
2187903 22
2187984 835
2188017 742
2188143 234
2188182 345
2188224 234
2188269 115
2188335 34
2188383 0
2188391 16
2188491 122
2188523 0
2188629 360
2188667 0
2188744 30
2188772 66
2188898 17
2188936 0
2188944 233
2188955 383
2188961 128
2189036 14
2189068 54
2189099 145
2189207 0
2189216 104
2189399 76
2189477 552
2189480 0
2189537 0
2189834 0
2189839 0
2189875 103
2189966 0
2190185 0
2190251 174
2190257 0
2190274 135
2190278 145
2190290 0
2190293 9
2190338 47
2190347 275
2190361 0
2190452 53
2190464 0
2190488 0
2190539 10
2190571 0
2190619 0
2190623 0
2190656 14
2190659 0
2190761 0
2190782 0
2190827 0
2190962 0
2190978 0
2191005 0
2191013 0
2191147 82
2191189 0
2191219 0
2191237 0
2191255 107
2191303 0
2191480 0
2191516 6
2191525 0
2191597 76
2191707 30
2191744 0
2191792 9
2191840 406
2191927 147
2191990 66
2192078 0
2192272 0
2192372 268
2192396 0
2192484 0
2192579 0
2192628 554
2192699 88
2192768 0
2193094 0
2193185 0
2193220 5
2193281 30
2193464 311
2193575 881
2193702 34
2194088 0
2194100 0
2194123 101
2194493 152
2194497 14
2194512 233
2194629 0
2194731 76
2194824 0
2195003 1
2195046 65
2195055 813
2195093 0
2195182 0
2195195 0
2195212 0
2195215 0
2195266 0
2195306 0
2195396 42
2195480 14
2195489 1
2195636 2
2195720 13
2195867 184
2195898 0
2195922 0
2195943 153
2195976 79
2196034 94
2196233 371
2196381 237
2196432 0
2196588 74
2196615 204
2196791 22
2196830 144
2196879 0
2196911 0
2196948 21
2196976 20
2196999 0
2197015 61
2197031 0
2197060 8
2197108 35
2197130 96
2197155 25
2197256 0
2197300 0
2197395 0
2197406 0
2197428 0
2197478 0
2197486 0
2197501 0
2197553 0
2197588 0
2197601 308
2197674 121
2197847 41
2197853 81
2197906 15
2198033 0
2198223 86
2198243 105
2198261 6
2198419 334
2198423 147
2198451 23
2198603 40
2198710 0
2198721 42
2198735 4
2198758 35
2198773 1
2198775 1
2198813 0
2198818 0
2198831 128
2198858 4
2198884 0
2198909 0
2198921 47
2198930 132
2198976 2
2199033 0
2199037 0
2199049 0
2199107 0
2199145 0
2199160 0
2199166 11
2199184 0
2199242 26
2199267 0
2199306 33
2199384 0
2199448 105
2199499 305
2199546 22
2199657 0
2199698 20
2199710 21
2199720 87
2199776 125
2199907 349
2199987 87
2199999 44
2200005 203
2200075 137
2200085 135
2200125 196
2200128 238
2200168 6
2200191 0
2200254 31
2200306 0
2200441 0
2200448 22
2200459 0
2200499 5
2200502 128
2200510 0
2200544 124
2200616 85
2200686 99
2200693 94
2200700 0
2200763 72
2200859 0
2200944 135
2201053 0
2201122 672
2201155 381
2201200 46
2201210 0
2201212 0
2201217 0
2201224 17
2201226 0
2201234 329
2201236 82
2201247 0
2201324 97
2201411 68
2201417 261
2201429 6
2201454 24
2201633 788
2201658 108
2201748 50
2201789 32
2201846 179
2201857 125
2201951 3
2201981 0
2201998 129
2202115 432
2202123 139
2202177 0
2202179 0
2202308 244
2202314 196
2202377 120
2202390 371
2202455 1336
2202477 0
2202664 0
2202728 15
2202772 4
2202853 0
2202876 88
2202914 2
2202958 5
2202965 46
2202995 0
2203001 0
2203013 0
2203019 17
2203065 217
2203177 325
2203237 0
2203368 0
2203437 0
2203458 44
2203473 0
2203528 16
2203532 0
2203546 298
2203554 0
2203757 34
2203793 0
2203854 0
2203877 92
2203910 346
2203964 36
2203971 0
2204003 76
2204149 0
2204188 214
2204219 73
2204236 0
2204249 28
2204252 44
2204259 111
2204389 25
2204401 221
2204521 93
2204546 57
2204638 1
2204728 45
2204782 0
2204787 493
2204827 4
2204832 41
2204844 50
2204922 70
2204936 24
2204940 0
2204989 19
2204995 86
2205029 0
2205049 184
2205085 122
2205106 0
2205142 33
2205178 304
2205208 114
2205238 65
2205266 1
2205278 25
2205281 0
2205436 1
2205447 0
2205532 131
2205555 0
2205560 0
2205563 0
2205567 0
2205576 0
2205583 0
2205599 256
2205661 38
2205704 96
2205753 0
2205811 0
2205822 35
2205948 0
2206036 0
2206096 0
2206144 0
2206238 0
2206249 0
2206284 42
2206450 0
2206585 105
2206639 465
2206648 104
2206778 0
2206846 69
2206916 240
2206994 62
2207006 0
2207019 152
2207042 0
2207050 0
2207058 3
2207074 0
2207076 0
2207084 0
2207096 67
2207102 0
2207114 0
2207123 22
2207129 0
2207132 0
2207138 0
2207252 9
2207263 0
2207486 0
2207488 0
2207493 0
2207496 0
2207504 0
2207511 0
2207518 0
2207520 0
2207538 0
2207542 0
2207569 0
2207576 0
2207601 0
2207704 71
2207838 13
2207842 431
2208136 0
2208275 111
2208360 117
2208362 97
2208529 31
2208609 3
2208741 278
2208841 0
2208863 0
2208892 1
2208942 113
2209017 318
2209050 880
2209071 223
2209080 0
2209170 36
2209173 24
2209179 0
2209287 80
2209320 215
2209615 22
2209730 0
2209871 0
2209975 91
2210072 0
2210090 0
2210185 28
2210197 201
2210227 0
2210245 0
2210279 104
2210297 0
2210317 220
2210323 82
2210503 136
2210653 39
2210721 161
2210724 38
2210898 0
2210922 145
2211271 9
2211330 11
2211447 14
2211483 0
2211506 546
2211510 341
2211531 575
2211582 265
2211713 0
2211758 45
2211812 0
2212019 0
2212123 0
2212149 15
2212438 0
2212493 86
2212544 244
2212694 0
2212772 0
2212778 0
2212972 26
2213101 95
2213182 52
2213216 217
2213343 1
2213603 61
2213724 186
2213896 1
2213926 10
2213932 0
2213979 0
2213992 0
2214019 0
2214163 0
2214435 15
2214518 0
2214525 0
2214684 29
2215047 41
2215187 0
2215197 0
2215205 0
2215233 0
2215254 258
2215267 43
2215301 12
2215383 72
2215422 127
2215443 27
2215532 60
2215587 76
2215720 643
2215758 156
2215777 72
2216041 7
2216103 413
2216199 41
2216211 315
2216304 0
2216331 478
2216360 64
2216428 70
2216448 276
2216469 15
2216599 0
2216632 1
2216842 18
2216913 284
2216953 2
2217188 0
2217332 0
2217404 72
2217531 177
2217723 82
2217779 251
2217798 208
2217809 87
2217842 207
2217884 312
2217935 0
2217947 0
2218039 31
2218107 33
2218172 591
2218227 179
2218380 0
2218404 395
2218415 444
2218418 615
2218517 0
2218563 0
2218606 539
2218625 39
2218649 0
2218688 82
2218715 0
2218726 0
2218778 28
2218841 536
2218885 72
2218911 0
2219230 374
2219261 122
2219299 20
2219315 245
2219366 0
2219409 0
2219461 106
2219523 0
2219546 124
2219566 353
2219620 451
2219644 101
2219719 37
2219771 75
2219925 104
2220030 776
2220108 160
2220186 63
2220438 1
2220455 147
2220558 103
2220571 67
2220582 463
2220645 83
2220648 31
2220692 84
2220813 73
2220817 355
2220821 317
2220867 46
2221010 138
2221103 0
2221113 0
2221203 163
2221236 203
2221343 5
2221387 30
2221497 107
2221512 234
2221561 33
2221572 535
2221580 156
2221662 114
2221720 0
2221762 11
2221765 460
2221774 66
2221788 0
2221828 44
2221848 66
2221864 7
2221870 154
2221914 10
2221959 61
2222099 0
2222128 23
2222175 0
2222235 0
2222270 42
2222346 0
2222352 0
2222365 26
2222397 28
2222399 290
2222476 9
2222504 0
2222551 0
2222566 235
2222587 764
2222661 5
2222732 0
2222864 33
2222887 716
2222923 66
2222929 622
2222953 402
2223006 1
2223013 1
2223063 18
2223071 0
2223084 0
2223139 207
2223180 443
2223195 6
2223205 475
2223214 0
2223344 101
2223382 387
2223470 22
2223502 0
2223508 114
2223599 397
2223617 57
2223644 952
2223680 217
2223705 35
2223718 0
2223731 275
2223747 9
2223758 34
2223824 0
2223851 66
2223854 165
2223881 118
2223921 0
2223947 202
2224049 52
2224096 0
2224117 557
2224161 452
2224221 49
2224265 1037
2224269 1223
2224380 1
2224394 0
2224413 179
2224422 194
2224458 284
2224473 186
2224491 40
2224518 200
2224578 0
2224587 786
2224590 220
2224651 13
2224668 432
2224680 194
2224692 27
2224715 0
2224755 13
2224758 187
2224791 207
2224866 628
2225095 0
2225128 0
2225237 270
2225333 405
2225338 0
2225351 0
2225357 0
2225362 0
2225386 0
2225408 50
2225414 0
2225432 0
2225522 187
2225529 392
2225573 0
2225742 59
2225863 24
2225933 0
2226063 0
2226072 0
2226089 55
2226105 0
2226112 0
2226122 0
2226129 0
2226133 0
2226137 0
2226159 257
2226163 42
2226199 116
2226206 359
2226305 1521
2226383 30
2226427 105
2226502 203
2226605 0
2226667 123
2226688 1280
2227006 122
2227015 0
2227064 0
2227088 190
2227231 82
2227246 162
2227249 507
2227264 364
2227266 0
2227317 10
2227366 86
2227414 137
2227499 0
2227571 112
2227618 627
2227622 203
2227646 50
2227679 0
2227699 733
2227747 320
2227774 11
2227795 0
2227830 0
2227864 119
2227873 130
2227887 0
2227889 69
2227975 115
2227991 92
2227994 25
2228013 10
2228040 19
2228048 64
2228054 13
2228056 25
2228212 1
2228308 0
2228326 4
2228338 253
2228372 86
2228577 562
2228664 2
2228670 2
2228759 224
2228763 127
2228904 30
2228966 0
2229025 1
2229059 81
2229103 61
2229123 452
2229138 149
2229281 126
2229338 156
2229369 269
2229405 209
2229409 20
2229495 0
2229600 0
2229707 175
2229813 2
2229911 630
2229942 0
2229945 0
2229951 175
2229956 0
2229968 0
2229971 0
2229975 0
2229977 0
2229987 145
2229998 12
2230172 21
2230249 177
2230257 0
2230264 299
2230330 51
2230383 3
2230405 39
2230477 28
2230608 75
2230611 655
2230662 1133
2230782 0
2230802 20
2230813 71
2230839 24
2230907 232
2230969 13
2230995 0
2231012 394
2231044 113
2231093 225
2231130 0
2231228 0
2231289 23
2231317 157
2231381 1
2231404 70
2231440 51
2231452 7
2231497 12
2231513 259
2231639 16
2231661 2222
2231674 339
2231750 31
2231828 130
2231910 208
2231983 0
2232071 488
2232075 93
2232217 15
2232235 85
2232241 268
2232253 61
2232274 323
2232296 21
2232303 39
2232321 239
2232378 0
2232425 0
2232441 83
2232475 16
2232482 89
2232493 59
2232499 149
2232602 7
2232620 99
2232628 210
2232649 0
2232659 0
2232667 0
2232669 192
2232690 122
2232740 55
2232761 0
2232799 40
2232827 139
2232938 339
2233027 68
2233034 37
2233127 480
2233215 108
2233217 174
2233223 122
2233263 102
2233348 0
2233392 0
2233465 0
2233478 0
2233576 0
2233629 0
2233661 0
2233676 0
2233679 0
2233874 178
2233882 80
2233962 14
2234070 102
2234139 0
2234183 0
2234235 69
2234257 61
2234317 34
2234496 222
2234546 94
2234563 240
2234624 280
2234640 133
2234667 0
2234677 58
2234730 0
2234782 0
2234847 0
2234879 0
2234891 118
2234897 0
2234900 0
2234902 0
2234910 0
2234912 0
2234952 14
2234992 3
2235002 1
2235161 458
2235165 256
2235219 22
2235435 422
2235511 2
2235558 64
2235720 149
2235857 0
2235906 0
2235911 82
2235930 24
2236065 139
2236068 124
2236103 59
2236175 426
2236185 0
2236196 398
2236265 0
2236433 26
2236567 315
2236610 24
2236674 31
2236764 22
2236783 0
2236800 59
2236959 327
2236995 15
2237012 37
2237032 393
2237116 408
2237146 52
2237265 101
2237295 708
2237479 68
2237505 0
2237551 107
2237558 932
2237569 91
2237602 37
2237633 75
2237693 0
2237761 0
2237782 68
2237793 0
2237865 0
2237878 0
2237984 0
2237993 0
2237996 0
2238003 0
2238005 0
2238011 0
2238013 0
2238033 0
2238041 0
2238048 0
2238099 0
2238105 0
2238112 0
2238125 0
2238269 425
2238393 99
2238489 196
2238513 1256
2238610 32
2238684 773
2238857 0
2238879 10
2238906 113
2238915 137
2238929 14
2238968 0
2238977 803
2238980 609
2239066 83
2239143 68
2239146 25
2239175 27
2239223 249
2239335 291
2239388 0
2239407 0
2239473 187
2239476 132
2239648 261
2239739 0
2239915 0
2240056 1139
2240078 138
2240106 0
2240240 5
2240277 137
2240310 0
2240320 0
2240366 23
2240404 76
2240601 0
2240677 66
2240752 39
2240759 8
2240775 41
2241111 0
2241242 0
2241480 69
2241503 597
2241738 127
2241840 36
2241850 0
2241974 0
2241991 0
2242239 0
2242299 192
2242619 164
2242733 139
2242737 33
2242750 276
2242777 0
2242797 0
2242857 0
2242892 17
2242924 105
2242938 0
2242946 526
2242953 0
2242970 37
2243000 81
2243005 200
2243063 0
2243078 0
2243160 0
2243252 0
2243283 0
2243306 4
2243343 15
2243367 83
2243406 233
2243418 0
2243450 86
2243480 0
2243507 149
2243619 0
2243642 56
2243726 0
2243756 576
2243817 187
2243848 6
2243901 23
2243975 73
2244066 36
2244069 120
2244112 0
2244184 0
2244212 23
2244272 0
2244302 211
2244426 98
2244522 45
2244584 67
2244592 0
2244627 178
2244704 12
2244714 1
2244780 835
2244852 115
2244885 303
2244891 1274
2244912 0
2244951 46
2245005 0
2245111 9
2245124 0
2245146 0
2245152 0
2245164 0
2245170 0
2245172 1
2245177 0
2245181 0
2245254 178
2245271 0
2245437 67
2245447 65
2245481 0
2245560 0
2245576 48
2245593 84
2245596 41
2245618 518
2245687 108
2245695 0
2245708 391
2245746 171
2245764 102
2245806 389
2245845 187
2245861 0
2245884 0
2245953 465
2245996 98
2246121 334
2246182 3
2246235 501
2246282 0
2246335 287
2246379 218
2246381 130
2246446 119
2246495 6
2246517 38
2246549 62
2246608 69
2246629 0
2246776 20
2246820 140
2246840 0
2246886 115
2246892 145
2246967 105
2246969 283
2247076 1
2247320 0
2247353 0
2247387 0
2247409 54
2247421 43
2247441 37
2247459 0
2247501 0
2247580 12
2247582 0
2247605 0
2247676 98
2247713 0
2247828 208
2247845 0
2247957 52
2248116 2
2248118 177
2248311 0
2248335 0
2248375 84
2248440 146
2248513 0
2248564 87
2248592 566
2248622 87
2248649 0
2248675 0
2248771 220
2248789 0
2248822 50
2248862 0
2248908 24
2249099 13
2249200 120
2249212 18
2249325 0
2249503 213
2249630 111
2249750 0
2249777 0
2249815 1
2249842 29
2249880 0
2249895 0
2250014 70
2250024 84
2250130 0
2250139 2
2250167 0
2250187 0
2250202 0
2250277 0
2250354 12
2250372 256
2250377 123
2250551 12
2250566 0
2250676 0
2250745 25
2250767 2
2250788 0
2250980 0
2250993 806
2251038 46
2251049 0
2251192 0
2251229 105
2251248 0
2251577 339
2251581 26
2251596 0
2251611 12
2251717 9
2251740 31
2251842 1
2251877 346
2251912 330
2251945 64
2252059 0
2252149 338
2252209 0
2252243 0
2252317 169
2252454 189
2252458 0
2252540 0
2252553 0
2252809 82
2252828 149
2252876 0
2252883 0
2252972 45
2253053 0
2253102 0
2253167 0
2253202 0
2253318 0
2253320 0
2253392 0
2253406 9
2253423 0
2253513 0
2253535 0
2253625 0
2253679 0
2253730 0
2253742 0
2253757 0
2253846 0
2253876 0
2253895 0
2253914 0
2254079 0
2254098 0
2254117 0
2254127 0
2254143 0
2254157 24
2254209 0
2254236 0
2254273 44
2254406 523
2254424 30
2254441 0
2254550 581
2254562 147
2254581 1
2254633 101
2254720 7
2254726 0
2254736 0
2254786 136
2254898 0
2254909 9
2254924 0
2254927 37
2254951 60
2255003 0
2255038 0
2255054 9
2255083 0
2255098 0
2255108 0
2255122 40
2255141 0
2255180 0
2255311 1
2255344 2
2255356 0
2255416 37
2255455 180
2255503 0
2255542 135
2255545 230
2255571 48
2255635 129
2255661 0
2255746 192
2255833 0
2255945 0
2256049 0
2256085 0
2256104 0
2256246 72
2256262 39
2256328 341
2256349 524
2256353 26
2256410 27
2256421 42
2256440 0
2256467 0
2256481 0
2256503 0
2256599 330
2256605 30
2256610 0
2256723 2
2256793 266
2256819 0
2256833 11
2256843 29
2256879 147
2256882 0
2256985 0
2257023 63
2257116 26
2257188 37
2257281 1
2257337 0
2257471 0
2257480 37
2257523 13
2257579 70
2257589 8
2257648 0
2257681 47
2257714 0
2257739 0
2257798 0
2257804 0
2257814 0
2257825 0
2257865 4
2257882 0
2257921 56
2258001 0
2258008 770
2258019 71
2258025 0
2258033 146
2258035 0
2258102 52
2258242 0
2258270 603
2258303 419
2258340 34
2258410 178
2258464 0
2258544 85
2258621 512
2258649 16
2258737 5
2258747 309
2258789 5
2258929 8
2259007 10
2259108 0
2259229 9
2259250 0
2259259 51
2259306 0
2259308 0
2259400 0
2259505 160
2259516 0
2259536 0
2259548 146
2259710 75
2259743 16
2259767 768
2259769 298
2259779 223
2259811 273
2259880 0
2259957 26
2259960 2
2260022 0
2260080 123
2260171 0
2260326 0
2260385 0
2260457 23
2260670 42
2260740 0
2261088 0
2261268 310
2261518 6
2261587 109
2261623 0
2261697 38
2261709 0
2261733 0
2261768 0
2261775 0
2261785 0
2261791 3
2261817 12
2261825 0
2261856 243
2261903 39
2262001 0
2262039 289
2262273 24
2262338 226
2262492 186
2262714 182
2262790 75
2263040 89
2263293 1030
2263297 541
2263341 0
2263371 0
2263377 0
2263379 0
2263389 0
2263405 0
2263479 0
2263539 409
2263714 170
2263801 0
2263818 0
2263880 59
2263943 256
2264103 0
2264185 0
2264228 0
2264330 0
2264336 0
2264398 0
2264535 0
2264790 0
2264806 0
2264832 0
2264908 0
2264979 0
2265134 0
2265140 0
2265154 0
2265184 78
2265239 237
2265325 0
2265349 0
2265378 0
2265394 0
2265508 0
2265543 0
2265575 0
2265724 58
2265751 0
2265798 0
2265811 0
2265850 0
2265887 0
2265946 0
2266115 16
2266207 53
2266260 226
2266310 263
2266312 101
2266367 205
2266403 23
2266422 0
2266500 624
2266578 182
2266622 13
2266667 61
2266770 53
2266806 712
2266846 558
2266875 218
2266931 0
2267068 0
2267078 729
2267096 469
2267120 306
2267216 232
2267244 3
2267418 170
2267438 399
2267515 203
2267523 0
2267530 0
2267546 0
2267558 53
2267580 154
2267641 574
2267674 682
2267684 952
2267871 86
2268032 1
2268154 0
2268217 0
2268236 0
2268253 58
2268264 275
2268269 25
2268351 1
2268363 0
2268375 0
2268414 0
2268436 0
2268444 0
2268450 0
2268454 0
2268484 0
2268487 12
2268548 0
2268556 23
2268564 0
2268576 0
2268594 0
2268600 48
2268629 100
2268645 0
2268652 1
2268659 217
2268674 0
2268677 0
2268694 0
[truncated: 379,810 more chars]
