# Supplementary material for: TRANSIT - A Software Tool for Himar1 TnSeq Analysis
Source: PLoS Comput Biol. 2015 Oct 8;11(10):e1004401. doi: 10.1371/journal.pcbi.1004401 (PMC4598096; doi:10.1371/journal.pcbi.1004401)
Supplement: S1 Data — Source Code for TRANSIT and TPP, and datasets used to obtain results. Please see the GitHub Repository https://github.com/mad-lab/transit to obtain the latest version of the software. (GZ) [file pcbi.1004401.s001.gz › transit_1.4.0/data/glycerol_H37Rv_merged.wig]

# from Griffin et al, (2011).  PLOS Pathogens, e1002251.
variableStep chrom=H37Rv
60 0
72 0
102 0
188 0
246 0
333 0
360 0
426 0
448 0
471 0
483 0
494 0
504 0
514 0
525 0
534 0
601 0
653 0
670 0
706 0
741 0
784 0
794 0
843 0
989 0
1092 0
1104 0
1267 0
1278 0
1345 0
1423 0
1522 124
1552 27
1635 215
1779 0
1782 0
1788 0
1847 0
1858 368
1921 21
2001 0
2012 0
2063 0
2104 0
2141 0
2232 0
2290 0
2315 0
2318 0
2333 0
2344 0
2363 0
2387 0
2404 0
2427 0
2479 0
2507 0
2537 0
2591 0
2648 0
2738 0
2774 0
2845 0
2920 0
3027 0
3056 0
3066 0
3070 0
3119 0
3131 0
3145 0
3222 0
3228 0
3277 0
3283 67
3329 107
3372 0
3379 0
3384 0
3396 0
3412 0
3425 0
3441 0
3467 56
3471 0
3513 0
3591 0
3682 0
3708 112
3728 0
3739 161
3770 13
3782 83
3796 0
3833 28
3925 13
3960 0
3967 0
3986 4
4011 6
4028 1
4094 0
4118 0
4121 110
4130 0
4158 0
4207 0
4217 0
4353 0
4664 0
4721 0
4789 0
4912 0
4961 0
4970 0
4989 23
4995 116
5066 284
5120 81
5128 40
5170 329
5230 0
5273 0
5287 0
5336 0
5364 0
5420 0
5439 0
5517 0
5547 0
5579 0
5586 0
5623 0
5631 0
5669 0
5687 0
5792 0
5977 0
5996 0
6055 0
6128 0
6230 0
6249 0
6286 0
6403 0
6490 0
6502 0
6526 0
6605 0
6612 0
6672 0
6729 0
6793 0
6809 0
6856 0
6944 0
6983 0
7067 0
7077 0
7093 0
7225 0
7265 31
7299 155
7383 0
7392 0
7470 0
7551 0
7578 0
7620 0
7686 0
7763 0
7767 0
7798 0
7865 0
7970 0
8031 0
8077 0
8099 0
8127 0
8219 0
8236 0
8288 0
8295 0
8338 0
8391 0
8394 0
8436 0
8486 0
8546 0
8786 0
8858 0
8874 0
8901 0
9030 0
9045 0
9100 0
9150 0
9165 0
9419 0
9465 0
9492 0
9503 0
9519 0
9526 0
9542 0
9564 0
9624 0
9776 222
9816 334
9850 0
9877 214
9894 21
9903 258
10023 0
10104 0
10277 0
10299 0
10414 0
10426 69
10583 32
10600 0
10608 0
10769 75
10826 166
10857 0
10876 0
10884 0
10892 0
10894 0
10907 0
10923 0
10953 0
11096 1
11119 0
11131 0
11176 0
11198 0
11207 107
11289 103
11301 0
11422 392
11444 0
11530 403
11556 88
11618 0
11659 0
11675 454
11679 654
11733 558
11739 345
11743 968
11749 0
11787 125
11848 30
12042 386
12054 182
12145 0
12250 209
12352 405
12466 210
12491 446
12512 9
12530 17
12621 285
12663 172
12750 121
12798 37
13025 1438
13046 167
13079 36
13155 25
13168 80
13275 0
13309 164
13322 65
13325 1282
13369 38
13459 0
13469 0
13486 0
13560 370
13567 40
13595 0
13608 0
13669 0
13686 0
13699 0
13772 0
13852 0
13903 0
14021 88
14059 209
14080 457
14088 138
14096 935
14177 240
14367 0
14421 0
14454 0
14621 398
14661 503
14665 616
14667 1
14677 9
14749 92
14758 459
14782 0
14813 233
14821 56
14872 155
14902 0
14938 0
14968 0
15023 0
15084 0
15114 0
15221 0
15245 0
15269 0
15304 0
15327 0
15366 0
15464 0
15515 0
15576 0
15591 7
15657 0
15773 0
15812 0
15927 0
16161 0
16184 0
16273 0
16433 0
16520 0
16535 0
16558 0
16683 0
16794 0
16851 0
16872 0
16926 0
17015 0
17176 0
17190 0
17205 0
17247 0
17313 0
17333 0
17439 0
17476 372
17483 0
17586 0
17862 0
17981 0
18010 0
18123 0
18140 0
18161 0
18215 0
18454 0
18488 0
18527 0
18666 0
18693 0
18725 0
18907 0
19038 9
19043 0
19081 0
19100 48
19107 0
19134 0
19138 112
19151 9
19179 0
19194 0
19226 0
19239 0
19259 0
19310 0
19453 10
19461 0
19582 18
19667 0
19693 47
19760 0
19771 0
19829 0
19838 2
19914 0
19935 0
19951 0
19963 56
19973 0
19984 0
20002 0
20037 0
20044 12
20092 149
20178 3
20211 0
20234 175
20266 0
20278 3
20345 54
20349 10
20376 10
20456 0
20497 64
20547 325
20650 0
20671 0
20680 2
20712 0
20756 0
20787 0
20859 0
20883 239
21041 0
21204 0
21210 17
21266 0
21359 53
21414 63
21477 0
21481 235
21548 0
21608 0
21777 0
22070 31
22092 0
22118 42
22144 53
22187 0
22195 1
22199 20
22202 69
22279 0
22314 0
22338 69
22454 53
22460 0
22578 0
22590 0
22625 0
22817 0
22836 0
22887 0
22932 0
23083 0
23099 0
23125 0
23153 0
23205 1
23330 0
23361 54
23381 89
23394 475
23413 26
23442 243
23512 0
23550 0
23582 293
23640 196
23663 0
23681 0
23723 433
23807 140
23856 39
23933 0
23947 0
24102 0
24136 0
24159 0
24174 0
24183 0
24207 0
24231 0
24237 0
24261 0
24282 0
24309 0
24318 0
24336 0
24351 0
24372 0
24384 0
24402 0
24447 0
24483 0
24492 0
24501 0
24534 0
24552 0
24564 0
24579 0
24621 0
24633 0
24657 0
24678 0
24696 0
24714 0
24732 0
24750 0
24768 0
24801 0
24819 0
24840 0
24909 0
24921 0
24924 0
24960 0
24986 9
25069 0
25099 0
25143 51
25168 113
25170 173
25252 23
25260 45
25438 151
25505 25
25528 96
25613 53
25616 815
25624 281
25730 1138
25796 6
25832 0
25844 52
25906 0
25914 536
25960 15
25967 5
26040 569
26067 39
26141 2035
26175 291
26183 354
26193 619
26197 403
26261 22
26280 100
26290 0
26300 328
26377 193
26417 0
26622 143
26742 73
26780 15
26831 4
26838 0
26860 532
26873 21
26932 815
27213 750
27245 382
27252 105
27299 704
27354 75
27367 25
27399 14
27410 1229
27470 0
27482 0
27484 0
27518 0
27526 0
27528 0
27530 0
27534 0
27558 0
27566 0
27569 0
27578 0
27683 0
27703 0
27784 0
27906 0
27925 0
27994 0
28003 0
28005 0
28145 0
28208 0
28232 0
28263 0
28368 275
28455 210
28512 199
28661 24
28670 149
28679 11
28687 0
28705 896
28803 0
28914 95
28974 46
29010 590
29205 233
29270 273
29354 54
29403 18
29457 80
29516 55
29567 68
29587 33
29605 1
29620 0
29659 157
29667 1512
29671 907
29776 71
29892 0
29920 18
29923 118
30009 0
30119 67
30195 0
30271 586
30449 344
30479 411
30679 211
30911 0
30968 193
31004 25
31066 305
31075 160
31149 233
31153 532
31223 169
31261 0
31323 49
31381 0
31410 0
31589 122
31597 182
31684 0
31701 0
31810 0
31825 226
31967 0
31978 25
32045 167
32051 0
32134 72
32163 101
32197 45
32253 230
32403 0
32434 146
32493 197
32518 0
32673 197
32755 50
32777 302
32886 407
32910 87
32995 0
33023 15
33045 116
33058 650
33113 200
33152 0
33217 1465
33355 0
33359 123
33449 0
33490 0
33533 0
33560 0
33650 0
33797 289
33805 20
33857 36
33861 374
33863 110
33901 0
33907 0
33927 0
33933 0
33942 0
34010 0
34028 0
34158 0
34163 0
34182 66
34207 0
34241 0
34313 1
34364 115
34367 69
34401 48
34418 208
34420 20
34504 171
34590 66
34679 629
34688 81
34743 0
34849 0
34874 262
34893 0
34937 31
34999 19
35021 0
35075 0
35079 0
35117 0
35119 0
35135 0
35160 0
35182 0
35203 0
35206 0
35213 0
35250 0
35261 157
35293 0
35304 0
35326 0
35343 0
35353 0
35388 0
35409 0
35422 342
35453 0
35480 0
35489 0
35570 108
35630 0
35703 566
35750 0
35781 107
35873 125
35910 349
36029 212
36191 764
36326 709
36356 386
36368 94
36428 30
36455 1642
36515 143
36519 354
36606 0
36677 225
36734 22
36802 241
37093 581
37125 276
37184 15
37214 94
37224 0
37353 364
37361 592
37404 57
37512 0
37626 252
37666 241
37674 0
37752 32
37775 353
37784 781
37829 42
37944 544
37977 14
38003 206
38047 25
38065 72
38096 66
38133 383
38249 62
38363 8
38444 555
38517 672
38588 12
38846 401
38902 0
39125 66
39290 910
39312 288
39343 1356
39845 830
39873 214
39878 5
39937 0
39941 57
39967 326
40011 44
40025 1535
40141 91
40156 118
40200 0
40238 261
40326 0
40392 83
40474 250
40496 86
40543 0
40585 0
40849 0
40876 0
40930 10
40961 0
41179 47
41242 218
41248 322
41374 764
41427 371
41496 382
41593 0
41632 100
41718 186
41727 0
41910 431
41915 416
41986 11
42060 0
42083 0
42208 158
42276 959
42362 618
42434 0
42473 0
42493 0
42644 17
42713 236
42806 0
42852 8
42854 21
42881 79
43245 0
43421 167
43515 11
43547 476
43549 463
43634 0
43640 0
43642 0
43660 0
43698 0
43796 0
43838 0
43856 0
43865 0
43885 0
43902 0
43937 0
43944 0
43966 0
44069 0
44094 0
44100 0
44102 0
44145 0
44249 0
44261 0
44298 0
44302 0
44408 0
44600 0
44684 0
44720 0
44798 0
44849 0
44864 0
44869 0
44937 0
44952 0
44968 0
44984 0
44986 0
45017 0
45140 0
45167 0
45239 0
45315 0
45353 0
45401 0
45413 0
45464 0
45524 0
45563 0
45590 0
45623 0
45647 0
45649 0
45659 0
45665 0
45686 0
45731 0
45784 0
45804 0
45830 0
45841 0
45854 0
45920 0
46009 0
46014 0
46072 0
46087 0
46100 0
46164 0
46192 0
46271 0
46295 0
46320 0
46432 0
46469 112
46503 0
46515 55
46525 0
46532 0
46568 0
46576 0
46779 0
46959 137
47084 0
47097 121
47119 57
47220 16
47224 0
47301 0
47316 0
47363 1
47367 33
47391 0
47459 78
47577 142
47610 363
47682 83
47706 0
47907 128
48038 39
48079 0
48087 169
48104 269
48108 568
48203 0
48282 47
48388 175
48446 1351
48450 390
48466 177
48481 34
48489 74
48514 1254
48648 0
48654 176
48663 92
48691 0
48730 20
48765 0
48782 62
48870 54
48895 113
48954 84
48983 188
48991 1
49038 79
49290 365
49388 151
49553 23
49616 268
49656 383
49750 339
49934 489
49951 0
49973 0
50022 0
50097 0
50214 0
50265 0
50552 0
50641 0
50655 0
50691 0
50778 0
50781 0
50803 0
50955 0
50987 0
51012 0
51015 0
51018 0
51104 0
51125 0
51138 0
51146 210
51186 0
51297 0
51453 665
51519 61
51609 0
51611 132
51621 0
51675 0
51745 0
51765 41
51793 0
51804 33
51806 27
51838 117
51880 63
51892 0
51899 7
51907 1276
51967 108
52123 397
52127 725
52129 642
52180 819
52189 122
52204 37
52366 239
52524 204
52541 758
52659 295
52706 1303
52709 503
52746 0
52774 205
52797 894
52829 590
52837 62
52844 0
52873 210
52918 0
53033 36
53114 173
53152 301
53187 0
53242 67
53488 26
53634 0
53648 12
53702 249
53740 0
53809 0
53888 0
53977 0
53987 49
54091 45
54113 0
54128 0
54146 0
54173 19
54300 0
54560 29
54635 0
54638 0
54703 72
54752 0
54759 9
54869 123
54872 0
55025 0
55058 0
55081 0
55085 59
55104 0
55191 0
55232 0
55251 0
55288 1
55337 0
55354 0
55398 0
55421 0
55523 0
55560 62
55612 40
55642 31
55767 0
55796 72
55835 0
55995 0
56008 110
56011 73
56023 0
56031 0
56044 15
56057 10
56080 93
56131 372
56155 0
56157 99
56164 0
56185 445
56191 110
56207 0
56218 124
56228 0
56354 0
56402 29
56521 0
56539 34
56716 27
56822 0
56842 0
57043 121
57046 615
57050 1152
57052 0
57157 70
57183 0
57278 27
57392 0
57510 116
57615 27
57702 117
57734 427
57878 542
57931 0
57956 327
57985 0
58049 55
58105 48
58191 0
58201 0
58247 0
58284 0
58339 0
58369 0
58460 0
58480 1
58522 0
58526 63
58703 0
58759 0
58822 0
58834 0
58919 0
59113 0
59175 0
59215 0
59242 0
59358 54
59374 0
59405 518
59481 5
59489 97
59584 37
59593 18
59641 0
59747 0
59839 110
59865 140
59986 329
60027 0
60071 0
60126 107
60135 87
60152 0
60162 15
60211 0
60236 0
60256 269
60273 102
60290 0
60334 69
60345 0
60357 0
60415 0
60453 0
60538 0
60550 0
60567 0
60591 0
60612 0
60699 0
60747 0
60750 0
60793 0
60819 0
60825 0
60885 0
61004 0
61310 0
61404 0
61434 0
61550 0
61556 0
61628 0
61817 0
61888 0
61989 0
62048 0
62070 0
62116 0
62161 0
62167 0
62197 0
62209 0
62310 0
62313 0
62327 0
62572 0
62733 0
62794 0
62828 0
62974 0
63194 117
63212 79
63241 0
63377 1436
63379 643
63431 2
63467 98
63494 94
63501 45
63521 0
63576 387
63626 161
63756 120
63758 3
63788 0
63800 178
63802 207
63825 0
63863 278
63884 226
63887 750
63890 188
63908 122
63918 0
64023 0
64044 0
64073 0
64179 0
64181 0
64306 0
64347 0
64420 0
64440 0
64518 0
64552 0
64572 0
64581 0
64603 0
64688 0
64691 0
64708 0
64716 0
64800 0
64823 0
64914 0
64955 252
64986 49
65109 571
65125 0
65169 121
65226 29
65315 0
65323 0
65434 251
65500 227
65549 510
65551 205
65666 83
65692 523
65715 509
65758 12
65840 199
65933 0
65987 320
66035 405
66061 81
66065 635
66098 67
66233 5
66275 145
66364 3
66386 75
66410 36
66449 140
66511 152
66578 217
66652 0
66659 324
66692 0
66764 0
66787 26
67009 0
67071 269
67127 449
67136 0
67138 0
67156 0
67247 451
67290 44
67299 216
67316 38
67364 152
67898 166
67916 688
67955 201
68150 861
68185 536
68222 26
68237 247
68246 522
68256 479
68276 15
68310 56
68321 177
68360 532
68377 2017
68380 622
68387 87
68407 0
68444 0
68577 0
68594 0
68608 46
68726 0
68733 0
68737 50
68792 382
68861 107
68872 0
68894 117
69044 107
69085 0
69121 0
69170 0
69190 195
69281 312
69301 0
69316 0
69339 409
69367 133
69375 0
69422 1
69444 0
69589 26
69591 114
69625 0
69652 0
69657 232
69661 12
69675 0
69744 56
69792 115
69806 0
69823 0
69850 157
69928 0
69999 1
70021 0
70028 0
70030 866
70099 9
70102 0
70135 0
70177 38
70198 298
70204 46
70206 19
70390 0
70435 0
70453 145
70459 62
70534 136
70542 0
70570 100
70583 0
70699 0
70728 0
70744 363
70821 0
70843 5
70909 68
70933 0
70963 1
70988 0
71098 1
71143 248
71158 27
71266 0
71300 57
71399 2
71519 0
71557 55
71571 21
71588 61
71594 196
71637 121
71679 1398
71681 677
71834 43
71922 59
72031 1
72049 0
72076 492
72089 0
72109 48
72121 0
72255 0
72333 0
72356 0
72359 0
72388 0
72506 0
72518 0
72612 0
72636 0
72654 0
72770 0
72826 0
72857 0
72923 0
72989 0
73031 0
73247 0
73349 0
73415 0
73494 0
73549 0
73604 0
73682 0
73799 0
73961 0
73987 0
74045 12
74095 0
74129 0
74177 0
74192 0
74224 0
74281 0
74313 0
74320 0
74342 0
74374 0
74447 0
74483 0
74562 0
74572 6
74578 0
74696 18
74722 0
74749 0
74761 0
74908 0
75047 0
75049 25
75103 17
75128 0
75142 0
75156 0
75189 364
75203 0
75242 0
75244 0
75253 0
75275 155
75286 396
75500 26
75613 1104
75615 1
75808 0
75826 2
75862 76
75881 0
75983 41
76069 41
76097 158
76105 0
76198 25
76298 94
76715 14
76727 2
76889 120
77005 0
77055 0
77108 56
77192 0
77289 0
77385 2302
77422 0
77530 9
77641 119
77650 0
77838 0
77925 0
77955 38
78293 8
78364 0
78442 302
78463 47
78478 48
78567 0
78628 87
78662 0
78703 141
78706 105
78721 0
78733 362
78784 823
78921 0
79152 114
79256 155
79325 484
79365 0
79398 579
79427 48
79474 0
79485 0
79724 234
79787 977
79825 453
79894 59
79917 1467
80115 0
80143 0
80149 0
80228 261
80352 132
80385 0
80426 59
80521 658
80551 0
80612 360
80787 472
80832 38
81165 92
81179 173
81196 25
81216 1401
81220 784
81245 30
81374 309
81396 183
81445 12
81462 8
81552 0
81566 374
81576 0
81610 0
81671 0
81712 670
81715 1623
81727 283
81735 138
81896 406
81919 246
81927 468
82004 184
82038 144
82361 157
82417 135
82504 0
82517 233
82585 48
82587 92
82666 441
82686 221
82765 30
82807 0
82826 0
82912 0
82996 346
83114 96
83141 0
83239 0
83326 10
83357 5
83403 332
83409 0
83566 86
83585 0
83738 323
83846 1
83940 0
83946 140
83966 175
83981 378
83992 730
84065 21
84081 340
84173 0
84233 30
84313 0
84353 347
84434 661
84493 508
84508 3
84520 0
84543 260
84559 0
84617 54
84742 30
84811 0
84833 322
84872 719
84918 90
84930 23
84952 229
84956 440
85010 359
85113 50
85135 87
85166 80
85178 284
85223 323
85276 57
85300 92
85575 719
85637 238
85720 0
85873 0
85915 0
85976 37
85986 0
86103 376
86135 20
86272 54
86280 154
86359 169
86378 170
86429 684
86436 69
86448 550
86486 0
86492 0
86509 0
86514 0
86527 0
86613 0
86621 15
86681 0
86698 0
86709 103
86835 0
86924 0
87124 3
87131 27
87276 0
87288 250
87309 11
87343 26
87433 6
87586 136
87605 557
87615 161
87631 249
87774 110
87875 247
87955 601
88015 70
88076 19
88232 1068
88280 50
88299 0
88427 5
88439 18
88454 0
88604 49
88631 265
88665 133
88681 1089
88732 136
88778 1498
88954 271
88963 0
89271 341
89370 0
89383 1285
89471 15
89478 0
89516 0
89523 0
89549 186
89593 243
89747 553
89797 699
89817 0
89885 175
89917 352
89982 0
89994 0
90015 0
90101 261
90240 344
90290 356
90321 70
90497 850
90587 0
90607 282
90619 53
90811 150
90935 139
90939 244
91072 205
91165 276
91216 0
91281 0
91291 0
91353 21
91937 0
92035 578
92134 465
92136 43
92155 145
92194 73
92196 551
92269 0
92278 122
92294 175
92334 117
92338 416
92393 7
92407 22
92638 17
92816 452
92857 166
92973 244
93199 0
93294 49
93434 0
93603 0
93773 224
94215 55
94244 0
94256 14
94269 40
94345 0
94428 142
94472 0
94485 90
94538 0
94564 20
94611 0
94776 28
94872 0
95042 58
95410 7
95445 0
95463 0
95549 0
95567 0
95594 42
95611 0
95636 0
95684 0
95727 0
95797 0
95840 0
96143 32
96188 0
96267 0
96319 0
96392 51
96458 102
96513 244
96566 0
96642 282
96647 0
96655 75
96688 0
96718 0
96872 0
96890 0
96912 0
96920 0
96936 0
96974 0
96980 222
97071 59
97102 1
97273 0
97285 0
97330 0
97335 0
97399 0
97470 0
97509 0
97581 122
97592 0
97623 0
97668 32
97688 31
97707 105
97718 0
97788 75
97823 0
97888 49
97893 82
98092 43
98152 235
98260 153
98297 0
98313 385
98330 46
98349 79
98379 43
98396 496
98437 0
98468 599
98552 124
98613 396
98692 0
98709 116
98751 0
98818 92
98836 0
98963 328
99023 210
99137 176
99151 0
99188 76
99322 205
99343 47
99444 94
99546 0
99609 0
99638 0
99732 205
99791 118
99848 67
99940 1739
100020 132
100068 0
100176 504
100179 679
100206 170
100256 0
100310 0
100459 12
100505 139
100517 1626
100629 108
100805 239
100887 0
100983 240
101082 492
101095 48
101123 228
101166 109
101194 294
101198 37
101246 17
101319 513
101331 0
101409 458
101643 410
101686 66
101697 0
101715 59
101850 138
101864 20
102093 0
102135 0
102231 0
102385 109
102456 115
102531 583
102612 32
102683 159
102809 0
102816 0
102889 0
103041 35
103052 0
103106 1
103214 15
103405 0
103534 196
103630 268
103809 68
103957 31
104034 37
104050 128
104092 85
104113 199
104157 121
104424 148
104464 47
104472 40
104491 265
104562 151
104587 73
104611 120
104806 38
104952 0
105089 4
105096 0
105112 0
105146 0
105177 0
105188 418
105198 132
105208 0
105249 0
105259 195
105288 145
105319 0
105329 333
105331 257
105416 1537
105426 303
105507 38
105528 106
105586 0
105603 4
105732 258
105774 1
105808 30
105863 0
105871 0
105877 201
105908 0
105933 10
105939 0
105982 0
106017 61
106032 9
106038 248
106041 78
106050 0
106105 0
106154 0
106323 621
106355 109
106367 0
106483 185
106491 119
106535 31
106601 0
106667 1307
106688 0
106742 473
106805 0
106807 41
106829 0
106836 47
106858 83
106906 0
106926 54
106929 0
106941 209
107024 0
107031 110
107033 0
107039 0
107106 457
107226 0
107245 166
107278 0
107288 19
107328 127
107436 8
107452 282
107456 1340
107466 124
107553 0
107592 0
107696 0
107717 19
107735 86
107765 0
107795 48
107797 0
107858 107
107927 109
107947 40
108059 4
108129 0
108149 0
108179 0
108197 0
108272 0
108285 0
108344 0
108356 139
108393 0
108565 0
108586 0
108596 0
108692 0
108718 0
108807 0
108850 222
108854 161
108899 0
108952 102
108976 0
109024 0
109032 0
109070 0
109079 0
109104 0
109197 11
109215 130
109226 0
109244 0
109285 124
109292 144
109317 16
109410 81
109521 74
109822 276
109824 0
109916 121
110017 0
110040 0
110060 0
110074 0
110076 2
110094 0
110149 118
110199 0
110221 0
110315 649
110340 177
110424 0
110473 0
110574 0
110600 0
110711 13
110916 255
110929 0
110958 0
110970 0
111013 0
111083 0
111148 106
111211 0
111405 32
111528 214
111578 0
111726 0
111749 0
111822 0
111938 0
112087 18
112112 42
112173 61
112273 22
112324 0
112338 0
112502 0
112513 533
112703 0
112777 0
112906 94
112922 1398
112926 149
112970 0
112992 0
113033 90
113095 47
113113 246
113133 77
113166 97
113174 0
113227 2
113395 0
113462 93
113517 344
113571 356
113580 99
113652 0
113675 18
113712 0
113827 298
113924 47
114033 0
114049 200
114229 0
114251 0
114285 77
114326 202
114437 0
114512 66
114558 619
114589 0
114705 426
114850 6
114858 0
114903 329
114912 415
114926 12
115035 109
115078 196
115297 340
115305 0
115339 0
115418 68
115435 0
115461 1031
115491 22
115563 822
115650 254
115702 19
115717 380
115753 230
115761 43
115816 111
115836 0
115858 40
115926 0
115934 355
115944 0
116075 0
116098 114
116152 53
116320 102
116364 5
116474 0
116649 0
116708 0
116733 657
116803 129
116847 0
116955 30
117014 0
117039 37
117168 11
117197 0
117213 759
117240 0
117247 0
117380 0
117504 148
117517 107
117537 4
117551 0
117622 290
117640 0
117648 0
117702 0
117731 0
117787 0
117861 0
117882 0
118006 0
118072 0
118109 0
118139 0
118150 0
118239 0
118313 0
118341 0
118447 0
118482 0
118500 0
118564 0
118687 0
118703 0
118761 0
118786 0
118817 0
118857 0
118892 0
118948 0
118969 0
118977 0
119092 0
119211 0
119213 0
119220 0
119240 0
119253 0
119301 0
119310 0
119355 0
119435 0
119447 0
119454 0
119530 0
119570 0
119634 0
119658 0
119730 0
119748 93
119916 0
119936 0
120045 277
120121 149
120256 940
120310 34
120410 1
120574 0
120626 73
120791 30
120882 0
120892 58
120902 99
120940 754
120989 127
121171 0
121181 0
121251 140
121291 76
121391 138
121397 107
121442 22
121500 117
121548 406
121766 1308
121770 435
121856 359
121916 81
121950 274
122045 84
122104 69
122193 26
122211 202
122220 43
122231 0
122243 0
122304 58
122388 63
122444 0
122494 0
122542 511
122566 37
122596 465
122609 258
122643 197
122655 39
122696 423
122764 47
122834 874
122836 288
122992 146
123012 56
123049 514
123122 131
123221 0
123243 111
123346 735
123470 0
123493 0
123520 0
123522 374
123612 456
123671 0
123772 2
123829 105
123873 0
123896 531
123906 1078
123910 848
123912 0
124145 7
124149 537
124152 0
124168 35
124219 0
124298 89
124327 0
124343 0
124362 0
124379 56
124390 0
124603 100
124722 0
124786 435
125015 41
125021 115
125292 60
125337 56
125371 0
125377 210
125469 219
125579 0
125592 0
125605 40
125620 60
125644 52
125659 425
125666 647
125823 178
125843 0
125940 0
126059 0
126098 322
126163 0
126431 0
126693 0
126812 0
126829 77
126963 55
127059 0
127096 0
127119 0
127157 0
127160 0
127181 0
127232 0
127335 0
127344 0
127392 484
127503 230
127731 82
127839 0
127853 0
128018 0
128025 0
128073 12
128109 173
128148 0
128154 75
128165 465
128305 184
128379 0
128389 14
128616 16
128697 56
128777 232
128820 1
128904 97
128983 201
129116 0
129184 90
129231 107
129269 0
129321 206
129396 58
129431 0
129496 1449
129708 21
129789 0
129812 0
129827 0
129860 52
129888 145
129969 0
130019 292
130074 641
130107 815
130130 0
130263 0
130353 133
130491 210
130558 173
130564 98
130573 4
130587 465
130602 0
130616 375
130699 894
130708 0
130787 0
130929 70
131037 423
131140 88
131149 4
131158 23
131328 216
131341 103
131441 0
131497 0
131542 3
131553 14
131565 47
131640 0
131740 50
131776 0
131867 0
131894 0
131929 205
132047 0
132077 128
132137 0
132276 28
132284 0
132353 0
132374 0
132392 54
132401 0
132529 50
132563 0
132638 25
132668 0
132743 0
132752 24
132838 2
132870 1802
132951 230
132975 1205
133002 205
133019 1022
133094 7
133136 1571
133140 1467
133248 235
133278 0
133317 915
133374 551
133410 150
133427 897
133430 206
133603 0
133629 597
133635 415
133785 0
133833 331
133868 3
133915 46
134017 15
134056 347
134074 0
134089 435
134117 0
134213 0
134305 148
134332 0
134359 168
134393 138
134400 305
134431 109
134466 61
134469 1053
134506 11
134627 68
134655 225
134669 0
134917 0
134986 93
134991 178
135000 12
135044 248
135077 66
135134 38
135247 0
135367 0
135402 152
135463 0
135477 1
135483 55
135604 674
135635 166
135660 215
135676 122
135738 0
135774 19
135820 14
135824 58
135833 0
135894 0
135970 0
136005 0
136038 0
136089 0
136100 5
136159 428
136163 58
136212 0
136277 0
136370 81
136375 15
136379 42
136435 0
136457 0
136467 0
136491 0
136514 0
136593 7
136621 0
136646 0
136678 0
136712 0
136723 0
136748 0
136754 0
136766 3
136792 0
136855 7
136906 0
136921 0
136969 0
136991 238
137015 0
137043 0
137056 0
137068 0
137123 0
137151 0
137207 0
137215 0
137281 34
137293 0
137307 0
137353 0
137442 0
137483 0
137518 0
137587 176
137607 0
137613 0
137677 517
137681 129
137696 0
137704 0
137855 0
137907 0
137923 0
137985 0
138022 189
138026 27
138083 0
138100 95
138170 711
138215 16
138267 2
138416 4
138511 1
138582 1
138611 492
138616 460
138630 363
138636 376
138765 39
138797 578
138927 2
138999 107
139075 0
139119 74
139267 14
139356 7
139451 59
139511 345
139538 409
139561 39
139663 52
139878 0
139997 9
140106 64
140117 1
140169 0
140187 0
140213 299
140237 190
140268 0
140313 172
140344 298
140367 66
140406 353
140422 104
140436 0
140454 41
140488 201
140536 24
140567 165
140620 438
140721 147
140752 173
140887 37
140948 76
140999 10
141003 147
141066 125
141110 0
141160 0
141221 47
141275 52
141370 22
141396 397
141411 50
141465 0
141483 0
141596 0
141683 0
141695 31
141718 47
141768 0
141793 0
141811 0
141936 0
142027 144
142071 147
142166 0
142293 0
142300 0
142400 8
142426 1
142471 0
142573 0
142629 0
142690 0
142721 0
142741 0
142884 0
142952 0
143007 681
143010 0
143171 0
143191 173
143280 188
143366 0
143374 128
143376 402
143458 0
143509 35
143717 237
143719 88
143782 62
143925 361
143937 37
143946 20
143956 0
143967 0
144655 0
144700 0
144832 0
144834 1
144959 0
145028 0
145050 0
145193 0
145201 0
145220 0
145254 0
145403 0
145426 0
145624 0
145628 263
145645 0
145679 0
145742 0
145873 0
146022 0
146036 0
146055 0
146094 0
146189 16
146287 0
146300 28
146316 6
146349 0
146532 0
146685 48
146688 21
146792 12
146880 0
146932 0
147065 439
147191 0
147197 455
147245 18
147253 0
147302 0
147479 118
147518 7
147825 944
147828 170
147880 0
147883 0
147941 0
147950 0
147978 0
147987 187
148008 0
148095 136
148191 425
148195 196
148228 28
148244 2
148353 728
148453 0
148468 0
148488 34
148569 419
148614 0
148621 0
148625 0
148703 66
148749 0
148752 17
148766 5
148781 0
148873 0
148886 0
148943 0
148962 0
149104 0
149151 0
149155 0
149187 0
149222 213
149306 0
149343 0
149393 0
149451 132
149467 194
149549 3
149592 0
149716 222
149791 263
149938 0
150286 50
150393 7
150432 0
150557 31
150633 0
150732 0
150872 310
150874 370
150994 0
151063 1921
151073 0
151099 384
151120 206
151124 66
151142 0
151361 261
151487 180
151508 57
151794 30
151810 15
151831 191
151936 107
151945 166
152113 0
152176 13
152228 0
152455 0
152471 0
152552 0
152597 0
152624 0
152642 0
152713 0
152801 0
152810 0
152813 122
152840 0
152915 0
152954 0
153047 0
153156 1
153194 0
153354 0
153384 0
153413 1
153419 15
153428 0
153560 0
153563 33
153686 19
153713 0
153719 0
153869 0
153974 2
154031 0
154061 0
154125 0
154178 0
154231 0
154298 0
154341 0
154371 0
154386 0
154391 0
154415 0
154457 0
154514 0
154548 0
154590 0
154644 0
154693 0
154716 0
154740 0
154759 0
154771 0
154802 0
154847 0
154871 0
154946 0
154985 0
155123 0
155221 0
155339 0
155348 0
155441 0
155495 0
155516 0
155528 0
155593 139
155600 22
155621 383
155682 72
155731 110
155766 24
155774 0
155863 456
155962 3
155984 877
156088 76
156105 942
156186 351
156214 6
156239 294
156242 285
156283 123
156306 1
156308 775
156312 278
156400 147
156432 0
156444 0
156637 0
156672 0
156706 0
156738 98
156797 0
156832 0
156840 0
156948 97
157035 0
157053 0
157056 81
157142 0
157165 0
157185 64
157191 137
157221 1
157233 0
157284 94
157287 3
157326 170
157359 63
157434 0
157456 0
157492 0
157506 0
157525 0
157534 0
157600 24
157604 118
157607 24
157723 0
157817 178
157823 125
158078 132
158111 28
158145 54
158291 14
158421 9
158434 0
158637 44
158656 82
158675 0
158710 160
158761 169
158840 322
158931 1
158940 80
159045 200
159049 198
159082 38
159222 35
159257 81
159261 53
159513 646
159591 73
159665 40
159681 192
159692 30
159731 55
159837 0
160005 105
160112 0
160187 41
160214 0
160264 99
160301 198
160427 0
160433 739
160435 546
160546 849
160568 156
160639 284
160714 431
160793 267
160857 7
160941 411
160966 1031
161244 209
161349 220
161382 973
161385 388
161446 10
161472 0
161607 270
161701 1119
161722 282
161741 433
161756 1151
161877 49
162011 349
162013 456
162211 295
162227 0
162280 1179
162290 55
162356 112
162407 231
162455 345
162539 472
162645 364
162764 96
162791 480
162796 0
162845 141
162876 19
162943 0
162954 956
163046 0
163092 209
163152 0
163196 0
163262 630
163266 546
163285 0
163295 0
163300 21
163317 0
163327 16
163350 174
163403 13
163501 0
163524 237
163534 122
163568 364
163694 0
163732 332
163821 1147
163874 662
163934 0
163954 34
163965 99
164002 8
164072 201
164098 9
164297 4
164353 114
164386 0
164397 11
164403 12
164414 610
164467 13
164478 468
164772 0
164806 240
164818 0
164830 295
164968 5
164986 44
165005 123
165067 0
165125 21
165130 450
165160 131
165282 198
165302 0
165434 1625
165452 31
165495 199
165595 59
165674 947
165713 1282
165824 163
165924 535
165972 473
166049 1600
166052 2052
166184 439
166240 0
166259 645
166301 348
166352 217
166520 487
166625 41
166675 84
166862 320
166929 158
166986 121
167048 266
167063 116
167065 954
167085 0
167092 3
167120 860
167147 808
167150 421
167161 0
167201 3
167213 0
167223 0
167252 0
167288 0
167298 0
167305 31
167307 450
167335 471
167398 58
167445 0
167549 0
167569 62
167839 228
168111 0
168158 151
168384 289
168449 348
168615 31
168635 139
168705 2
168777 1616
168817 0
168989 0
169043 19
169157 303
169173 26
169208 431
169273 191
169305 535
169311 243
169316 75
169355 245
169380 422
169395 32
169440 483
169482 0
169500 61
169570 0
169580 0
169935 51
169947 56
169971 321
169986 19
170033 115
170055 0
170075 0
170140 73
170201 0
170243 416
170359 1
170432 816
170450 639
170454 768
170480 741
170559 213
170599 73
170665 14
170689 148
170818 22
170963 0
171031 259
171033 0
171052 160
171135 10
171155 61
171177 0
171179 0
171184 125
171188 8
171193 12
171197 30
171201 67
171243 0
171271 1
171400 0
171488 22
171521 295
171593 0
171626 223
171656 420
171753 445
171792 0
171807 274
171812 956
171840 2
171957 202
171983 170
172237 82
172328 90
172398 6
172445 0
172457 123
172486 15
172490 762
172527 251
172562 25
172595 1351
172625 926
172656 0
172781 894
172785 18
172936 0
172970 390
173141 305
173164 2664
173166 902
173168 46
173176 1751
173178 952
173195 200
173218 477
173230 39
173384 279
173426 56
173467 5
173547 1292
173586 165
173625 115
173673 74
173682 278
173695 181
173715 211
173724 428
173832 2158
173838 672
173958 1291
174043 2281
174114 1999
174246 34
174469 0
174477 243
174488 18
174548 0
174621 20
174659 555
174704 90
174708 74
174717 1
174798 394
174800 94
174865 33
174896 26
174904 596
175040 30
175192 515
175205 0
175214 47
175224 167
175259 27
175322 270
175360 881
175385 391
175458 219
175502 153
175541 118
175620 126
175691 216
175697 107
175716 42
175748 879
175767 74
175792 60
175800 139
175850 45
175863 506
175976 0
175989 0
175995 42
176066 212
176078 96
176202 6
176234 145
176309 386
176397 55
176427 0
176464 0
176495 0
176541 0
176588 0
176666 0
176691 9
176780 0
176814 6
176840 57
177010 6
177046 84
177074 118
177102 12
177179 797
177192 0
177339 427
177343 208
177357 211
177511 609
177514 587
177572 574
177715 48
177728 2
177747 75
177775 0
177852 6
177868 328
178019 40
178045 115
178066 6
178083 473
178183 710
178186 618
178233 166
178258 948
178278 21
178287 581
178298 0
178321 0
178348 1
178360 787
178375 2
178399 477
178407 19
178437 27
178449 349
178576 125
178641 27
178696 3
178698 1970
178780 778
178794 0
178829 25
178851 57
178874 139
179023 250
179111 0
179150 0
179166 1
179184 93
179188 84
179225 4
179245 6
179256 14
179335 0
179342 26
179376 93
179453 0
179466 5
179472 6
179491 0
179551 282
179611 278
179860 451
179872 22
179878 73
179893 0
180010 456
180013 47
180029 225
180031 40
180048 2
180053 44
180056 0
180091 1195
180102 313
180154 0
180181 675
180193 427
180208 129
180235 531
180287 168
180396 341
180453 496
180535 386
180564 65
180584 247
180591 36
180608 313
180621 34
180769 334
180806 640
180845 74
180857 170
180951 34
180997 37
181022 228
181043 131
181121 74
181202 0
181219 0
181237 169
181273 31
181420 15
181496 0
181557 0
181597 0
181612 7
181632 0
181680 155
182102 0
182341 0
182436 0
182464 113
182525 0
182718 39
182735 208
182981 102
183019 36
183110 66
183119 8
183176 85
183221 861
183225 618
183234 40
183245 1375
183345 10
183352 33
183405 95
183435 42
183444 221
183508 158
183535 280
183548 67
183559 0
183567 18
183586 0
183599 5
183614 140
183793 222
183914 0
183924 0
184051 167
184053 86
184196 2
184216 191
184306 0
184606 14
184628 0
184720 509
184726 186
185064 62
185082 58
185109 26
185381 0
185486 109
185861 0
185994 20
186024 0
186105 0
186143 79
186177 39
186300 27
186399 1
186416 433
186477 57
186508 4
186523 0
186549 82
186565 0
186601 68
186663 131
186706 295
186730 349
186773 0
186780 156
186813 28
186852 266
186869 0
186929 391
186935 136
186938 438
186971 178
187043 139
187049 21
187103 52
187121 516
187184 146
187194 491
187235 159
187268 22
187292 0
187460 0
187551 418
187557 688
187561 1209
187568 0
187583 0
187598 917
187601 99
187694 598
187704 254
187710 61
187716 84
187730 548
187739 35
187763 506
187775 358
187833 1040
187836 789
187854 15
187911 180
187963 716
187974 0
187992 412
188001 276
188013 1112
188019 2327
188028 49
188065 68
188082 204
188094 90
188122 0
188128 295
188131 124
188183 165
188191 160
188201 268
188216 0
188235 2
188267 52
188341 0
188367 41
188409 485
188443 32
188483 0
188548 777
188580 170
188642 335
188667 39
188765 56
188832 1009
188868 106
188875 159
188918 0
188994 355
189022 0
189042 0
189061 89
189127 51
189157 143
189160 262
189212 0
189220 485
189238 0
189247 193
189310 3
189364 1526
189367 291
189383 45
189385 26
189416 0
189445 513
189460 1004
189466 230
189535 273
189547 255
189562 11
189569 543
189616 644
189665 1
189686 277
189730 3668
189760 8
189812 21
189875 0
189967 126
189981 0
189989 146
190004 1107
190017 0
190127 468
190146 19
190180 385
190255 40
190267 254
190328 196
190496 0
190505 3
190508 315
190512 13
190516 91
190525 89
190542 187
190582 0
190594 356
190596 0
190611 4
190700 0
190787 78
190861 0
190894 0
191002 5
191060 0
191091 0
191113 59
191159 0
191206 76
191367 31
191418 0
191576 149
191771 22
191809 0
191852 0
191927 0
191932 30
191985 0
192058 0
192168 26
192277 0
192372 103
192419 0
192451 0
192453 125
192481 40
192545 19
192581 0
192681 320
192712 0
192920 0
193050 299
193076 231
193110 170
193231 276
193234 10
193256 47
193339 17
193370 90
193417 5
193434 278
193489 282
193503 164
193562 48
193570 0
193659 444
193739 0
193749 0
193797 0
193860 0
193862 0
193875 0
193878 0
194109 880
194206 2
194308 365
194310 237
194323 394
194425 125
194801 0
194906 0
194933 35
194940 84
194990 1384
195030 14
195036 361
195053 372
195162 321
195244 36
195303 29
195482 0
195492 922
195560 1857
195641 688
195658 287
195700 330
195758 800
195859 0
195894 93
195975 509
196045 0
196145 0
196172 1
196243 7
196259 438
196294 479
196316 189
196428 0
196458 1159
196490 192
196577 0
196655 0
196669 0
196683 12
196700 1263
196723 310
196743 0
196756 1
196831 1
196888 135
197036 0
197057 17
197091 101
197392 31
197419 65
197518 14
197720 205
197813 516
197816 550
197860 0
198073 242
198200 483
198217 970
198257 32
198278 308
198287 931
198377 838
198380 31
198386 8
198494 600
198527 0
198576 54
198598 538
198619 561
198631 147
198633 1
198729 585
198731 0
198754 311
198825 472
198887 55
198891 1545
198934 0
198958 179
199085 15
199194 365
199350 97
199404 959
199406 360
199440 131
199460 332
199481 0
199488 0
199516 250
199525 683
199529 919
199555 0
199591 0
199603 378
199633 125
199645 4
199677 15
199679 797
199683 86
199779 310
199815 124
199842 901
199854 309
199873 149
199880 534
200002 13
200009 121
200011 15
200073 0
200097 83
200140 68
200162 23
200189 0
200206 0
200213 333
200421 99
200563 105
200702 195
200713 0
200810 143
200831 408
200902 30
200917 8
201021 69
201038 35
201055 89
201058 0
201104 51
201215 25
201243 25
201328 0
201337 625
201436 64
201471 517
201518 931
201521 157
201581 201
201594 462
201687 92
201838 26
201918 41
201921 1
201961 108
202084 195
202137 0
202238 2
202449 13
202467 142
202493 287
202596 11
202629 203
202653 228
202676 55
202746 0
202758 1640
202839 273
202865 0
202897 145
202937 53
202940 69
203030 19
203113 11
203128 1
203143 120
203318 0
203414 176
203424 307
203516 0
203529 395
203559 109
203595 186
203642 22
203655 80
203688 0
203726 7
203858 0
203910 136
203919 43
203944 223
203965 232
203992 343
204218 505
204227 567
204369 0
204506 138
204691 0
204728 391
204774 588
204802 58
204837 0
204866 247
204950 99
205028 784
205061 1265
205087 0
205172 0
205212 12
205283 164
205298 0
205309 154
205312 903
205338 0
205348 263
205387 0
205408 49
205416 1
205434 499
205492 317
205552 927
205584 43
205588 1103
205980 0
205988 0
206049 794
206062 0
206126 131
206179 376
206238 0
206269 1318
206376 1658
206386 337
206400 302
206595 67
206622 93
206635 249
206665 1167
206667 385
206710 315
206795 315
206807 19
207036 37
207107 0
207158 227
207216 660
207240 517
207275 27
207381 0
207420 977
207422 2038
207597 294
207630 25
207673 0
207697 157
207724 221
207930 196
208010 3027
208091 160
208151 111
208207 0
208214 81
208222 0
208294 169
208313 146
208315 182
208431 5
208530 68
208605 0
208678 135
208726 65
208746 0
208793 470
208805 717
208827 435
208913 0
208920 34
208932 46
209173 58
209247 164
209328 395
209373 553
209400 0
209450 44
209459 0
209520 213
209574 836
209583 0
209604 45
209670 12
209704 812
209813 0
209873 97
209914 531
209935 883
209959 151
210011 68
210024 237
210103 143
210133 650
210217 44
210277 226
210380 139
210395 0
210406 0
210492 65
210498 98
210565 0
210596 519
210619 134
210628 420
210648 0
210742 122
210829 0
210859 0
210893 60
210938 0
211010 99
211112 193
211132 359
211186 0
211312 0
211324 131
211331 0
211339 47
211391 193
211449 0
211487 24
211510 84
211514 205
211560 0
211573 0
211589 1
211592 0
211635 0
211637 136
211720 12
211731 0
211797 299
211891 149
211915 0
211931 63
212104 0
212120 86
212278 1165
212322 340
212428 27
212474 0
212519 34
212550 10
212568 133
212598 0
212614 60
212643 0
212646 43
212678 18
212746 14
212759 0
212914 192
212991 158
213124 479
213161 699
213210 73
213224 30
213275 153
213285 74
213287 306
213347 240
213366 107
213368 108
213474 126
213495 17
213553 297
213820 32
213848 620
213920 108
213947 0
214038 454
214075 0
214086 0
214093 298
214145 38
214223 0
214268 694
214317 467
214337 337
214382 46
214442 214
214466 1428
214524 1
214591 469
214628 1125
214743 6
214838 93
214850 148
214925 177
214956 361
215200 995
215275 0
215281 0
215318 263
215320 232
215362 30
215514 0
215557 20
215560 0
215574 0
215617 60
215760 881
215837 0
215895 750
215917 0
215926 0
215994 0
216020 151
216028 0
216076 0
216201 0
216231 111
216377 759
216455 0
216475 0
216501 0
216514 0
216622 0
216641 0
216869 0
216890 246
216944 0
217085 34
217101 375
217128 6
217297 0
217316 0
217343 0
217376 0
217389 0
217426 2
217433 300
217663 4
217742 0
217904 27
217928 0
217988 412
217990 312
218003 12
218056 3
218099 77
218101 50
218184 0
218219 4
218261 95
218289 0
218367 0
218385 597
218391 194
218430 0
218526 309
218540 231
218596 0
218610 0
218614 296
218618 0
218620 0
218622 0
218627 0
218629 0
218635 0
218642 0
218699 0
218784 0
218820 0
218981 0
219146 30
219148 178
219205 8
219297 310
219365 0
219417 0
219468 0
219491 55
219612 27
219677 11
219699 90
219708 39
219757 0
219799 94
219859 0
219876 89
219905 0
219915 38
219987 0
219997 0
220042 0
220053 0
220061 0
220066 0
220275 0
220286 0
220363 0
220371 0
220391 0
220461 0
220569 0
220634 0
220656 0
220685 0
220800 0
220872 0
221063 0
221071 0
221204 0
221237 0
221248 0
221470 0
221732 25
221777 81
221786 93
221799 132
221806 287
221815 800
221849 253
221868 183
221889 1
221910 43
221979 301
222212 332
222217 0
222228 371
222318 257
222381 508
222385 1343
222428 0
222458 459
222481 337
222739 290
222771 225
222939 352
222983 0
223003 2192
223009 2852
223043 440
223078 247
223158 9
223314 294
223351 1859
223408 243
223482 0
223528 16
223563 111
223606 568
223644 98
223662 848
223907 61
224113 266
224135 563
224177 236
224350 661
224353 792
224398 506
224428 272
224572 795
224626 1394
224662 488
224694 0
224714 247
224725 482
224755 180
224818 492
224859 153
224863 528
225015 443
225030 0
225054 276
225112 643
225114 26
225184 38
225274 314
225384 91
225390 0
225467 78
225481 16
225495 93
225503 476
225663 299
225842 74
225855 0
225908 66
225922 441
225950 29
226039 527
226125 23
226177 105
226185 0
226269 0
226351 24
226368 377
226387 251
226447 16
226461 298
226505 0
226585 0
226635 70
226653 0
226665 11
226668 0
226714 0
226731 0
226780 0
226828 0
226870 107
226911 0
226996 0
227011 290
227088 726
227100 774
227104 816
227112 0
227115 455
227140 35
227311 772
227314 892
227374 0
227562 357
227687 273
227803 0
227872 80
227904 882
227935 1777
228027 151
228115 63
228165 960
228255 82
228331 157
228473 948
228561 0
228724 16
228830 583
228908 554
228948 47
229254 6
229285 0
229305 174
229347 0
229365 165
229376 120
229386 43
229420 432
229428 621
229431 661
229536 460
229545 607
229560 184
229570 0
229599 1
229722 708
229728 24
229854 437
229920 0
229956 1473
229992 784
230082 106
230290 112
230388 1
230411 54
230450 225
230460 48
230584 0
230600 0
230603 0
230605 0
230628 0
230709 628
230783 234
231071 989
231196 333
231286 13
231383 85
231427 508
231464 595
231555 1043
231589 772
231601 0
231608 1
231612 0
231614 0
231622 15
231626 49
231767 51
231773 226
231790 183
231801 297
231818 32
231896 723
232071 70
232360 0
232393 0
232450 0
232515 410
232540 0
232543 321
232582 0
232618 0
232678 23
232868 0
232941 20
233020 0
233149 49
233274 29
233277 3
233357 358
233479 231
233642 0
233701 166
233703 0
233761 384
233770 198
233854 0
233940 67
233953 202
233976 321
234109 0
234228 0
234325 0
234378 2
234403 0
234475 0
234512 10
234517 32
234589 43
234699 36
234749 0
234784 0
234834 62
234895 117
234904 206
234991 0
235057 35
235101 0
235144 0
235147 3
235212 0
235237 0
235253 0
235258 0
235291 0
235312 0
235347 0
235405 0
235473 23
235477 6
235562 0
235576 0
235673 0
235708 0
235831 82
235945 40
235981 0
235989 11
236017 156
236020 88
236034 0
236068 183
236093 0
236101 269
236257 298
236289 0
236360 5
236394 69
236423 0
236483 0
236673 284
236678 0
236692 92
236704 1
236771 267
236775 0
236922 0
236977 20
236987 0
237008 0
237034 159
237037 214
237390 0
237400 0
237482 0
237659 152
237697 0
237712 138
237778 0
237893 373
237910 0
237995 19
238114 14
238122 31
238174 15
238217 21
238243 38
238299 130
238570 131
238573 0
238622 81
238648 0
238681 247
238780 0
238908 128
238933 0
238961 243
239000 0
239229 4
239301 45
239392 68
239447 11
239464 0
239590 0
239796 0
239856 0
239969 185
240264 71
240303 59
240403 18
240434 0
240523 0
240547 0
240731 13
240761 0
240817 0
240870 0
240943 93
241014 0
241026 42
241054 4
241058 55
241080 0
241114 0
241182 0
241210 38
241224 15
241318 20
241347 54
241501 80
241557 117
241691 741
241749 157
241922 147
241977 0
242214 0
242261 0
242273 0
242318 0
242346 0
242391 0
242414 0
242519 0
242539 0
242624 3
242807 2
242815 70
242868 81
243006 0
243056 8
243058 69
243086 0
243108 12
243125 0
243220 40
243226 0
243246 0
243255 42
243263 1
243317 369
243321 650
243352 722
243372 0
243866 0
243878 79
243895 306
243921 142
243945 341
244008 0
244026 0
244045 76
244111 381
244218 0
244243 0
244273 284
244485 177
244558 0
244622 0
244696 66
245165 0
245226 0
245296 0
245397 0
245408 0
245504 0
245809 0
245819 0
245826 0
245845 0
245979 0
246042 0
246085 0
246151 0
246231 0
246343 0
246384 0
246497 0
246516 0
246564 0
246615 0
246695 0
246882 0
246939 0
246987 0
247137 0
247188 0
247250 0
247271 0
247284 0
247290 0
247320 0
247329 8
247352 184
247450 55
247474 27
247527 12
247537 0
247670 0
247723 93
247993 620
248038 168
248053 0
248120 56
248160 0
248206 0
248213 0
248311 0
248391 4
248405 0
248581 0
248702 0
248733 18
248862 0
248868 0
248919 0
248942 74
248966 0
249111 43
249150 0
249281 379
249297 384
249436 75
249534 24
249610 31
249618 188
249726 20
249791 0
249924 617
249942 97
250004 41
250048 0
250106 0
250134 8
250260 0
250302 407
250439 891
250488 633
250494 0
250528 0
250582 664
250846 85
250939 285
251154 0
251190 484
251400 370
251628 159
251630 0
251666 0
251675 0
251690 0
251704 0
251730 76
251734 33
251741 2
251745 0
251762 0
251766 8
251811 0
251936 0
251989 0
252040 0
252127 0
252157 0
252174 0
252232 0
252388 0
252427 0
252439 0
252472 0
252483 0
252568 0
252571 0
252706 0
252771 0
252904 0
252949 0
253116 0
253195 0
253210 0
253463 0
253595 110
253600 13
253617 763
253650 443
253670 0
253800 95
253877 24
253891 113
254050 383
254333 160
254585 297
254704 115
254754 18
254767 0
254830 53
254845 63
254854 19
254872 0
254909 57
254911 142
254946 558
254978 508
254993 50
255070 0
255088 369
255114 151
255182 0
255219 688
255272 814
255294 295
255310 52
255325 230
255367 118
255381 165
255424 30
255563 0
255573 220
255636 511
255661 144
255697 807
255831 65
255934 426
255982 746
256018 658
256082 138
256148 189
256175 219
256177 167
256189 6
256208 7
256376 1473
256379 481
256393 131
256421 89
256565 4
256634 0
256755 327
256757 450
256778 372
256886 0
256957 0
256964 70
256981 0
257066 209
257069 486
257151 9
257219 0
257234 8
257246 11
257298 0
257318 0
257336 325
257393 0
257547 214
257550 18
257559 526
257642 100
257666 1
257720 1
257722 56
257752 0
257802 64
257814 0
257820 0
257833 104
257846 58
257902 44
257925 189
257940 0
257991 4
258051 0
258234 174
258485 0
258531 1020
258651 698
258681 0
258705 84
258747 284
258751 464
258873 29
258891 0
258918 0
258925 0
258952 0
259047 0
259055 101
259098 40
259192 82
259240 103
259248 0
259363 0
259533 0
259554 125
259608 0
259617 0
259657 0
259668 0
259703 24
259710 5
259760 1
259780 63
259794 5
259852 0
259908 0
259924 22
259934 0
259937 4
259973 0
260043 137
260049 0
260089 75
260157 17
260209 143
260247 0
260254 19
260302 21
260387 264
260455 319
260479 0
260503 6
260583 440
260587 13
260647 22
260649 0
260690 0
260702 699
260840 21
260866 76
260894 0
260963 57
261087 20
261123 150
261131 660
261133 598
261140 0
261230 61
261309 37
261431 187
261437 1213
261458 661
261470 54
261511 382
261555 0
261577 0
261654 32
261888 630
262048 63
262169 0
262287 0
262344 101
262432 0
262452 100
262461 240
262492 0
262537 190
262543 0
262551 447
262632 514
262722 129
262800 360
262851 0
262867 69
262887 0
262889 0
262921 0
262934 0
262961 0
263026 253
263039 204
263098 84
263190 12
263214 141
263245 493
263261 437
263340 0
263383 0
263394 0
263574 43
263631 118
263640 54
263701 0
263857 9
263886 0
263926 0
264021 23
264038 267
264049 26
264055 130
264095 0
264103 0
264222 201
264241 0
264313 1
264427 199
264562 252
264582 189
264658 292
264674 50
264690 7
264729 0
264882 91
264890 789
264898 79
264943 143
264972 0
265117 320
265184 111
265197 0
265261 948
265287 0
265299 0
265315 145
265332 1215
265343 0
265379 0
265412 16
265495 68
265506 42
265553 0
265785 0
265831 1
265975 14
265982 0
266015 130
266151 0
266184 311
266293 103
266302 0
266314 0
266401 56
266434 0
266449 0
266527 42
266572 393
266646 0
266660 44
266740 0
266829 0
266837 0
266841 0
266863 0
266948 19
267006 575
267080 0
267101 0
267141 0
267355 38
267409 356
267658 94
267681 98
267689 114
267742 147
267764 257
267825 0
267861 0
267864 211
267881 0
267951 0
267962 0
267968 0
268038 0
268074 0
268104 0
268155 0
268262 0
268380 0
268416 0
268447 0
268468 0
268527 0
268554 0
268639 85
268649 211
268654 42
268738 0
268804 0
268867 0
268876 0
268880 0
268959 0
268996 0
269015 0
269021 0
269083 0
269111 0
269128 0
269333 0
269345 0
269360 0
269436 0
269514 0
269575 0
269627 0
269724 0
269835 206
269876 1252
269895 0
270009 0
270044 0
270272 0
270384 0
270437 0
270500 0
270528 0
270536 0
270608 0
270668 0
270713 0
270737 0
270740 0
270781 0
270785 0
270871 0
271046 0
271139 0
271173 0
271221 0
271280 0
271433 0
271452 0
271487 0
271491 0
271505 0
271542 0
271575 0
271758 0
271816 0
271873 0
271971 0
272016 0
272091 0
272094 0
272132 0
272184 0
272196 0
272232 0
272256 0
272264 0
272292 0
272331 0
272337 0
272370 0
272672 0
272728 0
272761 0
272763 0
272792 0
272812 0
272972 190
273041 93
273054 191
273240 0
273376 0
273412 0
273508 0
273574 0
273593 0
273775 0
273831 0
273847 0
273941 0
274039 0
274107 0
274174 0
274238 856
274307 1345
274385 1018
274390 870
274461 0
274474 0
274586 123
274606 253
274706 94
274853 0
274866 0
274914 0
274916 0
274918 2
274924 0
274935 0
274937 50
274939 30
274990 100
275107 1531
275161 289
275181 616
275287 81
275317 0
275351 0
275638 340
275647 1918
275665 545
275671 1370
275737 1241
275802 93
275857 29
275948 1627
275952 1012
275975 725
276012 127
276057 442
276091 17
276193 46
276242 100
276259 238
276289 0
276325 309
276337 610
276343 37
276365 53
276487 244
276507 121
276547 319
276550 172
276625 771
276661 46
276697 486
276709 198
276724 0
276805 526
276850 583
276886 208
276940 179
276950 1
276988 5
277021 13
277030 33
277202 119
277225 276
277326 280
277380 250
277464 0
277510 49
277541 189
277583 209
277702 209
277747 155
277762 366
277863 27
278011 138
278052 279
278076 13
278084 592
278118 1042
278202 470
278304 145
278317 79
278430 466
278750 50
278861 1497
278954 37
278975 1
278990 41
279068 413
279107 457
279110 281
279329 157
279377 5
279458 17
279527 0
279606 13
279644 0
279672 12
279711 0
279733 163
279903 34
279948 0
280103 0
280146 110
280258 7
280312 0
280321 0
280414 8
280476 148
280617 22
280626 305
280698 0
280701 14
280863 0
280892 0
280951 249
281035 0
281077 109
281096 378
281154 180
281196 0
281215 0
281284 0
281290 0
281308 2
281385 75
281406 0
281413 0
281464 0
281521 0
281546 0
281574 0
281617 0
281695 0
281724 2
281883 87
281891 1
282005 0
282064 55
282067 55
282253 74
282286 596
282415 116
282466 138
282544 17
282548 211
282589 11
282621 1
282650 722
282758 0
282850 0
282875 0
283039 0
283063 0
283082 0
283231 0
283314 0
283423 0
283614 0
283741 0
283750 0
283970 0
284107 0
284318 0
284388 0
284414 0
284768 0
284786 0
284846 0
285038 0
285074 0
285092 0
285175 0
285198 0
285256 0
285266 0
285291 0
285548 0
285634 0
285649 0
285787 0
285939 0
286165 0
286214 0
286531 0
286652 0
286658 0
286807 0
286899 75
286903 0
286909 0
286914 0
287111 124
287122 200
287159 1386
287211 0
287307 0
287441 401
287599 56
287695 0
287785 0
287798 20
287810 0
287951 0
288080 2
288130 233
288199 0
288214 0
288350 0
288379 23
288384 341
288390 572
288394 0
288403 0
288439 0
288450 0
288508 0
288515 0
288575 0
288581 0
288584 0
288717 207
288722 0
288724 0
288758 0
288868 0
288940 0
289052 0
289075 5
289080 15
289092 0
289103 120
289140 460
289227 101
289339 103
289359 0
289365 11
289375 49
289473 294
289483 256
289503 17
289635 86
289655 0
289766 0
289813 0
289815 285
289829 0
289846 0
289859 0
289903 49
289954 0
289985 0
289995 0
290104 0
290154 22
290362 0
290388 0
290467 83
290491 0
290515 0
290601 0
290655 215
290741 0
290806 0
290951 0
291467 0
291516 9
291545 0
291703 4
291711 1
291817 0
291827 0
291920 0
292045 0
292071 43
292077 310
292083 0
292093 145
292098 61
292108 0
292121 416
292124 823
292185 194
292220 0
292264 58
292397 0
292435 0
292522 14
292620 39
292766 50
292803 22
292816 0
292856 3
292864 0
292887 79
293053 34
293086 159
293125 0
293132 1
293151 0
293182 0
293248 59
293508 1243
293592 0
293608 38
293761 47
293792 442
293922 117
294057 41
294093 15
294297 5
294327 163
294342 0
294399 107
294428 0
294522 230
294528 686
294552 24
294669 73
294687 0
294776 146
294851 38
294945 233
295042 90
295178 0
295218 32
295251 642
295259 125
295594 24
295623 0
295674 2
295684 0
295699 0
295709 0
295723 357
295725 34
295736 303
295761 255
295775 0
295779 119
295796 0
295838 0
295856 87
295867 22
295890 469
295924 0
295953 0
295972 482
295986 8
296124 44
296309 5
296411 41
296444 61
296491 187
296499 8
296501 168
296533 189
296562 75
296572 72
296596 0
296625 168
296665 0
296686 76
296853 771
296859 0
296873 0
296893 0
296895 17
296933 0
296945 0
296972 0
296982 0
297075 11
297155 0
297231 217
297267 126
297281 34
297326 75
297344 488
297362 97
297390 77
297404 22
297472 136
297489 0
297508 6
297517 89
297533 258
297590 0
297726 65
297746 44
297815 15
297836 0
297932 2
297939 0
298027 137
298104 0
298117 0
298146 0
298159 0
298253 0
298261 0
298395 0
298480 0
298494 0
298540 0
298559 0
298746 0
298844 0
298855 0
298864 3
298906 0
298909 45
299049 0
299081 0
299130 0
299206 0
299229 164
299239 0
299280 1
299303 0
299326 0
299339 0
299350 0
299423 0
299463 0
299467 0
299502 0
299552 0
299616 0
299638 0
299678 0
299710 0
299770 0
299789 0
299882 0
299917 0
299944 0
300130 0
300235 0
300319 0
300427 2
300493 181
300548 0
300681 0
300702 0
300741 0
300771 0
300778 0
300803 0
300842 0
300886 0
300944 6
300976 0
301051 0
301144 0
301175 0
301177 0
301186 0
301234 0
301281 0
301291 0
301294 0
301306 0
301309 0
301312 0
301344 0
301347 125
301444 0
301459 0
301465 0
301480 0
301513 13
301657 0
301679 71
301694 0
301739 0
301793 125
301834 0
301855 44
302054 0
302066 0
302077 1107
302080 1728
302084 114
302109 259
302164 14
302174 176
302222 104
302261 70
302327 18
302552 11
302590 90
302656 30
302681 0
302710 114
302712 36
302738 0
302811 659
302840 0
302854 729
302871 0
303025 374
303049 414
303051 15
303090 0
303097 14
303125 95
303128 163
303199 104
303229 133
303280 40
303306 0
303363 0
303488 184
303540 0
303747 0
303751 0
303776 0
303790 0
303811 243
303988 2086
304060 0
304154 20
304325 35
304494 22
304547 123
304597 0
304684 81
304795 23
304849 0
304897 0
304907 0
304925 0
305017 9
305060 342
305098 222
305119 79
305122 236
305266 1120
305390 187
305406 0
305478 6
305498 97
305535 232
305548 0
305599 18
305753 58
305799 0
305807 382
305861 1074
305906 422
306039 179
306173 0
306264 98
306341 169
306360 419
306681 44
306719 0
306816 20
306911 177
306935 71
307091 0
307130 208
307188 79
307261 222
307410 334
307473 1
307651 690
307750 122
307816 0
307834 44
307961 0
308075 107
308085 438
308091 111
308268 11
308282 199
308407 0
308549 0
308602 0
308617 0
308665 51
308674 96
308754 723
308775 6
308807 150
308816 0
308824 18
308909 364
308911 276
308922 305
308932 187
308934 91
309078 212
309120 1
309249 47
309295 0
309324 216
309331 23
309345 48
309383 265
309426 33
309494 177
309597 270
309630 100
309659 550
309673 108
309763 52
309848 345
309946 25
310071 0
310236 331
310276 129
310283 19
310295 0
310308 0
310322 181
310400 0
310540 0
310613 158
310630 0
310705 0
310740 0
310837 0
310903 289
311098 181
311136 0
311212 77
311312 115
311461 0
311517 14
311551 0
311604 0
311655 0
311664 0
311703 0
311739 0
311856 0
311925 0
311957 0
311987 0
312009 23
312081 18
312102 11
312124 0
312162 107
312227 156
312233 0
312259 123
312548 250
312625 0
312659 49
312670 7
312695 0
312730 0
312760 86
312766 88
312819 0
312835 154
312868 44
312919 175
313084 76
313141 0
313209 0
313245 0
313268 0
313291 0
313293 0
313314 0
313450 947
313488 0
313519 56
313540 16
313582 175
313584 13
313600 33
313776 0
313795 0
313918 0
313993 7
314168 68
314178 95
314205 0
314236 0
314270 0
314310 0
314410 72
314435 18
314478 154
314523 16
314616 0
314643 0
314840 88
314865 81
314879 932
314931 426
314945 39
314997 0
315038 197
315073 0
315116 256
315131 148
315143 0
315178 1591
315259 0
315291 280
315335 0
315369 342
315423 29
315632 0
315907 1213
315909 344
316012 42
316135 460
316149 14
316234 0
316260 471
316299 72
316381 19
316415 154
316447 0
316501 0
316566 70
316741 566
317091 1057
317095 663
317141 130
317186 0
317313 5
317377 646
317381 46
317514 3
317526 0
317548 176
317562 85
317709 161
317828 535
317856 0
317931 0
317960 57
317970 1401
317973 905
318145 384
318210 1061
318357 0
318363 68
318435 664
318571 82
318734 260
318807 276
318825 161
318827 1794
319267 165
319305 20
319443 2261
319516 0
319530 964
319827 0
319905 491
320030 181
320109 163
320157 0
320271 13
320283 340
320326 2449
320499 247
320523 995
320542 65
320626 0
320652 250
320658 577
320802 986
320856 360
320996 189
321033 0
321220 714
321226 189
321237 300
321259 0
321273 34
321290 2
321325 511
321361 221
321465 81
321605 433
321655 270
321853 0
322035 470
322123 1615
322153 21
322435 108
322585 123
322614 200
322636 602
322675 25
322681 721
322689 383
322720 274
322724 607
322878 303
322888 0
322977 583
322997 697
323000 604
323007 306
323025 631
323053 0
323088 1122
323100 441
323121 260
323238 128
323267 57
323280 215
323290 20
323307 761
323310 1311
323312 793
323319 83
323357 83
323429 0
323504 11
323798 0
323896 105
323978 54
324029 331
324248 360
324398 522
324401 737
324425 321
324534 203
324555 256
324572 88
324630 735
324660 838
324714 156
324734 0
324874 45
324951 42
325056 1039
325068 201
325283 74
325389 297
325507 64
325591 0
325656 153
325665 204
325763 110
325848 143
325908 143
325932 838
326057 0
326136 270
326140 417
326160 209
326197 533
326236 753
326247 151
326263 135
326267 862
326281 8
326336 238
326359 12
326366 281
326447 113
326624 163
326786 50
326808 0
326839 143
326870 106
326936 70
327015 0
327251 182
327357 9
327379 101
327390 76
327428 0
327476 107
327479 757
327609 224
327628 47
327755 678
327964 340
328000 53
328099 496
328106 14
328223 0
328249 5
328334 0
328363 80
328393 0
328433 273
328446 721
328449 206
328511 15
328530 37
328533 3
328543 0
328593 0
328648 258
328702 177
328903 17
328970 196
329080 0
329090 1
329104 0
329239 23
329265 0
329285 0
329329 5
329515 185
329527 267
329551 0
329602 129
329725 0
329730 219
329742 70
329745 0
329806 0
329823 38
329889 0
329933 0
329948 0
329961 76
330030 17
330036 28
330060 0
330080 0
330171 34
330174 564
330180 128
330362 62
330518 47
330738 0
330761 0
330860 314
330864 844
330875 55
330897 217
330934 0
331001 0
331029 0
331080 49
331386 0
331483 12
331489 246
331533 126
331636 27
331658 133
331686 0
331696 33
331704 68
331718 9
331722 112
331861 0
331893 36
331943 58
332017 354
332021 284
332083 27
332102 2
332129 119
332151 1009
332177 391
332179 73
332198 49
332246 9
332327 0
332378 737
332384 60
332452 0
332666 383
332697 160
332709 69
332725 153
332758 0
332807 42
332819 64
332987 0
333011 292
333141 469
333213 269
333223 1517
333231 79
333291 0
333347 67
333378 0
333385 51
333429 178
333438 118
333503 531
333651 0
333736 0
333746 0
333850 339
333905 66
333998 120
334370 203
334469 74
334498 0
334537 1
334576 0
334823 201
334885 0
334894 0
334969 0
334987 0
335207 0
335227 28
335678 66
335681 8
335906 8
335983 14
336051 100
336126 574
336280 10
336325 16
336382 204
336437 76
336451 262
336561 303
336763 0
336896 4
336947 27
337189 32
337222 46
337438 493
337700 193
337703 708
337715 186
337762 198
337771 0
338192 169
338209 147
338669 8
338746 27
338814 72
338889 384
339020 0
339043 6
339088 23
339147 0
339154 28
339181 148
339193 0
339206 12
339315 4
339321 0
339357 786
339363 379
339478 85
339503 191
339559 1400
339580 429
339593 109
339655 8
339784 83
339826 456
339961 19
339977 403
340054 55
340056 434
340107 51
340168 221
340181 287
340192 0
340307 0
340338 0
340349 100
340525 183
340531 201
340614 160
340646 1175
340696 110
340710 98
340716 758
340977 4
340985 116
341003 48
341015 180
341115 338
341247 287
341259 238
341331 26
341550 354
341578 69
341658 329
341666 165
341733 600
341795 30
341811 512
341836 0
341944 0
341963 0
341968 127
341979 0
341987 162
342003 0
342031 558
342082 0
342087 247
342097 19
342140 59
342215 0
342227 0
342286 0
342294 0
342480 0
342499 0
342514 0
342559 0
342627 0
342685 0
342735 0
342832 0
342952 0
342999 0
343333 0
343480 0
343591 0
343672 0
343800 0
343821 0
343974 0
343982 0
343991 0
344115 0
344293 0
344327 0
344367 0
344462 0
344830 0
344928 0
344956 0
344973 0
344976 0
345016 0
345048 0
345129 0
345145 0
345161 0
345186 0
345322 0
345332 0
345339 0
345407 0
345420 0
345425 0
345613 0
345630 0
345750 0
345767 0
345887 0
345944 0
345948 0
345953 0
345957 0
346128 0
346138 0
346141 0
346203 0
346317 0
346425 0
346543 0
346601 0
346688 0
346732 0
346766 0
346971 0
347159 0
347233 0
347363 0
347389 0
347462 0
347480 0
347520 0
347579 0
347645 0
347715 0
347732 0
347747 0
347767 0
347854 0
347924 0
348088 0
348106 0
348175 0
348199 0
348206 0
348218 0
348243 0
348252 0
348354 0
348373 0
348431 0
348448 0
348472 0
348492 0
348521 0
348541 0
348785 0
348857 0
348915 0
349059 0
349097 0
349226 0
349254 0
349283 0
349347 0
349540 0
349550 0
349728 0
349736 0
349879 0
349908 0
349912 0
349972 0
349988 0
350014 0
350055 0
350086 0
350098 0
350136 0
350157 0
350232 0
350263 0
350361 0
350403 0
350465 0
350527 0
350556 0
350568 0
350618 0
350676 0
350703 0
350803 0
350812 0
350816 0
350852 0
350914 0
351018 0
351067 0
351083 0
351101 0
351183 0
351215 0
351457 14
351474 0
351502 0
351524 0
351545 0
351767 0
351771 0
351804 0
351806 0
351863 0
351869 0
351898 0
351908 0
351985 0
351998 0
352052 0
352136 0
352146 92
352257 0
352259 0
352327 0
352343 0
352410 0
352450 0
352484 0
352526 0
352559 0
352713 0
352721 0
352776 0
352837 0
353034 0
353192 0
353295 0
353435 0
353450 0
353457 0
353505 0
353524 0
353583 0
353631 0
353714 0
353735 0
354154 0
354244 0
354251 0
354274 0
354292 0
354323 0
354388 0
354463 0
354674 0
354697 0
354914 0
354974 0
355114 0
355164 0
355338 0
355448 0
355472 0
355524 0
355536 0
355572 0
355852 0
355947 0
355958 0
355982 0
356022 0
356045 0
356164 0
356198 0
356210 0
356305 0
356416 0
356501 0
356513 0
356545 0
356606 0
356630 0
356818 368
356824 130
356908 158
356988 0
357050 104
357054 674
357067 117
357085 1
357126 0
357138 101
357152 377
357259 0
357273 162
357275 289
357290 0
357316 23
357340 691
357383 0
357391 0
357404 0
357451 114
357466 0
357478 0
357481 316
357517 239
357554 31
357799 0
357843 56
357942 0
358086 487
358124 12
358168 1281
358189 5
358225 61
358306 172
358583 0
358609 0
358619 0
358631 1
358669 59
358672 0
358726 625
358730 316
358770 0
358864 52
358884 53
358954 0
358982 0
359107 344
359117 0
359124 0
359222 88
359532 688
359622 317
359630 191
359726 973
359759 763
359837 313
359849 0
359980 22
359988 241
360013 39
360020 13
360090 0
360100 54
360125 76
360137 231
360143 102
360188 116
360203 750
360205 849
360286 48
360310 148
360350 128
360402 0
360419 209
360490 0
360498 0
360517 27
360549 117
360557 269
360591 0
360602 85
360641 0
360656 39
360709 0
360726 96
360758 21
360767 56
360812 0
360831 0
360848 0
360865 0
360877 0
360899 121
360947 0
361055 3
361073 465
361085 50
361203 18
361210 438
361212 537
361227 433
361231 528
361251 133
361282 88
361477 204
361517 385
361592 980
362326 0
362517 32
362578 0
362590 0
362742 179
362746 118
362752 183
362782 0
362820 0
362935 0
363016 0
363130 587
363134 941
363169 1195
363230 0
363236 230
363239 414
363251 437
363396 379
363404 285
363412 0
363435 39
363450 175
363527 449
363738 0
363776 48
363797 72
363804 0
363814 128
363836 1149
363866 1000
363916 485
363932 7
364026 385
364144 106
364174 403
364201 159
364251 597
364255 341
364381 37
364421 143
364467 647
364509 0
364514 35
364524 8
364534 0
364567 78
364698 0
364741 63
364754 11
364758 825
364834 0
364941 641
365130 871
365178 194
365304 85
365565 15
365589 200
365693 330
365695 439
365762 470
365798 1005
365865 498
365894 48
365918 246
366035 250
366077 261
366140 3891
366151 61
366158 0
366188 152
366296 0
366304 0
366342 0
366400 267
366451 21
366481 379
366491 63
366541 144
366559 162
366734 187
366881 0
366887 5
366907 189
366967 225
367027 527
367052 0
367088 81
367157 0
367160 651
367345 289
367407 375
367436 61
367512 942
367580 0
367746 108
367809 447
367834 0
367840 0
367891 98
367921 0
367981 36
367999 255
368011 434
368066 223
368289 145
368387 0
368396 0
368417 0
368435 74
368447 162
368452 437
368482 0
368570 73
368722 1728
368726 178
369083 0
369098 13
369131 46
369177 514
369191 74
369224 0
369235 30
369241 34
369259 37
369289 180
369329 0
369349 109
369383 0
369419 50
369443 0
369572 51
369659 0
369680 0
369710 1
369745 556
369753 101
369805 163
369863 23
369911 337
369973 316
370001 121
370036 21
370124 308
370190 0
370208 0
370262 305
370298 44
370301 0
370314 218
370365 231
370367 493
370371 221
370395 0
370416 0
370447 8
370477 0
370537 138
370616 0
370622 0
370838 0
370868 0
370933 0
370993 88
371025 356
371063 0
371113 86
371213 68
371281 901
371438 292
371498 0
371516 61
371535 125
371549 1
371562 0
371609 0
371640 0
371657 0
371687 0
371723 0
371735 41
371751 0
371765 1
371800 0
371811 43
371830 340
371890 0
371908 0
371921 0
371969 30
372027 0
372035 0
372299 0
372346 151
372406 404
372494 10
372554 584
372557 73
372566 0
372596 171
372608 38
372626 0
372664 806
372668 52
372764 431
372821 320
372881 393
372887 123
372929 0
372941 79
372981 0
372987 0
373013 0
373034 0
373075 0
373077 183
373107 67
373121 0
373253 65
373282 0
373301 63
373313 56
373317 0
373371 93
373373 208
373392 0
373510 0
373578 0
373644 0
373659 0
373674 0
373707 5
373739 0
373777 0
373794 0
373799 0
373887 0
373929 116
373967 280
373995 254
373999 99
374315 375
374318 385
374404 472
374419 246
374431 0
374460 73
374483 55
374513 137
374573 127
374591 43
374603 62
374607 51
374633 433
374663 711
374919 55
375029 769
375178 0
375251 472
375293 229
375436 0
375497 315
375505 0
375610 4
375665 652
375673 0
375718 28
375746 44
375757 77
375769 4
375772 461
375780 102
375805 0
375818 20
375844 16
375859 8
375890 29
375919 705
375944 3
376078 0
376140 268
376256 280
376389 0
376499 274
376544 47
376583 40
376610 0
376674 0
376825 111
376889 205
376926 41
376958 66
376970 140
377002 747
377064 72
377100 61
377107 800
377170 182
377217 59
377261 0
377297 127
377375 203
377381 0
377405 0
377477 16
377534 0
377546 0
377580 0
377695 66
377701 144
377723 48
377741 0
377827 2
377886 0
377944 121
377965 0
378105 155
378146 13
378158 30
378198 0
378222 0
378276 0
378278 0
378320 52
378332 45
378408 9
378585 0
378695 40
378724 124
378736 0
378778 0
378790 67
378850 57
378869 0
378946 32
378986 0
379003 17
379075 0
379081 0
379160 6
379171 67
379187 0
379224 311
379279 648
379281 124
379349 93
379416 11
379544 207
379703 0
379720 0
379770 0
379808 0
380037 0
380061 0
380076 13
380102 8
380229 237
380331 0
380432 0
380465 127
380490 233
380492 0
380509 0
380515 0
380535 0
380555 0
380559 67
380609 0
380627 0
380652 0
380684 0
380719 0
380902 0
380915 0
381069 788
381125 35
381141 0
381158 0
381207 32
381233 0
381411 2
381494 0
381795 0
381797 0
381907 313
381976 0
382031 0
382286 0
382459 180
382462 486
382468 173
382499 299
382709 475
382711 466
382751 1190
382826 0
382874 26
382940 602
383372 156
383376 958
383378 140
383405 1292
383411 429
383461 0
383548 701
383552 1483
383593 588
383607 835
383896 0
383955 0
383974 15
384133 208
384265 338
384280 10
384301 160
384376 8
384445 2
384484 0
384512 0
384573 150
384653 302
384830 0
384846 61
384879 243
384894 76
384989 69
385073 0
385174 103
385218 223
385349 540
385359 203
385380 674
385420 592
385484 11
385616 727
385652 99
385743 0
385766 57
385788 249
385825 65
385892 66
385946 113
385976 51
385983 465
386074 169
386089 106
386230 20
386266 0
386293 247
386327 0
386466 22
386521 79
386559 161
386713 13
386800 270
386866 325
387091 6
387133 239
387181 199
387197 58
387358 14
387421 0
387490 77
387503 0
387598 1164
387780 60
387814 2
387839 141
387846 805
387850 304
387854 420
387865 0
387875 64
387904 0
387908 120
387992 106
388093 118
388162 627
388170 273
388180 0
388204 661
388235 458
388357 731
388387 94
388440 617
388443 1201
388482 21
388518 0
388539 2760
388570 1556
388723 194
388970 155
389065 0
389092 181
389128 193
389148 208
389152 209
389168 300
389183 71
389247 266
389287 49
389313 52
389349 0
389361 92
389398 311
389430 0
389467 306
389528 0
389536 4
389763 0
389777 0
389804 241
389821 0
389891 0
389928 64
389973 0
389998 21
390219 299
390328 337
390369 51
390379 577
390432 67
390473 99
390581 0
390611 50
390687 0
390694 67
390817 0
390825 0
390889 212
390913 504
390979 120
390987 0
390995 0
391003 233
391162 0
391300 0
391303 0
391307 0
391329 0
391331 0
391372 23
391395 0
391473 0
391583 0
391586 53
391781 32
391795 0
391813 0
391821 0
391851 115
391877 59
391892 149
392058 366
392120 1132
392141 206
392169 305
392171 1018
392249 810
392261 0
392437 37
392516 913
392530 0
392546 0
392625 0
392638 0
392649 30
392661 14
392697 0
392726 0
392965 85
392996 1214
393097 0
393182 6
393313 428
393316 0
393347 0
393382 0
393405 0
393419 0
393433 0
393477 0
393512 0
393532 0
393690 78
393770 2
393874 0
393876 588
393897 0
393930 0
393975 155
393993 33
394001 0
394062 0
394079 0
394091 0
394099 36
394166 564
394180 0
394243 0
394254 0
394373 21
394420 155
394438 3
394489 79
394542 0
394550 793
394661 22
394815 0
394859 0
394867 148
394941 19
394997 0
395013 0
395246 154
395288 1026
395292 1153
395348 79
395566 829
395570 1938
395635 50
395696 20
395712 0
395903 10
395945 132
395951 640
396011 127
396095 56
396098 0
396155 0
396158 0
396169 0
396171 0
396274 40
396295 0
396340 5
396422 78
396460 293
396489 6
396511 251
396585 314
396656 0
396735 68
396751 276
396871 175
397009 0
397037 0
397173 149
397180 239
397215 47
397293 104
397390 0
397402 0
397433 0
397456 965
397459 848
397478 358
397490 519
397584 343
397678 391
397718 434
397827 67
397935 245
397968 0
397992 1163
398193 293
398225 38
398241 0
398274 0
398337 12
398375 411
398443 630
398646 236
398657 59
398700 0
398742 0
398760 0
398763 0
398886 0
398991 0
399057 0
399064 0
399081 0
399156 0
399174 0
399180 0
399214 0
399237 0
399264 0
399278 0
399486 0
399491 0
399495 0
399536 0
399549 265
399564 0
400077 0
400096 4
400109 0
400128 0
400146 0
400155 0
400158 0
400167 0
400357 0
400477 4
400506 184
400524 78
400543 11
400567 97
400683 243
400732 552
401164 55
401265 846
401275 357
401317 34
401325 41
401372 179
401412 1646
401416 1970
401503 305
401572 54
401731 1198
401822 17
401874 340
401883 0
401899 0
402060 0
402074 0
402090 0
402268 0
402348 0
402363 0
402400 0
402444 0
402459 0
402534 0
402616 0
402651 0
402702 0
402784 0
402792 0
402837 0
402888 0
402900 0
402919 0
403047 0
403408 77
403420 0
403597 0
403642 0
403676 0
403688 0
403977 0
404001 0
404016 0
404106 0
404127 0
404316 0
404382 0
404412 0
404418 0
404448 0
404589 0
404599 0
404626 0
404692 0
404844 0
404962 0
405017 0
405118 0
405263 0
405272 0
405291 0
405336 0
405399 0
405442 0
405466 0
405567 0
405577 0
405579 0
405665 0
405750 0
405812 0
405861 182
405884 517
405936 87
405941 0
405971 15
406046 1
406110 0
406124 0
406130 670
406160 47
406201 0
406264 538
406637 494
406716 42
406743 25
406768 0
407006 54
407020 2
407109 0
407405 0
407422 46
407499 291
407544 0
407606 84
407629 194
407645 225
407792 0
407816 17
407831 6
407843 0
408065 357
408154 0
408326 0
408411 1080
408476 137
408511 0
408527 0
408584 0
408595 0
408606 0
408632 0
408697 0
408738 0
409052 0
409131 45
409156 0
409171 104
409188 78
409208 0
409216 0
409242 181
409298 330
409373 36
409380 347
409469 0
409673 0
409781 273
409828 185
409832 285
409862 0
409940 0
409966 0
410054 0
410207 379
410230 0
410537 0
410547 5
410645 0
410687 4
410772 44
410788 1
410862 52
410879 3
410966 415
411001 2345
411004 630
411130 2
411166 369
411171 374
411356 0
411362 189
411418 244
411549 220
411662 48
411763 0
411775 0
411808 0
411820 223
411976 98
412116 1007
412280 27
412289 0
412308 84
412372 0
412410 709
412412 1054
412557 82
412682 79
412808 0
412826 139
412878 0
413502 403
413596 122
413643 0
413802 235
413836 375
413845 13
413903 405
413931 104
413967 176
414169 56
414368 469
414490 973
414499 0
414644 424
414691 148
414759 0
414791 25
414800 342
414824 445
414885 437
414893 0
414914 45
414933 2
414946 161
414966 81
414975 651
414980 24
415001 266
415034 220
415104 459
415175 376
415184 237
415238 0
415317 131
415393 7
415426 307
415476 63
415593 99
415616 1
415668 115
415710 0
415906 0
415932 0
416019 36
416092 0
416139 459
416146 111
416148 16
416187 143
416292 0
416300 109
416324 76
416403 0
416425 0
416443 0
416586 0
416595 21
416614 0
416649 18
416685 0
416700 14
416790 0
416854 0
416896 0
416913 0
416954 2
417038 65
417148 178
417226 34
417238 504
417350 850
417432 0
417449 0
417462 0
417474 0
417505 0
417530 0
417579 0
417620 0
417653 0
417669 0
417760 0
417859 0
417907 0
418033 0
418125 0
418241 0
418257 89
418310 0
418353 0
418419 0
418551 0
418634 0
418651 0
418666 0
418785 0
418795 66
418808 0
418811 0
418829 26
418839 49
418843 0
418859 0
418882 5
418902 55
418930 0
418944 0
418986 27
418988 252
419045 18
419142 0
419173 0
419339 242
419375 0
419559 44
419646 71
419703 65
419715 105
419794 0
419813 0
419817 0
420070 0
420090 0
420150 0
420167 0
420179 0
420195 0
420297 0
420603 0
420640 0
420938 0
420956 0
421077 0
421364 0
421386 0
421441 0
421511 0
421578 0
421755 0
421922 0
421927 0
422001 0
422076 0
422196 0
422222 0
422332 0
422365 0
422414 417
422485 0
422539 0
422628 0
422662 0
422817 0
422963 0
423114 0
423233 0
423283 0
423399 0
423498 0
423509 0
423577 285
423630 723
423688 0
423700 147
423728 743
423732 305
423786 101
423872 332
424031 47
424082 43
424133 0
424145 171
424155 156
424209 347
424247 277
424263 521
424270 1057
424323 171
424603 0
424632 570
424653 1207
424675 225
424710 45
424727 108
424773 124
424796 28
424829 0
424843 0
424853 43
424883 150
424961 94
424973 1039
424977 50
425003 200
425050 118
425063 89
425153 857
425230 21
425349 0
425537 903
425567 756
425586 0
425726 750
425780 241
425811 312
425825 454
426148 1603
426186 263
426287 562
426371 49
426401 291
426405 30
426416 602
426431 54
426551 160
426654 135
426718 0
427139 458
427143 13
427169 163
427188 0
427213 0
427245 0
427482 0
427517 422
427594 190
427741 15
427786 106
427821 4
427834 140
427908 309
427941 0
427986 258
427996 13
428024 857
428123 411
428138 918
428153 851
428163 0
428213 1076
428273 358
428288 462
428313 84
428502 0
428553 0
428654 314
428671 10
428684 232
428688 165
428709 31
428714 653
428814 25
428842 464
428898 131
428982 102
429075 192
429108 0
429114 0
429178 61
429180 20
429208 166
429228 50
429252 15
429270 0
429334 5
429351 143
429420 0
429506 300
429536 199
429596 155
429614 95
429626 594
429630 57
429686 143
429960 0
430061 108
430078 10
430091 303
430095 187
430121 585
430219 235
430375 4
430389 0
430427 438
430507 178
430575 188
430789 731
430799 524
430867 778
430889 0
430903 594
430974 49
430998 0
431018 827
431078 956
431093 405
431151 179
431202 0
431438 690
431442 9
431468 332
431472 512
431493 369
431498 836
431712 294
431734 24
431800 0
431955 184
432095 55
432160 840
432169 20
432193 0
432246 0
432300 0
432348 0
432350 112
432360 0
432399 0
432425 11
432440 18
432485 308
432510 0
432519 0
432534 0
432603 16
432657 20
432663 0
432800 178
432830 0
432860 236
432892 92
432915 0
433019 162
433192 0
433222 0
433254 47
433326 0
433449 32
433499 617
433517 0
433529 266
433554 87
433574 342
433578 216
433589 244
433621 30
433679 257
433716 0
433812 0
433827 37
433848 0
434049 119
434219 486
434261 65
434365 235
434465 174
434633 550
434681 251
434690 0
434772 130
434831 1002
434848 549
434937 6
434956 297
434993 1
435126 9
435161 0
435184 64
435404 1170
435431 1155
435580 0
435658 0
435701 0
435730 0
435790 0
435820 0
435904 0
435964 0
436010 0
436060 0
436066 0
436149 0
436243 0
436340 0
436360 0
436373 0
436409 0
436411 0
436433 0
436444 0
436565 0
436631 0
436672 0
436718 0
436797 104
436807 0
436829 159
436834 0
436863 0
436865 34
436943 0
436980 0
437026 0
437073 0
437109 0
437176 0
437200 0
437350 0
437401 0
437422 0
437472 0
437505 203
437641 508
437758 1254
437782 295
437863 3413
437996 863
438017 1131
438047 278
438056 277
438079 462
438211 483
438285 1434
438366 146
438385 0
438422 43
438450 120
438510 0
438517 134
438525 514
438531 253
438722 80
438778 12
438800 0
438921 238
438992 30
439237 0
439422 85
439431 28
439458 0
439485 0
439600 38
439696 502
439736 85
439763 163
439799 472
439832 646
439924 0
440004 0
440064 281
440220 113
440310 169
440396 497
440402 337
440604 29
440705 515
440730 317
440760 666
440780 87
440829 24
440955 0
440995 945
441206 542
441266 129
441274 0
441353 0
441368 0
441416 0
441458 0
441497 0
441525 0
441656 0
441695 0
441758 0
441986 0
442043 0
442056 0
442224 0
442238 0
442274 0
442293 0
442334 48
442381 311
442440 0
442462 0
442577 0
442656 0
442725 0
442758 0
442774 0
442836 0
442845 0
442914 0
443019 0
443033 49
443068 38
443127 198
443165 1621
443275 3
443297 0
443307 28
443383 269
443436 92
443572 737
443578 613
443619 477
443698 236
443710 0
443724 499
443856 26
443889 0
443895 0
443914 228
443917 833
444052 175
444197 159
444213 32
444223 316
444242 0
444358 22
444506 0
444522 756
444532 203
444661 252
444956 277
444984 24
445252 0
445263 0
445270 0
445272 129
445283 81
445315 33
445390 0
445566 0
445607 261
445622 100
445630 0
445646 276
445662 733
445700 6
445786 1297
445798 523
446147 191
446283 208
446304 142
446331 105
446365 793
446381 73
446442 0
446598 217
446656 0
446711 22
446824 29
446878 0
446998 0
447006 213
447074 837
447167 0
447178 0
447197 0
447308 0
447395 0
447448 0
447463 0
447600 0
447706 13
447718 1
447735 62
447746 0
447783 87
447796 238
447808 42
447838 0
447863 0
447947 0
447958 113
447980 0
447991 168
448071 0
448210 0
448242 0
448543 0
448551 0
448559 54
448604 0
448767 0
448828 377
448853 70
448866 0
448976 0
449030 0
449405 0
449611 28
449645 147
449740 0
449852 0
449861 0
449867 351
449888 84
450025 12
450140 71
450448 0
450458 0
450480 0
450497 0
450512 0
450536 0
450559 0
450635 0
450668 0
450696 9
450698 60
450719 36
450737 20
450773 0
450798 0
450884 1
450983 589
450992 633
451079 21
451081 24
451147 0
451199 0
451379 0
451418 0
451492 378
451504 0
451622 0
451679 153
451762 99
451815 0
451864 47
451955 4
452058 57
452159 0
452259 0
452385 1
452467 0
452634 0
452678 121
452709 86
452738 0
453006 132
453045 58
453171 193
453188 127
453242 126
453246 173
453266 78
453298 0
453452 0
453504 520
453595 1091
453624 99
453686 66
453717 0
453852 130
453904 0
454091 0
454136 162
454150 0
454167 130
454184 0
454218 305
454220 663
454259 5
454277 2
454408 392
454445 0
454473 0
454564 10
454899 257
454916 0
454945 0
455025 11
455308 474
455329 0
455384 162
455388 177
455450 0
455485 0
455493 0
455499 0
455530 6
455672 0
455726 0
455785 345
455921 48
455961 640
455963 376
455970 30
455986 1363
456066 0
456139 100
456190 48
456269 61
456301 0
456342 23
456411 6
456436 37
456568 0
456578 0
456681 0
456735 0
456770 11
456776 0
456827 24
456894 1380
456967 66
456998 952
457013 126
457032 28
457066 601
457159 0
457201 515
457208 0
457244 5
457354 6
457367 11
457393 355
457399 565
457476 0
457564 33
457645 218
457732 646
457842 1
457881 0
457903 0
457939 0
458002 0
458011 0
458024 0
458047 0
458065 0
458193 0
458222 0
458280 0
458283 0
458471 685
458623 0
458905 0
458918 0
459068 0
459105 0
459160 0
459182 0
459254 0
459323 0
459328 1
459506 0
459598 0
459791 0
459985 0
460030 0
460039 0
460087 0
460265 0
460492 0
460859 0
460861 0
460930 0
460990 0
461044 0
461076 0
461251 0
461512 0
461530 0
461689 0
461739 0
461856 0
461870 0
461949 0
461961 0
461990 0
462083 0
462121 524
462216 579
462247 16
462315 470
462390 84
462411 564
462435 628
462437 140
462453 35
462657 1075
462660 95
462672 166
462714 175
462902 0
462993 489
463008 471
463077 91
463107 7
463159 0
463179 0
463305 0
463352 14
463364 0
463382 0
463565 505
463593 162
463685 281
463729 472
463901 1175
463929 0
464049 0
464295 77
464336 0
464416 84
464467 0
464710 87
464717 940
464736 170
464824 84
464902 13
464909 225
464929 83
464992 459
464995 674
465040 218
465083 1626
465161 0
465318 0
465413 0
465419 82
465445 809
465479 211
465510 882
465643 12
465775 29
465798 0
465844 289
465855 0
465862 89
466020 52
466152 511
466284 32
466321 35
466333 142
466435 0
466491 3
466606 169
466662 21
466673 215
466699 23
466780 0
466789 92
466973 403
466998 577
467000 2520
467091 4
467099 52
467255 11
467281 0
467308 48
467320 134
467374 0
467395 201
467428 21
467431 83
467541 2
467583 4
467596 1
467675 0
467700 301
467712 175
467787 205
467868 29
467955 0
467984 13
468005 25
468139 618
468143 608
468184 10
468215 0
468247 88
468256 0
468288 490
468296 864
468376 0
468503 41
468528 0
468874 197
468939 107
469069 348
469235 1273
469482 167
469569 144
469597 10
469608 192
469644 0
469738 277
469839 0
469860 0
469915 21
469917 39
470130 5
470145 11
470151 76
470202 417
470208 165
470217 0
470311 0
470479 0
470537 0
470596 0
470611 0
470652 77
470704 0
470721 0
470791 0
470819 0
470901 0
470907 10
470928 153
470972 0
471209 0
471228 354
471314 0
471324 115
471414 0
471426 138
471465 0
471543 88
471612 440
471650 0
471680 0
471879 43
472036 3
472266 270
472305 250
472473 171
472540 300
472576 36
472673 1445
472680 649
472705 30
472854 709
472893 313
472968 91
472992 22
473103 344
473213 1157
473225 988
473579 1
473821 0
473831 680
474225 133
474265 0
474362 0
474385 22
474475 456
474592 81
474698 386
474764 173
474794 0
474841 1371
474853 870
474964 12
475049 44
475070 173
475140 0
475227 120
475259 15
475325 52
475342 45
475369 0
475437 296
475448 0
475455 0
475583 26
475740 90
475800 408
475897 494
476053 214
476139 0
476182 3
476189 45
476212 19
476219 0
476246 0
476265 0
476314 551
476345 0
476425 0
476465 32
476483 0
476489 0
476545 142
476547 36
476584 0
476640 85
476680 48
476710 65
476767 72
476806 0
476959 0
477134 8
477324 94
477328 592
477366 26
477390 604
477393 682
477412 93
477445 85
477487 115
477505 8
477546 0
477565 74
477571 9
477655 0
477715 0
477784 0
477869 0
477979 22
477994 41
478018 0
478050 0
478082 0
478087 0
478123 0
478132 0
478152 0
478267 181
478567 45
478636 90
478681 0
478692 0
478710 0
478930 6
478990 0
479436 0
479497 328
479595 42
479691 111
479761 1428
479777 0
479905 0
479935 63
480033 255
480236 325
480314 106
480336 301
480356 28
480430 5
480497 1181
480568 116
480703 11
480719 3
480783 85
480947 148
480974 138
480998 92
481015 0
481141 8
481199 388
481366 271
481443 15
481511 0
481567 137
481599 142
481611 513
481630 91
481692 0
481702 50
481815 22
481845 0
481896 34
481976 90
482009 638
482012 122
482024 98
482036 0
482068 0
482167 0
482265 14
482273 239
482278 0
482286 0
482300 166
482366 345
482369 93
482411 0
482435 462
482487 13
482597 1
482643 0
482669 29
482671 27
482711 155
482822 981
482929 12
482939 25
483073 0
483093 0
483106 0
483135 0
483166 0
483214 0
483265 114
483360 0
483386 78
483445 71
483487 44
483505 0
483615 45
483658 106
483708 0
483742 0
483753 0
483762 0
483787 0
483793 22
483815 371
483817 70
483951 0
483958 0
483985 5
483987 6
484049 0
484098 0
484100 0
484127 0
484131 207
484134 0
484139 0
484176 0
484199 0
484215 0
484251 0
484272 0
484279 140
484299 161
484365 262
484369 49
484386 72
484390 0
484401 45
484411 7
484435 0
484458 0
484475 0
484484 0
484486 0
484524 0
484534 0
484540 0
484561 0
484567 0
484571 0
484634 0
484650 0
484666 0
484693 0
484717 0
484723 0
484753 0
484810 0
484845 0
484854 0
484858 0
484863 1
484884 0
484894 0
484899 0
484928 0
484961 35
484985 13
485041 88
485067 696
485071 384
485100 0
485103 23
485108 104
485161 0
485182 24
485206 0
485218 0
485225 0
485257 74
485337 151
485340 0
485354 0
485368 0
485383 0
485397 0
485405 0
485416 6
485425 0
485440 0
485469 0
485511 5
485533 0
485542 0
485545 0
485577 0
485595 0
485610 0
485628 0
485643 0
485668 0
485693 0
485704 0
485718 0
485757 0
485782 177
485796 0
485825 0
485838 0
485846 0
485870 0
485910 0
485934 0
485940 0
485946 0
485961 0
485979 0
485993 12
486044 254
486093 0
486113 0
486146 0
486154 0
486209 0
486231 0
486234 0
486246 0
486293 68
486317 0
486333 0
486347 0
486360 0
486368 0
486394 0
486414 5
486432 0
486435 0
486444 0
486465 0
486468 0
486477 0
486487 0
486498 0
486560 3
486579 0
486594 0
486624 0
486651 0
486699 0
486719 144
486741 0
486788 0
486791 0
486828 0
486840 0
486843 0
486858 0
486925 0
486956 0
486963 1
486983 41
487050 7
487143 0
487161 84
487193 81
487429 447
487471 0
487662 0
487668 0
487678 1
487687 0
487747 0
487794 2
487843 71
488039 475
488329 166
488343 133
488379 11
488590 0
488620 2318
488700 125
488798 331
488880 247
488903 801
488907 0
488915 89
488933 193
488981 2040
488989 324
489005 130
489080 8
489141 0
489179 0
489210 0
489227 0
489234 0
489245 0
489254 0
489271 0
489279 0
489313 0
489321 0
489369 0
489386 0
489390 0
489399 0
489410 0
489442 0
489466 436
489531 107
489535 353
489543 20
489591 0
489617 0
489647 0
489679 2
489711 5
489732 0
489755 0
489759 0
489773 0
489823 0
489830 0
489839 0
489884 43
489888 0
489896 0
489937 0
489998 425
490027 10
490064 135
490143 283
490282 219
490350 281
490370 655
490389 1076
490488 292
490536 0
490577 656
490657 920
490710 270
490758 420
490765 344
490771 100
490799 227
490804 191
490850 41
490974 926
491023 384
491071 72
491134 0
491195 114
491242 182
491245 126
491269 45
491299 2
491332 340
491364 96
491389 35
491414 92
491485 0
491672 0
491680 137
491708 29
491807 74
491836 0
491911 0
491936 75
491949 0
491981 145
492005 133
492059 73
492110 0
492274 27
492285 0
492315 0
492355 44
492359 1177
492363 586
492408 0
492435 810
492490 0
492541 2
492580 0
492690 29
492719 133
492759 0
492831 1
492859 66
492868 38
492887 3
493077 0
493124 0
493138 0
493193 0
493239 0
493311 4
493356 19
493364 84
493414 74
493481 0
493589 0
493684 0
493700 143
493758 1
493779 182
493806 1080
493856 440
494185 81
494246 138
494286 80
494321 0
494331 0
494358 10
494432 0
494556 63
494659 0
494665 0
494703 285
494733 14
494745 0
494783 14
494848 172
494852 51
495013 247
495063 188
495111 0
495134 0
495428 0
495540 0
495569 0
495622 0
495660 0
495693 0
495797 0
495875 0
496014 0
496082 0
496218 0
496227 0
496256 0
496269 0
496329 0
496395 0
496401 0
496424 0
496494 0
496518 0
496548 0
496614 0
496629 0
496818 0
496863 0
496892 0
496911 0
496926 0
497056 0
497324 0
497378 0
497474 0
497505 0
497513 0
497527 0
497652 0
497765 0
497885 0
498307 0
498357 0
498491 0
498509 0
498538 0
498652 0
498691 0
498812 0
498824 0
498839 0
498884 0
498914 0
499035 0
499057 0
499117 0
499180 0
499257 0
499263 0
499277 0
499291 0
499326 0
499372 0
499460 0
499626 0
499645 0
499661 0
499663 0
499674 0
499700 8
499706 520
499734 48
499794 2
499806 0
500064 1736
500170 84
500303 775
500342 273
500364 299
500493 0
500539 0
500609 0
500676 0
500763 0
500788 0
500798 0
500854 0
500984 0
501029 113
501037 1
501052 0
501102 24
501161 0
501347 0
501545 0
501752 0
501801 0
501853 0
501898 0
501929 0
501950 0
501963 0
501988 0
502106 0
502259 0
502288 0
502328 0
502342 0
502386 0
502425 0
502454 0
502479 0
502502 0
502571 0
502709 0
502754 0
502759 0
502793 0
502800 0
502854 0
502872 0
502929 0
503056 0
503122 16
503161 0
503198 180
503211 595
503213 1088
503242 204
503273 0
503287 101
503296 0
503302 450
503360 0
503378 40
503400 38
503412 0
503483 0
503570 28
503582 174
503603 0
503677 0
503739 0
503757 26
503764 3
503886 0
503973 17
504010 390
504128 0
504131 171
504184 346
504418 0
504471 241
504516 42
504555 54
504564 74
504589 0
504632 0
504654 0
504711 5
504734 96
504834 961
504863 68
504884 37
504906 85
504921 632
505039 320
505080 61
505104 0
505174 0
505192 0
505389 117
505404 138
505455 345
505475 55
505503 268
505587 347
505664 0
505722 152
505745 289
505760 292
506100 60
506148 293
506277 173
506335 10
506413 0
506417 95
506518 2
506562 989
506571 0
506580 48
506681 220
506687 267
506742 149
506799 140
506808 88
506820 154
506872 141
507051 364
507066 1
507089 0
507098 131
507138 999
507159 270
507356 0
507394 0
507466 0
507592 0
507604 5
507674 0
507692 0
507702 111
507810 0
507832 0
507944 0
507966 0
507984 0
508100 0
508108 0
508112 0
508232 0
508402 0
508427 0
508432 0
508466 0
508486 0
508578 0
508591 0
508601 166
508706 0
508955 0
509021 0
509037 0
509087 0
509126 0
509193 0
509348 0
509361 0
509387 0
509486 0
509519 0
509561 0
509615 0
509899 0
510009 0
510056 0
510074 0
510132 0
510164 0
510237 294
510248 0
510264 75
510322 18
510333 51
510378 43
510430 256
510442 1338
510457 0
510516 483
510519 62
510580 701
510601 0
510637 100
510667 0
510715 207
510786 21
510797 199
511238 0
511254 1067
511290 1
511397 187
511518 0
511686 281
511731 0
511781 125
511838 0
511868 0
511899 89
512186 76
512502 71
512582 0
512604 761
512821 303
513025 240
513137 197
513224 685
513300 171
513355 0
513499 0
513614 0
513700 50
513773 18
513837 7
514050 143
514236 0
514665 112
514680 42
514776 324
514803 0
514809 122
514967 0
514993 444
515204 49
515273 661
515321 602
515374 388
515550 49
515660 386
515847 91
515858 281
515862 503
515870 251
515879 0
516001 0
516009 74
516018 0
516073 297
516086 112
516183 225
516192 47
516198 0
516227 0
516230 94
516392 1
516409 0
516441 5
516447 12
516483 0
516669 269
516896 460
516903 153
516932 85
517007 17
517150 0
517181 985
517234 621
517247 512
517366 0
517421 418
517464 235
517474 0
517485 79
517495 0
517705 0
517760 34
517771 0
517804 258
517900 0
517924 0
517991 0
518051 0
518121 0
518200 0
518275 0
518355 0
518385 0
518404 0
518409 126
518424 2
518467 6
518622 0
518652 0
518671 0
518675 0
518691 0
518732 0
518901 0
518904 0
518965 0
519081 105
519107 0
519282 0
519316 0
519404 0
519410 0
519436 0
519439 0
519479 0
519491 0
519588 82
519599 133
519719 9
519731 0
519821 73
519850 70
519882 445
519917 90
519943 175
519962 301
520032 76
520049 10
520090 75
520224 29
520320 63
520452 0
520508 0
520524 698
520536 57
520566 76
520626 0
520678 42
520736 2827
520801 300
520804 226
520864 289
520957 68
520989 371
521010 157
521012 847
521072 200
521153 0
521206 0
521259 0
521346 125
521350 100
521368 233
521420 251
521452 11
521508 189
521610 64
521665 1367
521702 0
521766 312
521768 741
521829 46
521845 133
521923 66
521977 312
521985 57
522008 0
522024 41
522066 0
522165 608
522174 107
522229 758
522231 721
522315 38
522348 176
522379 1352
522490 0
522532 1296
522534 989
522662 261
522692 810
522719 1135
522748 164
522887 480
523023 301
523055 34
523369 45
523511 126
523537 0
523565 18
523817 666
523820 785
523945 1153
524029 0
524114 327
524168 375
524247 22
524497 31
524582 7
524694 0
524705 20
524735 26
524766 0
524795 0
524806 0
524854 0
524932 0
524996 0
525032 0
525046 0
525049 14
525065 0
525116 25
525346 0
525358 0
525469 20
525473 12
525505 0
525657 0
525744 0
525771 0
525876 0
525949 0
526093 838
526129 207
526144 223
526264 225
526296 269
526350 16
526372 0
526475 405
526558 48
526594 43
526648 0
526762 293
526779 575
526928 0
527200 527
527297 67
527328 127
527369 0
527515 395
527518 377
527612 0
527627 103
527731 368
527747 21
527767 0
527785 300
527874 30
527895 67
527907 0
527933 0
527996 342
528003 46
528022 105
528033 0
528171 1220
528211 37
528287 129
528325 1402
528402 0
528413 0
528419 0
528448 0
528541 0
528545 0
528626 0
528684 0
528800 0
528834 0
529177 0
529196 0
529208 0
529256 0
529333 0
529474 0
529551 0
529679 0
530051 0
530297 566
530302 0
530326 51
530392 213
530468 136
530475 1
530535 343
530660 40
530672 22
530707 705
530736 87
530752 221
530791 97
530818 60
530852 274
530873 130
530920 8
530939 152
530981 0
531166 0
531213 221
531363 72
531410 0
531467 10
531476 0
531497 219
531745 0
531787 13
531839 450
531876 1
531927 335
531987 1051
531991 828
532046 542
532080 0
532134 0
532225 630
532253 0
532267 1018
532303 160
532318 594
532322 87
532332 67
532383 156
532395 71
532504 227
532569 396
532571 1327
532640 797
532666 160
532697 516
532726 332
532729 2282
532743 624
532759 533
532803 0
532824 0
532888 0
532901 15
532909 0
532949 295
532977 731
532987 0
533005 273
533011 318
533120 0
533284 70
533400 0
533522 354
533543 10
533670 0
533743 173
533750 0
533777 387
533911 0
533933 635
533948 2801
533951 818
534083 12
534221 1670
534248 32
534255 0
534284 393
534308 33
534404 0
534409 32
534482 0
534500 0
534530 61
534572 324
534668 546
534742 1
534780 52
534799 0
534823 114
534898 78
534956 3
534992 96
535036 765
535039 392
535117 102
535136 312
535210 0
535258 145
535270 135
535297 0
535306 268
535344 396
535373 402
535408 107
535491 418
535513 517
535587 0
535617 47
535630 127
535648 14
535680 630
535690 1091
535711 134
535731 772
535794 9
535999 656
536050 77
536061 666
536063 427
536102 122
536151 1
536227 1753
536347 49
536421 0
536531 339
536552 128
536738 517
536745 474
536748 94
536756 406
536778 406
536819 53
536826 796
536844 28
536928 111
536962 57
537028 1068
537132 174
537141 835
537150 176
537204 368
537341 225
537355 135
537385 0
537416 0
537431 82
537494 0
537520 106
537536 180
537575 652
537653 837
537784 534
537866 568
537891 408
537953 277
537965 0
538025 448
538037 152
538169 477
538229 350
538325 629
538406 165
538448 344
538481 303
538555 160
538572 28
538648 0
538711 136
538800 0
538846 25
538921 4
538958 0
539031 14
539053 0
539112 0
539142 0
539175 0
539237 33
539254 91
539289 0
539304 0
539352 37
539438 7
539475 0
539547 316
539656 0
539698 0
539732 0
539750 0
539756 0
539806 0
539859 0
539862 29
539886 457
539966 0
539971 90
540054 0
540099 0
540141 0
540163 0
540215 0
540232 42
540244 69
540248 251
540263 24
540275 0
540301 53
540357 0
540396 129
540430 747
540472 113
540512 75
540543 10
540596 199
540605 707
540608 1009
540650 0
540667 0
540674 1
540681 0
540729 73
540738 0
540747 226
540763 10
540826 0
540836 0
540852 292
540855 6
540873 0
540900 101
540918 0
540950 124
540958 0
540997 17
541061 157
541080 231
541117 0
541146 0
541178 0
541181 0
541185 0
541212 0
541219 0
541222 0
541272 0
541360 0
541405 0
541461 0
541482 0
541485 0
541510 0
541514 0
541516 0
541563 29
541592 95
541595 0
541610 0
541643 48
541659 0
541705 0
541709 0
541747 0
541760 0
541801 0
541905 40
541949 15
541961 0
541995 216
542009 160
542015 49
542020 0
542024 12
542037 44
542059 64
542078 0
542085 0
542096 0
542107 324
542112 0
542127 100
542148 342
542278 76
542310 443
542328 649
542398 798
542581 476
542658 283
542718 172
542777 46
542795 61
542903 243
542954 550
542960 126
542973 19
542979 0
543027 78
543071 200
543084 85
543108 71
543161 176
543173 113
543190 597
543233 109
543256 0
543297 44
543399 90
543474 17
543521 0
543577 157
543603 456
543645 181
543746 31
543858 37
543867 683
543869 729
544010 613
544031 5
544102 0
544129 304
544217 21
544271 0
544326 299
544406 0
544511 0
544732 57
544737 172
544924 925
544934 357
544956 402
545101 294
545125 37
545156 57
545183 408
545189 851
545195 335
545202 327
545230 541
545236 348
545243 0
545359 0
545365 0
545376 79
545412 0
545437 0
545511 0
545526 0
545622 0
545631 0
545634 0
545647 0
545667 0
545708 0
545821 0
545828 0
545833 0
545877 5
545890 0
545956 7
546109 33
546310 169
546331 382
546350 0
546352 146
546409 78
546601 42
546677 0
546772 264
546803 1894
546829 66
546860 392
546908 81
546966 0
546986 0
547036 660
547207 0
547244 617
547280 230
547297 327
547359 61
547438 165
547473 937
547481 946
547484 166
547491 0
547494 481
547497 111
547501 172
547504 106
547507 156
547511 0
547514 742
547522 34
547533 0
547543 0
547552 30
547561 2
547587 0
547607 0
547689 118
547692 0
547771 0
547787 0
547797 0
547824 0
547833 0
547864 0
547878 133
547917 0
547974 0
548145 0
548178 1524
548223 209
548256 53
548313 143
548349 1
548357 8
548408 0
548449 0
548530 1858
548634 5
548640 181
548678 6
548709 399
548739 0
548859 0
549027 0
549097 20
549222 130
549330 934
549393 1233
549399 1322
549420 638
549524 0
549566 556
549570 235
549631 0
549643 73
549646 0
549671 89
549720 249
549732 0
549780 80
550028 0
550056 151
550122 31
550272 260
550428 34
550617 149
550740 107
550775 0
550801 115
550824 13
550827 89
550923 72
550959 79
551004 0
551052 36
551061 0
551088 43
551139 442
551169 3
551177 371
551256 18
551327 0
551426 48
551594 108
551616 51
551687 0
551696 439
551704 639
551760 265
551777 0
551843 15
551996 0
552198 0
552211 87
552216 0
552227 116
552229 726
552233 378
552258 918
552273 12
552311 972
552320 679
552365 94
552491 16
552497 339
552500 1986
552503 853
552545 157
552548 630
552570 98
552601 147
552606 0
552623 0
552659 0
552719 0
552732 0
552751 0
552848 0
552860 0
552879 0
552947 0
553000 0
553045 0
553086 0
553094 0
553138 0
553175 0
553190 0
553387 0
553439 0
553483 0
553499 0
553507 0
553526 0
553531 0
553551 0
553590 0
553721 0
553830 0
554078 0
554085 141
554158 110
554301 625
554314 46
554371 12
554385 0
554480 0
554487 38
554559 58
554583 38
554626 17
554640 266
554672 0
554700 89
554713 61
554737 67
554746 0
554855 9
554885 387
554901 0
555010 277
555025 140
555060 115
555115 0
555129 65
555171 49
555237 0
555371 195
555402 391
555414 23
555441 23
555477 0
555504 62
555508 1420
555600 167
555684 106
555731 492
555836 1614
555840 792
555855 1475
555861 595
555963 0
556052 601
556206 1581
556264 0
556293 131
556318 24
556351 352
556428 212
556676 0
556911 191
556976 7
557010 277
557031 654
557158 0
557189 1
557202 273
557283 28
557301 0
557311 49
557435 0
557480 0
557514 0
557526 9
557614 7
557791 39
557842 11
557860 0
557946 0
558019 0
558210 0
558301 0
558349 22
558387 0
558439 0
558460 0
558592 0
558613 0
558619 0
558643 0
558688 0
558727 0
558811 232
558917 24
559076 169
559139 196
559146 63
559254 125
559419 106
559492 61
559571 0
559616 58
559672 0
559698 94
559744 17
559750 6
559760 18
559816 0
559840 0
559849 0
559852 0
559898 0
559909 0
559930 182
559964 27
559981 105
559993 39
560094 0
560140 52
560160 343
560188 0
560280 2
560323 25
560347 0
560354 53
560398 7
560400 0
560457 0
560498 0
560578 11
560591 63
560619 72
560659 70
560668 136
560677 924
560746 1052
560827 0
560849 5
560882 119
560918 1
560927 181
560936 86
561017 2
561071 81
561272 0
561455 0
561602 119
561614 261
561665 58
561711 0
561773 538
561798 1039
561952 664
562012 810
562091 121
562099 618
562103 1744
562107 953
562160 461
562180 0
562197 491
562219 525
562251 84
562302 425
562305 406
562359 1349
562361 706
562383 0
562403 201
562418 200
562434 117
562451 306
562464 1298
562670 221
562717 288
562724 104
562841 1
562922 77
563049 23
563069 0
563102 59
563142 27
563237 0
563243 0
563278 1
563415 0
563448 102
563461 0
563464 170
563534 199
563550 87
563575 286
563751 0
563822 25
563848 8
563904 482
563923 0
564036 445
564181 0
564259 18
564385 228
564409 80
564457 0
564540 686
564711 1200
564755 0
564908 149
564942 0
564958 13
564975 234
565009 547
565015 42
565168 70
565197 475
565261 954
565326 2
565365 292
565369 935
565380 605
565441 0
565479 28
565592 1932
565621 367
565703 443
565754 868
565766 0
565776 0
565780 434
565792 491
565925 229
566039 167
566055 0
566072 0
566079 5
566113 3
566169 80
566210 62
566276 500
566394 140
566472 330
566501 4
566515 49
566547 193
566586 139
566588 162
566664 24
566718 287
566769 0
566828 455
566881 1045
566962 38
566982 579
567100 0
567220 287
567262 282
567342 109
567778 140
567962 0
568042 0
568161 0
568307 0
568340 0
568386 0
568439 0
568457 0
568547 0
568567 0
568569 0
568635 0
568832 91
568984 276
569015 4434
569114 0
569141 90
569220 770
569234 0
569341 27
569343 131
569367 453
569408 17
569437 271
569466 108
569484 86
569540 36
569736 627
569773 19
569818 196
569953 0
570039 1708
570048 234
570062 491
570095 2071
570147 4
570261 0
570372 1402
570378 344
570433 1239
570445 513
570481 0
570512 144
570525 127
570531 0
570580 0
570802 0
570823 0
570871 0
570962 0
571035 0
571061 0
571166 0
571343 0
571397 0
571466 0
571603 0
571611 0
571646 779
571687 383
571738 93
571747 0
571757 509
572037 3131
572058 681
572082 105
572094 206
572240 628
572290 588
572382 1080
572385 343
572396 97
572424 278
572451 0
572465 1281
572577 127
572640 394
572652 3436
572676 246
572684 82
572744 837
572789 473
572820 1114
572823 116
572838 920
572883 163
572947 0
573044 481
573047 683
573063 0
573075 156
573175 460
573178 1346
573197 978
573356 0
573374 289
573457 0
573475 1108
573744 0
573813 330
573816 172
573825 173
573840 185
573925 0
573987 289
573995 8
574059 181
574150 127
574163 4
574259 17
574288 214
574403 123
574452 61
574594 39
574695 163
574701 351
574717 301
574722 225
574814 0
574922 0
574961 14
575035 544
575075 0
575082 336
575117 6
575206 0
575217 13
575558 0
575714 0
575786 0
575789 0
575810 0
575944 0
576123 0
576129 0
576398 0
576668 0
576689 5
576726 112
576738 1
576853 345
577013 2408
577015 65
577048 63
577060 61
577087 192
577157 484
577238 131
577283 415
577336 230
577394 219
577452 219
577498 206
577619 94
577723 80
577733 75
577831 294
577877 0
577884 214
578003 333
578097 165
578119 77
578133 11
578278 98
578291 1323
578315 0
578338 1
578425 0
578577 0
578594 0
578677 0
578702 0
578747 0
578783 0
578846 0
578912 0
579068 0
579109 0
579113 0
579173 3
579258 0
579277 443
579313 0
579336 0
579568 494
579593 628
579719 227
579799 303
579819 176
579881 109
579998 0
580007 0
580025 0
580032 0
580053 61
580083 76
580170 0
580207 0
580410 185
580495 235
580607 15
580684 48
580761 46
580988 0
580996 1300
581054 86
581100 363
581115 14
581298 1324
581367 381
581438 0
581475 219
581490 0
581528 9
581785 0
581852 356
581876 723
581883 728
582003 0
582151 338
582312 283
582783 607
582795 184
582817 18
583041 309
583166 0
583188 84
583260 193
583347 622
583354 163
583378 0
583408 386
583421 794
583561 192
583571 134
583724 4
583864 99
583875 252
583899 0
583908 13
583986 0
584037 0
584055 54
584073 34
584091 306
584155 748
584354 6
584385 114
584500 26
584544 735
584552 98
584581 474
584691 0
584693 0
584870 10
585041 53
585169 282
585220 9
585274 81
585370 0
585406 0
585421 796
585425 119
585451 0
585466 120
585506 0
585523 0
585599 8
585644 252
585831 37
585896 9
586069 16
586098 445
586139 11
586230 0
586262 184
586320 245
586334 0
586372 156
586715 238
586809 0
587001 0
587049 0
587083 28
587089 105
587127 32
587199 31
587412 0
587499 0
587604 0
587695 11
587766 0
587773 0
587799 0
587866 0
588155 0
588164 0
588170 0
588194 0
588240 0
588273 190
588307 0
588367 315
588397 69
588415 467
588493 0
588530 23
588655 41
588689 924
588786 1049
588835 271
588865 363
588915 14
589008 0
589168 357
589182 1001
589351 46
589473 291
589700 537
589884 181
589903 274
590056 195
590112 0
590186 0
590218 0
590233 0
590393 0
590413 0
590429 0
590493 0
590635 0
590814 0
590841 0
590856 0
590958 0
590991 3
591004 220
591010 0
591019 0
591028 66
591042 641
591119 20
591143 5
591234 58
591330 0
591345 79
591435 84
591453 107
591459 308
591461 599
591485 130
591574 911
591617 482
591642 90
591717 40
591757 71
591765 0
591884 0
591960 622
592001 504
592089 21
592166 101
592181 0
592191 367
592223 78
592235 155
592290 644
592498 0
592533 0
592563 379
592572 40
592583 0
592617 31
592656 5
592685 328
592702 0
592726 97
592732 0
592748 0
592782 56
592796 0
592855 0
593088 130
593137 228
593384 757
593396 99
593457 112
593471 0
593490 0
593497 0
593524 0
593536 0
593589 447
593640 3
593651 83
593686 0
593745 22
593824 136
593826 340
593872 1560
593905 417
593937 379
593941 1022
593950 1626
593959 1574
594006 2
594040 197
594061 52
594094 1030
594097 967
594224 346
594271 174
594295 9
594457 705
594499 30
594607 0
594629 119
594646 144
594658 272
594709 81
594791 130
594803 174
594912 0
594971 0
594983 0
595065 0
595132 0
595145 0
595175 0
595259 46
595326 56
595333 233
595340 162
595398 315
595449 0
595462 151
595481 19
595488 0
595675 0
595687 0
595794 0
595836 0
595873 0
595880 0
595896 0
595975 0
596082 0
596104 0
596128 0
596137 0
596151 0
596366 0
596391 440
596397 26
596436 0
596445 0
596507 0
596585 0
596591 0
596607 0
596642 0
596649 28
596654 150
596658 501
596679 8
596682 797
596691 275
596708 12
596720 420
596730 376
596776 0
596845 889
596849 249
596945 1002
596984 202
597019 50
597094 338
597139 70
597174 271
597320 86
597356 0
597435 0
597443 0
597496 277
597498 0
597528 0
597613 191
597625 779
597636 0
597655 467
597721 539
597777 239
597783 107
597827 164
597835 19
597845 431
597849 0
597997 209
598004 110
598021 0
598036 0
598066 88
598132 272
598159 63
598188 4
598238 185
598396 0
598408 1072
598530 34
598536 291
598568 0
598578 156
598582 52
598596 0
598616 0
598655 0
598686 1
598689 31
598730 246
598755 0
598783 137
598842 0
598853 0
598860 0
598865 0
598905 0
598915 0
598921 0
598964 0
598973 0
598980 0
599020 0
599034 0
599040 0
599049 82
599090 62
599124 23
599152 0
599154 69
599172 42
599233 0
599391 51
599402 34
599434 90
599466 2
599485 0
599516 0
599561 0
599574 0
599583 253
599624 0
599649 0
599659 0
599713 32
599775 0
599793 0
599835 0
599871 22
599886 476
599987 0
600103 114
600156 0
600308 642
600343 294
600345 562
600364 0
600376 134
600384 284
600389 0
600402 10
600410 9
600473 0
600506 0
600606 0
600613 0
600674 0
600699 0
600705 0
600714 0
600813 0
601036 0
601147 0
601166 0
601202 0
601294 0
601342 0
601370 0
601455 0
601606 0
601640 0
601686 0
601759 0
601841 0
601867 0
601871 0
602076 0
602125 0
602158 0
602240 0
602275 0
602287 0
602291 0
602308 0
602312 0
602392 0
602784 51
602833 0
602893 0
602952 0
603090 0
603225 0
603311 0
603358 0
603438 0
603580 0
603633 0
603698 0
603767 0
604062 0
604079 0
604196 0
604231 0
604269 0
604350 0
604514 132
604551 0
604585 0
604597 0
604617 0
604751 0
604771 0
604792 0
604796 0
605039 0
605061 0
605137 0
605172 0
605196 0
605223 0
605252 0
605277 0
605376 0
605430 0
605448 0
605477 0
605506 0
605522 0
605556 0
605566 0
605585 224
605621 129
605643 774
605664 70
605716 295
605743 0
605889 0
605974 140
606161 0
606293 1089
606514 0
606517 0
606526 0
606716 0
606836 2
606865 196
606883 80
606902 9
606926 67
607042 243
607091 562
607523 64
607624 833
607634 330
607676 64
607684 51
607731 194
607771 1678
607775 1948
607862 293
607931 45
608060 35
608077 65
608083 3
608136 977
608197 79
608209 95
608227 105
608438 201
608462 10
608529 272
608539 343
608582 0
608594 0
608613 0
608635 0
608646 0
608704 84
608728 444
608745 121
608757 59
608781 601
608853 113
608894 607
608987 447
609031 946
609115 449
609156 97
609214 795
609256 4
609316 742
609448 1279
609450 664
609562 54
609604 24
609769 985
609792 76
609820 252
609904 274
609995 54
610009 89
610108 104
610120 174
610202 86
610206 2350
610269 90
610290 0
610298 70
610326 260
610328 207
610449 3
610612 6
610667 26
610678 28
610833 572
610913 93
610936 1243
610957 0
611080 481
611173 40
611218 0
611299 648
611331 23
611380 1482
611389 270
611506 0
611552 9
611632 305
612069 308
612094 0
612114 163
612179 17
612192 595
612234 0
612254 671
612314 504
612347 11
612399 68
612555 239
612597 1146
612673 215
612739 190
612758 84
612845 603
612895 0
612955 5
612988 39
612992 246
613046 0
613094 0
613128 162
613218 0
613269 80
613275 66
613285 0
613327 654
613332 314
613570 31
613627 1233
613785 201
613811 64
613850 323
613884 465
613886 116
614044 462
614091 188
614099 82
614155 0
614235 29
614295 898
614327 387
614347 0
614402 697
614462 71
614525 9
614589 0
614594 0
614659 0
614684 1540
614713 49
614788 901
614797 127
614827 72
614866 0
614920 0
614984 0
615030 0
615034 0
615160 0
615184 0
615202 0
615233 0
615300 0
615361 0
615471 0
615490 0
615532 0
615681 0
615807 0
615830 0
615888 0
615986 0
616059 0
616098 0
616276 0
616289 0
616383 0
616558 0
616589 0
616597 0
616703 0
616714 0
616778 0
616808 36
616913 0
617011 0
617171 0
617182 0
617284 0
617296 0
617338 0
617548 0
617610 0
617619 0
617914 0
618054 0
618372 0
618425 0
618512 0
618586 0
618755 0
618839 0
618861 0
618989 0
619034 0
619085 0
619133 0
619151 0
619280 0
619415 0
619738 0
619743 0
619927 0
620061 0
620067 0
620143 0
620159 0
620221 0
620290 0
620359 0
620398 0
620444 0
620532 0
620578 0
620624 0
620662 0
620713 0
620722 0
620820 0
620848 0
620951 0
621047 92
621093 0
621102 131
621105 671
621153 18
621176 416
621183 45
621258 1108
621357 9
621564 993
621582 41
621666 314
621699 18
621725 0
621764 50
621775 469
622122 680
622132 324
622239 801
622275 236
622304 325
622306 199
622317 6
622343 0
622375 0
622383 0
622630 5
622662 182
622751 267
622798 0
622809 0
622852 322
622864 0
622964 91
622976 216
623051 291
623201 0
623215 0
623357 1
623441 131
623482 0
623557 0
623671 418
623861 139
623974 0
624191 3
624453 8
624507 398
624525 210
624575 27
624631 0
624697 54
624725 187
624884 109
624910 0
625005 1494
625013 365
625101 0
625142 65
625350 31
625385 117
625419 89
625480 241
625489 1069
625514 634
625563 783
625640 0
625748 0
625791 0
625916 0
625962 0
625969 0
626028 0
626034 0
626055 0
626259 0
626271 0
626456 703
626505 952
626553 292
626640 7
626661 0
626811 508
626853 0
627003 0
627037 0
627042 0
627306 0
627509 125
627605 420
627620 297
627773 77
627803 20
627854 6
627866 101
627896 0
628057 158
628116 80
628163 1224
628299 158
628323 19
628530 141
628619 1116
628694 2
628740 0
628755 218
628799 0
628944 878
628953 132
629095 59
629141 377
629151 137
629226 493
629278 717
629286 11
629341 196
629351 0
629493 305
629631 336
629829 771
629923 0
629936 27
629958 582
629964 229
629976 20
629986 1668
630017 171
630167 224
630228 0
630314 136
630401 255
630486 0
630546 1048
630672 42
630766 162
630784 0
630808 846
630826 423
630974 102
631103 279
631128 678
631670 4
631705 64
631806 0
631816 137
631902 0
631951 4
632217 0
632283 142
632407 19
632461 14
632551 0
632602 160
632616 137
632684 0
632817 156
632827 240
632925 0
632973 0
633013 0
633056 139
633088 0
633301 0
633328 0
633336 0
633374 0
633410 0
633429 0
633431 0
633581 0
633610 0
633681 0
633707 0
634034 0
634168 0
634200 0
634244 0
634296 0
634336 0
634417 326
634488 0
634506 0
634566 0
634852 0
634880 0
634884 0
634939 0
634972 0
635093 0
635131 0
635157 0
635169 0
635266 0
635397 0
635534 0
635574 0
635740 0
635829 0
635881 0
635883 0
635913 225
635936 524
635997 332
635999 938
636019 340
636142 36
636157 0
636194 37
636460 0
636487 111
636555 0
636640 39
636695 154
636732 228
636763 486
636767 0
636844 104
636959 138
636991 52
637041 13
637326 0
637332 0
637488 0
637511 99
637528 38
637551 86
637562 87
637600 339
637634 352
637744 9
637815 0
637869 1
637905 1987
637926 117
637943 305
637981 257
637988 1
638210 10
638252 50
638255 270
638283 0
638342 260
638400 215
638445 0
638462 514
638465 192
638697 0
638929 221
638946 697
638950 106
638989 212
639013 52
639019 220
639057 0
639097 0
639301 0
639312 0
639361 0
639373 0
639424 0
639607 0
639613 0
639748 0
639841 0
639991 187
640022 65
640096 0
640162 94
640178 350
640319 0
640436 101
640563 171
640576 351
640837 1463
640856 0
640868 0
640963 5
640983 402
641048 68
641097 0
641162 0
641463 327
641466 619
641521 432
641556 0
641633 102
641712 345
641745 260
641748 44
641789 23
641820 136
641823 112
641883 599
641914 0
641942 186
641972 386
642044 132
642122 109
642133 276
642159 195
642172 46
642219 332
642239 121
642396 214
642444 0
642533 88
642555 265
642565 795
642650 3
642731 22
642740 6
642779 0
642822 19
642858 75
642875 0
643100 0
643137 0
643222 8
643342 386
643411 0
643487 246
643588 0
643642 9
643755 0
643774 0
643808 0
643837 90
643873 291
643945 611
644083 12
644175 245
644380 84
644388 202
644482 98
644494 0
644512 0
644535 0
644643 0
644694 0
644735 0
644976 0
645110 0
645143 0
645161 0
645441 0
645454 445
645482 658
645517 0
645587 0
645693 82
645835 123
645857 1004
645887 2839
645906 1125
645988 446
646017 506
646052 6
646115 359
646157 62
646167 236
646270 819
646293 0
646475 0
646580 0
646622 0
646670 0
646765 0
646919 0
647148 0
647181 0
647224 0
647481 0
647544 0
647549 0
647670 0
647698 0
647819 0
647963 0
648021 0
648050 0
648068 0
648144 0
648147 0
648229 0
648253 0
648266 0
648286 0
648295 0
648336 0
648416 0
648495 141
648503 12
648615 20
648851 0
648879 0
648902 32
648935 0
649039 0
649062 0
649316 0
649340 0
649362 218
649422 0
649464 79
649559 0
649631 294
649670 53
649676 522
649688 464
649758 0
649772 0
649800 0
649888 0
650051 0
650116 0
650119 0
650166 0
650175 0
650216 0
650232 0
650238 0
650347 0
650364 0
650398 28
650408 101
650453 202
650543 73
650606 419
650621 151
650663 194
650694 1
650746 240
650755 15
650757 335
650891 331
650927 312
650986 0
651004 311
651017 221
651059 154
651131 0
651138 40
651214 1
651419 44
651464 227
651466 0
651468 0
651483 0
651485 0
651694 36
651715 280
651724 0
651755 0
651842 19
652010 47
652013 163
652118 16
652126 120
652187 95
652202 108
652223 238
652339 0
652380 0
652390 40
652466 17
652563 967
652567 196
652759 725
653053 0
653121 0
653149 0
653153 0
653293 0
653327 0
653445 0
653490 0
653510 0
653530 0
653537 0
653677 0
653708 0
653755 0
653776 209
653814 0
653839 417
653862 1174
653932 0
654020 0
654026 0
654034 0
654101 0
654155 0
654244 0
654299 0
654352 0
654468 0
654497 91
654740 1618
654750 0
654785 0
654875 486
654925 467
654977 230
654979 327
655322 0
655333 100
655411 597
655446 0
655498 27
655563 321
655592 397
655789 31
655796 0
655961 0
655984 37
656056 0
656077 574
656088 879
656128 0
656146 257
656244 0
656302 89
656353 640
656447 333
656486 59
656510 5
656554 728
656602 194
656632 53
656660 0
656727 0
656737 10
656780 0
656806 127
656827 0
656853 186
656938 35
656973 4
657016 755
657028 479
657034 339
657037 52
657070 29
657113 78
657148 677
657181 196
657205 366
657259 118
657307 0
657361 425
657394 0
657509 90
657549 36
657555 401
657733 54
657757 0
657765 236
657772 0
658064 194
658083 0
658096 463
658104 0
658144 0
658162 0
658205 0
658263 72
658272 148
658363 582
658374 944
658379 1153
658386 83
658469 299
658552 0
658560 733
658603 431
658642 520
658735 240
658773 0
658834 0
659082 103
659100 20
659107 107
659211 87
659236 56
659332 62
659334 950
659338 928
659437 1249
659564 0
659612 1175
659814 0
659857 40
659922 77
660086 87
660216 1
660359 720
660407 427
660452 0
660518 30
660717 266
660879 0
660940 1048
661049 622
661077 961
661111 599
661267 247
661417 128
661431 0
661465 43
661544 962
661553 9
661585 4
661614 150
661641 474
661655 49
661748 58
661794 213
661797 153
661964 172
662043 0
662051 367
662104 152
662134 20
662193 99
662244 27
662374 52
662447 291
662458 172
662579 0
662671 0
662678 0
662703 0
662727 115
662797 0
662911 0
662996 329
663047 36
663215 552
663257 5
663263 105
663285 514
663293 0
663312 0
663480 9
663488 0
663577 141
663622 26
663625 102
663824 141
663958 52
664001 30
664014 445
664099 0
664244 10
664304 18
664504 366
664711 0
664756 6
664852 848
664860 559
664919 747
664924 10
664973 30
665045 857
665133 1753
665154 218
665211 175
665214 208
665261 81
665324 139
665338 93
665419 1214
665435 368
665491 0
665543 1101
665545 35
665580 944
665618 66
665670 76
665690 0
665792 0
665829 0
665852 285
665966 0
665972 0
666174 84
666200 99
666245 158
666260 280
666538 73
666548 274
666578 0
666668 1
666716 166
667028 222
667103 123
667135 0
667175 24
667199 6
667253 83
667267 207
667393 90
667472 587
667523 89
667550 379
667563 0
667571 111
667573 453
667676 356
667708 232
667716 0
667858 0
667900 236
667980 0
667997 0
668070 91
668087 178
668261 74
668280 355
668282 91
668418 186
668427 0
668439 988
668446 1200
668460 329
668548 184
668589 161
668775 0
668835 221
668964 342
669153 155
669162 1138
669186 0
669225 68
669417 266
669549 370
669600 0
669627 78
669730 13
669737 0
669769 0
669774 0
669810 0
669815 0
669825 0
669830 0
669888 142
669919 0
669960 92
670000 0
670028 251
670031 112
670127 0
670258 0
670283 23
670309 1
670599 20
670638 0
670650 0
670684 5
670691 0
670917 19
670994 32
670998 59
671038 0
671150 290
671184 147
671250 13
671274 0
671310 104
671403 557
671405 5
671542 128
671638 0
671646 0
671686 295
671703 3
671744 494
671787 61
671949 332
671997 444
672154 0
672179 172
672775 0
672923 1
672958 0
672982 3
673372 0
673588 15
673702 0
674177 227
674353 0
674605 49
674665 28
674698 0
674854 0
674899 0
675217 215
675286 0
675354 142
675400 0
675433 0
675440 104
675510 104
675620 0
675660 426
675735 24
675905 11
675975 65
675988 67
676042 0
676071 0
676084 1438
676144 100
676158 6
676232 44
676247 120
676265 5
676378 10
676427 42
676460 68
676465 912
676522 0
676633 0
676764 12
676791 0
676877 0
676880 109
676919 54
676980 587
676984 259
677126 98
677158 0
677206 86
677261 508
677328 157
677348 500
677411 0
677506 0
677593 437
677600 175
677627 176
677650 0
677679 0
677681 36
677695 186
677698 0
677703 1
677707 40
677728 24
677798 161
677858 219
677860 163
677952 54
678002 27
678025 0
678033 115
678040 0
678054 66
678073 0
678183 0
678240 0
678327 0
678390 29
678555 494
678750 63
678765 5
678883 194
678885 1395
678900 135
678940 351
679131 151
679157 36
679210 685
679217 502
679228 1605
679319 258
679366 603
679398 66
679454 203
679478 69
679487 0
679493 1
679658 0
679661 0
679668 0
679681 0
679739 38
679802 48
679886 417
679895 129
679931 49
679949 0
679958 0
679988 80
680000 108
680051 410
680151 0
680201 15
680213 0
680242 0
680261 33
680312 0
680339 163
680435 60
680493 0
680505 0
680513 58
680558 286
680630 49
680645 62
680683 0
680761 0
680798 85
680831 166
680833 30
680888 87
680915 101
680939 399
680959 85
681025 87
681059 225
681073 0
681104 625
681110 251
681224 136
681248 12
681380 23
681558 255
681562 0
681650 1122
681671 302
681699 0
681753 157
681776 9
681779 0
681788 759
681811 58
681886 208
681936 0
681942 0
681957 687
681964 332
681999 0
682145 101
682197 146
682251 22
682284 0
682332 81
682354 0
682386 0
682452 0
682523 0
682533 0
682556 0
682581 0
682657 8
682677 0
682686 0
682739 0
682753 0
682762 56
682779 66
682902 0
682940 0
683017 433
683083 0
683144 27
683187 0
683266 555
683325 612
683470 94
683532 0
683921 90
683951 287
683968 107
684049 0
684058 389
684172 102
684236 0
684277 135
684339 1176
684347 228
684384 23
684469 0
684700 5
684762 43
684906 0
684920 0
684941 0
684954 36
684988 58
685004 0
685071 105
685104 146
685111 0
685156 131
685204 0
685217 72
685287 258
685359 0
685412 0
685608 424
685622 0
685687 70
685718 0
685775 0
685786 0
685924 431
685962 0
685976 0
686006 1
686102 0
686269 0
686370 161
686457 91
686486 43
686543 0
686564 44
686573 0
686663 221
686666 2
686672 28
686780 30
686813 0
686863 44
686909 15
686917 221
686961 0
686988 0
687013 33
687109 90
687144 0
687175 13
687341 0
687390 0
687416 0
687442 0
687478 475
687585 0
687634 263
687672 78
687688 97
687769 0
687776 0
687814 220
687820 7
687916 0
687952 45
687991 127
687995 108
688009 0
688052 5
688146 0
688210 15
688234 5
688261 152
688326 17
688350 19
688612 38
688696 71
688780 449
688857 37
688907 0
688935 22
688937 293
688958 4
688992 0
689010 0
689178 81
689182 0
689185 0
689226 50
689373 1
689448 5
689455 472
689464 107
689531 0
689573 1
689774 1
689804 438
689906 8
689926 179
689998 35
690162 255
690211 89
690254 187
690333 110
690368 276
690413 163
690492 312
690556 1
690621 0
690635 8
690641 0
690654 36
690678 37
690722 143
690771 26
690783 258
690803 0
690864 12
691153 8
691170 0
691364 76
691369 48
691425 91
691449 0
691452 73
691529 0
691554 0
691584 0
691620 168
691680 62
691713 386
691811 56
691829 8
691883 0
691932 473
691965 0
692047 0
692161 359
692206 356
692231 45
692266 227
692302 28
692373 0
692415 235
692510 259
692515 206
692652 0
692881 0
692890 0
692928 130
692954 272
692976 588
693019 175
693032 5
693176 0
693251 20
693315 443
693328 0
693354 44
693363 863
693391 350
693393 0
693414 181
693430 94
693498 19
693594 27
693626 191
693845 86
693854 0
694048 48
694055 638
694068 11
694133 506
694136 602
694264 0
694278 1176
694339 812
694395 692
694422 93
694517 104
694644 554
694664 197
694674 254
694699 134
694719 420
694803 146
694848 238
694876 90
694986 1123
695022 268
695050 322
695127 148
695146 280
695223 176
695293 0
695378 0
695435 0
695471 0
695476 0
695488 76
695496 0
695555 110
695605 49
695669 13
695688 104
695695 0
695789 527
695794 775
695983 3
696027 0
696132 0
696161 6
696231 0
696326 1495
696423 45
696703 418
696782 22
696914 0
696931 0
696935 0
696959 0
696972 0
697071 267
697082 0
697191 40
697269 25
697366 178
697400 224
697431 445
697507 0
697517 0
697578 0
697584 68
697636 33
697700 192
697708 0
697762 0
697806 0
697811 0
697856 50
697905 138
697915 81
697945 50
698362 0
698596 323
698683 0
698713 0
698816 410
699081 0
699147 333
699156 336
699186 140
699338 172
699441 104
699461 0
699499 3
699548 153
699565 0
699600 100
699803 75
699835 52
700063 16
700165 68
700198 13
700226 149
700262 42
700443 87
700866 575
700940 0
701068 401
701106 1011
701155 72
701207 74
701348 812
701397 47
701417 195
701429 959
701481 131
701558 148
701592 172
701732 682
701817 117
701893 517
701900 746
701937 34
702133 43
702165 0
702218 0
702310 67
702343 62
702477 401
702513 23
702623 0
702757 0
702770 41
702791 0
703006 31
703209 0
703215 0
703229 0
703237 0
703240 1
703396 0
703463 179
703546 103
703597 12
703613 234
703665 0
703697 0
703732 0
703795 819
703926 0
703932 286
704069 0
704090 0
704144 0
704175 159
704210 81
704300 5
704366 9
704440 35
704509 149
704519 181
704704 0
704747 0
704802 26
704911 78
705098 888
705533 408
705716 234
705799 125
705824 0
705832 27
705875 8
705886 127
705895 42
705962 448
706011 14
706039 0
706062 7
706076 0
706091 439
706153 136
706178 473
706194 379
706203 38
706210 0
706255 397
706320 10
706460 47
706483 13
706565 156
706639 123
706804 197
706810 164
706931 0
706946 17
706949 302
707126 466
707196 167
707447 190
707770 1430
707875 0
707996 139
708011 1540
708074 445
708134 839
708704 349
708805 198
708873 149
709154 83
709202 458
709300 28
709312 0
709527 1119
709585 68
709733 0
709750 219
709799 0
709919 322
709984 327
709991 285
710027 357
710071 585
710150 858
710157 113
710224 307
710323 1927
710355 480
710420 0
710435 755
710454 262
710585 380
710606 884
710628 0
710729 108
710770 0
710790 618
710844 0
710910 56
710993 1
711300 276
711358 707
711385 0
711470 70
711476 745
711624 85
711830 79
711883 50
711905 343
711993 18
712140 0
712213 108
712219 298
712225 0
712346 0
712373 0
712411 0
712480 13
712513 171
712531 58
712576 36
712627 30
712674 0
712728 14
712773 0
712935 0
713145 26
713328 344
713620 0
713696 0
713748 0
713775 0
713891 0
713930 0
713946 1
714060 221
714078 0
714177 128
714290 998
714322 6
714481 0
714826 694
714961 118
715004 7
715024 0
715038 0
715119 0
715348 84
715385 1
715436 65
715541 109
715796 0
715940 172
715943 0
715972 0
715986 15
716033 14
716084 0
716231 0
716267 0
716298 0
716328 15
716360 36
716379 0
716386 0
716390 0
716393 0
716396 0
716398 0
716421 454
716499 0
716638 0
716775 395
716797 118
716910 0
716919 117
716952 60
716970 352
717057 291
717064 62
717116 183
717235 0
717346 91
717427 340
717447 15
717633 0
717711 387
717718 125
717795 7
717802 383
717813 364
718001 0
718012 31
718020 23
718054 434
718060 24
718138 57
718228 0
718485 0
718790 28
719305 849
719521 21
719572 0
719947 572
719974 0
720026 464
720138 606
720354 69
720369 12
720405 656
720674 0
720715 81
720776 0
721079 11
721237 60
721316 0
721386 172
721398 154
721416 135
721559 0
721580 0
721868 0
721901 0
721946 14
721967 0
722009 0
722045 0
722060 0
722074 0
722108 0
722159 95
722672 0
722734 0
722856 107
722869 15
722976 0
722987 99
723077 58
723104 50
723155 404
723662 343
723790 0
723869 0
724064 117
724097 1172
724127 408
724176 30
724215 160
724490 17
724535 174
724569 147
724783 611
724828 190
724901 60
724935 1
725049 0
725070 0
725227 0
725314 86
725337 65
725453 113
725503 28
725811 0
725851 0
726208 39
726240 31
726587 101
726755 0
726853 49
727159 1141
727316 199
727861 44
727881 0
727900 156
728319 53
728359 118
728392 170
728402 0
728437 152
728540 171
728584 364
728604 1
728756 3
728818 68
728853 0
728863 1
728908 1021
729004 0
729019 0
729108 0
729119 0
729227 827
729257 0
729259 1390
729328 59
729339 0
729499 0
729508 673
729521 472
729525 865
729691 526
729694 375
729838 0
729859 9
729904 158
729933 199
729974 282
729988 388
730172 329
730174 356
730201 0
730366 197
730372 158
730420 628
730483 164
730539 324
730572 42
730595 486
730737 0
730839 310
730847 1
730888 134
730939 11
731014 370
731044 1204
731101 213
731140 198
731171 107
731190 0
731212 0
731277 0
731305 42
731394 98
731443 63
731453 0
731482 0
731501 0
731529 0
731558 0
731596 0
731610 0
731623 0
731639 0
731646 0
731675 0
731698 0
731711 0
731723 0
731774 0
731778 0
731877 0
731912 53
731916 201
731923 0
731963 0
731969 0
731981 0
732011 0
732044 0
732077 0
732079 0
732106 0
732122 0
732189 0
732239 0
732251 0
732344 0
732346 0
732450 0
732480 0
732597 0
732639 0
732764 0
732767 0
732814 0
732819 4
732824 0
732842 0
732864 0
732873 0
732972 0
733020 0
733190 0
733239 0
733323 89
733327 139
733351 1007
733478 0
733531 0
733652 988
733656 1578
733712 190
733716 455
733719 5
733771 0
733943 0
734012 0
734033 0
734052 0
734058 0
734092 0
734120 0
734124 0
734259 0
734300 0
734401 0
734416 0
734425 0
734485 0
734559 0
734575 0
734625 0
734780 0
734806 0
734825 0
734968 0
735151 0
735208 0
735219 0
735267 0
735417 0
735448 0
735456 0
735489 363
735502 2
735511 0
735538 0
735577 0
735675 0
735726 0
735746 0
736081 0
736138 0
736222 243
736246 949
736278 134
736299 13
736323 53
736362 0
736383 1
736392 0
736401 162
736438 29
736482 0
736580 0
736633 0
736653 0
736662 0
736737 1
736912 0
737028 0
737067 0
737079 94
737130 0
737176 0
737225 0
737245 0
737269 28
737302 108
737338 48
737347 383
737356 165
737358 321
737459 0
737465 0
737586 10
737610 153
737668 130
737692 59
737715 0
737730 247
737778 0
737827 1066
737875 298
737946 189
737967 226
738022 56
738034 381
738085 792
738140 351
738202 265
738274 351
738298 23
738331 2
738367 284
738376 96
738385 556
738466 430
738904 1160
738950 0
738981 582
739063 362
739114 532
739146 3
739167 1412
739185 496
739253 0
739260 212
739276 122
739313 52
739328 55
739360 895
739397 200
739415 383
739432 0
739462 1732
739496 2478
739676 53
739696 1424
739727 423
739751 602
739892 247
739934 877
739987 335
740064 261
740081 86
740093 203
740144 98
740165 834
740168 1151
740187 123
740213 1080
740436 48
740462 20
740511 368
740534 506
740556 135
740853 734
740964 33
741090 1226
741093 602
741127 0
741152 296
741209 0
741266 0
741278 0
741329 0
741371 0
741524 0
741541 0
741617 0
741850 0
742085 0
742298 0
742453 0
742562 0
742580 676
742618 559
742641 47
742653 1
742661 33
742712 0
742734 100
742963 24
743031 904
743046 455
743106 878
743175 260
743229 165
743346 844
743367 1133
743463 0
743505 394
743553 1896
743847 0
743890 78
743919 22
744004 0
744024 0
744033 48
744073 721
744129 21
744189 0
744301 0
744426 369
744460 43
744609 7
744717 333
745155 78
745456 629
745539 73
745583 107
745589 92
745650 332
745659 0
745938 172
745978 0
746058 3113
746224 84
746334 180
746460 0
746598 0
746789 428
746987 58
747139 19
747246 1131
747254 1673
747824 57
747836 0
747943 16
748009 1153
748047 680
748164 0
748235 0
748271 0
748357 0
748391 0
748420 0
748600 0
748670 0
748810 0
748821 0
749239 265
749279 0
749379 0
749447 107
749627 126
749634 17
749658 87
749667 0
749744 233
749759 0
749799 118
749955 175
749966 0
749977 0
749986 0
749988 0
750036 8
750073 1008
750129 356
750137 0
750177 760
750243 191
750329 45
750408 402
750474 859
750528 36
750558 147
750602 59
750654 501
750666 228
750790 0
750837 0
750855 7
750930 1096
750934 2471
750936 239
750947 378
750954 0
751005 38
751182 163
751245 217
751247 174
751371 0
751523 0
751535 0
751614 68
751659 0
751705 0
751814 26
751880 249
751965 42
752023 232
752037 0
752110 34
752117 0
752268 670
752570 1106
752594 916
752646 219
752658 417
752730 396
752763 475
752925 0
752985 0
753048 128
753071 830
753074 485
753210 9
753392 879
753445 354
753463 0
753511 208
753628 1738
753641 278
753648 804
753654 1508
753658 262
753705 0
753732 18
753747 251
753783 0
753796 179
753887 1
753949 60
754044 0
754047 175
754076 0
754084 119
754251 23
754295 6
754308 0
754332 532
754383 467
754388 0
754421 0
754476 0
754487 0
754528 137
754622 14
754783 591
754880 0
754930 46
754940 709
755080 523
755163 4
755231 32
755242 7
755249 300
755279 414
755311 180
755549 8
755571 581
755623 440
755741 139
755767 32
756023 205
756029 417
756103 60
756112 24
756122 269
756125 102
756197 106
756224 0
756361 0
756374 0
756426 0
756463 0
756494 0
756504 0
756507 0
756540 0
756554 0
756656 117
756662 0
756670 180
756685 0
756695 0
756707 45
756755 84
756842 6
756902 83
757059 106
757079 0
757097 20
757172 95
757223 207
757316 183
757325 65
757354 0
757361 0
757405 0
757527 11
757577 47
757622 4
757652 216
757748 146
757850 3
758093 29
758117 226
758123 89
758137 117
758150 0
758210 0
758244 95
758252 35
758369 446
758383 390
758498 346
758648 657
758670 0
758786 36
758823 20
758832 34
758836 166
758908 1
758991 0
759336 0
759374 0
759410 0
759458 0
759522 0
759531 0
759545 0
759555 0
759581 0
759603 0
759644 0
759675 0
759729 0
759764 0
759839 0
759845 0
759875 0
759883 0
759914 0
760059 0
760173 0
760344 0
760620 0
760704 0
760728 0
760730 0
760818 0
760925 0
761226 0
761295 0
761334 0
761360 0
761376 0
761496 0
761520 0
761648 0
761757 0
761792 0
761796 0
761909 0
761979 0
762402 0
762533 0
762849 0
762867 0
762873 0
762933 0
762965 0
763023 0
763035 0
763095 0
763201 0
763323 0
763340 343
763343 0
763352 0
763367 0
763414 0
763442 0
763475 0
763486 0
763550 0
763562 0
763685 0
763715 0
763757 0
763769 0
763878 0
764090 0
764111 0
764120 0
764399 0
764639 0
764893 0
765125 0
765128 0
765164 0
765203 0
765318 0
765410 0
765479 0
765533 0
765614 0
765746 0
765826 0
765914 0
765983 0
766112 0
766130 0
766237 0
766240 0
766304 0
766485 0
766553 0
766598 0
766764 0
766793 0
767098 0
767152 0
767158 0
767168 0
767216 0
767231 0
767243 123
767246 93
767297 315
767303 0
767312 0
767318 1318
767560 180
767565 52
767725 866
767772 69
767788 51
767925 666
767950 368
768000 85
768204 116
768219 299
768240 351
768249 958
768261 103
768325 321
768358 7
768369 99
768425 440
768501 34
768515 0
768642 157
768678 449
768763 0
768891 262
768924 769
768982 111
768991 0
769036 0
769051 14
769140 892
769269 586
769278 169
769287 32
769344 1436
769348 116
769356 278
769486 262
769530 0
769586 269
769591 511
769602 200
769641 0
769663 110
769685 316
769705 12
769780 660
769859 187
769951 1680
769966 33
770170 0
770340 15
770570 86
770581 365
770601 180
770677 622
770717 9
770726 89
770728 39
770813 234
770858 0
770870 29
771005 171
771041 10
771102 96
771173 0
771274 191
771441 0
771461 0
771472 0
771492 156
771532 210
771605 214
771687 0
771700 0
771706 0
771727 109
771739 30
771756 21
771864 173
771886 170
771910 206
771912 91
771934 229
771961 369
772090 48
772285 19
772409 0
772456 0
772621 74
772687 2
772717 0
772772 1
772776 0
772918 2
773047 65
773102 0
773174 108
773360 30
773399 218
773415 1063
773445 229
773477 0
773558 155
773633 0
774035 0
774059 0
774092 0
774168 0
774244 0
774369 0
774489 146
774710 0
774721 183
774937 36
775089 0
775186 0
775492 0
775572 61
775580 0
775747 0
775932 41
775996 0
776160 603
776200 0
776211 68
776412 562
776706 183
776724 0
776730 209
776770 269
776940 180
777047 0
777109 246
777189 91
777206 57
777222 260
777237 28
777249 0
777410 0
777489 140
777582 581
777585 0
777627 0
777651 42
777813 274
777874 29
777927 277
778038 105
778155 11
778304 131
778393 3
778499 226
778694 1
778709 341
778713 9
778733 41
778876 0
778953 0
778977 0
779065 147
779263 10
779422 945
779424 733
779458 0
779578 0
779604 19
779779 16
779796 121
779914 387
780007 0
780066 150
780075 88
780142 120
780482 647
780554 9
780573 335
780582 110
780592 106
780853 208
780881 234
780933 141
780988 0
780997 505
781021 0
781066 265
781080 18
781120 214
781147 0
781224 0
781296 10
781309 221
781363 0
781390 0
781401 0
781474 0
781497 0
781546 0
781557 0
781610 0
781657 0
781671 0
781755 0
781842 0
781868 0
781908 0
781916 0
781985 0
782063 0
782186 0
782252 0
782393 0
782416 0
782445 80
782453 227
782457 1182
782517 0
782587 0
782590 0
782598 0
782605 0
782727 0
782869 0
782926 0
783079 0
783095 0
783127 0
783184 0
783259 0
783328 0
783450 0
783478 0
783490 0
783513 0
783600 0
783606 0
783622 0
783943 0
783982 0
784072 0
784104 0
784117 0
784159 0
784177 0
784219 0
784351 0
784434 0
784468 0
784510 0
784531 0
784625 80
784647 186
784669 0
784718 0
784722 208
784730 0
784736 0
784750 7
784763 7
784788 0
784790 0
784797 0
784913 0
785006 0
785034 0
785055 0
785088 0
785214 0
785224 0
785486 0
785754 0
785805 0
785820 0
786009 178
786015 44
786108 3
786153 15
786161 126
786177 394
786227 228
786269 2118
786286 101
786326 616
786441 72
786552 426
786578 416
786659 258
786908 105
787046 531
787056 0
787070 1
787096 1437
787206 9
787235 0
787252 93
787338 69
787479 0
787500 393
787615 0
787640 1
787664 0
787685 29
787708 0
787774 0
787782 0
787818 0
787835 0
787905 133
787921 212
787939 78
788054 83
788099 267
788115 0
788174 0
788244 28
788260 36
788273 0
788314 20
788604 93
788647 0
788709 82
788716 0
788767 0
788927 72
788945 596
789032 0
789035 215
789141 89
789158 19
789169 278
789213 158
789282 15
789297 0
789418 121
789447 0
789454 0
789557 140
789658 50
789695 329
789908 289
789954 0
789969 86
790101 779
790105 433
790112 154
790195 60
790244 174
790412 558
790469 120
790577 151
790583 0
790589 0
790627 7
790642 31
790705 0
790779 23
790826 0
790987 36
790997 36
791167 81
791216 0
791284 451
791299 0
791432 39
791442 20
791451 80
791506 160
791509 0
791701 0
791763 385
791774 0
791841 60
791916 2
791963 320
791980 224
792038 32
792046 0
792098 9
792170 0
792222 0
792238 112
792251 55
792358 113
792413 17
792418 0
792508 163
792706 0
792725 0
792761 0
792805 87
792923 0
792955 143
792989 0
793102 19
793191 0
793223 24
793330 8
793360 0
793407 0
793511 356
793535 0
793565 0
793640 0
793722 8
793885 0
793939 0
793954 440
794010 0
794051 328
794158 0
794320 24
794337 213
794383 101
794405 0
794523 343
794568 200
794602 0
794614 0
794658 0
794686 0
794695 31
794727 0
794746 0
794782 37
794803 128
794851 17
794855 35
794861 0
794964 0
795008 0
795045 890
795130 241
795275 60
795671 72
795779 0
795781 0
795787 50
795829 0
795838 0
795919 0
795970 0
796045 0
796123 0
796131 0
796183 13
796190 17
796203 28
796335 1
796407 0
796429 0
796677 162
796721 26
796747 212
796824 4325
796828 90
796857 0
796875 0
796895 26
796925 0
796929 112
796953 0
797140 0
797230 0
797273 0
797316 0
797358 0
797492 0
797517 0
797525 0
797548 0
797669 0
797693 0
797787 123
797876 0
797912 0
797920 0
797955 0
797982 0
798050 126
798073 0
798114 0
798134 0
798167 0
798195 86
798272 0
798281 188
798335 15
798448 189
798453 261
798595 14
798616 0
798661 38
798667 387
798772 31
798847 0
798879 0
799018 9
799144 0
799161 0
799183 0
799196 0
799228 0
799316 0
799330 96
799373 2
799413 99
799474 46
799512 0
799696 1
799799 213
799848 551
799894 90
799923 29
799939 0
799947 51
799977 0
799995 595
799998 615
800044 99
800073 172
800126 238
800193 0
800237 0
800359 0
800368 0
800383 0
800398 0
800454 0
800477 87
800523 0
800596 0
800611 0
800631 0
800654 0
800658 0
800790 70
800832 0
800844 0
800855 0
800876 0
800879 0
800915 0
800947 0
800949 0
800968 0
801016 0
801046 0
801091 0
801139 0
801156 0
801342 0
801357 0
801530 0
801623 0
801675 0
801748 0
801771 0
801848 0
801868 0
801932 0
802035 0
802089 0
802091 0
802193 0
802217 0
802330 0
802349 0
802433 0
802487 0
802523 0
802543 0
802580 0
802674 0
802701 0
802711 0
802777 0
802791 0
802816 0
802837 0
802890 0
802944 0
802986 0
803041 0
803055 0
803241 0
803268 0
803295 0
803368 0
803386 42
803402 0
803551 0
803662 0
803700 0
803703 0
803709 0
803716 0
803941 0
804018 0
804129 0
804195 0
804280 0
804348 0
804363 0
804372 0
804418 0
804442 0
804622 0
804637 0
804783 0
804824 0
804831 0
804838 0
804840 0
804888 0
805022 0
805124 0
805130 0
805203 0
805230 0
805262 0
805390 0
805400 0
805431 0
805502 0
805505 0
805654 0
805669 0
805697 0
805747 0
805770 0
805794 0
805803 0
805856 0
805881 0
805905 0
805945 0
806012 0
806014 0
806037 0
806160 19
806164 147
806274 142
806287 81
806292 241
806307 0
806334 432
806382 0
806413 6
806455 299
806630 27
806640 166
806734 368
806743 409
806787 4
806839 41
806849 0
806872 0
806885 21
806887 310
806932 324
807019 111
807079 177
807103 164
807112 0
807146 0
807182 62
807190 157
807322 2
807355 0
807472 0
807532 116
807541 0
807577 7
807595 33
807682 514
807715 37
807791 0
807841 5
808054 154
808114 198
808138 584
808144 825
808147 234
808184 0
808233 9
808318 84
808324 610
808391 332
808405 221
808539 12
808582 0
808611 0
808734 0
808806 0
808829 0
808855 0
808911 1
808950 0
809053 227
809096 0
809125 8
809136 24
809154 3
809179 0
809202 49
809232 164
809301 0
809421 294
809480 0
809544 20
809556 0
809606 0
809643 710
809716 63
809732 0
809772 143
809796 116
809881 524
809930 0
809954 0
810087 118
810108 0
810284 181
810306 26
810336 0
810343 0
810364 0
810413 383
810417 1135
810428 24
810474 1355
810478 325
810686 29
810726 0
810764 71
810829 303
810855 920
810870 0
810885 311
810943 162
810954 0
810972 279
811071 78
811112 0
811126 0
811134 243
811184 0
811204 0
811216 0
811259 0
811339 0
811371 0
811466 0
811528 0
811598 0
811705 0
811739 0
811789 0
811820 0
811839 0
811994 0
812029 0
812101 0
812143 0
812461 0
812489 0
812687 0
812726 0
812810 0
812827 0
812834 127
812865 0
812913 0
812967 0
813020 0
813036 0
813108 0
813146 0
813158 0
813171 0
813179 0
813237 0
813332 0
813363 0
813406 0
813412 0
813475 0
813495 0
813547 0
813580 0
813591 0
813607 0
813647 0
813680 0
813725 0
813841 0
813869 0
813890 0
813931 0
813935 0
814226 0
814243 0
814245 0
814249 0
814326 0
814360 0
814451 0
814455 0
814546 0
814568 0
814587 0
814641 0
814707 0
814726 0
814902 0
814978 34
814986 0
814988 0
815075 36
815188 0
815390 0
815409 0
815628 53
815718 7
815731 59
815772 413
815797 80
815817 0
815887 63
815970 0
815982 0
816089 225
816107 337
816110 214
816251 0
816373 0
816417 210
816479 130
816487 0
816572 267
816584 0
816798 59
816847 169
816929 17
816932 438
817072 0
817151 60
817195 8
817314 0
817323 74
817347 30
817355 1
817432 272
817532 16
817621 114
817670 833
817700 14
817762 163
817806 0
817879 71
817975 56
818065 685
818098 0
818170 86
818182 87
818199 0
818255 0
818393 0
818412 102
818453 164
818474 47
818522 119
818545 0
818607 0
818647 0
818685 180
818721 69
818828 2
818832 128
818862 0
818882 0
818895 312
818969 4
819054 0
819240 247
819273 75
819388 34
819633 1078
819668 0
819676 0
819679 32
819685 0
819752 27
819791 9
819844 0
819865 94
819871 208
819887 0
820088 94
820102 280
820132 318
820243 124
820257 694
820263 185
820323 202
820354 0
820409 753
820508 494
820917 0
821043 0
821186 107
821339 176
821355 0
821391 394
821393 129
821405 0
821494 312
821539 0
821601 3
821798 125
821820 0
821921 60
821948 1412
821978 648
822204 1504
822280 0
822355 272
822378 0
822413 1038
822415 1141
822417 1208
822515 209
822555 0
822606 223
822625 20
822812 1
822896 611
822902 1221
823475 0
823592 0
823680 382
823726 800
823837 983
823867 488
824004 0
824059 77
824278 0
824362 941
824424 122
824460 358
824541 11
824643 26
824655 29
824692 309
824702 65
824710 0
824734 0
824796 0
824881 0
824977 0
825011 0
825014 0
825049 0
825151 0
825160 0
825164 0
825180 0
825230 0
825535 0
825565 0
825583 0
825615 0
825624 0
825646 0
825730 0
825757 0
825769 0
825796 0
825802 0
825901 0
825910 0
825927 0
825946 0
826029 0
826065 0
826105 240
826275 0
826377 0
826551 0
826581 0
826584 0
826665 578
826880 24
826889 0
826977 0
827164 7
827186 10
827216 0
827248 341
827344 12
827433 0
827468 0
827508 75
827525 132
827597 222
827627 48
827923 1079
827945 175
827948 260
828023 807
828067 114
828112 98
828153 0
828218 0
828239 0
828385 0
828475 0
828537 0
828698 0
828859 0
828890 131
828903 412
828922 82
828935 745
829064 38
829166 134
829196 91
829218 379
829283 58
829360 106
829413 0
829424 1
829720 105
829752 473
829838 348
829893 0
829911 0
829965 86
829989 15
830384 9
830691 7
830714 46
830824 1052
830907 0
830954 1559
831064 134
831176 320
831242 166
831345 291
831368 227
831386 426
831433 715
831473 134
831485 0
831509 3
831527 361
831555 190
831557 168
831587 731
831610 668
831637 151
831678 747
831716 355
831718 27
831758 54
831869 0
831975 60
831998 21
832006 0
832046 0
832082 530
832147 0
832175 80
832238 170
832259 250
832341 133
832397 96
832413 94
832418 592
832510 115
832526 590
832682 82
832727 160
832811 0
832846 1111
832950 6
832982 243
833164 22
833199 48
833239 315
833273 0
833340 0
833522 0
833531 191
833567 0
833613 843
833678 124
833738 144
833785 0
833887 944
833911 1365
833914 179
833945 0
834161 8
834182 1243
834186 1629
834199 58
834327 83
834372 281
834524 17
834584 0
834613 0
834639 339
834670 84
834715 0
834817 0
834899 0
834908 2
834961 0
834964 0
835016 51
835060 952
835129 330
835222 24
835270 261
835417 580
835426 0
835514 43
835621 315
835644 60
835802 1
835884 210
835959 301
836144 0
836260 50
836425 0
836620 57
836711 0
836849 0
836897 0
836981 471
837272 0
837397 59
837584 141
837710 0
838050 36
838149 195
838219 66
838363 0
838382 1
838389 0
838395 0
838412 161
838525 68
838534 30
838634 321
838667 460
838709 170
838909 0
839236 0
839329 113
839332 752
839542 0
839575 115
839629 1014
840061 0
840283 128
840751 398
840760 0
840854 338
840934 0
840978 229
841150 270
841202 53
841212 189
841355 165
841544 230
841556 33
841568 604
841654 4
841672 307
841738 259
841843 91
841919 93
841929 0
841937 0
841995 1234
842016 516
842021 2088
842025 406
842043 226
842122 0
842150 86
842213 180
842234 286
842316 396
842348 829
842426 128
842788 14
842791 81
842809 0
843008 134
843084 0
843211 73
843243 0
843360 267
843372 294
843378 0
843435 82
843535 0
843553 52
843612 0
843667 0
843703 122
843755 0
843912 505
843966 1
844053 86
844257 68
844402 0
844422 701
844503 33
844578 0
844692 215
844728 178
844779 97
844944 138
844989 0
845029 426
845130 0
845250 347
845256 429
845266 30
845459 15
845550 213
845583 94
845627 57
845734 0
845846 68
845993 0
846001 0
846006 0
846009 0
846054 197
846093 163
846130 183
846133 1242
846153 0
846211 320
846298 0
846342 62
846372 606
846417 2240
846425 0
846510 740
846676 9
846699 21
846701 6
846710 0
846730 0
846746 0
846848 0
846932 0
846959 0
847149 164
847234 910
847308 407
847409 109
847431 582
847491 320
847552 1124
847597 59
847645 0
847678 661
847716 350
847725 110
847856 0
847869 972
847873 1805
847928 1887
848053 0
848060 25
848086 0
848094 18
848100 27
848104 76
848141 0
848219 0
848235 0
848246 0
848310 0
848315 0
848329 0
848337 0
848373 0
848378 0
848408 0
848417 0
848480 0
848483 0
848516 0
848534 0
848591 0
848642 0
848651 0
848700 170
848708 3
848748 0
848774 52
848820 148
848906 0
848916 7
848918 0
848921 0
848927 0
848970 0
848984 0
848987 0
849019 0
849057 89
849074 0
849092 0
849194 0
849269 0
849284 0
849293 71
849332 0
849362 0
849428 0
849443 0
849454 59
849464 0
849467 0
849494 0
849577 927
849619 761
849639 0
849823 127
849966 116
849991 787
849999 0
850084 218
850088 145
850115 1106
850244 114
850343 275
850345 554
850359 0
850369 178
850394 81
850410 402
850496 52
850625 232
850628 1202
850678 0
850694 0
850705 0
850734 31
850860 213
850984 808
851055 298
851146 214
851241 797
851254 130
851439 54
851477 402
851544 0
851552 0
851576 0
851595 0
851749 0
851918 0
851959 113
852048 0
852072 0
852157 0
852195 0
852220 0
852256 0
852265 0
852328 0
852332 0
852359 784
852363 307
852427 0
852433 0
852600 1
852611 34
852639 16
852672 106
852674 219
852700 0
852775 31
852810 2
852886 0
852924 29
853181 0
853196 0
853218 63
853324 0
853519 12
853650 0
853954 0
854062 0
854174 0
854237 292
854278 0
854307 6
854338 129
854349 7
854377 0
854518 158
854690 32
854700 0
854718 0
854763 0
854790 240
854833 426
854835 800
854862 196
855009 474
855075 279
855120 0
855189 0
855303 23
855396 1001
855429 0
855858 0
855871 11
855903 477
855917 163
855926 242
855959 13
855962 287
856021 117
856049 245
856115 0
856142 164
856235 11
856241 0
856346 7
856364 92
856407 121
856420 6
856460 0
856474 0
856606 1
856672 158
856683 1
856704 0
856756 13
856761 1
856794 0
856929 0
857169 0
857202 71
857248 0
857484 158
857496 171
857501 269
857532 114
857601 283
857723 0
857749 79
857811 55
857914 121
858020 0
858038 1
858064 36
858067 83
858168 0
858200 172
858279 0
858360 7
858389 93
858399 331
858475 0
858514 144
858679 0
858865 27
858952 224
859053 0
859084 0
859134 0
859174 13
859228 99
859278 0
859315 29
859332 324
859489 25
859492 35
859614 12
859662 0
859778 43
859824 0
859831 0
859866 0
859873 0
859958 0
859963 82
859993 8
859996 30
860002 0
860023 0
860029 59
860098 0
860127 365
860154 61
860180 55
860221 0
860410 0
860466 463
860502 1367
860508 976
860525 0
860568 285
860603 207
860689 0
860696 59
860721 0
860757 0
860769 0
860825 134
860840 0
860859 0
860909 159
860935 15
860961 126
861109 0
861174 42
861255 123
861284 50
861420 230
861432 0
861442 25
861456 0
861625 173
861645 0
861732 0
861750 0
861827 0
861950 57
862012 33
862028 0
862163 0
862184 157
862233 0
862265 0
862292 31
862306 0
862343 6
862347 457
862366 0
862379 14
862383 0
862432 0
862456 0
862469 574
862542 0
862570 0
862615 0
862661 41
862685 32
862730 0
862733 258
862777 17
862790 70
862856 80
862868 55
862938 29
862981 6
863050 228
863222 0
863289 24
863291 48
863303 0
863324 104
863537 167
863711 84
863814 60
863860 27
864046 10
864106 0
864188 4
864246 154
864370 21
864387 0
864418 0
864425 46
864474 0
864487 327
864550 0
864562 22
864572 103
864599 0
864629 0
864668 0
864800 0
864806 0
864864 0
864953 0
865040 0
865141 0
865160 0
865251 0
865263 0
865273 0
865306 0
865352 0
865387 0
865404 0
865518 0
865571 0
865580 0
865597 0
865765 0
865815 0
865823 0
865852 0
865900 0
865948 0
865956 0
866036 0
866092 92
866212 0
866332 159
866386 36
866467 28
866506 54
866609 364
866670 0
866686 190
866695 194
866812 130
866847 22
866873 18
867010 0
867045 0
867145 0
867403 26
867441 282
867482 1
867579 82
867707 131
867786 0
867815 0
867848 51
867912 260
868018 0
868269 94
868279 0
868384 827
868452 368
868507 529
868553 181
868560 263
868563 399
868758 40
868769 975
868778 156
868892 813
869060 316
869081 172
869114 1000
869126 332
869134 40
869233 72
869290 472
869336 228
869353 119
869373 16
869387 66
869430 0
869507 0
869627 693
869759 585
869774 0
869792 174
869859 264
869966 256
869969 298
869983 208
870038 0
870102 0
870114 0
870141 0
870170 0
870416 0
870548 0
870698 0
870903 0
870911 0
870933 0
871064 0
871097 0
871120 0
871128 0
871385 0
871399 0
871403 0
871424 125
871436 0
871539 20
871595 0
871599 54
871621 118
871638 534
871745 0
871840 85
872035 0
872037 747
872043 376
872066 0
872114 35
872160 112
872176 10
872207 25
872465 0
872514 0
872621 255
872633 0
872650 209
872673 63
872863 0
872960 0
873073 0
873158 4
873200 114
873226 85
873270 56
873292 278
873301 48
873331 0
873364 0
873384 0
873400 0
873454 0
873460 0
873543 0
873576 0
873655 0
873674 0
873682 0
873701 0
873708 0
873774 0
873833 0
873867 0
873880 0
873921 0
874009 0
874027 0
874107 0
874146 0
874171 0
874173 0
874176 0
874183 0
874202 0
874252 87
874323 168
874357 0
874365 0
874386 0
874454 0
874471 0
874503 10
874506 0
874533 0
874540 0
874558 0
874609 0
874700 0
874708 0
874713 0
874729 19
874743 0
874745 0
874765 0
874782 0
874843 105
874846 22
874891 0
874898 0
874927 0
874968 0
874984 0
875029 0
875095 0
875117 27
875177 397
875276 71
875284 65
875341 0
875467 0
875496 170
875519 0
875530 0
875545 459
875569 0
875603 0
875619 0
875647 2
875653 3
875662 1
875776 265
875792 254
875859 0
875892 0
876067 1
876073 0
876085 0
876094 0
876118 0
876163 0
876166 40
876277 0
876307 0
876320 138
876324 0
876343 0
876388 53
876418 275
876462 41
876827 0
876850 127
876899 0
876911 0
876920 32
876930 0
876983 0
877054 0
877083 0
877115 0
877268 0
877272 48
877426 395
877473 176
877574 161
877596 0
877649 275
877690 409
877749 230
877860 1
878033 0
878060 0
878096 0
878181 66
878335 0
878343 0
878440 30
878446 0
878459 0
878558 274
878560 710
878654 0
878720 0
878742 23
878755 33
878825 0
878836 9
878981 0
878997 29
879283 0
879308 0
879347 45
879354 15
879374 13
879431 0
879443 1011
879473 291
879591 0
879652 56
879679 67
879772 32
879825 0
879848 63
879927 0
879951 0
880056 0
880219 158
880233 0
880240 377
880266 0
880275 165
880295 0
880328 0
880369 0
880393 120
880421 146
880633 124
880683 345
880687 143
880732 0
880859 23
880887 0
880906 251
880954 0
880991 0
881031 21
881038 133
881057 83
881064 663
881076 143
881145 481
881148 96
881152 494
881192 0
881210 0
881223 0
881276 78
881341 0
881358 0
881372 8
881438 0
881511 84
881564 289
881638 132
881717 255
881731 177
881812 74
881847 27
881866 10
881909 1
882159 0
882257 1720
882263 398
882279 626
882343 101
882387 0
882398 53
882442 0
882624 0
882670 0
882879 0
882896 0
882919 0
882928 0
882980 0
883052 0
883055 0
883118 0
883201 0
883232 0
883261 0
883402 0
883493 61
883728 331
883764 0
883781 100
883851 52
883875 23
883910 28
884138 0
884150 443
884199 0
884223 0
884232 1
884281 0
884304 1
884376 987
884429 247
884438 195
884461 0
884491 0
884607 51
884631 502
884649 680
884652 1533
884655 217
884677 0
884716 92
884745 67
884792 0
884858 95
884918 0
885168 41
885269 0
885284 851
885380 79
885491 0
885671 143
885685 227
885706 85
885728 73
885767 11
885789 0
885860 0
885894 0
885913 0
885970 218
885993 9
886029 27
886067 0
886083 626
886111 770
886140 0
886180 3
886232 102
886319 226
886400 137
886422 35
886557 183
886577 82
886602 0
886646 0
886653 0
886656 0
886666 0
886668 0
886697 251
886769 596
886805 122
886835 70
886839 274
886848 303
886890 0
886935 30
886944 0
887022 0
887031 0
887138 0
887140 228
887150 0
887165 0
887363 0
887391 0
887490 5
887557 0
887612 213
887663 0
887737 247
887791 40
887814 0
887872 0
887878 211
888072 517
888256 0
888320 110
888455 634
888572 330
888636 79
888674 0
888684 0
888708 125
888760 475
888901 60
888913 281
888944 30
889096 86
889193 222
889224 428
889346 8
889396 87
889400 59
889518 139
889521 372
889608 348
889617 128
889639 65
889811 22
889825 24
889839 326
889866 85
889890 64
889993 14
890012 0
890021 31
890027 0
890040 24
890115 295
890128 39
890149 103
890151 385
890253 121
890259 76
890298 173
890301 392
890418 209
890596 16
890626 17
890734 210
891010 131
891247 119
891300 190
891303 242
891346 11
891367 45
891446 125
891453 233
891473 428
891506 70
891536 20
891569 0
891598 52
891704 0
891726 0
891737 200
891764 0
891902 0
891913 31
891958 0
891981 0
892023 0
892036 0
892095 0
892256 0
892299 0
892338 0
892495 0
892507 11
892516 0
892605 0
892715 0
892726 217
892744 215
893000 0
893279 400
893293 2
893305 490
893315 540
893417 0
893465 165
893633 361
893691 93
893707 0
893832 416
893870 83
894023 286
894153 0
894272 575
894350 101
894412 10
894422 101
894561 79
894569 50
894606 171
894617 165
894630 0
894644 559
894976 2
895083 29
895100 31
895125 0
895141 0
895148 0
895158 0
895178 0
895234 420
895239 0
895264 7
895279 31
895350 55
895356 0
895364 0
895431 72
895714 620
895718 114
895765 106
895769 349
895871 0
895901 0
895958 0
895988 0
896015 0
896147 0
896159 0
896272 0
896315 0
896372 0
896388 0
896412 0
896415 0
896500 0
896627 0
896676 0
896697 0
896961 0
896979 0
896981 0
897007 0
897093 0
897140 0
897149 0
897234 0
897257 0
897275 0
897308 0
897479 0
897565 0
897684 0
897747 0
897810 0
897834 0
898073 0
898206 0
898376 545
898385 1228
898440 24
898478 82
898566 0
898692 122
898779 26
898781 0
898799 0
898836 48
898842 40
898870 11
898880 69
898884 153
898924 17
899028 0
899047 39
899118 0
899141 1
899183 1
899229 167
899237 0
899364 0
899458 17
899515 392
899593 0
899729 13
899819 0
899829 104
899890 148
899916 0
899938 351
899945 7
899961 483
899979 1386
899989 78
900030 207
900033 1809
900039 1334
900155 0
900181 0
900221 20
900247 1109
900328 427
900372 750
900433 449
900435 765
900493 369
900551 0
900588 0
900648 53
900694 7
900722 406
900783 0
900789 0
900812 48
900841 36
900882 14
900884 0
900921 0
900954 61
901036 48
901047 4
901100 423
901151 222
901155 116
901162 278
901175 186
901264 0
901366 97
901432 0
901456 0
901479 119
901487 459
901558 1917
901629 67
901634 331
901760 182
901916 0
902047 96
902084 742
902118 44
902129 99
902264 0
902267 0
902276 0
902432 0
902738 0
902756 0
902772 0
902857 0
902881 0
902940 0
902948 0
902954 0
902974 0
902994 0
903101 0
903125 0
903152 0
903303 0
903380 0
903385 0
903456 0
903488 0
903566 0
903573 0
903597 0
903711 0
903718 0
903763 0
903772 0
903779 0
903917 0
903988 0
904076 0
904129 0
904214 0
904219 0
904334 0
904425 0
904445 0
904596 0
904746 0
904817 906
904830 0
904840 433
904906 270
904976 0
904982 0
905032 0
905069 0
905108 0
905121 0
905128 0
905155 0
905174 0
905216 74
905231 1
905242 0
905348 0
905405 0
905411 0
905533 0
905574 0
905680 0
905715 0
905819 0
905894 0
905942 0
905959 0
906009 0
906043 0
906051 0
906077 0
906285 0
906351 350
906391 71
906461 0
906665 0
906699 0
906738 0
906770 0
906856 0
906879 0
906957 0
907050 0
907110 0
907122 0
907132 0
907163 0
907174 0
907201 0
907225 0
907274 45
907293 22
907326 108
907339 0
907377 51
907414 150
907444 638
907540 458
907555 176
907575 825
907609 53
907647 116
907663 181
907711 478
907756 102
907865 76
907901 147
908029 0
908040 6
908049 131
908068 136
908125 823
908199 214
908403 22
908483 323
908525 129
908546 41
908572 0
908624 113
908650 279
908666 110
908895 51
908915 325
909017 260
909029 165
909035 152
909041 32
909071 60
909204 34
909218 20
909337 584
909366 0
909385 248
909440 100
909454 254
909464 162
909489 0
909500 11
909522 38
909593 231
909605 300
909675 35
909824 238
910003 17
910063 0
910074 0
910251 0
910327 0
910366 0
910380 0
910428 0
910437 0
910448 0
910538 0
910560 0
910621 0
910631 0
910733 0
910742 0
910842 511
910895 0
910901 133
910916 0
910982 544
910985 740
911005 0
911189 0
911386 279
911425 885
911449 4
911504 455
911512 704
911620 144
911700 81
911827 0
911925 0
912005 0
912161 0
912204 0
912232 0
912441 0
912506 0
912579 0
912615 0
912639 0
912650 0
912657 2
912677 183
912711 0
912723 317
912762 621
912765 37
912922 30
912941 1362
912945 171
912956 0
913094 111
913154 139
913317 1807
913340 225
913420 29
913479 90
913500 0
913559 0
913631 173
913841 0
914035 0
914134 0
914164 179
914186 80
914204 320
914211 179
914237 0
914258 82
914338 368
914537 0
914622 93
914661 196
914829 16
914860 38
914862 36
914904 49
914960 705
914967 71
915083 57
915125 1224
915191 107
915217 310
915322 58
915330 289
915374 228
915413 293
915425 1125
915429 90
915588 0
915618 0
915697 369
915895 0
915910 0
915947 303
916011 2
916152 144
916228 62
916316 167
916334 35
916370 269
916434 165
916442 110
916537 0
916615 99
916675 94
916718 200
916740 0
916876 111
916964 571
917048 0
917064 0
917176 0
917178 448
917227 84
917245 1
917317 148
917351 504
917375 151
917480 1435
917735 0
917769 0
917802 0
917901 0
917937 0
917953 0
917993 0
918040 0
918140 0
918207 0
918222 0
918266 0
918299 0
918343 0
918401 0
918506 0
918611 0
918614 0
918641 0
918689 0
918763 0
918773 0
918789 209
918791 371
918807 0
918973 1428
919009 375
919054 165
919073 106
919203 0
919272 113
919336 48
919378 4
919384 153
919491 0
919562 8
919571 0
919586 0
919645 1361
919654 415
919717 485
919719 355
919766 266
919814 92
919870 377
919952 0
920018 78
920060 0
920087 98
920175 331
920198 60
920207 1200
920258 34
920331 165
920429 545
920459 0
920613 249
920616 336
920672 192
920680 285
920733 169
920742 138
920758 0
920770 27
920889 64
920939 11
921121 0
921129 61
921133 36
921144 46
921252 68
921277 5
921342 402
921363 365
921381 970
921393 585
921438 537
921441 504
921453 698
921493 118
921707 121
921721 110
921769 39
921855 242
921870 43
921893 383
921915 58
921918 39
921922 146
921927 26
921931 19
921937 48
921944 0
921974 285
922026 136
922069 67
922090 144
922119 120
922129 328
922306 219
922339 103
922523 1195
922525 1027
922587 0
922617 0
922651 408
922705 569
922735 501
922739 89
922770 298
922786 36
922807 0
922849 60
922873 159
922895 29
922964 570
922987 273
923003 208
923040 0
923083 55
923099 35
923124 25
923135 0
923164 21
923174 98
923325 4
923391 52
923411 185
923431 113
923466 0
923480 115
923569 36
923580 190
923709 228
923722 341
923839 0
923849 0
923855 0
923867 0
923869 0
923890 120
923923 16
923939 147
924011 0
924020 0
924044 0
924064 0
924071 0
924085 0
924130 0
924220 0
924232 0
924295 395
924303 62
924324 587
924328 55
924416 24
924652 0
924817 0
924831 279
924861 77
924957 611
924977 2
925034 0
925209 504
925729 0
925756 0
925801 0
925837 0
926005 15
926116 21
926218 0
927094 0
927277 88
927421 0
927496 0
927608 0
927726 636
927733 1942
927755 159
927775 496
927838 1
927890 0
927934 14
927944 126
927972 1322
928004 18
928053 51
928094 0
928152 102
928359 88
928464 237
928526 0
928781 0
928814 2
928904 30
929090 0
929323 104
929399 137
929501 461
929504 285
929705 0
929742 113
929906 0
930122 25
930168 416
930226 697
930236 27
930301 386
930532 35
930537 261
930545 396
930547 156
930554 0
930707 180
930729 0
930754 21
930780 45
930879 42
931104 355
931121 515
931252 0
931262 128
931273 5
931318 0
931329 0
931337 302
931351 66
931418 8
931490 1585
931509 296
931515 307
931534 17
931595 498
931599 44
931738 1057
931742 262
931752 1370
931768 152
931824 0
931902 0
931929 0
931958 0
932048 306
932052 6
932073 273
932091 87
932140 157
932152 152
932164 0
932186 224
932211 244
932237 23
932280 47
932420 560
932441 39
932466 60
932490 731
932529 450
932580 852
932646 34
932848 0
932903 1292
933006 220
933091 18
933132 210
933147 182
933198 357
933200 188
933216 0
933241 820
933338 607
933388 0
933467 6
933479 455
933500 0
933573 66
933602 17
933611 290
933718 270
933742 452
933830 0
933874 53
933918 303
933951 188
933976 24
934040 0
934042 0
934048 0
934060 0
934069 0
934077 0
934086 0
934118 265
934124 0
934294 1
934457 385
934465 306
934853 0
934963 0
934999 320
935107 123
935182 420
935190 24
935413 550
935498 0
935500 0
935508 0
935519 0
935538 17
935601 233
935603 192
935613 36
935670 131
935682 16
935803 841
935873 505
935947 0
935956 244
935978 178
936015 35
936072 50
936220 301
936358 0
936387 167
936462 321
936797 15
936830 63
936937 0
936998 41
937050 0
937114 410
937205 642
937237 847
937468 134
937483 0
937533 876
937647 0
937675 119
937710 37
937947 19
937964 178
938064 295
938074 2595
938118 96
938175 0
938235 0
938245 78
938250 466
938307 110
938383 11
938431 88
938568 0
938585 0
938652 119
938705 278
938707 41
938726 0
938775 0
938866 0
938907 0
938935 0
939044 89
939183 39
939233 22
939257 103
939271 134
939396 132
939445 51
939477 132
939551 955
939630 88
939689 360
939737 30
939749 110
939780 0
939793 181
939887 2
939944 395
939964 261
939985 0
940003 150
940019 0
940123 275
940162 0
940397 531
940403 347
940430 745
940457 207
940526 400
940549 0
940568 1059
940570 533
940814 6
940845 245
940871 128
940922 472
941050 18
941132 71
941199 86
941235 89
941245 21
941307 3
941323 94
941418 240
941449 0
941454 32
941498 0
941545 20
941583 251
941666 45
941671 114
941740 70
941757 0
941810 160
941971 63
942097 0
942116 0
942134 0
942152 0
942159 0
942166 45
942170 10
942242 228
942329 54
942451 176
942690 8
942726 0
942806 0
942862 0
942872 0
942888 14
942904 0
942932 1
942963 437
942990 211
943087 0
943150 78
943239 0
943293 0
943405 1
943446 167
943449 134
943455 0
943516 556
943566 0
943635 31
943677 720
943679 67
943722 16
943752 0
943756 165
943807 10
943932 91
943999 28
944099 0
944170 0
944231 0
944254 188
944293 193
944300 0
944306 0
944308 0
944313 45
944315 1
944317 3
944392 0
944473 368
944477 121
944587 26
944590 5
944633 0
944841 108
944873 0
944906 71
944965 0
944986 55
945036 0
945053 12
945104 34
945126 4
945148 69
945180 0
945200 107
945236 0
945249 156
945256 18
945325 0
945342 177
945418 62
945445 0
945472 0
945575 18
945681 293
945685 1
945703 0
945781 56
945821 0
945895 139
945910 810
945922 462
945944 52
945989 0
946054 1
946070 263
946072 207
946140 421
946155 63
946167 292
946171 99
946189 0
946284 9
946428 77
946488 129
946525 385
946528 333
946585 24
946702 0
946725 488
946746 607
946794 132
946822 0
946903 249
947100 0
947109 526
947185 51
947189 0
947357 201
947391 126
947405 0
947438 0
947472 94
947491 5
947504 190
947556 597
947626 195
947642 325
947741 111
947773 43
947784 39
947987 132
948002 271
948108 445
948208 498
948364 26
948405 0
948481 14
948574 0
948585 0
948736 512
948762 0
948799 0
948819 0
948889 265
948923 190
948935 293
949014 1
949065 84
949068 217
949166 0
949176 0
949336 14
949569 14
949653 14
949692 7
949801 0
949851 42
949882 0
949923 7
950057 0
950166 197
950313 499
950535 0
950579 0
950597 1038
950599 676
950601 167
950624 0
950645 0
950653 0
950823 99
950876 0
950907 0
950922 175
951003 0
951059 227
951063 149
951078 64
951130 0
951146 128
951171 0
951208 441
951212 521
951301 37
951387 61
951389 151
951459 0
951624 65
951682 0
951970 36
952025 389
952061 0
952089 0
952154 232
952213 51
952307 33
952316 1
952337 498
952439 0
952451 594
952531 332
952709 50
952756 165
952777 94
952897 451
952900 0
952975 558
953047 152
953073 0
953248 0
953265 184
953273 0
953283 0
953407 334
953474 171
953482 368
953554 5
953574 0
953728 251
953732 0
953910 0
953941 34
953967 30
953974 493
953983 257
954090 0
954133 288
954142 0
954309 214
954319 534
954425 183
954480 109
954513 35
954556 44
954565 262
954676 75
954723 0
954751 14
954851 0
954895 3
954933 0
954962 163
954999 12
955010 0
955019 489
955098 114
955475 0
955500 0
955584 132
955591 0
955632 0
955800 147
955828 95
956286 0
956392 0
956459 0
956543 121
956598 0
956762 0
956811 0
956906 0
956968 0
957148 0
957316 69
957337 2
957347 0
957378 0
957391 0
957666 0
957766 0
957894 0
957922 0
957996 95
958024 0
958105 106
958111 0
958348 0
958365 0
958371 0
958414 0
958448 0
958469 77
958505 61
958524 120
958566 139
958572 45
958586 0
958611 0
958647 123
958685 0
958742 0
958780 132
958804 142
958920 96
959013 0
959040 102
959139 33
959155 0
959283 484
959331 5
959341 4
959364 37
959482 0
959619 0
959679 0
959895 0
959946 0
959955 12
960036 168
960139 8
960152 374
960219 59
960272 59
960343 0
960441 68
960493 3
960572 0
960632 0
960655 0
960780 0
960867 131
960952 0
960956 0
960969 0
960980 0
961066 100
961238 485
961248 188
961340 25
961449 168
961455 0
961510 0
961535 0
961542 0
961728 0
961806 128
961845 143
961863 0
961923 0
962237 133
962294 531
962381 109
962591 0
962625 158
962700 157
962719 319
962798 37
962828 0
962848 335
962878 1
962917 13
962973 63
963023 997
963027 283
963111 73
963165 93
963204 0
963224 159
963231 389
963295 139
963330 22
963447 708
963449 0
963470 0
963553 77
963608 58
963623 0
963657 597
963793 1867
964022 190
964074 559
964267 115
964292 282
964325 1047
964401 196
964403 596
964756 0
964924 56
965043 26
965182 10
965345 85
965464 1
965475 0
965517 253
965535 1325
965540 781
965544 558
965557 363
965565 68
965628 981
965667 266
965761 96
965792 0
965817 0
965845 17
965895 38
965897 0
965913 51
965916 5
965949 0
965960 0
965968 0
965984 0
966004 1235
966007 1290
966031 0
966074 490
966130 86
966212 157
966266 0
966400 157
966604 0
966672 882
966716 135
966727 525
966870 843
966897 26
967008 763
967048 0
967096 61
967108 462
967184 548
967213 0
967276 121
967431 251
967594 33
967672 26
967712 421
967725 578
967733 0
967748 0
967759 12
967773 243
967806 39
967922 89
967976 859
968224 76
968234 0
968303 48
968418 631
968425 0
968666 13
968750 96
968825 0
968843 0
968993 8
969002 2
969095 0
969143 0
969254 206
969261 401
969316 25
969446 110
969453 93
969488 0
969551 28
969589 133
969623 34
969682 82
969684 93
969829 149
969863 0
969980 49
969985 659
970016 232
970060 771
970233 675
970237 1444
970285 552
970288 618
970294 0
970326 0
970415 0
970443 541
970446 383
970458 581
970462 1093
970468 532
970579 23
970623 0
970632 10
970760 46
970814 0
970844 249
970923 15
970974 6
970998 0
971010 185
971013 75
971087 411
971130 0
971142 777
971149 76
971160 0
971385 0
971427 67
971490 0
971525 519
971608 0
971655 292
971678 126
971721 128
971854 54
971906 35
971949 1219
971960 202
972038 146
972103 353
972117 118
972191 919
972314 1936
972336 167
972455 0
972510 0
972525 0
972547 393
972663 180
972798 330
972975 129
973074 1747
973099 789
973105 0
973315 196
973366 0
973394 0
973774 0
973814 43
973851 0
973999 0
974001 0
974043 0
974062 0
974073 0
974134 0
974140 0
974173 0
974211 0
974214 12
974353 0
974463 128
974590 54
974672 36
974680 53
974684 170
974723 2
974850 0
974890 0
974905 117
974978 0
974989 0
975000 0
975315 345
975354 89
975498 0
975545 0
975563 0
975599 0
975649 0
975672 0
975745 238
975758 0
975804 150
975849 309
975870 319
975986 1
976003 24
976044 82
976058 485
976133 0
976213 535
976228 812
976279 28
976315 82
976368 0
976483 691
976603 1403
976620 244
976703 793
976710 0
976743 68
976750 1014
976807 353
976816 226
976861 552
976887 0
976932 311
976941 124
977004 230
977052 62
977084 316
977147 91
977159 111
977288 309
977495 339
977515 352
977734 51
977776 687
977905 26
977907 20
977980 254
978048 320
978157 96
978173 285
978238 51
978297 420
978345 361
978439 378
978482 63
978497 47
978715 0
978741 29
978769 129
978831 63
978905 203
978923 607
979166 0
979629 0
979632 476
979775 0
979837 8
979869 177
979888 0
979906 5
979917 511
979949 861
980014 54
980056 59
980083 0
980105 170
980184 45
980195 26
980395 252
980507 0
980557 0
980671 0
980862 0
980983 0
981006 0
981151 0
981311 0
981324 14
981332 0
981342 0
981414 248
981425 15
981533 0
981558 0
981665 0
981689 0
981744 0
981806 0
981971 0
981974 0
982003 0
982241 0
982321 0
982331 0
982565 78
982575 0
982626 0
982672 78
982693 0
982703 0
982712 0
982724 0
982778 223
982825 31
982882 262
982890 0
982981 0
983092 85
983125 0
983131 0
983434 32
983442 28
983491 273
983664 0
983693 0
983734 0
983782 151
983790 891
983813 1019
983817 118
983920 479
983922 42
983960 0
984043 107
984046 79
984074 0
984146 13
984178 171
984247 0
984308 101
984346 29
984374 94
984389 602
984415 49
984480 0
984668 0
984803 0
984925 0
985045 0
985156 29
985218 206
985281 53
985452 8
985514 40
985622 0
985809 76
985825 576
985898 88
986029 0
986149 0
986226 0
986297 0
986316 0
986374 0
986411 0
986513 0
986518 158
986529 0
986543 0
986545 0
986597 0
986606 0
986614 0
986617 0
986646 0
986665 0
986735 0
986743 0
986802 0
986846 266
986901 0
986927 44
986991 0
986998 0
987015 35
987085 36
987116 0
987173 260
987177 80
987186 45
987239 0
987270 0
987304 0
987414 0
987453 0
987513 0
987555 0
987728 32
987760 110
987818 518
987920 115
987948 0
987977 35
988010 59
988013 148
988043 280
988102 92
988117 288
988147 79
988193 398
988238 81
988280 294
988287 1118
988291 663
988346 392
988406 0
988476 12
988556 467
988595 0
988676 213
988698 245
988755 3
988807 544
988917 68
989038 4
989104 0
989356 387
989470 881
989497 1090
989572 130
989733 489
989761 128
989807 356
989861 67
989897 0
989981 1
989990 657
990018 271
990089 0
990189 319
990291 0
990438 110
990518 19
990530 349
990626 183
990676 260
990744 329
990759 269
990774 381
990785 227
990818 30
990846 328
990868 1458
990870 668
990872 1430
990935 83
990982 649
991085 814
991110 489
991144 21
991176 199
991200 265
991210 153
991313 47
991336 248
991373 141
991496 412
991510 587
991635 747
991638 684
991698 0
991725 0
991772 239
991819 0
992072 138
992081 170
992189 0
992204 77
992248 0
992255 0
992285 296
992380 563
992558 0
992604 82
992742 918
992808 279
992882 6
992896 71
992916 17
992927 547
992937 211
992939 114
992943 1
993002 0
993029 344
993040 159
993077 0
993144 0
993171 61
993216 17
993231 135
993233 0
993292 1
993310 10
993330 30
993339 21
993341 261
993434 103
993458 765
993476 771
993517 317
993526 59
993586 0
993649 0
993690 0
993702 0
993727 13
993748 114
993750 21
993777 0
993788 109
993790 210
993793 108
993804 0
993894 0
993918 0
993939 10
993955 0
993993 0
994000 0
994036 143
994042 0
994105 0
994129 0
994232 0
994262 82
994277 0
994380 0
994397 348
994431 35
994479 20
994489 0
994546 19
994548 14
994555 0
994557 14
994619 3
994643 37
994690 0
994712 0
994732 9
994763 0
994776 0
994964 0
994986 41
995060 0
995072 0
995124 0
995134 0
995136 199
995197 0
995214 0
995265 0
995270 0
995284 0
995299 22
995319 0
995345 0
995387 0
995417 1
995419 4
995446 0
995484 0
995500 0
995562 0
995680 0
995689 0
995710 0
995742 0
995800 0
995810 0
995867 0
995874 309
996033 1
996045 0
996105 0
996131 27
996177 301
996233 0
996239 160
996277 0
996307 0
996337 0
996365 0
996385 0
996391 0
996430 16
996442 46
996465 0
996510 0
996532 0
996563 100
996718 0
996791 0
996817 0
996984 15
996999 58
997036 209
997156 1
997165 23
997278 307
997481 176
997559 0
997571 256
997586 209
997640 0
997671 186
997700 32
997716 475
997721 200
997753 49
997837 1717
997894 473
997900 33
997980 6
998112 81
998126 176
998150 0
998182 297
998215 0
998242 113
998265 397
998317 3
998488 300
998498 14
998692 1
998700 140
998722 0
998740 82
998768 0
998777 200
998816 422
998875 0
998885 1042
998939 136
999057 85
999087 368
999134 242
999235 255
999297 178
999342 954
999347 893
999404 0
999411 345
999421 732
999423 336
999431 211
999445 15
999505 0
999636 0
999652 0
999682 0
999691 0
999739 0
999751 0
999768 0
999910 0
999913 0
1000000 0
1000006 0
1000036 0
1000044 0
1000073 0
1000105 0
1000256 0
1000346 0
1000405 0
1000414 0
1000534 0
1000555 0
1000573 0
1000588 0
1000720 0
1000729 0
1000744 0
1000754 0
1000765 0
1000794 0
1000806 252
1000809 0
1000940 0
1001147 0
1001174 0
1001295 803
1001309 47
1001346 221
1001581 0
1001595 37
1001605 0
1001645 0
1001751 37
1001837 0
1001928 161
1002021 0
1002144 489
1002225 64
1002231 88
1002269 23
1002342 191
1002415 85
1002428 0
1002442 74
1002451 133
1002751 284
1002760 0
1002810 47
1002820 366
1002878 0
1002922 5
1002936 0
1002950 0
1002979 0
1003063 0
1003084 0
1003378 0
1003384 53
1003393 0
1003501 0
1003520 0
1003539 0
1003589 8
1003615 214
1003621 0
1003650 275
1003661 96
1003790 262
1003832 305
1003872 5
1004057 0
1004085 161
1004256 2
1004272 0
1004281 0
1004365 879
1004368 799
1004389 1627
1004397 2057
1004502 171
1004864 0
1004880 0
1004926 0
1005251 0
1005323 0
1005379 0
1005422 0
1005435 0
1005498 0
1005516 0
1005528 0
1005752 0
1005811 0
1005835 114
1005860 58
1005890 0
1005902 0
1005937 0
1005982 0
1006240 0
1006299 0
1006335 0
1006452 0
1006473 0
1006573 103
1006694 0
1006721 0
1006759 395
1006768 136
1006807 10
1006844 0
1006882 24
1007079 0
1007236 0
1007272 372
1007401 191
1007470 21
1007551 334
1007596 80
1007639 78
1007651 121
1007759 10
1007768 53
1007881 0
1008004 23
1008077 80
1008088 0
1008111 86
1008139 50
1008171 29
1008191 1642
1008193 867
1008195 1565
1008215 42
1008277 9
1008302 265
1008417 308
1008582 0
1008599 119
1008779 0
1008818 0
1008842 158
1008936 0
1008960 85
1009088 495
1009173 223
1009231 443
1009235 620
1009307 0
1009318 11
1009445 0
1009459 0
1009709 0
1009723 0
1009730 189
1009802 6
1009989 296
1010001 0
1010060 276
1010081 0
1010090 0
1010141 47
1010144 37
1010201 0
1010281 0
1010354 0
1010362 0
1010383 0
1010406 0
1010536 0
1010561 0
1010572 0
1010607 99
1010623 28
1010640 0
1010697 0
1010713 0
1010730 204
1010760 4
1010766 0
1010853 0
1010876 0
1010961 0
1011014 0
1011060 554
1011105 98
1011162 194
1011168 0
1011187 0
1011210 28
1011357 33
1011367 0
1011390 1
1011486 71
1011498 0
1011510 0
1011534 23
1011685 79
1011696 0
1011699 0
1011725 77
1011811 0
1011861 311
1012225 0
1012268 0
1012298 42
1012391 0
1012424 143
1012876 184
1013034 0
1013090 0
1013246 76
1013317 161
1013374 70
1013497 36
1013517 140
1013527 62
1013537 376
1013566 38
1013577 122
1013586 81
1013656 0
1013708 14
1013731 201
1013757 0
1013786 153
1013798 72
1013810 216
1013877 0
1013906 25
1013951 257
1014122 0
1014143 290
1014182 0
1014214 0
1014252 0
1014313 0
1014336 336
1014343 0
1014405 112
1014453 0
1014497 218
1014553 0
1014594 4
1014629 39
1014646 0
1014676 0
1014700 16
1014789 310
1014858 0
1014894 0
1014944 0
1014972 163
1015025 81
1015076 40
1015144 52
1015149 73
1015350 29
1015385 227
1015403 26
1015409 0
1015412 8
1015482 99
1015527 63
1015536 125
1015623 224
1015631 209
1015705 0
1015845 0
1015858 47
1015866 14
1015923 0
1016014 16
1016103 0
1016169 0
1016220 209
1016223 347
1016533 1
1016536 39
1016572 0
1016581 259
1016683 110
1016744 0
1016752 11
1016797 0
1016813 4
1016870 1
1016905 0
1016976 2
1016995 0
1017040 28
1017140 0
1017177 39
1017220 5
1017309 25
1017334 0
1017377 244
1017419 31
1017476 0
1017497 54
1017531 17
1017570 0
1017578 0
1017584 0
1017590 0
1017605 0
1017678 0
1017697 0
1017788 0
1017824 0
1017926 0
1017937 0
1017997 60
1018001 0
1018030 0
1018061 0
1018097 0
1018104 0
1018106 0
1018124 0
1018159 17
1018227 0
1018238 0
1018253 0
1018271 0
1018278 48
1018290 90
1018446 0
1018460 0
1018523 48
1018543 88
1018568 0
1018664 0
1018700 363
1018824 150
1018934 0
1019022 1
1019129 704
1019133 283
1019253 205
1019332 168
1019466 72
1019478 251
1019513 302
1019517 53
1019606 682
1019631 158
1019822 26
1019875 181
1019934 0
1019965 0
1019971 200
1019976 8
1019979 387
1020006 0
1020059 12
1020093 84
1020103 199
1020150 0
1020235 0
1020349 183
1020479 2
1020481 31
1020554 111
1020580 0
1020598 0
1020869 542
1020875 526
1020911 8
1020924 0
1021115 231
1021196 61
1021255 22
1021283 20
1021312 0
1021345 0
1021384 1
1021445 24
1021459 0
1021524 20
1021577 0
1021648 0
1021692 12
1021696 0
1021717 5
1021719 0
1021728 0
1021733 0
1021775 0
1021803 0
1021868 0
1021873 0
1021915 0
1021984 1
1021988 72
1022086 115
1022140 0
1022207 0
1022276 116
1022304 1
1022315 90
1022341 0
1022407 97
1022416 0
1022422 0
1022438 215
1022465 349
1022503 373
1022518 0
1022573 908
1022593 3
1022600 880
1022609 0
1022673 280
1022755 0
1022783 0
1022908 327
1022999 1567
1023073 284
1023080 129
1023204 7
1023211 93
1023279 0
1023322 0
1023331 31
1023334 242
1023376 6
1023458 0
1023480 0
1023544 0
1023590 208
1023634 500
1023694 0
1023739 0
1023749 48
1023751 156
1023753 10
1023837 0
1023874 0
1023915 0
1023924 0
1024091 199
1024139 0
1024300 0
1024345 62
1024348 246
1024372 50
1024378 99
1024405 209
1024519 18
1024572 548
1024693 0
1024710 493
1024768 560
1024844 3
1024855 363
1024862 0
1024914 226
1025095 1018
1025141 935
1025171 22
1025188 684
1025200 0
1025215 1
1025227 53
1025357 0
1025373 0
1025385 0
1025409 0
1025417 42
1025424 0
1025457 0
1025466 94
1025569 0
1025624 12
1025687 0
1025718 65
1025737 0
1025750 126
1025810 186
1025817 253
1025843 0
1025879 65
1025915 216
1025930 150
1026176 1
1026245 161
1026341 63
1026392 33
1026435 0
1026517 9
1026531 43
1026587 96
1026703 81
1026796 127
1026838 157
1026884 93
1026900 7
1026973 0
1027073 45
1027083 0
1027093 0
1027148 101
1027155 0
1027266 104
1027289 352
1027324 0
1027595 304
1027611 239
1027702 1103
1027796 36
1027868 37
1027889 459
1028186 576
1028224 11
1028340 345
1028481 123
1028498 47
1028633 0
1028775 50
1028822 589
1028942 57
1029090 0
1029102 642
1029151 43
1029217 0
1029267 72
1029347 34
1029514 84
1029534 0
1029546 19
1029554 35
1029593 88
1029615 0
1029627 1
1029723 0
1029730 0
1029823 410
1029922 189
1029946 182
1030080 108
1030128 0
1030171 6
1030227 33
1030231 44
1030273 564
1030330 0
1030392 381
1030546 0
1030555 529
1030597 254
1030622 85
1030722 30
1030736 30
1030796 1207
1030800 383
1030827 21
1030891 10
1030987 281
1031061 0
1031073 0
1031182 6
1031471 0
1031533 0
1031620 370
1031664 28
1031674 157
1031728 10
1031764 67
1031844 2
1031877 0
1031897 0
1031903 2
1031963 132
1032083 113
1032143 100
1032162 153
1032164 1046
1032210 0
1032236 43
1032239 127
1032245 38
1032281 496
1032294 0
1032377 66
1032430 0
1032442 349
1032528 0
1032633 533
1032640 91
1032723 87
1032749 20
1032769 0
1032885 617
1032915 315
1032956 368
1032992 11
1033054 71
1033060 0
1033107 75
1033228 0
1033256 82
1033269 593
1033278 0
1033301 73
1033383 51
1033458 0
1033489 286
1033518 0
1033563 0
1033778 57
1033798 0
1033804 42
1033940 849
1034032 0
1034123 33
1034153 71
1034320 1260
1034619 292
1034665 0
1034725 475
1034736 14
1034839 0
1034844 61
1034853 34
1034892 0
1034931 18
1034974 0
1035143 0
1035181 0
1035216 0
1035307 0
1035311 35
1035336 0
1035382 122
1035500 5
1035532 124
1035583 112
1035632 159
1035715 14
1035718 2152
1035800 17
1035824 32
1035837 0
1035845 565
1035866 0
1035916 201
1035953 355
1036059 0
1036164 1
1036225 18
1036305 0
1036364 0
1036410 49
1036525 0
1036603 70
1036617 0
1036674 0
1036695 0
1036718 9
1036847 0
1036849 38
1036913 0
1036915 310
1036935 0
1037039 0
1037064 0
1037135 0
1037254 3
1037266 118
1037335 77
1037339 0
1037347 0
1037376 60
1037412 42
1037426 7
1037456 16
1037578 472
1037585 139
1037716 141
1037779 84
1037921 42
1037966 530
1038025 17
1038092 176
1038138 184
1038165 1
1038181 186
1038218 139
1038344 1012
1038346 1078
1038360 0
1038383 95
1038403 137
1038433 0
1038467 882
1038469 181
1038509 75
1038526 23
1038575 86
1038596 640
1038709 349
1038719 19
1038748 171
1039008 0
1039128 152
1039204 1051
1039234 1389
1039274 32
1039322 1044
1039326 679
1039337 235
1039376 829
1039382 461
1039440 0
1039457 189
1039498 77
1039513 267
1039595 122
1039606 49
1039615 138
1039673 332
1039766 0
1039826 81
1039864 10
1039871 0
1039891 118
1039932 59
1039944 0
1040003 114
1040046 12
1040056 0
1040064 0
1040084 0
1040105 349
1040126 18
1040150 1021
1040170 97
1040292 278
1040318 324
1040347 5
1040450 21
1040472 2
1040496 36
1040502 12
1040595 0
1040634 1032
1040639 494
1040813 35
1040825 199
1040846 526
1040852 351
1041019 58
1041125 71
1041176 18
1041199 502
1041249 817
1041252 74
1041386 631
1041440 0
1041463 53
1041492 0
1041498 0
1041540 0
1041695 0
1041784 10
1041791 433
1041854 136
1041923 215
1042044 368
1042109 0
1042132 10
1042170 136
1042234 75
1042246 139
1042285 135
1042298 405
1042340 406
1042436 309
1042453 275
1042488 0
1042514 1211
1042574 709
1042653 363
1042706 192
1042853 382
1042855 0
1042911 62
1042918 719
1043039 0
1043054 47
1043060 136
1043237 210
1043360 194
1043488 164
1043536 126
1043539 94
1043615 460
1043675 34
1043809 621
1043886 24
1044032 530
1044068 0
1044115 687
1044246 115
1044351 153
1044381 0
1044386 0
1044495 32
1044571 0
1044635 1107
1044686 70
1044703 120
1044725 7
1044734 149
1044752 51
1044815 1844
1044863 467
1044891 25
1045004 11
1045064 0
1045073 28
1045091 357
1045127 794
1045164 51
1045321 0
1045364 112
1045377 74
1045389 0
1045642 0
1045656 0
1045692 0
1045830 19
1045851 0
1045890 31
1045951 0
1045959 73
1046022 727
1046030 539
1046079 44
1046095 22
1046124 178
1046190 0
1046219 0
1046229 0
1046232 210
1046300 0
1046403 0
1046417 0
1046512 5
1046621 0
1046673 90
1046856 8
1046863 0
1046943 0
1047013 0
1047033 0
1047092 0
1047107 0
1047147 0
1047193 0
1047224 0
1047232 0
1047238 0
1047264 0
1047300 0
1047339 0
1047420 130
1047466 196
1047547 0
1047588 0
1047663 0
1047733 0
1047822 40
1047844 0
1047855 0
1047869 0
1047886 0
1047890 13
1048005 0
1048175 0
1048232 0
1048255 109
1048290 1259
1048323 0
1048427 178
1048478 270
1048581 0
1048597 123
1048666 44
1048708 336
1048715 200
1048733 0
1048766 0
1048831 0
1048889 0
1048891 12
1048978 2
1048994 17
1049024 6
1049043 0
1049135 10
1049407 63
1049439 0
1049468 0
1049524 0
1049727 54
1049771 0
1050116 0
1050152 3
1050165 1
1050206 9
1050234 0
1050248 0
1050257 0
1050340 0
1050344 98
1050594 0
1050678 324
1050971 166
1050978 158
1051002 238
1051015 0
1051063 0
1051089 0
1051108 0
1051151 4
1051317 25
1051323 0
1051347 0
1051380 119
1051416 165
1051446 0
1051498 0
1051510 0
1051567 58
1051793 197
1051822 602
1051977 101
1052057 221
1052095 199
1052149 0
1052260 699
1052264 495
1052379 439
1052448 167
1052479 147
1052517 231
1052570 0
1052607 31
1052618 153
1052636 545
1052730 97
1052764 0
1052803 190
1052819 11
1052870 40
1052889 400
1052920 153
1052960 6
1052979 126
1053083 33
1053178 0
1053201 289
1053234 126
1053336 519
1053458 57
1053491 57
1053567 391
1053889 66
1053912 755
1053914 423
1053970 0
1054093 10
1054111 0
1054173 0
1054220 111
1054239 30
1054246 72
1054409 0
1054473 0
1054721 0
1054752 15
1054775 306
1054817 0
1054819 51
1055006 0
1055025 25
1055052 0
1055117 0
1055182 0
1055220 0
1055305 0
1055312 0
1055514 0
1055637 0
1055667 0
1055709 0
1055868 0
1056089 0
1056165 0
1056183 0
1056320 0
1056418 0
1056522 0
1056531 0
1056652 0
1056696 538
1056745 1458
1056749 138
1056783 0
1056787 1168
1056904 35
1056961 144
1056986 80
1057027 348
1057037 193
1057210 40
1057250 123
1057309 0
1057321 613
1057323 0
1057337 216
1057354 165
1057370 255
1057411 392
1057452 1161
1057468 64
1057530 281
1057647 323
1057699 0
1057722 0
1057754 0
1057826 0
1057847 0
1057925 47
1057968 0
1058035 474
1058059 0
1058065 0
1058209 251
1058245 97
1058400 0
1058431 0
1058548 0
1058586 0
1058641 25
1058696 0
1058710 0
1058730 0
1058789 0
1058810 0
1058833 0
1058842 0
1058938 0
1058941 0
1058977 0
1059001 0
1059005 0
1059045 0
1059094 0
1059145 0
1059181 0
1059231 0
1059295 0
1059363 0
1059376 0
1059397 0
1059450 0
1059457 0
1059484 0
1059517 0
1059557 0
1059570 0
1059588 0
1059622 0
1059683 0
1059696 0
1059808 0
1059875 0
1059900 0
1060038 0
1060174 0
1060207 0
1060365 0
1060453 239
1060521 167
1060607 0
1060666 549
1060679 1
1060838 0
1060852 0
1060854 0
1060900 0
1060948 77
1060970 72
1060982 0
1060995 1
1061008 0
1061050 15
1061064 0
1061270 0
1061412 0
1061472 0
1061488 0
1061511 0
1061551 16
1061559 0
1061606 0
1061672 8
1061715 1
1061721 2
1061740 0
1061757 0
1061824 0
1061867 1
1061883 35
1061921 434
1061925 0
1061939 9
1061979 0
1061995 0
1062062 0
1062144 0
1062168 0
1062242 0
1062248 0
1062261 0
1062264 0
1062268 0
1062300 0
1062346 0
1062409 0
1062693 0
1062771 0
1062818 0
1063156 0
1063220 0
1063304 0
1063494 0
1063506 0
1063562 0
1063589 0
1063656 0
1063733 0
1063872 0
1063886 0
1064049 0
1064066 352
1064098 770
1064115 113
1064117 189
1064154 321
1064188 94
1064206 23
1064315 314
1064417 0
1064464 374
1064493 86
1064538 47
1064782 266
1064784 91
1064868 113
1064955 17
1064972 0
1065016 101
1065064 0
1065133 72
1065144 0
1065154 0
1065181 28
1065233 69
1065241 134
1065280 85
1065315 27
1065417 0
1065440 252
1065458 0
1065467 0
1065492 0
1065508 0
1065600 29
1065637 50
1065646 0
1065655 0
1065664 0
1065673 16
1065694 350
1065697 420
1065772 0
1065784 9
1065793 103
1065826 33
1065903 0
1065982 200
1066036 51
1066221 0
1066530 0
1066583 0
1066598 0
1066735 0
1066754 0
1066778 0
1066792 0
1066893 0
1066958 0
1067034 0
1067075 0
1067092 0
1067175 0
1067183 0
1067288 0
1067352 0
1067388 24
1067443 88
1067482 85
1067491 146
1067549 135
1067580 0
1067607 0
1067610 0
1067646 0
1067669 0
1067682 0
1067854 0
1067891 0
1067969 0
1067992 0
1068006 0
1068033 0
1068123 0
1068195 11
1068201 0
1068256 0
1068275 0
1068524 0
1068535 0
1068597 0
1068673 0
1068743 0
1068756 0
1068758 0
1068766 0
1068803 0
1068877 0
1068910 0
1068976 0
1069141 0
1069164 0
1069192 0
1069234 0
1069289 0
1069349 0
1069490 0
1069496 0
1069742 0
1069744 0
1069868 56
1069894 0
1070192 119
1070247 232
1070279 39
1070390 0
1070513 3
1070570 368
1070636 283
1070708 358
1070741 247
1070992 0
1071016 0
1071204 0
1071206 349
1071254 153
1071260 939
1071328 57
1071333 0
1071342 924
1071547 0
1071625 0
1071691 0
1071708 0
1071741 0
1071881 1
1071902 661
1072184 297
1072269 42
1072462 0
1072845 0
1072893 0
1073033 257
1073052 0
1073250 60
1073271 182
1073293 0
1073304 0
1073310 0
1073315 0
1073320 43
1073339 400
1073488 0
1073521 31
1073678 0
1073755 0
1073781 155
1073812 23
1073824 164
1073910 316
1073926 0
1073955 1015
1073957 751
1073970 569
1074111 0
1074117 50
1074137 1
1074146 0
1074192 1
1074245 208
1074392 1065
1074444 13
1074477 43
1074483 264
1074489 159
1074576 269
1074582 134
1074620 2
1074651 92
1074689 0
1074734 18
1074791 288
1074897 473
1075023 2
1075036 289
1075048 145
1075121 30
1075135 0
1075241 158
1075275 113
1075283 51
1075298 251
1075381 0
1075425 140
1075457 345
1075523 69
1075573 56
1075586 479
1075632 0
1075727 50
1075760 89
1075992 0
1076145 68
1076154 0
1076431 149
1076462 0
1076473 151
1076520 426
1076631 538
1076783 89
1076827 55
1076899 276
1076951 68
1077073 0
1077121 98
1077160 55
1077224 22
1077234 49
1077429 97
1077468 0
1077560 2
1077617 117
1077663 534
1077678 256
1077702 91
1077738 0
1077761 1
1077848 470
1077918 0
1077942 0
1077963 543
1078077 102
1078372 190
1078410 22
1078422 0
1078460 21
1078533 1041
1078539 819
1078608 20
1078842 201
1078872 63
1079029 425
1079188 122
1079223 10
1079357 84
1079376 3
1079385 452
1079954 460
1080011 0
1080289 0
1080502 0
1080562 229
1080568 153
1080667 970
1080748 668
1080782 0
1080817 81
1080885 262
1080912 352
1081021 18
1081084 0
1081251 0
1081315 0
1081328 225
1081334 0
1081370 840
1081418 174
1081450 0
1081483 0
1081525 0
1081620 139
1081645 0
1081719 550
1081729 680
1081755 33
1081776 0
1082088 132
1082091 85
1082343 0
1082407 344
1082468 221
1082565 34
1082588 80
1082699 0
1082734 180
1082777 0
1082828 0
1082954 7
1083000 0
1083088 0
1083158 0
1083205 200
1083276 2
1083542 179
1083566 1
1083619 0
1083659 0
1083662 1
1083674 0
1083732 0
1083789 0
1083810 60
1084069 0
1084161 0
1084207 0
1084243 8
1084258 0
1084518 0
1084567 0
1084597 10
1084753 0
1084774 0
1084887 0
1084912 2
1084975 6
1085034 0
1085179 0
1085193 0
1085262 0
1085457 0
1085512 0
1085578 0
1085653 0
1085723 0
1085733 0
1085871 0
1085897 0
1086065 0
1086081 0
1086102 0
1086117 0
1086213 0
1086231 72
1086248 0
1086360 0
1086402 37
1086503 5
1086627 0
1086644 0
1086713 7
1086786 0
1086983 0
1087116 0
1087221 0
1087308 0
1087358 0
1087390 100
1087413 0
1087436 0
1087466 284
1087489 246
1087604 44
1087745 0
1087830 0
1087856 378
1087872 0
1088000 289
1088027 463
1088051 25
1088068 0
1088083 350
1088165 405
1088209 0
1088217 0
1088240 1371
1088578 0
1088691 651
1088742 0
1088811 0
1088959 601
1088980 27
1089025 24
1089310 450
1089344 271
1089418 87
1089439 42
1089564 89
1089583 801
1089655 23
1089784 242
1090015 0
1090078 505
1090093 354
1090147 640
1090169 25
1090224 308
1090238 297
1090243 114
1090315 127
1090330 0
1090432 0
1090544 168
1090556 387
1090631 335
1090810 0
1091013 11
1091215 0
1091422 40
1091497 0
1091533 0
1091699 0
1092059 0
1092214 0
1092348 164
1092367 223
1092384 142
1092396 62
1092512 0
1092530 1203
1092536 724
1092545 376
1092598 91
1092715 0
1092795 155
1092805 0
1092977 180
1093004 1199
1093010 231
1093095 1
1093097 1099
1093106 415
1093138 460
1093166 110
1093232 351
1093370 0
1093404 1441
1093662 108
1093780 11
1093960 0
1094100 431
1094120 531
1094145 132
1094175 428
1094327 1167
1094409 2
1094424 1
1094432 155
1094576 61
1094805 0
1094864 0
1094921 0
1095050 0
1095081 434
1095149 68
1095157 6
1095286 1249
1095319 89
1095329 0
1095535 369
1095653 0
1095765 403
1095927 167
1096055 0
1096195 283
1096205 609
1096215 679
1096240 159
1096270 444
1096422 1473
1096504 173
1096519 11
1096527 79
1096690 274
1096744 0
1096768 388
1096894 188
1097113 300
1097117 320
1097240 0
1097349 0
1097363 158
1097407 466
1097416 161
1097420 267
1097482 204
1097489 63
1097560 0
1097637 0
1097661 0
1097738 0
1097753 0
1097760 0
1097805 0
1097936 0
1098004 0
1098190 0
1098239 0
1098263 0
1098271 0
1098334 0
1098403 0
1098518 0
1098555 0
1098563 0
1098590 0
1098744 0
1098882 0
1098986 205
1099020 1090
1099032 1506
1099085 40
1099094 259
1099097 198
1099113 67
1099138 0
1099174 62
1099198 29
1099222 0
1099255 0
1099267 304
1099284 0
1099301 269
1099391 0
1099712 44
1099773 56
1100010 44
1100255 309
1100393 22
1100418 0
1100493 764
1100495 1356
1100807 0
1100925 0
1100962 0
1101026 158
1101190 1164
1101200 200
1101214 344
1101221 301
1101300 0
1101363 81
1101415 88
1101441 201
1101444 38
1101530 595
1101539 246
1101666 0
1101768 0
1101773 7
1101784 98
1101800 799
1101817 307
1101832 0
1101879 19
1101946 0
1101978 0
1102009 0
1102021 0
1102111 0
1102126 0
1102129 0
1102237 0
1102270 0
1102291 0
1102308 0
1102342 0
1102351 0
1102393 0
1102401 0
1102411 0
1102417 110
1102449 0
1102458 175
1102476 514
1102527 0
1102541 61
1102566 147
1102576 25
1102620 51
1102622 0
1102648 0
1102670 0
1102678 0
1102685 2
1102739 0
1102785 205
1102809 0
1102828 0
1102839 0
1102871 0
1102924 0
1102940 0
1102987 45
1103010 1
1103060 0
1103068 0
1103105 0
1103129 0
1103141 0
1103168 3
1103258 0
1103273 0
1103312 0
1103323 0
1103357 0
1103365 0
1103370 0
1103375 0
1103387 0
1103419 0
1103437 0
1103452 0
1103464 0
1103498 0
1103577 0
1103662 11
1103681 0
1103683 225
1103743 469
1103789 0
1103800 121
1103855 26
1103879 0
1103905 0
1103917 6
1103929 8
1103950 0
1103972 0
1103999 0
1104040 104
1104052 0
1104091 334
1104117 65
1104136 3
1104158 26
1104185 1
1104187 0
1104218 2
1104228 0
1104230 0
1104271 0
1104290 0
1104312 0
1104314 60
1104332 0
1104379 0
1104394 0
1104436 0
1104489 0
1104531 0
1104596 0
1104610 0
1104619 0
1104653 0
1104668 105
1104694 0
1104704 0
1104710 5
1104716 0
1104755 0
1104763 0
1104836 0
1104847 0
1104877 79
1104920 63
1104925 0
1104947 0
1105021 0
1105049 206
1105053 23
1105113 0
1105144 23
1105222 0
1105247 0
1105257 0
1105314 0
1105320 0
1105338 0
1105341 0
1105349 7
1105383 0
1105391 0
1105438 0
1105473 192
1105475 0
1105492 0
1105499 4
1105518 0
1105565 0
1105578 0
1105591 0
1105602 0
1105694 0
1105717 0
1105755 0
1105758 0
1105765 0
1105799 0
1105820 0
1105848 117
1105908 0
1105979 112
1106079 4
1106113 0
1106140 0
1106147 0
1106164 0
1106175 0
1106208 0
1106238 2
1106256 0
1106260 0
1106284 0
1106306 0
1106340 0
1106355 0
1106360 0
1106364 53
1106386 77
1106406 0
1106420 2
1106475 1
1106505 50
1106513 0
1106534 199
1106649 76
1106696 45
1106701 165
1106777 38
1106877 1018
1106896 46
1106996 56
1107021 0
1107070 2192
1107223 0
1107271 361
1107298 52
1107313 99
1107394 113
1107421 311
1107428 32
1107433 1169
1107488 0
1107493 803
1107538 194
1107605 334
1107626 0
1107755 49
1107901 0
1108058 20
1108111 1
1108128 1
1108160 1
1108347 886
1108488 1226
1108494 743
1108533 0
1108541 192
1108556 0
1108565 18
1108638 726
1108698 0
1108738 837
1108894 745
1109016 0
1109026 855
1109259 16
1109288 0
1109291 0
1109331 0
1109397 0
1109466 0
1109766 0
1109797 0
1109836 0
1109911 0
1109929 0
1109936 0
1109960 0
1110094 0
1110136 0
1110190 293
1110204 231
1110300 0
1110315 0
1110330 134
1110428 0
1110466 67
1110528 77
1110710 168
1110911 184
1110926 240
1110997 0
1111188 853
1111276 0
1111352 191
1111394 1
1111577 1540
1111837 681
1111924 152
1111931 106
1112107 124
1112170 750
1112221 73
1112291 23
1112301 367
1112415 6
1112514 0
1112582 1133
1112780 50
1112784 665
1112927 25
1112933 127
1112939 32
1112945 42
1113074 221
1113175 0
1113200 78
1113209 55
1113288 45
1113311 269
1113411 0
1113419 18
1113458 389
1113494 2
1113502 2
1113516 0
1113530 0
1113553 0
1113576 0
1113589 869
1113596 3
1113731 0
1113737 61
1113787 0
1113799 13
1113806 53
1113849 236
1113873 1185
1113876 150
1113945 0
1114056 21
1114075 0
1114110 315
1114129 0
1114149 48
1114174 122
1114191 82
1114276 5
1114303 455
1114387 280
1114460 16
1114580 61
1114598 0
1114714 0
1114722 303
1114758 0
1114924 254
1114936 0
1115032 0
1115190 0
1115220 546
1115291 37
1115339 743
1115357 41
1115403 19
1115477 34
1115606 0
1115718 148
1115807 188
1115853 276
1115879 22
1115998 186
1116296 247
1116382 137
1116388 170
1116409 31
1116440 101
1116471 0
1116497 77
1116532 0
1116642 350
1116740 1651
1116808 78
1116811 786
1116856 281
1116964 98
1117058 454
1117139 0
1117172 0
1117225 0
1117318 8
1117414 401
1117506 0
1117514 5
1117613 1285
1117681 71
1117720 0
1117761 852
1117800 344
1117886 157
1117943 53
1118021 494
1118034 695
1118161 56
1118168 1
1118256 0
1118269 401
1118312 427
1118336 0
1118391 482
1118501 0
1118537 0
1118594 0
1118601 0
1118657 0
1118666 0
1118714 0
1118735 0
1118760 0
1118774 0
1118885 0
1118942 0
1118996 0
1119107 0
1119119 0
1119149 0
1119206 0
1119266 0
1119641 0
1119678 0
1119707 0
1119764 0
1119874 0
1119934 0
1120009 148
1120249 0
1120310 0
1120359 138
1120540 7
1120728 0
1120759 7
1120788 11
1120826 1
1120877 189
1120890 0
1120897 476
1121006 0
1121114 4
1121530 0
1121547 979
1121657 87
1121726 307
1121801 235
1121852 114
1122071 0
1122113 275
1122142 565
1122167 316
1122196 16
1122223 0
1122240 0
1122380 0
1122457 0
1122459 0
1122472 0
1122512 0
1122662 0
1122668 0
1122675 0
1122828 0
1122840 0
1122896 0
1122976 0
1122995 0
1123014 0
1123128 0
1123153 0
1123255 0
1123264 0
1123356 0
1123358 0
1123514 211
1123577 123
1123590 19
1123709 158
1123721 241
1123728 257
1123760 0
1123847 107
1123868 104
1123891 382
1123945 0
1123966 76
1124007 0
1124053 372
1124125 351
1124131 99
1124155 2
1124169 36
1124199 0
1124221 0
1124290 433
1124295 3
1124335 95
1124377 0
1124407 83
1124470 39
1124473 230
1124522 38
1124553 0
1124577 0
1124710 137
1124818 371
1124821 137
1124851 20
1124877 49
1124923 306
1124943 92
1124959 0
1124965 0
1124999 0
1125040 121
1125079 0
1125247 105
1125310 0
1125358 0
1125415 532
1125475 0
1125486 0
1125534 0
1125639 0
1125655 0
1125708 0
1125733 0
1125991 0
1126033 0
1126100 0
1126192 0
1126249 0
1126274 0
1126300 0
1126327 0
1126474 0
1126496 0
1126498 0
1126519 0
1126560 0
1126630 0
1126642 0
1126654 0
1126721 0
1126885 0
1126930 0
1126936 0
1126947 0
1126969 0
1126990 0
1126993 0
1127017 484
1127139 229
1127260 94
1127383 2319
1127448 50
1127472 2
1127646 0
1127660 39
1127719 553
1127761 0
1127773 436
1127775 507
1127857 73
1127864 149
1127901 96
1127943 0
1127974 47
1128013 119
1128043 174
1128045 334
1128059 146
1128063 139
1128104 60
1128145 0
1128277 104
1128330 19
1128369 0
1128488 0
1128809 0
1128909 0
1129003 44
1129006 1
1129060 0
1129151 119
1129417 0
1129477 0
1129522 19
1129560 0
1129567 0
1129573 0
1129683 0
1129700 0
1129776 6
1129789 43
1129803 1
1129849 0
1130143 107
1130239 0
1130272 0
1130291 0
1130321 0
1130331 0
1130600 0
1130634 0
1130678 0
1130743 0
1130819 0
1130859 0
1130912 0
1131071 0
1131148 102
1131205 420
1131269 31
1131308 0
1131328 158
1131394 440
1131455 0
1131459 0
1131470 10
1131475 0
1131568 0
1132023 0
1132113 0
1132125 41
1132156 0
1132192 0
1132266 108
1132357 0
1132393 1
1132457 0
1132564 93
1132689 0
1132709 144
1132730 0
1132811 415
1132822 0
1132830 5
1132870 0
1132891 0
1132919 160
1132962 20
1132966 0
1133257 461
1133334 446
1133380 0
1133446 0
1133506 0
1133530 0
1133661 0
1133681 0
1133706 0
1133749 0
1133801 0
1133851 0
1133859 0
1133922 0
1133960 0
1134284 0
1134322 0
1134355 0
1134404 0
1134414 0
1134462 0
1134476 0
1134526 0
1134568 27
1134592 178
1134645 0
1134669 0
1134703 0
1134708 0
1134719 45
1134759 62
1134786 1121
1134885 20
1134963 1411
1135081 0
1135128 22
1135278 182
1135406 0
1135502 62
1135528 0
1135858 0
1135906 0
1135936 0
1135982 0
1135997 0
1136025 0
1136177 0
1136183 0
1136314 0
1136401 0
1136460 0
1136516 0
1136525 730
1136529 183
1136557 0
1136767 0
1136769 0
1136789 0
1136825 0
1136860 0
1136868 0
1136904 0
1136931 0
1137036 0
1137193 0
1137250 0
1137389 0
1137435 0
1137507 0
1137612 0
1137718 0
1137750 0
1137782 0
1137800 0
1137839 0
1137863 0
1137905 0
1137941 0
1138025 0
1138103 0
1138134 0
1138167 717
1138211 82
1138236 0
1138263 0
1138275 0
1138381 498
1138424 460
1138441 22
1138471 479
1138585 492
1138657 328
1138753 94
1138895 28
1138906 621
1138938 1499
1138952 340
1138996 0
1139361 423
1139492 87
1139494 111
1139506 73
1139634 0
1140219 125
1140245 82
1140611 278
1140626 130
1140661 107
1140674 75
1140710 63
1140824 86
1141004 0
1141057 0
1141460 0
1141475 184
1141550 106
1141777 38
1141841 5
1141847 591
1141856 37
1141889 1
1141959 106
1142033 386
1142066 232
1142078 0
1142174 465
1142207 0
1142265 1
1142276 38
1142441 138
1142456 125
1142562 7
1142593 267
1142599 824
1142601 401
1142611 19
1142653 135
1142752 188
1142789 12
1142868 39
1143013 120
1143031 167
1143212 0
1143296 0
1143312 0
1143329 0
1143348 0
1143428 21
1143468 1
1143633 54
1143646 0
1143669 0
1143711 0
1143713 233
1143722 0
1143773 0
1143879 0
1143973 197
1143979 0
1144075 0
1144109 110
1144255 334
1144330 0
1144334 0
1144376 0
1144393 0
1144407 0
1144411 14
1144444 0
1144465 0
1144481 0
1144493 109
1144498 0
1144544 0
1144572 0
1144584 0
1144644 0
1144735 0
1144850 0
1144957 0
1144991 0
1145031 0
1145116 0
1145323 0
1145346 0
1145371 0
1145392 0
1145632 0
1145758 0
1145806 0
1145851 0
1145855 21
1146126 0
1146159 0
1146167 0
1146256 0
1146275 0
1146277 0
1146391 0
1146416 0
1146612 0
1146690 0
1146693 0
1146801 0
1146822 0
1146973 0
1147026 0
1147054 50
1147140 7
1147223 95
1147372 0
1147422 0
1147511 0
1147721 0
1147976 0
1147998 983
1148033 107
1148113 20
1148157 0
1148170 77
1148261 0
1148263 0
1148284 0
1148296 135
1148317 0
1148387 0
1148428 0
1148443 0
1148521 0
1148533 0
1148551 0
1148753 17
1148760 0
1148815 28
1148864 0
1148927 0
1149031 162
1149053 1
1149163 0
1149169 0
1149190 212
1149328 1929
1149387 0
1149416 0
1149498 33
1149558 96
1149679 0
1149805 0
1150074 60
1150192 0
1150253 49
1150287 0
1150308 331
1150498 2
1150816 0
1150965 0
1151049 0
1151085 13
1151225 0
1151381 159
1151421 0
1151430 30
1151559 78
1151592 1
1151643 232
1151650 16
1151714 980
1151730 478
1151834 76
1151925 61
1151966 75
1151978 0
1152087 0
1152102 0
1152162 95
1152169 160
1152210 895
1152239 189
1152258 1022
1152362 120
1152378 306
1152529 0
1152765 0
1152775 0
1153048 0
1153107 1089
1153195 109
1153240 0
1153257 186
1153305 297
1153417 230
1153419 0
1153425 93
1153478 0
1153488 4
1153523 53
1153574 420
1153592 0
1153651 91
1153714 3
1153869 55
1153879 11
1154507 1092
1154719 0
1154950 0
1155081 13
1155103 116
1155162 172
1155412 70
1155563 345
1155599 0
1155727 1
1155773 774
1155802 168
1155811 245
1155866 212
1155919 39
1156045 321
1156081 168
1156165 0
1156194 0
1156218 0
1156250 96
1156302 34
1156310 0
1156434 48
1156737 42
1156759 225
1156915 27
1157009 19
1157026 185
1157037 75
1157060 40
1157085 281
1157214 3
1157226 0
1157271 673
1157326 129
1157333 27
1157364 97
1157437 340
1157443 31
1157492 38
1157738 107
1157747 116
1157779 29
1157807 446
1157815 189
1157859 0
1157896 115
1157985 147
1158004 42
1158048 24
1158055 1234
1158057 1417
1158093 427
1158121 50
1158199 71
1158212 0
1158238 266
1158351 570
1158429 1085
1158533 26
1158579 541
1158717 0
1158744 156
1158793 0
1158813 0
1158817 0
1158821 443
1158894 0
1158896 993
1158919 120
1159024 14
1159201 17
1159376 0
1159516 109
1159705 0
1159901 0
1159929 0
1160135 146
1160147 0
1160177 1154
1160344 30
1160349 78
1160445 26
1160458 204
1160462 132
1160474 35
1160515 391
1160534 319
1160545 164
1160635 751
1160651 60
1160666 525
1160815 288
1160898 1003
1160990 164
1161136 224
1161195 45
1161239 535
1161253 326
1161340 272
1161355 158
1161404 59
1161488 63
1161537 0
1161639 0
1161669 0
1161675 0
1161703 397
1161857 865
1161873 27
1161972 0
1162012 0
1162018 887
1162022 667
1162054 268
1162171 6
1162183 68
1162240 303
1162258 115
1162339 562
1162355 51
1162426 670
1162455 470
1162477 862
1162496 354
1162537 373
1162550 14
1162592 165
1162726 145
1162944 72
1163117 656
1163121 0
1163163 74
1163192 25
1163204 87
1163411 0
1163442 0
1163464 0
1163470 0
1163523 379
1163533 167
1163540 147
1163554 883
1163602 591
1163646 9
1163685 0
1163717 109
1163794 29
1163803 0
1163825 147
1163835 34
1163902 127
1164085 3
1164133 384
1164258 2650
1164342 48
1164366 28
1164564 57
1164573 110
1164648 574
1164660 891
1164669 462
1164731 227
1164738 128
1164841 644
1164848 138
1164862 338
1164876 410
1164893 232
1164921 180
1164942 19
1165110 231
1165211 0
1165277 402
1165364 2
1165394 6
1165409 308
1165521 49
1165525 69
1165547 59
1165566 0
1165569 155
1165595 166
1165647 459
1165657 132
1165677 61
1165692 55
1165731 455
1165764 908
1165782 220
1165866 56
1165998 115
1166026 116
1166103 0
1166115 660
1166172 1502
1166201 71
1166283 7
1166380 178
1166436 238
1166507 0
1166526 642
1166658 225
1166716 0
1166917 1766
1166922 687
1166985 1
1166995 215
1167050 0
1167068 0
1167072 0
1167079 0
1167097 0
1167140 0
1167198 0
1167239 0
1167316 0
1167428 0
1167483 0
1167542 0
1167612 42
1167645 86
1167685 323
1167716 241
1167737 82
1167936 0
1167944 257
1168035 274
1168075 378
1168184 348
1168202 130
1168250 59
1168373 103
1168441 1535
1168608 797
1168683 535
1168705 225
1168836 209
1168926 119
1168934 346
1169038 558
1169288 0
1169291 97
1169301 197
1169320 134
1169330 81
1169350 70
1169358 104
1169440 100
1169567 0
1169609 0
1169681 137
1169753 66
1169766 24
1169865 295
1169903 319
1169905 316
1170005 11
1170194 28
1170266 109
1170302 19
1170312 13
1170459 24
1170569 15
1170668 485
1170709 377
1170738 216
1170779 32
1170808 342
1170849 626
1170905 111
1170924 150
1170962 58
1171059 394
1171101 363
1171111 250
1171113 125
1171125 730
1171136 478
1171197 350
1171279 113
1171296 276
1171433 59
1171471 865
1171611 141
1171662 111
1171689 156
1171765 0
1171772 0
1171896 170
1171983 73
1172065 0
1172073 0
1172083 0
1172088 0
1172104 0
1172111 20
1172321 275
1172327 70
1172359 0
1172365 0
1172369 0
1172384 114
1172422 251
1172461 91
1172603 106
1172729 80
1172846 0
1172848 0
1172854 0
1172858 0
1172886 106
1173173 13
1173232 20
1173352 26
1173414 0
1173581 9
1173637 2
1173674 162
1173697 208
1173710 259
1173712 18
1173769 0
1173840 0
1174003 0
1174065 0
1174219 0
1174264 0
1174342 7
1174420 0
1174544 173
1174570 13
1174741 0
1174840 530
1174880 9
1174951 263
1174975 0
1175057 81
1175069 0
1175085 201
1175112 134
1175166 106
1175311 0
1175369 19
1175375 346
1175379 942
1175427 0
1175490 0
1175508 75
1175517 456
1175525 1178
1175531 1568
1175537 414
1175548 298
1175594 129
1175603 0
1175649 0
1175705 242
1175831 1
1175879 136
1175972 504
1176012 746
1176094 149
1176108 0
1176110 11
1176183 83
1176209 0
1176253 97
1176338 0
1176371 38
1176388 0
1176399 184
1176409 2
1176420 0
1176483 332
1176535 66
1176553 0
1176610 26
1176753 325
1176828 0
1176838 0
1176848 233
1176921 0
1176983 273
1177062 0
1177090 128
1177141 0
1177193 0
1177279 67
1177326 0
1177337 0
1177376 0
1177403 0
1177430 0
1177549 618
1177587 392
1177604 122
1177640 2
1177657 1
1177671 148
1177700 0
1177742 389
1177760 225
1177763 63
1177772 1374
1177775 957
1177869 64
1177905 0
1177994 87
1178015 0
1178106 0
1178121 57
1178132 40
1178135 909
1178201 72
1178222 14
1178273 323
1178279 0
1178324 42
1178390 168
1178442 66
1178512 338
1178713 34
1178754 0
1178768 19
1178849 0
1178868 0
1178870 0
1178877 0
1178935 182
1178951 0
1178969 0
1178972 0
1178993 0
1179006 0
1179017 0
1179040 0
1179048 0
1179053 0
1179065 0
1179074 0
1179092 0
1179099 0
1179107 0
1179121 0
1179137 0
1179155 71
1179159 0
1179169 0
1179203 0
1179209 0
1179222 0
1179344 664
1179404 256
1179550 599
1179678 1037
1179702 88
1179804 814
1179810 1675
1179886 580
1179954 422
1180076 191
1180170 50
1180292 0
1180314 233
1180355 840
1180425 431
1180431 323
1180443 49
1180510 0
1180526 397
1180557 0
1180575 202
1180628 38
1180669 0
1180677 61
1180687 249
1180789 0
1180800 61
1180804 177
1180863 0
1180921 154
1180956 192
1180993 524
1181088 66
1181102 0
1181165 0
1181233 0
1181244 0
1181247 0
1181270 35
1181272 0
1181325 0
1181393 0
1181398 32
1181432 0
1181536 158
1181540 36
1181872 13
1181875 12
1182036 37
1182119 0
1182141 0
1182247 3
1182274 0
1182289 0
1182384 0
1182485 0
1182570 0
1182616 0
1182700 0
1182877 0
1182901 0
1182986 0
1183088 1
1183234 5
1183453 140
1183501 239
1183616 88
1183760 15
1183840 0
1183879 299
1183934 0
1184002 9
1184089 0
1184139 120
1184166 81
1184181 0
1184258 0
1184290 92
1184424 0
1184522 373
1184559 509
1184573 0
1184594 122
1184596 458
1184799 232
1184850 0
1184891 280
1184905 106
1184995 48
1185081 49
1185199 18
1185447 105
1185879 49
1185904 0
1185917 283
1185944 0
1185987 0
1186121 0
1186250 0
1186374 49
1186443 104
1186463 24
1186465 208
1186556 194
1186559 381
1186696 165
1186738 0
1186852 65
1186869 562
1186905 0
1187037 61
1187048 0
1187109 1143
1187112 1236
1187197 0
1187307 91
1187334 813
1187363 0
1187440 522
1187499 79
1187568 34
1187603 61
1187635 12
1187647 533
1187735 384
1187897 376
1187924 854
1187927 380
1188040 0
1188152 410
1188262 1137
1188334 89
1188391 112
1188422 25
1188738 0
1188912 0
1188990 0
1189083 0
1189090 106
1189160 221
1189221 8
1189230 12
1189308 23
1189868 15
1189965 0
1190018 693
1190165 532
1190240 244
1190364 8
1190449 147
1190453 0
1190465 0
1190469 53
1190518 270
1190520 0
1190566 0
1190693 136
1190703 64
1190725 249
1190758 283
1190801 0
1190873 0
1190882 0
1191035 0
1191230 0
1191242 29
1191592 12
1191689 0
1191742 727
1191889 199
1191964 618
1191983 65
1192141 291
1192181 0
1192215 0
1192273 0
1192307 0
1192344 0
1192373 0
1192379 0
1192394 0
1192411 39
1192418 0
1192447 44
1192460 0
1192511 79
1192628 4
1192659 232
1192671 110
1192733 260
1192820 370
1192907 539
1193210 535
1193232 35
1193243 2368
1193249 1127
1193344 426
1193405 607
1193816 0
1193822 598
1193848 237
1193892 35
1193978 157
1194014 0
1194134 296
1194222 61
1194317 342
1194370 242
1194584 253
1194596 0
1194648 370
1194733 382
1194995 13
1195036 1131
1195048 712
1195056 246
1195089 185
1195224 4
1195247 494
1195337 99
1195401 41
1195638 748
1195699 134
1195705 0
1195754 1894
1195779 420
1195818 121
1195872 65
1196129 0
1196164 28
1196171 590
1196178 0
1196213 194
1196216 488
1196249 0
1196255 16
1196301 0
1196317 33
1196333 0
1196384 0
1196396 0
1196467 0
1196495 0
1196624 0
1196674 0
1196727 0
1196765 0
1196901 0
1197042 0
1197054 0
1197071 0
1197098 44
1197102 182
1197113 1
1197173 3
1197303 167
1197306 0
1197330 556
1197371 0
1197515 68
1197526 70
1197563 117
1197572 162
1197584 290
1197616 718
1197628 0
1197680 71
1197707 181
1197727 339
1197799 140
1197849 13
1197864 308
1197909 292
1197972 518
1198104 441
1198235 260
1198284 122
1198300 190
1198468 20
1198537 374
1198664 155
1198671 0
1198866 210
1198868 3031
1199108 0
1199141 176
1199409 103
1199420 188
1199427 0
1199551 0
1199613 213
1199634 1144
1199687 1370
1199696 78
1199774 216
1199803 5
1199840 10
1199867 235
1199918 460
1199942 15
1200092 393
1200106 100
1200117 0
1200210 674
1200212 170
1200254 432
1200306 161
1200393 0
1200419 0
1200460 0
1200490 0
1200508 0
1200560 235
1200568 101
1200578 78
1200607 73
1200612 0
1200664 71
1200747 0
1200786 0
1200796 0
1200800 7
1200876 43
1200898 128
1200968 0
1201036 0
1201070 0
1201127 0
1201151 0
1201173 0
1201196 0
1201224 0
1201254 0
1201281 0
1201372 0
1201395 5
1201418 117
1201485 891
1201554 32
1201637 38
1201658 0
1201734 903
1201755 112
1201784 0
1201822 107
1201938 0
1201978 223
1202019 14
1202041 0
1202098 91
1202101 441
1202130 132
1202158 169
1202188 1078
1202220 0
1202268 0
1202290 1
1202318 11
1202353 209
1202377 107
1202419 107
1202617 776
1202656 31
1202803 39
1202868 0
1202966 1044
1203060 0
1203067 3
1203109 122
1203137 27
1203146 0
1203156 2
1203255 479
1203260 18
1203270 37
1203280 43
1203343 0
1203421 0
1203457 0
1203493 0
1203523 0
1203555 0
1203574 0
1203588 0
1203625 0
1203629 0
1203696 0
1203703 0
1203787 7
1203802 0
1203808 0
1203911 0
1203930 0
1203981 0
1204133 0
1204175 79
1204232 58
1204359 67
1204397 0
1204419 9
1204451 0
1204498 48
1204545 0
1204561 0
1204605 0
1204618 85
1204684 2
1204691 257
1204811 0
1204881 0
1204925 0
1205182 0
1205231 2
1205235 10
1205301 14
1205305 64
1205314 0
1205331 0
1205368 0
1205431 0
1205512 0
1205515 0
1205538 0
1205650 0
1205789 0
1205831 15
1205875 304
1205917 0
1205926 1
1205937 349
1205973 290
1206000 0
1206027 0
1206029 0
1206107 0
1206237 0
1206282 0
1206381 0
1206465 377
1206467 203
1206477 975
1206479 361
1206485 1490
1206598 0
1206788 12
1206792 247
1206803 100
1206839 0
1206910 42
1206928 0
1206976 16
1207042 958
1207045 330
1207138 153
1207201 94
1207335 146
1207427 1
1207454 0
1207483 5
1207647 0
1207665 39
1207690 71
1207710 187
1207795 399
1207884 243
1207927 158
1208020 0
1208023 0
1208060 200
1208112 0
1208282 72
1208293 9
1208368 931
1208398 150
1208423 75
1208446 667
1208473 36
1208493 0
1208629 748
1209073 32
1209111 0
1209313 0
1209577 53
1209581 809
1209647 40
1209655 0
1209784 0
1209832 0
1209867 0
1209874 0
1209895 0
1209964 0
1209994 9
1210132 0
1210222 0
1210264 0
1210357 37
1210535 1550
1210548 33
1210581 517
1210590 353
1210631 0
1210640 0
1210698 0
1210745 0
1210760 0
1210766 0
1210841 0
1211066 0
1211173 1
1211189 20
1211223 1
1211276 0
1211334 0
1211351 0
1211372 0
1211401 141
1211439 330
1211499 0
1211505 41
1211553 323
1211570 670
1211612 116
1211743 1015
1211818 229
1211980 21
1212128 0
1212170 21
1212385 13
1212446 51
1212597 157
1212600 128
1212605 787
1212685 76
1212726 0
1212761 84
1212765 167
1212770 13
1213143 329
1213161 0
1213563 6
1213593 282
1213861 51
1213945 100
1213948 390
1213965 0
1213991 9
1214055 4
1214092 656
1214117 608
1214238 77
1214243 504
1214265 14
1214280 13
1214358 7
1214367 0
1214376 0
1214382 0
1214390 0
1214399 0
1214401 0
1214424 0
1214435 0
1214465 0
1214475 0
1214477 0
1214479 0
1214481 0
1214490 0
1214492 0
1214500 0
1214519 0
1214563 0
1214587 0
1214668 131
1214696 2
1214945 0
1215013 0
1215024 666
1215054 361
1215066 171
1215141 0
1215187 95
1215209 891
1215211 14
1215246 0
1215270 126
1215405 283
1215419 544
1215435 75
1215556 282
1215616 380
1215659 151
1215665 596
1215681 111
1215695 143
1215875 682
1215968 684
1216052 174
1216103 246
1216191 11
1216279 416
1216301 12
1216346 191
1216414 0
1216463 411
1216652 846
1216663 0
1216727 388
1216889 2
1216915 107
1216918 166
1217039 27
1217082 0
1217137 0
1217238 0
1217299 290
1217305 629
1217392 0
1217541 8
1217551 4
1217731 0
1218146 69
1218205 0
1218352 53
1218370 0
1218381 101
1218508 59
1218532 0
1218562 0
1218760 0
1218785 1
1219028 0
1219035 1
1219133 0
1219142 0
1219161 232
1219188 148
1219215 273
1219249 406
1219274 0
1219417 0
1219479 0
1219483 0
1219515 0
1219519 0
1219642 0
1219657 0
1219675 0
1219727 0
1219729 0
1219789 0
1219818 0
1220025 0
1220029 0
1220106 0
1220120 0
1220158 0
1220174 0
1220281 23
1220294 49
1220408 0
1220419 8
1220438 0
1220492 420
1220498 722
1220525 51
1220564 0
1220572 0
1220606 0
1220680 0
1220727 0
1220754 0
1220757 0
1220982 0
1220997 0
1221096 0
1221290 0
1221300 0
1221664 0
1221728 0
1221776 0
1221816 0
1221878 0
1221938 0
1221947 10
1221953 0
1222067 0
1222230 0
1222307 0
1222379 0
1222394 0
1222418 0
1222430 0
1222459 0
1222558 0
1222574 0
1222652 0
1222707 0
1222784 3
1222817 0
1222831 91
1222850 0
1222979 76
1223005 0
1223015 337
1223112 280
1223187 1
1223236 1
1223392 0
1223426 159
1223494 0
1223547 43
1223614 32
1223837 93
1223864 617
1223875 0
1224373 0
1224418 0
1224432 0
1224477 0
1224562 678
1224564 50
1224690 0
1224696 87
1224714 64
1224738 34
1224805 0
1224839 0
1224888 0
1224890 3
1224988 0
1225012 21
1225045 0
1225099 32
1225218 0
1225248 62
1225258 95
1225430 15
1225440 0
1225516 0
1225593 0
1225733 0
1225787 80
1225905 36
1225990 0
1226017 0
1226032 0
1226044 0
1226074 0
1226089 312
1226093 275
1226104 0
1226110 26
1226119 0
1226144 0
1226313 0
1226402 0
1226484 0
1226566 0
1226708 0
1226779 0
1226788 0
1226869 0
1226958 0
1227404 0
1227443 0
1227537 0
1227597 90
1227609 0
1227648 0
1227675 0
1227747 0
1227750 0
1227855 0
1227866 0
1227983 0
1228195 0
1228242 4
1228283 0
1228401 0
1228529 0
1228730 66
1228766 0
1228775 0
1228914 252
1228966 16
1229109 140
1229175 70
1229220 40
1229257 0
1229382 0
1229503 610
1229515 532
1229567 179
1229591 0
1229681 12
1229726 0
1229734 270
1229851 837
1229944 526
1229997 1013
1230034 286
1230126 3
1230161 0
1230377 0
1230421 489
1230457 368
1230461 69
1230472 87
1230601 65
1230610 256
1230655 1264
1230661 1932
1230708 298
1230736 71
1230828 29
1230846 0
1230903 518
1230917 0
1230935 379
1230962 1136
1230991 19
1231015 222
1231126 367
1231201 237
1231219 88
1231230 3
1231283 652
1231287 509
1231300 556
1231334 33
1231391 155
1231407 860
1231524 124
1231631 503
1231661 53
1231663 0
1231715 0
1231786 2
1231824 0
1231978 14
1232123 0
1232178 78
1232380 35
1232415 484
1232421 0
1232488 370
1232494 18
1232506 0
1232566 238
1232633 0
1232651 45
1232725 85
1232754 0
1232835 3
1232845 0
1232914 173
1232917 56
1232965 118
1232987 0
1233001 277
1233013 123
1233093 0
1233179 857
1233208 413
1233286 95
1233293 21
1233484 134
1233506 41
1233508 161
1233574 488
1233650 1
1233661 0
1233956 144
1233967 21
1234026 382
1234153 14
1234249 0
1234366 263
1234373 138
1234554 0
1234767 53
1234986 60
1235045 92
1235189 80
1235215 9
1235311 709
1235533 900
1235611 0
1235735 1
1235742 0
1235749 140
1236001 419
1236066 0
1236079 114
1236089 581
1236123 119
1236172 101
1236225 0
1236259 0
1236290 0
1236359 0
1236382 0
1236409 0
1236493 0
1236599 0
1236646 0
1236842 0
1237003 0
1237030 0
1237045 0
1237112 0
1237210 209
1237219 81
1237294 144
1237319 79
1237333 0
1237408 13
1237420 0
1237429 120
1237438 29
1237459 11
1237504 105
1237513 0
1237589 51
1237617 0
1237667 0
1237774 0
1237849 0
1237909 0
1237935 0
1238012 0
1238014 0
1238024 0
1238037 0
1238071 0
1238163 0
1238203 37
1238240 290
1238348 70
1238445 8
1238470 0
1238515 0
1238533 0
1238735 0
1238852 187
1239206 0
1239281 70
1239303 0
1239326 52
1239397 108
1239450 1
1239577 4
1239632 245
1239781 198
1239911 19
1239989 502
1239991 56
1240012 0
1240072 0
1240082 0
1240095 0
1240118 1
1240122 28
1240128 0
1240130 0
1240145 0
1240154 0
1240173 0
1240181 0
1240191 0
1240215 0
1240221 0
1240230 0
1240273 0
1240298 3
1240300 75
1240356 0
1240393 20
1240524 0
1240571 100
1240598 634
1240732 252
1240756 49
1240813 271
1240815 378
1240848 0
1240869 0
1240883 0
1240890 0
1240919 0
1240977 0
1240998 0
1241008 0
1241034 0
1241137 0
1241203 197
1241209 253
1241238 0
1241324 0
1241390 2852
1241414 17
1241475 0
1241571 184
1241593 800
1241602 355
1241619 11
1241739 438
1241780 360
1241823 140
1241954 0
1242011 0
1242107 1319
1242134 235
1242171 922
1242214 151
1242389 0
1242463 854
1242652 98
1242681 157
1242689 34
1242691 1415
1242799 186
1242862 0
1242910 121
1242926 0
1242966 0
1243102 0
1243358 0
1243382 112
1243478 0
1243548 0
1243618 276
1243659 126
1243757 0
1243797 11
1243904 0
1243956 177
1243989 38
1244034 88
1244037 1
1244253 22
1244278 0
1244364 227
1244538 0
1244547 1
1244566 147
1244592 27
1244689 120
1244695 0
1244701 0
1244771 0
1244789 0
1244834 0
1244878 0
1244886 0
1244901 49
1245009 0
1245136 0
1245170 0
1245213 0
1245420 0
1245423 0
1245475 0
1245522 0
1245657 0
1245720 0
1245834 0
1245840 0
1245871 0
1245946 0
1246145 0
1246149 425
1246496 0
1246569 0
1246592 0
1246615 157
1246729 48
1246760 396
1246953 151
1247023 404
1247087 94
1247091 182
1247116 0
1247282 0
1247289 0
1247361 62
1247394 197
1247498 0
1247646 257
1247655 138
1247733 0
1247811 0
1247850 86
1247901 0
1247989 0
1248121 24
1248163 44
1248214 10
1248242 2
1248277 37
1248396 66
1248569 0
1248645 107
1248662 88
1248758 192
1248842 228
1248854 188
1248886 116
1248888 0
1248919 0
1249034 0
1249061 157
1249107 55
1249126 222
1249183 0
1249211 0
1249239 50
1249294 401
1249331 0
1249350 0
1249399 0
1249421 0
1249502 0
1249536 0
1249564 0
1249598 20
1249620 0
1249694 0
1249918 0
1250038 0
1250126 0
1250281 0
1250295 0
1250373 0
1250599 0
1250685 0
1250775 82
1250801 0
1250836 0
1250871 0
1250902 0
1250915 0
1250947 0
1251009 19
1251214 31
1251236 0
1251322 2
1251395 211
1251421 198
1251425 403
1251487 173
1251515 128
1251612 0
1251618 0
1251667 72
1251707 0
1251761 0
1251825 0
1251852 0
1251855 23
1251903 0
1251910 0
1251948 0
1251977 0
1251987 0
1252025 0
1252039 0
1252115 0
1252156 46
1252160 64
1252276 6
1252312 0
1252338 26
1252379 0
1252419 0
1252485 0
1252501 0
1252541 165
1252553 17
1252577 0
1252601 44
1252637 0
1252924 0
1252983 453
1253034 0
1253037 23
1253039 0
1253099 0
1253150 0
1253252 100
1253262 0
1253321 0
1253363 441
1253539 0
1253633 0
1253638 0
1253669 0
1253696 0
1253876 5
1253994 37
1254032 138
1254047 185
1254094 0
1254125 0
1254133 0
1254311 381
1254339 0
1254398 229
1254409 0
1254460 33
1254497 28
1254504 0
1254514 0
1254522 0
1254577 0
1254617 70
1254629 54
1254696 56
1254745 41
1254871 156
1254891 0
1254972 235
1254994 75
1255060 0
1255068 21
1255087 0
1255197 39
1255413 51
1255467 236
1255491 18
1255528 0
1255538 112
1255597 232
1255677 89
1255728 86
1255815 0
1255953 0
1255957 37
1255987 0
1256023 0
1256026 0
1256291 0
1256300 0
1256507 20
1256657 0
1256694 0
1256741 0
1256810 70
1256853 105
1256981 0
1257071 203
1257081 0
1257146 0
1257149 174
1257199 0
1257272 0
1257297 0
1257311 414
1257317 135
1257463 0
1257484 0
1257556 319
1257592 411
1257614 1
1257679 0
1257775 19
1257833 9
1257955 371
1257999 68
1258001 262
1258218 0
1258409 151
1258508 0
1258522 140
1258525 65
1258542 342
1258639 95
1258669 4
1258678 0
1258715 60
1258719 627
1258762 351
1258939 40
1258949 34
1258981 62
1259053 0
1259068 0
1259257 0
1259398 0
1259463 0
1259479 0
1259612 0
1259713 0
1259761 0
1259794 0
1259819 0
1259851 0
1259916 0
1259959 0
1260028 0
1260165 0
1260346 0
1260389 0
1260504 0
1260582 0
1260607 0
1260619 0
1260658 0
1260772 0
1260891 0
1260963 0
1260970 0
1260976 0
1261045 0
1261109 0
1261126 0
1261129 0
1261197 0
1261235 0
1261249 0
1261316 0
1261332 0
1261540 60
1261581 0
1261609 0
1261723 351
1261828 171
1261862 335
1261931 136
1262016 0
1262060 128
1262111 374
1262137 203
1262156 621
1262273 0
1262301 0
1262430 132
1262556 115
1262673 75
1262697 0
1262727 213
1262762 2116
1263087 0
1263288 5
1263306 77
1263357 0
1263408 94
1263451 43
1263468 0
1263481 328
1263488 83
1263540 0
1263668 75
1263710 727
1263763 320
1263839 179
1263877 0
1263901 8
1263914 11
1264015 839
1264201 0
1264337 166
1264380 0
1264454 97
1264462 54
1264491 0
1264498 0
1264567 0
1264591 0
1264614 655
1264795 97
1264831 88
1264945 296
1264998 138
1265314 240
1265357 125
1265476 574
1265497 0
1265561 8
1265589 0
1265596 39
1265629 422
1265709 57
1265722 0
1265920 408
1265980 0
1265998 0
1266128 0
1266135 0
1266268 240
1266309 7
1266478 153
1266488 1019
1266492 51
1266624 47
1266648 0
1266689 0
1266758 32
1266788 187
1266836 0
1266853 0
1266867 576
1266919 56
1266978 2
1266981 63
1266991 186
1266998 147
1267032 934
1267041 71
1267085 850
1267109 2
1267124 2
1267191 0
1267249 0
1267263 0
1267318 67
1267359 364
1267494 0
1267610 0
1267668 169
1267804 410
1267867 0
1267931 0
1267971 59
1267992 0
1268019 124
1268081 358
1268438 74
1268440 345
1268542 0
1268575 398
1268607 50
1268620 523
1268641 0
1268683 149
1268698 0
1268716 34
1268784 1115
1268821 63
1268916 375
1268983 0
1269021 1142
1269036 945
1269049 385
1269088 0
1269099 437
1269135 0
1269220 27
1269316 84
1269387 71
1269454 590
1269569 1254
1269647 248
1269697 0
1269948 16
1269964 9
1269970 372
1270017 57
1270055 1406
1270193 207
1270217 0
1270226 0
1270311 124
1270383 117
1270421 52
1270449 1021
1270576 0
1270728 155
1270731 244
1270740 1792
1270761 117
1270794 350
1270822 313
1271019 389
1271142 67
1271155 239
1271175 34
1271229 245
1271355 99
1271427 23
1271487 298
1271572 1039
1271621 5
1271643 324
1271816 0
1271826 705
1271857 1085
1271906 40
1271966 77
1272093 65
1272112 185
1272179 252
1272192 0
1272200 27
1272235 0
1272245 14
1272318 830
1272322 533
1272347 837
1272352 326
1272361 1061
1272638 0
1272723 344
1272921 0
1273054 101
1273081 0
1273094 266
1273136 199
1273160 12
1273167 394
1273191 0
1273325 6
1273346 0
1273360 0
1273419 1172
1273431 67
1273517 0
1273561 0
1273675 306
1273716 782
1273769 1613
1273800 78
1273809 0
1273833 500
1273939 0
1274061 633
1274067 452
1274084 1576
1274088 557
1274143 56
1274151 223
1274248 672
1274259 219
1274294 320
1274327 262
1274529 0
1274824 153
1274994 178
1275077 213
1275080 247
1275174 0
1275297 0
1275300 656
1275323 0
1275427 0
1275507 0
1275548 302
1275552 1629
1275554 2906
1275558 389
1275561 43
1275572 87
1275576 414
1275657 28
1275680 118
1275685 1185
1275848 681
1275926 176
1275964 987
1275966 192
1275981 258
1276004 257
1276018 26
1276029 22
1276127 103
1276185 0
1276352 0
1276360 0
1276396 7
1276497 23
1276522 148
1276544 212
1276592 27
1276621 1
1276637 102
1276653 28
1276676 159
1276704 404
1276741 0
1276774 194
1276798 0
1277037 170
1277064 118
1277220 0
1277271 614
1277419 897
1277618 108
1277676 176
1277709 126
1277768 0
1277826 0
1277841 683
1277844 4
1277866 72
1277870 49
1277982 335
1277997 8
1278027 14
1278114 430
1278180 0
1278281 254
1278449 22
1278470 189
1278498 259
1278515 402
1278529 212
1278543 121
1278550 851
1278653 145
1278660 236
1278722 597
1278731 907
1278743 615
1278818 5
1278897 78
1278905 399
1279054 239
1279070 0
1279171 1177
1279262 0
1279445 172
1279456 464
1279460 859
1279517 188
1279567 241
1279628 892
1279641 532
1279645 165
1279652 449
1279674 0
1279819 40
1279835 48
1279943 726
1279994 105
1280058 10
1280071 0
1280090 83
1280156 109
1280160 147
1280215 159
1280232 2
1280322 0
1280346 106
1280350 1041
1280358 141
1280416 1154
1280478 16
1280614 1206
1280649 82
1280669 0
1280715 0
1280735 0
1280834 2
1280857 0
1280898 99
1280954 17
1280964 50
1281035 372
1281047 16
1281075 584
1281084 123
1281111 446
1281136 24
1281147 364
1281168 17
1281185 0
1281373 1
1281417 363
1281466 119
1281503 969
1281540 240
1281568 362
1281574 678
1281663 266
1281747 149
1281786 0
1281844 178
1281846 97
1281863 0
1281870 45
1281891 690
1282018 183
1282029 7
1282140 303
1282216 0
1282294 478
1282455 6
1282483 0
1282494 0
1282527 605
1282529 380
1282594 270
1282662 115
1282670 263
1282726 90
1282786 1404
1282790 389
1282803 0
1283001 834
1283017 88
1283031 462
1283057 913
1283167 13
1283321 0
1283438 261
1283575 0
1283646 0
1283652 91
1283965 0
1284001 11
1284218 0
1284293 0
1284339 0
1284353 0
1284425 0
1284509 124
1284551 56
1284611 0
1284787 0
1284796 5
1284800 350
1284876 125
1284901 526
1284942 0
1284953 635
1284959 238
1285036 0
1285050 137
1285131 25
1285169 0
1285211 0
1285253 78
1285259 0
1285265 2
1285304 0
1285331 0
1285380 0
1285400 0
1285470 0
1285520 0
1285568 0
1285587 0
1285639 0
1285649 10
1285725 0
1285751 0
1285754 0
1285894 0
1285902 0
1285956 0
1286022 0
1286177 0
1286201 0
1286252 414
1286285 60
1286307 0
1286340 0
1286347 0
1286358 9
1286374 0
1286391 0
1286413 647
1286443 0
1286454 0
1286463 55
1286487 42
1286557 144
1286568 692
1286579 0
1286581 148
1286705 12
1286813 590
1286847 84
1286941 85
1287018 36
1287063 418
1287084 149
1287105 0
1287112 219
1287177 0
1287257 0
1287336 2892
1287428 373
1287463 658
1287544 495
1287589 161
1287619 32
1287661 835
1287667 586
1287688 0
1287694 87
1287721 80
1287802 100
1287898 521
1288009 399
1288018 40
1288102 270
1288174 0
1288185 0
1288210 0
1288260 0
1288266 0
1288312 417
1288320 90
1288345 371
1288357 0
1288491 201
1288497 41
1288592 40
1288644 0
1288762 0
1288807 39
1288984 475
1289053 773
1289152 7
1289158 0
1289182 29
1289191 0
1289296 562
1289368 100
1289412 39
1289424 0
1289500 0
1289537 0
1289621 0
1289692 0
1289715 0
1289721 87
1289731 440
1289902 2
1289995 219
1290007 0
1290067 40
1290069 426
1290165 0
1290252 220
1290307 371
1290315 0
1290385 0
1290417 81
1290444 110
1290454 1
1290502 0
1290586 0
1290625 111
1290638 111
1290640 1351
1290728 0
1290754 306
1290808 0
1290876 0
1290893 357
1290925 0
1290952 700
1290969 0
1291021 189
1291124 117
1291176 906
1291218 0
1291230 161
1291313 61
1291352 0
1291362 165
1291365 106
1291380 394
1291386 53
1291540 93
1291602 423
1291671 206
1291752 239
1291764 383
1291809 111
1291872 77
1291890 1999
1291944 804
1292058 1232
1292076 71
1292095 35
1292106 0
1292130 530
1292241 178
1292319 167
1292397 60
1292406 249
1292430 159
1292442 374
1292460 0
1292498 126
1292538 382
1292570 171
1292621 2
1292817 842
1292828 843
1292910 27
1292922 0
1292966 186
1292983 59
1293005 309
1293014 599
1293074 111
1293103 426
1293119 548
1293242 146
1293248 375
1293318 21
1293364 0
1293451 54
1293493 0
1293499 145
1293538 2
1293670 262
1293726 0
1293742 151
1293777 0
1293802 556
1293873 199
1293883 0
1293926 166
1293964 229
1293967 232
1294017 0
1294054 119
1294069 233
1294078 20
1294144 347
1294382 103
1294394 454
1294518 1077
1294622 254
1294693 232
1294897 182
1295043 0
1295127 64
1295303 253
1295379 353
1295461 775
1295644 0
1295693 0
1295782 135
1295939 1463
1296052 79
1296082 0
1296124 52
1296138 381
1296145 0
1296217 0
1296271 0
1296307 0
1296527 0
1296590 0
1296641 0
1296679 0
1296694 0
1296710 0
1296768 0
1296884 0
1296960 0
1296964 0
1297155 0
1297235 0
1297425 0
1297533 0
1297550 0
1297578 0
1297640 0
1297720 0
1297797 0
1297921 0
1298057 4
1298088 82
1298131 0
1298170 0
1298342 1
1298462 0
1298478 245
1298526 92
1298586 0
1298622 104
1298658 0
1298700 82
1298703 90
1298765 0
1298788 276
1298922 49
1298973 38
1299022 275
1299122 564
1299133 0
1299164 45
1299266 141
1299353 64
1299386 1282
1299395 1428
1299524 34
1299692 0
1299733 0
1299736 83
1299753 32
1299823 0
1299849 98
1299865 125
1299940 126
1300197 0
1300214 0
1300219 186
1300230 455
1300253 262
1300292 0
1300385 0
1300502 0
1300559 31
1300709 102
1300727 0
1300765 0
1300801 0
1300844 0
1300955 0
1300969 0
1301120 4
1301213 1386
1301268 118
1301324 92
1301457 533
1301459 57
1301584 199
1301593 0
1301658 60
1301745 0
1301756 62
1301815 0
1301874 4
1301881 0
1301963 99
1301966 703
1301992 400
1302002 418
1302044 140
1302071 44
1302240 0
1302333 2
1302419 554
1302497 62
1302606 3
1302621 0
1302686 438
1302757 40
1302784 64
1302842 146
1302854 3
1302903 160
1302922 53
1302924 0
1302944 125
1302980 0
1303016 0
1303067 55
1303186 0
1303203 0
1303220 0
1303240 0
1303271 80
1303294 43
1303296 0
1303361 0
1303429 0
1303447 0
1303621 0
1303695 0
1303730 0
1303746 0
1303751 0
1303788 0
1303870 0
1304086 0
1304122 9
1304126 2
1304307 7
1304470 0
1304580 0
1304605 0
1304659 0
1304726 169
1304742 0
1304756 0
1304770 0
1304916 0
1304928 0
1305058 203
1305099 0
1305114 6
1305126 0
1305184 0
1305236 9
1305474 0
1305481 173
1305499 89
1305561 95
1305623 211
1305670 261
1305673 821
1305715 1244
1305799 685
1305867 349
1305870 1609
1305880 136
1305896 58
1305966 30
1306003 45
1306023 302
1306037 65
1306085 52
1306121 0
1306144 0
1306183 4
1306203 157
1306205 345
1306294 38
1306358 509
1306415 213
1306440 649
1306550 289
1306554 636
1306770 70
1306775 83
1306851 2
1306929 20
1306996 62
1307297 905
1307377 0
1307443 79
1307559 0
1307580 0
1307721 119
1307754 0
1307825 35
1307892 190
1307898 4
1308042 0
1308093 16
1308112 0
1308154 0
1308178 0
1308213 0
1308250 4
1308311 540
1308369 0
1308377 36
1308426 67
1308428 6
1308449 0
1308477 0
1308587 102
1308589 572
1308661 393
1308671 52
1308701 42
1308737 53
1308784 0
1308803 183
1308823 371
1308831 217
1308839 151
1308850 42
1308882 133
1308895 133
1308898 75
1308904 0
1308970 512
1308976 11
1309011 0
1309083 0
1309104 0
1309106 0
1309166 0
1309173 0
1309206 0
1309529 0
1309557 0
1309592 0
1309633 5
1309718 94
1309727 103
1309814 183
1309925 58
1309965 107
1310019 0
1310045 0
1310091 45
1310094 35
1310136 170
1310146 66
1310198 0
1310258 145
1310276 437
1310280 448
1310363 9
1310450 59
1310524 0
1310693 27
1310775 39
1310801 220
1310897 740
1310934 46
1311279 482
1311361 11
1311381 67
1311447 414
1311450 253
1311480 460
1311514 0
1311628 0
1311665 107
1311668 11
1311714 607
1311721 0
1311739 324
1311781 72
1311887 90
1312136 179
1312157 204
1312179 0
1312193 0
1312277 1365
1312282 39
1312343 120
1312362 162
1312590 628
1312605 90
1312627 0
1312727 224
1312792 142
1312796 153
1312838 190
1312974 195
1313056 0
1313184 67
1313244 123
1313246 38
1313312 0
1313457 6
1313462 13
1313477 1
1313489 0
1313523 0
1313557 0
1313586 12
1313627 517
1313638 125
1313641 12
1313646 83
1313674 236
1313708 58
1313723 355
1313757 0
1313822 0
1313878 390
1313881 1671
1313915 0
1314042 0
1314101 1198
1314121 15
1314163 0
1314183 206
1314211 803
1314350 0
1314399 0
1314482 0
1314564 0
1314601 1842
1314697 0
1314718 488
1314915 0
1314967 0
1314981 322
1315016 0
1315089 75
1315106 17
1315170 0
1315189 0
1315300 0
1315394 0
1315446 0
1315503 1
1315567 186
1315574 3044
1315704 0
1315841 379
1315892 2
1315914 1168
1315993 0
1315996 374
1316047 133
1316068 12
1316093 200
1316116 0
1316158 358
1316305 0
1316522 861
1316554 615
1316696 55
1316791 0
1316859 18
1316867 2
1316871 0
1316878 130
1316900 395
1316989 395
1317096 516
1317109 872
1317133 0
1317215 0
1317236 77
1317441 15
1317559 638
1317579 0
1317797 6
1317847 0
1317875 0
1317910 47
1317924 151
1318072 42
1318090 0
1318280 0
1318306 158
1318486 490
1318540 92
1318556 200
1318648 5
1318699 1183
1318768 0
1318816 1410
1318899 10
1318963 710
1319115 0
1319238 999
1319265 90
1319291 89
1319398 1876
1319463 0
1319505 0
1319581 0
1319593 0
1319602 0
1319619 0
1319649 0
1319768 131
1319830 848
1319889 430
1319891 611
1320060 381
1320173 97
1320175 0
1320190 76
1320200 14
1320230 0
1320277 0
1320293 209
1320325 989
1320329 183
1320347 0
1320366 0
1320376 456
1320408 24
1320605 0
1320642 0
1320659 63
1320751 182
1320754 278
1320760 0
1320817 0
1320906 131
1320909 114
1320946 0
1320956 205
1320959 0
1320966 0
1321029 187
1321125 558
1321130 262
1321161 0
1321227 0
1321245 171
1321252 0
1321260 254
1321268 814
1321283 83
1321289 248
1321304 616
1321385 0
1321488 0
1321551 0
1321684 0
1321692 12
1321742 0
1321777 20
1321810 0
1321837 0
1321840 10
1321891 0
1321904 55
1321913 15
1322064 0
1322084 0
1322098 0
1322184 0
1322190 0
1322246 0
1322259 0
1322270 0
1322279 72
1322571 0
1322591 41
1322595 0
1322657 113
1322705 0
1322743 10
1322753 38
1322909 9
1323089 9
1323160 0
1323189 0
1323202 32
1323250 0
1323277 221
1323438 7
1323517 21
1323742 54
1323752 199
1323844 7
1323867 0
1323881 0
1323911 0
1323914 15
1323925 0
1323993 109
1324007 167
1324034 77
1324113 0
1324148 50
1324260 0
1324347 3
1324494 107
1324526 103
1324533 25
1324559 184
1324665 642
1324734 0
1324779 953
1324792 24
1324835 35
1324907 93
1324950 261
1324977 107
1324984 0
1325005 1827
1325007 343
1325035 0
1325192 0
1325236 183
1325349 0
1325382 108
1325406 41
1325412 11
1325451 0
1325520 4
1325542 26
1325647 548
1325659 0
1325684 294
1325694 64
1325699 65
1325724 16
1325772 0
1325810 1
1325818 0
1325917 43
1326010 169
1326098 3
1326113 144
1326115 36
1326135 0
1326210 356
1326275 0
1326389 2320
1326464 40
1326506 44
1326530 0
1326541 11
1326563 0
1326588 51
1326661 557
1326751 206
1326789 0
1326806 0
1326857 15
1326882 1535
1326920 485
1327007 311
1327016 271
1327099 1316
1327249 0
1327273 78
1327289 1457
1327430 272
1327439 220
1327519 302
1327524 24
1327546 0
1327577 0
1327592 0
1327651 295
1327690 83
1327785 3
1327792 0
1327861 0
1327911 166
1328040 0
1328112 0
1328118 42
1328206 186
1328303 0
1328385 13
1328430 30
1328439 0
1328456 1
1328628 0
1328718 131
1328803 0
1328956 21
1328991 156
1329318 0
1329321 0
1329441 146
1329792 0
1329915 0
1329939 0
1330053 0
1330193 0
1330207 0
1330223 0
1330229 0
1330239 0
1330244 51
1330248 165
1330353 0
1330391 0
1330455 0
1330482 4
1330584 0
1330602 0
1330665 0
1330695 0
1330710 0
1330749 0
1330836 277
1330998 0
1331170 0
1331176 0
1331201 0
1331216 0
1331270 0
1331308 0
1331499 0
1331552 155
1331627 10
1331651 48
1331681 2
1331695 0
1331700 0
1331720 0
1331763 0
1331791 100
1331810 0
1331822 0
1331866 0
1331882 359
1331906 10
1331912 73
1332059 195
1332111 0
1332140 78
1332163 269
1332168 109
1332500 0
1332801 0
1332912 118
1332939 0
1332962 28
1332966 221
1332970 0
1332979 66
1333052 302
1333087 41
1333093 0
1333170 0
1333296 57
1333314 12
1333604 881
1333637 156
1333639 205
1333883 131
1333923 71
1333942 322
1334093 245
1334110 594
1334165 328
1334264 1385
1334356 0
1334486 23
1334572 0
1334721 0
1334906 205
1334918 1447
1334921 1145
1334943 215
1334987 504
1335000 512
1335020 73
1335084 0
1335093 282
1335158 0
1335167 126
1335213 0
1335254 494
1335416 14
1335497 55
1335593 0
1335709 12
1335781 162
1335838 0
1335880 0
1336020 0
1336160 0
1336199 0
1336331 106
1336402 61
1336421 0
1336436 14
1336557 4
1336616 38
1336644 0
1336802 0
1336853 118
1336943 0
1337034 1
1337054 0
1337058 68
1337092 30
1337146 0
1337151 7
1337218 0
1337228 114
1337235 29
1337249 2
1337265 0
1337287 0
1337317 94
1337371 16
1337409 440
1337488 266
1337523 0
1337580 0
1337617 0
1337867 460
1337913 538
1337933 0
1337967 156
1338063 0
1338115 242
1338203 154
1338217 207
1338326 350
1338524 0
1338551 1782
1338562 1138
1338691 639
1338694 151
1338703 118
1338788 15
1338807 0
1338922 162
1338946 27
1338962 32
1339021 103
1339071 35
1339083 148
1339186 444
1339261 426
1339300 381
1339337 73
1339347 674
1339368 0
1339397 164
1339524 393
1339565 430
1339640 2
1339652 7
1339713 101
1339769 3
1339811 11
1340492 437
1340522 0
1340547 215
1340590 142
1340619 175
1340625 913
1340628 292
1340673 130
1340819 31
1340911 485
1340953 480
1340976 480
1340982 24
1341018 385
1341167 455
1341182 33
1341198 469
1341318 159
1341359 554
1341458 31
1341568 27
1341715 16
1341725 13
1341761 86
1341833 25
1342022 7
1342122 376
1342124 347
1342162 484
1342261 23
1342274 86
1342346 180
1342418 0
1342460 0
1342587 119
1342669 120
1342677 43
1342697 178
1342707 119
1342726 312
1342861 79
1342877 253
1342885 22
1342990 0
1343001 94
1343005 46
1343108 13
1343140 44
1343341 4
1343368 0
1343408 408
1343440 1084
1343489 169
1343528 202
1343530 730
1343627 6
1343651 79
1343695 0
1343710 92
1343722 391
1343743 0
1343852 341
1343876 166
1343953 983
1344012 9
1344015 265
1344019 112
1344025 3
1344077 0
1344112 47
1344167 820
1344175 975
1344217 559
1344388 0
1344607 0
1344686 0
1344690 0
1344709 0
1344742 0
1344798 0
1344913 0
1344922 0
1344962 0
1345130 0
1345172 313
1345205 0
1345248 935
1345253 0
1345424 0
1345499 0
1345583 0
1345609 0
1345623 0
1345660 0
1345693 0
1345705 0
1345869 0
1345905 0
1345933 0
1345989 0
1346166 0
1346206 0
1346220 0
1346310 0
1346322 13
1346467 6
1346474 3
1346548 0
1346561 0
1346752 0
1346811 0
1346888 468
1346892 509
1346937 296
1347116 233
1347356 132
1347456 552
1347493 137
1347592 42
1347632 650
1347719 376
1347741 186
1347772 236
1347894 140
1347936 135
1348038 133
1348193 450
1348195 189
1348266 285
1348351 418
1348635 96
1348671 41
1348684 0
1348706 120
1348718 64
1348739 98
1348764 70
1348798 418
1348950 42
1348984 32
1349021 268
1349074 62
1349106 90
1349114 0
1349140 217
1349202 62
1349236 164
1349243 0
1349329 1220
1349341 351
1349344 220
1349509 50
1349554 168
1349565 4
1349584 2
1349646 488
1349697 28
1349716 40
1349771 347
1349834 0
1349941 412
1350064 1477
1350082 216
1350098 0
1350150 65
1350214 10
1350235 50
1350297 0
1350367 128
1350396 658
1350431 0
1350460 1
1350515 0
1350543 0
1350577 0
1350799 307
1350901 417
1350919 0
1350944 30
1351009 765
1351036 385
1351040 362
1351063 2123
1351072 730
1351075 199
1351084 124
1351123 0
1351148 0
1351171 0
1351182 139
1351240 0
1351267 0
1351356 28
1351533 0
1351734 32
1351739 0
1351745 0
1351772 8
1351885 57
1351910 30
1352215 0
1352472 0
1352636 0
1352727 0
1352757 0
1352780 0
1352828 0
1352853 0
1352920 0
1352931 0
1353043 0
1353050 0
1353072 0
1353078 0
1353139 0
1353175 656
1353230 2
1353352 158
1353410 0
1353505 36
1353588 495
1353597 174
1353627 61
1353694 11
1353762 27
1353770 0
1353787 0
1353883 344
1353974 1283
1354029 637
1354067 688
1354176 0
1354186 0
1354217 0
1354350 0
1354379 0
1354461 0
1354464 77
1354468 495
1354499 1
1354517 16
1354544 866
1354566 100
1354592 0
1354655 0
1354679 53
1354780 279
1354785 0
1354799 0
1354837 0
1354846 3
1354860 74
1354936 0
1354972 458
1354978 105
1355008 25
1355106 66
1355126 74
1355189 245
1355278 380
1355285 0
1355363 961
1355368 190
1355399 260
1355494 296
1355513 0
1355575 54
1355579 97
1355602 93
1355618 34
1355633 0
1355661 6
1355673 0
1355780 98
1355824 0
1355864 177
1355870 88
1355896 2
1355947 0
1355966 0
1355992 0
1356019 161
1356045 7
1356085 230
1356130 0
1356132 66
1356154 23
1356175 14
1356193 275
1356197 272
1356223 0
1356228 12
1356293 10
1356330 0
1356354 46
1356436 29
1356459 0
1356546 0
1356559 213
1356573 0
1356610 165
1356643 0
1356654 223
1356691 176
1356816 145
1357048 59
1357058 0
1357144 0
1357393 11
1357422 122
1357457 20
1357468 563
1357512 0
1357644 171
1357662 91
1357676 0
1357760 0
1357777 165
1357796 0
1357844 19
1357912 114
1358105 11
1358339 92
1358507 0
1358538 100
1358540 520
1358571 3
1358619 0
1358662 0
1358723 366
1358813 27
1358882 56
1358889 0
1358900 273
1358969 289
1359009 0
1359146 0
1359203 0
1359231 0
1359249 0
1359288 0
1359310 7
1359383 7
1359451 0
1359456 126
1359462 10
1359473 55
1359482 555
1359497 0
1359515 0
1359524 0
1359547 72
1359617 61
1359637 219
1359668 6
1359692 242
1359712 168
1359749 286
1359799 565
1359848 47
1359995 143
1360055 0
1360081 38
1360108 141
1360120 1
1360126 43
1360156 0
1360215 63
1360336 29
1360422 0
1360507 0
1360659 33
1360784 179
1360837 0
1360983 0
1360990 0
1361003 7
1361059 0
1361268 0
1361377 128
1361530 11
1361542 0
1361570 0
1361611 326
1361635 139
1361704 189
1361792 250
1361847 0
1362077 44
1362154 77
1362327 167
1362477 0
1362566 84
1362772 86
1362805 173
1362841 47
1362849 45
1362892 40
1362968 0
1362978 0
1362994 87
1363072 58
1363090 263
1363370 0
1363373 0
1363379 0
1363504 263
1363577 0
1363711 52
1363746 297
1363756 780
1363814 103
1363863 626
1363880 0
1363952 0
1364025 0
1364088 330
1364188 3182
1364268 0
1364318 34
1364338 0
1364344 17
1364353 0
1364376 117
1364378 55
1364387 17
1364395 0
1364405 15
1364445 67
1364491 308
1364520 29
1364624 1
1364698 0
1364710 0
1364763 0
1364791 0
1364819 0
1364888 0
1364899 0
1364941 0
1365043 0
1365086 0
1365090 0
1365098 0
1365127 0
1365189 511
1365221 0
1365260 246
1365297 579
1365308 85
1365322 133
1365648 0
1365688 248
1365806 0
1365880 379
1365883 247
1365919 72
1366109 0
1366323 0
1366406 0
1366432 0
1366488 0
1366664 0
1366860 0
1366912 0
1366941 0
1367029 0
1367046 0
1367089 0
1367104 0
1367220 0
1367259 0
1367323 0
1367377 0
1367397 0
1367452 0
1367459 0
1367589 0
1367614 0
1367677 0
1367716 0
1367807 0
1367856 535
1367892 537
1368192 315
1368238 131
1368285 412
1368459 0
1368474 7
1368588 414
1368726 44
1368737 281
1368929 655
1369054 513
1369432 313
1369487 583
1369528 1951
1369577 739
1369615 293
1369654 0
1369736 0
1369793 1
1370056 52
1370064 0
1370096 134
1370128 21
1370206 0
1370409 27
1370455 23
1370529 47
1370559 216
1370566 0
1370694 139
1370859 2
1370871 148
1371020 35
1371039 374
1371071 1136
1371151 382
1371173 131
1371225 507
1371231 1860
1371423 0
1371471 354
1371507 434
1371532 541
1371543 31
1371619 127
1371700 136
1371703 105
1371778 800
1371854 0
1371903 0
1372264 0
1372350 0
1372409 0
1372442 0
1372457 0
1372547 0
1372564 0
1372616 0
1372634 0
1372771 0
1372863 0
1372884 0
1372935 0
1372949 52
1373049 210
1373072 0
1373377 0
1373397 376
1373410 164
1373428 925
1373483 9
1373491 152
1373566 42
1373617 591
1373692 342
1373836 0
1373910 0
1373915 534
1373919 15
1373982 185
1374017 13
1374051 0
1374084 113
1374129 12
1374232 466
1374242 280
1374267 223
1374277 101
1374281 95
1374319 30
1374443 172
1374503 154
1374611 190
1374656 169
1374709 1
1374734 0
1374833 430
1374914 149
1374918 382
1374939 1636
1375021 0
1375033 816
1375156 131
1375763 46
1375842 0
1375992 0
1375998 308
1376146 215
1376180 0
1376225 227
1376231 499
1376238 0
1376261 387
1376312 84
1376462 0
1376470 332
1376474 50
1376489 41
1376492 379
1376513 5
1376534 0
1376539 800
1376549 260
1376579 0
1376594 50
1376621 7
1376633 0
1376645 17
1376657 0
1376672 0
1376838 53
1376896 267
1376910 160
1376981 3
1377093 0
1377102 499
1377129 14
1377133 78
1377323 0
1377375 0
1377435 73
1377442 7
1377546 0
1377567 302
1377610 0
1377635 647
1377756 55
1377781 0
1377907 0
1377953 0
1377973 0
1377976 38
1377992 0
1378008 0
1378012 0
1378078 34
1378092 0
1378116 130
1378198 130
1378219 0
1378233 59
1378255 0
1378407 177
1378414 178
1378493 61
1378529 0
1378539 16
1378664 97
1378709 26
1378736 54
1378753 59
1378802 75
1378971 0
1379053 0
1379065 0
1379079 17
1379140 41
1379164 0
1379237 0
1379252 30
1379308 0
1379335 206
1379337 468
1379344 91
1379347 174
1379371 0
1379392 0
1379472 175
1379522 335
1379656 31
1379707 0
1379876 96
1379909 0
1380011 0
1380119 0
1380159 0
1380275 106
1380305 21
1380405 9
1380496 194
1380511 0
1380598 0
1380624 0
1380677 0
1380720 0
1380790 0
1380827 0
1380848 0
1380886 0
1380936 0
1380945 0
1380953 0
1381238 0
1381251 0
1381300 1
1381308 60
1381350 75
1381385 282
1381522 174
1381541 2
1381569 263
1381624 0
1381638 258
1381644 428
1381652 0
1381702 0
1381720 0
1381765 0
1381799 0
1381863 0
1381884 65
1381943 113
1381973 62
1381989 0
1382018 0
1382066 252
1382100 76
1382116 0
1382195 11
1382249 380
1382314 0
1382363 2
1382404 236
1382424 0
1382456 4
1382471 703
1382498 363
1382541 304
1382554 0
1382647 1
1382669 178
1382708 0
1382758 0
1382785 26
1382888 107
1382894 54
1382924 308
1383088 4
1383100 0
1383112 232
1383125 400
1383171 215
1383196 0
1383221 0
1383242 0
1383267 0
1383789 0
1384032 0
1384277 6
1384419 69
1384565 427
1384642 38
1384655 0
1384677 29
1384739 93
1384776 152
1384848 931
1384874 35
1384886 273
1384964 334
1385024 0
1385036 0
1385385 0
1385507 816
1385558 0
1385592 144
1385732 0
1385832 245
1385915 45
1386027 55
1386118 284
1386120 31
1386239 36
1386268 139
1386418 168
1386493 157
1386537 251
1386593 380
1386670 372
1386797 6
1386836 121
1387007 498
1387028 101
1387101 0
1387170 256
1387172 47
1387206 63
1387220 246
1387553 0
1387813 77
1387850 27
1387885 60
1387986 39
1388040 0
1388133 6
1388165 346
1388334 0
1388343 0
1388366 756
1388411 148
1388416 236
1388437 54
1388479 54
1388633 466
1388663 0
1388670 0
1388679 0
1388686 0
1388713 236
1388776 145
1388788 39
1388849 923
1388861 72
1388913 0
1388959 123
1388988 402
1389080 167
1389131 0
1389158 42
1389198 31
1389244 0
1389256 0
1389260 93
1389266 1
1389272 0
1389281 106
1389298 0
1389489 0
1389568 0
1389679 0
1389682 0
1389745 0
1389885 0
1389898 0
1390014 0
1390156 0
1390162 0
1390183 0
1390204 0
1390426 0
1390654 0
1390720 0
1390759 0
1390765 0
1390816 0
1390960 0
1390978 0
1391044 0
1391290 0
1391314 0
1391386 0
1391548 0
1391559 0
1391605 0
1391687 0
1391695 0
1391719 0
1391761 0
1391888 0
1391917 0
1391998 0
1392112 0
1392193 0
1392342 0
1392355 0
1392511 0
1392559 0
1392642 0
1392741 0
1392887 0
1392934 0
1392997 0
1393041 0
1393080 307
1393143 0
1393150 0
1393195 64
1393218 0
1393277 251
1393334 49
1393399 1554
1393428 0
1393514 1209
1393587 225
1393686 68
1393704 135
1393758 0
1393810 2104
1393833 0
1394014 105
1394049 0
1394079 196
1394105 5
1394155 144
1394178 1730
1394184 0
1394192 0
1394215 281
1394291 16
1394324 407
1394335 0
1394365 466
1394377 69
1394437 298
1394456 226
1394550 251
1394573 0
1394752 56
1394768 52
1394846 117
1394904 0
1394913 339
1394929 73
1395014 27
1395064 146
1395191 45
1395239 723
1395296 78
1395353 573
1395492 0
1395516 0
1395602 190
1395703 74
1395712 196
1395888 116
1395914 443
1395916 0
1395927 901
1396070 38
1396076 576
1396143 0
1396297 243
1396314 0
1396371 0
1396416 7
1396427 0
1396434 72
1396469 546
1396523 422
1396591 36
1396728 60
1396870 483
1396920 1037
1396959 226
1396993 0
1397072 227
1397200 82
1397337 747
1397386 0
1397428 38
1397502 174
1397556 10
1397642 0
1397671 57
1397775 0
1397784 311
1397850 1
1397859 8
1397919 0
1397978 0
1397988 0
1397990 121
1398048 0
1398084 3
1398093 0
1398099 57
1398140 0
1398206 63
1398243 351
1398379 0
1398542 0
1398642 149
1398665 30
1398687 0
1398714 0
1398795 95
1398809 43
1398861 0
1398930 456
1399002 0
1399021 3
1399081 0
1399142 186
1399173 84
1399212 166
1399297 0
1399384 302
1399441 111
1399445 116
1399464 62
1399468 70
1399564 21
1399793 40
1399907 0
1399933 4
1399954 84
1399985 0
1400066 0
1400083 12
1400095 0
1400279 205
1400288 279
1400318 88
1400333 51
1400395 706
1400400 410
1400448 93
1400528 54
1400591 98
1400620 0
1400647 0
1400660 53
1400670 0
1400875 0
1400925 0
1400938 81
1400942 17
1400969 47
1400973 96
1401024 116
1401073 0
1401088 0
1401212 145
1401364 202
1401383 0
1401487 0
1401507 0
1401510 0
1401565 0
1401596 0
1401625 0
1401784 0
1401799 0
1401811 0
1401881 0
1401897 0
1401909 0
1401940 0
1401976 0
1402000 0
1402009 0
1402087 0
1402089 0
1402099 0
1402165 0
1402189 0
1402193 0
1402334 0
1402342 0
1402405 0
1402421 0
1402441 0
1402525 0
1402582 0
1402633 0
1402693 0
1402702 30
1402807 0
1402964 134
1403050 69
1403193 103
1403226 0
1403232 26
1403305 15
1403330 0
1403345 0
1403377 0
1403429 663
1403621 12
1403651 20
1403848 252
1403905 6
1403953 0
1404017 109
1404140 115
1404175 210
1404380 324
1404384 0
1404464 224
1404467 10
1404473 0
1404533 35
1404592 0
1404608 0
1404614 0
1404630 0
1404633 0
1404805 0
1404898 13
1404918 217
1404943 221
1404962 153
1405062 0
1405176 0
1405367 0
1405596 132
1405600 152
1405618 205
1405702 118
1405747 141
1405865 0
1406002 0
1406078 98
1406096 147
1406271 0
1406297 0
1406333 776
1406340 392
1406344 1297
1406346 471
1406367 306
1406452 63
1406494 0
1406508 891
1406592 265
1406625 32
1406669 729
1406714 70
1406812 65
1406878 228
1406904 0
1407017 0
1407054 0
1407138 1042
1407260 220
1407344 66
1407359 49
1407373 0
1407469 4
1407678 468
1407810 134
1407824 0
1407970 11
1408103 0
1408129 0
1408140 233
1408160 27
1408172 0
1408184 16
1408278 0
1408291 0
1408312 0
1408319 0
1408365 0
1408404 0
1408412 0
1408536 0
1408547 63
1408573 21
1408600 0
1408695 0
1408769 106
1408791 0
1408819 200
1408837 0
1408864 711
1408901 61
1408933 0
1409014 37
1409038 0
1409090 11
1409113 0
1409167 1078
1409206 287
1409227 81
1409303 0
1409353 44
1409432 31
1409438 219
1409454 0
1409485 0
1409499 236
1409536 305
1409545 0
1409590 0
1409686 15
1409734 0
1409755 230
1409801 108
1409855 0
1409866 142
1409901 176
1410067 190
1410070 469
1410302 119
1410317 177
1410378 2
1410383 337
1410419 181
1410439 0
1410524 193
1410566 0
1410707 218
1410918 0
1410973 101
1410982 82
1411092 0
1411110 3
1411228 0
1411278 230
1411319 0
1411334 610
1411343 65
1411366 0
1411417 0
1411428 0
1411437 27
1411533 42
1411580 0
1411634 38
1411736 0
1411882 0
1411959 0
1412089 595
1412093 480
1412109 0
1412119 395
1412332 310
1412352 447
1412367 0
1412522 0
1412579 93
1412606 541
1412673 598
1412814 59
1413085 325
1413101 408
1413209 521
1413227 0
1413236 341
1413342 0
1413354 0
1413358 0
1413366 46
1413370 0
1413401 109
1413532 517
1413643 11
1413668 0
1413735 0
1413753 0
1413938 5
1414024 3
1414113 86
1414165 92
1414178 263
1414300 1331
1414345 6
1414360 673
1414379 615
1414381 74
1414506 465
1414514 207
1414548 0
1414629 9
1414714 24
1414717 296
1414760 122
1414834 178
1414940 263
1415056 188
1415197 0
1415245 125
1415260 36
1415265 270
1415299 375
1415325 114
1415380 344
1415596 0
1415749 22
1415794 92
1415877 0
1415894 5
1415949 0
1416033 0
1416051 0
1416069 0
1416077 0
1416132 0
1416141 0
1416160 0
1416182 12
1416332 214
1416388 27
1416446 0
1416476 0
1416665 168
1416701 490
1416704 694
1416740 0
1416825 10
1416847 4
1417046 0
1417107 51
1417116 17
1417124 861
1417134 46
1417183 78
1417198 100
1417231 27
1417281 455
1417338 40
1417385 40
1417396 0
1417411 197
1417432 73
1417465 115
1417529 82
1417747 264
1417783 0
1417911 423
1417975 0
1417992 144
1418012 162
1418029 117
1418073 182
1418199 346
1418217 709
1418244 567
1418380 0
1418427 207
1418433 58
1418522 0
1418540 0
1418562 95
1418580 34
1418604 0
1418673 660
1418680 15
1418739 57
1418787 25
1418823 0
1418838 201
1418938 218
1419003 124
1419015 69
1419043 39
1419286 0
1419339 142
1419369 782
1419386 53
1419396 14
1419414 36
1419463 21
1419496 108
1419602 140
1419704 2
1419780 712
1419787 142
1419962 0
1419980 0
1419992 110
1420019 25
1420032 150
1420275 0
1420288 0
1420297 101
1420387 0
1420411 0
1420429 79
1420432 74
1420544 0
1420556 0
1420610 0
1420679 30
1420738 0
1420794 76
1420797 0
1420828 0
1420858 0
1420914 0
1420925 0
1420966 0
1420977 15
1421036 0
1421089 0
1421127 0
1421227 295
1421272 0
1421319 54
1421353 6
1421428 12
1421493 26
1421509 150
1421559 0
1421565 2
1421797 0
1421917 65
1422072 0
1422308 0
1422357 15
1422409 0
1422415 0
1422466 0
1422494 0
1422567 129
1422599 0
1422677 55
1422734 200
1422756 0
1422792 78
1422843 0
1422859 0
1422894 0
1422940 0
1422964 0
1423020 38
1423024 85
1423049 35
1423093 0
1423212 0
1423265 11
1423378 0
1423407 0
1423533 0
1423541 0
1423821 0
1423886 0
1423953 316
1423955 91
1424013 0
1424055 73
1424082 4
1424104 0
1424122 4
1424159 0
1424192 15
1424205 28
1424463 0
1424494 0
1424598 0
1424831 0
1424873 0
1424889 0
1425032 0
1425099 0
1425233 0
1425291 52
1425336 109
1425344 1
1425360 0
1425404 3
1425439 34
1425510 302
1425700 4
1425715 0
1425767 0
1425845 0
1425858 0
1425892 855
1425931 253
1425956 247
1425982 161
1426050 108
1426074 67
1426085 270
1426089 353
1426116 136
1426222 14
1426341 0
1426375 70
1426414 13
1426459 502
1426506 84
1426520 71
1426551 75
1426724 2
1426839 254
1426849 1
1426868 0
1426899 0
1426960 110
1427039 852
1427180 15
1427196 349
1427245 89
1427254 22
1427320 171
1427444 0
1427561 77
1427657 0
1427669 0
1427954 0
1427963 584
1428013 21
1428060 0
1428132 346
1428226 40
1428420 51
1428591 397
1428839 0
1428897 0
1429069 0
1429075 0
1429206 0
1429326 0
1429378 0
1429395 0
1429652 174
1429664 0
1429677 122
1429729 0
1429778 0
1429914 15
1429991 0
1430034 50
1430080 605
1430094 0
1430130 17
1430248 120
1430252 2
1430290 36
1430368 1
1430407 0
1430425 0
1430489 138
1430505 6
1430655 0
1430668 0
1430691 0
1430709 0
1430724 0
1430767 7
1430797 1
1430911 8
1431025 193
1431029 182
1431073 189
1431145 34
1431185 9
1431277 129
1431299 47
1431332 41
1431460 278
1431591 877
1431635 197
1431693 7
1431769 50
1431889 0
1431927 318
1432008 72
1432119 52
1432224 149
1432251 0
1432314 0
1432338 441
1432422 124
1432566 415
1432612 0
1432702 0
1432729 43
1432765 2
1432782 64
1432832 0
1432861 90
1432974 355
1433022 332
1433272 0
1433302 377
1433321 134
1433324 149
1433340 0
1433463 0
1433488 186
1433543 0
1433610 243
1433614 7
1433785 0
1433819 0
1433919 25
1434098 69
1434196 0
1434207 1
1434216 29
1434277 20
1434341 0
1434371 0
1434390 15
1434456 0
1434507 126
1434523 31
1434544 0
1434586 309
1434851 0
1434955 1
1435055 142
1435062 15
1435090 27
1435133 1816
1435186 0
1435366 94
1435459 0
1435594 1
1435596 2
1435735 0
1435766 0
1435769 90
1435821 206
1435852 103
1435945 0
1436007 131
1436013 163
1436021 213
1436037 49
1436096 49
1436114 334
1436152 0
1436174 387
1436229 237
1436265 29
1436351 23
1436374 286
1436377 56
1436404 130
1436489 247
1436563 0
1436612 372
1436744 0
1436797 0
1436853 0
1436908 0
1436921 0
1436932 111
1436973 0
1437047 1102
1437083 303
1437107 132
1437148 0
1437249 0
1437260 65
1437287 0
1437307 0
1437332 0
1437342 127
1437363 224
1437388 0
1437450 140
1437681 0
1437813 221
1437834 129
1437888 96
1437906 0
1437916 0
1437922 0
1437926 0
1437938 0
1437947 0
1437954 0
1438017 0
1438223 0
1438229 0
1438292 0
1438339 0
1438509 0
1438587 0
1438623 0
1438751 0
1438899 0
1438917 0
1438977 0
1438982 0
1439054 0
1439126 0
1439132 0
1439189 0
1439238 0
1439495 0
1439534 0
1439582 0
1439627 0
1439652 0
1439692 0
1439791 0
1439889 0
1439906 0
1439946 0
1439960 0
1440071 0
1440085 0
1440150 0
1440175 0
1440250 0
1440306 0
1440329 0
1440351 31
1440508 0
1440599 2
1440653 0
1440678 0
1440685 0
1440702 0
1440724 0
1440749 0
1440819 45
1440829 30
1440914 94
1440936 0
1440997 0
1441040 162
1441068 73
1441080 0
1441102 112
1441116 0
1441155 0
1441240 25
1441288 69
1441408 110
1441426 73
1441494 517
1441513 163
1441561 696
1441647 563
1441666 145
1441714 128
1441730 466
1441732 0
1441740 8
1441793 920
1441802 235
1441815 10
1441832 212
1441873 9
1441876 53
1441939 208
1441960 115
1441972 281
1442095 365
1442191 309
1442200 195
1442254 0
1442266 0
1442269 0
1442336 0
1442375 9
1442392 258
1442418 1162
1442448 25
1442458 152
1442543 57
1442716 78
1442729 809
1442731 550
1442760 477
1442884 120
1442924 0
1442944 357
1443024 0
1443052 58
1443110 56
1443118 129
1443185 94
1443250 0
1443265 30
1443397 49
1443432 236
1443483 14
1443536 14
1443566 185
1443695 63
1443783 0
1443816 737
1443834 10
1443951 319
1443974 134
1443991 0
1444064 722
1444152 52
1444168 313
1444183 198
1444185 122
1444235 587
1444239 199
1444298 1812
1444315 0
1444329 218
1444385 197
1444419 622
1444520 305
1444536 3
1444601 638
1444637 7
1444850 28
1444854 278
1444862 45
1444905 71
1444930 0
1444940 503
1444944 1061
1444963 300
1445023 0
1445077 0
1445159 0
1445186 158
1445235 32
1445237 39
1445304 0
1445329 12
1445391 13
1445428 391
1445500 20
1445515 1040
1445527 142
1445780 181
1445921 15
1445935 248
1445941 0
1446085 318
1446123 1295
1446163 272
1446179 208
1446245 0
1446257 0
1446303 113
1446317 0
1446365 360
1446511 0
1446519 0
1446609 0
1446642 0
1446675 0
1446684 0
1446693 0
1446712 0
1446798 0
1446871 0
1446874 0
1446961 0
1446973 0
1447116 0
1447132 0
1447210 0
1447300 0
1447302 0
1447321 0
1447324 0
1447363 0
1447390 0
1447403 0
1447573 0
1447625 0
1447657 0
1447660 0
1447669 0
1447731 0
1447752 0
1447852 0
1447876 0
1447888 0
1447952 0
1448047 0
1448072 0
1448075 0
1448139 0
1448232 0
1448263 0
1448339 0
1448360 0
1448426 0
1448581 0
1448656 0
1448731 0
1448814 0
1448842 0
1448867 0
1448967 0
1448984 0
1449021 0
1449069 0
1449081 0
1449124 0
1449164 0
1449197 0
1449240 0
1449246 0
1449264 0
1449292 0
1449403 0
1449409 0
1449602 0
1449683 0
1449700 0
1449759 0
1449870 0
1449906 0
1449942 0
1449978 0
1450050 0
1450144 0
1450171 0
1450185 0
1450198 0
1450284 0
1450336 0
1450360 0
1450388 0
1450392 0
1450437 0
1450440 0
1450675 0
1450696 0
1450751 0
1450810 0
1450831 0
1450981 0
1451003 0
1451040 0
1451116 0
1451190 0
1451247 0
1451251 0
1451306 0
1451318 0
1451327 0
1451535 0
1451546 0
1451574 0
1451670 0
1451686 0
1451748 0
1451766 0
1451777 0
1452108 0
1452157 0
1452229 0
1452344 0
1452358 0
1452501 0
1452511 0
1452533 0
1452592 0
1452608 0
1452753 0
1452776 0
1452827 0
1452887 0
1452931 0
1452945 0
1452994 0
1453030 412
1453034 14
1453048 0
1453088 0
1453169 101
1453212 0
1453224 0
1453239 0
1453350 207
1453380 0
1453880 0
1453889 0
1453909 0
1453933 0
1453937 0
1453957 0
1454155 0
1454187 0
1454382 0
1454537 0
1454548 0
1454611 0
1454837 0
1454862 0
1454888 0
1454940 0
1454956 0
1455067 0
1455084 0
1455187 0
1455222 0
1455237 0
1455258 0
1455295 0
1455355 0
1455403 64
1455412 20
1455440 0
1455464 5
1455885 0
1455887 0
1455894 0
1455957 0
1456048 0
1456088 0
1456113 0
1456166 0
1456211 0
1456232 0
1456382 0
1456406 0
1456425 0
1456467 0
1456665 0
1456725 0
1456744 0
1456749 0
1456790 0
1456896 0
1457034 0
1457081 0
1457104 0
1457112 0
1457198 0
1457232 0
1457289 0
1457415 0
1457619 0
1457656 0
1457669 0
1457743 0
1457751 0
1457795 0
1457800 0
1457979 0
1458062 0
1458177 0
1458209 0
1458301 192
1458361 0
1458427 0
1458481 0
1458513 0
1458607 0
1458766 0
1458825 0
1458908 0
1458973 0
1458976 0
1459144 0
1459160 0
1459229 0
1459269 0
1459345 0
1459395 0
1459486 717
1459489 435
1459507 100
1459525 17
1459537 500
1459540 37
1459550 636
1459560 737
1459571 23
1459624 0
1459653 896
1459661 143
1459695 40
1459995 0
1460038 0
1460066 0
1460195 111
1460309 0
1460379 0
1460574 0
1460582 0
1460634 0
1460670 0
1460684 0
1460699 0
1460862 0
1460955 0
1460994 7
1460997 0
1461010 0
1461017 0
1461038 0
1461056 0
1461119 0
1461140 0
1461149 0
1461234 0
1461254 0
1461275 0
1461288 0
1461312 0
1461316 0
1461506 0
1461573 0
1461644 0
1461834 0
1461854 0
1461888 0
1461905 0
1461919 0
1462102 0
1462240 0
1462322 0
1462338 0
1462381 0
1462468 0
1462506 0
1462612 0
1462681 0
1462729 0
1462850 0
1463042 0
1463046 0
1463075 0
1463135 0
1463152 0
1463192 0
1463211 0
1463227 0
1463279 0
1463283 0
1463308 0
1463323 0
1463520 0
1463560 0
1463608 0
1463841 0
1463843 0
1463869 0
1463883 0
1463918 0
1463978 0
1464011 0
1464052 0
1464068 0
1464116 0
1464134 0
1464198 0
1464245 0
1464382 0
1464425 0
1464435 0
1464639 0
1464820 267
1464875 0
1464879 0
1464906 0
1465019 0
1465045 0
1465157 0
1465168 0
1465232 0
1465246 0
1465259 0
1465262 0
1465322 0
1465353 0
1465439 0
1465508 0
1465541 0
1465592 0
1465600 0
1465610 0
1465756 0
1465799 0
1465810 133
1465815 0
1465840 0
1465846 0
1465911 0
1466204 0
1466321 0
1466410 0
1466422 0
1466520 0
1466554 0
1466619 0
1466708 0
1466798 0
1466816 0
1466871 0
1466969 0
1467008 0
1467028 0
1467043 0
1467094 0
1467108 0
1467222 0
1467368 0
1467678 0
1467757 0
1467845 0
1467853 0
1467877 0
1467888 5
1467921 0
1468034 0
1468039 0
1468122 0
1468125 1
1468172 123
1468243 43
1468294 834
1468336 103
1468405 0
1468458 25
1468511 21
1468520 48
1468604 18
1468662 11
1468860 494
1468979 46
1468997 367
1469013 0
1469177 2515
1469330 93
1469488 269
1469554 116
1469575 380
1469630 0
1469672 101
1469685 352
1469728 0
1469771 0
1469785 7
1469896 0
1469899 222
1469911 0
1469933 340
1469964 159
1469966 870
1470010 618
1470146 111
1470186 216
1470225 0
1470227 757
1470263 343
1470306 218
1470309 242
1470358 0
1470490 0
1470564 0
1470695 0
1470712 0
1470757 0
1470866 0
1471019 0
1471067 0
1471069 0
1471084 0
1471176 0
1471250 0
1471495 0
1471515 0
1471567 0
1471575 0
1471590 0
1471596 0
1471600 0
1471642 0
1471645 0
1471707 0
1471739 0
1471800 0
1471806 0
1471810 0
1471897 0
1471935 0
1471958 0
1471991 0
1472011 0
1472014 0
1472021 0
1472060 0
1472086 0
1472113 0
1472131 0
1472172 0
1472187 0
1472209 0
1472273 0
1472322 0
1472348 0
1472367 0
1472370 0
1472374 0
1472398 0
1472407 0
1472418 0
1472456 0
1472477 0
1472488 0
1472493 0
1472522 0
1472541 0
1472583 0
1472625 0
1472629 0
1472637 0
1472649 0
1472660 0
1472663 0
1472697 0
1472701 0
1472709 0
1472713 0
1472729 0
1472743 0
1472795 0
1472820 0
1472850 0
1472856 0
1472927 0
1472972 0
1473049 0
1473072 0
1473084 0
1473110 0
1473122 0
1473182 0
1473185 0
1473214 0
1473231 0
1473262 0
1473283 0
1473336 0
1473344 0
1473350 0
1473382 0
1473419 0
1473443 0
1473576 0
1473599 0
1473611 0
1473636 0
1473661 0
1473669 0
1473729 0
1473807 0
1473821 0
1473823 0
1473825 0
1473865 0
1473871 0
1473902 0
1473928 0
1473945 0
1473953 0
1473984 0
1473997 0
1474032 0
1474061 0
1474079 0
1474102 0
1474105 0
1474119 0
1474167 0
1474173 0
1474177 0
1474194 0
1474202 0
1474205 0
1474228 0
1474252 0
1474270 0
1474367 0
1474381 0
1474406 0
1474426 0
1474440 0
1474474 0
1474500 0
1474528 0
1474559 0
1474589 0
1474614 0
1474646 0
1474652 0
1474673 0
1474676 0
1474681 0
1474715 0
1474743 0
1474752 0
1474785 0
1474805 0
1474852 0
1474880 0
1474883 0
1474913 0
1474918 0
1474977 0
1475055 0
1475140 0
1475160 0
1475182 0
1475190 0
1475224 0
1475227 0
1475301 0
1475304 0
1475333 0
1475339 0
1475352 0
1475371 0
1475383 0
1475403 0
1475423 0
1475472 0
1475494 0
1475521 0
1475528 0
1475538 0
1475545 0
1475549 0
1475555 0
1475580 0
1475606 0
1475670 0
1475673 0
1475709 0
1475711 0
1475743 0
1475756 0
1475783 0
1475793 0
1475806 0
1475810 0
1475812 0
1475821 0
1475826 0
1475846 0
1475871 0
1475897 0
1475917 0
1475923 0
1475936 0
1475973 0
1475983 0
1475996 0
1476007 0
1476012 0
1476066 0
1476080 0
1476091 0
1476115 0
1476135 0
1476140 0
1476160 0
1476167 0
1476221 0
1476252 0
1476282 0
1476326 0
1476333 0
1476344 0
1476372 0
1476458 0
1476481 0
1476508 0
1476548 0
1476551 0
1476615 0
1476634 0
1476651 0
1476700 0
1476728 0
1476750 0
1476759 0
1476773 0
1476789 0
1476855 0
1476894 0
1476900 0
1476953 0
1476974 0
1476997 0
1477014 0
1477031 0
1477048 25
1477054 291
1477056 484
1477087 0
1477113 0
1477216 0
1477348 0
1477366 0
1477392 398
1477462 70
1477534 1241
1477590 625
1477607 85
1477621 591
1477661 0
1477701 839
1477880 133
1477964 248
1478082 1
1478129 379
1478402 24
1478415 51
1478507 32
1478784 88
1478872 118
1479021 101
1479093 647
1479130 188
1479200 27
1479204 315
1479276 0
1479413 393
1479517 0
1479586 14
1479931 166
1480135 82
1480254 545
1480262 438
1480282 212
1480343 55
1480502 742
1480506 115
1480522 30
1480532 913
1480540 0
1480612 498
1480681 39
1480733 69
1480838 19
1480895 30
1481011 1090
1481087 54
1481191 8
1481440 226
1481713 0
1481770 372
1481777 839
1481821 399
1481898 61
1481905 0
1481936 290
1481950 27
1481967 244
1481986 169
1481998 53
1482017 163
1482045 0
1482145 162
1482172 0
1482179 236
1482209 204
1482254 41
1482261 699
1482289 289
1482330 1003
1482332 527
1482358 21
1482410 95
1482515 538
1482539 1573
1482580 226
1482673 0
1482746 0
1482806 49
1482859 0
1482898 0
1483042 19
1483063 97
1483228 129
1483279 31
1483306 30
1483324 0
1483339 11
1483488 76
1483528 164
1483648 65
1483655 339
1483713 149
1483736 219
1483741 224
1483807 711
1483895 487
1483906 319
1483925 10
1484002 574
1484070 261
1484074 619
1484126 182
1484231 762
1484250 479
1484275 472
1484295 85
1484321 260
1484397 437
1484417 1210
1484527 101
1484551 0
1484651 290
1484672 409
1484786 0
1484912 8
1484935 0
1484945 0
1484970 0
1485075 149
1485082 146
1485117 142
1485155 0
1485169 7
1485276 454
1485314 332
1485413 49
1485523 0
1485659 181
1485696 33
1485718 51
1485729 219
1485779 0
1485845 196
1485851 120
1485882 390
1485951 1937
1485997 1142
1486230 100
1486243 456
1486249 851
1486260 204
1486282 667
1486381 11
1486430 89
1486667 0
1486832 0
1486928 234
1487015 689
1487029 0
1487071 0
1487087 52
1487390 0
1487436 0
1487463 0
1487495 0
1487734 0
1488070 18
1488106 0
1488122 0
1488155 0
1488216 0
1488651 0
1488684 0
1488987 0
1489480 2
1489550 23
1489706 134
1489725 53
1489781 156
1489954 127
1489994 105
1490008 0
1490018 152
1490024 0
1490031 3
1490118 122
1490241 0
1490257 0
1490304 0
1490367 0
1490374 0
1490421 0
1490441 0
1490469 0
1490628 0
1490641 0
1490739 0
1490757 0
1490790 0
1490799 0
1490820 0
1491051 0
1491056 0
1491060 0
1491113 0
1491120 0
1491134 0
1491177 0
1491225 0
1491378 0
1491381 0
1491396 0
1491451 0
1491471 0
1491501 0
1491540 0
1491612 0
1491688 0
1491723 0
1491764 0
1491901 0
1492002 0
1492038 0
1492056 0
1492132 0
1492186 0
1492197 0
1492237 0
1492354 0
1492414 0
1492435 0
1492449 0
1492477 0
1492517 0
1492594 0
1492637 0
1492674 0
1492676 0
1492709 0
1492753 0
1492771 0
1492816 0
1492825 0
1492951 0
1492968 0
1493020 0
1493026 0
1493059 0
1493201 0
1493236 0
1493272 0
1493284 0
1493308 0
1493480 0
1493501 0
1493602 0
1493670 0
1493722 0
1493803 0
1493910 0
1493958 0
1494003 0
1494012 0
1494220 0
1494235 0
1494331 0
1494333 0
1494438 192
1494474 0
1494483 266
1494486 45
1494550 261
1494555 598
1494584 0
1494601 205
1494635 344
1494828 32
1494849 0
1494874 0
1494906 595
1494928 0
1494944 18
1494948 0
1495032 77
1495035 57
1495047 0
1495064 0
1495092 18
1495210 0
1495223 0
1495253 0
1495299 0
1495374 88
1495538 82
1495590 26
1496124 18
1496206 48
1496319 26
1496346 14
1496389 0
1496402 0
1496426 0
1496475 63
1496500 0
1496562 0
1496598 71
1496635 0
1496651 0
1496656 242
1496703 42
1496715 49
1496718 153
1496790 0
1496861 36
1496977 5
1497008 0
1497030 0
1497081 17
1497181 0
1497196 0
1497304 46
1497314 0
1497366 0
1497623 376
1497820 62
1497954 40
1498005 0
1498088 0
1498124 0
1498131 36
1498143 148
1498193 0
1498243 175
1498313 0
1498382 0
1498416 0
1498482 0
1498670 26
1498716 0
1498837 364
1498902 21
1499014 4
1499085 0
1499175 0
1499329 15
1499336 0
1499493 272
1499516 202
1499525 261
1499541 335
1499598 79
1499684 172
1499720 283
1499808 1108
1499812 338
1499830 47
1499879 48
1499955 0
1500001 89
1500003 407
1500185 0
1500213 103
1500231 0
1500241 0
1500270 524
1500381 0
1500480 515
1500621 0
1500649 0
1500693 299
1500784 45
1500793 468
1500817 0
1500867 288
1500977 0
1501220 15
1501315 27
1501347 0
1501350 0
1501523 120
1501550 20
1501641 36
1501836 120
1501873 28
1501992 0
1502099 0
1502140 167
1502197 174
1502257 204
1502294 73
1502449 0
1502581 0
1502590 58
1502598 203
1502649 11
1502665 393
1502787 184
1502824 84
1502865 103
1502899 734
1502926 317
1502937 92
1502974 641
1503014 416
1503022 25
1503076 192
1503116 173
1503180 48
1503217 88
1503261 342
1503286 30
1503403 58
1503676 0
1503739 2
1503753 203
1503841 289
1503847 202
1503877 39
1503941 26
1504027 0
1504040 81
1504042 484
1504084 129
1504097 0
1504111 162
1504202 158
1504291 212
1504309 27
1504317 0
1504355 799
1504402 312
1504506 355
1504633 266
1504643 213
1504673 259
1504790 0
1504831 161
1504868 0
1504899 1
1504969 7
1505001 175
1505024 90
1505074 188
1505177 0
1505194 0
1505204 0
1505342 0
1505367 0
1505421 0
1505456 0
1505579 0
1505616 0
1505629 0
1505636 0
1505713 0
1505748 0
1505784 0
1505794 0
1505815 0
1505888 163
1505928 0
1505943 0
1505960 0
1505975 0
1505997 0
1506031 0
1506066 0
1506196 0
1506232 0
1506280 0
1506309 0
1506363 0
1506368 0
1506445 0
1506447 0
1506554 0
1506579 0
1506624 0
1506701 0
1506736 16
1506742 145
1506913 0
1506947 0
1507009 0
1507018 0
1507099 0
1507160 138
1507187 78
1507204 41
1507292 0
1507336 0
1507356 0
1507408 0
1507481 9
1507658 1
1507867 179
1508050 545
1508071 6
1508123 0
1508185 257
1508332 0
1508341 0
1508398 0
1508416 0
1508464 0
1508585 0
1508594 0
1508598 0
1508607 0
1508615 0
1508618 0
1508678 0
1508727 0
1508745 0
1508751 0
1508790 0
1508914 32
1508934 0
1508949 1
1508977 0
1508984 66
1508988 75
1508996 5
1509006 95
1509009 0
1509020 432
1509063 117
1509174 11
1509274 9
1509390 272
1509411 84
1509426 327
1509543 52
1509615 0
1509632 671
1509658 428
1509669 0
1509754 102
1509781 0
1509879 0
1509887 584
1510043 313
1510061 0
1510074 0
1510205 152
1510297 552
1510315 1
1510330 0
1510338 491
1510427 387
1510484 150
1510738 78
1510988 0
1511031 0
1511136 0
1511146 50
1511157 199
1511252 105
1511367 0
1511428 79
1511457 0
1511486 0
1511682 348
1511719 0
1511848 63
1511974 11
1512004 2
1512162 0
1512232 0
1512247 0
1512250 0
1512280 0
1512282 0
1512292 0
1512337 0
1512394 0
1512478 0
1512522 0
1512534 0
1512555 0
1512619 0
1512638 282
1512643 1
1512654 95
1512712 0
1512721 0
1512762 0
1512840 17
1512852 0
1512892 463
1512907 30
1512936 0
1512976 0
1513021 0
1513260 0
1513262 0
1513312 0
1513375 0
1513437 0
1513444 0
1513521 0
1513595 0
1513656 0
1513730 0
1513755 0
1513912 0
1514253 0
1514319 0
1514376 0
1514468 0
1514472 15
1514544 0
1514645 0
1514662 0
1514714 0
1514748 0
1514764 0
1514901 0
1514932 0
1514939 0
1515046 34
1515065 0
1515093 0
1515115 0
1515169 0
1515252 0
1515257 0
1515390 0
1515410 0
1515442 0
1515461 0
1515555 0
1515639 0
1515672 0
1515831 0
1515856 0
1515880 0
1515937 0
1516009 0
1516168 0
1516189 0
1516210 0
1516335 0
1516469 0
1516555 0
1516615 0
1516643 0
1516871 0
1516924 0
1517055 0
1517094 0
1517360 0
1517389 0
1517439 9
1517449 18
1517479 115
1517484 34
1517522 97
1517526 3
1517552 17
1517556 0
1517853 0
1517934 0
1517953 98
1517978 77
1518029 0
1518038 0
1518075 0
1518150 0
1518179 15
1518187 36
1518230 46
1518255 0
1518317 5
1518349 23
1518380 0
1518455 166
1518459 46
1518511 768
1518524 0
1518530 45
1518542 0
1518714 26
1518750 235
1518762 281
1518810 0
1518919 29
1518948 352
1519050 59
1519104 67
1519132 46
1519144 127
1519151 0
1519166 114
1519193 34
1519235 0
1519342 115
1519494 0
1519534 56
1519650 1
1519665 0
1519744 29
1519751 0
1519762 53
1519819 1
1519825 10
1519884 0
1519890 0
1519992 3
1520011 0
1520032 32
1520047 0
1520123 0
1520140 0
1520179 0
1520182 33
1520241 57
1520299 0
1520317 178
1520325 0
1520327 4
1520349 0
1520400 17
1520404 3
1520535 0
1520613 0
1520737 84
1520752 0
1520756 91
1520784 0
1520800 433
1520808 48
1520862 186
1520961 0
1520994 0
1521073 23
1521188 76
1521226 0
1521297 7
1521332 388
1521384 0
1521405 0
1521478 183
1521505 0
1521542 170
1521598 0
1521629 49
1521658 11
1521717 353
1521739 853
1521757 75
1521761 188
1521826 15
1521886 68
1521903 6
1521915 19
1521929 46
1522087 159
1522113 0
1522204 0
1522284 0
1522316 0
1522425 0
1522441 0
1522464 0
1522512 0
1522545 0
1522583 12
1522624 0
1522710 54
1522754 27
1522784 0
1522799 0
1522827 31
1523019 24
1523043 0
1523085 0
1523097 0
1523120 0
1523283 36
1523320 174
1523364 0
1523400 102
1523411 0
1523435 0
1523492 219
1523512 31
1523668 0
1523712 0
1523827 18
1523830 193
1523853 297
1523898 0
1523946 10
1524077 73
1524142 0
1524183 0
1524198 0
1524224 474
1524227 77
1524311 0
1524317 54
1524367 35
1524370 0
1524440 294
1524467 0
1524506 0
1524524 30
1524538 0
1524565 0
1524596 165
1524601 0
1524619 100
1524622 1
1524624 0
1524648 12
1524652 129
1524686 0
1524760 0
1524800 0
1524804 181
1524815 0
1524838 0
1524934 134
1524938 0
1525002 0
1525026 0
1525038 0
1525097 0
1525101 0
1525115 0
1525122 0
1525150 0
1525172 0
1525175 0
1525187 0
1525237 95
1525245 0
1525279 0
1525294 348
1525352 5
1525398 61
1525418 10
1525552 280
1525623 751
1525652 64
1525911 149
1525996 183
1526050 402
1526106 55
1526135 6
1526149 0
1526192 0
1526318 0
1526356 66
1526363 142
1526378 35
1526381 0
1526385 579
1526433 127
1526474 0
1526500 0
1526534 0
1526554 0
1526575 0
1526593 54
1526597 398
1526604 0
1526653 3
1526670 0
1526755 84
1526922 129
1526933 0
1526955 69
1526997 19
1527013 0
1527094 52
1527265 209
1527290 423
1527325 0
1527348 466
1527385 0
1527423 0
1527470 0
1527504 7
1527508 189
1527627 258
1527670 766
1527699 203
1527780 99
1527897 134
1527963 481
1527970 513
1528081 18
1528104 0
1528114 63
1528127 15
1528250 454
1528299 0
1528321 55
1528328 0
1528347 0
1528355 0
1528362 0
1528405 0
1528421 0
1528466 14
1528504 0
1528546 0
1528704 22
1528707 14
1528874 211
1528909 0
1528940 0
1528965 0
1529082 317
1529115 34
1529128 0
1529161 123
1529164 124
1529169 135
1529180 127
1529204 651
1529265 11
1529276 43
1529291 0
1529301 22
1529331 75
1529347 0
1529388 0
1529511 104
1529606 280
1529628 0
1529662 0
1529716 0
1529753 0
1529855 233
1529934 0
1529998 57
1530026 98
1530063 185
1530089 61
1530135 56
1530223 790
1530271 37
1530351 840
1530370 0
1530381 314
1530417 1
1530575 0
1530609 87
1530618 20
1530652 0
1530666 0
1530696 123
1530736 0
1530759 72
1530839 52
1530859 0
1530870 173
1530948 46
1531003 0
1531064 0
1531083 65
1531097 0
1531178 620
1531218 0
1531248 329
1531318 34
1531330 30
1531335 290
1531493 43
1531544 22
1531592 1857
1531600 104
1531777 671
1531825 549
1531914 460
1531930 0
1531961 55
1532092 663
1532110 119
1532204 509
1532337 985
1532340 151
1532413 347
1532444 0
1532470 1207
1532474 871
1532505 88
1532529 0
1532551 0
1533170 0
1533212 0
1533268 123
1533329 5
1533341 1
1533416 508
1533457 284
1533584 63
1533613 1
1533639 0
1533658 0
1533662 72
1533716 0
1533764 0
1533794 63
1533798 60
1533810 0
1533816 0
1533820 31
1533833 0
1533890 4
1533939 0
1533949 11
1533996 80
1534046 163
1534052 55
1534098 288
1534192 265
1534195 213
1534232 0
1534264 106
1534348 8
1534360 558
1534362 68
1534430 170
1534478 0
1534596 4
1534613 5
1534638 69
1535019 91
1535090 0
1535154 1215
1535163 361
1535172 82
1535199 210
1535399 13
1535412 92
1535435 0
1535447 250
1535460 153
1535486 6
1535565 7
1535572 190
1535684 34
1535890 17
1535986 60
1536081 111
1536133 0
1536211 0
1536284 0
1536333 0
1536430 17
1536491 0
1536601 3
1536668 0
1536761 0
1536818 0
1536883 52
1536891 0
1536932 0
1536955 0
1536963 1
1536967 107
1537080 0
1537100 0
1537111 24
1537164 0
1537193 0
1537331 16
1537358 5
1537369 46
1537409 0
1537430 69
1537457 87
1537511 0
1537594 35
1537659 13
1537671 0
1537723 0
1537736 0
1537784 306
1537819 109
1537838 43
1537882 20
1538082 226
1538139 357
1538248 548
1538250 126
1538273 321
1538275 7
1538397 0
1538406 596
1538519 13
1538604 72
1538611 0
1538643 0
1538666 137
1538788 5
1538822 0
1538850 10
1538871 42
1538912 53
1538933 76
1538951 14
1538973 0
1539012 28
1539019 283
1539086 101
1539160 189
1539222 170
1539234 369
1539335 0
1539359 673
1539396 3
1539438 22
1539503 2
1539513 82
1539531 2
1539586 0
1539642 558
1539650 826
1539690 0
1539770 843
1539939 174
1539976 152
1540050 90
1540089 627
1540146 84
1540206 518
1540299 281
1540335 104
1540591 18
1540599 0
1540649 39
1540679 390
1540729 87
1540759 33
1540800 422
1540860 20
1540900 78
1540961 344
1540967 0
1540973 0
1540991 14
1541005 54
1541261 273
1541416 577
1541437 154
1541467 244
1541630 1277
1541634 1907
1541657 0
1541803 188
1541863 0
1542025 388
1542028 215
1542067 77
1542073 114
1542175 378
1542177 85
1542198 38
1542211 293
1542286 14
1542299 0
1542305 17
1542314 1
1542333 23
1542436 59
1542460 102
1542487 300
1542501 26
1542515 18
1542687 70
1542709 132
1542718 332
1542805 508
1542808 123
1542926 72
1542930 88
1542980 2
1543102 399
1543133 196
1543230 109
1543354 130
1543452 59
1543467 161
1543560 136
1543605 48
1543631 0
1543710 0
1543759 0
1543825 0
1543839 0
1543947 0
1544010 557
1544026 149
1544064 28
1544066 0
1544119 0
1544130 0
1544143 41
1544147 134
1544224 0
1544241 111
1544365 0
1544381 0
1544384 0
1544461 0
1544480 0
1544488 0
1544508 0
1544697 221
1544790 0
1544824 0
1544961 0
1545041 0
1545152 4
1545212 0
1545318 0
1545386 105
1545427 0
1545567 66
1545577 55
1545613 0
1545674 0
1545714 2
1545729 0
1545735 0
1545742 0
1545873 0
1545880 310
1545891 0
1546048 14
1546113 137
1546260 502
1546342 1028
1546352 102
1546390 87
1546442 8
1546556 187
1546610 654
1546619 115
1546637 366
1546660 31
1546669 75
1546719 0
1546759 261
1546806 126
1546906 374
1546909 387
1546975 61
1547032 0
1547059 66
1547099 138
1547108 187
1547118 53
1547137 83
1547201 0
1547217 174
1547270 55
1547342 70
1547351 305
1547395 557
1547429 168
1547445 455
1547521 0
1547525 0
1547542 0
1547561 0
1547570 0
1547576 0
1547586 0
1547682 33
1547691 174
1547800 0
1547809 10
1547878 0
1547955 371
1547971 786
1547974 94
1548029 91
1548083 0
1548192 228
1548306 475
1548345 265
1548412 0
1548510 428
1548537 587
1548557 1399
1548702 579
1548705 231
1548766 256
1548779 1280
1548790 0
1548870 242
1548893 1791
1548897 471
1549135 141
1549192 52
1549268 103
1549339 923
1549442 76
1549463 5
1549476 160
1549529 0
1549961 616
1549970 208
1550003 39
1550087 447
1550114 70
1550120 100
1550271 100
1550510 2551
1550580 362
1550639 34
1550677 7
1550723 398
1550780 83
1550826 232
1550849 141
1550881 11
1550898 43
1551015 31
1551033 70
1551189 245
1551206 1133
1551208 208
1551229 327
1551240 1075
1551281 0
1551288 195
1551328 391
1551331 33
1551421 2095
1551425 1491
1551523 120
1551634 63
1551665 0
1551721 30
1551756 253
1551792 0
1551852 567
1551910 907
1552045 0
1552197 0
1552240 53
1552308 49
1552506 67
1552527 0
1552529 0
1552584 48
1552610 12
1552752 0
1552769 0
1552860 0
1552870 0
1552915 0
1553020 0
1553140 53
1553385 0
1553422 0
1553429 0
1553479 0
1553504 0
1553824 0
1553899 0
1553914 0
1553953 0
1553961 0
1553973 0
1553980 0
1554173 0
1554218 0
1554243 0
1554273 0
1554298 0
1554386 0
1554434 0
1554686 0
1554919 0
1554931 0
1554995 0
1555231 0
1555663 0
1555723 0
1555750 0
1555803 0
1555871 0
1555945 0
1555984 0
1556082 0
1556109 0
1556211 0
1556478 0
1556533 0
1556543 0
1556564 0
1556705 0
1556793 0
1557015 0
1557054 0
1557099 0
1557182 0
1557247 0
1557293 0
1557297 0
1557331 0
1557422 0
1557446 0
1557657 0
1557662 0
1557746 0
1557896 0
1558103 0
1558172 0
1558415 0
1558590 0
1558680 0
1558682 0
1558730 0
1558736 0
1558745 0
1558843 0
1558856 0
1558866 0
1558946 0
1558967 0
1559006 0
1559029 0
1559216 0
1559270 0
1559294 0
1559327 0
1559351 0
1559373 0
1559462 0
1559464 0
1559572 0
1559630 0
1559654 0
1559686 0
1559700 0
1559904 0
1559993 0
1560142 0
1560257 0
1560287 0
1560369 0
1560590 0
1560646 0
1560760 0
1560820 0
1560851 0
1561252 0
1561267 241
1561293 96
1561372 96
1561391 78
1561397 352
1561404 0
1561413 138
1561565 15
1561637 166
1561719 239
1561727 54
1561752 1025
1561768 47
1561785 27
1561823 77
1561886 32
1561979 71
1562063 277
1562076 43
1562089 78
1562136 248
1562192 719
1562234 549
1562398 24
1562483 42
1562492 170
1562498 0
1562612 222
1562643 286
1562656 96
1562672 16
1562727 606
1562745 98
1562778 107
1562790 2
1562824 108
1562966 152
1562994 253
1563235 0
1563389 0
1563438 123
1563487 187
1563582 51
1563698 0
1563708 0
1563804 14
1563848 0
1563871 30
1563895 0
1563926 0
1564264 0
1564310 0
1564320 3
1564605 0
1564751 0
1564829 0
1564886 0
1564966 0
1564990 0
1565041 0
1565048 30
1565052 14
1565070 7
1565098 0
1565177 0
1565243 0
1565258 0
1565291 0
1565294 0
1565324 0
1565423 0
1565452 0
1565472 0
1565475 0
1565504 0
1565700 0
1565911 0
1566005 0
1566034 0
1566076 0
1566107 0
1566148 0
1566166 0
1566267 0
1566499 0
1566528 0
1566567 0
1566588 0
1566604 0
1566652 0
1566688 2
1566695 0
1566719 25
1566787 0
1566789 3
1566798 0
1566802 99
1566806 0
1566823 0
1566848 0
1566925 0
1567013 0
1567071 0
1567245 0
1567347 0
1567379 0
1567386 0
1567415 0
1567448 0
1567638 0
1567713 0
1567785 0
1567796 0
1567835 0
1567882 0
1567938 0
1567956 0
1567987 0
1568034 963
1568110 0
1568125 53
1568158 182
1568212 214
1568215 599
1568287 6
1568395 0
1568410 7
1568416 201
1568446 0
1568470 369
1568536 906
1568559 634
1568698 78
1568737 0
1568791 0
1568842 306
1568978 39
1569159 23
1569313 4
1569337 167
1569364 1393
1569406 98
1569422 27
1569434 0
1569442 57
1569496 105
1569574 0
1569608 370
1569657 178
1569774 201
1569829 37
1569950 0
1569969 376
1570107 253
1570178 3
1570243 0
1570350 140
1570354 753
1570374 132
1570508 17
1570646 0
1570696 339
1570725 442
1570743 107
1570779 472
1570847 0
1570980 787
1571012 47
1571035 0
1571057 271
1571089 257
1571265 0
1571279 2
1571358 4
1571374 42
1571496 0
1571540 0
1571551 194
1571564 0
1571712 72
1571727 83
1571832 103
1571954 43
1572001 0
1572043 337
1572064 0
1572079 4
1572128 0
1572286 20
1572333 3
1572503 230
1572759 80
1572831 0
1572888 0
1572918 109
1573122 71
1573448 29
1573598 85
1573673 518
1573692 0
1573882 0
1573912 69
1573925 3
1573927 8
1573941 0
1573947 0
1573949 81
1573958 0
1573960 75
1574006 0
1574021 231
1574024 43
1574082 392
1574222 0
1574229 99
1574236 56
1574272 0
1574307 32
1574325 0
1574609 400
1574611 295
1574748 23
1574767 429
1574774 4
1574779 43
1574851 20
1574935 134
1574964 94
1574970 0
1575004 13
1575142 610
1575241 21
1575427 0
1575451 177
1575550 126
1575553 44
1575595 718
1575628 17
1575654 261
1575749 36
1575779 0
1575815 89
1575820 32
1575835 0
1575843 1
1575855 209
1575910 0
1575919 35
1575988 0
1576018 0
1576036 154
1576120 0
1576219 0
1576256 0
1576405 0
1576429 0
1576531 0
1576579 0
1576662 0
1576710 0
1576734 43
1576796 0
1576802 0
1576807 651
1576864 0
1576873 0
1577021 0
1577279 0
1577281 116
1577446 0
1577469 0
1577505 0
1577520 0
1577526 0
1577530 89
1577546 0
1577587 0
1577649 0
1577698 0
1577740 0
1577859 0
1577881 0
1577956 0
1577988 0
1578058 0
1578109 0
1578127 0
1578208 0
1578243 0
1578387 0
1578456 0
1578491 0
1578576 0
1578616 0
1578696 0
1578763 0
1578796 0
1578920 0
1578932 0
1579026 0
1579049 0
1579538 0
1579552 0
1579571 0
1579578 40
1579587 147
1579594 289
1579621 602
1579626 1304
1579656 120
1579728 309
1579749 266
1579764 16
1579822 0
1579863 231
1579920 0
1579950 0
1580092 208
1580234 66
1580284 0
1580300 15
1580346 71
1580412 418
1580455 0
1580481 0
1580483 0
1580490 0
1580494 0
1580521 276
1580536 92
1580549 68
1580589 71
1580606 0
1580676 0
1580755 0
1580770 0
1580779 0
1580865 0
1581059 13
1581071 55
1581075 906
1581105 348
1581173 230
1581203 122
1581275 19
1581296 347
1581311 46
1581410 1210
1581467 0
1581474 497
1581671 275
1581783 26
1581893 55
1581963 50
1581986 1552
1582046 2360
1582060 0
1582071 0
1582076 0
1582089 0
1582094 0
1582102 0
1582106 0
1582154 418
1582427 0
1582608 0
1582610 0
1582659 0
1582663 0
1582677 0
1582695 0
1582785 0
1582887 0
1583109 36
1583181 0
1583197 40
1583238 0
1583278 352
1583366 153
1583389 246
1583495 0
1583498 151
1583767 2
1583785 538
1583864 293
1583904 0
1584029 235
1584149 61
1584194 560
1584212 366
1584271 905
1584326 0
1584354 0
1584432 0
1584495 1515
1584516 0
1584536 0
1584551 0
1584617 0
1584716 0
1584751 0
1584769 0
1584825 0
1584886 0
1584932 0
1585117 0
1585154 0
1585193 88
1585229 0
1585254 0
1585275 0
1585439 0
1585446 0
1585506 0
1585570 0
1585671 0
1585897 0
1585961 0
1586038 0
1586070 0
1586102 0
1586211 228
1586300 1284
1586342 68
1586352 21
1586376 0
1586466 0
1586573 0
1586588 0
1586615 6
1586713 21
1586721 4
1586727 70
1586737 10
1586813 0
1586821 0
1587066 0
1587077 28
1587105 1
1587218 0
1587278 0
1587300 1
1587343 0
1587413 0
1587497 0
1587594 29
1587606 46
1587650 0
1587652 167
1587696 81
1587719 6
1587739 0
1587943 10
1587967 162
1588008 0
1588065 0
1588094 113
1588148 77
1588185 0
1588431 230
1588482 391
1588494 606
1588555 0
1588659 0
1588724 0
1588793 0
1588960 0
1589129 0
1589140 0
1589153 38
1589225 0
1589354 429
1589411 248
1589438 1218
1589449 489
1589719 519
1589730 592
1589888 309
1589967 0
1590022 0
1590216 106
1590280 19
1590317 27
1590339 0
1590385 344
1590389 0
1590447 0
1590550 0
1590562 0
1590619 0
1590652 0
1590714 0
1591081 0
1591093 0
1591288 0
1591342 0
1591397 0
1591417 0
1591454 0
1591510 0
1591573 0
1591944 0
1591960 0
1591981 0
1592062 0
1592205 0
1592213 0
1592238 0
1592352 0
1592467 0
1592504 439
1592536 0
1592588 0
1592627 0
1592665 290
1592733 0
1592755 0
1592850 140
1592876 191
1592975 192
1592977 327
1592999 0
1593020 41
1593140 302
1593148 41
1593171 0
1593206 18
1593243 199
1593323 47
1593398 14
1593473 256
1593515 178
1593581 206
1593597 6
1593777 42
1593966 18
1593976 0
1594030 327
1594035 214
1594039 182
1594060 0
1594102 0
1594135 39
1594161 0
1594177 21
1594199 20
1594288 31
1594330 0
1594348 10
1594399 0
1594429 59
1594441 0
1594524 0
1594564 0
1594590 30
1594972 0
1595374 0
1595433 0
1595520 0
1595530 0
1595545 0
1595591 0
1595610 0
1595654 0
1595682 0
1595710 0
1595751 0
1595758 0
1595913 0
1595993 78
1596026 0
1596043 0
1596080 0
1596105 14
1596137 0
1596196 0
1596321 0
1596400 142
1596463 0
1596470 15
1596543 234
1596654 3
1596696 0
1596709 0
1596729 0
1596750 26
1596752 0
1596773 0
1596782 0
1596923 11
1596959 87
1596964 0
1597078 0
1597105 0
1597170 0
1597485 0
1597617 0
1597762 13
1597770 29
1597863 63
1598058 0
1598076 0
1598095 0
1598101 0
1598155 0
1598664 0
1598774 0
1598784 0
1598814 0
1598841 0
1598852 287
1598881 0
1598894 0
1598935 0
1599085 0
1599128 0
1599173 0
1599179 29
1599197 14
1599209 314
1599212 196
1599242 0
1599309 0
1599356 9
1599422 0
1599440 32
1599536 0
1599549 480
1599551 38
1599596 18
1599646 108
1599654 79
1599717 562
1599766 6
1599979 127
1600205 244
1600318 11
1600374 0
1600398 0
1600480 533
1600484 44
1600611 0
1600677 0
1600756 326
1600758 181
1600835 10
1600837 667
1600839 914
1600921 0
1600930 0
1601035 84
1601041 308
1601050 54
1601052 359
1601060 0
1601084 346
1601183 0
1601418 22
1601429 0
1601438 0
1601440 48
1601585 0
1601672 0
1601689 182
1601726 38
1601752 0
1601776 406
1601849 50
1601858 0
1601885 46
1601907 0
1601934 0
1601958 0
1601970 0
1601975 181
1602041 0
1602079 0
1602160 5
1602164 214
1602221 26
1602228 0
1602244 0
1602286 0
1602322 79
1602368 34
1602411 0
1602418 50
1602514 263
1602595 65
1602670 0
1602728 142
1602730 144
1602760 179
1602913 40
1602922 188
1603018 0
1603392 0
1603442 0
1603504 249
1603532 0
1603805 109
1603849 66
1603922 54
1603933 0
1603998 516
1604064 64
1604184 0
1604218 76
1604293 152
1604344 0
1604353 264
1604402 0
1604431 15
1604494 115
1604509 0
1604524 691
1604641 152
1604670 420
1604685 0
1604717 83
1604735 0
1604744 0
1604807 688
1604814 0
1604831 143
1604853 307
1604922 321
1604995 42
1605061 141
1605075 0
1605118 31
1605144 35
1605214 577
1605319 108
1605396 0
1605436 0
1605456 196
1605470 131
1605713 0
1605817 391
1605857 147
1605921 93
1605929 0
1605941 0
1605960 0
1605970 1053
1606018 0
1606043 144
1606144 13
1606155 0
1606216 582
1606241 10
1606312 150
1606314 76
1606338 105
1606349 0
1606385 763
1606484 0
1606501 221
1606624 1
1606644 17
1606773 402
1606788 138
1606797 2
1606812 173
1606821 9
1606839 6
1606887 11
1606917 0
1607071 35
1607130 241
1607181 0
1607196 61
1607208 42
1607235 0
1607276 0
1607280 977
1607283 354
1607298 27
1607301 0
1607333 0
1607373 307
1607375 119
1607423 0
1607487 0
1607502 0
1607572 58
1607653 5
1607667 108
1607706 164
1607741 28
1607808 51
1607885 0
1607893 101
1607948 0
1607968 29
1607970 105
1607990 0
1608038 219
1608045 386
1608180 7
1608203 0
1608212 1
1608221 597
1608242 90
1608303 0
1608332 0
1608437 0
1608481 0
1608533 45
1608648 34
1608725 325
1608738 806
1608845 560
1608920 0
1608957 0
1609154 244
1609158 63
1609169 0
1609295 207
1609298 514
1609412 39
1609529 0
1609706 0
1609748 27
1610074 0
1610144 131
1610146 129
1610398 14
1610533 0
1610638 37
1610674 0
1610683 0
1610872 3
1610923 0
1610944 0
1611055 0
1611084 0
1611145 0
1611169 25
1611223 0
1611296 0
1611319 0
1611353 0
1611390 552
1611457 211
1611507 724
1611533 58
1611558 80
1611621 1
1611625 144
1611856 150
1611952 0
1611962 0
1611983 282
1612015 132
1612061 0
1612079 497
1612109 469
1612173 304
1612202 79
1612205 190
1612247 249
1612292 53
1612537 0
1612561 0
1612567 0
1612582 0
1612588 0
1612609 73
1612624 0
1612630 0
1612651 0
1612728 478
1612792 0
1612829 19
1612870 105
1612876 339
1612878 232
1612909 128
1612959 66
1612973 0
1613008 0
1613014 0
1613056 58
1613141 25
1613212 72
1613243 49
1613266 105
1613289 2
1613320 0
1613358 0
1613368 0
1613729 0
1613742 0
1613865 0
1613992 0
1614012 0
1614056 0
1614067 0
1614147 0
1614150 0
1614258 0
1614276 0
1614324 0
1614354 0
1614433 0
1614830 0
1614857 0
1614891 0
1614926 0
1614933 0
1615118 0
1615149 0
1615234 0
1615314 0
1615331 0
1615393 0
1615467 0
1615496 0
1615530 0
1615583 0
1615615 0
1615666 0
1615669 0
1615704 0
1615759 0
1615798 0
1615800 0
1615846 0
1615879 0
1615956 0
1616039 0
1616074 0
1616190 0
1616206 0
1616347 0
1616366 209
1616374 307
1616386 3
1616394 215
1616467 0
1616506 0
1616569 1
1616717 11
1616765 116
1616802 339
1616865 125
1616882 286
1616886 0
1617018 1314
1617049 209
1617063 71
1617135 28
1617279 34
1617288 330
1617317 0
1617419 1396
1617426 728
1617461 70
1617467 534
1617475 678
1617509 165
1617623 90
1617693 524
1617783 304
1617824 1261
1617829 0
1617892 0
1617895 0
1617925 0
1618013 0
1618062 260
1618068 0
1618082 0
1618109 69
1618124 16
1618193 21
1618364 0
1618463 1
1618465 66
1618586 0
1618700 80
1618749 11
1618889 205
1618994 0
1619057 3
1619091 47
1619158 0
1619183 0
1619425 1210
1619445 0
1619500 125
1619512 17
1619609 0
1619667 74
1619695 33
1619739 659
1619758 2468
1619765 1032
1619778 808
1619800 1376
1619802 2551
1619924 28
1619957 31
1620072 136
1620085 0
1620103 209
1620115 257
1620190 636
1620211 904
1620246 355
1620375 129
1620400 111
1620412 0
1620452 150
1620553 707
1620601 652
1620613 3
1620631 204
1620770 153
1620779 421
1620818 0
1620871 149
1621009 45
1621051 178
1621121 99
1621136 22
1621147 504
1621273 0
1621294 25
1621384 49
1621460 0
1621609 0
1621628 43
1621651 96
1621791 596
1621865 0
1622089 0
1622148 106
1622208 0
1622460 0
1622682 0
1622708 146
1622735 1
1622848 0
1622910 20
1622931 0
1623002 0
1623125 0
1623157 140
1623175 0
1623257 208
1623399 35
1623481 51
1623568 0
1623698 244
1623715 2
1623792 0
1623842 0
1623998 97
1624090 0
1624237 8
1624303 0
1624400 26
1624427 0
1624448 152
1624461 56
1624497 0
1624535 0
1624550 0
1624631 11
1624715 0
1624727 0
1624830 82
1624872 0
1624880 0
1624946 0
1625035 0
1625151 0
1625171 274
1625270 0
1625419 111
1625483 92
1625494 0
1625626 180
1625662 1
1625881 34
1625909 16
1625927 0
1626019 0
1626199 3
1626202 0
1626249 268
1626262 0
1626343 69
1626441 9
1626541 0
1626718 75
1626814 70
1626897 0
1626921 0
1627001 0
1627189 0
1627227 112
1627242 0
1627317 0
1627347 0
1627356 27
1627536 0
1627557 0
1627582 0
1627639 0
1627896 96
1628033 0
1628084 53
1628102 196
1628152 0
1628191 0
1628308 0
1628314 0
1628488 0
1628608 0
1628740 0
1628791 0
1628821 0
1628908 0
1628923 0
1628970 0
1629388 0
1629511 0
1629520 0
1629589 0
1629685 0
1629691 0
1629748 0
1629916 0
1629928 0
1630030 0
1630104 0
1630147 0
1630169 0
1630241 196
1630274 0
1630282 0
1630306 29
1630318 28
1630344 272
1630392 166
1630406 1370
1630444 102
1630456 637
1630584 0
1630639 567
1630700 29
1630724 58
1631003 0
1631459 0
1631468 0
1631763 10
1631927 0
1631984 0
1632215 0
1632233 0
1632260 70
1632269 0
1632287 0
1632443 0
1632704 138
1632890 0
1632932 0
1633049 35
1633142 0
1633187 0
1633244 0
1633280 0
1633382 0
1633541 0
1633700 441
1633876 67
1633910 6
1634069 0
1634368 601
1634388 328
1634443 943
1634580 871
1634681 395
1634727 0
1634767 67
1634770 37
1634792 4
1634822 9
1634849 208
1634916 36
1634965 26
1634974 43
1634986 158
1634989 25
1635023 0
1635070 0
1635095 0
1635105 0
1635147 0
1635268 0
1635381 0
1635437 0
1635449 0
1635511 0
1635552 0
1635629 0
1635641 0
1635713 0
1635770 0
1635827 0
1635890 0
1636001 989
1636118 503
1636130 1397
1636285 0
1636489 232
1636546 111
1636657 17
1637125 0
1637143 0
1637302 413
1637478 46
1637512 12
1637671 0
1637970 544
1637990 300
1638045 1000
1638149 300
1638212 53
1638283 514
1638329 0
1638369 37
1638372 45
1638409 1822
1638667 164
1638690 602
1638775 1970
1638960 538
1639090 24
1639120 823
1639174 268
1639187 31
1639268 24
1639417 870
1639644 194
1639670 42
1639675 98
1639753 0
1639873 611
1639947 736
1639974 21
1640011 309
1640083 0
1640251 227
1640265 283
1640269 418
1640307 0
1640374 220
1640438 0
1640472 873
1640509 2
1640527 872
1640616 891
1640666 0
1640834 302
1640865 173
1640875 43
1640910 66
1640971 164
1640975 821
1641022 2468
1641087 0
1641105 462
1641234 697
1641352 244
1641482 175
1641541 0
1641561 0
1641607 0
1641620 0
1641630 0
1641746 0
1641771 0
1641859 0
1641977 0
1642057 0
1642115 0
1642177 0
1642266 0
1642314 0
1642418 110
1642433 120
1642442 893
1642445 8
1642594 0
1642671 0
1642744 0
1642804 0
1642833 0
1642992 0
1643018 0
1643206 0
1643397 0
1643470 0
1643500 0
1643739 0
1643857 0
1643898 0
1643929 25
1643974 0
1644051 0
1644189 0
1644199 0
1644206 0
1644210 36
1644228 0
1644379 697
1644477 34
1644487 753
1644621 0
1644663 0
1644679 0
1644720 0
1644774 0
1644996 0
1645008 0
1645066 0
1645110 0
1645251 0
1645298 0
1645307 267
1645419 0
1645461 0
1645594 0
1645681 0
1645719 0
1645723 0
1645729 0
1645744 0
1645764 0
1646054 0
1646120 229
1646149 395
1646172 268
1646209 661
1646223 0
1646278 0
1646501 0
1646543 0
1646626 0
1646729 134
1646799 0
1646928 227
1647082 0
1647088 0
1647289 0
1647358 0
1647398 0
1647401 0
1647410 0
1647421 0
1647437 0
1647439 0
1647479 0
1647485 0
1647495 0
1647519 0
1647532 0
1647540 0
1647545 0
1647561 0
1647564 0
1647582 0
1647609 0
1647613 0
1647655 0
1647724 0
1647733 0
1647737 0
1647863 0
1647957 0
1647981 0
1648035 0
1648093 0
1648159 0
1648162 0
1648240 0
1648276 0
1648295 0
1648336 0
1648351 0
1648392 0
1648456 0
1648488 0
1648511 0
1648515 0
1648573 0
1648648 0
1648708 0
1648762 0
1648792 0
1648801 0
1648837 0
1648903 0
1648936 0
1649026 0
1649197 0
1649274 0
1649296 0
1649302 0
1649380 0
1649473 0
1649702 0
1649737 0
1649739 0
1649788 0
1649881 0
1649922 0
1649942 0
1649997 0
1650222 0
1650303 0
1650305 0
1650546 0
1650563 0
1650643 0
1650733 0
1650875 0
1650899 0
1650922 0
1650998 0
1651206 0
1651301 0
1651343 0
1651361 0
1651376 0
1651454 0
1651484 0
1651611 0
1651740 0
1651768 0
1651839 0
1651974 0
1652016 0
1652213 0
1652247 0
1652266 0
1652334 0
1652366 0
1652412 0
1652464 0
1652593 0
1652697 0
1652792 0
1652816 0
1652867 0
1652951 0
1653009 0
1653105 0
1653140 0
1653226 48
1653342 0
1653626 0
1653797 0
1653905 109
1653932 462
1653968 0
1654039 2
1654166 0
1654196 261
1654211 0
1654268 1
1654391 5
1654397 43
1654421 0
1654491 77
1654556 0
1654584 133
1654661 0
1654720 56
1654751 133
1654782 52
1654799 340
1654811 514
1654890 246
1655087 980
1655147 322
1655327 0
1655414 327
1655442 0
1655492 1418
1655567 411
1655577 15
1655610 844
1655707 0
1655868 75
1655902 0
1655912 0
1656139 2
1656419 64
1656462 262
1656537 71
1656646 30
1656700 3
1656745 0
1656757 87
1656762 3
1656798 0
1656820 0
1656828 1
1656871 0
1656912 72
1656985 29
1657066 0
1657117 18
1657164 322
1657176 144
1657504 0
1657535 0
1657633 350
1657675 0
1657758 39
1657799 12
1657982 471
1658012 214
1658168 0
1658176 0
1658268 4
1658284 0
1658665 307
1658689 77
1658890 0
1658934 292
1658969 0
1659007 49
1659049 32
1659097 9
1659295 461
1659324 117
1659375 158
1659442 133
1659685 37
1659799 0
1659858 27
1659926 0
1659940 27
1660057 272
1660097 406
1660203 46
1660210 76
1660227 0
1660267 169
1660364 11
1660376 0
1660394 587
1660405 428
1660464 970
1660618 706
1660667 622
1660748 0
1660766 22
1660821 0
1660835 0
1660857 0
1661019 5
1661058 0
1661098 105
1661135 0
1661170 61
1661243 11
1661297 171
1661354 149
1661397 153
1661418 158
1661468 0
1661688 254
1661752 371
1661841 0
1661848 0
1661859 0
1662147 54
1662243 900
1662258 0
1662287 31
1662304 0
1662347 59
1662352 384
1662376 0
1662435 0
1662452 0
1662486 1
1662494 169
1662686 0
1662750 52
1662769 40
1662793 0
1662986 129
1663006 0
1663119 29
1663125 0
1663230 144
1663246 0
1663270 0
1663273 0
1663382 0
1663394 0
1663418 0
1663545 0
1663591 0
1663636 0
1663654 0
1663697 0
1663699 0
1663719 0
1663730 0
1663804 0
1663837 0
1663978 0
1663996 0
1664083 0
1664156 0
1664177 0
1664242 0
1664272 0
1664297 0
1664328 0
1664357 0
1664419 0
1664431 0
1664452 0
1664476 0
1664479 0
1664586 0
1664808 0
1664866 0
1664872 0
1664964 0
1664980 0
1665037 0
1665077 0
1665088 0
1665202 0
1665339 0
1665454 0
1665493 0
1665500 0
1665583 0
1665604 0
1665771 0
1665811 0
1665839 0
1665934 0
1665950 0
1665973 0
1665982 0
1666040 0
1666108 0
1666114 0
1666169 12
1666180 20
1666216 0
1666249 0
1666456 0
1666492 0
1666504 0
1666516 0
1666762 0
1666776 0
1666799 0
1666850 0
1666860 0
1666881 0
1666891 0
1666908 0
1666973 0
1667081 0
1667100 0
1667211 0
1667295 0
1667359 0
1667383 0
1667442 0
1667522 0
1667541 0
1667846 0
1667898 0
1667946 0
1668001 0
1668022 0
1668061 0
1668154 0
1668190 0
1668205 0
1668262 0
1668276 0
1668295 0
1668382 0
1668394 0
1668403 518
1668406 221
1668582 0
1668758 148
1668797 270
1668890 271
1668941 646
1668998 0
1669031 142
1669126 83
1669139 195
1669203 122
1669322 0
1669441 0
1669637 0
1669783 0
1669853 0
1669860 0
1669907 0
1669940 0
1669945 0
1669954 0
1670013 0
1670051 0
1670201 0
1670267 0
1670567 0
1670605 0
1671213 0
1671278 0
1671312 0
1671317 581
1671376 555
1671408 0
1671438 0
1671473 0
1671597 0
1671806 0
1671879 0
1671895 0
1672052 0
1672118 0
1672211 0
1672247 0
1672274 0
1672347 0
1672382 539
1672416 178
1672458 40
1672545 0
1672587 0
1672593 4
1672623 0
1672657 0
1672833 18
1672883 440
1673115 90
1673202 949
1673212 506
1673216 187
1673226 139
1673244 0
1673255 138
1673341 291
1673383 411
1673397 258
1673428 546
1673480 0
1673499 0
1673663 0
1673711 0
1673846 0
1673852 0
1673896 0
1673992 0
1674006 0
1674054 0
1674130 0
1674132 0
1674171 0
1674237 0
1674284 0
1674538 0
1674574 0
1674580 0
1674673 0
1674745 0
1674780 0
1674976 0
1675009 0
1675097 0
1675149 0
1675168 0
1675187 0
1675236 0
1675244 0
1675263 0
1675267 0
1675280 0
1675344 0
1675362 0
1675420 0
1675434 0
1675575 0
1675593 0
1675626 0
1675697 0
1675775 0
1675813 0
1675839 0
1675885 0
1675914 0
1675922 0
1675924 0
1676012 0
1676304 247
1676366 77
1676387 197
1676420 339
1676492 81
1676762 40
1676797 143
1676847 26
1676896 504
1676929 49
1676934 71
1676964 0
1677053 0
1677204 263
1677373 94
1677523 520
1677525 1511
1677531 693
1677676 46
1677709 137
1677724 694
1677987 0
1678004 140
1678135 58
1678222 91
1678228 567
1678274 586
1678443 0
1678473 38
1678487 0
1678540 622
1678579 224
1678586 34
1678641 418
1678652 63
1678786 1284
1678836 271
1678906 970
1678930 411
1679014 129
1679060 71
1679103 94
1679106 20
1679190 148
1679216 33
1679280 32
1679316 0
1679400 0
1679431 47
1679433 0
1679468 0
1679481 0
1679526 0
1679529 0
1679541 0
1679557 0
1679622 0
1679624 0
1679642 17
1679684 0
1679719 40
1679746 0
1679763 0
1679772 131
1679774 61
1679812 0
1679870 0
1679877 33
1679885 3
1679908 0
1679956 0
1680002 0
1680037 0
1680068 0
1680092 0
1680156 129
1680160 0
1680189 0
1680227 0
1680242 38
1680283 0
1680342 0
1680498 381
1680507 326
1680595 18
1680669 117
1680718 590
1680721 447
1680840 211
1680930 564
1680948 157
1680964 986
1680988 447
1681004 116
1681015 0
1681038 320
1681065 88
1681130 584
1681206 287
1681242 51
1681272 103
1681287 108
1681307 144
1681322 59
1681348 3
1681354 0
1681464 746
1681622 0
1681630 28
1681658 747
1681738 542
1681838 18
1681844 0
1681921 5
1681979 1
1681996 251
1682059 109
1682061 0
1682080 2
1682086 313
1682089 0
1682093 296
1682130 0
1682170 30
1682188 62
1682249 0
1682294 0
1682331 0
1682580 564
1682622 199
1682892 499
1683007 284
1683088 0
1683277 32
1683507 190
1683567 16
1683613 150
1683825 0
1683885 23
1684002 953
1684055 29
1684131 45
1684186 0
1684188 158
1684227 0
1684275 0
1684287 3
1684317 0
1684356 0
1684425 0
1684584 74
1684680 591
1684686 61
1684731 6
1684779 0
1684824 15
1684848 65
1684903 0
1684937 32
1685030 0
1685271 782
1685274 343
1685460 233
1685575 0
1685648 45
1685727 1221
1685753 0
1685769 63
1685818 290
1686150 59
1686243 331
1686255 0
1686290 0
1686297 0
1686385 0
1686396 244
1686440 484
1686466 30
1686496 215
1686502 102
1686597 895
1686615 11
1686712 11
1686756 133
1686807 484
1686874 4
1687207 153
1687247 136
1687568 104
1687857 19
1687866 1
1687870 56
1687875 61
1687882 0
1687886 40
1687890 50
1687928 995
1688106 513
1688265 261
1688286 28
1688463 1
1688642 1170
1688718 441
1688776 15
1688823 77
1688860 296
1688932 0
1688944 0
1688961 0
1688969 155
1689126 404
1689171 68
1689201 14
1689228 175
1689241 207
1689304 387
1689345 626
1689376 149
1689415 634
1689484 0
1689540 12
1689565 147
1689619 133
1689662 80
1689694 0
1689711 0
1689721 81
1689739 22
1689751 145
1689833 28
1689847 55
1689868 18
1689958 0
1689988 396
1690097 211
1690114 37
1690166 151
1690221 269
1690330 203
1690367 765
1690377 4
1690400 17
1690427 0
1690620 132
1690675 71
1690689 137
1690801 630
1690817 134
1690822 0
1690866 3
1690873 535
1690877 765
1690892 294
1690907 4
1691037 111
1691154 17
1691165 0
1691196 29
1691199 31
1691261 0
1691305 0
1691336 99
1691340 58
1691398 0
1691408 0
1691427 2
1691456 0
1691464 0
1691470 0
1691475 0
1691506 0
1691520 0
1691534 0
1691554 0
1691557 6
1691579 0
1691640 0
1691679 0
1691696 0
1691700 0
1691722 0
1691735 0
1691743 0
1691756 0
1691769 21
1691880 0
1691886 0
1691900 0
1691916 0
1691946 1
1691959 0
1691969 54
1692019 1
1692026 0
1692042 0
1692109 288
1692126 0
1692140 0
1692152 0
1692173 0
1692191 0
1692210 0
1692295 0
1692312 0
1692315 0
1692336 7
1692362 108
1692386 0
1692402 477
1692406 29
1692468 501
1692521 0
1692534 0
1692565 148
1692612 0
1692634 93
1692648 0
1692664 0
1692667 28
1692691 0
1692709 0
1692735 0
1692767 0
1692775 0
1692798 0
1692810 0
1692849 0
1692870 160
1692922 0
1692997 0
1693025 0
1693038 0
1693073 0
1693079 0
1693211 0
1693224 0
1693227 0
1693273 0
1693286 0
1693319 0
1693368 0
1693398 55
1693403 122
1693410 0
1693423 0
1693450 9
1693467 1
1693517 0
1693541 34
1693553 0
1693560 1
1693582 0
1693584 0
1693617 0
1693626 0
1693634 0
1693700 25
1693715 0
1693725 0
1693760 38
1693767 0
1693782 0
1693837 385
1693845 0
1693875 0
1693889 13
1693900 0
1693919 0
1693961 0
1693975 243
1693991 257
1694050 1168
1694086 89
1694138 188
1694174 271
1694191 97
1694193 699
1694245 21
1694248 241
1694255 26
1694258 364
1694345 0
1694356 106
1694370 0
1694407 0
1694422 0
1694438 8
1694463 0
1694465 0
1694546 66
1694651 2
1694750 43
1694794 441
1694835 0
1694883 44
1694897 700
1694908 199
1694929 536
1694983 269
1695027 0
1695086 332
1695110 173
1695242 58
1695255 0
1695274 9
1695284 0
1695335 32
1695337 77
1695339 194
1695371 75
1695412 0
1695422 0
1695458 0
1695461 0
1695476 0
1695484 0
1695494 0
1695532 0
1695572 0
1695586 0
1695643 0
1695660 0
1695675 0
1695688 0
1695699 0
1695732 0
1695800 1
1695834 2
1695867 197
1695888 0
1695891 0
1695929 0
1695957 0
1695977 0
1695986 0
1696016 0
1696039 0
1696058 182
1696061 0
1696094 0
1696110 0
1696210 0
1696227 3
1696229 220
1696246 75
1696294 11
1696340 20
1696366 456
1696370 0
1696378 1
1696388 82
1696399 0
1696528 219
1696531 0
1696626 189
1696628 281
1696718 131
1696722 277
1696740 74
1696749 0
1696774 0
1696828 7
1696830 0
1696839 0
1696848 0
1696862 0
1696873 0
1696902 0
1696929 0
1696988 0
1696995 0
1697026 0
1697034 0
1697054 0
1697069 0
1697100 0
1697151 0
1697162 0
1697216 0
1697258 0
1697267 28
1697317 0
1697319 0
1697334 0
1697373 0
1697387 95
1697391 0
1697439 0
1697444 0
1697451 0
1697504 16
1697511 0
1697591 0
1697607 2
1697609 0
1697625 0
1697644 0
1697741 94
1697761 0
1697770 67
1697817 114
1697849 365
1697881 0
1697889 0
1697933 86
1697983 164
1698007 0
1698030 29
1698051 866
1698096 157
1698105 571
1698161 301
1698208 224
1698252 1
1698266 565
1698269 996
1698331 162
1698338 313
1698363 78
1698375 136
1698485 209
1698521 0
1698555 439
1698558 1162
1698628 0
1698662 113
1698668 34
1698735 0
1698748 0
1698817 147
1698895 1
1698925 0
1698989 46
1699056 923
1699073 0
1699202 628
1699217 0
1699230 764
1699274 81
1699290 235
1699295 198
1699335 0
1699346 0
1699359 307
1699404 580
1699429 15
1699466 156
1699497 688
1699515 977
1699685 0
1699726 31
1699796 492
1699826 556
1699911 42
1699919 260
1699938 548
1699952 0
1699968 10
1699992 43
1700004 0
1700078 0
1700091 0
1700153 0
1700157 6
1700163 0
1700185 17
1700226 0
1700229 16
1700274 0
1700325 0
1700423 410
1700580 78
1700663 0
1700692 0
1700713 0
1700717 0
1700725 0
1700742 0
1700805 0
1700853 0
1700927 0
1700955 0
1700997 0
1701040 203
1701051 0
1701080 0
1701091 227
1701149 235
1701158 268
1701178 16
1701235 828
1701267 432
1701298 545
1701360 11
1701381 106
1701442 172
1701454 413
1701473 32
1701494 7
1701596 348
1701612 515
1701662 294
1701672 135
1701698 836
1701731 221
1701811 1209
1701895 365
1702028 0
1702058 44
1702100 54
1702293 265
1702333 120
1702379 1465
1702383 743
1702441 107
1702722 0
1702863 0
1702937 366
1702999 0
1703009 1993
1703012 767
1703119 379
1703149 71
1703212 441
1703254 912
1703320 657
1703449 810
1703515 2
1703530 439
1703548 518
1703554 89
1703572 67
1703584 44
1703601 0
1703694 0
1703710 1215
1703712 306
1703746 115
1703758 335
1703890 134
1703911 587
1704141 0
1704181 0
1704345 0
1704453 0
1704528 0
1704621 0
1704684 0
1704789 0
1704886 0
1704891 0
1704893 0
1704964 0
1705029 0
1705118 0
1705214 73
1705454 5
1705479 0
1705525 0
1705643 0
1705699 0
1705808 33
1705853 39
1705859 0
1705876 0
1705880 1224
1705891 65
1705913 0
1706035 0
1706053 0
1706093 40
1706188 892
1706269 0
1706290 6
1706381 0
1706411 4
1706441 18
1706476 0
1706501 0
1706566 0
1706606 41
1706644 0
1706676 339
1706724 122
1706771 7
1706869 0
1706878 31
1706992 78
1707047 0
1707069 17
1707093 447
1707118 0
1707201 4
1707279 0
1707314 88
1707386 7
1707407 0
1707455 43
1707493 0
1707914 135
1707977 88
1708016 1
1708034 123
1708147 0
1708216 894
1708238 0
1708265 61
1708355 0
1708367 114
1708478 0
1708571 436
1708643 136
1708663 836
1708665 0
1708753 0
1708781 0
1708788 0
1708793 12
1708804 0
1708829 0
1708835 0
1708854 355
1708857 288
1709022 0
1709064 670
1709199 58
1709205 0
1709211 0
1709226 0
1709256 0
1709299 0
1709495 32
1709505 0
1709527 29
1709550 58
1709589 115
1709612 0
1709626 3
1709672 15
1709697 0
1709719 98
1709754 140
1709937 43
1709948 102
1710076 0
1710090 0
1710149 227
1710243 76
1710247 30
1710470 0
1710601 0
1710682 0
1710689 93
1710695 0
1710701 0
1710713 0
1710813 176
1710897 30
1710986 0
1711033 15
1711049 42
1711064 162
1711167 836
1711175 61
1711187 0
1711277 317
1711304 10
1711338 294
1711343 102
1711397 5
1711505 47
1711523 226
1711554 209
1711562 126
1711625 844
1711645 82
1711661 265
1711734 65
1711881 190
1711941 22
1711964 414
1712006 0
1712035 0
1712044 669
1712066 509
1712076 457
1712096 182
1712160 92
1712234 228
1712295 17
1712382 0
1712389 0
1712438 0
1712440 0
1712454 0
1712471 102
1712504 0
1712530 114
1712538 0
1712544 0
1712637 4
1712692 77
1712805 0
1712812 14
1712821 29
1712868 0
1712898 7
1712908 62
1712911 2
1712920 0
1712971 202
1713002 197
1713077 4
1713108 0
1713147 0
1713191 246
1713287 273
1713298 75
1713320 107
1713322 484
1713359 79
1713439 170
1713553 111
1713588 215
1713715 0
1713741 0
1713828 144
1714018 53
1714051 124
1714106 252
1714231 32
1714254 1201
1714262 218
1714301 32
1714321 518
1714374 278
1714392 27
1714437 99
1714457 0
1714828 269
1714871 75
1714873 196
1714920 43
1714943 0
1714946 0
1714991 0
1715015 0
1715021 0
1715034 0
1715054 0
1715061 0
1715063 0
1715108 0
1715113 0
1715143 0
1715154 3
1715157 7
1715167 0
1715201 0
1715224 0
1715257 0
1715316 0
1715585 32
1715667 100
1715696 0
1715788 43
1715821 233
1715904 646
1715981 237
1716023 427
1716224 125
1716348 31
1716396 588
1716774 512
1716783 0
1716791 57
1716807 135
1716841 65
1716966 0
1717262 42
1717308 0
1717567 0
1717617 0
1717623 325
1717660 0
1717669 145
1717687 83
1717722 0
1717804 24
1717919 59
1717923 37
1717968 137
1718028 0
1718085 0
1718100 127
1718146 422
1718181 391
1718197 338
1718211 211
1718364 179
1718430 497
1718593 0
1718644 302
1718667 33
1718676 128
1718747 24
1718882 287
1719065 41
1719128 0
1719218 575
1719309 43
1719335 101
1719460 2
1719473 0
1719718 0
1719789 128
1719852 0
1719866 248
1719968 0
1720020 2
1720046 0
1720074 0
1720119 0
1720146 0
1720151 1
1720192 225
1720245 0
1720321 0
1720378 0
1720407 0
1720425 0
1720521 0
1720552 0
1720572 0
1720581 0
1720599 104
1720631 0
1720653 0
1720718 0
1720724 0
1720757 0
1720800 0
1720936 0
1720971 0
1721088 0
1721141 0
1721210 24
1721306 1
1721365 0
1721444 0
1721509 0
1721555 0
1721561 59
1721614 0
1721684 29
1721687 4
1721717 531
1721800 44
1721903 60
1721964 44
1722243 9
1722281 19
1722287 130
1722308 82
1722471 0
1722480 0
1722516 59
1722617 59
1722675 0
1722780 158
1722937 0
1722956 58
1723076 446
1723110 573
1723257 0
1723305 1112
1723367 77
1723374 129
1723417 395
1723425 224
1723472 2
1723533 0
1723587 179
1723650 0
1723767 0
1724001 0
1724131 1001
1724141 284
1724226 53
1724325 349
1724445 1439
1724491 109
1724576 37
1724722 0
1724860 0
1724967 131
1724991 73
1725043 20
1725111 151
1725143 90
1725189 608
1725221 145
1725381 165
1725385 508
1725404 178
1725434 805
1725558 23
1725698 33
1725709 76
1725804 24
1725840 0
1725993 0
1726034 188
1726062 646
1726065 200
1726077 143
1726113 336
1726116 100
1726205 427
1726268 0
1726414 0
1726535 22
1726542 0
1726703 10
1726809 0
1726874 70
1726920 457
1727044 0
1727142 69
1727197 0
1727394 50
1727396 66
1727415 16
1727473 25
1727511 0
1727548 0
1727591 0
1727772 6
1727786 0
1727818 61
1727836 0
1727863 35
1727867 65
1727901 17
1727949 0
1727981 0
1727987 108
1727991 144
1727998 0
1728050 116
1728116 0
1728169 0
1728177 0
1728228 198
1728231 15
1728346 71
1728359 150
1728367 107
1728379 0
1728403 4
1728433 61
1728459 41
1728513 0
1728538 0
1728554 2
1728556 95
1728579 586
1728650 0
1728653 0
1728672 0
1728674 0
1728677 204
1728755 76
1728792 0
1728796 0
1728829 0
1728888 0
1728929 0
1729023 206
1729078 48
1729166 191
1729193 211
1729265 218
1729285 373
1729364 221
1729484 52
1729490 36
1729574 667
1729583 11
1729634 6
1729701 334
1729724 334
1729762 14
1729810 153
1729824 166
1729947 5
1729999 0
1730015 0
1730024 0
1730026 0
1730044 0
1730174 0
1730193 5
1730196 0
1730226 50
1730280 2
1730296 0
1730350 392
1730424 0
1730470 0
1730501 0
1730525 0
1730529 0
1730539 0
1730642 168
1730664 26
1730692 121
1730756 0
1730918 18
1730967 49
1731031 0
1731114 0
1731221 99
1731246 0
1731288 0
1731321 0
1731361 0
1731372 71
1731392 0
1731404 8
1731439 0
1731473 0
1731482 0
1731520 180
1731554 492
1731638 0
1731650 18
1731675 15
1731694 0
1731707 1
1731730 73
1731775 0
1731784 0
1731790 189
1731878 80
1731890 0
1732181 0
1732187 0
1732307 0
1732321 140
1732357 0
1732419 26
1732452 0
1732548 55
1732597 0
1732707 116
1732774 0
1732791 314
1732897 0
1732931 0
1732939 0
1733054 0
1733117 54
1733129 0
1733187 0
1733261 111
1733378 277
1733441 26
1733557 153
1733562 0
1733567 0
1733570 0
1733580 0
1733590 0
1733597 0
1733653 190
1733735 41
1733796 0
1733826 232
1733849 0
1733878 5
1733922 239
1733994 86
1734115 0
1734442 0
1734615 186
1734745 0
1734822 0
1734890 153
1734902 252
1734908 334
1735009 141
1735035 142
1735047 84
1735084 155
1735095 512
1735112 197
1735154 31
1735244 90
1735291 0
1735300 0
1735320 6
1735347 153
1735427 83
1735442 217
1735486 19
1735509 0
1735521 0
1735534 0
1735544 365
1735602 317
1735631 0
1735704 261
1735722 54
1735739 470
1735799 0
1735892 0
1735922 2561
1735964 815
1736001 435
1736004 631
1736010 466
1736168 150
1736210 0
1736278 34
1736340 53
1736349 360
1736420 0
1736527 0
1736534 0
1736594 0
1736654 0
1736663 0
1736699 0
1736720 0
1736744 0
1736752 0
1736762 0
1736869 0
1736912 0
1736933 0
1736937 0
1736975 0
1736996 0
1737050 0
1737059 0
1737074 0
1737134 0
1737159 0
1737204 0
1737215 0
1737273 0
1737290 0
1737294 0
1737324 0
1737350 0
1737392 0
1737422 0
1737440 0
1737474 0
1737489 0
1737520 0
1737533 0
1737571 0
1737629 0
1737737 0
1737749 0
1737772 0
1737785 0
1737846 0
1737866 0
1737944 0
1737952 0
1737966 0
1737989 0
1738007 0
1738044 0
1738070 0
1738117 0
1738178 0
1738193 0
1738229 0
1738253 0
1738280 0
1738397 0
1738407 0
1738553 0
1738571 0
1738588 0
1738625 0
1738627 0
1738682 0
1738687 0
1738735 0
1738742 0
1738800 0
1738863 0
1739016 0
1739034 0
1739107 0
1739147 0
1739181 0
1739250 0
1739303 0
1739452 0
1739566 0
1739625 0
1739665 41
1739708 0
1739736 1
1739800 13
1739810 199
1739818 0
1739828 133
1739979 165
1739994 360
1740081 39
1740103 0
1740337 0
1740382 40
1740493 95
1740715 291
1740739 0
1740762 0
1740791 84
1740936 122
1741173 147
1741186 117
1741269 0
1741305 0
1741348 0
1741382 0
1741543 0
1741597 0
1741710 0
1741859 0
1741867 0
1741904 0
1741971 0
1742028 0
1742091 0
1742135 0
1742218 115
1742227 18
1742315 167
1742401 0
1742441 0
1742474 0
1742508 0
1742578 0
1742737 0
1742797 0
1742827 10
1743075 0
1743097 0
1743205 0
1743284 0
1743307 0
1743334 0
1743355 0
1743474 0
1743481 0
1743604 0
1743623 0
1743721 0
1743746 0
1743752 0
1743845 160
1743866 46
1743956 708
1743998 22
1744064 167
1744083 950
1744184 265
1744249 481
1744305 0
1744382 0
1744390 0
1744578 329
1744620 11
1744622 225
1744692 60
1744711 444
1744739 1176
1744790 11
1744828 75
1744872 2
1744894 57
1744903 33
1744974 0
1745003 681
1745006 524
1745056 209
1745080 50
1745151 0
1745163 1
1745353 166
1745391 0
1745404 0
1745520 60
1745538 0
1745562 8
1745627 0
1745682 810
1745782 336
1745814 320
1745959 50
1745963 171
1746206 134
1746303 8
1746339 335
1746452 0
1746550 959
1746552 132
1746562 0
1746570 308
1746662 0
1746771 64
1746794 108
1746959 0
1746970 713
1747070 27
1747144 0
1747154 45
1747183 95
1747386 42
1747459 441
1747599 217
1747616 224
1747618 109
1747624 0
1747631 16
1747679 229
1747693 1
1747748 0
1747865 0
1747916 0
1748006 0
1748264 0
1748378 0
1748480 0
1748483 0
1748579 0
1748714 0
1748732 0
1748771 0
1748801 0
1748820 0
1748867 0
1748962 0
1749002 0
1749101 0
1749212 0
1749261 0
1749272 0
1749416 0
1749520 0
1749566 0
1749679 0
1749689 0
1749728 0
1749766 0
1749815 0
1749830 0
1749872 0
1749897 0
1750034 0
1750064 0
1750079 0
1750091 0
1750106 0
1750118 0
1750153 0
1750172 0
1750268 0
1750300 0
1750364 0
1750635 0
1750658 0
1750886 0
1750895 0
1751246 467
1751298 0
1751337 192
1751446 0
1751462 0
1751517 80
1751545 0
1751584 0
1751614 0
1751619 0
1751663 0
1751748 0
1751809 107
1751821 0
1751833 0
1751917 0
1752001 0
1752007 0
1752115 112
1752139 0
1752142 0
1752178 0
1752203 0
1752211 21
1752268 4
1752295 0
1752349 0
1752364 0
1752433 2
1752460 55
1752469 0
1752478 0
1752480 154
1752508 542
1752510 326
1752529 0
1752600 120
1752610 2
1752640 0
1752679 0
1752873 0
1752915 322
1753052 0
1753119 447
1753406 0
1753441 17
1753451 0
1753552 3604
1753578 0
1753685 350
1753701 50
1753726 41
1753825 0
1753876 454
1753906 495
1753954 673
1754046 127
1754098 1150
1754127 421
1754196 383
1754289 46
1754411 0
1754528 106
1754675 113
1754776 97
1754817 472
1754850 0
1754902 0
1754924 0
1754940 78
1755081 183
1755083 13
1755126 17
1755229 11
1755262 227
1755298 115
1755342 91
1755366 337
1755393 168
1755439 0
1755501 0
1755527 0
1755549 0
1755574 0
1755649 27
1755730 0
1755737 328
1755820 41
1755933 0
1755942 0
1755969 0
1755979 0
1755989 0
1755992 0
1756000 17
1756076 152
1756105 240
1756147 0
1756171 4
1756213 82
1756294 0
1756428 0
1756522 158
1756526 70
1756630 183
1756693 80
1756713 44
1756892 93
1757014 159
1757090 38
1757124 2
1757255 79
1757276 65
1757388 184
1757404 0
1757437 732
1757452 13
1757537 99
1757585 35
1757607 113
1757707 0
1757748 0
1757795 40
1757889 0
1757995 2
1758116 31
1758134 2
1758151 288
1758180 26
1758196 0
1758273 345
1758348 0
1758371 197
1758458 0
1758464 34
1758476 356
1758517 159
1758558 142
1758596 312
1758611 22
1758615 149
1758666 37
1758686 0
1758723 0
1758732 0
1758740 3
1758766 0
1758795 0
1758797 44
1758829 135
1758911 0
1758984 0
1758990 0
1759039 0
1759081 15
1759085 66
1759345 0
1759376 0
1759390 60
1759421 41
1759430 1168
1759468 0
1759507 128
1759555 338
1759611 99
1759623 216
1759629 57
1759681 33
1759685 136
1759831 23
1759881 685
1759900 0
1759918 0
1759972 464
1760116 96
1760184 0
1760205 203
1760229 255
1760286 441
1760299 107
1760331 0
1760371 628
1760417 40
1760473 0
1760502 0
1760724 790
1760778 30
1760873 149
1760923 1495
1760927 1236
1760964 0
1760969 0
1760979 0
1760996 253
1761001 279
1761019 32
1761032 1
1761070 0
1761085 26
1761108 235
1761118 6
1761168 4
1761248 0
1761401 69
1761417 326
1761490 131
1761498 95
1761574 483
1761651 0
1761656 0
1761687 77
1761714 44
1761727 0
1761738 0
1761818 0
1761856 33
1761904 314
1761953 89
1761957 114
1761978 392
1762059 181
1762130 0
1762193 0
1762260 190
1762311 119
1762333 0
1762373 0
1762475 0
1762485 64
1762539 0
1762541 378
1762664 426
1762854 63
1762925 0
1762935 610
1762965 1153
1763010 1052
1763012 1014
1763102 24
1763139 0
1763187 14
1763247 105
1763319 427
1763328 140
1763391 0
1763403 228
1763477 0
1763522 0
1763547 0
1763584 0
1763620 0
1763622 0
1763627 0
1763638 0
1763725 0
1763761 0
1763765 0
1763806 0
1763851 0
1763909 0
1763954 0
1764046 0
1764205 0
1764215 0
1764289 0
1764418 0
1764466 0
1764559 0
1764603 0
1764629 0
1764700 0
1764706 0
1764715 610
1764758 0
1764769 0
1764867 16
1765012 58
1765049 111
1765086 63
1765151 0
1765221 0
1765225 0
1765280 12
1765311 20
1765353 1
1765424 0
1765437 38
1765445 73
1765459 0
1765468 76
1765593 0
1765603 25
1765668 0
1765819 0
1765906 0
1765908 0
1765962 0
1766019 0
1766094 0
1766112 0
1766130 6
1766163 2
1766166 67
1766186 0
1766194 0
1766241 0
1766461 81
1766463 0
1766497 0
1766538 6
1766559 51
1766664 0
1766682 22
1766700 0
1766775 0
1766841 46
1766975 14
1766999 356
1767003 0
1767009 0
1767077 153
1767125 0
1767249 0
1767258 20
1767385 0
1767455 0
1767496 0
1767559 0
1767570 48
1767599 0
1767778 0
1768123 0
1768130 22
1768182 0
1768281 0
1768303 0
1768315 0
1768427 30
1768480 798
1768551 0
1768570 0
1768605 0
1768684 0
1768701 0
1768843 0
1768879 0
1769010 0
1769037 294
1769068 331
1769196 0
1769205 0
1769260 42
1769305 0
1769316 0
1769335 0
1769407 0
1769417 0
1769432 0
1769447 0
1769475 0
1769499 0
1769534 0
1769563 0
1769637 0
1769666 0
1769765 0
1769871 0
1769916 0
1769935 0
1769953 0
1770011 0
1770109 0
1770163 62
1770215 0
1770247 0
1770288 0
1770313 47
1770334 0
1770382 32
1770556 0
1770620 0
1770637 407
1770667 0
1770670 134
1770739 38
1770807 0
1770838 65
1770874 58
1770883 0
1770921 0
1771009 5
1771034 0
1771075 19
1771080 118
1771093 62
1771117 60
1771157 808
1771219 515
1771225 1130
1771270 0
1771348 0
1771378 725
1771393 286
1771452 334
1771510 63
1771528 4
1771554 65
1771612 72
1771634 423
1771701 18
1771731 0
1771778 0
1771792 0
1771804 0
1771954 0
1772013 0
1772076 0
1772139 0
1772149 0
1772205 0
1772319 0
1772469 0
1772554 0
1772673 0
1772678 49
1772709 0
1772726 0
1772778 0
1772817 0
1772826 0
1772864 0
1772899 0
1772960 8
1773020 0
1773141 0
1773144 0
1773159 0
1773183 0
1773215 0
1773240 0
1773279 0
1773315 0
1773337 0
1773384 0
1773400 0
1773420 39
1773423 0
1773479 0
1773563 0
1773565 0
1773605 0
1773650 0
1773738 0
1773751 24
1773766 0
1773840 192
1773845 41
1773929 0
1774136 0
1774214 50
1774216 9
1774247 0
1774304 55
1774333 9
1774349 0
1774355 9
1774401 0
1774505 40
1774628 74
1774706 0
1774722 0
1774758 17
1774792 0
1774861 0
1774870 174
1774890 0
1774897 0
1774957 610
1775038 397
1775044 298
1775047 694
1775064 0
1775129 715
1775154 150
1775163 0
1775169 69
1775174 610
1775178 1705
1775196 0
1775211 56
1775244 7
1775349 0
1775378 19
1775464 0
1775630 0
1775803 0
1775860 0
1775883 0
1775974 0
1775986 0
1776075 0
1776097 0
1776130 0
1776256 0
1776462 0
1776610 0
1776625 0
1776627 0
1776689 0
1776849 0
1776941 0
1777029 0
1777362 41
1777369 0
1777375 0
1777760 0
1778060 0
1778428 0
1778574 0
1778624 0
1779034 0
1779099 0
1779230 0
1779354 0
1779778 0
1779804 6
1779912 0
1779936 0
1779980 0
1780014 16
1780239 119
1780271 8
1780438 28
1780506 0
1780540 12
1780608 0
1780635 0
1780640 0
1780644 0
1780651 0
1780907 0
1781052 0
1781117 0
1781283 0
1781346 0
1781634 0
1781868 0
1782029 2
1782064 0
1782084 0
1782125 0
1782166 0
1782183 0
1782195 0
1782291 74
1782394 0
1782529 42
1782599 38
1782621 0
1782670 0
1782739 0
1782937 2
1782981 0
1783002 0
1783129 0
1783248 0
1783253 0
1783257 0
1783350 0
1783385 0
1783451 34
1783479 300
1783635 114
1783674 29
1783691 85
1783783 131
1783820 0
1783920 422
1783957 12
1783999 1
1784009 3
1784117 19
1784198 1063
1784243 21
1784333 122
1784368 22
1784372 0
1784429 0
1784431 0
1784440 126
1784454 0
1784489 51
1784498 0
1784530 0
1784576 0
1784626 0
1784673 329
1784676 53
1784731 52
1784753 0
1784791 244
1784807 5
1784905 101
1784946 0
1784968 0
1784994 523
1785070 0
1785112 0
1785118 0
1785206 0
1785221 0
1785262 0
1785270 0
1785304 0
1785307 0
1785410 0
1785424 0
1785532 0
1785550 59
1785622 0
1785770 0
1785781 0
1785788 0
1785884 0
1785896 0
1785937 139
1785996 28
1786038 28
1786211 0
1786223 9
1786410 50
1786496 0
1786515 839
1786573 0
1786585 15
1786592 70
1786614 0
1786705 0
1786734 0
1786825 0
1786887 0
1786916 0
1786947 0
1786974 0
1787132 0
1787219 0
1787252 0
1787309 0
1787360 0
1787403 0
1787514 52
1787574 78
1787598 48
1787790 0
1787803 1007
1787805 1382
1787813 71
1787857 445
1787952 65
1788015 15
1788137 204
1788209 75
1788318 135
1788366 19
1788404 228
1788471 405
1788493 0
1788498 0
1788543 23
1788691 32
1788768 33
1788784 113
1788826 115
1788847 240
1788891 114
1789158 153
1789198 67
1789206 58
1789225 272
1789296 151
1789321 89
1789345 88
1789507 0
1789591 25
1789687 0
1789824 8
1789831 0
1789847 0
1789886 77
1789898 140
1789902 155
1789967 258
1790012 170
1790037 0
1790123 428
1790188 0
1790193 133
1790278 0
1790426 0
1790609 0
1790771 0
1790827 0
1790909 0
1791060 0
1791083 0
1791134 0
1791241 0
1791296 0
1791331 659
1791385 0
1791394 0
1791414 0
1791765 81
1791806 124
1791969 193
1792026 1088
1792117 988
1792119 528
1792164 43
1792196 187
1792233 228
1792329 71
1792376 7
1792476 244
1792626 106
1792651 546
1792653 850
1792695 313
1792721 31
1792744 72
1792859 8
1792944 244
1793066 188
1793079 238
1793130 0
1793214 0
1793226 440
1793267 0
1793273 443
1793364 893
1793409 186
1793490 2443
1793508 454
1793521 0
1793551 83
1793607 0
1793625 210
1793735 692
1793741 292
1793796 42
1793875 0
1793886 0
1793896 185
1793903 262
1793948 8
1793962 2
1794045 105
1794059 0
1794067 16
1794147 0
1794178 0
1794196 8
1794257 0
1794259 0
1794403 267
1794468 132
1794546 342
1794695 0
1794717 25
1794719 0
1794828 0
1794915 0
1794970 0
1795173 0
1795363 0
1795465 0
1795467 0
1795504 0
1795659 0
1795702 0
1795955 0
1795969 0
1796046 0
1796066 0
1796087 0
1796098 0
1796263 0
1796305 0
1796322 0
1796325 0
1796353 0
1796402 0
1796607 0
1796705 0
1796825 0
1796841 0
1796855 0
1796882 0
1796949 0
1797059 0
1797116 0
1797156 0
1797290 0
1797372 0
1797395 0
1797460 0
1797601 0
1797657 0
1797798 0
1797804 0
1797838 0
1797849 0
1797896 0
1797935 0
1797944 0
1798162 0
1798183 0
1798239 251
1798243 415
1798267 0
1798281 0
1798286 0
1798405 95
1798451 328
1798481 46
1798518 0
1798545 0
1798554 42
1798599 546
1798708 567
1798795 99
1798900 480
1798951 93
1799011 980
1799068 0
1799081 0
1799252 587
1799293 32
1799314 276
1799364 126
1799368 133
1799376 0
1799401 223
1799459 0
1799510 418
1799520 415
1799531 67
1799562 0
1799588 0
1799594 0
1799686 0
1799959 0
1799967 0
1799991 0
1800055 0
1800180 0
1800249 0
1800323 0
1800374 0
1800476 0
1800576 0
1800690 0
1800712 0
1800792 0
1800877 0
1800919 0
1800958 0
1800968 0
1800984 0
1800996 0
1801030 0
1801094 0
1801139 0
1801182 0
1801224 0
1801249 0
1801266 0
1801274 0
1801411 0
1801417 0
1801446 0
1801459 0
1801505 0
1801553 0
1801622 0
1801633 0
1801676 0
1801779 0
1801880 0
1801925 0
1802025 0
1802061 0
1802076 0
1802088 0
1802103 0
1802130 0
1802167 0
1802306 0
1802387 0
1802401 0
1802412 0
1802445 0
1802467 0
1802545 0
1802565 0
1802581 0
1802683 0
1802694 0
1802740 0
1802758 0
1802768 0
1802918 0
1803096 0
1803111 0
1803165 0
1803256 0
1803282 31
1803289 0
1803307 0
1803384 0
1803520 0
1803532 0
1803542 0
1803760 0
1803769 0
1803806 0
1803981 0
1804029 137
1804155 84
1804181 0
1804286 0
1804315 16
1804414 335
1804416 0
1804454 1
1804549 0
1804646 0
1804661 0
1804709 0
1804829 18
1804846 59
1804856 0
1804896 0
1805000 0
1805133 0
1805163 0
1805356 0
1805499 0
1805691 0
1805709 0
1805784 0
1805809 0
1805812 0
1805909 0
1805946 0
1805984 0
1805998 20
1806023 0
1806106 242
1806239 327
1806281 1
1806296 0
1806538 264
1806656 67
1806703 626
1806752 9
1807033 111
1807053 21
1807237 23
1807299 0
1807328 0
1807387 249
1807503 24
1807656 262
1807685 53
1807696 328
1807742 0
1807762 9
1807774 14
1807864 0
1807884 94
1808023 0
1808052 0
1808106 0
1808156 0
1808238 0
1808305 0
1808485 0
1808540 0
1808608 0
1808626 0
1808719 0
1808735 0
1808752 0
1808758 0
1808762 0
1808778 0
1808831 0
1809031 0
1809049 0
1809217 0
1809235 0
1809294 0
1809307 0
1809352 0
1809358 0
1809451 39
1809648 0
1809752 0
1809851 0
1809962 0
1810051 0
1810173 35
1810379 0
1810422 0
1810480 0
1810615 0
1810725 0
1810749 0
1810803 0
1810856 0
1810930 0
1810961 0
1811016 0
1811056 0
1811104 0
1811211 0
1811259 0
1811299 0
1811319 0
1811343 0
1811414 0
1811565 0
1811599 0
1811721 0
1811724 0
1811735 0
1811885 0
1811917 0
1812021 0
1812084 0
1812138 0
1812212 0
1812250 0
1812388 0
1812446 0
1812461 0
1812501 0
1812523 0
1812542 0
1812622 0
1812627 0
1812649 0
1812669 0
1812680 0
1812701 0
1812899 0
1812993 0
1813052 0
1813095 0
1813111 0
1813149 0
1813155 0
1813189 0
1813191 0
1813219 0
1813232 0
1813246 0
1813260 0
1813336 0
1813387 0
1813398 0
1813414 0
1813490 0
1813593 0
1813612 0
1813630 0
1813647 0
1813672 0
1813765 0
1813790 0
1813807 0
1813855 0
1813867 0
1813920 0
1813965 0
1813981 0
1814038 838
1814225 221
1814280 0
1814620 200
1814707 214
1814731 361
1814746 76
1814755 16
1814760 142
1814781 0
1814850 958
1814860 40
1814924 0
1815260 473
1815370 0
1815382 506
1815391 0
1815409 89
1815430 97
1815538 150
1815549 178
1815638 120
1815691 0
1815710 0
1815735 194
1815755 155
1815792 437
1815794 75
1815807 681
1815820 133
1815873 263
1815987 0
1816059 0
1816079 0
1816089 0
1816160 0
1816175 442
1816309 0
1816330 0
1816346 0
1816513 0
1816523 0
1816922 0
1816958 0
1817132 0
1817140 0
1817254 0
1817322 0
1817349 0
1817503 0
1817605 20
1817626 320
1817652 87
1817661 45
1817781 0
1817796 313
1817868 708
1817916 198
1817954 1362
1818016 0
1818050 36
1818104 283
1818126 0
1818155 258
1818180 452
1818227 280
1818262 361
1818365 111
1818476 130
1818515 51
1818549 561
1818561 0
1818657 0
1818684 530
1818779 3
1818912 178
1818975 0
1819148 0
1819159 0
1819166 73
1819341 0
1819375 0
1819396 0
1819525 0
1819586 0
1819596 0
1819649 0
1819689 107
1819773 0
1819867 0
1819899 271
1819901 151
1819907 8
1819943 140
1819953 0
1820038 51
1820086 0
1820103 0
1820406 0
1820415 0
1820452 89
1820481 0
1820599 0
1820659 0
1820670 0
1820674 0
1820791 0
1821019 0
1821181 0
1821229 0
1821253 0
1821377 0
1821381 0
1821443 0
1821927 0
1821956 0
1821981 0
1821984 0
1822205 0
1822279 0
1822468 0
1822485 0
1822536 0
1822728 0
1822781 0
1822787 0
1822818 0
1822864 13
1822927 0
1822939 0
1822967 0
1823025 0
1823097 0
1823154 0
1823283 93
1823287 0
1823396 0
1823433 0
1823448 0
1823505 0
1823524 0
1823534 0
1823577 0
1823618 0
1823666 7
1823733 0
1823795 0
1823808 0
1823862 0
1823907 0
1823957 0
1824109 0
1824138 20
1824162 0
1824185 0
1824283 0
1824338 0
1824395 0
1824434 151
1824454 83
1824524 63
1824559 108
1824566 0
1824669 0
1824751 0
1824875 0
1824899 0
1824926 0
1824948 0
1825001 0
1825086 0
1825223 37
1825236 0
1825338 0
1825415 0
1825640 0
1825745 0
1825758 0
1825822 0
1825838 0
1825851 0
1825904 1
1825907 16
1825928 0
1825940 0
1825943 3
1825964 1
1826094 44
1826198 205
1826399 0
1826410 814
1826445 83
1826587 535
1826601 0
1826668 103
1826687 397
1826701 186
1826722 1800
1826768 100
1826855 634
1827000 420
1827041 3397
1827107 159
1827150 208
1827206 397
1827210 0
1827240 843
1827333 169
1827367 0
1827403 76
1827435 35
1827490 0
1827502 0
1827550 0
1827617 1151
1827636 1463
1827667 573
1827690 404
1827722 247
1827745 36
1827754 67
1827772 1
1827801 551
1827836 196
1827913 715
1827950 504
1827957 371
1827969 17
1827976 0
1828080 0
1828103 245
1828108 211
1828291 677
1828431 171
1828510 635
1828517 231
1828613 214
1828828 0
1828866 344
1829136 43
1829169 379
1829186 853
1829203 0
1829217 0
1829290 0
1829319 0
1829329 0
1829479 0
1829514 0
1829534 89
1829592 189
1829628 114
1829820 0
1829892 35
1829988 104
1830004 88
1830028 20
1830045 565
1830140 27
1830323 0
1830341 0
1830356 0
1830397 430
1830455 783
1830507 0
1830572 0
1830587 0
1830652 322
1830673 348
1830755 0
1830812 0
1830914 0
1830923 0
1831082 0
1831151 0
1831177 0
1831211 0
1831225 0
1831232 0
1831270 0
1831284 0
1831328 0
1831642 0
1831702 0
1831729 0
1831735 0
1831769 0
1831777 0
1831824 0
1831837 0
1831937 0
1831991 0
1832059 0
1832139 0
1832146 0
1832221 0
1832300 0
1832405 0
1832681 0
1832705 0
1832873 0
1832885 0
1832900 0
1832960 0
1832990 0
1833003 0
1833029 0
1833059 0
1833311 0
1833347 62
1833470 0
1833481 6
1833494 0
1833508 0
1833541 0
1833573 0
1833588 0
1833595 0
1833618 0
1833635 0
1833710 0
1833866 0
1834031 0
1834153 0
1834260 0
1834489 0
1834646 0
1834673 0
1834691 0
1834709 0
1834793 0
1834897 0
1835011 0
1835345 0
1835419 0
1835474 0
1835645 0
1835704 0
1835723 0
1835782 0
1835868 0
1835934 0
1836099 0
1836153 0
1836189 0
1836365 0
1836448 63
1836546 906
1836604 1859
1836624 283
1836643 176
1836661 234
1836664 216
1836714 28
1836748 57
1836787 457
1836811 626
1836831 666
1836848 1198
1836906 1031
1836931 275
1836947 0
1836999 135
1837023 0
1837054 0
1837342 0
1837354 0
1837357 0
1837363 7
1837366 0
1837381 32
1837383 0
1837402 2
1837404 0
1837416 0
1837516 0
1837540 0
1837621 104
1837644 12
1837696 37
1837750 228
1837753 1
1837779 0
1837815 0
1837822 153
1837951 57
1838002 16
1838022 0
1838059 12
1838085 0
1838128 355
1838167 17
1838248 5
1838272 0
1838348 31
1838470 52
1838500 4
1838566 72
1838606 53
1838734 151
1838809 1
1838878 9
1839038 1
1839208 221
1839219 1450
1839235 141
1839261 13
1839323 0
1839333 725
1839354 316
1839392 149
1839426 242
1839466 319
1839509 193
1839523 86
1839547 505
1839552 143
1839820 72
1839873 719
1839898 0
1839934 65
1839949 60
1839976 553
1840005 11
1840046 699
1840050 1413
1840178 40
1840231 251
1840336 315
1840349 166
1840408 463
1840498 204
1840500 4649
1840511 304
1840545 869
1840573 0
1840600 0
1840639 1
1840654 17
1840656 71
1840737 0
1840778 448
1840828 620
1840984 111
1841005 29
1841029 485
1841152 7
1841161 27
1841164 442
1841188 73
1841252 0
1841350 174
1841361 940
1841436 528
1841542 293
1841550 0
1841570 50
1841605 119
1841652 216
1841655 437
1841679 0
1841850 46
1841868 105
1841896 243
1841899 356
1841921 155
1841940 496
1842155 0
1842289 10
1842377 96
1842387 434
1842391 0
1842393 110
1842408 2
1842426 211
1842448 0
1842460 0
1842462 0
1842476 0
1842512 0
1842568 0
1842572 0
1842622 0
1842649 0
1842833 0
1842889 375
1842899 0
1842974 461
1842995 619
1843344 120
1843370 281
1843457 161
1843553 1053
1843575 373
1843591 611
1843632 397
1843645 227
1843653 28
1843677 169
1843687 5745
1843697 0
1843838 0
1843900 294
1843921 139
1844056 33
1844062 65
1844077 29
1844211 0
1844244 0
1844263 68
1844575 0
1844707 7
1844836 0
1844848 0
1844866 2
1844869 0
1844947 0
1845211 40
1845264 0
1845310 29
1845363 0
1845383 0
1845511 201
1845524 0
1845553 0
1845581 0
1845820 11
1845889 56
1845955 0
1846057 11
1846090 0
1846117 5
1846204 0
1846208 60
1846237 26
1846339 13
1846382 509
1846428 8
1846449 36
1846570 8
1846667 0
1846752 379
1846786 79
1846855 0
1846896 0
1846912 0
1846990 163
1847000 0
1847021 0
1847039 230
1847149 878
1847252 201
1847323 205
1847431 0
1847462 0
1847575 1048
1847591 0
1847673 0
1847735 0
1847857 276
1848037 67
1848232 385
1848266 2
1848396 188
1848402 0
1848518 0
1848629 93
1848749 10
1848768 0
1848860 238
1848902 73
1848904 152
1848944 3
1848993 0
1849057 4
1849202 135
1849220 74
1849231 0
1849297 0
1849334 92
1849373 24
1849429 19
1849550 0
1849582 30
1849596 31
1849620 34
1849761 0
1849823 1
1849827 103
1849831 42
1849863 0
1849957 5
1849990 0
1850026 0
1850074 81
1850125 12
1850216 0
1850225 0
1850233 0
1850249 72
1850267 0
1850397 0
1850406 0
1850445 0
1850454 0
1850839 0
1850855 114
1850906 18
1850965 0
1850983 0
1851008 361
1851015 73
1851040 25
1851071 44
1851095 30
1851106 0
1851117 0
1851163 154
1851299 46
1851322 39
1851446 0
1851573 317
1851616 0
1851683 99
1851748 2
1851806 0
1851865 25
1851907 328
1851957 71
1851978 0
1852021 0
1852045 0
1852310 0
1852349 0
1852362 0
1852456 0
1852465 0
1852471 0
1852567 0
1852632 0
1852672 0
1852711 0
1852797 11
1852876 136
1852903 0
1852912 0
1852981 0
1853126 0
1853173 981
1853194 0
1853253 0
1853277 0
1853316 0
1853322 0
1853342 0
1853409 0
1853420 0
1853599 2
1853661 306
1853709 9
1853736 91
1853745 434
1853848 110
1853910 1661
1853979 171
1854044 489
1854076 19
1854291 545
1854356 148
1854400 113
1854515 333
1854541 1118
1854620 329
1854640 0
1854702 533
1854816 9
1854819 159
1854861 1015
1854949 240
1855000 566
1855009 0
1855072 220
1855120 463
1855127 942
1855147 236
1855189 766
1855234 1724
1855255 521
1855269 69
1855323 83
1855333 207
1855337 1142
1855393 97
1855474 354
1855490 172
1855532 198
1855598 886
1855651 569
1855670 198
1855674 156
1855689 452
1855695 0
1855702 408
1855720 132
1855739 259
1855748 461
1855763 53
1855795 8
1855935 2752
1855982 42
1856022 20
1856180 154
1856211 36
1856245 109
1856279 41
1856334 25
1856350 1113
1856431 24
1856503 0
1856515 0
1856538 2
1856552 174
1856624 50
1856651 141
1856680 138
1856694 133
1856798 709
1856880 0
1856901 354
1857401 97
1857403 1078
1857424 19
1857496 0
1857601 31
1857653 9
1857670 13
1857691 0
1857722 423
1857737 163
1857782 114
1857865 63
1857944 280
1857954 41
1858036 61
1858108 0
1858136 348
1858215 55
1858296 669
1858386 85
1858393 1268
1858431 219
1858527 53
1858579 206
1858605 0
1858621 0
1858670 54
1858791 0
1858912 0
1858952 0
1859014 0
1859209 0
1859216 0
1859257 0
1859286 0
1859306 0
1859326 0
1859388 0
1859421 0
1859633 0
1859765 0
1859770 0
1859820 0
1859928 0
1859947 0
1859975 0
1859979 0
1859995 0
1860006 0
1860050 0
1860090 0
1860106 0
1860280 0
1860325 0
1860374 0
1860440 0
1860473 0
1860513 0
1860550 0
1860663 0
1860681 0
1860797 0
1860815 0
1860822 0
1860846 0
1860865 0
1860963 0
1861057 0
1861071 0
1861215 0
1861312 0
1861706 0
1861786 0
1861922 0
1861972 0
1862076 0
1862171 0
1862311 785
1862313 834
1862334 0
1862348 354
1862368 1083
1862384 2103
1862421 469
1862433 133
1862439 62
1862458 0
1862461 119
1862727 500
1862781 95
1862959 55
1863031 60
1863048 41
1863082 193
1863098 0
1863119 464
1863156 636
1863206 371
1863240 0
1863327 2
1863429 37
1863450 0
1863546 0
1863555 0
1863585 7
1863612 98
1863648 0
1863730 55
1863771 0
1863804 350
1863897 270
1863901 4
1863960 106
1864006 327
1864014 338
1864061 292
1864113 65
1864173 0
1864245 246
1864289 59
1864434 0
1864491 303
1864639 0
1864671 0
1864678 18
1864817 198
1864923 0
1864955 8
1865121 35
1865123 538
1865210 202
1865221 824
1865322 130
1865329 286
1865371 266
1865410 505
1865440 701
1865451 972
1865571 0
1865633 0
1865678 0
1865781 0
1865948 0
1865968 0
1865978 0
1866050 0
1866100 0
1866136 0
1866206 0
1866255 0
1866292 0
1866380 0
1866392 0
1866413 0
1866775 0
1867424 0
1867746 0
1867813 0
1867834 927
1867944 0
1868208 0
1868483 0
1868496 0
1868789 0
1868805 0
1868858 0
1868860 0
1868969 0
1869233 0
1869338 0
1869540 0
1869612 0
1869797 0
1870014 0
1870201 0
1870378 0
1870440 0
1870521 0
1871073 413
1871120 0
1871217 1013
1871352 0
1871387 0
1871427 0
1871502 0
1871576 0
1871609 0
1871621 0
1871778 0
1871804 0
1871931 0
1871966 0
1871972 0
1872176 0
1872296 0
1872311 0
1872390 0
1872440 0
1872461 0
1872509 0
1872747 0
1873236 0
1873449 0
1873481 0
1873602 0
1873743 0
1873745 0
1873796 0
1874090 12
1874104 354
1874199 0
1874205 80
1874259 27
1874334 304
1874610 157
1874673 65
1874682 874
1874820 6
1874847 23
1874881 242
1874913 343
1875240 160
1875254 157
1875282 118
1875439 0
1875569 489
1875580 276
1875582 32
1875787 185
1875826 148
1875874 809
1875912 0
1876074 20
1876081 82
1876292 0
1876381 10
1876443 23
1877042 0
1877049 0
1877073 0
1877287 0
1877445 0
1877563 0
1877625 3
1877637 0
1877685 0
1877707 0
1877713 0
1877776 0
1877859 0
1878016 0
1878044 0
1878053 0
1878167 0
1878375 0
1878394 3
1878538 81
1878562 0
1878568 0
1878656 0
1879063 0
1879110 0
1879257 0
1879343 332
1879345 146
1879367 0
1879555 0
1879619 0
1879655 0
1879700 0
1879771 0
1879845 0
1879870 0
1879917 0
1879944 0
1879950 0
1880021 0
1880069 8
1880091 0
1880103 0
1880112 0
1880158 0
1880219 0
1880231 0
1880296 0
1880322 36
1880433 0
1880620 0
1880628 0
1880700 0
1880747 0
1880827 83
1880866 0
1880993 121
1881011 0
1881053 0
1881104 0
1881113 324
1881165 0
1881188 0
1881294 0
1881412 0
1881455 0
1881471 0
1881521 34
1881682 0
1881731 0
1881836 0
1881900 0
1881977 113
1881979 0
1882045 0
1882083 0
1882114 0
1882171 0
1882184 0
1882197 0
1882217 0
1882224 0
1882265 0
1882470 0
1882472 0
1882772 0
1882831 0
1882924 0
1883073 0
1883418 0
1883436 164
1883438 0
1883448 0
1883554 0
1883580 115
1883626 0
1883890 0
1883934 0
1883940 0
1884007 0
1884074 0
1884089 0
1884225 0
1884237 0
1884256 0
1884377 50
1884398 0
1884412 0
1884513 0
1884528 0
1884705 245
1884753 0
1884755 0
1884807 0
1884893 0
1884917 0
1884923 0
1885093 11
1885218 0
1885233 0
1885418 0
1885426 0
1885679 0
1885732 0
1885836 0
1885890 0
1885892 44
1885965 0
1886105 0
1886108 63
1886115 28
1886157 2
1886182 0
1886230 0
1886406 0
1886494 0
1886555 0
1886632 0
1886770 0
1886978 0
1887009 0
1887014 0
1887136 0
1887175 0
1887254 0
1887306 0
1887416 0
1887420 0
1887545 218
1887548 473
1887552 162
1887709 20
1887824 1
1887939 0
1888018 0
1888177 0
1888299 0
1888323 1
1888330 0
1888379 0
1888471 0
1888591 0
1888607 35
1888611 620
1888638 0
1888642 89
1888760 0
1888851 105
1888970 4
1888979 0
1889008 0
1889023 0
1889061 207
1889087 0
1889230 0
1889255 0
1889258 0
1889311 0
1889396 0
1889589 68
1889598 7
1889698 220
1889829 0
1889929 0
1890043 14
1890225 11
1890240 80
1890367 29
1890495 227
1890523 0
1890595 0
1890625 0
1890739 143
1890761 0
1890807 0
1890850 63
1890884 34
1890911 305
1891010 0
1891021 113
1891037 0
1891070 0
1891106 96
1891111 0
1891119 22
1891129 0
1891145 0
1891169 0
1891179 0
1891206 0
1891211 107
1891271 0
1891273 0
1891318 0
1891400 52
1891441 0
1891676 83
1891739 0
1891886 6
1891979 104
1891983 56
1892172 0
1892179 155
1892271 18
1892502 0
1892583 266
1892679 38
1892715 130
1892820 2
1892856 55
1892906 1
1892911 192
1892914 98
1892935 0
1893101 182
1893146 42
1893181 0
1893213 478
1893262 40
1893285 599
1893471 678
1893477 1924
1893525 295
1893555 0
1893570 213
1893646 1861
1893708 136
1893840 0
1893863 182
1893914 95
1893944 0
1893972 404
1894165 125
1894182 1
1894205 0
1894225 413
1894373 0
1894391 113
1894421 0
1894456 219
1894711 589
1894720 0
1894815 139
1894826 77
1894848 728
1895010 0
1895036 285
1895150 0
1895302 0
1895331 121
1895354 93
1895411 90
1895468 100
1895525 76
1895582 28
1895651 81
1895743 1
1895810 1
1895876 500
1895891 0
1895929 0
1895952 117
1895960 0
1896004 30
1896076 0
1896172 80
1896192 113
1896226 31
1896250 18
1896276 2
1896279 457
1896303 388
1896314 0
1896333 36
1896336 0
1896465 3
1896512 0
1896545 0
1896552 0
1896624 0
1896627 0
1896664 24
1896673 13
1896734 0
1896753 0
1896776 0
1896806 24
1896816 453
1896820 232
1896855 0
1896863 0
1896865 384
1896874 45
1896877 4
1896933 31
1896957 64
1896965 0
1896987 0
1897018 138
1897054 0
1897212 0
1897280 0
1897354 70
1897416 285
1897444 160
1897456 5
1897468 242
1897601 0
1897683 0
1897773 0
1897816 0
1897876 194
1898008 13
1898041 102
1898125 903
1898272 0
1898288 9
1898301 0
1898314 0
1898364 0
1898484 141
1898513 0
1898556 0
1898594 0
1898745 233
1898766 36
1898772 117
1898833 285
1898961 25
1898968 0
1899006 98
1899048 6
1899209 0
1899237 90
1899261 74
1899353 0
1899363 0
1899369 79
1899378 0
1899489 73
1899591 250
1899594 569
1899659 91
1899690 265
1899949 80
1899951 0
1900022 0
1900036 0
1900172 29
1900180 294
1900183 205
1900259 837
1900293 2
1900399 0
1900472 0
1900543 0
1900547 615
1900614 107
1900634 157
1900721 105
1900772 205
1900805 523
1901070 67
1901164 119
1901169 218
1901181 263
1901416 0
1901429 0
1901467 0
1901483 0
1901668 0
1901736 0
1901777 310
1901782 1
1901792 6
1901843 0
1901960 0
1902022 8
1902088 0
1902117 0
1902134 0
1902149 96
1902198 0
1902283 0
1902381 0
1902511 255
1902568 6
1902646 0
1902808 0
1902862 0
1902977 0
1903009 445
1903019 1
1903048 0
1903174 6
1903527 0
1903558 0
1903758 245
1903809 0
1903843 0
1903923 57
1903972 0
1904157 205
1904376 0
1904385 0
1904418 0
1904428 127
1904465 222
1904507 0
1904555 119
1904564 0
1904630 61
1904686 0
1904699 0
1904746 0
1904816 375
1904819 128
1905041 22
1905070 0
1905089 50
1905168 214
1905200 0
1905257 633
1905278 473
1905297 337
1905316 57
1905470 0
1905493 710
1905526 122
1905767 113
1905771 195
1905860 198
1905867 0
1906093 25
1906140 143
1906175 499
1906184 119
1906240 325
1906273 0
1906290 0
1906298 0
1906306 0
1906308 0
1906352 0
1906365 0
1906466 183
1906486 30
1906513 0
1906526 71
1906550 0
1906617 0
1906764 135
1906777 0
1906828 0
1907202 179
1907209 0
1907230 48
1907260 0
1907286 114
1907307 0
1907318 0
1907510 196
1907515 34
1907566 327
1907571 202
1907733 0
1907741 156
1907756 0
1907895 0
1907953 193
1907995 0
1908038 0
1908062 0
1908077 44
1908220 0
1908475 0
1908481 0
1908495 0
1908543 0
1908581 0
1908745 0
1908900 0
1909019 79
1909029 0
1909243 0
1909400 0
1909490 0
1909556 0
1909630 0
1909677 0
1909685 0
1909706 0
1909964 0
1910121 27
1910125 70
1910132 0
1910136 3
1910162 0
1910216 0
1910276 46
1910283 0
1910424 0
1910437 0
1910441 0
1910504 0
1910528 0
1910676 0
1910678 0
1910700 0
1910717 0
1910813 0
1910891 0
1910937 0
1911119 0
1911224 0
1911235 0
1911339 0
1911402 237
1911490 0
1911524 0
1911540 0
1911559 0
1911653 0
1911685 195
1911692 0
1911843 0
1911869 0
1911971 160
1912006 0
1912041 717
1912067 0
1912129 0
1912140 277
1912154 0
1912237 79
1912318 0
1912378 0
1912393 10
1912429 73
1912589 0
1912622 199
1912646 502
1912663 258
1912836 0
1912894 0
1912929 0
1913041 394
1913087 1
1913135 63
1913189 806
1913195 216
1913265 515
1913269 134
1913546 0
1913588 116
1913707 0
1913733 0
1913993 0
1914000 0
1914011 0
1914018 0
1914097 0
1914112 0
1914136 0
1914258 0
1914352 0
1914361 0
1914367 0
1914403 0
1914407 0
1914683 0
1914774 0
1914824 0
1914830 0
1914849 0
1914919 120
1914944 0
1914957 0
1914981 56
1915012 0
1915094 0
1915147 15
1915166 0
1915232 0
1915255 0
1915283 0
1915294 29
1915383 0
1915391 0
1915421 5
1915436 99
1915490 122
1915661 0
1915701 57
1915729 0
1915823 5
1915832 573
1915860 155
1915892 0
1915900 0
1915911 36
1915915 0
1915936 0
1915943 0
1916050 0
1916136 75
1916139 146
1916255 218
1916530 0
1916558 0
1916564 3
1916574 0
1916619 13
1916670 0
1916679 9
1916844 86
1917029 52
1917062 94
1917415 94
1917442 1473
1917467 291
1917539 0
1917579 23
1917593 0
1917623 145
1917741 37
1917746 119
1917799 359
1917971 381
1918127 20
1918148 98
1918235 24
1918282 0
1918391 273
1918422 0
1918467 0
1918654 0
1918731 0
1918744 0
1918819 0
1918828 0
1918841 0
1919142 0
1919349 0
1919479 0
1919536 0
1919667 0
1919696 0
1919754 0
1919813 0
1919886 42
1919889 113
1920019 0
1920038 35
1920078 160
1920178 0
1920203 0
1920251 225
1920387 175
1920571 253
1920644 5
1920655 56
1920759 0
1920782 0
1921104 0
1921181 0
1921261 0
1921412 4
1921444 331
1921472 51
1921474 0
1921487 0
1921493 0
1921568 0
1921616 0
1921634 0
1921729 0
1921758 0
1921866 0
1921881 0
1921910 0
1921919 0
1922029 0
1922154 0
1922211 0
1922422 0
1922518 0
1922559 0
1922638 0
1922679 122
1922721 72
1922809 0
1922837 0
1922858 0
1922877 0
1922951 0
1922959 7
1922971 0
1922986 0
1923038 1
1923176 0
1923333 183
1923398 0
1923645 0
1923687 0
1923698 0
1923734 191
1923852 0
1923920 0
1923947 0
1923976 0
1923996 0
1924072 0
1924119 0
1924132 0
1924168 0
1924200 0
1924214 0
1924257 0
1924305 0
1924351 0
1924399 0
1924473 0
1924557 0
1924569 0
1924597 0
1924604 0
1924613 0
1924756 0
1924766 0
1924777 0
1924969 0
1925103 0
1925160 0
1925179 0
1925221 0
1925229 0
1925260 0
1925278 0
1925342 0
1925356 0
1925470 0
1925532 0
1925564 0
1925607 0
1925626 0
1925646 0
1925680 0
1925718 0
1925762 26
1925768 0
1925780 0
1925954 0
1926029 0
1926151 0
1926232 0
1926286 0
1926307 0
1926336 0
1926555 1
1926581 219
1926609 51
1926664 20
1926759 50
1926811 0
1926836 0
1926969 133
1927072 1
1927074 78
1927135 61
1927152 166
1927158 0
1927260 44
1927455 0
1927463 0
1927503 60
1927532 0
1927548 183
1927579 570
1927583 1785
1927587 527
1927715 59
1927938 42
1928019 258
1928060 52
1928069 281
1928096 69
1928135 60
1928153 159
1928261 128
1928330 457
1928354 93
1928426 0
1928515 0
1928563 0
1928571 0
1928583 0
1928586 0
1928595 0
1928625 0
1928680 0
1928693 3
1928789 38
1928807 0
1928846 80
1928873 0
1928915 143
1929029 122
1929056 256
1929121 94
1929132 133
1929141 466
1929155 191
1929180 105
1929238 227
1929240 578
1929249 5
1929320 45
1929345 631
1929410 0
1929491 266
1929537 46
1929582 0
1929591 10
1929693 216
1929759 1362
1929811 552
1929888 8
1929893 204
1930007 18
1930119 136
1930163 173
1930234 280
1930273 0
1930282 341
1930375 44
1930401 0
1930596 0
1930684 240
1930789 12
1931089 111
1931143 23
1931212 203
1931284 0
1931340 93
1931381 174
1931444 57
1931456 1646
1931458 1372
1931481 38
1931498 0
1931529 0
1931543 0
1931565 0
1931584 0
1931640 0
1931683 45
1931722 174
1931749 858
1931761 0
1931772 0
1931862 702
1931865 128
1931880 22
1931894 70
1931915 146
1931929 0
1931939 373
1932052 0
1932194 33
1932200 819
1932236 490
1932285 192
1932365 21
1932440 280
1932521 125
1932608 219
1932658 149
1932669 414
1932695 0
1932740 0
1932753 48
1932796 153
1932834 0
1933084 0
1933100 455
1933148 708
1933156 293
1933307 120
1933313 880
1933349 101
1933401 80
1933497 34
1933522 0
1933536 21
1933637 0
1933722 213
1933724 1068
1933728 834
1933753 41
1933894 0
1933925 121
1933930 0
1933934 0
1933940 0
1933956 0
1933964 49
1933973 0
1934019 0
1934022 0
1934029 0
1934035 0
1934037 14
1934044 0
1934093 96
1934168 833
1934176 81
1934180 2
1934187 0
1934230 79
1934301 526
1934307 0
1934370 0
1934410 0
1934433 20
1934440 139
1934491 0
1934611 0
1934651 736
1934663 280
1934708 0
1934721 0
1934770 59
1934811 66
1934864 722
1934867 1136
1934886 172
1934899 1
1934910 0
1934965 0
1935005 100
1935097 0
1935145 213
1935206 216
1935309 0
1935331 0
1935343 0
1935464 731
1935667 213
1935821 1534
1935849 11
1935855 243
1936015 1527
1936070 978
1936113 147
1936172 162
1936205 223
1936242 144
1936391 0
1936398 45
1936452 55
1936608 0
1936633 0
1936659 0
1936705 0
1936812 0
1936885 0
1936903 0
1936909 0
1936982 0
1937046 0
1937064 0
1937079 0
1937104 0
1937168 0
1937235 0
1937272 0
1937367 0
1937499 95
1937530 75
1937644 35
1937676 0
1937687 19
1937739 43
1937791 207
1937842 29
1938039 319
1938055 0
1938157 120
1938179 36
1938193 0
1938229 89
1938240 208
1938314 0
1938333 343
1938410 28
1938434 0
1938512 136
1938541 82
1938580 16
1938616 54
1938628 0
1938706 0
1938990 0
1939063 0
1939077 0
1939190 0
1939282 0
1939385 0
1939421 0
1939500 0
1939506 0
1939582 0
1939609 0
1939621 0
1939675 0
1939719 0
1939769 0
1939813 0
1939818 0
1939842 0
1939873 0
1939927 0
1940115 0
1940125 2
1940222 0
1940331 0
1940379 0
1940455 0
1940486 0
1940520 0
1940671 0
1940905 0
1941095 0
1941195 0
1941225 0
1941236 0
1941572 0
1941705 0
1941744 0
1941753 0
1941768 0
1941777 0
1941806 0
1941818 0
1941820 0
1941830 0
1941834 0
1941839 0
1941850 0
1942135 46
1942191 0
1942354 0
1942363 19
1942591 195
1942618 0
1942636 202
1942651 203
1942816 0
1942858 0
1942870 22
1943069 274
1943114 20
1943272 0
1943284 0
1943340 96
1943459 0
1943571 0
1943624 42
1943669 0
1943905 41
1943963 6
1943981 6
1943984 577
1943990 0
1944132 197
1944147 0
1944155 0
1944239 2
1944377 190
1944439 321
1944532 967
1944583 73
1944686 267
1944917 137
1945235 183
1945351 371
1945414 31
1945490 207
1945533 0
1945545 576
1945851 0
1945891 0
1946064 281
1946223 0
1946272 0
1946331 109
1946383 21
1946468 126
1946501 49
1946510 199
1946522 662
1946540 0
1946573 0
1946633 0
1946689 10
1946703 13
1946744 17
1946757 0
1946761 515
1946773 152
1946845 79
1946875 0
1946927 0
1947026 0
1947056 326
1947095 36
1947102 0
1947130 91
1947149 21
1947169 95
1947192 0
1947218 0
1947285 101
1947485 130
1947542 0
1947648 0
1947654 0
1947707 610
1947925 23
1947960 504
1947999 882
1948023 694
1948032 890
1948035 525
1948324 504
1948362 140
1948428 116
1948498 491
1948617 0
1948635 207
1948678 122
1948749 0
1948758 3
1948803 278
1948869 85
1948908 833
1948923 400
1948968 0
1949142 792
1949170 447
1949232 31
1949396 10
1949569 0
1949618 250
1949744 110
1949771 5
1949834 585
1949927 270
1949975 0
1950057 299
1950102 108
1950108 143
1950132 130
1950188 226
1950326 323
1950350 0
1950401 175
1950474 1997
1950587 0
1950605 65
1950630 132
1950633 5
1950642 0
1950658 485
1950664 384
1950677 16
1950750 16
1950773 451
1950800 0
1950820 159
1950887 0
1950903 0
1950936 80
1950963 192
1951042 0
1951071 276
1951213 2
1951222 208
1951263 1305
1951342 15
1951416 4
1951500 827
1951528 0
1951587 0
1951680 23
1951722 0
1951732 27
1951741 0
1951762 126
1951824 191
1951930 12
1952060 109
1952168 53
1952348 1
1952368 536
1952372 760
1952506 298
1952542 0
1952809 12
1952812 10
1952864 977
1952992 4
1953073 0
1953091 0
1953139 24
1953210 437
1953256 292
1953279 148
1953331 222
1953345 1077
1953655 67
1953778 160
1953818 0
1953878 76
1953898 278
1953901 449
1953922 0
1953944 0
1953958 31
1953982 0
1954018 0
1954021 74
1954106 0
1954149 0
1954184 62
1954186 0
1954215 56
1954236 82
1954287 0
1954430 243
1954450 126
1954544 486
1954580 107
1954794 0
1954824 67
1954877 0
1954910 0
1954912 2
1954918 0
1954934 0
1954999 167
1955004 125
1955006 0
1955012 0
1955066 1
1955144 0
1955190 32
1955192 0
1955223 170
1955254 0
1955287 0
1955295 75
1955307 0
1955331 0
1955530 12
1955580 102
1955693 137
1955724 299
1955813 12
1955825 60
1955972 714
1955984 0
1956090 209
1956111 0
1956285 0
1956333 32
1956368 0
1956444 0
1956474 0
1956502 0
1956518 0
1956567 0
1956575 53
1956635 0
1956670 0
1956692 163
1956756 0
1956780 0
1956786 0
1956808 0
1956827 0
1956888 0
1956974 0
1956986 71
1957034 22
1957147 38
1957160 64
1957367 200
1957369 504
1957378 42
1957411 0
1957522 28
1957560 0
1957631 1
1957643 0
1957676 149
1957715 0
1957793 70
1957908 0
1958025 21
1958028 49
1958063 0
1958089 68
1958109 48
1958151 232
1958165 409
1958201 0
1958238 773
1958268 478
1958295 0
1958355 4
1958420 0
1958559 6
1958637 213
1958660 621
1958778 186
1958859 44
1958910 0
1959006 89
1959099 57
1959190 410
1959244 62
1959391 406
1959478 0
1959484 101
1959547 40
1959563 9
1959572 78
1959646 20
1959659 25
1959803 587
1959842 0
1960122 4
1960264 344
1960319 0
1960413 69
1960439 58
1960511 106
1960569 409
1960604 163
1960614 0
1960657 6
1960666 0
1960715 127
1960719 368
1960735 183
1960754 0
1960783 45
1960872 35
1960967 639
1961035 2
1961093 0
1961119 417
1961170 144
1961198 0
1961231 65
1961283 35
1961292 178
1961426 107
1961538 16
1961553 129
1961595 0
1961630 139
1961719 0
1961773 0
1961799 28
1961832 109
1961874 0
1961888 34
1961899 118
1961968 79
1962035 122
1962077 80
1962164 23
1962176 0
1962255 0
1962280 172
1962289 66
1962304 2
1962330 18
1962391 209
1962394 20
1962435 0
1962475 145
1962481 975
1962556 500
1962581 156
1962616 83
1962629 0
1962688 222
1962746 0
1962820 145
1962859 95
1962865 0
1962907 645
1962957 0
1962979 62
1963033 0
1963147 902
1963207 141
1963216 18
1963255 2
1963384 880
1963495 25
1963504 135
1963530 610
1963615 445
1963711 0
1963792 244
1963819 70
1963846 943
1963852 854
1963894 29
1963924 63
1963969 1810
1964050 95
1964090 41
1964232 275
1964236 100
1964283 2
1964304 195
1964334 303
1964661 65
1964676 799
1964688 859
1964727 0
1964811 310
1964906 165
1964956 72
1964997 43
1965081 82
1965276 102
1965432 0
1965462 0
1965540 0
1965584 259
1965608 149
1965706 165
1965911 27
1965936 349
1965956 0
1965984 0
1965996 58
1966002 82
1966020 0
1966087 224
1966174 94
1966268 107
1966274 455
1966310 0
1966430 35
1966441 599
1966447 335
1966468 23
1966537 104
1966547 166
1966549 422
1966646 256
1966686 490
1966836 223
1966927 159
1966947 0
1966968 0
1966978 0
1967043 270
1967047 35
1967056 0
1967071 0
1967106 0
1967122 59
1967166 103
1967213 449
1967257 0
1967278 0
1967286 131
1967296 36
1967327 62
1967435 131
1967482 61
1967501 73
1967525 0
1967579 0
1967657 452
1967661 314
1967672 42
1967690 34
1967692 49
1967751 253
1967808 0
1967850 0
1967891 44
1967928 705
1967984 77
1968028 0
1968112 624
1968114 181
1968135 312
1968141 1
1968255 89
1968311 173
1968374 26
1968518 211
1968530 175
1968545 328
1968560 194
1968658 0
1968689 1397
1968725 187
1968767 69
1968801 275
1968870 0
1968908 60
1968953 479
1968959 1866
1969033 217
1969049 0
1969094 410
1969134 78
1969183 212
1969271 1560
1969444 0
1969463 316
1969541 1069
1969544 1102
1969583 372
1969598 59
1969619 98
1969646 0
1969713 0
1969723 4
1969784 1107
1969921 0
1970068 0
1970182 14
1970258 5
1970269 0
1970275 0
1970309 45
1970354 38
1970381 543
1970388 159
1970414 0
1970426 2
1970436 0
1970545 299
1970629 724
1970666 73
1970702 0
1970816 681
1970885 1425
1970888 1120
1970913 901
1970962 229
1970990 84
1971111 0
1971145 999
1971181 290
1971202 126
1971238 0
1971381 292
1971385 286
1971404 39
1971462 287
1971491 1
1971503 50
1971514 25
1971606 156
1971646 159
1971657 0
1971728 0
1971740 0
1971785 0
1971855 772
1971978 0
1972004 14
1972050 0
1972126 33
1972216 337
1972262 40
1972294 49
1972430 335
1972450 0
1972516 183
1972687 133
1972707 523
1972741 998
1972748 243
1972927 48
1973201 78
1973359 134
1973622 9
1973675 158
1973843 366
1973851 0
1973879 2374
1973899 0
1973985 1
1974063 62
1974093 0
1974128 16
1974188 0
1974664 8
1974731 16
1974733 461
1974788 765
1974872 355
1974885 77
1974927 729
1975080 10
1975156 0
1975172 843
1975328 0
1975402 46
1975472 875
1975527 0
1975596 379
1975705 0
1975712 147
1975736 297
1975818 117
1976065 5
1976166 0
1976179 131
1976183 764
1976225 325
1976259 32
1976356 480
1976667 378
1976679 0
1976721 980
1976723 1057
1976763 0
1976794 0
1976903 63
1976991 634
1977059 427
1977080 744
1977233 38
1977283 2
1977329 162
1977380 107
1977403 0
1977440 279
1977470 1
1977473 288
1977500 225
1977554 36
1977630 184
1977632 34
1977674 106
1977694 0
1977729 221
1977787 0
1977799 20
1977835 17
1977841 52
1977886 1
1977942 36
1977965 227
1977972 203
1978003 7
1978132 121
1978148 15
1978155 212
1978252 205
1978270 52
1978286 0
1978289 140
1978297 0
1978302 0
1978305 0
1978347 0
1978381 41
1978405 0
1978426 354
1978471 172
1978474 0
1978518 76
1978597 358
1978814 135
1978816 313
1978837 29
1978844 31
1978846 3
1978858 0
1978980 756
1978984 344
1979027 62
1979049 96
1979064 0
1979137 0
1979192 666
1979220 0
1979338 235
1979384 0
1979405 18
1979473 0
1979503 0
1979529 0
1979712 48
1979750 74
1979755 0
1979763 0
1979928 0
1979972 0
1980023 102
1980053 0
1980059 138
1980130 0
1980184 0
1980197 86
1980419 21
1980434 109
1980478 0
1980543 0
1980675 75
1980762 34
1980923 104
1981040 22
1981042 87
1981051 0
1981145 219
1981212 0
1981410 13
1981509 65
1981549 53
1981602 0
1981615 0
1981658 0
1981686 0
1981758 0
1981777 0
1981915 0
1982253 5
1982345 50
1982390 0
1982412 0
1982450 0
1982467 0
1982490 0
1982531 0
1982534 268
1982583 0
1982588 0
1982595 0
1982610 0
1982616 0
1982621 0
1982631 0
1982649 0
1982694 0
1982705 32
1982709 0
1982718 0
1982723 0
1982741 0
1982751 0
1982768 0
1982772 0
1982801 0
1982816 0
1982847 0
1982858 0
1982886 0
1983330 215
1983360 0
1983369 0
1983404 31
1983407 95
1983442 58
1983485 0
1983500 0
1983521 0
1983548 0
1983608 0
1983610 21
1983659 0
1983668 0
1983734 0
1983866 0
1984007 258
1984010 0
1984031 0
1984040 0
1984066 0
1984143 0
1984185 73
1984268 178
1984315 50
1984357 131
1984494 59
1984561 61
1984731 0
1984761 130
1984813 0
1984850 100
1984875 583
1984879 1
1984905 0
1984914 0
1984925 81
1984980 381
1985013 109
1985035 241
1985040 284
1985082 95
1985179 27
1985190 209
1985202 54
1985214 0
1985223 1000
1985257 0
1985316 385
1985322 547
1985367 620
1985406 114
1985412 286
1985433 125
1985568 398
1985625 124
1985729 107
1985745 0
1985823 1
1985853 0
1985908 0
1986007 3
1986083 1
1986164 93
1986179 15
1986196 0
1986221 0
1986242 0
1986287 0
1986308 0
1986419 218
1986439 65
1986461 0
1986549 0
1986588 657
1986592 498
1986660 0
1986666 0
1986694 0
1986787 0
1986818 200
1986825 29
1986855 0
1986874 0
1986883 0
1986930 0
1986947 78
1986992 0
1987011 26
1987194 0
1987247 0
1987293 0
1987321 0
1987362 0
1987412 0
1987418 65
1987516 0
1987523 0
1987551 0
1987629 0
1987633 0
1987671 0
1987699 0
1987776 399
1987779 218
1987818 95
1987824 148
1987926 354
1987928 119
1987949 41
1987962 270
1988037 16
1988050 0
1988056 28
1988065 0
1988084 30
1988187 71
1988211 86
1988238 334
1988252 38
1988266 21
1988438 68
1988460 161
1988469 302
1988556 529
1988559 135
1988677 45
1988681 87
1988731 4
1988853 338
1988884 213
1988981 111
1989104 394
1989114 220
1989126 0
1989164 419
1989168 570
1989269 290
1989424 507
1989426 442
1989476 204
1989500 0
1989507 0
1989564 0
1989756 693
1989834 15
1989866 59
1990023 0
1990069 0
1990176 18
1990209 186
1990328 293
1990392 158
1990482 5
1990609 0
1990735 0
1990978 0
1991080 903
1991082 1254
1991455 0
1991482 184
1991563 25
1991572 0
1991905 196
1991932 0
1992220 0
1992229 0
1992250 0
1992318 279
1992393 116
1992524 147
1992547 201
1992610 101
1992664 47
1992707 186
1992768 174
1992896 65
1992930 1
1992970 1426
1993007 161
1993053 377
1993176 265
1993199 0
1993254 0
1993265 114
1993291 1865
1993293 700
1993366 17
1993372 1492
1993402 1783
1993443 0
1993452 383
1993521 2
1993567 410
1993638 0
1993790 267
1993847 16
1993902 124
1993975 439
1993977 472
1994069 0
1994081 616
1994138 0
1994195 0
1994259 0
1994366 0
1994373 388
1994383 18
1994428 78
1994666 23
1994681 32
1994744 0
1994876 219
1994910 994
1994940 593
1995039 0
1995133 555
1995163 191
1995259 1809
1995345 275
1995417 186
1995475 158
1995488 0
1995625 0
1995694 109
1995816 0
1995876 4
1995983 0
1996030 0
1996042 0
1996049 49
1996176 102
1996273 223
1996304 400
1996426 3
1996476 75
1996480 68
1996598 153
1996601 399
1996688 347
1996697 169
1996719 62
1996891 22
1996905 24
1996919 330
1996946 89
1996970 67
1997073 18
1997092 1
1997101 27
1997107 0
1997120 19
1997195 278
1997208 48
1997229 92
1997231 370
1997333 142
1997339 96
1997378 242
1997381 353
1997482 169
1997716 222
1997781 222
1997935 304
1998157 203
1998233 67
1998483 163
1998617 4
1998689 12
1998715 159
1998820 89
1998838 132
1998903 8
1998922 0
1998927 6
1998955 123
1999068 143
1999126 0
1999128 65
1999139 0
1999143 67
1999217 160
1999223 17
1999308 287
1999369 27
1999390 41
1999416 0
1999540 401
1999548 27
1999557 222
1999580 1
1999596 131
1999645 392
1999686 0
1999698 0
1999701 0
1999725 428
1999780 84
1999870 0
1999978 90
2000026 869
2000047 0
2000049 0
2000055 0
2000061 7
2000063 0
2000135 1187
2000158 146
2000171 11
2000193 0
2000297 68
2000310 0
2000392 4
2000431 153
2000506 421
2000547 49
2000620 1247
2000688 481
2000753 188
2000765 205
2000797 727
2000865 17
2000872 924
2000997 39
2001031 3
2001313 174
2001681 0
2001729 179
2001781 313
2001831 140
2001921 243
2001933 1501
2001935 659
2002044 22
2002078 166
2002395 648
2002439 1211
2002495 156
2002547 739
2002594 1102
2002605 307
2002614 602
2002701 2
2002722 122
2002744 408
2002885 160
2002901 0
2002953 0
2003086 26
2003115 11
2003137 0
2003221 31
2003244 1015
2003453 89
2003481 20
2003505 560
2003551 0
2003598 846
2003602 33
2003643 431
2003704 0
2003748 454
2003821 450
2003841 340
2003868 106
2004008 108
2004133 1089
2004145 0
2004338 0
2004368 439
2004429 732
2004440 1174
2004582 151
2004769 694
2004817 1854
2004895 721
2004901 172
2004984 30
2005015 0
2005066 694
2005083 652
2005102 616
2005171 0
2005178 231
2005219 1
2005285 0
2005313 149
2005423 788
2005626 304
2005657 166
2005696 31
2005772 0
2005795 27
2005803 0
2005811 323
2005943 500
2006013 45
2006061 192
2006196 306
2006214 865
2006232 308
2006240 1
2006256 44
2006289 267
2006312 0
2006322 196
2006352 0
2006421 226
2006483 0
2006505 327
2006511 0
2006523 95
2006530 0
2006630 0
2006653 4
2006737 0
2006829 70
2006841 0
2006945 1
2006988 186
2007068 251
2007167 0
2007202 0
2007236 0
2007378 0
2007425 0
2007497 109
2007571 158
2007653 18
2007680 127
2007757 682
2007775 0
2007777 346
2007790 0
2007812 0
2007831 495
2007842 0
2007880 33
2007920 0
2007931 233
2007988 0
2008008 64
2008091 158
2008116 0
2008231 152
2008249 91
2008270 22
2008363 79
2008417 0
2008429 56
2008462 913
2008468 0
2008497 801
2008705 51
2008707 281
2008732 0
2008753 84
2008771 380
2008785 130
2008824 0
2008915 188
2008917 149
2008936 862
2008948 67
2008984 73
2009128 66
2009187 96
2009196 0
2009352 65
2009373 0
2009404 425
2009487 0
2009515 278
2009577 270
2009607 0
2009638 150
2009687 1442
2009878 75
2009906 99
2009919 481
2010026 0
2010074 349
2010097 61
2010133 0
2010150 0
2010265 187
2010398 15
2010433 0
2010464 0
2010471 171
2010494 1
2010546 0
2010601 109
2010618 2
2010622 131
2010633 13
2010723 0
2010744 564
2010803 0
2010812 412
2010853 0
2010866 260
2010950 356
2010952 36
2010970 11
2011093 0
2011110 18
2011188 0
2011203 73
2011259 52
2011275 0
2011343 20
2011515 0
2011521 1
2011540 0
2011585 0
2011604 44
2011628 559
2011878 0
2011915 0
2011941 0
2011947 19
2011953 0
2011958 0
2011976 0
2011993 0
2012039 0
2012082 0
2012122 13
2012151 7
2012178 0
2012377 4
2012411 0
2012596 0
2012614 0
2012627 39
2012654 379
2012657 547
2012671 264
2012677 2508
2012687 0
2012779 118
2012812 0
2012835 0
2012847 0
2013204 0
2013287 36
2013568 0
2013593 133
2013914 27
2014059 355
2014164 61
2014200 0
2014419 68
2014463 135
2014639 0
2014668 0
2014690 164
2014692 1915
2014698 781
2014714 1349
2014719 254
2014723 1746
2014754 891
2014761 134
2014857 0
2014929 0
2014983 210
2015039 164
2015076 156
2015160 627
2015170 362
2015244 121
2015260 2
2015438 0
2015534 67
2015540 33
2015671 19
2015698 6
2015717 1
2015765 500
2015863 270
2015866 858
2015870 338
2015878 0
2015975 34
2015984 1334
2016058 1
2016110 159
2016461 640
2016519 0
2016533 145
2016725 1296
2016761 506
2016810 0
2016839 648
2016932 258
2017058 44
2017286 0
2017374 816
2017415 532
2017555 0
2017568 26
2017588 189
2017636 41
2017690 77
2017736 30
2017776 140
2017807 43
2017815 0
2017868 116
2018028 325
2018052 0
2018162 0
2018233 10
2018303 0
2018341 0
2018352 0
2018453 0
2018584 0
2018619 0
2018690 0
2018775 0
2018888 0
2018973 0
2019046 84
2019250 0
2019316 0
2019324 1
2019641 0
2019667 0
2019721 0
2019799 0
2019835 0
2019860 0
2019875 0
2019917 0
2020032 0
2020059 0
2020099 0
2020115 0
2020155 0
2020262 0
2020514 0
2020562 0
2020568 0
2020571 0
2020618 0
2020666 0
2020702 0
2020768 0
2020989 0
2021024 0
2021108 0
2021177 0
2021249 0
2021272 0
2021342 0
2021402 46
2021448 0
2021451 0
2021465 0
2021485 0
2021512 0
2021530 0
2021541 0
2021678 0
2021700 0
2021765 0
2021802 0
2021816 299
2021818 134
2021874 48
2021969 0
2021981 0
2022053 0
2022183 0
2022209 182
2022223 84
2022227 0
2022376 0
2022479 0
2022723 0
2022749 0
2022851 0
2022868 0
2022909 0
2022959 0
2022977 0
2023430 74
2023459 142
2023473 22
2023501 0
2023514 9
2023579 47
2023588 96
2023714 31
2023773 0
2023906 0
2023939 8
2024060 27
2024180 283
2024268 0
2024296 0
2024327 145
2024348 0
2024483 51
2024486 479
2024563 0
2024573 0
2024587 0
2024591 48
2024675 26
2024694 15
2024701 0
2024761 0
2024811 217
2024876 492
2025045 142
2025056 18
2025078 46
2025091 441
2025120 0
2025130 25
2025142 0
2025169 0
2025176 0
2025185 447
2025187 390
2025317 0
2025342 1384
2025346 689
2025433 0
2025446 0
2025514 436
2025589 478
2025630 59
2025718 245
2025750 854
2025754 1680
2025760 199
2025957 47
2026003 328
2026099 0
2026257 42
2026307 9
2026329 0
2026351 0
2026396 0
2026462 1016
2026491 39
2026660 966
2026715 309
2026735 1055
2026743 35
2026774 95
2026835 804
2026922 0
2026962 281
2027003 483
2027207 134
2027243 2119
2027249 849
2027290 115
2027329 41
2027362 0
2027400 0
2027446 102
2027537 220
2027552 2298
2027554 3
2027573 369
2027823 0
2027833 50
2027889 4
2027924 16
2027969 34
2027986 524
2027989 552
2028059 852
2028108 28
2028169 0
2028226 889
2028253 512
2028311 137
2028331 1057
2028441 0
2028466 1195
2028470 690
2028557 0
2028570 0
2028638 473
2028713 463
2028754 53
2028842 243
2028874 923
2028878 1640
2028884 179
2029036 22
2029082 90
2029111 285
2029178 0
2029383 406
2029408 103
2029430 193
2029453 84
2029475 231
2029518 104
2029541 0
2029560 29
2029613 258
2029656 0
2029660 0
2029723 35
2029759 31
2029770 47
2029853 665
2029883 826
2029956 0
2029963 0
2030019 0
2030043 72
2030087 3
2030162 0
2030290 394
2030302 86
2030317 435
2030328 329
2030331 90
2030361 7
2030507 97
2030521 133
2030599 609
2030641 0
2030664 293
2030679 85
2030693 181
2030702 28
2030706 51
2030855 18
2030870 36
2030886 560
2030976 2
2031038 96
2031042 0
2031061 103
2031080 0
2031133 0
2031140 0
2031163 74
2031177 0
2031205 0
2031351 0
2031361 21
2031457 0
2031503 0
2031526 168
2031604 20
2031638 113
2031741 61
2031753 0
2031828 109
2031872 0
2031884 0
2031904 0
2031926 0
2031936 0
2031964 0
2031991 0
2032016 0
2032027 0
2032031 0
2032048 0
2032063 0
2032125 0
2032151 0
2032168 0
2032207 18
2032231 35
2032250 2
2032401 0
2032404 0
2032497 0
2032525 44
2032593 704
2032756 259
2032999 0
2033108 30
2033116 0
2033216 0
2033330 0
2033411 0
2033424 0
2033458 0
2033481 0
2033530 0
2033638 293
2033648 0
2033677 169
2033728 141
2033743 0
2033749 0
2033779 0
2033805 0
2033840 0
2033927 0
2033981 0
2033983 47
2034107 0
2034201 0
2034216 0
2034288 0
2034432 25
2034440 67
2034459 95
2034481 44
2034561 30
2034598 0
2034608 117
2034712 157
2034742 114
2034782 0
2034847 286
2034941 15
2034997 0
2035096 0
2035164 0
2035171 247
2035193 111
2035219 0
2035262 0
2035378 0
2035389 0
2035422 0
2035428 24
2035447 0
2035643 0
2035652 0
2035669 8
2035799 0
2035813 0
2035815 0
2035898 0
2036007 0
2036111 0
2036338 0
2036358 0
2036409 7
2036474 0
2036491 0
2036522 0
2036798 29
2037004 0
2037023 0
2037031 16
2037051 0
2037081 0
2037150 4
2037168 10
2037241 48
2037356 7
2037369 90
2037438 0
2037482 0
2037612 139
2037709 15
2037743 14
2037779 0
2037888 42
2037987 0
2038005 0
2038010 0
2038038 1
2038083 0
2038164 0
2038260 10
2038262 211
2038272 2
2038287 0
2038379 55
2038414 0
2038530 91
2038559 0
2038692 57
2038729 0
2038735 0
2038754 0
2038767 0
2038771 0
2038773 0
2038811 186
2038836 0
2038896 0
2038925 0
2038936 0
2038939 0
2038948 3
2038957 0
2039055 0
2039059 0
2039077 0
2039102 0
2039109 0
2039118 289
2039132 832
2039134 0
2039173 348
2039199 0
2039370 47
2039403 0
2039532 0
2039559 0
2039602 0
2039672 136
2039739 0
2039820 15
2039876 1019
2039884 780
2039918 33
2039921 568
2039973 176
2040129 100
2040143 725
2040167 395
2040193 121
2040227 98
2040347 0
2040375 392
2040545 121
2040560 32
2040572 106
2040599 0
2040644 225
2040647 284
2040662 150
2040712 0
2040737 474
2040740 631
2040771 10
2040847 375
2040857 0
2040872 0
2040878 70
2040995 0
2041069 0
2041104 81
2041123 0
2041169 163
2041229 55
2041307 14
2041440 125
2041458 231
2041497 614
2041526 59
2041577 73
2041608 154
2041650 0
2041671 0
2041689 0
2041711 138
2041762 11
2041773 0
2041800 54
2041824 309
2041921 0
2041986 0
2041993 82
2042017 31
2042046 2985
2042048 319
2042133 209
2042146 481
2042211 642
2042278 496
2042286 215
2042333 0
2042415 851
2042451 117
2042457 26
2042519 103
2042693 0
2042745 98
2042761 157
2042784 644
2042791 0
2042812 0
2042833 281
2042909 66
2042960 0
2042989 89
2043158 78
2043253 76
2043270 59
2043328 47
2043357 0
2043367 0
2043382 0
2043400 34
2043429 608
2043496 311
2043516 474
2043594 1157
2043669 112
2043798 0
2043834 1602
2043840 277
2044023 496
2044071 5
2044086 431
2044088 754
2044139 0
2044150 864
2044153 357
2044240 106
2044303 0
2044442 12
2044678 457
2044759 0
2044773 25
2044784 223
2044805 0
2044900 0
2044924 0
2045021 0
2045042 0
2045105 0
2045243 0
2045253 87
2045309 84
2045319 68
2045414 47
2045435 8
2045458 49
2045460 458
2045585 207
2045600 141
2045610 372
2045777 677
2045780 0
2045841 0
2045861 0
2045868 0
2046009 207
2046047 192
2046226 507
2046332 38
2046339 5
2046409 237
2046411 82
2046473 0
2046577 0
2046652 269
2046720 0
2046729 0
2046761 0
2046776 75
2046783 560
2046875 65
2046913 81
2046932 0
2047007 1
2047014 0
2047024 0
2047046 0
2047066 0
2047176 0
2047185 328
2047203 13
2047225 981
2047229 927
2047245 0
2047329 48
2047349 26
2047397 0
2047413 96
2047418 0
2047429 0
2047506 0
2047522 74
2047572 56
2047587 0
2047607 14
2047628 0
2047630 114
2047688 268
2047729 3
2047868 0
2047875 0
2047960 0
2048013 32
2048034 8
2048145 0
2048211 4
2048255 0
2048330 249
2048338 0
2048369 66
2048414 0
2048439 124
2048443 0
2048530 0
2048611 857
2048686 107
2048774 1
2048815 9
2048851 478
2048857 45
2048880 0
2048916 291
2049020 0
2049029 0
2049137 0
2049170 172
2049198 0
2049224 0
2049332 0
2049419 1
2049550 43
2049603 0
2049653 0
2049679 0
2049712 0
2049747 27
2049791 207
2049811 656
2049823 6
2049839 393
2049868 326
2049882 457
2049937 31
2049950 7
2049966 132
2050021 0
2050035 143
2050053 436
2050081 643
2050134 1364
2050148 293
2050209 113
2050246 0
2050270 31
2050338 308
2050374 1703
2050380 476
2050546 28
2050634 424
2050659 543
2050682 24
2050684 171
2050726 27
2050756 244
2050804 0
2050815 1883
2050817 643
2050826 290
2050875 443
2050945 181
2051137 40
2051184 2
2051254 0
2051327 176
2051331 262
2051414 126
2051473 0
2051495 396
2051515 0
2051570 0
2051634 116
2051699 236
2051741 55
2051746 0
2051856 0
2051966 635
2051992 62
2052026 0
2052202 0
2052270 0
2052292 0
2052309 328
2052440 120
2052525 1
2052565 0
2052624 200
2052667 0
2052712 0
2052725 14
2052761 24
2052848 206
2052852 198
2052866 0
2052895 465
2052940 132
2052968 271
2052979 42
2052982 90
2053018 0
2053095 1023
2053117 0
2053151 376
2053159 0
2053168 217
2053194 69
2053254 186
2053287 82
2053369 166
2053386 271
2053508 0
2053580 125
2053596 4
2053641 772
2053887 25
2053894 1995
2053926 2561
2053930 3894
2053940 257
2053982 215
2053984 1093
2054032 994
2054048 412
2054062 133
2054103 171
2054118 152
2054158 321
2054172 24
2054227 0
2054240 124
2054283 0
2054311 689
2054331 3
2054350 379
2054416 144
2054533 6
2054571 0
2054661 74
2054754 593
2054762 0
2054796 39
2054873 0
2054958 103
2054977 700
2055064 635
2055068 2593
2055070 960
2055205 233
2055221 336
2055270 83
2055364 334
2055386 45
2055460 0
2055469 0
2055484 109
2055524 0
2055534 1
2055558 0
2055592 31
2055615 60
2055622 86
2055640 218
2055672 0
2055682 412
2055775 75
2055790 74
2055821 107
2055855 191
2055925 61
2055940 65
2055947 137
2055959 108
2056065 0
2056137 0
2056169 522
2056208 5
2056270 454
2056347 0
2056351 87
2056353 0
2056366 0
2056373 17
2056382 936
2056399 0
2056466 194
2056534 90
2056558 121
2056619 0
2056650 242
2056699 0
2056740 369
2056752 1105
2056758 1718
2056794 689
2056833 558
2056836 1121
2056842 152
2056880 0
2056908 18
2057037 20
2057102 268
2057145 42
2057160 212
2057198 27
2057215 366
2057229 96
2057286 84
2057343 119
2057384 183
2057421 0
2057448 944
2057451 117
2057467 363
2057474 1760
2057480 8
2057541 30
2057571 79
2057672 364
2057701 305
2057747 538
2057755 0
2057831 84
2058056 155
2058191 284
2058206 0
2058239 0
2058413 346
2058415 123
2058421 339
2058469 84
2058486 0
2058579 0
2058602 227
2058604 466
2058609 0
2058625 32
2058645 0
2058725 0
2058866 50
2058877 0
2058893 0
2058992 0
2059013 0
2059121 0
2059137 5
2059149 227
2059182 0
2059237 0
2059272 0
2059285 0
2059310 0
2059313 127
2059328 0
2059335 15
2059339 0
2059341 0
2059372 62
2059472 0
2059549 0
2059608 239
2059621 371
2059662 321
2059731 0
2059793 225
2059856 2238
2059862 191
2059910 162
2059972 417
2059976 412
2060091 118
2060166 0
2060177 9
2060223 0
2060280 30
2060330 189
2060375 188
2060406 572
2060462 64
2060534 998
2060585 380
2060631 0
2060723 77
2060732 157
2060840 766
2060889 143
2060924 26
2060950 77
2060972 203
2061056 2308
2061144 22
2061163 0
2061179 65
2061184 5
2061204 77
2061246 68
2061504 0
2061550 4
2061594 0
2061873 0
2062041 0
2062097 37
2062150 355
2062317 0
2062381 183
2062415 961
2062490 254
2062614 0
2062642 0
2062717 0
2062760 158
2062810 393
2062866 149
2062960 259
2062997 51
2063191 41
2063227 1617
2063293 85
2063423 683
2063566 293
2063658 366
2063749 272
2063758 135
2063790 203
2063798 15
2063821 200
2063850 0
2063866 0
2063959 278
2064008 204
2064149 422
2064214 102
2064217 1141
2064258 45
2064298 1235
2064442 1338
2064460 266
2064468 1914
2064495 0
2064556 403
2064601 1
2064618 0
2064667 70
2064689 92
2064710 19
2064770 74
2064787 12
2064798 330
2064846 0
2064861 338
2064873 273
2064919 340
2065143 31
2065206 251
2065361 3
2065449 1159
2065661 256
2065744 1115
2065903 184
2065940 819
2065947 0
2065972 1002
2065996 572
2066056 62
2066236 1815
2066242 0
2066278 23
2066416 329
2066498 256
2066535 166
2066650 1
2066667 4
2066708 71
2066756 0
2066922 0
2066960 0
2066967 36
2067075 1
2067093 31
2067124 1
2067163 0
2067327 11
2067347 0
2067417 0
2067501 0
2067551 0
2067611 0
2067675 0
2067727 2
2067738 0
2067760 0
2067807 0
2067890 0
2068014 0
2068159 0
2068319 0
2068360 0
2068389 0
2068436 0
2068456 0
2068490 0
2068497 24
2068519 0
2068563 0
2068599 2
2068630 6
2068812 729
2068895 61
2068908 52
2068950 375
2068962 0
2069010 132
2069066 111
2069136 0
2069167 0
2069204 0
2069261 0
2069264 0
2069317 0
2069334 0
2069379 0
2069426 0
2069450 0
2069461 0
2069469 0
2069583 0
2069587 0
2069593 0
2069614 0
2069652 306
2069732 9
2069750 0
2069814 169
2069837 0
2069934 3
2069961 0
2070108 14
2070160 191
2070235 34
2070271 0
2070418 2
2070430 205
2070437 164
2070503 21
2070530 325
2070623 155
2070645 0
2070665 0
2070768 167
2070825 33
2070895 272
2070903 122
2071151 66
2071211 448
2071286 60
2071349 894
2071466 193
2071482 75
2071544 86
2071571 83
2071735 0
2071894 319
2071917 1
2071942 317
2071948 0
2071960 0
2071979 0
2072045 0
2072085 0
2072092 0
2072162 0
2072179 0
2072240 0
2072333 0
2072364 326
2072477 0
2072504 656
2072507 82
2072516 0
2072519 64
2072526 389
2072533 152
2072616 0
2072651 0
2072715 0
2072771 0
2072807 0
2072855 0
2072953 0
2073069 0
2073095 0
2073142 0
2073231 0
2073249 0
2073297 0
2073372 0
2073379 0
2073397 0
2073455 0
2073508 0
2073612 0
2073634 0
2073767 0
2073769 0
2073829 297
2073866 23
2074004 87
2074030 64
2074068 0
2074175 172
2074198 0
2074224 34
2074288 33
2074304 144
2074307 39
2074435 77
2074484 0
2074540 0
2074596 0
2074643 658
2074704 15
2074711 4
2074718 84
2074739 70
2074758 0
2074762 218
2074793 484
2074802 0
2074820 56
2074851 36
2074951 0
2075028 0
2075033 0
2075072 0
2075087 0
2075125 0
2075156 0
2075212 0
2075312 0
2075413 0
2075516 0
2075596 649
2075618 142
2075647 0
2075667 66
2075709 101
2075849 264
2076007 0
2076110 0
2076144 0
2076147 0
2076204 0
2076206 0
2076213 0
2076222 0
2076236 0
2076461 0
2076732 0
2076816 0
2076918 0
2076927 0
2076986 0
2077026 0
2077135 0
2077195 0
2077217 0
2077272 0
2077299 0
2077319 0
2077325 0
2077403 0
2077451 0
2077483 0
2077512 0
2077535 0
2077557 0
2077567 0
2077584 0
2077739 0
2077774 0
2077785 0
2077806 0
2077861 0
2077863 0
2077945 0
2078067 0
2078088 0
2078124 0
2078186 0
2078190 0
2078214 0
2078217 0
2078229 0
2078282 0
2078288 0
2078300 0
2078337 0
2078378 0
2078565 0
2078567 0
2078586 0
2078629 0
2078649 0
2078686 0
2078700 57
2078746 222
2078757 240
2078776 589
2078865 164
2079051 126
2079190 2
2079230 30
2079249 0
2079277 55
2079307 0
2079317 353
2079482 146
2079545 1
2079571 0
2079587 95
2079641 75
2079707 762
2079755 39
2079790 162
2079818 95
2079950 402
2080011 0
2080064 7
2080176 282
2080281 1067
2080418 1317
2080457 182
2080473 1
2080581 168
2080634 0
2080661 413
2080677 0
2080694 2
2080702 109
2080710 496
2080748 3
2080753 473
2080852 945
2080902 253
2080936 0
2080954 0
2080995 63
2081014 381
2081050 47
2081087 198
2081147 44
2081149 730
2081188 0
2081266 473
2081329 576
2081332 584
2081401 426
2081432 314
2081614 55
2081638 433
2081644 909
2081680 1229
2081726 96
2081764 0
2081781 252
2081827 104
2081968 266
2082031 565
2082096 176
2082118 55
2082277 206
2082311 53
2082385 256
2082388 65
2082448 119
2082490 271
2082502 123
2082517 63
2082526 0
2082553 323
2082592 0
2082667 0
2082818 0
2082833 0
2082836 0
2082851 0
2082868 0
2082876 0
2082889 0
2082937 0
2083115 0
2083124 0
2083354 0
2083395 0
2083426 0
2083613 1
2083649 0
2083711 0
2083884 0
2083901 0
2083907 0
2083934 0
2083958 1
2084098 0
2084118 0
2084145 0
2084147 0
2084192 0
2084253 0
2084288 0
2084315 0
2084385 0
2084437 34
2084453 0
2084461 0
2084479 0
2084496 0
2084520 0
2084530 0
2084536 20
2084540 0
2084547 0
2084630 0
2084636 0
2084688 364
2084757 0
2084818 158
2084856 0
2084914 0
2084946 0
2085159 0
2085318 0
2085507 0
2085757 0
2085801 0
2085854 0
2085884 0
2086023 0
2086036 0
2086073 0
2086119 0
2086286 0
2086323 0
2086363 0
2086470 0
2086503 0
2086554 0
2086566 0
2086713 0
2086740 0
2086894 0
2086932 0
2086994 15
2087013 0
2087032 1153
2087035 230
2087139 0
2087159 48
2087162 930
2087282 0
2087319 220
2087350 1126
2087378 273
2087451 185
2087501 352
2087512 952
2087542 464
2087595 865
2087621 2172
2087769 198
2087906 67
2087912 63
2087923 33
2087925 38
2087934 200
2087942 7
2087972 179
2088015 11
2088086 79
2088096 0
2088183 0
2088214 0
2088333 0
2088522 0
2088549 0
2088558 14
2088611 179
2088773 3
2088909 0
2088927 0
2089121 83
2089259 686
2089334 165
2089559 80
2089566 1049
2089642 163
2089774 252
2089928 53
2089973 49
2090026 0
2090113 0
2090152 0
2090239 3
2090261 298
2090294 50
2090303 18
2090434 165
2090461 954
2090517 93
2090814 133
2090932 59
2090953 0
2090985 211
2091096 167
2091118 225
2091144 0
2091228 5
2091506 762
2091700 52
2091767 560
2091822 59
2091850 0
2091857 0
2091878 152
2092070 0
2092106 282
2092108 412
2092124 29
2092208 15
2092224 345
2092233 112
2092241 332
2092362 1923
2092403 874
2092477 401
2092545 2661
2092557 606
2092602 546
2092702 911
2093008 0
2093065 0
2093082 801
2093086 367
2093098 80
2093114 1025
2093226 2039
2093242 8
2093450 347
2093483 1920
2093531 0
2093542 926
2093555 39
2093652 2056
2093664 41
2093684 142
2093700 610
2093708 65
2093718 259
2093724 128
2093732 184
2093740 360
2093764 1381
2093801 317
2093876 1250
2093879 486
2093913 0
2093984 213
2094161 138
2094182 1120
2094473 496
2094538 154
2094560 504
2094590 115
2094713 218
2094845 196
2095038 399
2095088 752
2095219 117
2095257 54
2095302 0
2095306 0
2095331 0
2095497 0
2095562 0
2095596 0
2095616 0
2095682 0
2095702 0
2095906 106
2095961 0
2095997 0
2096106 0
2096174 3
2096255 117
2096394 169
2096475 179
2096633 399
2096643 557
2096646 211
2096658 0
2096680 0
2096689 136
2096711 107
2096718 0
2096728 3
2096733 0
2096748 8
2096754 234
2096864 226
2097039 76
2097125 0
2097131 516
2097134 0
2097171 1669
2097297 1
2097390 458
2097586 191
2097668 3
2097682 0
2097760 0
2097824 0
2097918 0
2097933 150
2097985 0
2097997 137
2098005 464
2098022 15
2098207 0
2098792 52
2098836 219
2098859 72
2098893 39
2099031 0
2099163 13
2099197 0
2099209 70
2099522 0
2099582 0
2099663 17
2099667 219
2099680 318
2099692 242
2100120 163
2100169 0
2100334 0
2100526 511
2100717 0
2100823 124
2100839 0
2100987 12
2101012 0
2101182 1
2101192 47
2101228 0
2101525 42
2101541 0
2101618 6
2101646 0
2101652 50
2101665 0
2101773 0
2101835 0
2101872 0
2101952 0
2102018 0
2102076 0
2102102 0
2102533 0
2102590 0
2102669 0
2102708 0
2102720 0
2102791 0
2102811 0
2102856 0
2102876 0
2102962 0
2103003 0
2103087 0
2103091 0
2103094 0
2103099 0
2103185 505
2103242 137
2103268 128
2103593 47
2103626 41
2103682 243
2103798 8
2103848 111
2103852 742
2103920 375
2103968 736
2103998 0
2104067 0
2104087 365
2104101 217
2104110 1256
2104114 606
2104119 6
2104220 28
2104285 0
2104319 315
2104552 20
2104790 0
2104890 108
2104900 0
2104907 85
2104917 237
2104921 58
2104966 52
2104973 743
2105013 124
2105185 0
2105515 92
2105573 296
2105651 506
2105667 286
2105784 69
2105804 829
2105806 873
2105901 69
2105969 517
2106032 498
2106050 0
2106071 10
2106081 0
2106094 222
2106127 46
2106162 262
2106205 32
2106221 1395
2106253 37
2106350 171
2106392 261
2106426 131
2106445 453
2106506 49
2106540 0
2106558 172
2106565 24
2106702 74
2106737 265
2106912 166
2106975 556
2106989 63
2107101 0
2107119 615
2107148 123
2107199 176
2107254 235
2107284 0
2107360 30
2107386 0
2107435 162
2107467 841
2107497 0
2107715 58
2107723 1405
2107792 260
2107875 0
2108147 330
2108227 26
2108244 124
2108258 0
2108324 405
2108326 169
2108333 0
2108402 405
2108405 250
2108431 29
2108460 384
2108520 5
2108671 65
2108703 0
2108739 169
2108887 301
2108906 102
2109082 17
2109096 0
2109109 200
2109111 734
2109117 22
2109138 116
2109221 74
2109223 225
2109237 47
2109254 0
2109284 0
2109359 0
2109393 0
2109468 0
2109526 0
2109767 244
2109846 0
2109883 300
2109925 171
2109952 211
2110006 250
2110008 92
2110054 0
2110079 162
2110105 5
2110166 1020
2110277 438
2110368 995
2110384 724
2110504 27
2110830 301
2110997 246
2111026 0
2111044 317
2111080 0
2111087 93
2111148 810
2111242 418
2111276 1774
2111278 422
2111375 0
2111409 339
2111523 215
2111576 465
2111580 792
2111622 0
2111730 395
2111832 580
2111838 3196
2112060 342
2112134 265
2112318 0
2112428 554
2112482 648
2112496 22
2112503 11
2112534 86
2112582 78
2112599 25
2112628 20
2112770 958
2112831 0
2112910 193
2112992 13
2113022 0
2113031 0
2113056 872
2113139 89
2113386 22
2113419 0
2113503 0
2113538 0
2113555 66
2113571 0
2113612 0
2113623 0
2113636 0
2113646 0
2113656 0
2113688 125
2113785 0
2113794 125
2113812 168
2113816 52
2113899 336
2114021 0
2114126 0
2114133 144
2114168 0
2114256 0
2114549 0
2114568 4
2114575 69
2114615 0
2114658 0
2114745 42
2114887 174
2114967 476
2115152 0
2115224 159
2115433 77
2115448 49
2115474 93
2115562 0
2115612 137
2115694 120
2115752 228
2115771 0
2115800 26
2115953 33
2116013 18
2116265 616
2116271 51
2116278 0
2116304 0
2116368 168
2116408 0
2116463 305
2116474 562
2116551 0
2116571 0
2116706 334
2116718 310
2116841 5
2116925 109
2116952 62
2117008 0
2117246 0
2117310 141
2117361 302
2117433 67
2117435 80
2117476 282
2117516 49
2117672 528
2117674 600
2117730 643
2117819 0
2117828 555
2117871 0
2118012 0
2118143 92
2118243 22
2118371 213
2118442 425
2118444 0
2118462 640
2118506 233
2118664 220
2118716 0
2118783 144
2118827 0
2119031 0
2119046 0
2119065 38
2119094 199
2119286 61
2119309 66
2119332 372
2119416 0
2119433 0
2119444 7
2119589 34
2119689 602
2119707 12
2119725 207
2119740 37
2119813 0
2119825 0
2119832 41
2119869 786
2119955 169
2119982 266
2120081 309
2120105 40
2120159 123
2120225 2
2120298 92
2120310 463
2120339 141
2120388 0
2120417 211
2120487 0
2120568 29
2120599 58
2120636 0
2120644 140
2120695 163
2120739 32
2120754 100
2120796 192
2120810 23
2120919 61
2120927 5
2120957 0
2121007 286
2121069 441
2121094 0
2121126 2
2121135 243
2121342 117
2121361 262
2121409 44
2121439 583
2121469 186
2121543 0
2121567 101
2121603 10
2121610 50
2121676 103
2121682 198
2121729 86
2121752 30
2121872 520
2121888 0
2121924 340
2121991 0
2122073 44
2122079 338
2122131 0
2122219 0
2122406 292
2122561 0
2122668 1361
2122670 2422
2122744 0
2122988 154
2123004 52
2123010 337
2123157 1232
2123161 558
2123173 614
2123216 85
2123234 46
2123316 700
2123320 1253
2123323 651
2123342 83
2123375 875
2123558 781
2123561 5
2123595 107
2123609 163
2123653 225
2123797 501
2123834 244
2123879 217
2123892 595
2123910 79
2123942 541
2124001 30
2124100 0
2124125 106
2124144 764
2124270 70
2124341 176
2124540 220
2124566 247
2124697 313
2124750 86
2124810 489
2124901 743
2125038 479
2125089 476
2125092 88
2125102 184
2125107 42
2125116 0
2125126 122
2125131 253
2125204 193
2125216 180
2125247 341
2125320 1009
2125322 514
2125329 233
2125402 1
2125412 107
2125450 98
2125550 380
2125573 0
2125622 15
2125692 156
2125736 98
2125770 844
2125784 104
2125842 11
2125870 276
2125903 0
2125987 75
2126114 390
2126190 627
2126235 0
2126312 149
2126357 164
2126370 348
2126432 205
2126546 78
2126618 1050
2126745 170
2126811 289
2126819 858
2126828 90
2126939 315
2127038 1078
2127051 615
2127178 0
2127204 296
2127329 1136
2127414 1159
2127517 671
2127547 92
2127608 394
2127614 186
2127636 193
2127649 0
2127655 80
2127674 84
2127719 29
2127750 13
2127914 216
2127958 104
2127965 132
2127984 0
2128140 0
2128195 1958
2128204 75
2128219 308
2128419 0
2128493 158
2128570 41
2128592 151
2128620 0
2128684 63
2128704 4
2128716 0
2128741 119
2128777 12
2128869 0
2128930 55
2128946 270
2128960 0
2129015 0
2129063 192
2129142 231
2129226 114
2129233 33
2129274 34
2129292 0
2129301 0
2129315 105
2129372 117
2129598 74
2129620 356
2129687 0
2129719 0
2129836 97
2129858 63
2129908 94
2130002 306
2130121 237
2130153 0
2130178 161
2130184 77
2130202 510
2130229 0
2130256 36
2130293 4
2130325 23
2130464 165
2130493 216
2130511 0
2130549 64
2130732 161
2130823 813
2130827 890
2130942 74
2130993 0
2131021 0
2131210 135
2131232 109
2131258 138
2131361 304
2131369 25
2131444 0
2131493 0
2131676 93
2131724 9
2131894 278
2131974 0
2131995 563
2132071 25
2132096 257
2132117 502
2132166 148
2132221 183
2132246 9
2132371 340
2132479 1037
2132506 173
2132605 88
2132645 382
2132755 1
2132765 67
2132779 1121
2132836 331
2132851 238
2132908 46
2133032 0
2133075 251
2133111 496
2133120 758
2133192 69
2133217 86
2133325 78
2133328 867
2133406 49
2133474 112
2133484 34
2133599 49
2133692 553
2133708 27
2133742 379
2133981 8
2134162 109
2134186 0
2134193 80
2134219 410
2134285 0
2134298 0
2134331 0
2134338 18
2134360 64
2134449 0
2134483 133
2134544 250
2134595 979
2134756 0
2134795 330
2134847 485
2134849 386
2134866 362
2134902 0
2134951 95
2135017 666
2135045 163
2135076 261
2135119 107
2135127 0
2135168 0
2135227 39
2135264 0
2135314 39
2135335 485
2135464 1376
2135483 0
2135500 313
2135512 168
2135544 113
2135563 281
2135566 227
2135591 0
2135605 421
2135638 180
2135719 61
2135799 119
2135867 346
2135888 510
2135916 856
2135969 0
2135976 0
2136003 6
2136021 162
2136029 0
2136037 10
2136070 0
2136115 109
2136150 239
2136176 355
2136268 44
2136283 0
2136290 70
2136364 1034
2136368 1188
2136377 101
2136391 894
2136395 1033
2136520 126
2136571 22
2136599 0
2136611 0
2136618 0
2136634 0
2136727 93
2136809 0
2136887 208
2136949 161
2137002 1200
2137063 1
2137097 0
2137139 175
2137351 769
2137360 404
2137371 0
2137398 138
2137414 2
2137467 29
2137491 384
2137520 0
2137529 344
2137531 114
2137537 0
2137544 0
2137597 0
2137612 249
2137685 245
2137695 206
2137702 304
2137713 387
2137748 0
2137772 50
2137805 0
2137835 91
2137898 4
2137979 697
2138008 0
2138063 337
2138095 262
2138175 0
2138199 30
2138202 8
2138215 0
2138249 124
2138272 0
2138288 0
2138308 0
2138316 184
2138349 474
2138351 2
2138370 737
2138445 0
2138668 15
2138752 0
2138918 0
2138978 31
2139044 109
2139046 908
2139133 20
2139155 0
2139170 335
2139293 0
2139327 65
2139336 134
2139580 10
2139638 1045
2139699 0
2139825 75
2139852 348
2139950 90
2139978 38
2139993 42
2140000 9
2140002 222
2140115 0
2140146 41
2140227 886
2140255 1554
2140257 325
2140355 117
2140424 0
2140435 0
2140456 0
2140474 229
2140702 2
2140712 23
2140791 355
2140813 0
2140819 167
2140899 25
2140903 1933
2140938 934
2140951 54
2141023 220
2141073 1656
2141222 44
2141652 1373
2141682 13
2141827 0
2141839 0
2141887 84
2141900 60
2141918 0
2141923 0
2141926 0
2141938 26
2142007 20
2142071 266
2142101 0
2142135 43
2142177 1194
2142183 104
2142199 373
2142306 346
2142371 0
2142376 159
2142389 0
2142394 7
2142464 22
2142512 67
2142531 9
2142653 210
2142665 20
2142705 148
2142934 604
2143006 0
2143080 32
2143116 0
2143153 141
2143161 0
2143386 130
2143456 265
2143490 134
2143524 22
2143536 4
2143557 32
2143586 542
2143614 0
2143673 237
2143704 22
2143738 724
2143799 0
2143863 252
2143884 0
2143892 216
2143966 0
2144006 157
2144024 100
2144103 0
2144147 37
2144205 195
2144252 17
2144268 0
2144304 0
2144326 0
2144366 0
2144376 0
2144430 0
2144440 419
2144466 112
2144571 34
2144644 114
2144664 34
2144816 0
2144907 50
2144928 0
2145083 0
2145215 32
2145228 750
2145246 321
2145255 20
2145292 739
2145441 286
2145487 673
2145515 96
2145712 1614
2145753 98
2145882 196
2145951 81
2146089 3
2146109 17
2146246 0
2146284 13
2146302 88
2146427 300
2146454 5
2146496 21
2146514 95
2146733 0
2146837 6
2146844 0
2146857 21
2146897 8
2146921 444
2146983 1555
2146998 40
2147093 125
2147190 236
2147197 0
2147211 172
2147263 0
2147391 43
2147479 57
2147569 126
2147576 0
2147599 0
2147639 296
2147644 914
2147655 213
2147901 274
2147926 63
2148012 4
2148038 442
2148179 205
2148209 409
2148238 200
2148332 324
2148409 279
2148428 13
2148457 241
2148503 536
2148518 0
2148589 399
2148613 0
2148618 345
2148882 342
2148936 0
2148952 22
2149007 74
2149047 7
2149050 55
2149099 232
2149108 1001
2149145 0
2149176 178
2149203 94
2149214 138
2149219 59
2149229 0
2149242 0
2149297 0
2149352 0
2149406 221
2149472 137
2149483 4
2149527 0
2149550 0
2149603 817
2149607 470
2149635 0
2149711 54
2149718 0
2149756 428
2149786 0
2149829 123
2149841 42
2149946 180
2150015 41
2150068 1
2150171 817
2150192 142
2150232 345
2150290 0
2150407 26
2150559 1532
2150587 410
2150594 37
2150615 106
2150766 141
2150797 279
2150821 480
2150827 339
2150905 386
2150924 1160
2151028 781
2151036 49
2151046 0
2151103 8
2151145 45
2151212 1157
2151262 904
2151277 362
2151327 44
2151338 1205
2151395 0
2151434 0
2151509 764
2151585 0
2151625 1105
2151658 135
2151696 488
2151715 54
2151737 399
2151771 414
2151784 44
2151883 73
2151919 342
2151980 102
2151990 171
2152110 114
2152210 115
2152297 12
2152330 218
2152387 59
2152406 0
2152426 0
2152461 57
2152491 134
2152611 3
2152637 0
2152661 0
2152678 350
2152714 649
2152747 668
2152760 0
2152903 331
2152908 864
2152918 82
2152924 0
2152994 20
2153053 158
2153125 73
2153198 0
2153222 105
2153279 0
2153386 154
2153408 239
2153456 0
2153571 54
2153584 0
2153619 155
2153643 338
2153650 0
2153665 534
2153980 0
2154079 0
2154116 0
2154189 0
2154199 0
2154228 0
2154260 0
2154289 0
2154322 0
2154456 0
2154656 0
2154696 0
2154737 0
2154835 0
2154874 0
2154943 0
2155054 0
2155096 0
2155102 0
2155152 0
2155184 0
2155201 0
2155292 0
2155426 0
2155475 0
2155483 0
2155522 0
2155648 0
2155715 0
2155774 0
2155805 0
2155819 0
2155828 0
2155921 0
2155971 0
2156029 0
2156036 0
2156063 0
2156087 0
2156136 0
2156176 0
2156194 448
2156204 126
2156238 0
2156295 25
2156351 0
2156423 0
2156440 0
2156573 0
2156581 0
2156583 0
2156595 0
2156602 127
2156639 0
2156658 210
2156716 960
2156818 115
2156825 427
2156833 0
2156875 318
2156983 280
2157062 102
2157082 405
2157135 80
2157146 0
2157161 284
2157229 118
2157237 0
2157311 19
2157433 0
2157497 54
2157504 0
2157512 0
2157554 87
2157662 371
2157878 20
2157934 118
2157958 15
2157999 55
2158010 72
2158013 291
2158030 0
2158053 199
2158093 0
2158272 501
2158317 89
2158386 7
2158400 0
2158436 96
2158484 40
2158520 0
2158688 136
2158718 2
2158808 0
2158824 154
2158901 44
2158937 19
2159091 425
2159145 521
2159155 66
2159178 0
2159288 0
2159369 0
2159467 13
2159471 59
2159481 0
2159512 0
2159578 92
2159742 0
2159792 0
2159821 177
2159922 108
2159962 0
2160052 36
2160105 203
2160209 97
2160301 0
2160310 148
2160323 49
2160330 217
2160337 36
2160396 354
2160415 93
2160527 13
2160544 185
2160583 136
2160664 127
2160721 14
2160759 0
2160772 115
2160789 11
2160798 20
2160841 45
2160916 137
2160920 259
2160964 34
2160981 133
2161025 180
2161069 0
2161304 0
2161312 1365
2161347 1
2161386 11
2161407 0
2161572 99
2161755 40
2161758 74
2161777 203
2161782 444
2161917 497
2162028 43
2162145 0
2162164 0
2162293 12
2162325 0
2162350 0
2162434 83
2162479 104
2162509 14
2162580 40
2162607 184
2162760 80
2162914 225
2162933 117
2162997 63
2163058 1337
2163095 257
2163342 139
2163390 0
2163411 15
2163459 0
2163492 0
2163510 0
2163528 0
2163583 84
2163586 0
2163597 0
2163617 172
2163630 265
2163642 0
2163676 0
2163687 0
2163693 0
2163711 0
2163771 3
2163780 0
2163783 27
2163786 0
2163840 4
2163849 0
2163852 0
2163855 0
2163909 1
2163918 0
2163921 0
2163924 0
2163978 7
2163987 0
2163990 0
2163993 0
2164047 8
2164056 0
2164059 0
2164062 0
2164142 0
2164160 0
2164177 137
2164190 415
2164218 5
2164264 47
2164268 131
2164325 164
2164340 100
2164413 59
2164430 337
2164575 0
2164581 256
2164620 0
2164640 66
2164803 0
2164814 135
2164818 0
2164833 0
2164844 48
2164906 0
2164959 0
2164990 13
2165012 452
2165070 19
2165160 0
2165307 107
2165340 0
2165366 60
2165385 5
2165395 1
2165415 0
2165441 0
2165460 3
2165470 4
2165490 0
2165516 0
2165535 0
2165545 1
2165565 0
2165577 0
2165589 0
2165591 0
2165602 0
2165642 0
2165698 0
2165704 15
2165710 32
2165715 0
2165725 0
2165746 0
2165755 0
2165802 0
2165821 0
2165827 0
2165835 0
2165842 0
2165886 0
2165919 0
2165922 18
2165964 327
2166040 660
2166092 5
2166122 558
2166250 303
2166272 564
2166351 0
2166362 106
2166369 32
2166405 34
2166450 0
2166625 0
2166654 0
2166694 2160
2166699 34
2166851 111
2166893 937
2167093 225
2167097 334
2167105 0
2167267 0
2167391 0
2167413 0
2167419 0
2167430 0
2167445 2
2167465 0
2167481 0
2167490 24
2167543 48
2167608 79
2167650 148
2167763 0
2167795 168
2167806 192
2167815 0
2167829 228
2167953 331
2168092 0
2168119 10
2168156 94
2168201 0
2168230 0
2168260 322
2168317 604
2168323 0
2168536 0
2168548 0
2168551 0
2168554 0
2168569 0
2168572 0
2168597 0
2168608 0
2168656 0
2168660 0
2168665 0
2168674 0
2168680 0
2168723 0
2168737 0
2168747 0
2168749 0
2168753 0
2168764 0
2168768 0
2168771 0
2168783 0
2168792 0
2168797 0
2168857 27
2168885 384
2168935 0
2168953 53
2168963 148
2168989 180
2169052 90
2169124 0
2169173 0
2169212 0
2169285 1
2169328 0
2169341 118
2169412 54
2169453 0
2169508 0
2169577 0
2169628 0
2169637 0
2169650 0
2169661 0
2169724 0
2169836 0
2169857 48
2169874 0
2169883 42
2169997 6
2170118 0
2170152 100
2170169 171
2170194 253
2170247 0
2170259 139
2170298 29
2170398 19
2170499 0
2170605 82
2170683 62
2170696 31
2170718 0
2170739 0
2170743 0
2170750 0
2170752 0
2170758 0
2170784 0
2170791 175
2170797 0
2170823 61
2170836 0
2170848 0
2170850 5
2170860 0
2170863 0
2170884 0
2170888 0
2170910 0
2170920 0
2170923 0
2170941 0
2170951 358
2170985 0
2171009 443
2171051 60
2171174 8
2171201 0
2171222 757
2171242 786
2171278 467
2171302 47
2171343 130
2171561 122
2171576 14
2171581 29
2171607 20
2171652 57
2171676 21
2171757 293
2171770 52
2172061 0
2172118 0
2172278 35
2172298 733
2172301 581
2172336 61
2172357 93
2172396 0
2172484 196
2172575 13
2172620 575
2172624 1032
2172652 0
2172676 177
2172702 76
2172900 197
2173013 6
2173019 229
2173081 0
2173099 22
2173125 26
2173137 390
2173242 237
2173272 121
2173300 0
2173406 340
2173458 157
2173521 1018
2173524 340
2173536 68
2173781 540
2173797 1040
2173911 57
2174010 0
2174042 1
2174054 82
2174080 5
2174181 3081
2174215 822
2174263 57
2174282 28
2174419 200
2174437 0
2174445 272
2174449 33
2174458 152
2174523 477
2174550 2
2174596 0
2174643 70
2174658 0
2174796 350
2174829 0
2174888 125
2174916 49
2175003 0
2175180 93
2175189 0
2175208 3
2175232 133
2175273 57
2175341 87
2175380 337
2175382 78
2175441 119
2175457 0
2175539 137
2175560 0
2175580 591
2175711 0
2175737 69
2175752 204
2175850 1431
2175883 42
2175995 263
2176030 164
2176100 701
2176161 491
2176188 415
2176201 941
2176219 407
2176223 1346
2176235 175
2176271 11
2176337 154
2176345 33
2176362 200
2176375 106
2176472 512
2176474 3
2176511 1327
2176524 18
2176551 324
2176560 19
2176568 186
2176612 51
2176624 14
2176631 512
2176686 24
2176787 264
2176796 163
2176835 21
2176850 0
2176863 568
2176940 1565
2176961 163
2177000 265
2177052 408
2177061 370
2177073 2125
2177075 1347
2177086 0
2177122 2
2177130 915
2177133 3210
2177222 924
2177243 99
2177249 17
2177311 2
2177319 0
2177328 309
2177399 486
2177414 191
2177491 0
2177523 30
2177616 3
2177670 23
2177684 100
2177811 0
2177819 25
2177835 0
2177861 69
2177984 0
2178009 2
2178116 421
2178123 39
2178130 171
2178149 341
2178156 23
2178215 148
2178343 0
2178399 331
2178425 58
2178554 0
2178572 165
2178623 0
2178680 108
2178684 526
2178831 0
2178920 4
2178947 723
2178951 384
2178958 70
2179036 85
2179070 0
2179082 1
2179120 79
2179231 0
2179314 165
2179345 13
2179404 20
2179444 230
2179453 241
2179469 103
2179497 175
2179502 202
2179524 117
2179539 11
2179575 0
2179627 5
2179683 83
2179733 10
2179841 558
2179886 1712
2179949 9
2179985 629
2179996 0
2180055 50
2180070 83
2180087 0
2180122 78
2180131 500
2180135 434
2180178 126
2180233 432
2180254 0
2180296 70
2180451 9
2180463 150
2180497 415
2180499 568
2180515 0
2180523 239
2180529 264
2180588 0
2180598 115
2180607 166
2180632 64
2180634 177
2180665 0
2180699 13
2180730 40
2180842 0
2181074 42
2181126 317
2181170 0
2181250 116
2181331 0
2181353 143
2181423 0
2181508 15
2181609 307
2181684 171
2181705 24
2181739 0
2181828 509
2181919 3
2182126 47
2182271 2
2182381 2
2182406 0
2182417 39
2182455 91
2182479 0
2182493 0
2182629 0
2182838 287
2183233 0
2183308 261
2183382 133
2183407 84
2183421 103
2183503 52
2183599 0
2183714 47
2183798 0
2183837 238
2183867 0
2183957 18
2183960 69
2184028 0
2184224 128
2184312 0
2184570 2
2184624 8
2184763 6
2184811 76
2184944 173
2185047 745
2185068 59
2185108 84
2185200 73
2185212 49
2185290 0
2185299 0
2185323 722
2185346 234
2185364 493
2185998 55
2186175 147
2186264 223
2186279 14
2186527 340
2186594 39
2186771 283
2186774 111
2186834 19
2186874 15
2187074 0
2187083 156
2187170 54
2187202 0
2187213 0
2187228 0
2187235 0
2187256 0
2187258 0
2187290 0
2187300 0
2187308 0
2187311 0
2187319 0
2187321 0
2187363 116
2187397 605
2187435 341
2187489 1237
2187621 83
2187657 155
2187732 67
2187840 173
2187903 22
2187984 981
2188017 1212
2188143 234
2188182 789
2188224 289
2188269 417
2188335 51
2188383 0
2188391 16
2188491 126
2188523 0
2188629 512
2188667 0
2188744 33
2188772 188
2188898 17
2188936 0
2188944 589
2188955 848
2188961 219
2189036 14
2189068 574
2189099 218
2189207 0
2189216 180
2189399 117
2189477 984
2189480 8
2189537 0
2189834 0
2189839 0
2189875 103
2189966 0
2190185 0
2190251 258
2190257 0
2190274 135
2190278 195
2190290 48
2190293 241
2190338 65
2190347 589
2190361 0
2190452 53
2190464 0
2190488 0
2190539 10
2190571 0
2190619 4
2190623 0
2190656 23
2190659 0
2190761 0
2190782 0
2190827 0
2190962 0
2190978 0
2191005 197
2191013 0
2191147 82
2191189 0
2191219 0
2191237 0
2191255 107
2191303 0
2191480 0
2191516 6
2191525 0
2191597 149
2191707 105
2191744 0
2191792 9
2191840 517
2191927 209
2191990 83
2192078 0
2192272 0
2192372 337
2192396 0
2192484 0
2192579 0
2192628 619
2192699 213
2192768 0
2193094 0
2193185 0
2193220 5
2193281 64
2193464 650
2193575 1183
2193702 64
2194088 0
2194100 16
2194123 253
2194493 241
2194497 14
2194512 365
2194629 0
2194731 77
2194824 0
2195003 92
2195046 69
2195055 1167
2195093 0
2195182 0
2195195 0
2195212 0
2195215 0
2195266 0
2195306 0
2195396 129
2195480 19
2195489 1
2195636 30
2195720 64
2195867 259
2195898 0
2195922 0
2195943 202
2195976 209
2196034 137
2196233 525
2196381 466
2196432 0
2196588 151
2196615 285
2196791 119
2196830 151
2196879 0
2196911 0
2196948 73
2196976 61
2196999 0
2197015 104
2197031 0
2197060 17
2197108 93
2197130 168
2197155 26
2197256 0
2197300 0
2197395 0
2197406 0
2197428 0
2197478 0
2197486 0
2197501 0
2197553 0
2197588 0
2197601 409
2197674 121
2197847 253
2197853 176
2197906 30
2198033 0
2198223 163
2198243 105
2198261 34
2198419 440
2198423 159
2198451 70
2198603 40
2198710 0
2198721 42
2198735 5
2198758 35
2198773 4
2198775 1
2198813 0
2198818 0
2198831 128
2198858 4
2198884 0
2198909 0
2198921 142
2198930 185
2198976 34
2199033 0
2199037 0
2199049 0
2199107 0
2199145 0
2199160 0
2199166 11
2199184 0
2199242 26
2199267 0
2199306 66
2199384 0
2199448 132
2199499 505
2199546 22
2199657 0
2199698 150
2199710 25
2199720 146
2199776 125
2199907 589
2199987 103
2199999 44
2200005 413
2200075 155
2200085 212
2200125 713
2200128 477
2200168 6
2200191 10
2200254 40
2200306 0
2200441 67
2200448 23
2200459 0
2200499 42
2200502 128
2200510 0
2200544 231
2200616 249
2200686 99
2200693 172
2200700 0
2200763 196
2200859 57
2200944 400
2201053 0
2201122 841
2201155 620
2201200 194
2201210 0
2201212 0
2201217 0
2201224 17
2201226 0
2201234 517
2201236 133
2201247 0
2201324 243
2201411 68
2201417 385
2201429 6
2201454 152
2201633 1258
2201658 338
2201748 99
2201789 48
2201846 186
2201857 290
2201951 3
2201981 0
2201998 329
2202115 478
2202123 216
2202177 0
2202179 0
2202308 455
2202314 330
2202377 120
2202390 702
2202455 2211
2202477 0
2202664 0
2202728 15
2202772 6
2202853 0
2202876 88
2202914 2
2202958 9
2202965 46
2202995 0
2203001 47
2203013 0
2203019 47
2203065 374
2203177 632
2203237 0
2203368 0
2203437 0
2203458 44
2203473 0
2203528 22
2203532 3
2203546 351
2203554 0
2203757 58
2203793 0
2203854 0
2203877 291
2203910 571
2203964 131
2203971 94
2204003 76
2204149 0
2204188 619
2204219 141
2204236 0
2204249 28
2204252 44
2204259 119
2204389 127
2204401 541
2204521 225
2204546 105
2204638 1
2204728 325
2204782 0
2204787 924
2204827 4
2204832 57
2204844 138
2204922 70
2204936 93
2204940 0
2204989 211
2204995 146
2205029 0
2205049 192
2205085 150
2205106 0
2205142 74
2205178 478
2205208 540
2205238 150
2205266 1
2205278 26
2205281 0
2205436 1
2205447 0
2205532 221
2205555 0
2205560 23
2205563 0
2205567 54
2205576 0
2205583 0
2205599 415
2205661 44
2205704 106
2205753 0
2205811 0
2205822 35
2205948 0
2206036 0
2206096 0
2206144 0
2206238 0
2206249 0
2206284 42
2206450 0
2206585 164
2206639 545
2206648 192
2206778 0
2206846 69
2206916 243
2206994 74
2207006 0
2207019 152
2207042 0
2207050 0
2207058 3
2207074 0
2207076 0
2207084 0
2207096 67
2207102 0
2207114 0
2207123 22
2207129 0
2207132 0
2207138 49
2207252 99
2207263 0
2207486 0
2207488 0
2207493 0
2207496 0
2207504 0
2207511 0
2207518 0
2207520 0
2207538 31
2207542 0
2207569 0
2207576 0
2207601 0
2207704 71
2207838 17
2207842 777
2208136 0
2208275 128
2208360 279
2208362 97
2208529 31
2208609 3
2208741 511
2208841 0
2208863 0
2208892 102
2208942 191
2209017 390
2209050 1194
2209071 524
2209080 0
2209170 61
2209173 26
2209179 0
2209287 162
2209320 260
2209615 22
2209730 0
2209871 0
2209975 290
2210072 0
2210090 3
2210185 55
2210197 285
2210227 0
2210245 0
2210279 276
2210297 5
2210317 415
2210323 117
2210503 272
2210653 155
2210721 221
2210724 164
2210898 0
2210922 173
2211271 9
2211330 11
2211447 62
2211483 0
2211506 681
2211510 500
2211531 911
2211582 647
2211713 0
2211758 45
2211812 0
2212019 0
2212123 0
2212149 290
2212438 0
2212493 113
2212544 285
2212694 0
2212772 0
2212778 0
2212972 26
2213101 306
2213182 52
2213216 219
2213343 10
2213603 61
2213724 251
2213896 133
2213926 11
2213932 0
2213979 9
2213992 0
2214019 0
2214163 0
2214435 109
2214518 0
2214525 0
2214684 29
2215047 111
2215187 0
2215197 0
2215205 0
2215233 0
2215254 285
2215267 46
2215301 149
2215383 72
2215422 154
2215443 95
2215532 73
2215587 267
2215720 789
2215758 165
2215777 72
2216041 7
2216103 511
2216199 41
2216211 501
2216304 0
2216331 641
2216360 64
2216428 107
2216448 403
2216469 99
2216599 0
2216632 1
2216842 85
2216913 326
2216953 2
2217188 0
2217332 0
2217404 107
2217531 839
2217723 99
2217779 380
2217798 531
2217809 152
2217842 579
2217884 619
2217935 1
2217947 13
2218039 31
2218107 98
2218172 863
2218227 208
2218380 0
2218404 1281
2218415 1054
2218418 1368
2218517 0
2218563 0
2218606 895
2218625 85
2218649 0
2218688 82
2218715 49
2218726 0
2218778 28
2218841 776
2218885 254
2218911 0
2219230 409
2219261 215
2219299 20
2219315 488
2219366 0
2219409 0
2219461 158
2219523 105
2219546 221
2219566 761
2219620 658
2219644 104
2219719 43
2219771 75
2219925 149
2220030 1780
2220108 539
2220186 85
2220438 217
2220455 203
2220558 148
2220571 67
2220582 821
2220645 95
2220648 80
2220692 84
2220813 100
2220817 413
2220821 660
2220867 66
2221010 216
2221103 4
2221113 0
2221203 163
2221236 241
2221343 5
2221387 30
2221497 366
2221512 239
2221561 33
2221572 795
2221580 217
2221662 154
2221720 0
2221762 53
2221765 589
2221774 208
2221788 0
2221828 46
2221848 101
2221864 7
2221870 316
2221914 290
2221959 61
2222099 0
2222128 29
2222175 0
2222235 0
2222270 65
2222346 0
2222352 10
2222365 106
2222397 28
2222399 349
2222476 514
2222504 0
2222551 0
2222566 305
2222587 1133
2222661 23
2222732 9
2222864 33
2222887 1135
2222923 136
2222929 1023
2222953 944
2223006 1
2223013 32
2223063 63
2223071 0
2223084 0
2223139 552
2223180 578
2223195 6
2223205 926
2223214 0
2223344 171
2223382 598
2223470 22
2223502 0
2223508 264
2223599 704
2223617 118
2223644 1055
2223680 617
2223705 62
2223718 0
2223731 395
2223747 19
2223758 34
2223824 117
2223851 88
2223854 492
2223881 127
2223921 0
2223947 362
2224049 52
2224096 0
2224117 1018
2224161 1027
2224221 49
2224265 1604
2224269 2610
2224380 1
2224394 0
2224413 714
2224422 280
2224458 512
2224473 350
2224491 337
2224518 253
2224578 0
2224587 1231
2224590 241
2224651 96
2224668 612
2224680 225
2224692 65
2224715 0
2224755 127
2224758 357
2224791 247
2224866 790
2225095 0
2225128 0
2225237 607
2225333 586
2225338 0
2225351 0
2225357 4
2225362 0
2225386 0
2225408 50
2225414 0
2225432 9
2225522 418
2225529 455
2225573 0
2225742 102
2225863 24
2225933 0
2226063 0
2226072 0
2226089 283
2226105 0
2226112 0
2226122 0
2226129 0
2226133 0
2226137 0
2226159 290
2226163 169
2226199 181
2226206 852
2226305 1804
2226383 30
2226427 216
2226502 278
2226605 0
2226667 195
2226688 1845
2227006 226
2227015 0
2227064 0
2227088 564
2227231 93
2227246 176
2227249 769
2227264 495
2227266 0
2227317 86
2227366 156
2227414 153
2227499 0
2227571 312
2227618 1184
2227622 397
2227646 50
2227679 0
2227699 1569
2227747 435
2227774 11
2227795 0
2227830 0
2227864 291
2227873 241
2227887 0
2227889 116
2227975 252
2227991 93
2227994 25
2228013 10
2228040 19
2228048 106
2228054 65
2228056 92
2228212 21
2228308 0
2228326 4
2228338 326
2228372 193
2228577 647
2228664 2
2228670 7
2228759 368
2228763 462
2228904 51
2228966 201
2229025 13
2229059 83
2229103 99
2229123 819
2229138 187
2229281 293
2229338 185
2229369 316
2229405 212
2229409 22
2229495 0
2229600 0
2229707 288
2229813 215
2229911 1084
2229942 0
2229945 0
2229951 411
2229956 0
2229968 0
2229971 0
2229975 0
2229977 0
2229987 145
2229998 170
2230172 21
2230249 206
2230257 0
2230264 584
2230330 52
2230383 27
2230405 39
2230477 28
2230608 213
2230611 1024
2230662 2112
2230782 0
2230802 67
2230813 71
2230839 25
2230907 246
2230969 13
2230995 0
2231012 524
2231044 172
2231093 345
2231130 0
2231228 0
2231289 229
2231317 273
2231381 85
2231404 80
2231440 93
2231452 23
2231497 12
2231513 289
2231639 16
2231661 3196
2231674 535
2231750 76
2231828 211
2231910 398
2231983 0
2232071 754
2232075 97
2232217 15
2232235 260
2232241 367
2232253 61
2232274 767
2232296 122
2232303 45
2232321 258
2232378 0
2232425 3
2232441 139
2232475 23
2232482 107
2232493 66
2232499 260
2232602 7
2232620 192
2232628 461
2232649 0
2232659 0
2232667 0
2232669 210
2232690 283
2232740 266
2232761 0
2232799 61
2232827 298
2232938 451
2233027 305
2233034 115
2233127 786
2233215 108
2233217 219
2233223 122
2233263 131
2233348 0
2233392 0
2233465 0
2233478 0
2233576 0
2233629 0
2233661 0
2233676 62
2233679 0
2233874 291
2233882 97
2233962 132
2234070 218
2234139 0
2234183 108
2234235 130
2234257 92
2234317 235
2234496 290
2234546 105
2234563 276
2234624 360
2234640 213
2234667 0
2234677 58
2234730 0
2234782 0
2234847 0
2234879 0
2234891 118
2234897 0
2234900 0
2234902 0
2234910 0
2234912 0
2234952 33
2234992 3
2235002 13
2235161 768
2235165 506
2235219 98
2235435 820
2235511 2
2235558 122
2235720 160
2235857 0
2235906 0
2235911 82
2235930 24
2236065 337
2236068 278
2236103 109
2236175 530
2236185 0
2236196 777
2236265 0
2236433 26
2236567 363
2236610 24
2236674 32
2236764 28
2236783 0
2236800 63
2236959 441
2236995 15
2237012 63
2237032 591
2237116 441
2237146 62
2237265 101
2237295 1234
2237479 68
2237505 0
2237551 154
2237558 1520
2237569 185
2237602 238
2237633 232
2237693 0
2237761 0
2237782 132
2237793 0
2237865 0
2237878 0
2237984 0
2237993 0
2237996 0
2238003 0
2238005 0
2238011 0
2238013 0
2238033 0
2238041 0
2238048 0
2238099 0
2238105 0
2238112 0
2238125 0
2238269 674
2238393 189
2238489 276
2238513 2092
2238610 32
2238684 1497
2238857 0
2238879 62
2238906 372
2238915 212
2238929 14
2238968 0
2238977 1078
2238980 1308
2239066 83
2239143 74
2239146 27
2239175 41
2239223 547
2239335 658
2239388 0
2239407 0
2239473 187
2239476 132
2239648 574
2239739 0
2239915 0
2240056 1679
2240078 166
2240106 0
2240240 6
2240277 212
2240310 0
2240320 0
2240366 62
2240404 76
2240601 0
2240677 160
2240752 39
2240759 8
2240775 268
2241111 61
2241242 18
2241480 501
2241503 1481
2241738 176
2241840 36
2241850 31
2241974 0
2241991 0
2242239 0
2242299 370
2242619 308
2242733 369
2242737 41
2242750 279
2242777 0
2242797 0
2242857 0
2242892 17
2242924 105
2242938 0
2242946 706
2242953 0
2242970 37
2243000 94
2243005 356
2243063 91
2243078 0
2243160 0
2243252 0
2243283 0
2243306 91
2243343 169
2243367 83
2243406 233
[truncated: 389,636 more chars]
