# Supplementary material for: TRANSIT - A Software Tool for Himar1 TnSeq Analysis
Source: PLoS Comput Biol. 2015 Oct 8;11(10):e1004401. doi: 10.1371/journal.pcbi.1004401 (PMC4598096; doi:10.1371/journal.pcbi.1004401)
Supplement: S1 Data — Source Code for TRANSIT and TPP, and datasets used to obtain results. Please see the GitHub Repository https://github.com/mad-lab/transit to obtain the latest version of the software. (GZ) [file pcbi.1004401.s001.gz › transit_1.4.0/data/gumbel_glycerol_reads_rep1_s10000_b500_t1.dat]

#Gumbel
#Command used:	python transit.py
#FDR Corrected thresholds: 0.989800, 0.038400
#MH Acceptance-Rate:	45.72%
#Total Iterations Performed:	10499
#Sample Size:	10000
#phi estimate:	0.280561
#Time: 143.290342808
#Orf	Name	Desc	k	n	r	s	zbar	Call
Rv0001	dnaA	chromosomal replication initiation protein 	0	29	29	1323	1.000000	E
Rv0002	dnaN	DNA polymerase III subunit beta 	0	27	27	1006	1.000000	E
Rv0003	recF	recombination protein F 	11	33	7	71	0.000000	NE
Rv0004	-	hypothetical protein Rv0004 	0	5	5	299	0.992800	E
Rv0005	gyrB	DNA gyrase subunit B 	0	38	38	1822	1.000000	E
Rv0006	gyrA	DNA gyrase subunit A 	0	42	42	2156	1.000000	E
Rv0007	-	POSSIBLE CONSERVED MEMBRANE PROTEIN 	3	10	5	393	0.721300	U
Rv0008c	-	POSSIBLE MEMBRANE PROTEIN 	3	4	1	2	0.000000	NE
Rv0009	ppiA	PROBABLE IRON-REGULATED PEPTIDYL-PROLYL CIS-TRANS ISOMERASE A PPIA (PPIase A) (ROTAMASE A) 	6	6	0	0	0.000000	NE
Rv0010c	-	PROBABLE CONSERVED MEMBRANE PROTEIN 	6	10	3	29	0.000000	NE
Rv0011c	-	putative septation inhibitor protein 	0	3	3	133	-1.000000	S
Rv0012	-	PROBABLE CONSERVED MEMBRANE PROTEIN 	10	14	3	89	0.000000	NE
Rv0013	trpG	para-aminobenzoate synthase component II 	0	13	13	610	0.999900	E
Rv0014c	pknB	TRANSMEMBRANE SERINE/THREONINE-PROTEIN KINASE B PKNB (PROTEIN KINASE B) (STPK B) 	0	22	22	1562	1.000000	E
Rv0015c	pknA	TRANSMEMBRANE SERINE/THREONINE-PROTEIN KINASE A PKNA (PROTEIN KINASE A) (STPK A) 	0	13	13	1109	1.000000	E
Rv0016c	pbpA	PROBABLE PENICILLIN-BINDING PROTEIN PBPA 	11	34	6	133	0.000000	NE
Rv0017c	rodA	PROBABLE CELL DIVISION PROTEIN RODA 	11	23	4	149	0.000000	NE
Rv0018c	ppp	POSSIBLE SERINE/THREONINE PHOSPHATASE PPP 	8	23	10	641	0.995800	E
Rv0019c	-	hypothetical protein Rv0019c 	7	12	2	20	0.000000	NE
Rv0020c	TB39.8	hypothetical protein Rv0020c 	6	50	42	1015	1.000000	E
Rv0021c	-	hypothetical protein Rv0021c 	16	18	1	2	0.000000	NE
Rv0022c	whiB5	PROBABLE TRANSCRIPTIONAL REGULATORY PROTEIN WHIB-LIKE WHIB5 	8	8	0	0	0.000000	NE
Rv0023	-	POSSIBLE TRANSCRIPTIONAL REGULATORY PROTEIN 	0	12	12	582	1.000000	E
Rv0024	-	PUTATIVE SECRETED PROTEIN P60-RELATED PROTEIN 	9	11	1	2	0.000000	NE
Rv0025	-	hypothetical protein Rv0025 	7	7	0	0	0.000000	NE
Rv0026	-	hypothetical protein Rv0026 	8	12	1	2	0.000000	NE
Rv0027	-	hypothetical protein Rv0027 	2	5	2	31	0.000000	NE
Rv0028	-	hypothetical protein Rv0028 	2	4	2	19	-1.000000	S
Rv0029	-	hypothetical protein Rv0029 	14	17	1	2	0.000000	NE
Rv0030	-	hypothetical protein Rv0030 	1	5	3	86	0.000900	NE
Rv0031	-	POSSIBLE REMNANT OF A TRANSPOSASE 	0	1	1	2	-1.000000	S
Rv0032	bioF2	POSSIBLE 8-AMINO-7-OXONONANOATE SYNTHASE BIOF2 (AONS) (8-AMINO-7-KETOPELARGONATE SYNTHASE) (7-KETO-8-AMINO-PELARGONIC ACID SYNTHETASE) (7-KAP SYNTHETASE) (L-ALANINE--PIMELYL CoA LIGASE) 	23	50	12	231	0.166800	U
Rv0033	acpA	PROBABLE ACYL CARRIER PROTEIN ACPA (ACP) 	3	3	0	0	-1.000000	S
Rv0034	-	hypothetical protein Rv0034 	4	5	1	2	-1.000000	S
Rv0035	fadD34	PROBABLE FATTY-ACID-CoA LIGASE FADD34 (FATTY-ACID-CoA SYNTHETASE) (FATTY-ACID-CoA SYNTHASE) 	22	24	1	2	0.000000	NE
Rv0036c	-	hypothetical protein Rv0036c 	4	4	0	0	0.000000	NE
Rv0037c	-	PROBABLE CONSERVED INTEGRAL MEMBRANE PROTEIN 	10	17	4	335	0.212900	U
Rv0038	-	hypothetical protein Rv0038 	5	7	1	2	0.000000	NE
Rv0039c	-	POSSIBLE CONSERVED TRANSMEMBRANE PROTEIN 	2	4	2	25	0.000000	NE
Rv0040c	mtc28	SECRETED PROLINE RICH PROTEIN MTC28 (PROLINE RICH 28 KDA ANTIGEN) 	5	8	1	2	0.000000	NE
Rv0041	leuS	leucyl-tRNA synthetase 	0	66	66	2526	1.000000	E
Rv0042c	-	POSSIBLE TRANSCRIPTIONAL REGULATORY PROTEIN (PROBABLY MARR-FAMILY) 	3	5	1	2	0.000000	NE
Rv0043c	-	PROBABLE TRANSCRIPTIONAL REGULATORY PROTEIN (PROBABLY GNTR-FAMILY) 	6	7	1	2	0.000000	NE
Rv0044c	-	POSSIBLE OXIDOREDUCTASE 	16	19	1	2	0.000000	NE
Rv0045c	-	POSSIBLE HYDROLASE 	6	6	0	0	0.000000	NE
Rv0046c	ino1	MYO-INOSITOL-1-PHOSPHATE SYNTHASE INO1 (Inositol 1-phosphate synthetase) (D-glucose 6-phosphate cycloaldolase) (Glucose 6-phosphate cyclase) (Glucocycloaldolase) 	0	15	15	923	1.000000	E
Rv0047c	-	hypothetical protein Rv0047c 	3	7	2	56	0.000000	NE
Rv0048c	-	POSSIBLE MEMBRANE PROTEIN 	13	14	1	2	0.000000	NE
Rv0049	-	hypothetical protein Rv0049 	4	6	1	2	0.000000	NE
Rv0050	ponA1	PROBABLE BIFUNCTIONAL PENICILLIN-BINDING PROTEIN 1A/1B PONA1 (MUREIN POLYMERASE) (PBP1): PENICILLIN-INSENSITIVE TRANSGLYCOSYLASE (PEPTIDOGLYCAN TGASE) + PENICILLIN-SENSITIVE TRANSPEPTIDASE (DD-TRANSPEPTIDASE) 	10	33	5	188	0.000000	NE
Rv0051	-	PROBABLE CONSERVED TRANSMEMBRANE PROTEIN 	19	33	2	22	0.000000	NE
Rv0052	-	hypothetical protein Rv0052 	5	6	1	2	0.000000	NE
Rv0053	rpsF	30S ribosomal protein S6 	0	5	5	215	0.994200	E
Rv0054	ssb	single-strand DNA-binding protein 	0	5	5	218	0.994100	E
Rv0055	rpsR	30S ribosomal protein S18 	1	4	3	69	0.000000	NE
Rv0056	rplI	50S ribosomal protein L9 	5	7	2	108	0.000000	NE
Rv0057	-	hypothetical protein Rv0057 	7	15	2	14	0.000000	NE
Rv0058	dnaB	replicative DNA helicase 	0	36	36	2292	1.000000	E
Rv0059	-	hypothetical protein Rv0059 	12	16	1	2	0.000000	NE
Rv0060	-	hypothetical protein Rv0060 	0	21	21	893	1.000000	E
Rv0061	-	hypothetical protein Rv0061 	3	6	2	10	0.000000	NE
Rv0062	celA1	POSSIBLE CELLULASE CELA1 (ENDOGLUCANASE) (ENDO-1,4-BETA-GLUCANASE) (FI-CMCASE) (CARBOXYMETHYL CELLULASE) 	18	19	1	2	0.000000	NE
Rv0063	-	POSSIBLE OXIDOREDUCTASE 	17	21	3	22	0.000000	NE
Rv0064	-	hypothetical protein Rv0064 	36	64	3	147	0.000000	NE
Rv0065	-	hypothetical protein Rv0065 	4	7	1	2	0.000000	NE
Rv0066c	icd2	PROBABLE ISOCITRATE DEHYDROGENASE 	1	33	22	1601	1.000000	E
Rv0067c	-	POSSIBLE TRANSCRIPTIONAL REGULATORY PROTEIN (POSSIBLY TETR-FAMILY) 	3	11	5	327	0.837400	U
Rv0068	-	short chain dehydrogenase 	8	11	1	2	0.000000	NE
Rv0069c	sdaA	PROBABLE L-SERINE DEHYDRATASE SDAA (L-SERINE DEAMINASE) (SDH) (L-SD) 	6	11	2	99	0.000000	NE
Rv0070c	glyA2	PROBABLE SERINE HYDROXYMETHYLTRANSFERASE GLYA2 (SERINE METHYLASE 2) (SHMT 2) 	10	16	2	89	0.000000	NE
Rv0071	-	POSSIBLE MATURASE 	5	8	3	36	0.000000	NE
Rv0072	-	PROBABLE GLUTAMINE-TRANSPORT TRANSMEMBRANE PROTEIN ABC TRANSPORTER 	13	16	2	36	0.000000	NE
Rv0073	-	PROBABLE GLUTAMINE-TRANSPORT ATP-BINDING PROTEIN ABC TRANSPORTER 	12	13	1	2	0.000000	NE
Rv0074	-	hypothetical protein Rv0074 	8	14	2	100	0.000000	NE
Rv0075	-	PROBABLE AMINOTRANSFERASE 	17	22	1	2	0.000000	NE
Rv0076c	-	PROBABLE MEMBRANE PROTEIN 	3	3	0	0	-1.000000	S
Rv0077c	-	PROBABLE OXIDOREDUCTASE 	7	11	3	197	0.000000	NE
Rv0078	-	PROBABLE TRANSCRIPTIONAL REGULATORY PROTEIN 	2	7	2	91	0.000000	NE
Rv0078A	-	hypothetical protein Rv0078A 	8	9	1	2	0.000000	NE
Rv0079	-	hypothetical protein Rv0079 	10	13	1	2	0.000000	NE
Rv0080	-	hypothetical protein Rv0080 	2	3	1	2	-1.000000	S
Rv0081	-	PROBABLE TRANSCRIPTIONAL REGULATORY PROTEIN 	4	5	1	2	0.000000	NE
Rv0082	-	PROBABLE OXIDOREDUCTASE 	4	7	3	35	0.000000	NE
Rv0083	-	PROBABLE OXIDOREDUCTASE 	15	20	3	77	0.000000	NE
Rv0084	hycD	POSSIBLE FORMATE HYDROGENLYASE HYCD (FHL) 	6	7	1	2	0.000000	NE
Rv0085	hycP	POSSIBLE HYDROGENASE HYCP 	1	3	2	171	0.000000	NE
Rv0086	hycQ	POSSIBLE HYDROGENASE HYCQ 	8	14	1	2	0.000000	NE
Rv0087	hycE	POSSIBLE FORMATE HYDROGENASE HYCE (FHL) 	7	22	6	231	0.001500	NE
Rv0088	-	hypothetical protein Rv0088 	3	11	7	238	0.063500	U
Rv0089	-	POSSIBLE METHYLTRANSFERASE/METHYLASE 	7	9	1	2	0.000000	NE
Rv0090	-	POSSIBLE MEMBRANE PROTEIN 	8	12	1	2	0.000000	NE
Rv0091	mtn	PROBABLE BIFUNCTIONAL MTA/SAH NUCLEOSIDASE MTN: 5'-METHYLTHIOADENOSINE NUCLEOSIDASE (METHYLTHIOADENOSINE METHYLTHIORIBOHYDROLASE) + S-ADENOSYLHOMOCYSTEINE NUCLEOSIDASE (S-ADENOSYL-L-HOMOCYSTEINE HOMOCYSTEINYLRIBOHYDROLASE) 	8	11	2	56	0.000000	NE
Rv0092	ctpA	PROBABLE CATION TRANSPORTER P-TYPE ATPASE A CTPA 	21	27	3	140	0.000000	NE
Rv0093c	-	PROBABLE CONSERVED MEMBRANE PROTEIN 	4	7	1	2	0.000000	NE
Rv0094c	-	hypothetical protein Rv0094c 	0	0	0	0	-1.000000	S
Rv0095c	-	hypothetical protein Rv0095c 	1	6	5	227	0.976900	U
Rv0096	PPE1	PPE FAMILY PROTEIN 	19	30	3	106	0.000000	NE
Rv0097	-	POSSIBLE OXIDOREDUCTASE 	14	24	2	8	0.000000	NE
Rv0098	-	hypothetical protein Rv0098 	7	10	1	2	0.000000	NE
Rv0099	fadD10	acyl-CoA synthetase 	11	30	7	416	0.796000	U
Rv0100	-	hypothetical protein Rv0100 	2	3	1	2	-1.000000	S
Rv0101	nrp	PROBABLE PEPTIDE SYNTHETASE NRP (PEPTIDE SYNTHASE) 	59	103	5	362	0.017600	NE
Rv0102	-	PROBABLE CONSERVED INTEGRAL MEMBRANE PROTEIN 	0	38	38	1711	1.000000	E
Rv0103c	ctpB	PROBABLE CATION-TRANSPORTER P-TYPE ATPASE B CTPB 	24	28	2	12	0.000000	NE
Rv0104	-	hypothetical protein Rv0104 	18	25	3	52	0.000000	NE
Rv0105c	rpmB	50S ribosomal protein L28 	3	5	1	2	-1.000000	S
Rv0106	-	hypothetical protein Rv0106 	8	10	1	2	0.000000	NE
Rv0107c	ctpI	PROBABLE CATION-TRANSPORTER ATPASE I CTPI 	29	59	9	287	0.414100	U
Rv0108c	-	hypothetical protein Rv0108c 	2	2	0	0	-1.000000	S
Rv0109	PE_PGRS1	PE-PGRS FAMILY PROTEIN 	11	25	3	92	0.000000	NE
Rv0110	-	PROBABLE CONSERVED INTEGRAL MEMBRANE PROTEIN 	11	13	1	2	0.000000	NE
Rv0111	-	POSSIBLE TRANSMEMBRANE ACYLTRANSFERASE 	28	40	2	63	0.000000	NE
Rv0112	gca	POSSIBLE GDP-MANNOSE 4,6-DEHYDRATASE GCA (GDP-D-MANNOSE DEHYDRATASE) 	7	29	7	135	0.000000	NE
Rv0113	gmhA	PROBABLE SEDOHEPTULOSE-7-PHOSPHATE ISOMERASE GMHA (PHOSPHOHEPTOSE ISOMERASE) 	3	12	4	167	0.000000	NE
Rv0114	gmhB	POSSIBLE D-ALPHA,BETA-D-HEPTOSE-1,7-BIPHOSPHATE PHOSPHATASE GMHB (D-GLYCERO-D-MANNO-HEPTOSE 7-PHOSPHATE KINASE) 	7	9	1	2	0.000000	NE
Rv0115	hddA	POSSIBLE D-ALPHA-D-HEPTOSE-7-PHOSPHATE KINASE HDDA 	16	17	1	2	0.000000	NE
Rv0116c	-	POSSIBLE CONSERVED MEMBRANE PROTEIN 	14	15	1	2	0.000000	NE
Rv0117	oxyS	OXIDATIVE STRESS RESPONSE REGULATORY PROTEIN OXYS 	8	16	4	170	0.000000	NE
Rv0118c	oxcA	putative oxalyl-CoA decarboxylase 	11	25	8	483	0.931000	U
Rv0119	fadD7	acyl-CoA synthetase 	1	13	9	469	0.993800	E
Rv0120c	fusA2	elongation factor G 	11	25	6	354	0.460900	U
Rv0121c	-	hypothetical protein Rv0121c 	6	10	3	39	0.000000	NE
Rv0122	-	hypothetical protein Rv0122 	4	9	3	13	0.000000	NE
Rv0123	-	hypothetical protein Rv0123 	0	7	7	303	0.999100	E
Rv0124	PE_PGRS2	PE-PGRS FAMILY PROTEIN 	7	11	2	101	0.000000	NE
Rv0125	pepA	PROBABLE SERINE PROTEASE PEPA (SERINE PROTEINASE) (MTB32A) 	8	9	1	2	0.000000	NE
Rv0126	treS	TREHALOSE SYNTHASE TRES 	7	29	9	357	0.957700	U
Rv0127	-	hypothetical protein Rv0127 	0	28	28	1189	1.000000	E
Rv0128	-	PROBABLE CONSERVED TRANSMEMBRANE PROTEIN 	16	17	1	2	0.000000	NE
Rv0129c	fbpC	SECRETED ANTIGEN 85-C FBPC (85C) (ANTIGEN 85 COMPLEX C) (AG58C) (MYCOLYL TRANSFERASE 85C) (FIBRONECTIN-BINDING PROTEIN C) 	10	27	6	102	0.000000	NE
Rv0130	-	hypothetical protein Rv0130 	3	3	0	0	-1.000000	S
Rv0131c	fadE1	PROBABLE ACYL-CoA DEHYDROGENASE FADE1 	15	17	1	2	0.000000	NE
Rv0132c	fgd2	PUTATIVE F420-DEPENDENT GLUCOSE-6-PHOSPHATE DEHYDROGENASE FGD2 	10	14	1	2	0.000000	NE
Rv0133	-	PROBABLE ACETYLTRANSFERASE 	6	6	0	0	0.000000	NE
Rv0134	ephF	POSSIBLE EPOXIDE HYDROLASE EPHF (EPOXIDE HYDRATASE) (ARENE-OXIDE HYDRATASE) 	10	11	1	2	0.000000	NE
Rv0135c	-	POSSIBLE TRANSCRIPTIONAL REGULATORY PROTEIN 	6	11	2	46	0.000000	NE
Rv0136	cyp138	PROBABLE CYTOCHROME P450 138 CYP138 	18	22	1	2	0.000000	NE
Rv0137c	msrA	methionine sulfoxide reductase A 	8	11	1	2	0.000000	NE
Rv0138	-	hypothetical protein Rv0138 	6	6	0	0	0.000000	NE
Rv0139	-	POSSIBLE OXIDOREDUCTASE 	11	12	1	2	0.000000	NE
Rv0140	-	hypothetical protein Rv0140 	9	14	3	41	0.000000	NE
Rv0141c	-	hypothetical protein Rv0141c 	5	8	2	106	0.000000	NE
Rv0142	-	hypothetical protein Rv0142 	4	5	1	2	0.000000	NE
Rv0143c	-	PROBABLE CONSERVED TRANSMEMBRANE PROTEIN 	18	25	2	22	0.000000	NE
Rv0144	-	PROBABLE TRANSCRIPTIONAL REGULATORY PROTEIN (POSSIBLY TETR-FAMILY) 	12	14	1	2	0.000000	NE
Rv0145	-	hypothetical protein Rv0145 	11	14	1	2	0.000000	NE
Rv0146	-	hypothetical protein Rv0146 	12	15	1	2	0.000000	NE
Rv0147	-	PROBABLE ALDEHYDE DEHYDROGENASE (NAD+) DEPENDENT 	21	23	1	2	0.000000	NE
Rv0148	-	PROBABLE SHORT-CHAIN TYPE DEHYDROGENASE/REDUCTASE 	14	15	1	2	0.000000	NE
Rv0149	-	POSSIBLE QUINONE OXIDOREDUCTASE (NADPH:QUINONE OXIDOREDUCTASE) (ZETA-CRYSTALLIN) 	12	19	5	163	0.000000	NE
Rv0150c	-	hypothetical protein Rv0150c 	3	4	1	2	0.000000	NE
Rv0151c	PE1	PE FAMILY PROTEIN 	34	40	2	41	0.000000	NE
Rv0152c	PE2	PE FAMILY PROTEIN 	30	35	1	2	0.000000	NE
Rv0153c	ptbB	PHOSPHOTYROSINE PROTEIN PHOSPHATASE PTPB (PROTEIN-TYROSINE-PHOSPHATASE) (PTPase) 	5	11	3	103	0.000000	NE
Rv0154c	fadE2	PROBABLE ACYL-CoA DEHYDROGENASE FADE2 	7	11	3	336	0.119900	U
Rv0155	pntAa	PROBABLE NAD(P) TRANSHYDROGENASE (SUBUNIT ALPHA) PNTAA 	6	10	2	12	0.000000	NE
Rv0156	pntAb	PROBABLE NAD(P) TRANSHYDROGENASE (SUBUNIT ALPHA) PNTAB 	0	0	0	0	-1.000000	S
Rv0157	pntB	PROBABLE NAD(P) TRANSHYDROGENASE (SUBUNIT BETA) PNTB 	6	10	2	83	0.000000	NE
Rv0158	-	PROBABLE TRANSCRIPTIONAL REGULATORY PROTEIN (POSSIBLY TETR-FAMILY) 	13	15	1	2	0.000000	NE
Rv0159c	PE3	PE FAMILY PROTEIN 	41	48	2	17	0.000000	NE
Rv0160c	PE4	PE FAMILY PROTEIN 	33	41	2	22	0.000000	NE
Rv0161	-	POSSIBLE OXIDOREDUCTASE 	7	16	2	45	0.000000	NE
Rv0162c	adhE1	PROBABLE ZINC-TYPE ALCOHOL DEHYDROGENASE (E SUBUNIT) ADHE 	8	15	2	210	0.000000	NE
Rv0163	-	hypothetical protein Rv0163 	9	9	0	0	0.000000	NE
Rv0164	TB18.5	hypothetical protein Rv0164 	1	8	7	141	0.229300	U
Rv0165c	-	POSSIBLE TRANSCRIPTIONAL REGULATORY PROTEIN (PROBABLY GNTR-FAMILY) 	5	6	1	2	0.000000	NE
Rv0166	fadD5	acyl-CoA synthetase 	18	23	2	102	0.000000	NE
Rv0167	yrbE1A	CONSERVED HYPOTHETICAL INTEGRAL MEMBRANE PROTEIN YRBE1A 	5	6	1	2	0.000000	NE
Rv0168	yrbE1B	CONSERVED HYPOTHETICAL INTEGRAL MEMBRANE PROTEIN YRBE1B 	12	13	1	2	0.000000	NE
Rv0169	mce1A	MCE-FAMILY PROTEIN MCE1A 	27	33	2	38	0.000000	NE
Rv0170	mce1B	MCE-FAMILY PROTEIN MCE1B 	12	16	2	19	0.000000	NE
Rv0171	mce1C	MCE-FAMILY PROTEIN MCE1C 	20	23	1	2	0.000000	NE
Rv0172	mce1D	MCE-FAMILY PROTEIN MCE1D 	25	31	1	2	0.000000	NE
Rv0173	lprK	POSSIBLE MCE-FAMILY LIPOPROTEIN LPRK (MCE-FAMILY LIPOPROTEIN MCE1E) 	10	15	2	87	0.000000	NE
Rv0174	mce1F	MCE-FAMILY PROTEIN MCE1F 	22	28	2	10	0.000000	NE
Rv0175	-	PROBABLE CONSERVED MCE ASSOCIATED MEMBRANE PROTEIN 	7	9	1	2	0.000000	NE
Rv0176	-	PROBABLE CONSERVED MCE ASSOCIATED TRANSMEMBRANE PROTEIN 	12	15	1	2	0.000000	NE
Rv0177	-	PROBABLE CONSERVED MCE ASSOCIATED PROTEIN 	8	11	1	2	0.000000	NE
Rv0178	-	PROBABLE CONSERVED MCE ASSOCIATED MEMBRANE PROTEIN 	8	11	1	2	0.000000	NE
Rv0179c	lprO	POSSIBLE LIPOPROTEIN LPRO 	17	22	2	13	0.000000	NE
Rv0180c	-	PROBABLE CONSERVED TRANSMEMBRANE PROTEIN 	16	27	2	45	0.000000	NE
Rv0181c	-	hypothetical protein Rv0181c 	10	14	1	2	0.000000	NE
Rv0182c	sigG	RNA polymerase factor sigma-70 	17	19	1	2	0.000000	NE
Rv0183	-	POSSIBLE LYSOPHOSPHOLIPASE 	13	14	1	2	0.000000	NE
Rv0184	-	hypothetical protein Rv0184 	6	11	2	16	0.000000	NE
Rv0185	-	hypothetical protein Rv0185 	3	9	3	79	0.000000	NE
Rv0186	bglS	PROBABLE BETA-GLUCOSIDASE BGLS (GENTIOBIASE) (CELLOBIASE) (BETA-D-GLUCOSIDE GLUCOHYDROLASE) 	16	32	7	416	0.694100	U
Rv0187	-	PROBABLE O-METHYLTRANSFERASE 	4	7	3	199	0.000000	NE
Rv0188	-	PROBABLE CONSERVED TRANSMEMBRANE PROTEIN 	6	8	1	2	0.000000	NE
Rv0189c	ilvD	dihydroxy-acid dehydratase 	0	18	18	1197	1.000000	E
Rv0190	-	hypothetical protein Rv0190 	3	3	0	0	-1.000000	S
Rv0191	-	PROBABLE CONSERVED INTEGRAL MEMBRANE PROTEIN 	15	17	1	2	0.000000	NE
Rv0192	-	hypothetical protein Rv0192 	11	11	0	0	0.000000	NE
Rv0192A	-	CONSERVED SECRETED PROTEIN 	2	2	0	0	-1.000000	S
Rv0193c	-	hypothetical protein Rv0193c 	27	32	2	86	0.000000	NE
Rv0194	-	PROBABLE DRUGS-TRANSPORT TRANSMEMBRANE ATP-BINDING PROTEIN ABC TRANSPORTER 	40	48	1	2	0.000000	NE
Rv0195	-	POSSIBLE TWO COMPONENT TRANSCRIPTIONAL REGULATORY PROTEIN (PROBABLY LUXR-FAMILY) 	6	6	0	0	0.000000	NE
Rv0196	-	POSSIBLE TRANSCRIPTIONAL REGULATORY PROTEIN 	7	7	0	0	0.000000	NE
Rv0197	-	POSSIBLE OXIDOREDUCTASE 	16	31	3	218	0.000000	NE
Rv0198c	-	PROBABLE ZINC METALLOPROTEASE 	18	39	8	195	0.000100	NE
Rv0199	-	PROBABLE CONSERVED MEMBRANE PROTEIN 	7	12	2	23	0.000000	NE
Rv0200	-	POSSIBLE CONSERVED TRANSMEMBRANE PROTEIN 	2	7	3	94	0.000000	NE
Rv0201c	-	hypothetical protein Rv0201c 	7	7	0	0	0.000000	NE
Rv0202c	mmpL11	PROBABLE CONSERVED TRANSMEMBRANE TRANSPORT PROTEIN MMPL11 	18	36	4	394	0.048400	U
Rv0203	-	POSSIBLE EXPORTED PROTEIN 	3	3	0	0	0.000000	NE
Rv0204c	-	PROBABLE CONSERVED TRANSMEMBRANE PROTEIN 	7	19	9	327	0.985800	U
Rv0205	-	PROBABLE CONSERVED TRANSMEMBRANE PROTEIN 	7	12	2	27	0.000000	NE
Rv0206c	mmpL3	POSSIBLE CONSERVED TRANSMEMBRANE TRANSPORT PROTEIN MMPL3 	1	27	26	1974	1.000000	E
Rv0207c	-	hypothetical protein Rv0207c 	6	9	2	135	0.000000	NE
Rv0208c	trmB	tRNA (guanine-N(7))-methyltransferase 	2	10	4	153	0.000000	NE
Rv0209	-	hypothetical protein Rv0209 	11	14	1	2	0.000000	NE
Rv0210	-	hypothetical protein Rv0210 	8	12	2	36	0.000000	NE
Rv0211	pckA	phosphoenolpyruvate carboxykinase 	0	22	22	1529	1.000000	E
Rv0212c	nadR	POSSIBLE TRANSCRIPTIONAL REGULATORY PROTEIN NADR (PROBABLY ASNC-FAMILY) 	6	6	0	0	0.000000	NE
Rv0213c	-	POSSIBLE METHYLTRANSFERASE (METHYLASE) 	25	30	1	2	0.000000	NE
Rv0214	fadD4	acyl-CoA synthetase 	23	31	2	22	0.000000	NE
Rv0215c	fadE3	PROBABLE ACYL-CoA DEHYDROGENASE FADE3 	10	14	1	2	0.000000	NE
Rv0216	-	hypothetical protein Rv0216 	10	19	4	62	0.000000	NE
Rv0217c	lipW	POSSIBLE ESTERASE LIPW 	13	19	2	43	0.000000	NE
Rv0218	-	PROBABLE CONSERVED TRANSMEMBRANE PROTEIN 	14	18	2	24	0.000000	NE
Rv0219	-	PROBABLE CONSERVED TRANSMEMBRANE PROTEIN 	7	11	1	2	0.000000	NE
Rv0220	lipC	PROBABLE ESTERASE LIPC 	11	22	5	76	0.000000	NE
Rv0221	-	hypothetical protein Rv0221 	17	25	2	38	0.000000	NE
Rv0222	echA1	enoyl-CoA hydratase 	4	8	2	234	0.000200	NE
Rv0223c	-	PROBABLE ALDEHYDE DEHYDROGENASE 	11	22	5	125	0.000000	NE
Rv0224c	-	POSSIBLE METHYLTRANSFERASE (METHYLASE) 	0	14	14	605	1.000000	E
Rv0225	-	POSSIBLE CONSERVED PROTEIN 	0	20	20	988	1.000000	E
Rv0226c	-	PROBABLE CONSERVED TRANSMEMBRANE PROTEIN 	0	23	23	1445	1.000000	E
Rv0227c	-	PROBABLE CONSERVED MEMBRANE PROTEIN 	0	21	21	1007	1.000000	E
Rv0228	-	PROBABLE INTEGRAL MEMBRANE ACYLTRANSFERASE 	0	13	13	936	1.000000	E
Rv0229c	-	POSSIBLE CONSERVED MEMBRANE PROTEIN 	8	16	4	65	0.000000	NE
Rv0230c	php	PROBABLE PHOSPHOTRIESTERASE PHP (PARATHION HYDROLASE) (PTE) (ARYLDIALKYLPHOSPHATASE) (PARAOXONASE) (A-ESTERASE) (ARYLTRIPHOSPHATASE) (PARAOXON HYDROLASE) 	11	13	2	36	0.000000	NE
Rv0231	fadE4	PROBABLE ACYL-CoA DEHYDROGENASE FADE4 	30	33	1	2	0.000000	NE
Rv0232	-	PROBABLE TRANSCRIPTIONAL REGULATORY PROTEIN (PROBABLY TETR/ACRR-FAMILY) 	9	9	0	0	0.000000	NE
Rv0233	nrdB	ribonucleotide-diphosphate reductase subunit beta 	11	11	0	0	0.000000	NE
Rv0234c	gabD1	succinic semialdehyde dehydrogenase 	10	19	2	31	0.000000	NE
Rv0235c	-	PROBABLE CONSERVED TRANSMEMBRANE PROTEIN 	11	22	8	291	0.804800	U
Rv0236A	-	SMALL SECRETED PROTEIN 	0	2	2	7	-1.000000	S
Rv0236c	-	PROBABLE CONSERVED TRANSMEMBRANE PROTEIN 	0	34	34	3658	1.000000	E
Rv0237	lpqI	PROBABLE CONSERVED LIPOPROTEIN LPQI 	5	12	2	17	0.000000	NE
Rv0238	-	POSSIBLE TRANSCRIPTIONAL REGULATORY PROTEIN (PROBABLY TETR-FAMILY) 	1	11	5	220	0.001800	NE
Rv0239	-	hypothetical protein Rv0239 	2	2	0	0	-1.000000	S
Rv0240	-	hypothetical protein Rv0240 	5	6	1	2	0.000000	NE
Rv0241c	-	hypothetical protein Rv0241c 	3	13	4	152	0.000000	NE
Rv0242c	fabG	3-ketoacyl-(acyl-carrier-protein) reductase 	3	11	4	728	0.494500	U
Rv0243	fadA2	acetyl-CoA acetyltransferase 	11	18	2	33	0.000000	NE
Rv0244c	fadE5	PROBABLE ACYL-CoA DEHYDROGENASE FADE5 	17	21	1	2	0.000000	NE
Rv0245	-	POSSIBLE OXIDOREDUCTASE 	4	4	0	0	0.000000	NE
Rv0246	-	PROBABLE CONSERVED INTEGRAL MEMBRANE PROTEIN 	19	29	4	51	0.000000	NE
Rv0247c	-	fumarate reductase iron-sulfur subunit 	0	9	9	589	0.998800	E
Rv0248c	sdhA	succinate dehydrogenase flavoprotein subunit 	4	33	21	1018	1.000000	E
Rv0249c	-	PROBABLE SUCCINATE DEHYDROGENASE 	3	22	14	370	0.999900	E
Rv0250c	-	hypothetical protein Rv0250c 	2	3	1	2	-1.000000	S
Rv0251c	hsp	HEAT SHOCK PROTEIN HSP (HEAT-STRESS-INDUCED RIBOSOME-BINDING PROTEIN A) 	5	5	0	0	0.000000	NE
Rv0252	nirB	PROBABLE NITRITE REDUCTASE 	24	38	5	252	0.000900	NE
Rv0253	nirD	PROBABLE NITRITE REDUCTASE 	5	6	1	2	0.000000	NE
Rv0254c	cobU	PROBABLE BIFUNCTIONAL COBALAMIN BIOSYNTHESIS PROTEIN COBU: COBINAMIDE KINASE + COBINAMIDE PHOSPHATE GUANYLYLTRANSFERASE 	4	5	1	2	0.000000	NE
Rv0255c	cobQ1	cobyric acid synthase 	11	13	1	2	0.000000	NE
Rv0256c	PPE2	PPE FAMILY PROTEIN 	24	31	4	212	0.000000	NE
Rv0257	-	hypothetical protein Rv0257 	3	3	0	0	0.000000	NE
Rv0258c	-	hypothetical protein Rv0258c 	2	6	2	77	0.000000	NE
Rv0259c	-	hypothetical protein Rv0259c 	4	7	1	2	0.000000	NE
Rv0260c	-	bifunctional uroporphyrinogen-III synthetase/response regulator domain protein 	7	18	9	385	0.990000	E
Rv0261c	narK3	PROBABLE INTEGRAL MEMBRANE NITRITE EXTRUSION PROTEIN NARK3 (NITRITE FACILITATOR) 	11	22	7	175	0.000000	NE
Rv0262c	aac	AMINOGLYCOSIDE 2'-N-ACETYLTRANSFERASE AAC (AAC(2')-IC) 	4	6	2	29	0.000000	NE
Rv0263c	-	hypothetical protein Rv0263c 	9	15	1	2	0.000000	NE
Rv0264c	-	hypothetical protein Rv0264c 	8	9	1	2	0.000000	NE
Rv0265c	-	PROBABLE PERIPLASMIC IRON-TRANSPORT LIPOPROTEIN 	8	9	1	2	0.000000	NE
Rv0266c	oplA	PROBABLE 5-OXOPROLINASE OPLA (5-OXO-L-PROLINASE) (PYROGLUTAMASE) (5-OPASE) 	31	38	2	77	0.000000	NE
Rv0267	narU	PROBABLE INTEGRAL MEMBRANE NITRITE EXTRUSION PROTEIN NARU (NITRITE FACILITATOR) 	10	11	1	2	0.000000	NE
Rv0268c	-	hypothetical protein Rv0268c 	10	12	1	2	0.000000	NE
Rv0269c	-	hypothetical protein Rv0269c 	8	10	1	2	0.000000	NE
Rv0270	fadD2	acyl-CoA synthetase 	18	21	1	2	0.000000	NE
Rv0271c	fadE6	PROBABLE ACYL-CoA DEHYDROGENASE FADE6 	20	25	1	2	0.000000	NE
Rv0272c	-	hypothetical protein Rv0272c 	10	15	2	22	0.000000	NE
Rv0273c	-	POSSIBLE TRANSCRIPTIONAL REGULATORY PROTEIN 	8	15	3	61	0.000000	NE
Rv0274	-	hypothetical protein Rv0274 	5	8	2	25	0.000000	NE
Rv0275c	-	POSSIBLE TRANSCRIPTIONAL REGULATORY PROTEIN (POSSIBLY TETR-FAMILY) 	4	7	2	30	0.000000	NE
Rv0276	-	hypothetical protein Rv0276 	14	17	1	2	0.000000	NE
Rv0277c	-	hypothetical protein Rv0277c 	3	5	1	2	0.000000	NE
Rv0278c	PE_PGRS3	PE-PGRS FAMILY PROTEIN 	13	23	5	324	0.156100	U
Rv0279c	PE_PGRS4	PE-PGRS FAMILY PROTEIN 	14	16	1	2	0.000000	NE
Rv0280	PPE3	PPE FAMILY PROTEIN 	23	26	3	148	0.000000	NE
Rv0281	-	hypothetical protein Rv0281 	11	12	1	2	0.000000	NE
Rv0282	-	hypothetical protein Rv0282 	0	19	19	1596	1.000000	E
Rv0283	-	POSSIBLE CONSERVED MEMBRANE PROTEIN 	0	22	22	1312	1.000000	E
Rv0284	-	POSSIBLE CONSERVED MEMBRANE PROTEIN 	0	57	57	3462	1.000000	E
Rv0285	PE5	PE FAMILY PROTEIN 	0	5	5	186	0.993100	E
Rv0286	PPE4	PPE FAMILY PROTEIN 	0	28	28	1203	1.000000	E
Rv0287	esxG	ESAT-6 LIKE PROTEIN ESXG (CONSERVED HYPOTHETICAL PROTEIN TB9.8) 	0	3	3	228	0.961900	U
Rv0288	esxH	LOW MOLECULAR WEIGHT PROTEIN ANTIGEN 7 ESXH (10 kDa ANTIGEN) (CFP-7) (PROTEIN TB10.4) 	0	7	7	191	0.999300	E
Rv0289	-	hypothetical protein Rv0289 	0	13	13	582	1.000000	E
Rv0290	-	PROBABLE CONSERVED TRANSMEMBRANE PROTEIN 	0	18	18	1198	1.000000	E
Rv0291	mycP3	PROBABLE MEMBRANE-ANCHORED MYCOSIN MYCP3 (SERINE PROTEASE) (SUBTILISIN-LIKE PROTEASE) (SUBTILASE-LIKE) (MYCOSIN-3) 	0	12	12	900	0.999900	E
Rv0292	-	PROBABLE CONSERVED TRANSMEMBRANE PROTEIN 	2	17	15	685	1.000000	E
Rv0293c	-	hypothetical protein Rv0293c 	15	26	3	23	0.000000	NE
Rv0294	tam	PROBABLE TRANS-ACONITATE METHYLTRANSFERASE TAM 	8	13	3	38	0.000000	NE
Rv0295c	-	hypothetical protein Rv0295c 	5	7	2	9	0.000000	NE
Rv0296c	-	PROBABLE SULFATASE 	28	42	5	67	0.000000	NE
Rv0297	PE_PGRS5	PE-PGRS FAMILY PROTEIN 	7	14	4	236	0.000400	NE
Rv0298	-	hypothetical protein Rv0298 	4	5	1	2	-1.000000	S
Rv0299	-	hypothetical protein Rv0299 	1	2	1	2	-1.000000	S
Rv0300	-	hypothetical protein Rv0300 	4	4	0	0	0.000000	NE
Rv0301	-	hypothetical protein Rv0301 	7	7	0	0	0.000000	NE
Rv0302	-	PROBABLE TRANSCRIPTIONAL REGULATORY PROTEIN (PROBABLY TETR/ACRR-FAMILY) 	6	8	1	2	0.000000	NE
Rv0303	-	PROBABLE DEHYDROGENASE/REDUCTASE 	12	12	0	0	0.000000	NE
Rv0304c	PPE5	PPE FAMILY PROTEIN 	74	119	6	163	0.000000	NE
Rv0305c	PPE6	PPE FAMILY PROTEIN 	29	52	6	284	0.040700	U
Rv0306	-	PUTATIVE OXIDOREDUCTASE 	4	6	1	2	0.000000	NE
Rv0307c	-	hypothetical protein Rv0307c 	6	8	2	66	0.000000	NE
Rv0308	-	PROBABLE CONSERVED INTEGRAL MEMBRANE PROTEIN 	8	15	3	48	0.000000	NE
Rv0309	-	POSSIBLE CONSERVED EXPORTED PROTEIN 	6	11	4	82	0.000000	NE
Rv0310c	-	hypothetical protein Rv0310c 	6	12	2	8	0.000000	NE
Rv0311	-	hypothetical protein Rv0311 	8	15	6	360	0.752400	U
Rv0312	-	CONSERVED HYPOTHETICAL PROLINE AND THREONINE RICH PROTEIN 	5	19	5	265	0.010700	NE
Rv0313	-	hypothetical protein Rv0313 	3	4	1	2	-1.000000	S
Rv0314c	-	POSSIBLE CONSERVED MEMBRANE PROTEIN 	6	7	1	2	0.000000	NE
Rv0315	-	POSSIBLE BETA-1,3-GLUCANASE PRECURSOR 	6	8	2	61	0.000000	NE
Rv0316	-	POSSIBLE MUCONOLACTONE ISOMERASE 	6	8	1	2	0.000000	NE
Rv0317c	glpQ2	POSSIBLE GLYCEROPHOSPHORYL DIESTER PHOSPHODIESTERASE GLPQ2 (GLYCEROPHOSPHODIESTER PHOSPHODIESTERASE) 	12	13	1	2	0.000000	NE
Rv0318c	-	PROBABLE CONSERVED INTEGRAL MEMBRANE PROTEIN 	6	6	0	0	0.000000	NE
Rv0319	pcp	pyrrolidone-carboxylate peptidase 	5	7	1	2	0.000000	NE
Rv0320	-	POSSIBLE CONSERVED EXPORTED PROTEIN 	11	12	1	2	0.000000	NE
Rv0321	dcd	deoxycytidine triphosphate deaminase 	3	4	1	2	0.000000	NE
Rv0322	udgA	PROBABLE UDP-GLUCOSE 6-DEHYDROGENASE UDGA (UDP-GLC DEHYDROGENASE) (UDP-GLCDH) (UDPGDH) 	13	21	2	72	0.000000	NE
Rv0323c	-	hypothetical protein Rv0323c 	5	11	2	10	0.000000	NE
Rv0324	-	POSSIBLE TRANSCRIPTIONAL REGULATORY PROTEIN (POSSIBLY ARSR-FAMILY) 	5	11	3	28	0.000000	NE
Rv0325	-	hypothetical protein Rv0325 	6	6	0	0	0.000000	NE
Rv0326	-	hypothetical protein Rv0326 	4	9	4	110	0.000000	NE
Rv0327c	cyp135A1	POSSIBLE CYTOCHROME P450 135A1 CYP135A1 	8	21	9	218	0.012700	NE
Rv0328	-	POSSIBLE TRANSCRIPTIONAL REGULATORY PROTEIN (POSSIBLY TETR/ACRR-FAMILY) 	7	11	3	76	0.000000	NE
Rv0329c	-	hypothetical protein Rv0329c 	4	8	2	18	0.000000	NE
Rv0330c	-	hypothetical protein Rv0330c 	8	9	1	2	0.000000	NE
Rv0331	-	POSSIBLE DEHYDROGENASE/REDUCTASE 	14	18	2	30	0.000000	NE
Rv0332	-	hypothetical protein Rv0332 	7	8	1	2	0.000000	NE
Rv0333	-	hypothetical protein Rv0333 	3	4	1	2	0.000000	NE
Rv0334	rmlA	ALPHA-D-GLUCOSE-1-PHOSPHATE THYMIDYLYLTRANSFERASE RMLA (DTDP-GLUCOSE SYNTHASE) (DTDP-GLUCOSE PYROPHOSPHORYLASE) 	0	15	15	538	1.000000	E
Rv0335c	PE6	PE FAMILY PROTEIN 	0	1	1	2	-1.000000	S
Rv0336	-	CONSERVED 13E12 REPEAT FAMILY PROTEIN 	0	1	1	2	-1.000000	S
Rv0337c	aspC	aminotransferase AlaT 	0	20	20	989	1.000000	E
Rv0338c	-	PROBABLE IRON-SULFUR-BINDING REDUCTASE 	1	35	34	2247	1.000000	E
Rv0339c	-	POSSIBLE TRANSCRIPTIONAL REGULATORY PROTEIN 	16	26	2	298	0.011800	NE
Rv0340	-	hypothetical protein Rv0340 	1	4	3	357	0.649200	U
Rv0341	iniB	ISONIAZID INDUCTIBLE GENE PROTEIN INIB 	6	15	4	194	0.000000	NE
Rv0342	iniA	ISONIAZID INDUCTIBLE GENE PROTEIN INIA 	18	24	3	47	0.000000	NE
Rv0343	iniC	ISONIAZID INDUCTIBLE GENE PROTEIN INIC 	8	10	1	2	0.000000	NE
Rv0344c	lpqJ	PROBABLE LIPOPROTEIN LPQJ 	7	10	1	2	0.000000	NE
Rv0345	-	hypothetical protein Rv0345 	6	7	1	2	0.000000	NE
Rv0346c	ansP2	POSSIBLE L-ASPARAGINE PERMEASE ANSP2 (L-ASPARAGINE TRANSPORT PROTEIN) 	13	26	4	185	0.000000	NE
Rv0347	-	PROBABLE CONSERVED MEMBRANE PROTEIN 	0	15	15	695	1.000000	E
Rv0348	-	POSSIBLE TRANSCRIPTIONAL REGULATORY PROTEIN 	5	16	7	434	0.967700	U
Rv0349	-	hypothetical protein Rv0349 	5	8	2	33	0.000000	NE
Rv0350	dnaK	molecular chaperone DnaK 	0	17	17	1510	1.000000	E
Rv0351	grpE	PROBABLE GRPE PROTEIN (HSP-70 COFACTOR) 	0	9	9	612	0.998300	E
Rv0352	dnaJ1	PROBABLE CHAPERONE PROTEIN DNAJ1 	1	12	11	972	0.999800	E
Rv0353	hspR	PROBABLE HEAT SHOCK PROTEIN TRANSCRIPTIONAL REPRESSOR HSPR (MERR FAMILY) 	5	6	1	2	0.000000	NE
Rv0354c	PPE7	PPE FAMILY PROTEIN 	3	4	1	2	0.000000	NE
Rv0355c	PPE8	PPE FAMILY PROTEIN 	110	149	4	157	0.000000	NE
Rv0356c	-	hypothetical protein Rv0356c 	7	8	1	2	0.000000	NE
Rv0357c	purA	adenylosuccinate synthetase 	0	23	23	1094	1.000000	E
Rv0358	-	hypothetical protein Rv0358 	0	11	11	531	0.999700	E
Rv0359	-	PROBABLE CONSERVED INTEGRAL MEMBRANE PROTEIN 	10	10	0	0	0.000000	NE
Rv0360c	-	hypothetical protein Rv0360c 	6	8	1	2	0.000000	NE
Rv0361	-	PROBABLE CONSERVED MEMBRANE PROTEIN 	5	8	2	29	0.000000	NE
Rv0362	mgtE	POSSIBLE Mg2+ TRANSPORT TRANSMEMBRANE PROTEIN MGTE 	12	14	1	2	0.000000	NE
Rv0363c	fba	fructose-bisphosphate aldolase 	0	14	14	887	1.000000	E
Rv0364	-	POSSIBLE CONSERVED TRANSMEMBRANE PROTEIN 	1	12	11	581	0.999800	E
Rv0365c	-	hypothetical protein Rv0365c 	15	19	2	8	0.000000	NE
Rv0366c	-	hypothetical protein Rv0366c 	4	5	1	2	0.000000	NE
Rv0367c	-	hypothetical protein Rv0367c 	2	2	0	0	-1.000000	S
Rv0368c	-	hypothetical protein Rv0368c 	13	17	2	178	0.000000	NE
Rv0369c	-	POSSIBLE MEMBRANE OXIDOREDUCTASE 	4	7	2	122	0.000000	NE
Rv0370c	-	POSSIBLE OXIDOREDUCTASE 	8	19	6	405	0.791800	U
Rv0371c	-	hypothetical protein Rv0371c 	1	6	5	482	0.921400	U
Rv0372c	-	hypothetical protein Rv0372c 	2	6	3	166	0.000500	NE
Rv0373c	-	PROBABLE CARBON MONOXYDE DEHYDROGENASE (LARGE CHAIN) 	17	37	9	222	0.003400	NE
Rv0374c	-	PROBABLE CARBON MONOXYDE DEHYDROGENASE (SMALL CHAIN) 	3	4	1	2	0.000000	NE
Rv0375c	-	PROBABLE CARBON MONOXYDE DEHYDROGENASE (MEDIUM CHAIN) 	5	8	2	169	0.000000	NE
Rv0376c	-	hypothetical protein Rv0376c 	11	18	2	189	0.000000	NE
Rv0377	-	PROBABLE TRANSCRIPTIONAL REGULATORY PROTEIN (PROBABLY LYSR-FAMILY) 	4	8	2	31	0.000000	NE
Rv0378	-	CONSERVED HYPOTHETICAL GLYCINE RICH PROTEIN 	1	3	2	56	-1.000000	S
Rv0379	secE2	POSSIBLE PROTEIN TRANSPORT PROTEIN SECE2 	1	2	1	2	-1.000000	S
Rv0380c	-	POSSIBLE RNA METHYLTRANSFERASE (RNA METHYLASE) 	4	10	4	169	0.000000	NE
Rv0381c	-	hypothetical protein Rv0381c 	14	17	1	2	0.000000	NE
Rv0382c	pyrE	orotate phosphoribosyltransferase 	0	12	12	404	1.000000	E
Rv0383c	-	POSSIBLE CONSERVED SECRETED PROTEIN 	0	8	8	633	0.996000	E
Rv0384c	clpB	PROBABLE ENDOPEPTIDASE ATP BINDING PROTEIN (CHAIN B) CLPB (CLPB PROTEIN) (HEAT SHOCK PROTEIN F84.1) 	0	21	21	2274	1.000000	E
Rv0385	-	hypothetical protein Rv0385 	16	19	2	22	0.000000	NE
Rv0386	-	PROBABLE TRANSCRIPTIONAL REGULATORY PROTEIN (PROBABLY LUXR/UHPA-FAMILY) 	31	41	3	254	0.000200	NE
Rv0387c	-	hypothetical protein Rv0387c 	9	11	1	2	0.000000	NE
Rv0388c	PPE9	PPE FAMILY PROTEIN 	6	8	1	2	0.000000	NE
Rv0389	purT	phosphoribosylglycinamide formyltransferase 2 	6	7	1	2	0.000000	NE
Rv0390	-	hypothetical protein Rv0390 	3	6	2	23	0.000000	NE
Rv0391	metZ	O-succinylhomoserine sulfhydrylase 	8	20	6	396	0.762400	U
Rv0392c	ndhA	PROBABLE MEMBRANE NADH DEHYDROGENASE NDHA 	10	15	2	32	0.000000	NE
Rv0393	-	CONSERVED 13E12 REPEAT FAMILY PROTEIN 	9	10	1	2	0.000000	NE
Rv0394c	-	POSSIBLE SECRETED PROTEIN 	6	9	2	99	0.000000	NE
Rv0395	-	hypothetical protein Rv0395 	5	6	1	2	0.000000	NE
Rv0396	-	hypothetical protein Rv0396 	2	4	2	9	-1.000000	S
Rv0397	-	CONSERVED 13E12 REPEAT FAMILY PROTEIN 	2	3	1	2	0.000000	NE
Rv0398c	-	POSSIBLE SECRETED PROTEIN 	2	4	2	155	0.000000	NE
Rv0399c	lpqK	POSSIBLE CONSERVED LIPOPROTEIN LPQK 	11	23	7	136	0.000000	NE
Rv0400c	fadE7	ACYL-CoA DEHYDROGENASE FADE7 	5	10	3	31	0.000000	NE
Rv0401	-	PROBABLE CONSERVED TRANSMEMBRANE PROTEIN 	2	3	1	2	-1.000000	S
Rv0402c	mmpL1	PROBABLE CONSERVED TRANSMEMBRANE TRANSPORT PROTEIN MMPL1 	36	48	3	133	0.000000	NE
Rv0403c	mmpS1	PROBABLE CONSERVED MEMBRANE PROTEIN MMPS1 	5	7	1	2	0.000000	NE
Rv0404	fadD30	acyl-CoA synthetase 	21	80	22	425	1.000000	E
Rv0405	pks6	PROBABLE MEMBRANE BOUND POLYKETIDE SYNTHASE PKS6 	36	103	17	303	0.999900	E
Rv0406c	-	BETA LACTAMASE LIKE PROTEIN 	11	13	1	2	0.000000	NE
Rv0407	fgd1	PROBABLE F420-DEPENDENT GLUCOSE-6-PHOSPHATE DEHYDROGENASE FGD1 	15	18	2	189	0.000000	NE
Rv0408	pta	phosphate acetyltransferase 	21	38	5	164	0.000000	NE
Rv0409	ackA	acetate kinase 	10	16	2	8	0.000000	NE
Rv0410c	pknG	SERINE/THREONINE-PROTEIN KINASE PKNG (PROTEIN KINASE G) (STPK G) 	0	29	29	1630	1.000000	E
Rv0411c	glnH	PROBABLE GLUTAMINE-BINDING LIPOPROTEIN GLNH (GLNBP) 	0	8	8	509	0.996600	E
Rv0412c	-	POSSIBLE CONSERVED MEMBRANE PROTEIN 	0	21	21	971	1.000000	E
Rv0413	mutT3	POSSIBLE MUTATOR PROTEIN MUTT3 (7,8-DIHYDRO-8-OXOGUANINE-TRIPHOSPHATASE) (8-OXO-DGTPASE) (DGTP PYROPHOSPHOHYDROLASE) 	4	5	1	2	0.000000	NE
Rv0414c	thiE	thiamine-phosphate pyrophosphorylase 	0	9	9	493	0.998400	E
Rv0415	thiO	POSSIBLE THIAMINE BIOSYNTHESIS OXIDOREDUCTASE THIO 	0	11	11	761	0.999900	E
Rv0416	thiS	sulfur carrier protein ThiS 	0	4	4	85	-1.000000	S
Rv0417	thiG	thiazole synthase 	0	14	14	633	1.000000	E
Rv0418	lpqL	PROBABLE LIPOPROTEIN AMINOPEPTIDASE LPQL 	18	27	3	67	0.000000	NE
Rv0419	lpqM	POSSIBLE LIPOPROTEIN PEPTIDASE LPQM 	14	18	2	20	0.000000	NE
Rv0420c	-	POSSIBLE TRANSMEMBRANE PROTEIN 	7	7	0	0	0.000000	NE
Rv0421c	-	hypothetical protein Rv0421c 	2	8	4	238	0.012900	NE
Rv0422c	thiD	phosphomethylpyrimidine kinase 	0	14	14	678	1.000000	E
Rv0423c	thiC	thiamine biosynthesis protein ThiC 	0	19	19	1428	1.000000	E
Rv0424c	-	hypothetical protein Rv0424c 	6	8	1	2	0.000000	NE
Rv0425c	ctpH	POSSIBLE METAL CATION TRANSPORTING P-TYPE ATPASE CTPH 	23	35	3	261	0.000100	NE
Rv0426c	-	POSSIBLE TRANSMEMBRANE PROTEIN 	2	2	0	0	-1.000000	S
Rv0427c	xthA	PROBABLE EXODEOXYRIBONUCLEASE III PROTEIN XTHA (EXONUCLEASE III) (EXO III) (AP ENDONUCLEASE VI) 	9	13	2	31	0.000000	NE
Rv0428c	-	hypothetical protein Rv0428c 	7	12	2	212	0.000000	NE
Rv0429c	def	peptide deformylase 	0	8	8	457	0.996600	E
Rv0430	-	hypothetical protein Rv0430 	0	3	3	66	-1.000000	S
Rv0431	-	PUTATIVE TUBERCULIN RELATED PEPTIDE 	0	9	9	386	0.999600	E
Rv0432	sodC	PROBABLE PERIPLASMIC SUPEROXIDE DISMUTASE 	11	12	1	2	0.000000	NE
Rv0433	-	hypothetical protein Rv0433 	16	22	3	108	0.000000	NE
Rv0434	-	hypothetical protein Rv0434 	10	13	1	2	0.000000	NE
Rv0435c	-	PUTATIVE CONSERVED ATPASE 	18	21	1	2	0.000000	NE
Rv0436c	pssA	PROBABLE CDP-DIACYLGLYCEROL--SERINE O-PHOSPHATIDYLTRANSFERASE PSSA (PS SYNTHASE) (PHOSPHATIDYLSERINE SYNTHASE) 	5	16	8	282	0.836600	U
Rv0437c	psd	phosphatidylserine decarboxylase 	2	8	6	446	0.966400	U
Rv0438c	moeA2	PROBABLE MOLYBDOPTERIN BIOSYNTHESIS PROTEIN MOEA2 	10	13	1	2	0.000000	NE
Rv0439c	-	short chain dehydrogenase 	13	18	2	28	0.000000	NE
Rv0440	groEL	chaperonin GroEL 	0	11	11	1253	0.999900	E
Rv0441c	-	hypothetical protein Rv0441c 	7	7	0	0	0.000000	NE
Rv0442c	PPE10	PPE FAMILY PROTEIN 	15	22	2	56	0.000000	NE
Rv0443	-	hypothetical protein Rv0443 	10	12	2	23	0.000000	NE
Rv0444c	-	hypothetical protein Rv0444c 	4	7	1	2	0.000000	NE
Rv0445c	sigK	RNA polymerase sigma factor SigK 	8	10	1	2	0.000000	NE
Rv0446c	-	POSSIBLE CONSERVED TRANSMEMBRANE PROTEIN 	13	15	1	2	0.000000	NE
Rv0447c	ufaA1	PROBABLE CYCLOPROPANE-FATTY-ACYL-PHOSPHOLIPID SYNTHASE UFAA1 (CYCLOPROPANE FATTY ACID SYNTHASE) (CFA SYNTHASE) 	22	25	1	2	0.000000	NE
Rv0448c	-	hypothetical protein Rv0448c 	13	13	0	0	0.000000	NE
Rv0449c	-	hypothetical protein Rv0449c 	19	23	2	33	0.000000	NE
Rv0450c	mmpL4	PROBABLE CONSERVED TRANSMEMBRANE TRANSPORT PROTEIN MMPL4 	35	77	9	157	0.000000	NE
Rv0451c	mmpS4	PROBABLE CONSERVED MEMBRANE PROTEIN MMPS4 	3	14	6	144	0.000000	NE
Rv0452	-	POSSIBLE TRANSCRIPTIONAL REGULATORY PROTEIN 	9	9	0	0	0.000000	NE
Rv0453	PPE11	PPE FAMILY PROTEIN 	15	21	2	107	0.000000	NE
Rv0454	-	hypothetical protein Rv0454 	6	6	0	0	0.000000	NE
Rv0455c	-	hypothetical protein Rv0455c 	0	10	10	298	0.999700	E
Rv0456A	-	hypothetical protein Rv0456A 	3	4	1	2	-1.000000	S
Rv0456c	echA2	enoyl-CoA hydratase 	7	9	1	2	0.000000	NE
Rv0457c	-	PROBABLE PEPTIDASE 	19	34	7	174	0.000000	NE
Rv0458	-	PROBABLE ALDEHYDE DEHYDROGENASE 	14	18	1	2	0.000000	NE
Rv0459	-	hypothetical protein Rv0459 	4	5	1	2	0.000000	NE
Rv0460	-	CONSERVED HYDROPHOBIC PROTEIN 	1	2	1	2	-1.000000	S
Rv0461	-	PROBABLE TRANSMEMBRANE PROTEIN 	13	15	1	2	0.000000	NE
Rv0462	lpd	dihydrolipoamide dehydrogenase 	0	25	25	1113	1.000000	E
Rv0463	-	PROBABLE CONSERVED MEMBRANE PROTEIN 	2	3	1	2	-1.000000	S
Rv0464c	-	hypothetical protein Rv0464c 	10	14	2	97	0.000000	NE
Rv0465c	-	PROBABLE TRANSCRIPTIONAL REGULATORY PROTEIN 	20	24	1	2	0.000000	NE
Rv0466	-	hypothetical protein Rv0466 	6	8	1	2	0.000000	NE
Rv0467	icl	isocitrate lyase 	4	18	9	342	0.982000	U
Rv0468	fadB2	3-hydroxybutyryl-CoA dehydrogenase 	8	10	1	2	0.000000	NE
Rv0469	umaA	POSSIBLE MYCOLIC ACID SYNTHASE UMAA 	15	21	3	100	0.000000	NE
Rv0470A	-	hypothetical protein Rv0470A 	10	11	1	2	0.000000	NE
Rv0470c	pcaA	MYCOLIC ACID SYNTHASE PCAA (CYCLOPROPANE SYNTHASE) 	8	10	2	185	0.000000	NE
Rv0471c	-	hypothetical protein Rv0471c 	11	12	1	2	0.000000	NE
Rv0472c	-	PROBABLE TRANSCRIPTIONAL REGULATORY PROTEIN (POSSIBLY TETR-FAMILY) 	6	9	2	8	0.000000	NE
Rv0473	-	POSSIBLE CONSERVED TRANSMEMBRANE PROTEIN 	9	14	1	2	0.000000	NE
Rv0474	-	PROBABLE TRANSCRIPTIONAL REGULATORY PROTEIN 	7	7	0	0	0.000000	NE
Rv0475	hbhA	IRON-REGULATED HEPARIN BINDING HEMAGGLUTININ HBHA (ADHESIN) 	7	9	2	19	0.000000	NE
Rv0476	-	POSSIBLE CONSERVED TRANSMEMBRANE PROTEIN 	5	5	0	0	0.000000	NE
Rv0477	-	POSSIBLE CONSERVED SECRETED PROTEIN 	4	5	1	2	0.000000	NE
Rv0478	deoC	deoxyribose-phosphate aldolase 	3	3	0	0	0.000000	NE
Rv0479c	-	PROBABLE CONSERVED MEMBRANE PROTEIN 	1	12	11	595	0.999100	E
Rv0480c	-	POSSIBLE AMIDOHYDROLASE 	12	14	1	2	0.000000	NE
Rv0481c	-	hypothetical protein Rv0481c 	9	11	1	2	0.000000	NE
Rv0482	murB	UDP-N-acetylenolpyruvoylglucosamine reductase 	0	10	10	666	0.999100	E
Rv0483	lprQ	PROBABLE CONSERVED LIPOPROTEIN LPRQ 	22	24	1	2	0.000000	NE
Rv0484c	-	PROBABLE SHORT-CHAIN TYPE OXIDOREDUCTASE 	5	8	1	2	0.000000	NE
Rv0485	-	POSSIBLE TRANSCRIPTIONAL REGULATORY PROTEIN 	17	21	2	110	0.000000	NE
Rv0486	-	MANNOSYLTRANSFERASE 	1	11	10	1112	1.000000	E
Rv0487	-	hypothetical protein Rv0487 	9	9	0	0	0.000000	NE
Rv0488	-	PROBABLE CONSERVED INTEGRAL MEMBRANE PROTEIN 	8	9	1	2	0.000000	NE
Rv0489	gpm1	phosphoglyceromutase 	0	11	11	538	0.999900	E
Rv0490	senX3	PUTATIVE TWO COMPONENT SENSOR HISTIDINE KINASE SENX3 	10	16	4	36	0.000000	NE
Rv0491	regX3	TWO COMPONENT SENSORY TRANSDUCTION PROTEIN REGX3 (TRANSCRIPTIONAL REGULATORY PROTEIN) (PROBABLY LUXR-FAMILY) 	6	8	1	2	0.000000	NE
Rv0492A	-	hypothetical protein Rv0492A 	4	4	0	0	0.000000	NE
Rv0492c	-	PROBABLE OXIDOREDUCTASE GMC-TYPE 	11	14	1	2	0.000000	NE
Rv0493c	-	hypothetical protein Rv0493c 	13	16	2	53	0.000000	NE
Rv0494	-	PROBABLE TRANSCRIPTIONAL REGULATORY PROTEIN (PROBABLY GNTR-FAMILY) 	5	6	1	2	0.000000	NE
Rv0495c	-	hypothetical protein Rv0495c 	8	11	2	19	0.000000	NE
Rv0496	-	hypothetical protein Rv0496 	5	8	3	242	0.001500	NE
Rv0497	-	PROBABLE CONSERVED TRANSMEMBRANE PROTEIN 	1	12	9	476	0.995600	E
Rv0498	-	hypothetical protein Rv0498 	9	11	1	2	0.000000	NE
Rv0499	-	hypothetical protein Rv0499 	5	5	0	0	0.000000	NE
Rv0500	proC	pyrroline-5-carboxylate reductase 	0	11	11	672	0.999800	E
Rv0500A	-	hypothetical protein Rv0500A 	2	3	1	2	0.000000	NE
Rv0500B	-	hypothetical protein Rv0500B 	1	1	0	0	-1.000000	S
Rv0501	galE2	POSSIBLE UDP-GLUCOSE 4-EPIMERASE GALE2 (GALACTOWALDENASE) (UDP-GALACTOSE 4-EPIMERASE) (URIDINE DIPHOSPHATE GALACTOSE 4-EPIMERASE) (URIDINE DIPHOSPHO-GALACTOSE 4-EPIMERASE) 	16	23	2	37	0.000000	NE
Rv0502	-	hypothetical protein Rv0502 	9	16	5	67	0.000000	NE
Rv0503c	cmaA2	CYCLOPROPANE-FATTY-ACYL-PHOSPHOLIPID SYNTHASE 2 CMAA2 (CYCLOPROPANE FATTY ACID SYNTHASE) (CFA SYNTHASE) (CYCLOPROPANE MYCOLIC ACID SYNTHASE 2) (MYCOLIC ACID TRANS-CYCLOPROPANE SYNTHETASE) 	18	19	1	2	0.000000	NE
Rv0504c	-	hypothetical protein Rv0504c 	1	8	7	265	0.861900	U
Rv0505c	serB1	POSSIBLE PHOSPHOSERINE PHOSPHATASE SERB1 (PSP) (O-PHOSPHOSERINE PHOSPHOHYDROLASE) (PSPASE) 	2	19	14	693	1.000000	E
Rv0506	mmpS2	PROBABLE CONSERVED MEMBRANE PROTEIN MMPS2 	8	8	0	0	0.000000	NE
Rv0507	mmpL2	PROBABLE CONSERVED TRANSMEMBRANE TRANSPORT PROTEIN MMPL2 	39	79	13	200	0.010800	NE
Rv0508	-	hypothetical protein Rv0508 	4	6	1	2	0.000000	NE
Rv0509	hemA	glutamyl-tRNA reductase 	0	19	19	1155	1.000000	E
Rv0510	hemC	porphobilinogen deaminase 	0	10	10	318	0.999900	E
Rv0511	hemD	PROBABLE UROPORPHYRIN-III C-METHYLTRANSFERASE HEMD (UROPORPHYRINOGEN III METHYLASE) (UROGEN III METHYLASE) (SUMT) (UROGEN III METHYLASE) (UROM) 	0	16	16	1400	1.000000	E
Rv0512	hemB	delta-aminolevulinic acid dehydratase 	0	18	18	773	1.000000	E
Rv0513	-	POSSIBLE CONSERVED TRANSMEMBRANE PROTEIN 	4	6	2	148	0.000000	NE
Rv0514	-	POSSIBLE TRANSMEMBRANE PROTEIN 	1	1	0	0	-1.000000	S
Rv0515	-	CONSERVED 13E12 REPEAT FAMILY PROTEIN 	0	1	1	2	-1.000000	S
Rv0516c	-	hypothetical protein Rv0516c 	7	7	0	0	0.000000	NE
Rv0517	-	POSSIBLE MEMBRANE ACYLTRANSFERASE 	17	17	0	0	0.000000	NE
Rv0518	-	POSSIBLE EXPORTED PROTEIN 	9	10	1	2	0.000000	NE
Rv0519c	-	POSSIBLE CONSERVED MEMBRANE PROTEIN 	6	8	1	2	0.000000	NE
Rv0520	-	POSSIBLE METHYLTRANSFERASE/METHYLASE (FRAGMENT) 	4	4	0	0	0.000000	NE
Rv0521	-	POSSIBLE METHYLTRANSFERASE/METHYLASE (FRAGMENT) 	4	4	0	0	0.000000	NE
Rv0522	gabP	PROBABLE GABA PERMEASE GABP (4-AMINO BUTYRATE TRANSPORT CARRIER) (GAMA-AMINOBUTYRATE PERMEASE) 	16	19	1	2	0.000000	NE
Rv0523c	-	hypothetical protein Rv0523c 	4	8	3	72	0.000000	NE
Rv0524	hemL	glutamate-1-semialdehyde aminotransferase 	0	20	20	1180	1.000000	E
Rv0525	-	hypothetical protein Rv0525 	0	9	9	504	0.998100	E
Rv0526	-	POSSIBLE THIOREDOXIN PROTEIN (THIOL-DISULFIDE INTERCHANGE PROTEIN) 	0	7	7	427	0.991500	E
Rv0527	ccdA	POSSIBLE CYTOCHROME C-TYPE BIOGENESIS PROTEIN CCDA 	0	5	5	508	0.930100	U
Rv0528	-	PROBABLE CONSERVED TRANSMEMBRANE PROTEIN 	0	15	15	1320	1.000000	E
Rv0529	ccsA	POSSIBLE CYTOCHROME C-TYPE BIOGENESIS PROTEIN CCSA 	0	15	15	663	1.000000	E
Rv0530	-	hypothetical protein Rv0530 	14	16	1	2	0.000000	NE
Rv0531	-	POSSIBLE CONSERVED MEMBRANE PROTEIN 	1	3	2	10	0.000000	NE
Rv0532	PE_PGRS6	PE-PGRS FAMILY PROTEIN 	9	14	2	77	0.000000	NE
Rv0533c	fabH	3-oxoacyl-(acyl carrier protein) synthase III 	11	14	1	2	0.000000	NE
Rv0534c	menA	1,4-dihydroxy-2-naphthoate octaprenyltransferase 	0	11	11	633	0.999600	E
Rv0535	pnp	5'-methylthioadenosine phosphorylase 	4	9	4	191	0.000000	NE
Rv0536	galE3	PROBABLE UDP-GLUCOSE 4-EPIMERASE GALE3 (GALACTOWALDENASE) (UDP-GALACTOSE 4-EPIMERASE) (URIDINE DIPHOSPHATE GALACTOSE 4-EPIMERASE) (URIDINE DIPHOSPHO-GALACTOSE 4-EPIMERASE) 	10	12	1	2	0.000000	NE
Rv0537c	-	PROBABLE INTEGRAL MEMBRANE PROTEIN 	15	18	1	2	0.000000	NE
Rv0538	-	POSSIBLE CONSERVED MEMBRANE PROTEIN 	11	14	1	2	0.000000	NE
Rv0539	-	PROBABLE DOLICHYL-PHOSPHATE SUGAR SYNTHASE (DOLICHOL-PHOSPHATE SUGAR SYNTHETASE) (DOLICHOL-PHOSPHATE SUGAR TRANSFERASE) (SUGAR PHOSPHORYLDOLICHOL SYNTHASE) 	3	6	1	2	0.000000	NE
Rv0540	-	hypothetical protein Rv0540 	6	10	2	50	0.000000	NE
Rv0541c	-	PROBABLE CONSERVED INTEGRAL MEMBRANE PROTEIN 	0	17	17	1037	1.000000	E
Rv0542c	menE	O-succinylbenzoic acid--CoA ligase 	0	14	14	911	1.000000	E
Rv0543c	-	hypothetical protein Rv0543c 	0	2	2	91	-1.000000	S
Rv0544c	-	POSSIBLE CONSERVED TRANSMEMBRANE PROTEIN 	5	6	1	2	0.000000	NE
Rv0545c	pitA	PROBABLE LOW-AFFINITY INORGANIC PHOSPHATE TRANSPORTER INTEGRAL MEMBRANE PROTEIN PITA 	9	14	2	8	0.000000	NE
Rv0546c	-	hypothetical protein Rv0546c 	6	7	1	2	0.000000	NE
Rv0547c	-	short chain dehydrogenase 	7	10	1	2	0.000000	NE
Rv0548c	menB	naphthoate synthase 	0	10	10	746	0.999900	E
Rv0549c	-	hypothetical protein Rv0549c 	3	4	1	2	0.000000	NE
Rv0550c	-	hypothetical protein Rv0550c 	1	3	2	14	-1.000000	S
Rv0551c	fadD8	acyl-CoA synthetase 	25	28	1	2	0.000000	NE
Rv0552	-	hypothetical protein Rv0552 	11	18	3	55	0.000000	NE
Rv0553	menC	O-succinylbenzoate synthase 	0	7	7	520	0.988100	U
Rv0554	bpoC	POSSIBLE PEROXIDASE BPOC (NON-HAEM PEROXIDASE) 	11	13	2	72	0.000000	NE
Rv0555	menD	2-succinyl-6-hydroxy-2,4-cyclohexadiene-1-carboxylic acid synthase/2-oxoglutarate decarboxylase 	0	15	15	1346	1.000000	E
Rv0556	-	PROBABLE CONSERVED TRANSMEMBRANE PROTEIN 	0	12	12	397	0.999900	E
Rv0557	pimB	MANNOSYLTRANSFERASE PIMB 	4	13	5	407	0.567800	U
Rv0558	ubiE	ubiquinone/menaquinone biosynthesis methyltransferase 	0	13	13	591	1.000000	E
Rv0559c	-	POSSIBLE CONSERVED SECRETED PROTEIN 	6	6	0	0	0.000000	NE
Rv0560c	-	POSSIBLE BENZOQUINONE METHYLTRANSFERASE (METHYLASE) 	9	12	1	2	0.000000	NE
Rv0561c	-	POSSIBLE OXIDOREDUCTASE 	14	18	2	43	0.000000	NE
Rv0562	grcC1	PROBABLE POLYPRENYL-DIPHOSPHATE SYNTHASE GRCC1 (POLYPRENYL PYROPHOSPHATE SYNTHETASE) 	0	13	13	657	0.999900	E
Rv0563	htpX	heat shock protein HtpX 	1	11	10	538	0.999700	E
Rv0564c	gpsA	NAD(P)H-dependent glycerol-3-phosphate dehydrogenase 	8	11	1	2	0.000000	NE
Rv0565c	-	PROBABLE MONOOXYGENASE 	26	34	2	69	0.000000	NE
Rv0566c	-	nucleotide-binding protein 	2	4	1	2	-1.000000	S
Rv0567	-	PROBABLE METHYLTRANSFERASE/METHYLASE 	13	16	2	63	0.000000	NE
Rv0568	cyp135B1	POSSIBLE CYTOCHROME P450 135B1 CYP135B1 	9	12	1	2	0.000000	NE
Rv0569	-	hypothetical protein Rv0569 	3	3	0	0	-1.000000	S
Rv0570	nrdZ	PROBABLE RIBONUCLEOSIDE-DIPHOSPHATE REDUCTASE (LARGE SUBUNIT) NRDZ (RIBONUCLEOTIDE REDUCTASE) 	26	34	4	126	0.000000	NE
Rv0571c	-	hypothetical protein Rv0571c 	10	12	1	2	0.000000	NE
Rv0572c	-	hypothetical protein Rv0572c 	7	7	0	0	0.000000	NE
Rv0573c	-	nicotinate phosphoribosyltransferase 	10	14	2	8	0.000000	NE
Rv0574c	-	hypothetical protein Rv0574c 	14	19	2	19	0.000000	NE
Rv0575c	-	hypothetical protein Rv0575c 	8	11	1	2	0.000000	NE
Rv0576	-	PROBABLE TRANSCRIPTIONAL REGULATORY PROTEIN (POSSIBLY ARSR-FAMILY) 	10	18	2	14	0.000000	NE
Rv0577	TB27.3	hypothetical protein Rv0577 	9	12	2	10	0.000000	NE
Rv0578c	PE_PGRS7	PE-PGRS FAMILY PROTEIN 	11	23	3	203	0.000000	NE
Rv0579	-	hypothetical protein Rv0579 	7	11	2	88	0.000000	NE
Rv0580c	-	hypothetical protein Rv0580c 	4	7	2	97	0.000000	NE
Rv0581	-	hypothetical protein Rv0581 	4	4	0	0	-1.000000	S
Rv0582	-	hypothetical protein Rv0582 	4	9	3	169	0.000000	NE
Rv0583c	lpqN	PROBABLE CONSERVED LIPOPROTEIN LPQN 	7	7	0	0	0.000000	NE
Rv0584	-	POSSIBLE CONSERVED EXPORTED PROTEIN 	38	56	4	25	0.000000	NE
Rv0585c	-	PROBABLE CONSERVED INTEGRAL MEMBRANE PROTEIN 	16	34	7	229	0.000900	NE
Rv0586	-	PROBABLE TRANSCRIPTIONAL REGULATORY PROTEIN (GNTR-FAMILY) 	5	10	3	37	0.000000	NE
Rv0587	yrbE2A	CONSERVED HYPOTHETICAL INTEGRAL MEMBRANE PROTEIN YRBE2A 	4	11	3	70	0.000000	NE
Rv0588	yrbE2B	CONSERVED HYPOTHETICAL INTEGRAL MEMBRANE PROTEIN YRBE2B 	8	13	2	169	0.000000	NE
Rv0589	mce2A	MCE-FAMILY PROTEIN MCE2A 	12	23	4	103	0.000000	NE
Rv0590	mce2B	MCE-FAMILY PROTEIN MCE2B 	8	9	1	2	0.000000	NE
Rv0590A	-	MCE-FAMILY RELATED PROTEIN 	4	7	2	20	0.000000	NE
Rv0591	mce2C	MCE-FAMILY PROTEIN MCE2C 	18	21	2	5	0.000000	NE
Rv0592	mce2D	MCE-FAMILY PROTEIN MCE2D 	18	27	3	57	0.000000	NE
Rv0593	lprL	POSSIBLE MCE-FAMILY LIPOPROTEIN LPRL (MCE-FAMILY LIPOPROTEIN MCE2E) 	13	17	3	240	0.000500	NE
Rv0594	mce2F	MCE-FAMILY PROTEIN MCE2F 	24	28	1	2	0.000000	NE
Rv0595c	-	hypothetical protein Rv0595c 	6	6	0	0	0.000000	NE
Rv0596c	-	hypothetical protein Rv0596c 	0	4	4	180	0.984100	U
Rv0597c	-	hypothetical protein Rv0597c 	8	11	2	107	0.000000	NE
Rv0598c	-	hypothetical protein Rv0598c 	5	7	2	12	0.000000	NE
Rv0599c	-	hypothetical protein Rv0599c 	3	6	2	56	0.000100	NE
Rv0600c	-	PROBABLE TWO COMPONENT SENSOR KINASE -SECOND PART 	1	2	1	2	-1.000000	S
Rv0601c	-	PROBABLE TWO COMPONENT SENSOR KINASE -FIRST PART 	2	4	2	32	0.000000	NE
Rv0602c	tcrA	PROBABLE TWO COMPONENT DNA BINDING TRANSCRIPTIONAL REGULATORY PROTEIN TCRA 	8	11	1	2	0.000000	NE
Rv0603	-	POSSIBLE EXPORTED PROTEIN 	1	1	0	0	-1.000000	S
Rv0604	lpqO	PROBABLE CONSERVED LIPOPROTEIN LPQO 	4	5	1	2	0.000000	NE
Rv0605	-	POSSIBLE RESOLVASE 	8	8	0	0	0.000000	NE
Rv0606	-	POSSIBLE TRANSPOSASE (FRAGMENT) 	5	8	2	55	0.000000	NE
Rv0607	-	hypothetical protein Rv0607 	1	1	0	0	-1.000000	S
Rv0608	-	hypothetical protein Rv0608 	1	2	1	2	-1.000000	S
Rv0609	-	hypothetical protein Rv0609 	4	7	3	69	0.000000	NE
Rv0609A	-	hypothetical protein Rv0609A 	1	2	1	2	-1.000000	S
Rv0610c	-	hypothetical protein Rv0610c 	6	7	1	2	0.000000	NE
Rv0611c	-	hypothetical protein Rv0611c 	9	12	1	2	0.000000	NE
Rv0612	-	hypothetical protein Rv0612 	6	6	0	0	0.000000	NE
Rv0613c	-	hypothetical protein Rv0613c 	14	16	1	2	0.000000	NE
Rv0614	-	hypothetical protein Rv0614 	11	13	1	2	0.000000	NE
Rv0615	-	PROBABLE INTEGRAL MEMBRANE PROTEIN 	2	3	1	2	-1.000000	S
Rv0616c	-	hypothetical protein Rv0616c 	3	5	1	2	0.000000	NE
Rv0617	-	hypothetical protein Rv0617 	2	3	1	2	-1.000000	S
Rv0618	galTa	PROBABLE GALACTOSE-1-PHOSPHATE URIDYLYLTRANSFERASE GALTA 	5	6	1	2	0.000000	NE
Rv0619	galTb	PROBABLE GALACTOSE-1-PHOSPHATE URIDYLYLTRANSFERASE GALTB 	7	12	4	188	0.000000	NE
Rv0620	galK	galactokinase 	2	7	3	130	0.000000	NE
Rv0621	-	POSSIBLE MEMBRANE PROTEIN 	5	9	3	97	0.000000	NE
Rv0622	-	POSSIBLE MEMBRANE PROTEIN 	5	11	3	185	0.000000	NE
Rv0623	-	hypothetical protein Rv0623 	0	2	2	141	-1.000000	S
Rv0624	-	hypothetical protein Rv0624 	5	6	1	2	0.000000	NE
Rv0625c	-	PROBABLE CONSERVED TRANSMEMBRANE PROTEIN 	8	10	1	2	0.000000	NE
Rv0626	-	hypothetical protein Rv0626 	3	4	1	2	0.000000	NE
Rv0627	-	hypothetical protein Rv0627 	0	1	1	2	-1.000000	S
Rv0628c	-	hypothetical protein Rv0628c 	2	3	1	2	0.000000	NE
Rv0629c	recD	PROBABLE EXONUCLEASE V (ALPHA CHAIN) RECD (EXODEOXYRIBONUCLEASE V ALPHA CHAIN) (EXODEOXYRIBONUCLEASE V POLYPEPTIDE) 	10	15	2	23	0.000000	NE
Rv0630c	recB	PROBABLE EXONUCLEASE V (BETA CHAIN) RECB (EXODEOXYRIBONUCLEASE V BETA CHAIN)(EXODEOXYRIBONUCLEASE V POLYPEPTIDE) (CHI-SPECIFIC ENDONUCLEASE) 	19	31	6	143	0.000000	NE
Rv0631c	recC	PROBABLE EXONUCLEASE V (GAMMA CHAIN) RECC (EXODEOXYRIBONUCLEASE V GAMMA CHAIN)(EXODEOXYRIBONUCLEASE V POLYPEPTIDE) 	12	17	2	42	0.000000	NE
Rv0632c	echA3	enoyl-CoA hydratase 	5	10	4	117	0.000000	NE
Rv0633c	-	POSSIBLE EXPORTED PROTEIN 	10	12	1	2	0.000000	NE
Rv0634A	-	hypothetical protein Rv0634A 	3	6	3	89	0.006200	NE
Rv0634B	rpmG	50S ribosomal protein L33 	0	3	3	57	-1.000000	S
Rv0634c	-	POSSIBLE GLYOXALASE II (HYDROXYACYLGLUTATHIONE HYDROLASE) (GLX II) 	11	12	1	2	0.000000	NE
Rv0635	-	hypothetical protein Rv0635 	0	14	14	385	1.000000	E
Rv0636	-	hypothetical protein Rv0636 	0	6	6	319	0.995300	E
Rv0637	-	hypothetical protein Rv0637 	0	6	6	377	0.988100	U
Rv0638	secE	preprotein translocase subunit SecE 	0	9	9	355	0.999300	E
Rv0639	nusG	transcription antitermination protein NusG 	0	11	11	527	0.999500	E
Rv0640	rplK	50S ribosomal protein L11 	0	5	5	268	0.994100	E
Rv0641	rplA	50S ribosomal protein L1 	0	6	6	563	0.971300	U
Rv0642c	mmaA4	METHOXY MYCOLIC ACID SYNTHASE 4 MMAA4 (METHYL MYCOLIC ACID SYNTHASE 4) (MMA4) (HYDROXY MYCOLIC ACID SYNTHASE) 	5	16	5	182	0.000000	NE
Rv0643c	mmaA3	METHOXY MYCOLIC ACID SYNTHASE 3 MMAA3 (METHYL MYCOLIC ACID SYNTHASE 3) (MMA3) (HYDROXY MYCOLIC ACID SYNTHASE) 	15	19	2	8	0.000000	NE
Rv0644c	mmaA2	METHOXY MYCOLIC ACID SYNTHASE 2 MMAA2 (METHYL MYCOLIC ACID SYNTHASE 2) (MMA2) (HYDROXY MYCOLIC ACID SYNTHASE) 	8	9	1	2	0.000000	NE
Rv0645c	mmaA1	METHOXY MYCOLIC ACID SYNTHASE 1 MMAA1 (METHYL MYCOLIC ACID SYNTHASE 1) (MMA1) (HYDROXY MYCOLIC ACID SYNTHASE) 	14	15	1	2	0.000000	NE
Rv0646c	lipG	PROBABLE LIPASE/ESTERASE LIPG 	9	9	0	0	0.000000	NE
Rv0647c	-	hypothetical protein Rv0647c 	0	11	11	1189	1.000000	E
Rv0648	-	ALPHA-MANNOSIDASE 	27	35	2	114	0.000000	NE
Rv0649	fabD2	POSSIBLE MALONYL COA-ACYL CARRIER PROTEIN TRANSACYLASE FABD2 (MCT) 	2	4	2	140	0.000000	NE
Rv0650	-	POSSIBLE SUGAR KINASE 	4	5	1	2	0.000000	NE
Rv0651	rplJ	50S ribosomal protein L10 	0	5	5	315	0.987700	U
Rv0652	rplL	50S ribosomal protein L7/L12 	0	0	0	0	-1.000000	S
Rv0653c	-	POSSIBLE TRANSCRIPTIONAL REGULATORY PROTEIN (PROBABLY TETR-FAMILY) 	6	10	2	102	0.000000	NE
Rv0654	-	PROBABLE DIOXYGENASE 	20	25	2	49	0.000000	NE
Rv0655	mkl	POSSIBLE RIBONUCLEOTIDE-TRANSPORT ATP-BINDING PROTEIN ABC TRANSPORTER MKL 	7	11	2	48	0.000000	NE
Rv0656c	-	hypothetical protein Rv0656c 	4	4	0	0	0.000000	NE
Rv0657c	-	hypothetical protein Rv0657c 	1	1	0	0	-1.000000	S
Rv0658c	-	PROBABLE CONSERVED INTEGRAL MEMBRANE PROTEIN 	10	14	1	2	0.000000	NE
Rv0659c	-	hypothetical protein Rv0659c 	3	4	1	2	0.000000	NE
Rv0660c	-	hypothetical protein Rv0660c 	2	2	0	0	-1.000000	S
Rv0661c	-	hypothetical protein Rv0661c 	4	4	0	0	0.000000	NE
Rv0662c	-	hypothetical protein Rv0662c 	4	4	0	0	-1.000000	S
Rv0663	atsD	POSSIBLE ARYLSULFATASE ATSD (ARYL-SULFATE SULPHOHYDROLASE) (ARYLSULPHATASE) 	25	43	9	195	0.000500	NE
Rv0664	-	hypothetical protein Rv0664 	2	3	1	2	-1.000000	S
Rv0665	-	hypothetical protein Rv0665 	4	5	1	2	0.000000	NE
Rv0666	-	POSSIBLE MEMBRANE PROTEIN 	0	0	0	0	-1.000000	S
Rv0667	rpoB	DNA-directed RNA polymerase subunit beta 	0	32	32	3038	1.000000	E
Rv0668	rpoC	DNA-directed RNA polymerase subunit beta' 	0	35	35	3415	1.000000	E
Rv0669c	-	POSSIBLE HYDROLASE 	28	32	2	47	0.000000	NE
Rv0670	end	endonuclease IV 	4	5	1	2	0.000000	NE
Rv0671	lpqP	POSSIBLE CONSERVED LIPOPROTEIN LPQP 	10	12	1	2	0.000000	NE
Rv0672	fadE8	PROBABLE ACYL-CoA DEHYDROGENASE FADE8 	16	23	3	21	0.000000	NE
Rv0673	echA4	enoyl-CoA hydratase 	6	8	1	2	0.000000	NE
Rv0674	-	hypothetical protein Rv0674 	2	6	3	203	0.000000	NE
Rv0675	echA5	enoyl-CoA hydratase 	1	4	3	405	0.522600	U
Rv0676c	mmpL5	PROBABLE CONSERVED TRANSMEMBRANE TRANSPORT PROTEIN MMPL5 	22	31	2	44	0.000000	NE
Rv0677c	mmpS5	POSSIBLE CONSERVED MEMBRANE PROTEIN MMPS5 	5	6	1	2	0.000000	NE
Rv0678	-	hypothetical protein Rv0678 	4	5	1	2	0.000000	NE
Rv0679c	-	CONSERVED HYPOTHETICAL THREONINE RICH PROTEIN 	4	6	1	2	0.000000	NE
Rv0680c	-	PROBABLE CONSERVED TRANSMEMBRANE PROTEIN 	3	3	0	0	-1.000000	S
Rv0681	-	PROBABLE TRANSCRIPTIONAL REGULATORY PROTEIN (POSSIBLY TETR-FAMILY) 	7	11	2	79	0.000000	NE
Rv0682	rpsL	30S ribosomal protein S12 	0	7	7	300	0.998200	E
Rv0683	rpsG	30S ribosomal protein S7 	0	4	4	269	0.984100	U
Rv0684	fusA1	elongation factor G 	0	29	29	1872	1.000000	E
Rv0685	tuf	elongation factor Tu 	0	11	11	909	1.000000	E
Rv0686	-	PROBABLE MEMBRANE PROTEIN 	8	8	0	0	0.000000	NE
Rv0687	fabG	3-ketoacyl-(acyl-carrier-protein) reductase 	6	15	5	129	0.000000	NE
Rv0688	-	PUTATIVE FERREDOXIN REDUCTASE 	10	17	2	53	0.000000	NE
Rv0689c	-	hypothetical protein Rv0689c 	2	3	1	2	-1.000000	S
Rv0690c	-	hypothetical protein Rv0690c 	13	17	2	8	0.000000	NE
Rv0691c	-	PROBABLE TRANSCRIPTIONAL REGULATORY PROTEIN 	6	9	1	2	0.000000	NE
Rv0692	-	hypothetical protein Rv0692 	5	6	1	2	0.000000	NE
Rv0693	pqqE	PROBABLE COENZYME PQQ SYNTHESIS PROTEIN E PQQE (COENZYME PQQ SYNTHESIS PROTEIN III) 	9	17	3	57	0.000000	NE
Rv0694	lldD1	POSSIBLE L-LACTATE DEHYDROGENASE (CYTOCHROME) LLDD1 	7	16	3	107	0.000000	NE
Rv0695	-	hypothetical protein Rv0695 	7	10	3	149	0.000000	NE
Rv0696	-	PROBABLE MEMBRANE SUGAR TRANSFERASE 	11	23	7	304	0.725300	U
Rv0697	-	PROBABLE DEHYDROGENASE 	4	25	11	555	0.997600	E
Rv0698	-	hypothetical protein Rv0698 	4	11	6	174	0.000000	NE
Rv0699	-	hypothetical protein Rv0699 	2	2	0	0	-1.000000	S
Rv0700	rpsJ	30S ribosomal protein S10 	0	6	6	137	-1.000000	S
Rv0701	rplC	50S ribosomal protein L3 	0	15	15	515	1.000000	E
Rv0702	rplD	50S ribosomal protein L4 	0	11	11	563	0.999900	E
Rv0703	rplW	50S ribosomal protein L23 	0	4	4	158	0.982500	U
Rv0704	rplB	50S ribosomal protein L2 	0	16	16	717	1.000000	E
Rv0705	rpsS	30S ribosomal protein S19 	0	2	2	113	-1.000000	S
Rv0706	rplV	50S ribosomal protein L22 	0	4	4	256	0.985400	U
Rv0707	rpsC	30S ribosomal protein S3 	0	14	14	676	1.000000	E
Rv0708	rplP	50S ribosomal protein L16 	0	8	8	304	0.999300	E
Rv0709	rpmC	50S ribosomal protein L29 	0	4	4	95	-1.000000	S
Rv0710	rpsQ	30S ribosomal protein S17 	0	9	9	245	1.000000	E
Rv0711	atsA	POSSIBLE ARYLSULFATASE ATSA (ARYL-SULFATE SULPHOHYDROLASE) (ARYLSULPHATASE) 	33	42	2	119	0.000000	NE
Rv0712	-	hypothetical protein Rv0712 	9	18	3	51	0.000000	NE
Rv0713	-	PROBABLE CONSERVED TRANSMEMBRANE PROTEIN 	11	16	3	30	0.000000	NE
Rv0714	rplN	50S ribosomal protein L14 	0	4	4	241	0.985600	U
Rv0715	rplX	50S ribosomal protein L24 	0	5	5	242	0.994200	E
Rv0716	rplE	50S ribosomal protein L5 	0	4	4	390	0.903800	U
Rv0717	rpsN	30S ribosomal protein S14 	0	2	2	41	-1.000000	S
Rv0718	rpsH	30S ribosomal protein S8 	0	9	9	314	0.999900	E
Rv0719	rplF	50S ribosomal protein L6 	0	12	12	417	1.000000	E
Rv0720	rplR	50S ribosomal protein L18 	0	4	4	25	-1.000000	S
Rv0721	rpsE	30S ribosomal protein S5 	0	9	9	453	0.998800	E
Rv0722	rpmD	50S ribosomal protein L30 	1	1	0	0	-1.000000	S
Rv0723	rplO	50S ribosomal protein L15 	0	2	2	21	-1.000000	S
Rv0724	sppA	POSSIBLE PROTEASE IV SPPA (ENDOPEPTIDASE IV) (SIGNAL PEPTIDE PEPTIDASE) 	19	28	2	124	0.000000	NE
Rv0724A	-	hypothetical protein Rv0724A 	4	5	1	2	0.000000	NE
Rv0725c	-	hypothetical protein Rv0725c 	9	14	3	196	0.000000	NE
Rv0726c	-	hypothetical protein Rv0726c 	9	14	2	22	0.000000	NE
Rv0727c	fucA	L-fuculose-phosphate aldolase 	8	10	1	2	0.000000	NE
Rv0728c	serA2	POSSIBLE D-3-PHOSPHOGLYCERATE DEHYDROGENASE SERA2 (PHOSPHOGLYCERATE DEHYDROGENASE) (PGDH) 	4	8	2	128	0.000000	NE
Rv0729	xylB	POSSIBLE D-XYLULOSE KINASE XYLB (XYLULOKINASE) (XYLULOSE KINASE) 	13	17	1	2	0.000000	NE
Rv0730	-	hypothetical protein Rv0730 	0	1	1	2	-1.000000	S
Rv0731c	-	hypothetical protein Rv0731c 	7	9	1	2	0.000000	NE
Rv0732	secY	preprotein translocase subunit SecY 	0	26	26	1150	1.000000	E
Rv0733	adk	adenylate kinase 	0	5	5	311	0.990100	E
Rv0734	mapA	methionine aminopeptidase 	5	8	2	90	0.000000	NE
Rv0735	sigL	RNA polymerase sigma factor SigL 	6	6	0	0	0.000000	NE
Rv0736	-	PROBABLE CONSERVED MEMBRANE PROTEIN 	0	6	6	482	0.975300	U
Rv0737	-	POSSIBLE TRANSCRIPTIONAL REGULATORY PROTEIN 	3	4	1	2	-1.000000	S
Rv0738	-	hypothetical protein Rv0738 	1	1	0	0	-1.000000	S
Rv0739	-	hypothetical protein Rv0739 	15	17	1	2	0.000000	NE
Rv0740	-	hypothetical protein Rv0740 	3	7	2	42	0.000000	NE
Rv0741	-	PROBABLE TRANSPOSASE (FRAGMENT) 	2	3	1	2	-1.000000	S
Rv0742	PE_PGRS8	PE-PGRS FAMILY PROTEIN 	3	5	2	69	0.000000	NE
Rv0743c	-	hypothetical protein Rv0743c 	7	8	1	2	0.000000	NE
Rv0744c	-	POSSIBLE TRANSCRIPTIONAL REGULATORY PROTEIN 	4	9	3	186	0.000000	NE
Rv0745	-	hypothetical protein Rv0745 	6	7	1	2	0.000000	NE
Rv0746	PE_PGRS9	PE-PGRS FAMILY PROTEIN 	7	14	3	188	0.000000	NE
Rv0747	PE_PGRS10	PE-PGRS FAMILY PROTEIN 	8	12	2	329	0.027100	NE
Rv0748	-	hypothetical protein Rv0748 	2	2	0	0	-1.000000	S
Rv0749	-	hypothetical protein Rv0749 	3	3	0	0	0.000000	NE
Rv0749A	-	hypothetical protein Rv0749A 	1	1	0	0	-1.000000	S
Rv0750	-	hypothetical protein Rv0750 	0	1	1	2	-1.000000	S
Rv0751c	mmsB	PROBABLE 3-HYDROXYISOBUTYRATE DEHYDROGENASE MMSB (HIBADH) 	4	6	1	2	0.000000	NE
Rv0752c	fadE9	PROBABLE ACYL-CoA DEHYDROGENASE FADE9 	9	14	2	57	0.000000	NE
Rv0753c	mmsA	PROBABLE METHYLMALONATE-SEMIALDEHYDE DEHYDROGENASE MMSA (METHYLMALONIC ACID SEMIALDEHYDE DEHYDROGENASE) (MMSDH) 	14	18	1	2	0.000000	NE
Rv0754	PE_PGRS11	PE-PGRS FAMILY PROTEIN 	18	27	6	251	0.006400	NE
Rv0755A	-	PUTATIVE TRANSPOSASE (FRAGMENT) 	4	5	1	2	-1.000000	S
Rv0755c	PPE12	PPE FAMILY PROTEIN 	11	50	18	434	1.000000	E
Rv0756c	-	hypothetical protein Rv0756c 	6	6	0	0	0.000000	NE
Rv0757	phoP	POSSIBLE TWO COMPONENT SYSTEM RESPONSE TRANSCRIPTIONAL POSITIVE REGULATOR PHOP 	1	10	7	219	0.010700	NE
Rv0758	phoR	POSSIBLE TWO COMPONENT SYSTEM RESPONSE SENSOR KINASE MEMBRANE ASSOCIATED PHOR 	10	16	2	17	0.000000	NE
Rv0759c	-	hypothetical protein Rv0759c 	0	2	2	110	-1.000000	S
Rv0760c	-	hypothetical protein Rv0760c 	4	5	1	2	0.000000	NE
Rv0761c	adhB	POSSIBLE ZINC-CONTAINING ALCOHOL DEHYDROGENASE NAD DEPENDENT ADHB 	8	12	2	71	0.000000	NE
Rv0762c	-	hypothetical protein Rv0762c 	10	12	1	2	0.000000	NE
Rv0763c	-	POSSIBLE FERREDOXIN 	1	1	0	0	-1.000000	S
Rv0764c	cyp51	CYTOCHROME P450 51 CYP51 (CYPL1) (P450-L1A1) (STEROL 14-ALPHA DEMETHYLASE) (LANOSTEROL 14-ALPHA DEMETHYLASE) (P450-14DM) 	11	16	3	377	0.085200	U
Rv0765c	-	short chain dehydrogenase 	5	9	1	2	0.000000	NE
Rv0766c	cyp123	PROBABLE CYTOCHROME P450 123 CYP123 	12	23	5	136	0.000000	NE
Rv0767c	-	hypothetical protein Rv0767c 	8	11	2	191	0.000000	NE
Rv0768	aldA	PROBABLE ALDEHYDE DEHYDROGENASE NAD DEPENDENT ALDA (ALDEHYDE DEHYDROGENASE 	10	22	4	184	0.000000	NE
Rv0769	-	short chain dehydrogenase 	11	16	3	75	0.000000	NE
Rv0770	-	PROBABLE DEHYDROGENASE/REDUCTASE 	6	7	1	2	0.000000	NE
Rv0771	-	POSSIBLE 4-CARBOXYMUCONOLACTONE DECARBOXYLASE (CMD) 	5	9	2	33	0.000000	NE
Rv0772	purD	phosphoribosylamine--glycine ligase 	0	20	20	1099	1.000000	E
Rv0773c	ggtA	PROBABLE BIFUNCTIONAL ACYLASE GGTA: CEPHALOSPORIN ACYLASE (GL-7ACA ACYLASE) + GAMMA-GLUTAMYLTRANSPEPTIDASE (GGT) 	11	19	3	137	0.000000	NE
Rv0774c	-	PROBABLE CONSERVED EXPORTED PROTEIN 	5	9	2	31	0.000000	NE
Rv0775	-	hypothetical protein Rv0775 	9	9	0	0	0.000000	NE
Rv0776c	-	hypothetical protein Rv0776c 	12	14	2	79	0.000000	NE
Rv0777	purB	adenylosuccinate lyase 	0	14	14	1028	1.000000	E
Rv0778	cyp126	POSSIBLE CYTOCHROME P450 126 CYP126 	11	17	2	51	0.000000	NE
Rv0779c	-	POSSIBLE CONSERVED TRANSMEMBRANE PROTEIN 	3	6	3	212	0.000200	NE
Rv0780	hemH	phosphoribosylaminoimidazole-succinocarboxamide synthase 	0	23	23	785	1.000000	E
Rv0781	ptrBa	PROBABLE PROTEASE II PTRBA 	5	24	8	209	0.003900	NE
Rv0782	ptrBb	PROBABLE PROTEASE II PTRBB 	15	38	7	206	0.000100	NE
Rv0783c	emrB	POSSIBLE MULTIDRUG RESISTANCE INTEGRAL MEMBRANE EFFLUX PROTEIN EMRB 	10	23	6	340	0.544600	U
Rv0784	-	hypothetical protein Rv0784 	4	8	1	2	0.000000	NE
Rv0785	-	putative FAD-binding dehydrogenase 	16	30	3	76	0.000000	NE
Rv0786c	-	hypothetical protein Rv0786c 	5	11	3	33	0.000000	NE
Rv0787	-	hypothetical protein Rv0787 	13	14	1	2	0.000000	NE
Rv0787A	-	phosphoribosylformylglycinamidine synthase subunit PurS 	0	2	2	48	-1.000000	S
Rv0788	purQ	phosphoribosylformylglycinamidine synthase subunit I 	0	11	11	384	1.000000	E
Rv0789c	-	hypothetical protein Rv0789c 	6	7	1	2	0.000000	NE
Rv0790c	-	hypothetical protein Rv0790c 	13	20	2	32	0.000000	NE
Rv0791c	-	hypothetical protein Rv0791c 	9	12	1	2	0.000000	NE
Rv0792c	-	PROBABLE TRANSCRIPTIONAL REGULATORY PROTEIN (PROBABLY GNTR-FAMILY) 	12	17	2	21	0.000000	NE
Rv0793	-	hypothetical protein Rv0793 	6	8	1	2	0.000000	NE
Rv0794c	-	PROBABLE OXIDOREDUCTASE 	8	15	2	60	0.000000	NE
Rv0795	-	PUTATIVE TRANSPOSASE FOR INSERTION SEQUENCE ELEMENT IS6110 (FRAGMENT) 	0	0	0	0	-1.000000	S
Rv0796	-	PUTATIVE TRANSPOSASE FOR INSERTION SEQUENCE ELEMENT IS6110 	0	1	1	2	-1.000000	S
Rv0797	-	IS1547 transposase 	0	0	0	0	-1.000000	S
Rv0798c	cfp29	29 KDa ANTIGEN CFP29 	4	14	5	139	0.000000	NE
Rv0799c	-	hypothetical protein Rv0799c 	3	9	3	201	0.000000	NE
Rv0800	pepC	putative aminopeptidase 2 	10	13	1	2	0.000000	NE
Rv0801	-	hypothetical protein Rv0801 	0	0	0	0	-1.000000	S
Rv0802c	-	hypothetical protein Rv0802c 	7	15	5	55	0.000000	NE
Rv0803	purL	phosphoribosylformylglycinamidine synthase II 	0	32	32	1878	1.000000	E
Rv0804	-	hypothetical protein Rv0804 	4	6	1	2	0.000000	NE
Rv0805	-	hypothetical protein Rv0805 	10	15	2	129	0.000000	NE
Rv0806c	cpsY	POSSIBLE UDP-GLUCOSE-4-EPIMERASE CPSY (GALACTOWALDENASE) (UDP-GALACTOSE-4-EPIMERASE) (URIDINE DIPHOSPHATE GALACTOSE-4-EPIMERASE) (URIDINE DIPHOSPHO-GALACTOSE-4-EPIMERASE) 	31	41	2	39	0.000000	NE
Rv0807	-	hypothetical protein Rv0807 	1	2	1	2	-1.000000	S
Rv0808	purF	amidophosphoribosyltransferase 	0	25	25	1335	1.000000	E
Rv0809	purM	phosphoribosylaminoimidazole synthetase 	0	11	11	831	0.999300	E
Rv0810c	-	hypothetical protein Rv0810c 	0	4	4	95	-1.000000	S
Rv0811c	-	hypothetical protein Rv0811c 	0	15	15	731	1.000000	E
Rv0812	-	4-amino-4-deoxychorismate lyase 	0	15	15	562	1.000000	E
Rv0813c	-	hypothetical protein Rv0813c 	13	13	0	0	0.000000	NE
Rv0814c	sseC2	CONSERVED HYPOTHETICAL PROTEIN SSEC2 	0	0	0	0	-1.000000	S
Rv0815c	cysA2	PROBABLE THIOSULFATE SULFURTRANSFERASE CYSA2 (RHODANESE-LIKE PROTEIN) (THIOSULFATE CYANIDE TRANSSULFURASE) (THIOSULFATE THIOTRANSFERASE) 	3	4	1	2	0.000000	NE
Rv0816c	thiX	PROBABLE THIOREDOXIN THIX 	3	3	0	0	0.000000	NE
Rv0817c	-	PROBABLE CONSERVED EXPORTED PROTEIN 	0	14	14	670	1.000000	E
Rv0818	-	TRANSCRIPTIONAL REGULATORY PROTEIN 	7	8	1	2	0.000000	NE
Rv0819	-	hypothetical protein Rv0819 	0	10	10	790	0.999500	E
Rv0820	phoT	PROBABLE PHOSPHATE-TRANSPORT ATP-BINDING PROTEIN ABC TRANSPORTER PHOT 	9	10	1	2	0.000000	NE
Rv0821c	phoY2	PROBABLE PHOSPHATE-TRANSPORT SYSTEM TRANSCRIPTIONAL REGULATORY PROTEIN PHOY2 	2	5	3	295	0.238800	U
Rv0822c	-	hypothetical protein Rv0822c 	22	27	2	17	0.000000	NE
Rv0823c	-	POSSIBLE TRANSCRIPTIONAL REGULATORY PROTEIN 	12	17	3	130	0.000000	NE
Rv0824c	desA1	PROBABLE ACYL-	0	18	18	889	1.000000	E
Rv0825c	-	hypothetical protein Rv0825c 	8	10	1	2	0.000000	NE
Rv0826	-	hypothetical protein Rv0826 	15	18	1	2	0.000000	NE
Rv0827c	-	PROBABLE TRANSCRIPTIONAL REGULATORY PROTEIN 	3	3	0	0	0.000000	NE
Rv0828c	-	POSSIBLE DEAMINASE 	10	10	0	0	0.000000	NE
Rv0829	-	POSSIBLE TRANSPOSASE (FRAGMENT) 	1	1	0	0	-1.000000	S
Rv0830	-	hypothetical protein Rv0830 	15	18	2	32	0.000000	NE
Rv0831c	-	hypothetical protein Rv0831c 	15	18	1	2	0.000000	NE
Rv0832	PE_PGRS12	PE-PGRS FAMILY PROTEIN 	2	3	1	2	0.000000	NE
Rv0833	PE_PGRS13	PE-PGRS FAMILY PROTEIN 	3	11	4	110	0.000000	NE
Rv0834c	PE_PGRS14	PE-PGRS FAMILY PROTEIN 	18	24	2	257	0.000700	NE
Rv0835	lpqQ	POSSIBLE LIPOPROTEIN LPQQ 	11	14	2	13	0.000000	NE
Rv0836c	-	hypothetical protein Rv0836c 	7	8	1	2	0.000000	NE
Rv0837c	-	hypothetical protein Rv0837c 	18	22	1	2	0.000000	NE
Rv0838	lpqR	PROBABLE CONSERVED LIPOPROTEIN LPQR 	5	7	2	112	0.000000	NE
Rv0839	-	hypothetical protein Rv0839 	9	10	1	2	0.000000	NE
Rv0840c	pip	PROBABLE PROLINE IMINOPEPTIDASE PIP (PROLYL AMINOPEPTIDASE) (PAP) 	6	8	1	2	0.000000	NE
Rv0841	-	PROBABLE CONSERVED TRANSMEMBRANE PROTEIN 	2	3	1	2	-1.000000	S
Rv0842	-	PROBABLE CONSERVED INTEGRAL MEMBRANE PROTEIN 	13	21	5	211	0.000100	NE
Rv0843	-	PROBABLE DEHYDROGENASE 	13	17	1	2	0.000000	NE
Rv0844c	narL	POSSIBLE NITRATE/NITRITE RESPONSE TRANSCRIPTIONAL REGULATORY PROTEIN NARL 	8	9	1	2	0.000000	NE
Rv0845	-	POSSIBLE TWO COMPONENT SENSOR KINASE 	15	23	5	64	0.000000	NE
Rv0846c	-	PROBABLE OXIDASE 	17	28	3	68	0.000000	NE
Rv0847	lpqS	PROBABLE LIPOPROTEIN LPQS 	4	6	1	2	0.000000	NE
Rv0848	cysK2	POSSIBLE CYSTEINE SYNTHASE A CYSK2 (O-ACETYLSERINE SULFHYDRYLASE) (O-ACETYLSERINE (THIOL)-LYASE) (CSASE) 	17	26	2	29	0.000000	NE
Rv0849	-	PROBABLE CONSERVED INTEGRAL MEMBRANE TRANSPORT PROTEIN 	16	21	1	2	0.000000	NE
Rv0850	-	PUTATIVE TRANSPOSASE (FRAGMENT) 	7	9	2	35	0.000000	NE
Rv0851c	-	short chain dehydrogenase 	8	9	1	2	0.000000	NE
Rv0852	fadD16	POSSIBLE FATTY-ACID-CoA LIGASE FADD16 (FATTY-ACID-CoA SYNTHETASE) (FATTY-ACID-CoA SYNTHASE) 	8	13	3	59	0.000000	NE
Rv0853c	pdc	PROBABLE PYRUVATE OR INDOLE-3-PYRUVATE DECARBOXYLASE PDC 	12	23	3	31	0.000000	NE
Rv0854	-	hypothetical protein Rv0854 	5	6	1	2	0.000000	NE
Rv0855	far	PROBABLE FATTY-ACID-CoA RACEMASE FAR 	9	12	2	30	0.000000	NE
Rv0856	-	hypothetical protein Rv0856 	3	5	1	2	0.000000	NE
Rv0857	-	hypothetical protein Rv0857 	4	6	1	2	0.000000	NE
Rv0858c	-	aminotransferase 	14	19	1	2	0.000000	NE
Rv0859	fadA	acetyl-CoA acetyltransferase 	3	7	2	43	0.000000	NE
Rv0860	fadB	PROBABLE FATTY OXIDATION PROTEIN FADB 	5	21	7	577	0.859500	U
Rv0861c	ercc3	PROBABLE DNA HELICASE ERCC3 	12	22	5	466	0.343000	U
Rv0862c	-	hypothetical protein Rv0862c 	12	27	5	275	0.016000	NE
Rv0863	-	hypothetical protein Rv0863 	5	6	1	2	0.000000	NE
Rv0864	moaC	molybdenum cofactor biosynthesis protein C 	10	11	1	2	0.000000	NE
Rv0865	mog	PROBABLE MOLYBDOPTERIN BIOSYNTHESIS MOG PROTEIN 	5	8	2	23	0.000000	NE
Rv0866	moaE2	PROBABLE MOLYBDENUM COFACTOR BIOSYNTHESIS PROTEIN E2 MOAE2 (MOLYBDOPTERIN CONVERTING FACTOR LARGE SUBUNIT) (MOLYBDOPTERIN 	3	3	0	0	0.000000	NE
Rv0867c	rpfA	POSSIBLE RESUSCITATION-PROMOTING FACTOR RPFA 	7	8	1	2	0.000000	NE
Rv0868c	moaD2	PROBABLE MOLYBDENUM COFACTOR BIOSYNTHESIS PROTEIN D 2 MOAD2 (MOLYBDOPTERIN CONVERTING FACTOR SMALL SUBUNIT) (MOLYBDOPTERIN 	5	6	1	2	0.000000	NE
Rv0869c	moaA	molybdenum cofactor biosynthesis protein A 	11	14	1	2	0.000000	NE
Rv0870c	-	hypothetical protein Rv0870c 	4	4	0	0	0.000000	NE
Rv0871	cspB	PROBABLE COLD SHOCK-LIKE PROTEIN B CSPB 	3	4	1	2	0.000000	NE
Rv0872c	PE_PGRS15	PE-PGRS FAMILY PROTEIN 	19	25	2	50	0.000000	NE
Rv0873	fadE10	PROBABLE ACYL-CoA DEHYDROGENASE FADE10 	25	33	2	227	0.000000	NE
Rv0874c	-	hypothetical protein Rv0874c 	6	9	2	30	0.000000	NE
Rv0875c	-	POSSIBLE CONSERVED EXPORTED PROTEIN 	1	11	10	362	0.999900	E
Rv0876c	-	POSSIBLE CONSERVED TRANSMEMBRANE PROTEIN 	12	24	6	176	0.000000	NE
Rv0877	-	hypothetical protein Rv0877 	12	15	1	2	0.000000	NE
Rv0878c	PPE13	PPE FAMILY PROTEIN 	15	15	0	0	0.000000	NE
Rv0879c	-	POSSIBLE CONSERVED TRANSMEMBRANE PROTEIN 	2	3	1	2	0.000000	NE
Rv0880	-	POSSIBLE TRANSCRIPTIONAL REGULATORY PROTEIN (POSSIBLY MARR-FAMILY) 	0	1	1	2	-1.000000	S
Rv0881	-	POSSIBLE RRNA METHYLTRANSFERASE (RRNA METHYLASE) 	10	14	1	2	0.000000	NE
Rv0882	-	PROBABLE TRANSMEMBRANE PROTEIN 	1	1	0	0	-1.000000	S
Rv0883c	-	hypothetical protein Rv0883c 	0	6	6	596	0.974700	U
Rv0884c	serC	phosphoserine aminotransferase 	0	12	12	800	0.999900	E
Rv0885	-	hypothetical protein Rv0885 	6	12	2	31	0.000000	NE
Rv0886	fprB	PROBABLE NADPH:ADRENODOXIN OXIDOREDUCTASE FPRB (ADRENODOXIN REDUCTASE) (AR) (FERREDOXIN-NADP(+) REDUCTASE) 	14	22	5	567	0.427000	U
Rv0887c	-	hypothetical protein Rv0887c 	3	4	1	2	0.000000	NE
Rv0888	-	PROBABLE EXPORTED PROTEIN 	19	26	4	143	0.000000	NE
Rv0889c	citA	citrate synthase 2 	9	10	1	2	0.000000	NE
Rv0890c	-	PROBABLE TRANSCRIPTIONAL REGULATORY PROTEIN (PROBABLY LUXR-FAMILY) 	36	44	2	9	0.000000	NE
Rv0891c	-	POSSIBLE TRANSCRIPTIONAL REGULATORY PROTEIN 	19	23	2	69	0.000000	NE
Rv0892	-	PROBABLE MONOOXYGENASE 	14	37	4	76	0.000000	NE
Rv0893c	-	hypothetical protein Rv0893c 	6	21	11	423	0.998900	E
Rv0894	-	POSSIBLE TRANSCRIPTIONAL REGULATORY PROTEIN (POSSIBLY LUXR-FAMILY) 	9	14	3	101	0.000000	NE
Rv0895	-	hypothetical protein Rv0895 	21	26	1	2	0.000000	NE
Rv0896	gltA	type II citrate synthase 	0	23	23	954	1.000000	E
Rv0897c	-	PROBABLE OXIDOREDUCTASE 	10	18	3	236	0.000000	NE
Rv0898c	-	hypothetical protein Rv0898c 	0	0	0	0	-1.000000	S
Rv0899	ompA	OUTER MEMBRANE PROTEIN A OMPA 	6	18	6	444	0.818100	U
Rv0900	-	POSSIBLE MEMBRANE PROTEIN 	2	2	0	0	-1.000000	S
Rv0901	-	POSSIBLE CONSERVED EXPORTED OR MEMBRANE PROTEIN 	6	9	2	11	0.000000	NE
Rv0902c	prrB	TWO COMPONENT SENSOR HISTIDINE KINASE PRRB 	0	12	12	890	0.999900	E
Rv0903c	prrA	TWO COMPONENT RESPONSE TRANSCRIPTIONAL REGULATORY PROTEIN PRRA 	0	9	9	585	0.998800	E
Rv0904c	accD3	PUTATIVE ACETYL-COENZYME A CARBOXYLASE CARBOXYL TRANSFERASE (SUBUNIT BETA) ACCD3 (ACCASE BETA CHAIN) 	14	19	2	159	0.000000	NE
Rv0905	echA6	enoyl-CoA hydratase 	5	8	2	41	0.000000	NE
Rv0906	-	hypothetical protein Rv0906 	8	14	4	280	0.037500	NE
Rv0907	-	hypothetical protein Rv0907 	12	33	8	293	0.738400	U
Rv0908	ctpE	PROBABLE METAL CATION TRANSPORTER ATPASE P-TYPE CTPE 	21	29	2	58	0.000000	NE
Rv0909	-	hypothetical protein Rv0909 	2	2	0	0	-1.000000	S
Rv0910	-	hypothetical protein Rv0910 	5	7	2	52	0.000000	NE
Rv0911	-	hypothetical protein Rv0911 	8	12	2	142	0.000000	NE
Rv0912	-	PROBABLE CONSERVED TRANSMEMBRANE PROTEIN 	3	4	1	2	-1.000000	S
Rv0913c	-	POSSIBLE DIOXYGENASE 	11	38	11	369	0.996200	E
Rv0914c	-	acetyl-CoA acetyltransferase 	14	15	1	2	0.000000	NE
Rv0915c	PPE14	PPE FAMILY PROTEIN 	10	15	2	20	0.000000	NE
Rv0916c	PE7	PE FAMILY PROTEIN 	3	5	1	2	0.000000	NE
Rv0917	betP	POSSIBLE GLYCINE BETAINE TRANSPORT INTEGRAL MEMBRANE PROTEIN BETP 	25	40	3	88	0.000000	NE
Rv0918	-	hypothetical protein Rv0918 	7	8	1	2	0.000000	NE
Rv0919	-	hypothetical protein Rv0919 	7	8	1	2	0.000000	NE
Rv0920c	-	PROBABLE TRANSPOSASE 	16	21	1	2	0.000000	NE
Rv0921	-	POSSIBLE RESOLVASE 	5	7	1	2	0.000000	NE
Rv0922	-	POSSIBLE TRANSPOSASE 	13	16	1	2	0.000000	NE
Rv0923c	-	hypothetical protein Rv0923c 	11	16	2	9	0.000000	NE
Rv0924c	mntH	manganese transport protein MntH 	13	17	2	64	0.000000	NE
Rv0925c	-	hypothetical protein Rv0925c 	11	15	1	2	0.000000	NE
Rv0926c	-	hypothetical protein Rv0926c 	11	18	2	47	0.000000	NE
Rv0927c	-	short chain dehydrogenase 	4	5	1	2	0.000000	NE
Rv0928	pstS3	PERIPLASMIC PHOSPHATE-BINDING LIPOPROTEIN PSTS3 (PBP-3) (PSTS3) (PHOS1) 	13	21	5	335	0.402500	U
Rv0929	pstC2	PHOSPHATE-TRANSPORT INTEGRAL MEMBRANE ABC TRANSPORTER PSTC2 	7	16	3	80	0.000000	NE
Rv0930	pstA1	PROBABLE PHOSPHATE-TRANSPORT INTEGRAL MEMBRANE ABC TRANSPORTER PSTA1 	11	15	2	10	0.000000	NE
Rv0931c	pknD	TRANSMEMBRANE SERINE/THREONINE-PROTEIN KINASE D PKND (PROTEIN KINASE D) (STPK D) 	35	40	1	2	0.000000	NE
Rv0932c	pstS2	PERIPLASMIC PHOSPHATE-BINDING LIPOPROTEIN PSTS2 (PBP-2) (PSTS2) 	19	23	3	30	0.000000	NE
Rv0933	pstB	PHOSPHATE-TRANSPORT ATP-BINDING PROTEIN ABC TRANSPORTER PSTB 	7	12	4	205	0.000000	NE
Rv0934	pstS1	PERIPLASMIC PHOSPHATE-BINDING LIPOPROTEIN PSTS1 (PBP-1) (PSTS1) 	16	19	1	2	0.000000	NE
Rv0935	pstC1	PHOSPHATE-TRANSPORT INTEGRAL MEMBRANE ABC TRANSPORTER PSTC1 	11	12	1	2	0.000000	NE
Rv0936	pstA2	PHOSPHATE-TRANSPORT INTEGRAL MEMBRANE ABC TRANSPORTER PSTA2 	15	19	2	7	0.000000	NE
Rv0937c	-	hypothetical protein Rv0937c 	5	12	4	305	0.313600	U
Rv0938	-	ATP-dependent DNA ligase 	9	38	14	478	0.999700	E
Rv0939	-	POSSIBLE BIFUNCTIONAL ENZYME: 2-HYDROXYHEPTA-2,4-DIENE-1,7-DIOATE ISOMERASE (HHDD ISOMERASE) + CYCLASE/DEHYDRASE 	14	27	4	158	0.000000	NE
Rv0940c	-	POSSIBLE OXIDOREDUCTASE 	7	13	4	95	0.000000	NE
Rv0941c	-	hypothetical protein Rv0941c 	7	8	1	2	0.000000	NE
Rv0942	-	hypothetical protein Rv0942 	6	7	1	2	0.000000	NE
Rv0943c	-	PROBABLE MONOOXYGENASE 	14	16	1	2	0.000000	NE
Rv0944	-	POSSIBLE FORMAMIDOPYRIMIDINE-DNA GLYCOSYLASE (FAPY-DNA GLYCOSYLASE) 	4	7	2	64	0.000000	NE
Rv0945	-	short chain dehydrogenase 	3	7	3	314	0.501200	U
Rv0946c	pgi	glucose-6-phosphate isomerase 	0	17	17	1416	1.000000	E
Rv0948c	-	hypothetical protein Rv0948c 	1	6	5	150	0.050800	U
Rv0949	uvrD1	PROBABLE ATP-DEPENDENT DNA HELICASE II UVRD1 	2	44	38	1671	1.000000	E
Rv0950c	-	hypothetical protein Rv0950c 	5	18	6	449	0.833700	U
Rv0951	sucC	succinyl-CoA synthetase subunit beta 	0	14	14	758	1.000000	E
Rv0952	sucD	succinyl-CoA synthetase subunit alpha 	0	10	10	668	0.999500	E
Rv0953c	-	POSSIBLE OXIDOREDUCTASE 	9	10	1	2	0.000000	NE
Rv0954	-	PROBABLE CONSERVED TRANSMEMBRANE PROTEIN 	15	25	4	52	0.000000	NE
Rv0955	-	PROBABLE CONSERVED INTEGRAL MEMBRANE PROTEIN 	0	17	17	1133	1.000000	E
Rv0956	purN	phosphoribosylglycinamide formyltransferase 	0	12	12	518	1.000000	E
Rv0957	purH	bifunctional phosphoribosylaminoimidazolecarboxamide formyltransferase/IMP cyclohydrolase 	0	20	20	974	1.000000	E
Rv0958	-	POSSIBLE MAGNESIUM CHELATASE 	8	11	2	26	0.000000	NE
Rv0959	-	hypothetical protein Rv0959 	5	14	5	196	0.000100	NE
Rv0960	-	hypothetical protein Rv0960 	3	5	2	79	-1.000000	S
Rv0961	-	PROBABLE INTEGRAL MEMBRANE PROTEIN 	5	7	1	2	0.000000	NE
Rv0962c	lprP	POSSIBLE LIPOPROTEIN LPRP 	13	14	1	2	0.000000	NE
Rv0963c	-	hypothetical protein Rv0963c 	7	10	1	2	0.000000	NE
Rv0964c	-	hypothetical protein Rv0964c 	4	5	1	2	0.000000	NE
Rv0965c	-	hypothetical protein Rv0965c 	5	6	1	2	0.000000	NE
Rv0966c	-	hypothetical protein Rv0966c 	7	9	1	2	0.000000	NE
Rv0967	-	hypothetical protein Rv0967 	1	1	0	0	-1.000000	S
Rv0968	-	hypothetical protein Rv0968 	5	6	1	2	0.000000	NE
Rv0969	ctpV	PROBABLE METAL CATION TRANSPORTER P-TYPE ATPASE CTPV 	15	19	3	493	0.048700	U
Rv0970	-	PROBABLE CONSERVED INTEGRAL MEMBRANE PROTEIN 	4	12	3	77	0.000000	NE
Rv0971c	echA7	enoyl-CoA hydratase 	4	5	1	2	0.000000	NE
Rv0972c	fadE12	PROBABLE ACYL-CoA DEHYDROGENASE FADE12 	7	16	3	160	0.000000	NE
Rv0973c	accA2	PROBABLE ACETYL-/PROPIONYL-COENZYME A CARBOXYLASE ALPHA CHAIN (ALPHA SUBUNIT) ACCA2: BIOTIN CARBOXYLASE + BIOTIN CARBOXYL CARRIER PROTEIN (BCCP) 	4	20	7	546	0.865400	U
Rv0974c	accD2	PROBABLE ACETYL-/PROPIONYL-CoA CARBOXYLASE (BETA SUBUNIT) ACCD2 	4	19	7	344	0.826400	U
Rv0975c	fadE13	PROBABLE ACYL-CoA DEHYDROGENASE FADE13 	10	18	2	10	0.000000	NE
Rv0976c	-	hypothetical protein Rv0976c 	13	17	2	71	0.000000	NE
Rv0977	PE_PGRS16	PE-PGRS FAMILY PROTEIN 	16	26	5	719	0.332300	U
Rv0978c	PE_PGRS17	PE-PGRS FAMILY PROTEIN 	2	2	0	0	-1.000000	S
Rv0979A	rpmF	50S ribosomal protein L32 	0	2	2	131	-1.000000	S
Rv0979c	-	hypothetical protein Rv0979c 	0	1	1	2	-1.000000	S
Rv0980c	PE_PGRS18	PE-PGRS FAMILY PROTEIN 	9	11	1	2	0.000000	NE
Rv0981	mprA	MYCOBACTERIAL PERSISTENCE REGULATOR MRPA (TWO COMPONENT RESPONSE TRANSCRIPTIONAL REGULATORY PROTEIN) 	7	9	2	111	0.000000	NE
Rv0982	mprB	PROBABLE TWO COMPONENT SENSOR KINASE MPRB 	0	20	20	1247	1.000000	E
Rv0983	pepD	PROBABLE SERINE PROTEASE PEPD (SERINE PROTEINASE) (MTB32B) 	8	13	2	35	0.000000	NE
Rv0984	moaB2	POSSIBLE PTERIN-4-ALPHA-CARBINOLAMINE DEHYDRATASE MOAB2 (PHS) (4-ALPHA-HYDROXY-TETRAHYDROPTERIN DEHYDRATASE) (PTERIN-4-A-CARBINOLAMINE DEHYDRATASE) (PHENYLALANINE HYDROXYLASE-STIMULATING PROTEIN) (PHS) (PTERIN CARBINOLAMINE DEHYDRATASE) (PCD) 	2	5	3	157	0.000000	NE
Rv0985c	mscL	large-conductance mechanosensitive channel 	8	9	1	2	0.000000	NE
Rv0986	-	PROBABLE ADHESION COMPONENT TRANSPORT ATP-BINDING PROTEIN ABC TRANSPORTER 	4	21	16	467	1.000000	E
Rv0987	-	PROBABLE ADHESION COMPONENT TRANSPORT TRANSMEMBRANE PROTEIN ABC TRANSPORTER 	24	85	15	321	0.999300	E
Rv0988	-	POSSIBLE CONSERVED EXPORTED PROTEIN 	6	37	12	304	0.997700	E
Rv0989c	grcC2	PROBABLE POLYPRENYL-DIPHOSPHATE SYNTHASE GRCC2 (POLYPRENYL PYROPHOSPHATE SYNTHETASE) 	14	17	1	2	0.000000	NE
Rv0990c	-	hypothetical protein Rv0990c 	5	8	1	2	0.000000	NE
Rv0991c	-	CONSERVED HYPOTHETICAL SERINE RICH PROTEIN 	1	1	0	0	-1.000000	S
Rv0992c	-	hypothetical protein Rv0992c 	4	6	1	2	0.000000	NE
Rv0993	galU	PROBABLE UTP--GLUCOSE-1-PHOSPHATE URIDYLYLTRANSFERASE GALU (UDP-GLUCOSE PYROPHOSPHORYLASE) (UDPGP) (ALPHA-D-GLUCOSYL-1-PHOSPHATE URIDYLYLTRANSFERASE) (URIDINE DIPHOSPHOGLUCOSE PYROPHOSPHORYLASE) 	0	12	12	807	1.000000	E
Rv0994	moeA1	PROBABLE MOLYBDOPTERIN BIOSYNTHESIS PROTEIN MOEA1 	8	11	1	2	0.000000	NE
Rv0995	rimJ	POSSIBLE RIBOSOMAL-PROTEIN-ALANINE ACETYLTRANSFERASE RIMJ (ACETYLATING ENZYME FOR N-TERMINAL OF RIBOSOMAL PROTEIN S5) 	5	5	0	0	0.000000	NE
Rv0996	-	PROBABLE CONSERVED TRANSMEMBRANE PROTEIN 	12	14	1	2	0.000000	NE
Rv0997	-	hypothetical protein Rv0997 	3	4	1	2	0.000000	NE
Rv0998	-	hypothetical protein Rv0998 	7	11	3	256	0.003200	NE
Rv0999	-	hypothetical protein Rv0999 	9	10	1	2	0.000000	NE
Rv1000c	-	hypothetical protein Rv1000c 	7	7	0	0	0.000000	NE
Rv1001	arcA	arginine deiminase 	15	18	1	2	0.000000	NE
Rv1002c	-	hypothetical protein Rv1002c 	0	21	21	1229	1.000000	E
Rv1003	-	hypothetical protein Rv1003 	5	8	2	63	0.000000	NE
Rv1004c	-	PROBABLE MEMBRANE PROTEIN 	6	9	1	2	0.000000	NE
Rv1005c	pabB	para-aminobenzoate synthase component I 	1	21	20	980	1.000000	E
Rv1006	-	hypothetical protein Rv1006 	25	37	3	42	0.000000	NE
Rv1007c	metG	methionyl-tRNA synthetase 	0	23	23	1353	1.000000	E
Rv1008	tatD	PROBABLE DEOXYRIBONUCLEASE TATD (YJJV PROTEIN) 	9	11	1	2	0.000000	NE
Rv1009	rpfB	Probable resuscitation-promoting factor rpfB 	4	9	4	542	0.533600	U
Rv1010	ksgA	dimethyladenosine transferase 	4	12	5	142	0.000000	NE
Rv1011	ispE	4-diphosphocytidyl-2-C-methyl-D-erythritol kinase 	0	12	12	675	0.999900	E
Rv1012	-	hypothetical protein Rv1012 	5	6	1	2	0.000000	NE
Rv1013	pks16	acyl-CoA synthetase 	9	21	2	23	0.000000	NE
Rv1014c	pth	peptidyl-tRNA hydrolase 	0	11	11	481	0.999700	E
Rv1015c	rplY	50S ribosomal protein L25/general stress protein Ctc 	0	9	9	568	0.998400	E
Rv1016c	lpqT	PROBABLE CONSERVED LIPOPROTEIN LPQT 	4	6	1	2	0.000000	NE
Rv1017c	prsA	ribose-phosphate pyrophosphokinase 	0	10	10	545	0.999100	E
Rv1018c	glmU	Probable UDP-N-acetylglucosamine pyrophosphorylase glmU 	0	23	23	1176	1.000000	E
Rv1019	-	PROBABLE TRANSCRIPTIONAL REGULATORY PROTEIN (PROBABLY TETR-FAMILY) 	7	7	0	0	0.000000	NE
Rv1020	mfd	PROBABLE TRANSCRIPTION-REPAIR COUPLING FACTOR MFD (TRCF) 	27	33	3	458	0.020800	NE
Rv1021	-	nucleoside triphosphate pyrophosphohydrolase 	7	12	5	138	0.000000	NE
Rv1022	lpqU	PROBABLE CONSERVED LIPOPROTEIN LPQU 	4	13	5	79	0.000000	NE
Rv1023	eno	phosphopyruvate hydratase 	0	13	13	1116	1.000000	E
Rv1024	-	POSSIBLE CONSERVED MEMBRANE PROTEIN 	0	8	8	292	0.999400	E
Rv1025	-	hypothetical protein Rv1025 	0	6	6	363	0.988500	U
Rv1026	-	hypothetical protein Rv1026 	2	6	4	351	0.646900	U
Rv1027c	kdpE	PROBABLE TRANSCRIPTIONAL REGULATORY PROTEIN KDPE 	4	10	3	32	0.000000	NE
Rv1028A	kdpF	Probable membrane protein kdpF 	2	3	1	2	-1.000000	S
Rv1028c	kdpD	PROBABLE SENSOR PROTEIN KDPD 	10	21	3	235	0.000000	NE
Rv1029	kdpA	potassium-transporting ATPase subunit A 	16	25	4	521	0.147400	U
Rv1030	kdpB	potassium-transporting ATPase subunit B 	9	12	2	233	0.000000	NE
Rv1031	kdpC	Probable Potassium-transporting ATPase C chain KDPC (Potassium-translocating ATPase C chain) (ATP phosphohydrolase 	5	9	3	55	0.000000	NE
Rv1032c	trcS	TWO COMPONENT SENSOR HISTIDINE KINASE TRCS 	21	23	1	2	0.000000	NE
Rv1033c	trcR	TWO COMPONENT TRANSCRIPTIONAL REGULATOR TRCR 	12	13	1	2	0.000000	NE
Rv1034c	-	PROBABLE TRANSPOSASE (FRAGMENT) 	2	2	0	0	-1.000000	S
Rv1035c	-	PROBABLE TRANSPOSASE (FRAGMENT) 	1	4	3	226	0.000900	NE
Rv1036c	-	truncated IS1560 transposase 	4	5	1	2	0.000000	NE
Rv1037c	esxI	PUTATIVE ESAT-6 LIKE PROTEIN ESXI (ESAT-6 LIKE PROTEIN 1) 	0	0	0	0	-1.000000	S
Rv1038c	esxJ	ESAT-6 LIKE PROTEIN ESXJ (ESAT-6 LIKE PROTEIN 2) 	1	1	0	0	-1.000000	S
Rv1039c	PPE15	PPE FAMILY PROTEIN 	14	20	4	140	0.000000	NE
Rv1040c	PE8	PE FAMILY PROTEIN 	7	8	1	2	0.000000	NE
Rv1041c	-	PROBABLE IS LIKE-2 TRANSPOSASE 	0	1	1	2	-1.000000	S
Rv1042c	-	PROBABLE IS LIKE-2 TRANSPOSASE 	0	1	1	2	-1.000000	S
Rv1043c	-	hypothetical protein Rv1043c 	11	14	1	2	0.000000	NE
Rv1044	-	hypothetical protein Rv1044 	1	9	8	447	0.993700	E
Rv1045	-	hypothetical protein Rv1045 	9	10	1	2	0.000000	NE
Rv1046c	-	hypothetical protein Rv1046c 	4	4	0	0	0.000000	NE
Rv1047	-	PROBABLE TRANSPOSASE 	0	2	2	44	-1.000000	S
Rv1048c	-	hypothetical protein Rv1048c 	15	21	4	25	0.000000	NE
Rv1049	-	PROBABLE TRANSCRIPTIONAL REPRESSOR PROTEIN 	4	4	0	0	0.000000	NE
Rv1050	-	PROBABLE OXIDOREDUCTASE 	9	10	1	2	0.000000	NE
Rv1051c	-	hypothetical protein Rv1051c 	3	8	4	263	0.032500	NE
Rv1052	-	hypothetical protein Rv1052 	4	4	0	0	0.000000	NE
Rv1053c	-	hypothetical protein Rv1053c 	4	6	1	2	0.000000	NE
Rv1054	-	PROBABLE INTEGRASE (FRAGMENT) 	2	5	2	54	0.000000	NE
Rv1055	-	POSSIBLE INTEGRASE (FRAGMENT) 	1	3	2	13	-1.000000	S
Rv1056	-	hypothetical protein Rv1056 	15	20	2	93	0.000000	NE
Rv1057	-	hypothetical protein Rv1057 	14	16	1	2	0.000000	NE
Rv1058	fadD14	acyl-CoA synthetase 	13	26	5	147	0.000000	NE
Rv1059	-	hypothetical protein Rv1059 	2	9	7	503	0.973500	U
Rv1060	-	hypothetical protein Rv1060 	3	5	1	2	0.000000	NE
Rv1061	-	hypothetical protein Rv1061 	8	13	2	79	0.000000	NE
Rv1062	-	hypothetical protein Rv1062 	4	4	0	0	0.000000	NE
Rv1063c	-	hypothetical protein Rv1063c 	9	15	4	308	0.203900	U
Rv1064c	lpqV	POSSIBLE LIPOPROTEIN LPQV 	3	5	1	2	0.000000	NE
Rv1065	-	hypothetical protein Rv1065 	9	9	0	0	0.000000	NE
Rv1066	-	hypothetical protein Rv1066 	3	4	1	2	0.000000	NE
Rv1067c	PE_PGRS19	PE-PGRS FAMILY PROTEIN 	7	12	4	347	0.181400	U
Rv1068c	PE_PGRS20	PE-PGRS FAMILY PROTEIN 	4	9	4	359	0.312500	U
Rv1069c	-	hypothetical protein Rv1069c 	17	19	1	2	0.000000	NE
Rv1070c	echA8	enoyl-CoA hydratase 	6	7	1	2	0.000000	NE
Rv1071c	echA9	enoyl-CoA hydratase 	10	11	1	2	0.000000	NE
Rv1072	-	PROBABLE CONSERVED TRANSMEMBRANE PROTEIN 	0	13	13	740	1.000000	E
Rv1073	-	hypothetical protein Rv1073 	16	19	1	2	0.000000	NE
Rv1074c	fadA3	acetyl-CoA acetyltransferase 	9	11	1	2	0.000000	NE
Rv1075c	-	CONSERVED EXPORTED PROTEIN 	16	18	1	2	0.000000	NE
Rv1076	lipU	POSSIBLE LIPASE LIPU 	6	17	11	406	0.999300	E
Rv1077	cbs	Probable cystathionine beta-synthase CBS (Serine sulfhydrase) (Beta-thionase) (Hemoprotein H-450) 	17	22	2	50	0.000000	NE
Rv1078	pra	Probable Proline-rich antigen homolog pra 	1	17	11	284	0.996700	E
Rv1079	metB	cystathionine gamma-synthase 	8	17	3	116	0.000000	NE
Rv1080c	greA	transcription elongation factor GreA 	0	7	7	321	0.997600	E
Rv1081c	-	PROBABLE CONSERVED MEMBRANE PROTEIN 	0	6	6	356	0.989300	U
Rv1082	mca	Mycothiol conjugate amidase Mca (Mycothiol S-conjugate amidase) 	10	13	1	2	0.000000	NE
Rv1083	-	hypothetical protein Rv1083 	2	3	1	2	-1.000000	S
Rv1084	-	hypothetical protein Rv1084 	13	19	2	204	0.000000	NE
Rv1085c	-	POSSIBLE HEMOLYSIN-LIKE PROTEIN 	2	10	5	134	0.000000	NE
Rv1086	-	SHORT (C15) CHAIN Z-ISOPRENYL DIPHOSPHATE SYNTHASE (Z-FPP SYNTHASE) (Z-FARNESYL DIPHOSPHATE SYNTHASE) (Z-FPP SYNTHETASE) (Z-FARNESYL DIPHOSPHATE SYNTHETASE) (GERANYLTRANSTRANSFERASE) (FARNESYL PYROPHOSPHATE SYNTHETASE) 	3	12	7	428	0.961300	U
Rv1087	PE_PGRS21	PE-PGRS FAMILY PROTEIN 	16	19	1	2	0.000000	NE
Rv1087A	-	hypothetical protein Rv1087A 	6	6	0	0	0.000000	NE
Rv1088	PE9	PE FAMILY PROTEIN 	2	4	2	26	-1.000000	S
Rv1089	PE10	PE FAMILY PROTEIN 	3	5	2	70	-1.000000	S
Rv1089A	celA2a	PROBABLE CELLULASE CELA2A (ENDO-1,4-BETA-GLUCANASE) (ENDOGLUCANASE) (CARBOXYMETHYL CELLULASE) 	1	1	0	0	-1.000000	S
Rv1090	celA2b	PROBABLE CELLULASE CELA2B (ENDO-1,4-BETA-GLUCANASE) (ENDOGLUCANASE) (CARBOXYMETHYL CELLULASE) 	6	6	0	0	0.000000	NE
Rv1091	PE_PGRS22	PE-PGRS FAMILY PROTEIN 	15	26	3	230	0.000000	NE
Rv1092c	coaA	pantothenate kinase 	0	16	16	705	1.000000	E
Rv1093	glyA	serine hydroxymethyltransferase 	0	12	12	1098	1.000000	E
Rv1094	desA2	POSSIBLE ACYL-	0	12	12	642	0.999700	E
Rv1095	phoH2	PROBABLE PHOH-LIKE PROTEIN PHOH2 (PHOSPHATE STARVATION-INDUCIBLE PROTEIN PSIH) 	8	11	1	2	0.000000	NE
Rv1096	-	POSSIBLE GLYCOSYL HYDROLASE 	8	16	3	85	0.000000	NE
Rv1097c	-	PROBABLE MEMBRANE GLYCINE AND PROLINE RICH PROTEIN 	5	14	5	86	0.000000	NE
Rv1098c	fumC	fumarate hydratase 	0	11	11	1132	1.000000	E
Rv1099c	glpX	fructose 1,6-bisphosphatase II 	1	12	8	549	0.986000	U
Rv1100	-	hypothetical protein Rv1100 	6	9	2	11	0.000000	NE
Rv1101c	-	hypothetical protein Rv1101c 	14	18	2	218	0.000000	NE
Rv1102c	-	hypothetical protein Rv1102c 	5	7	1	2	0.000000	NE
Rv1103c	-	hypothetical protein Rv1103c 	6	6	0	0	0.000000	NE
Rv1104	-	POSSIBLE PARA-NITROBENZYL ESTERASE (FRAGMENT) 	6	9	2	54	0.000000	NE
Rv1105	-	POSSIBLE PARA-NITROBENZYL ESTERASE (FRAGMENT) 	7	11	1	2	0.000000	NE
Rv1106c	-	PROBABLE CHOLESTEROL DEHYDROGENASE 	14	17	1	2	0.000000	NE
Rv1107c	xseB	exodeoxyribonuclease VII small subunit 	2	2	0	0	-1.000000	S
Rv1108c	xseA	exodeoxyribonuclease VII large subunit 	8	9	1	2	0.000000	NE
Rv1109c	-	hypothetical protein Rv1109c 	4	6	1	2	0.000000	NE
Rv1110	ispH	4-hydroxy-3-methylbut-2-enyl diphosphate reductase 	0	13	13	855	1.000000	E
Rv1111c	-	hypothetical protein Rv1111c 	8	22	11	456	0.998500	E
Rv1112	-	translation-associated GTPase 	3	8	4	267	0.022700	NE
Rv1113	-	hypothetical protein Rv1113 	2	2	0	0	-1.000000	S
Rv1114	-	hypothetical protein Rv1114 	3	3	0	0	0.000000	NE
Rv1115	-	POSSIBLE EXPORTED PROTEIN 	9	14	2	45	0.000000	NE
Rv1116	-	hypothetical protein Rv1116 	0	2	2	105	-1.000000	S
Rv1116A	-	CONSERVED HYPOTHETICAL PROTEIN (FRAGMENT) 	2	5	2	88	0.000100	NE
Rv1117	-	hypothetical protein Rv1117 	3	3	0	0	-1.000000	S
Rv1118c	-	hypothetical protein Rv1118c 	9	10	1	2	0.000000	NE
Rv1119c	-	hypothetical protein Rv1119c 	1	3	2	42	-1.000000	S
Rv1120c	-	hypothetical protein Rv1120c 	1	4	2	258	0.014900	NE
Rv1121	zwf1	glucose-6-phosphate 1-dehydrogenase 	12	23	7	193	0.000200	NE
Rv1122	gnd2	6-phosphogluconate dehydrogenase-like protein 	0	11	11	735	0.999900	E
Rv1123c	bpoB	POSSIBLE PEROXIDASE BPOB (NON-HAEM PEROXIDASE) 	4	7	3	98	0.000000	NE
Rv1124	ephC	PROBABLE EPOXIDE HYDROLASE EPHC (EPOXIDE HYDRATASE) 	5	12	2	90	0.000000	NE
Rv1125	-	hypothetical protein Rv1125 	15	21	3	148	0.000000	NE
Rv1126c	-	hypothetical protein Rv1126c 	1	8	5	167	0.000100	NE
Rv1127c	ppdK	pyruvate phosphate dikinase 	4	18	7	649	0.924400	U
Rv1128c	-	hypothetical protein Rv1128c 	8	26	7	214	0.000600	NE
Rv1129c	-	PROBABLE TRANSCRIPTIONAL REGULATOR PROTEIN 	9	22	5	159	0.000000	NE
Rv1130	-	hypothetical protein Rv1130 	15	24	3	41	0.000000	NE
Rv1131	gltA1	methylcitrate synthase 	5	14	3	86	0.000000	NE
Rv1132	-	hypothetical protein Rv1132 	19	25	2	23	0.000000	NE
Rv1133c	metE	5-methyltetrahydropteroyltriglutamate--homocysteine methyltransferase 	0	31	31	1942	1.000000	E
Rv1134	-	hypothetical protein Rv1134 	3	4	1	2	-1.000000	S
Rv1135A	-	POSSIBLE ACETYL-CoA ACETYLTRANSFERASE (ACETOACETYL-CoA THIOLASE) 	3	6	2	9	0.000000	NE
Rv1135c	PPE16	PPE FAMILY PROTEIN 	18	24	1	2	0.000000	NE
Rv1136	-	POSSIBLE ENOYL-CoA HYDRATASE 	2	2	0	0	-1.000000	S
Rv1137c	-	hypothetical protein Rv1137c 	2	2	0	0	-1.000000	S
Rv1138c	-	POSSIBLE OXIDOREDUCTASE 	7	13	4	157	0.000000	NE
Rv1139c	-	hypothetical protein Rv1139c 	5	9	2	19	0.000000	NE
Rv1140	-	PROBABLE INTEGRAL MEMBRANE PROTEIN 	5	10	2	66	0.000000	NE
Rv1141c	echA11	enoyl-CoA hydratase 	10	13	1	2	0.000000	NE
Rv1142c	echA10	enoyl-CoA hydratase 	6	7	1	2	0.000000	NE
Rv1143	mcr	PROBABLE ALPHA-METHYLACYL-CoA RACEMASE MCR (2-methylacyl-CoA racemase) (2-arylpropionyl-CoA epimerase ) 	12	15	2	11	0.000000	NE
Rv1144	-	PROBABLE SHORT-CHAIN TYPE DEHYDROGENASE/REDUCTASE 	9	10	1	2	0.000000	NE
Rv1145	mmpL13a	PROBABLE CONSERVED TRANSMEMBRANE TRANSPORT PROTEIN MMPL13A 	6	10	1	2	0.000000	NE
Rv1146	mmpL13b	PROBABLE CONSERVED TRANSMEMBRANE TRANSPORT PROTEIN MMPL13B 	16	21	2	46	0.000000	NE
Rv1147	-	hypothetical protein Rv1147 	4	9	3	186	0.000000	NE
Rv1148c	-	hypothetical protein Rv1148c 	7	10	2	424	0.084500	U
Rv1149	-	POSSIBLE TRANSPOSASE 	1	2	1	2	-1.000000	S
Rv1151c	-	NAD-dependent deacetylase 	7	9	1	2	0.000000	NE
Rv1152	-	PROBABLE TRANSCRIPTIONAL REGULATORY PROTEIN 	4	5	1	2	0.000000	NE
Rv1153c	omt	PROBABLE O-METHYLTRANSFERASE OMT 	13	18	3	68	0.000000	NE
Rv1154c	-	hypothetical protein Rv1154c 	13	14	1	2	0.000000	NE
Rv1155	-	hypothetical protein Rv1155 	9	10	1	2	0.000000	NE
Rv1156	-	hypothetical protein Rv1156 	9	12	2	13	0.000000	NE
Rv1157c	-	CONSERVED HYPOTHETICAL ALA-, PRO-RICH PROTEIN 	4	8	2	73	0.000000	NE
Rv1158c	-	CONSERVED HYPOTHETICAL ALA-, PRO-RICH PROTEIN 	4	10	4	137	0.000000	NE
Rv1159	pimE	mannosyltransferase 	4	25	9	478	0.983400	U
Rv1159A	phhB	pterin-4-alpha-carbinolamine dehydratase 	4	11	3	42	0.000000	NE
Rv1160	mutT2	PROBABLE MUTATOR PROTEIN MUTT (7,8-dihydro-8-oxoguanine-triphosphatase) (8-OXO-DGTPASE) 	4	4	0	0	0.000000	NE
Rv1161	narG	PROBABLE RESPIRATORY NITRATE REDUCTASE (ALPHA CHAIN) NARG 	41	66	6	293	0.049500	U
Rv1162	narH	PROBABLE RESPIRATORY NITRATE REDUCTASE (BETA CHAIN) NARH 	30	34	1	2	0.000000	NE
Rv1163	narJ	PROBABLE RESPIRATORY NITRATE REDUCTASE (DELTA CHAIN) NARJ 	11	13	1	2	0.000000	NE
Rv1164	narI	PROBABLE RESPIRATORY NITRATE REDUCTASE (GAMMA CHAIN) NARI 	13	18	1	2	0.000000	NE
Rv1165	typA	POSSIBLE GTP-BINDING TRANSLATION ELONGATION FACTOR TYPA (TYROSINE PHOSPHORYLATED PROTEIN A) (GTP-BINDING PROTEIN) 	12	15	2	51	0.000000	NE
Rv1166	lpqW	PROBABLE CONSERVED LIPOPROTEIN LPQW 	0	22	22	1652	1.000000	E
Rv1167c	-	PROBABLE TRANSCRIPTIONAL REGULATORY PROTEIN 	4	9	2	41	0.000000	NE
Rv1168c	PPE17	PPE FAMILY PROTEIN 	11	14	2	43	0.000000	NE
Rv1169c	PE11	PE FAMILY PROTEIN 	3	3	0	0	-1.000000	S
Rv1170	mshB	N-Acetyl-1-D-myo-Inosityl-2-Amino-2-Deoxy-alpha- D-Glucopyranoside Deacetylase mshB (GlcNAc-Ins deacetylase) 	3	11	6	244	0.023100	NE
Rv1171	-	hypothetical protein Rv1171 	4	5	1	2	0.000000	NE
Rv1172c	PE12	PE FAMILY PROTEIN 	11	15	1	2	0.000000	NE
Rv1173	fbiC	FO synthase 	10	38	12	792	0.998600	E
Rv1174c	TB8.4	LOW MOLECULAR WEIGHT T-CELL ANTIGEN TB8.4 	7	7	0	0	0.000000	NE
Rv1175c	fadH	PROBABLE NADPH DEPENDENT 2,4-DIENOYL-COA REDUCTASE FADH (2,4-dienoyl coenzyme A reductase) (4-enoyl-CoA reductase) 	17	23	2	23	0.000000	NE
Rv1176c	-	hypothetical protein Rv1176c 	10	13	2	30	0.000000	NE
Rv1177	fdxC	PROBABLE FERREDOXIN FDXC 	0	6	6	125	-1.000000	S
Rv1178	-	N-succinyldiaminopimelate aminotransferase 	14	20	3	65	0.000000	NE
Rv1179c	-	hypothetical protein Rv1179c 	30	37	2	16	0.000000	NE
Rv1180	pks3	PROBABLE POLYKETIDE BETA-KETOACYL SYNTHASE PKS3 	11	23	4	216	0.000000	NE
Rv1181	pks4	PROBABLE POLYKETIDE BETA-KETOACYL SYNTHASE PKS4 	41	63	7	188	0.000000	NE
Rv1182	papA3	PROBABLE CONSERVED POLYKETIDE SYNTHASE ASSOCIATED PROTEIN PAPA3 	23	38	2	68	0.000000	NE
Rv1183	mmpL10	PROBABLE CONSERVED TRANSMEMBRANE TRANSPORT PROTEIN MMPL10 	25	50	8	208	0.000100	NE
Rv1184c	-	POSSIBLE EXPORTED PROTEIN 	15	21	2	159	0.000000	NE
Rv1185c	fadD21	acyl-CoA synthetase 	21	28	2	19	0.000000	NE
Rv1186c	-	hypothetical protein Rv1186c 	10	18	2	74	0.000000	NE
Rv1187	rocA	PROBABLE PYRROLINE-5-CARBOXYLATE DEHYDROGENASE ROCA 	4	22	9	449	0.986700	U
Rv1188	-	PROBABLE PROLINE DEHYDROGENASE 	8	22	7	331	0.904700	U
Rv1189	sigI	RNA polymerase sigma factor SigI 	4	6	2	303	0.067200	U
Rv1190	-	hypothetical protein Rv1190 	7	9	2	79	0.000000	NE
Rv1191	-	hypothetical protein Rv1191 	5	8	2	151	0.000000	NE
Rv1192	-	hypothetical protein Rv1192 	9	13	1	2	0.000000	NE
Rv1193	fadD36	acyl-CoA synthetase 	9	18	4	321	0.148600	U
Rv1194c	-	hypothetical protein Rv1194c 	11	16	3	96	0.000000	NE
Rv1195	PE13	PE FAMILY PROTEIN 	5	5	0	0	0.000000	NE
Rv1196	PPE18	PPE FAMILY PROTEIN 	3	3	0	0	0.000000	NE
Rv1197	esxK	ESAT-6 LIKE PROTEIN ESXK (ESAT-6 LIKE PROTEIN 3) 	0	0	0	0	-1.000000	S
Rv1198	esxL	PUTATIVE ESAT-6 LIKE PROTEIN ESXL (ESAT-6 LIKE PROTEIN 4) 	0	0	0	0	-1.000000	S
Rv1199c	-	POSSIBLE TRANSPOSASE 	0	2	2	44	-1.000000	S
Rv1200	-	PROBABLE CONSERVED INTEGRAL MEMBRANE TRANSPORT PROTEIN 	20	24	1	2	0.000000	NE
Rv1201c	-	PROBABLE TRANSFERASE 	0	10	10	576	0.999500	E
Rv1202	dapE	dipeptidase 	0	15	15	798	1.000000	E
Rv1203c	-	hypothetical protein Rv1203c 	2	6	4	265	0.228500	U
Rv1204c	-	hypothetical protein Rv1204c 	16	16	0	0	0.000000	NE
Rv1205	-	hypothetical protein Rv1205 	10	12	1	2	0.000000	NE
Rv1206	fadD6	acyl-CoA synthetase 	21	29	3	64	0.000000	NE
Rv1207	folP2	PROBABLE DIHYDROPTEROATE SYNTHASE 2 FOLP2 (DHPS 2) (Dihydropteroate pyrophosphorylase 2) 	5	10	2	8	0.000000	NE
Rv1208	-	hypothetical protein Rv1208 	0	12	12	837	1.000000	E
Rv1209	-	hypothetical protein Rv1209 	3	4	1	2	0.000000	NE
Rv1210	tagA	PROBABLE DNA-3-METHYLADENINE GLYCOSYLASE I TAGA (TAG I) (3-methyladenine-DNA glycosylase I, constitutive) (DNA-3-methyladenine glycosidase I ) 	9	11	2	19	0.000000	NE
Rv1211	-	hypothetical protein Rv1211 	0	2	2	31	-1.000000	S
Rv1212c	-	PUTATIVE GLYCOSYL TRANSFERASE 	19	27	3	54	0.000000	NE
Rv1213	glgC	glucose-1-phosphate adenylyltransferase 	17	27	3	47	0.000000	NE
Rv1214c	PE14	PE FAMILY PROTEIN 	4	5	1	2	-1.000000	S
Rv1215c	-	hypothetical protein Rv1215c 	13	23	6	281	0.121100	U
Rv1216c	-	PROBABLE CONSERVED INTEGRAL MEMBRANE PROTEIN 	12	15	2	11	0.000000	NE
Rv1217c	-	PROBABLE TETRONASIN-TRANSPORT INTEGRAL MEMBRANE PROTEIN ABC TRANSPORTER 	9	18	3	155	0.000000	NE
Rv1218c	-	PROBABLE TETRONASIN-TRANSPORT ATP-BINDING PROTEIN ABC TRANSPORTER 	4	6	1	2	0.000000	NE
Rv1219c	-	PROBABLE TRANSCRIPTIONAL REGULATORY PROTEIN 	8	10	2	12	0.000000	NE
Rv1220c	-	PROBABLE METHYLTRANSFERASE 	6	10	3	147	0.000000	NE
Rv1221	sigE	RNA polymerase sigma factor SigE 	3	16	13	431	1.000000	E
Rv1222	-	hypothetical protein Rv1222 	1	2	1	2	-1.000000	S
Rv1223	htrA	PROBABLE SERINE PROTEASE HTRA (DEGP PROTEIN) 	0	17	17	1270	1.000000	E
Rv1224	tatB	sec-independent translocase 	0	5	5	220	0.994700	E
Rv1225c	-	hypothetical protein Rv1225c 	5	6	1	2	0.000000	NE
Rv1226c	-	PROBABLE TRANSMEMBRANE PROTEIN 	11	15	2	84	0.000000	NE
Rv1227c	-	PROBABLE TRANSMEMBRANE PROTEIN 	5	6	1	2	0.000000	NE
Rv1228	lpqX	PROBABLE LIPOPROTEIN LPQX 	7	8	1	2	0.000000	NE
Rv1229c	mrp	PROBABLE MRP-RELATED PROTEIN MRP 	0	14	14	1032	1.000000	E
Rv1230c	-	POSSIBLE MEMBRANE PROTEIN 	15	20	2	76	0.000000	NE
Rv1231c	-	PROBABLE MEMBRANE PROTEIN 	6	7	1	2	0.000000	NE
Rv1232c	-	hypothetical protein Rv1232c 	5	8	2	152	0.000000	NE
Rv1233c	-	hypothetical protein Rv1233c 	12	18	2	17	0.000000	NE
Rv1234	-	PROBABLE TRANSMEMBRANE PROTEIN 	5	8	2	54	0.000000	NE
Rv1235	lpqY	PROBABLE SUGAR-BINDING LIPOPROTEIN LPQY 	16	28	4	194	0.000000	NE
Rv1236	sugA	PROBABLE SUGAR-TRANSPORT INTEGRAL MEMBRANE PROTEIN ABC TRANSPORTER SUGA 	10	18	2	23	0.000000	NE
Rv1237	sugB	PROBABLE SUGAR-TRANSPORT INTEGRAL MEMBRANE PROTEIN ABC TRANSPORTER SUGB 	4	11	4	252	0.005100	NE
Rv1238	sugC	PROBABLE SUGAR-TRANSPORT ATP-BINDING PROTEIN ABC TRANSPORTER SUGC 	9	24	9	463	0.984000	U
Rv1239c	corA	POSSIBLE MAGNESIUM AND COBALT TRANSPORT TRANSMEMBRANE PROTEIN CORA 	16	23	2	52	0.000000	NE
Rv1240	mdh	malate dehydrogenase 	0	3	3	767	0.692600	U
Rv1241	-	hypothetical protein Rv1241 	1	1	0	0	-1.000000	S
Rv1242	-	hypothetical protein Rv1242 	8	9	1	2	0.000000	NE
Rv1243c	PE_PGRS23	PE-PGRS FAMILY PROTEIN 	12	15	1	2	0.000000	NE
Rv1244	lpqZ	PROBABLE LIPOPROTEIN LPQZ 	6	8	1	2	0.000000	NE
Rv1245c	-	PROBABLE SHORT-CHAIN TYPE DEHYDROGENASE/REDUCTASE 	10	13	2	11	0.000000	NE
Rv1246c	-	hypothetical protein Rv1246c 	6	7	1	2	0.000000	NE
Rv1247c	-	hypothetical protein Rv1247c 	3	4	1	2	-1.000000	S
Rv1248c	kgd	alpha-ketoglutarate decarboxylase 	0	41	41	3175	1.000000	E
Rv1249c	-	POSSIBLE MEMBRANE PROTEIN 	8	11	1	2	0.000000	NE
Rv1250	-	PROBABLE DRUG-TRANSPORT INTEGRAL MEMBRANE PROTEIN 	21	26	2	26	0.000000	NE
Rv1251c	-	hypothetical protein Rv1251c 	33	53	3	71	0.000000	NE
Rv1252c	lprE	PROBABLE LIPOPROTEIN LPRE 	7	7	0	0	0.000000	NE
Rv1253	deaD	PROBABLE COLD-SHOCK DEAD-BOX PROTEIN A HOMOLOG DEAD (ATP-dependent RNA helicase deaD homolog) 	18	32	5	184	0.000000	NE
Rv1254	-	PROBABLE ACYLTRANSFERASE 	1	26	25	911	1.000000	E
Rv1255c	-	PROBABLE TRANSCRIPTIONAL REGULATORY PROTEIN 	5	8	2	17	0.000000	NE
Rv1256c	cyp130	PROBA BLE CYTOCHROME P450 130 CYP130 	11	14	1	2	0.000000	NE
Rv1257c	-	PROBABLE OXIDOREDUCTASE 	9	15	3	307	0.049000	U
Rv1258c	-	PROBABLE CONSERVED INTEGRAL MEMBRANE TRANSPORT PROTEIN 	15	21	3	152	0.000000	NE
Rv1259	-	hypothetical protein Rv1259 	7	11	2	28	0.000000	NE
Rv1260	-	hypothetical protein Rv1260 	11	24	6	226	0.001100	NE
Rv1261c	-	hypothetical protein Rv1261c 	6	10	2	47	0.000000	NE
Rv1262c	-	HYPOTHETICAL HIT-LIKE PROTEIN 	4	4	0	0	0.000000	NE
Rv1263	amiB2	amidase 	11	21	3	64	0.000000	NE
Rv1264	-	ADENYLYL CYCLASE (ATP PYROPHOSPHATE-LYASE) (ADENYLATE CYCLASE) 	9	13	2	157	0.000000	NE
Rv1265	-	hypothetical protein Rv1265 	4	11	3	87	0.000000	NE
Rv1266c	pknH	PROBABLE TRANSMEMBRANE SERINE/THREONINE-PROTEIN KINASE H PKNH (PROTEIN KINASE H) (STPK H) 	23	26	1	2	0.000000	NE
Rv1267c	embR	PROBABLE TRANSCRIPTIONAL REGULATORY PROTEIN EMBR 	15	19	2	32	0.000000	NE
Rv1268c	-	hypothetical protein Rv1268c 	9	11	1	2	0.000000	NE
Rv1269c	-	CONSERVED PROBABLE SECRETED PROTEIN 	5	7	1	2	0.000000	NE
Rv1270c	lprA	POSSIBLE LIPOPROTEIN LPRA 	9	10	1	2	0.000000	NE
Rv1271c	-	CONSERVED HYPOTHETICAL SECRETED PROTEIN 	3	5	1	2	0.000000	NE
Rv1272c	-	PROBABLE DRUGS-TRANSPORT TRANSMEMBRANE ATP-BINDING PROTEIN ABC TRANSPORTER 	11	28	6	171	0.000000	NE
Rv1273c	-	PROBABLE DRUGS-TRANSPORT TRANSMEMBRANE ATP-BINDING PROTEIN ABC TRANSPORTER 	10	29	6	510	0.558200	U
Rv1274	lprB	POSSIBLE LIPOPROTEIN LPRB 	0	3	3	137	-1.000000	S
Rv1275	lprC	POSSIBLE LIPOPROTEIN LPRC 	0	6	6	404	0.980100	U
Rv1276c	-	hypothetical protein Rv1276c 	2	6	4	145	0.000000	NE
Rv1277	-	hypothetical protein Rv1277 	16	19	2	33	0.000000	NE
Rv1278	-	hypothetical protein Rv1278 	9	24	8	558	0.913500	U
Rv1279	-	PROBABLE DEHYDROGENASE FAD flavoprotein GMC oxidoreductase 	18	25	5	71	0.000000	NE
Rv1280c	oppA	PROBABLE PERIPLASMIC OLIGOPEPTIDE-BINDING LIPOPROTEIN OPPA 	17	25	2	92	0.000000	NE
Rv1281c	oppD	PROBABLE OLIGOPEPTIDE-TRANSPORT ATP-BINDING PROTEIN ABC TRANSPORTER OPPD 	16	25	2	32	0.000000	NE
Rv1282c	oppC	PROBABLE OLIGOPEPTIDE-TRANSPORT INTEGRAL MEMBRANE PROTEIN ABC TRANSPORTER OPPC 	11	15	2	33	0.000000	NE
Rv1283c	oppB	PROBABLE OLIGOPEPTIDE-TRANSPORT INTEGRAL MEMBRANE PROTEIN ABC TRANSPORTER OPPB 	10	17	5	179	0.000000	NE
Rv1284	-	hypothetical protein Rv1284 	2	4	1	2	0.000000	NE
Rv1285	cysD	sulfate adenylyltransferase subunit 2 	0	9	9	736	0.998100	E
Rv1286	cysN	bifunctional sulfate adenylyltransferase subunit 1/adenylylsulfate kinase protein 	2	27	23	1277	1.000000	E
Rv1287	-	hypothetical protein Rv1287 	5	10	2	41	0.000000	NE
Rv1288	-	hypothetical protein Rv1288 	25	30	4	84	0.000000	NE
Rv1289	-	hypothetical protein Rv1289 	7	10	1	2	0.000000	NE
Rv1290A	-	hypothetical protein Rv1290A 	4	7	2	84	0.000000	NE
Rv1290c	-	hypothetical protein Rv1290c 	28	32	1	2	0.000000	NE
Rv1291c	-	CONSERVED HYPOTHETICAL SECRETED PROTEIN 	2	2	0	0	-1.000000	S
Rv1292	argS	arginyl-tRNA synthetase 	0	33	33	1379	1.000000	E
Rv1293	lysA	PROBABLE DIAMINOPIMELATE DECARBOXYLASE LYSA (DAP DECARBOXYLASE) 	0	24	24	1155	1.000000	E
Rv1294	thrA	homoserine dehydrogenase 	0	20	20	840	1.000000	E
Rv1295	thrC	threonine synthase 	0	17	17	878	1.000000	E
Rv1296	thrB	homoserine kinase 	0	14	14	781	1.000000	E
Rv1297	rho	transcription termination factor Rho 	1	17	16	1510	1.000000	E
Rv1298	rpmE	50S ribosomal protein L31 	0	6	6	170	0.997100	E
Rv1299	prfA	peptide chain release factor 1 	0	14	14	584	1.000000	E
Rv1300	hemK	PROBABLE HEMK PROTEIN HOMOLOG HEMK 	0	14	14	752	1.000000	E
Rv1301	-	hypothetical protein Rv1301 	0	10	10	560	0.998800	E
Rv1302	rfe	PROBABLE UNDECAPAPRENYL-PHOSPHATE ALPHA-N-ACETYLGLUCOSAMINYLTRANSFERASE RFE (UDP-GlcNAc TRANSFERASE) 	0	16	16	1036	1.000000	E
Rv1303	-	hypothetical protein Rv1303 	1	4	3	73	0.000100	NE
Rv1304	atpB	F0F1 ATP synthase subunit A 	0	10	10	648	0.999300	E
Rv1305	atpE	F0F1 ATP synthase subunit C 	0	6	6	158	0.997400	E
Rv1306	atpF	F0F1 ATP synthase subunit B 	0	3	3	140	-1.000000	S
Rv1307	atpH	PROBABLE ATP SYNTHASE DELTA CHAIN ATPH 	0	15	15	1158	1.000000	E
Rv1308	atpA	F0F1 ATP synthase subunit alpha 	0	21	21	1318	1.000000	E
Rv1309	atpG	F0F1 ATP synthase subunit gamma 	0	16	16	593	1.000000	E
Rv1310	atpD	F0F1 ATP synthase subunit beta 	0	18	18	1020	1.000000	E
Rv1311	atpC	F0F1 ATP synthase subunit epsilon 	0	1	1	2	-1.000000	S
Rv1312	-	CONSERVED HYPOTHETICAL SECRETED PROTEIN 	1	8	4	122	0.000000	NE
Rv1313c	-	POSSIBLE TRANSPOSASE 	0	2	2	610	-1.000000	S
Rv1314c	-	hypothetical protein Rv1314c 	8	12	2	45	0.000000	NE
Rv1315	murA	UDP-N-acetylglucosamine 1-carboxyvinyltransferase 	0	13	13	1007	1.000000	E
Rv1316c	ogt	PROBABLE METHYLATED-DNA--PROTEIN-CYSTEINE METHYLTRANSFERASE OGT (6-O-methylguanine-DNA methyltransferase) (O-6-methylguanine-DNA-alkyltransferase) 	4	7	3	152	0.000000	NE
Rv1317c	alkA	PROBABLE ADA REGULATORY PROTEIN ALKA (Regulatory protein of adaptative response) (Methylated-DNA--protein-cysteine methyltransferase) (O-6-methylguanine-DNA alkyltransferase) (O-6-methylguanine-DNA methyltransferase) (3-methyladenine DNA glycosylase II) 	10	10	0	0	0.000000	NE
Rv1318c	-	POSSIBLE ADENYLATE CYCLASE (ATP PYROPHOSPHATE-LYASE) (ADENYLYL CYCLASE) 	15	17	1	2	0.000000	NE
Rv1319c	-	POSSIBLE ADENYLATE CYCLASE (ATP PYROPHOSPHATE-LYASE) (ADENYLYL CYCLASE) 	24	28	1	2	0.000000	NE
Rv1320c	-	POSSIBLE ADENYLATE CYCLASE (ATP PYROPHOSPHATE-LYASE) (ADENYLYL CYCLASE) 	22	27	2	41	0.000000	NE
Rv1321	-	hypothetical protein Rv1321 	7	9	1	2	0.000000	NE
Rv1322	-	hypothetical protein Rv1322 	4	5	1	2	-1.000000	S
Rv1322A	-	hypothetical protein Rv1322A 	5	6	1	2	0.000000	NE
Rv1323	fadA4	acetyl-CoA acetyltransferase 	10	12	2	167	0.000000	NE
Rv1324	-	POSSIBLE THIOREDOXIN 	0	5	5	346	0.976300	U
Rv1325c	PE_PGRS24	PE-PGRS FAMILY PROTEIN 	5	8	3	338	0.129900	U
Rv1326c	glgB	glycogen branching enzyme 	0	41	41	1958	1.000000	E
Rv1327c	glgE	PROBABLE GLUCANASE GLGE 	0	35	35	1802	1.000000	E
Rv1328	glgP	PROBABLE GLYCOGEN PHOSPHORYLASE GLGP 	21	40	4	91	0.000000	NE
Rv1329c	dinG	PROBABLE ATP-DEPENDENT HELICASE DING 	11	23	4	171	0.000000	NE
Rv1330c	-	nicotinate phosphoribosyltransferase 	17	23	2	12	0.000000	NE
Rv1331	clpS	ATP-dependent Clp protease adaptor protein ClpS 	4	5	1	2	0.000000	NE
Rv1332	-	PROBABLE TRANSCRIPTIONAL REGULATORY PROTEIN 	3	6	2	5	0.000000	NE
Rv1333	-	PROBABLE HYDROLASE 	6	10	2	134	0.000000	NE
Rv1334	-	hypothetical protein Rv1334 	10	10	0	0	0.000000	NE
Rv1335	-	9.5 KDA CULTURE FILTRATE ANTIGEN CFP10A 	4	4	0	0	-1.000000	S
Rv1336	cysM	PROBABLE CYSTEINE SYNTHASE B CYSM (CSASE B) (O-acetylserine sulfhydrylase B) (O-acetylserine (Thiol)-lyase B) 	13	16	1	2	0.000000	NE
Rv1337	-	PROBABLE INTEGRAL MEMBRANE PROTEIN 	10	12	1	2	0.000000	NE
Rv1338	murI	glutamate racemase 	0	16	16	640	1.000000	E
Rv1339	-	hypothetical protein Rv1339 	0	16	16	666	1.000000	E
Rv1340	rph	ribonuclease PH 	4	13	5	188	0.000200	NE
Rv1341	-	putative deoxyribonucleotide triphosphate pyrophosphatase 	4	5	1	2	0.000000	NE
Rv1342c	-	hypothetical protein Rv1342c 	0	5	5	134	-1.000000	S
Rv1343c	lprD	PROBABLE CONSERVED LIPOPROTEIN LPRD 	0	11	11	207	1.000000	E
Rv1344	-	acyl carrier protein 	6	7	1	2	0.000000	NE
Rv1345	fadD33	acyl-CoA synthetase 	16	23	2	15	0.000000	NE
Rv1346	fadE14	POSSIBLE ACYL-CoA DEHYDROGENASE FADE14 	6	13	3	150	0.000000	NE
Rv1347c	-	hypothetical protein Rv1347c 	0	13	13	395	1.000000	E
Rv1348	-	PROBABLE DRUGS-TRANSPORT TRANSMEMBRANE ATP-BINDING PROTEIN ABC TRANSPORTER 	2	37	16	1210	1.000000	E
Rv1349	-	PROBABLE DRUGS-TRANSPORT TRANSMEMBRANE ATP-BINDING PROTEIN ABC TRANSPORTER 	0	17	17	1265	1.000000	E
Rv1350	fabG	3-ketoacyl-(acyl-carrier-protein) reductase 	5	12	4	123	0.000000	NE
Rv1351	-	hypothetical protein Rv1351 	6	10	1	2	0.000000	NE
Rv1352	-	hypothetical protein Rv1352 	4	5	1	2	0.000000	NE
Rv1353c	-	PROBABLE TRANSCRIPTIONAL REGULATORY PROTEIN 	7	12	2	8	0.000000	NE
Rv1354c	-	hypothetical protein Rv1354c 	23	40	3	58	0.000000	NE
Rv1355c	moeY	hypothetical protein Rv1355c 	14	36	9	434	0.948400	U
Rv1356c	-	hypothetical protein Rv1356c 	12	25	3	58	0.000000	NE
Rv1357c	-	hypothetical protein Rv1357c 	11	12	1	2	0.000000	NE
Rv1358	-	PROBABLE TRANSCRIPTIONAL REGULATORY PROTEIN 	39	66	6	95	0.000000	NE
Rv1359	-	PROBABLE TRANSCRIPTIONAL REGULATORY PROTEIN 	11	17	2	16	0.000000	NE
Rv1360	-	PROBABLE OXIDOREDUCTASE 	11	12	1	2	0.000000	NE
Rv1361c	PPE19	PPE FAMILY PROTEIN 	3	6	3	685	0.387100	U
Rv1362c	-	POSSIBLE MEMBRANE PROTEIN 	11	13	1	2	0.000000	NE
Rv1363c	-	POSSIBLE MEMBRANE PROTEIN 	5	6	1	2	0.000000	NE
Rv1364c	-	hypothetical protein Rv1364c 	14	31	4	202	0.000000	NE
Rv1365c	rsfA	ANTI-ANTI-SIGMA FACTOR RSFA (ANTI-SIGMA FACTOR ANTAGONIST) (REGULATOR OF SIGMA F A) 	5	5	0	0	0.000000	NE
Rv1366	-	hypothetical protein Rv1366 	13	17	2	34	0.000000	NE
Rv1367c	-	hypothetical protein Rv1367c 	11	13	1	2	0.000000	NE
Rv1368	lprF	PROBABLE CONSERVED LIPOPROTEIN LPRF 	6	7	1	2	0.000000	NE
Rv1369c	-	PROBABLE TRANSPOSASE 	0	0	0	0	-1.000000	S
Rv1370c	-	PROBABLE TRANSPOSASE 	0	0	0	0	-1.000000	S
Rv1371	-	PROBABLE CONSERVED MEMBRANE PROTEIN 	11	28	7	145	0.000000	NE
Rv1372	-	hypothetical protein Rv1372 	6	18	4	146	0.000000	NE
Rv1373	-	GLYCOLIPID SULFOTRANSFERASE 	16	17	1	2	0.000000	NE
Rv1374c	-	hypothetical protein Rv1374c 	11	12	1	2	0.000000	NE
Rv1375	-	hypothetical protein Rv1375 	17	20	1	2	0.000000	NE
Rv1376	-	hypothetical protein Rv1376 	13	14	1	2	0.000000	NE
Rv1377c	-	PUTATIVE TRANSFERASE 	10	10	0	0	0.000000	NE
Rv1378c	-	hypothetical protein Rv1378c 	13	19	2	4	0.000000	NE
Rv1379	pyrR	pyrimidine regulatory protein PyrR 	1	7	6	270	0.679300	U
Rv1380	pyrB	aspartate carbamoyltransferase catalytic subunit 	0	12	12	597	1.000000	E
Rv1381	pyrC	dihydroorotase 	0	9	9	960	0.999200	E
Rv1382	-	PROBABLE EXPORT OR MEMBRANE PROTEIN 	0	6	6	284	0.997000	E
Rv1383	carA	carbamoyl phosphate synthase small subunit 	0	10	10	935	0.999700	E
Rv1384	carB	carbamoyl phosphate synthase large subunit 	0	42	42	2966	1.000000	E
Rv1385	pyrF	orotidine 5'-phosphate decarboxylase 	0	5	5	263	0.994200	E
Rv1386	PE15	PE FAMILY PROTEIN 	5	5	0	0	0.000000	NE
Rv1387	PPE20	PPE FAMILY PROTEIN 	22	24	1	2	0.000000	NE
Rv1388	mihF	PUTATIVE INTEGRATION HOST FACTOR MIHF 	2	5	2	33	-1.000000	S
Rv1389	gmk	guanylate kinase 	0	6	6	387	0.986000	U
Rv1390	rpoZ	DNA-directed RNA polymerase subunit omega 	0	6	6	149	-1.000000	S
Rv1391	dfp	bifunctional phosphopantothenoylcysteine decarboxylase/phosphopantothenate synthase 	0	15	15	1102	1.000000	E
Rv1392	metK	S-adenosylmethionine synthetase 	0	17	17	1033	1.000000	E
Rv1393c	-	PROBABLE MONOXYGENASE 	19	24	2	56	0.000000	NE
Rv1394c	cyp132	PROBABLE CYTOCHROME P450 132 CYP132 	14	18	1	2	0.000000	NE
Rv1395	-	PROBABLE TRANSCRIPTIONAL REGULATORY PROTEIN 	8	13	2	46	0.000000	NE
Rv1396c	PE_PGRS25	PE-PGRS FAMILY PROTEIN 	9	12	2	59	0.000000	NE
Rv1397c	-	hypothetical protein Rv1397c 	3	6	1	2	-1.000000	S
Rv1398c	-	hypothetical protein Rv1398c 	3	3	0	0	-1.000000	S
Rv1399c	lipH	PROBABLE LIPASE LIPH 	12	14	1	2	0.000000	NE
Rv1400c	lipI	PROBABLE LIPASE LIPH 	3	15	9	592	0.995700	E
Rv1401	-	POSSIBLE MEMBRANE PROTEIN 	1	5	2	25	0.000000	NE
Rv1402	priA	primosome assembly protein PriA 	0	22	22	1311	1.000000	E
Rv1403c	-	PUTATIVE METHYLTRANSFERASE 	9	13	2	32	0.000000	NE
Rv1404	-	PROBABLE TRANSCRIPTIONAL REGULATORY PROTEIN 	0	5	5	191	0.993000	E
Rv1405c	-	PUTATIVE METHYLTRANSFERASE 	9	10	1	2	0.000000	NE
Rv1406	fmt	methionyl-tRNA formyltransferase 	0	9	9	462	0.998600	E
Rv1407	fmu	PROBABLE FMU PROTEIN (SUN PROTEIN) 	13	19	2	30	0.000000	NE
Rv1408	rpe	ribulose-phosphate 3-epimerase 	0	11	11	620	0.999700	E
Rv1409	ribG	PROBABLE BIFUNCTIONAL riboflavin biosynthesis protein RIBG : Diaminohydroxyphosphoribosylaminopyrimidine deaminase (Riboflavin-specific deaminase) + 5-amino-6-(5-phosphoribosylamino) uracil reductase (HTP reductase) 	0	12	12	850	1.000000	E
Rv1410c	-	AMINOGLYCOSIDES/TETRACYCLINE-TRANSPORT INTEGRAL MEMBRANE PROTEIN 	14	27	4	214	0.000100	NE
Rv1411c	lprG	PROBABLE CONSERVED LIPOPROTEIN LPRG 	5	8	2	59	0.000000	NE
Rv1412	ribC	riboflavin synthase subunit alpha 	0	6	6	483	0.972200	U
Rv1413	-	hypothetical protein Rv1413 	4	4	0	0	0.000000	NE
Rv1414	-	hypothetical protein Rv1414 	1	3	2	57	0.000000	NE
Rv1415	ribA2	bifunctional 3,4-dihydroxy-2-butanone 4-phosphate synthase/GTP cyclohydrolase II protein 	0	14	14	1025	1.000000	E
Rv1416	ribH	riboflavin synthase subunit beta 	0	4	4	120	-1.000000	S
Rv1417	-	POSSIBLE CONSERVED MEMBRANE PROTEIN 	1	8	5	264	0.249400	U
Rv1418	lprH	PROBABLE LIPOPROTEIN LPRH 	9	13	2	24	0.000000	NE
Rv1419	-	hypothetical protein Rv1419 	3	3	0	0	0.000000	NE
Rv1420	uvrC	excinuclease ABC subunit C 	6	25	13	788	0.999800	E
Rv1421	-	hypothetical protein Rv1421 	6	19	3	32	0.000000	NE
Rv1422	-	hypothetical protein Rv1422 	3	9	6	655	0.940500	U
Rv1423	whiA	PROBABLE TRANSCRIPTIONAL REGULATORY PROTEIN WHIA 	0	9	9	758	0.998800	E
Rv1424c	-	POSSIBLE MEMBRANE PROTEIN 	9	17	4	240	0.000700	NE
Rv1425	-	hypothetical protein Rv1425 	11	17	2	11	0.000000	NE
Rv1426c	lipO	PROBABLE ESTERASE LIPO 	11	26	4	65	0.000000	NE
Rv1427c	fadD12	acyl-CoA synthetase 	10	16	3	426	0.072700	U
Rv1428c	-	hypothetical protein Rv1428c 	11	16	1	2	0.000000	NE
Rv1429	-	hypothetical protein Rv1429 	13	21	3	33	0.000000	NE
Rv1430	PE16	PE FAMILY PROTEIN 	25	36	3	81	0.000000	NE
Rv1431	-	hypothetical protein Rv1431 	15	25	4	180	0.000000	NE
Rv1432	-	PROBABLE DEHYDROGENASE 	6	15	5	224	0.000300	NE
Rv1433	-	POSSIBLE CONSERVED EXPORTED PROTEIN 	13	16	2	12	0.000000	NE
Rv1434	-	hypothetical protein Rv1434 	1	1	0	0	-1.000000	S
Rv1435c	-	Probable conserved Proline, Glycine, Valine-rich secreted protein 	7	15	4	53	0.000000	NE
Rv1436	gap	glyceraldehyde-3-phosphate dehydrogenase 	0	12	12	902	1.000000	E
Rv1437	pgk	phosphoglycerate kinase 	0	14	14	1065	1.000000	E
Rv1438	tpiA	triosephosphate isomerase 	0	14	14	593	1.000000	E
Rv1439c	-	hypothetical protein Rv1439c 	6	7	1	2	0.000000	NE
Rv1440	secG	preprotein translocase subunit SecG 	0	4	4	123	-1.000000	S
Rv1441c	PE_PGRS26	PE-PGRS FAMILY PROTEIN 	10	17	2	27	0.000000	NE
Rv1442	bisC	PROBABLE BIOTIN SULFOXIDE REDUCTASE BISC (BDS reductase) (BSO reductase) 	28	35	2	151	0.000000	NE
Rv1443c	-	hypothetical protein Rv1443c 	0	1	1	2	-1.000000	S
Rv1444c	-	hypothetical protein Rv1444c 	2	3	1	2	0.000000	NE
Rv1445c	devB	6-phosphogluconolactonase 	3	7	2	52	0.000000	NE
Rv1446c	opcA	PUTATIVE OXPP CYCLE PROTEIN OPCA 	3	13	5	281	0.177600	U
Rv1447c	zwf2	glucose-6-phosphate 1-dehydrogenase 	10	15	2	94	0.000000	NE
Rv1448c	tal	transaldolase 	3	11	4	105	0.000000	NE
Rv1449c	tkt	transketolase 	0	20	20	1724	1.000000	E
Rv1450c	PE_PGRS27	PE-PGRS FAMILY PROTEIN 	5	24	7	929	0.899900	U
Rv1451	ctaB	protoheme IX farnesyltransferase 	0	15	15	797	1.000000	E
Rv1452c	PE_PGRS28	PE-PGRS FAMILY PROTEIN 	7	11	3	548	0.084100	U
Rv1453	-	POSSIBLE TRANSCRIPTIONAL ACTIVATOR PROTEIN 	10	10	0	0	0.000000	NE
Rv1454c	qor	PROBABLE QUINONE REDUCTASE QOR (NADPH:quinone reductase) (Zeta-crystallin homolog protein) 	11	15	1	2	0.000000	NE
Rv1455	-	hypothetical protein Rv1455 	11	12	1	2	0.000000	NE
Rv1456c	-	PROBABLE UNIDENTIFIED ANTIBIOTIC-TRANSPORT INTEGRAL MEMBRANE ABC TRANSPORTER 	0	14	14	775	1.000000	E
Rv1457c	-	PROBABLE UNIDENTIFIED ANTIBIOTIC-TRANSPORT INTEGRAL MEMBRANE ABC TRANSPORTER 	0	8	8	614	0.996100	E
Rv1458c	-	PROBABLE UNIDENTIFIED ANTIBIOTIC-TRANSPORT ATP-BINDING PROTEIN ABC TRANSPORTER 	2	13	6	503	0.868300	U
Rv1459c	-	POSSIBLE CONSERVED INTEGRAL MEMBRANE PROTEIN 	3	23	11	679	0.998700	E
Rv1460	-	PROBABLE TRANSCRIPTIONAL REGULATORY PROTEIN 	2	7	4	350	0.563900	U
Rv1461	-	hypothetical protein Rv1461 	0	56	56	2093	1.000000	E
Rv1462	-	hypothetical protein Rv1462 	0	14	14	943	1.000000	E
Rv1463	-	PROBABLE CONSERVED ATP-BINDING PROTEIN ABC TRANSPORTER 	0	10	10	581	0.999500	E
Rv1464	csd	PROBABLE CYSTEINE DESULFURASE CSD 	0	15	15	1088	1.000000	E
Rv1465	-	POSSIBLE NITROGEN FIXATION RELATED PROTEIN 	1	7	6	326	0.975300	U
Rv1466	-	hypothetical protein Rv1466 	0	1	1	2	-1.000000	S
Rv1467c	fadE15	PROBABLE ACYL-CoA DEHYDROGENASE FADE15 	17	25	1	2	0.000000	NE
Rv1468c	PE_PGRS29	PE-PGRS FAMILY PROTEIN 	6	9	2	12	0.000000	NE
Rv1469	ctpD	PROBABLE CATION TRANSPORTER P-TYPE ATPASE D CTPD 	11	18	2	10	0.000000	NE
Rv1470	trxA	PROBABLE THIOREDOXIN TRXA 	5	5	0	0	0.000000	NE
Rv1471	trxB1	PROBABLE THIOREDOXIN TRXB1 	2	2	0	0	-1.000000	S
Rv1472	echA12	enoyl-CoA hydratase 	11	14	1	2	0.000000	NE
Rv1473	-	PROBABLE MACROLIDE-TRANSPORT ATP-BINDING PROTEIN ABC TRANSPORTER 	12	22	3	20	0.000000	NE
Rv1473A	-	POSSIBLE TRANSCRIPTIONAL REGULATORY PROTEIN 	2	4	2	19	-1.000000	S
Rv1474c	-	PROBABLE TRANSCRIPTIONAL REGULATORY PROTEIN 	4	8	1	2	0.000000	NE
Rv1475c	acn	aconitate hydratase 	0	47	47	2459	1.000000	E
Rv1476	-	POSSIBLE MEMBRANE PROTEIN 	0	5	5	269	0.994800	E
Rv1477	-	HYPOTHETICAL INVASION PROTEIN 	0	21	21	1216	1.000000	E
Rv1478	-	HYPOTHETICAL INVASION PROTEIN 	5	7	1	2	0.000000	NE
Rv1479	moxR1	PROBABLE TRANSCRIPTIONAL REGULATORY PROTEIN MOXR1 	0	13	13	828	1.000000	E
Rv1480	-	hypothetical protein Rv1480 	1	6	5	747	0.918100	U
Rv1481	-	PROBABLE MEMBRANE PROTEIN 	0	11	11	838	0.999700	E
Rv1482c	-	hypothetical protein Rv1482c 	9	14	2	36	0.000000	NE
Rv1483	fabG1	3-OXOACYL-	0	12	12	654	1.000000	E
Rv1484	inhA	enoyl-(acyl carrier protein) reductase 	0	7	7	498	0.990400	E
Rv1485	hemH	ferrochelatase 	0	24	24	829	1.000000	E
Rv1486c	-	hypothetical protein Rv1486c 	7	7	0	0	0.000000	NE
Rv1487	-	hypothetical protein Rv1487 	1	3	2	91	0.000000	NE
Rv1488	-	POSSIBLE EXPORTED CONSERVED PROTEIN 	12	14	1	2	0.000000	NE
Rv1489	-	hypothetical protein Rv1489 	6	6	0	0	0.000000	NE
Rv1489A	-	hypothetical protein Rv1489A 	4	4	0	0	-1.000000	S
Rv1490	-	PROBABLE MEMBRANE PROTEIN 	11	37	9	193	0.000800	NE
Rv1491c	-	hypothetical protein Rv1491c 	11	14	1	2	0.000000	NE
Rv1492	mutA	PROBABLE METHYLMALONYL-CoA MUTASE SMALL SUBUNIT MUTA (MCM) 	9	13	2	39	0.000000	NE
Rv1493	mutB	methylmalonyl-CoA mutase 	17	28	3	110	0.000000	NE
Rv1494	-	hypothetical protein Rv1494 	5	8	3	97	0.000100	NE
Rv1495	-	hypothetical protein Rv1495 	5	5	0	0	0.000000	NE
Rv1496	-	arginine/ornithine transport system ATPase 	3	3	0	0	0.000000	NE
Rv1497	lipL	PROBABLE ESTERASE LIPL 	11	14	3	31	0.000000	NE
Rv1498A	-	hypothetical protein Rv1498A 	3	3	0	0	0.000000	NE
Rv1498c	-	PROBABLE METHYLTRANSFERASE 	13	16	2	19	0.000000	NE
Rv1499	-	hypothetical protein Rv1499 	3	4	1	2	0.000000	NE
Rv1500	-	PROBABLE GLYCOSYLTRANSFERASE 	10	32	9	179	0.000500	NE
Rv1501	-	hypothetical protein Rv1501 	12	30	9	191	0.000900	NE
Rv1502	-	hypothetical protein Rv1502 	8	32	12	373	0.999400	E
Rv1503c	-	hypothetical protein Rv1503c 	12	18	3	54	0.000000	NE
Rv1504c	-	hypothetical protein Rv1504c 	10	12	1	2	0.000000	NE
Rv1505c	-	hypothetical protein Rv1505c 	7	25	16	322	1.000000	E
Rv1506c	-	hypothetical protein Rv1506c 	9	19	4	151	0.000000	NE
Rv1507A	-	hypothetical protein Rv1507A 	6	16	4	62	0.000000	NE
Rv1507c	-	hypothetical protein Rv1507c 	3	26	18	430	1.000000	E
Rv1508A	-	hypothetical protein Rv1508A 	7	13	4	151	0.000000	NE
Rv1508c	-	Probable membrane protein 	30	40	2	13	0.000000	NE
Rv1509	-	hypothetical protein Rv1509 	3	16	11	336	0.998900	E
Rv1510	-	conserved probable membrane protein 	21	22	1	2	0.000000	NE
Rv1511	gmdA	GDP-D-mannose dehydratase gmdA (GDP-mannose 4,6 dehydratase) (GMD) 	17	19	2	95	0.000000	NE
Rv1512	epiA	probable nucleotide-sugar epimerase epiA 	0	11	11	785	0.999800	E
Rv1513	-	hypothetical protein Rv1513 	2	7	4	222	0.000400	NE
Rv1514c	-	hypothetical protein Rv1514c 	8	17	3	142	0.000000	NE
Rv1515c	-	hypothetical protein Rv1515c 	11	16	1	2	0.000000	NE
Rv1516c	-	probable sugar transferase 	7	11	1	2	0.000000	NE
Rv1517	-	hypothetical protein Rv1517 	6	13	5	96	0.000000	NE
Rv1518	-	hypothetical protein Rv1518 	7	11	2	16	0.000000	NE
Rv1519	-	hypothetical protein Rv1519 	2	3	1	2	0.000000	NE
Rv1520	-	probable sugar transferase 	18	20	1	2	0.000000	NE
Rv1521	fadD25	acyl-CoA synthetase 	22	35	3	18	0.000000	NE
Rv1522c	mmpL12	PROBABLE CONSERVED TRANSMEMBRANE TRANSPORT PROTEIN MMPL12 	24	46	12	202	0.010600	NE
Rv1523	-	Probable methyltransferase 	11	15	2	59	0.000000	NE
Rv1524	-	Probable glycosyltransferase 	8	12	2	247	0.000100	NE
Rv1525	wbbL2	POSSIBLE RHAMNOSYL TRANSFERASE WBBL2 	3	20	9	338	0.990700	E
Rv1526c	-	Probable glycosyltransferase 	9	18	4	192	0.000000	NE
Rv1527c	pks5	Probable polyketide synthase pks5 	59	86	3	82	0.000000	NE
Rv1528c	papA4	PROBABLE CONSERVED POLYKETIDE SYNTHASE ASSOCIATED PROTEIN PAPA4 	7	7	0	0	0.000000	NE
Rv1529	fadD24	acyl-CoA synthetase 	16	33	6	117	0.000000	NE
Rv1530	adh	Probable alcohol dehydrogenase adh 	10	22	4	419	0.210600	U
Rv1531	-	hypothetical protein Rv1531 	3	8	3	44	0.000000	NE
Rv1532c	-	hypothetical protein Rv1532c 	3	4	1	2	0.000000	NE
Rv1533	-	hypothetical protein Rv1533 	6	10	2	329	0.072200	U
Rv1534	-	Probable transcriptional regulator 	13	16	2	11	0.000000	NE
Rv1535	-	hypothetical protein Rv1535 	4	4	0	0	0.000000	NE
Rv1536	ileS	isoleucyl-tRNA synthetase 	0	72	72	2755	1.000000	E
Rv1537	dinX	DNA polymerase IV 	9	13	2	25	0.000000	NE
Rv1538c	ansA	Probable L-aparaginase ansA 	0	14	14	868	1.000000	E
Rv1539	lspA	lipoprotein signal peptidase 	1	8	7	398	0.986900	U
Rv1540	-	CONSERVED HYPOTHETICAL PROTEIN MEMBER OF yabO/yceC/yfiI FAMILY 	0	12	12	648	1.000000	E
Rv1541c	lprI	Possible lipoprotein lprI 	8	9	1	2	0.000000	NE
Rv1542c	glbN	Probable hemoglobin glbN 	7	7	0	0	0.000000	NE
Rv1543	-	POSSIBLE FATTY ACYL-CoA REDUCTASE 	9	14	2	15	0.000000	NE
Rv1544	-	Possible ketoacyl reductase 	8	11	1	2	0.000000	NE
Rv1545	-	hypothetical protein Rv1545 	2	3	1	2	-1.000000	S
Rv1546	-	hypothetical protein Rv1546 	3	3	0	0	0.000000	NE
Rv1547	dnaE	DNA polymerase III subunit alpha 	0	45	45	2981	1.000000	E
Rv1548c	PPE21	PPE FAMILY PROTEIN 	14	41	6	205	0.000000	NE
Rv1549	fadD11.1	POSSIBLE FATTY-ACID-CoA LIGASE FADD11.1 (FATTY-ACID-CoA SYNTHETASE) (FATTY-ACID-CoA SYNTHASE) 	7	9	1	2	0.000000	NE
Rv1550	fadD11	PROBABLE FATTY-ACID-CoA LIGASE FADD11 (FATTY-ACID-CoA SYNTHETASE) (FATTY-ACID-CoA SYNTHASE) 	20	25	3	76	0.000000	NE
Rv1551	plsB1	glycerol-3-phosphate acyltransferase 	17	29	6	61	0.000000	NE
Rv1552	frdA	fumarate reductase flavoprotein subunit 	21	34	4	130	0.000000	NE
Rv1553	frdB	PROBABLE FUMARATE REDUCTASE 	11	13	2	20	0.000000	NE
Rv1554	frdC	PROBABLE FUMARATE REDUCTASE 	6	9	2	31	0.000000	NE
Rv1555	frdD	fumarate reductase subunit D 	3	3	0	0	0.000000	NE
Rv1556	-	Possible regulatory protein 	10	12	1	2	0.000000	NE
Rv1557	mmpL6	PROBABLE CONSERVED TRANSMEMBRANE TRANSPORT PROTEIN MMPL6 	12	19	3	144	0.000000	NE
Rv1558	-	hypothetical protein Rv1558 	7	8	1	2	0.000000	NE
Rv1559	ilvA	threonine dehydratase 	0	23	23	1109	1.000000	E
Rv1560	-	hypothetical protein Rv1560 	1	2	1	2	-1.000000	S
Rv1561	-	hypothetical protein Rv1561 	6	9	3	76	0.000000	NE
Rv1562c	treZ	Maltooligosyltrehalose trehalohydrolase TreZ 	11	30	8	446	0.916800	U
Rv1563c	treY	Maltooligosyltrehalose synthase TreY 	8	31	8	461	0.876700	U
Rv1564c	treX	Probable Maltooligosyltrehalose synthase TreX 	19	42	10	548	0.982300	U
Rv1565c	-	hypothetical protein Rv1565c 	3	41	13	897	0.999500	E
Rv1566c	-	Possible inv protein 	6	10	1	2	0.000000	NE
Rv1567c	-	Probable hypothetical membrane protein 	5	8	2	9	0.000000	NE
Rv1568	bioA	adenosylmethionine--8-amino-7-oxononanoate transaminase 	0	15	15	1165	1.000000	E
Rv1569	bioF1	8-amino-7-oxononanoate synthase 	1	7	3	393	0.209300	U
Rv1570	bioD	dithiobiotin synthetase 	0	2	2	370	-1.000000	S
Rv1571	-	hypothetical protein Rv1571 	0	2	2	52	-1.000000	S
Rv1572c	-	hypothetical protein Rv1572c 	0	1	1	2	-1.000000	S
Rv1573	-	Probable phiRV1 phage protein 	0	1	1	2	-1.000000	S
Rv1574	-	Probable phiRV1 phage related protein 	0	1	1	2	-1.000000	S
Rv1575	-	Probable phiRV1 phage protein 	4	10	5	45	0.000000	NE
Rv1576c	-	Probable phiRV1 phage protein 	0	7	7	963	0.994200	E
Rv1577c	-	Probable phiRv1 phage protein 	2	7	4	72	0.000000	NE
Rv1578c	-	Probable phiRv1 phage protein 	1	4	3	150	0.181600	U
Rv1579c	-	Probable phiRv1 phage protein 	2	4	2	37	-1.000000	S
Rv1580c	-	Probable phiRv1 phage protein 	4	5	1	2	0.000000	NE
Rv1581c	-	Probable phiRv1 phage protein 	6	6	0	0	0.000000	NE
Rv1582c	-	Probable phiRv1 phage protein 	8	29	12	464	0.998700	E
Rv1583c	-	Probable phiRv1 phage protein 	3	3	0	0	-1.000000	S
Rv1584c	-	Possible phiRv1 phage protein 	2	3	1	2	-1.000000	S
Rv1585c	-	Possible phage phiRv1 protein 	0	8	8	362	0.998300	E
Rv1586c	-	Probable phiRv1 integrase 	14	20	5	186	0.000000	NE
Rv1587c	-	Partial REP13E12 repeat protein 	4	6	2	7	0.000000	NE
Rv1588c	-	Partial REP13E12 repeat protein 	0	2	2	182	-1.000000	S
Rv1589	bioB	biotin synthase 	0	9	9	817	0.999000	E
Rv1590	-	hypothetical protein Rv1590 	0	3	3	31	-1.000000	S
Rv1591	-	PROBABLE TRANSMEMBRANE PROTEIN 	8	8	0	0	0.000000	NE
Rv1592c	-	hypothetical protein Rv1592c 	19	24	2	86	0.000000	NE
Rv1593c	-	hypothetical protein Rv1593c 	6	11	2	4	0.000000	NE
Rv1594	nadA	quinolinate synthetase 	0	10	10	876	0.999600	E
Rv1595	nadB	L-aspartate oxidase 	0	23	23	1337	1.000000	E
Rv1596	nadC	nicotinate-nucleotide pyrophosphorylase 	0	12	12	725	1.000000	E
Rv1597	-	hypothetical protein Rv1597 	10	12	2	29	0.000000	NE
Rv1598c	-	hypothetical protein Rv1598c 	6	8	1	2	0.000000	NE
Rv1599	hisD	histidinol dehydrogenase 	0	14	14	1108	1.000000	E
Rv1600	hisC1	histidinol-phosphate aminotransferase 	0	24	24	969	1.000000	E
Rv1601	hisB	imidazoleglycerol-phosphate dehydratase 	0	14	14	507	1.000000	E
Rv1602	hisH	imidazole glycerol phosphate synthase subunit HisH 	0	7	7	427	0.991500	E
Rv1603	hisA	1-(5-phosphoribosyl)-5-	0	8	8	599	0.994500	E
Rv1604	impA	PROBABLE INOSITOL-MONOPHOSPHATASE IMPA (IMP) 	4	11	4	162	0.000000	NE
Rv1605	hisF	imidazole glycerol phosphate synthase subunit HisF 	0	6	6	605	0.975000	U
Rv1606	hisI	phosphoribosyl-AMP cyclohydrolase 	0	7	7	257	0.998700	E
Rv1607	chaA	Probable ionic transporter integral membrane protein chaA 	8	9	1	2	0.000000	NE
Rv1608c	bcpB	Probable peroxidoxin BcpB 	5	6	1	2	0.000000	NE
Rv1609	trpE	anthranilate synthase component I 	0	25	25	1337	1.000000	E
Rv1610	-	POSSIBLE CONSERVED MEMBRANE PROTEIN 	0	5	5	405	0.954400	U
Rv1611	trpC	indole-3-glycerol-phosphate synthase 	0	11	11	639	0.999800	E
Rv1612	trpB	tryptophan synthase subunit beta 	0	18	18	1041	1.000000	E
Rv1613	trpA	tryptophan synthase subunit alpha 	0	16	16	667	1.000000	E
Rv1614	lgt	prolipoprotein diacylglyceryl transferase 	2	23	20	737	1.000000	E
Rv1615	-	Probable hypothetical membrane protein 	6	8	1	2	0.000000	NE
Rv1616	-	hypothetical protein Rv1616 	7	10	2	74	0.000000	NE
Rv1617	pykA	pyruvate kinase 	0	13	13	1196	1.000000	E
Rv1618	tesB1	Probable acyl-CoA thioesterase II tesB1 	12	15	1	2	0.000000	NE
Rv1619	-	hypothetical protein Rv1619 	9	23	7	310	0.745300	U
Rv1620c	cydC	PROBABLE 'COMPONENT LINKED WITH THE ASSEMBLY OF CYTOCHROME' TRANSPORT TRANSMEMBRANE ATP-BINDING PROTEIN ABC TRANSPORTER CYDC 	1	18	13	964	1.000000	E
Rv1621c	cydD	PROBABLE 'COMPONENT LINKED WITH THE ASSEMBLY OF CYTOCHROME' TRANSPORT TRANSMEMBRANE ATP-BINDING PROTEIN ABC TRANSPORTER CYDD 	1	20	13	893	1.000000	E
Rv1622c	cydB	Probable integral membrane cytochrome D ubiquinol oxidase (subunit II) cydB (Cytochrome BD-I oxidase subunit II) 	2	20	7	378	0.894400	U
Rv1623c	cydA	Probable integral membrane cytochrome D ubiquinol oxidase (subunit I) cydA (Cytochrome BD-I oxidase subunit I) 	3	18	9	522	0.985900	U
Rv1624c	-	Probable conserved membrane protein 	4	5	1	2	0.000000	NE
Rv1625c	cya	MEMBRANE-ANCHORED ADENYLYL CYCLASE CYA (ATP PYROPHOSPHATE-LYASE) (ADENYLATE CYCLASE) 	24	29	3	62	0.000000	NE
Rv1626	-	Probable two-component system transcriptional regulator 	5	5	0	0	0.000000	NE
Rv1627c	-	lipid-transfer protein 	9	17	7	313	0.879000	U
Rv1628c	-	hypothetical protein Rv1628c 	3	7	3	35	0.000000	NE
Rv1629	polA	DNA polymerase I 	0	38	38	2249	1.000000	E
Rv1630	rpsA	30S ribosomal protein S1 	0	14	14	1281	1.000000	E
Rv1631	coaE	dephospho-CoA kinase/unknown domain fusion protein 	0	11	11	810	0.999900	E
Rv1632c	-	hypothetical protein Rv1632c 	10	10	0	0	0.000000	NE
Rv1633	uvrB	excinuclease ABC subunit B 	24	38	4	138	0.000000	NE
Rv1634	-	Possible drug efflux membrane protein 	26	28	1	2	0.000000	NE
Rv1635c	-	Probable conserved transmembrane protein 	24	29	1	2	0.000000	NE
Rv1636	TB15.3	IRON-REGULATED CONSERVED HYPOTHETICAL PROTEIN TB15.3 	0	7	7	359	0.996300	E
Rv1637c	-	hypothetical protein Rv1637c 	10	10	0	0	0.000000	NE
Rv1638	uvrA	excinuclease ABC subunit A 	21	37	3	59	0.000000	NE
Rv1638A	-	hypothetical protein Rv1638A 	2	5	3	59	0.000900	NE
Rv1639c	-	hypothetical protein Rv1639c 	8	13	3	146	0.000000	NE
Rv1640c	lysS	lysyl-tRNA synthetase 	34	59	6	574	0.246100	U
Rv1641	infC	translation initiation factor IF-3 	1	11	10	403	0.999100	E
Rv1642	rpmI	50S ribosomal protein L35 	0	1	1	2	-1.000000	S
Rv1643	rplT	50S ribosomal protein L20 	0	7	7	169	0.998700	E
Rv1644	tsnR	Possible 23S rRNA methyltransferase tsnR 	10	10	0	0	0.000000	NE
Rv1645c	-	hypothetical protein Rv1645c 	21	23	1	2	0.000000	NE
Rv1646	PE17	PE FAMILY PROTEIN 	13	15	2	14	0.000000	NE
Rv1647	-	hypothetical protein Rv1647 	7	9	1	2	0.000000	NE
Rv1648	-	Probable transmembrane protein 	11	12	1	2	0.000000	NE
Rv1649	pheS	phenylalanyl-tRNA synthetase subunit alpha 	0	13	13	844	0.999900	E
Rv1650	pheT	phenylalanyl-tRNA synthetase subunit beta 	0	33	33	2150	1.000000	E
Rv1651c	PE_PGRS30	PE-PGRS FAMILY PROTEIN 	32	44	3	107	0.000000	NE
Rv1652	argC	N-acetyl-gamma-glutamyl-phosphate reductase 	0	15	15	782	1.000000	E
Rv1653	argJ	bifunctional ornithine acetyltransferase/N-acetylglutamate synthase protein 	0	3	3	973	0.806000	U
Rv1654	argB	acetylglutamate kinase 	0	4	4	554	0.832900	U
Rv1655	argD	acetylornithine aminotransferase 	0	10	10	1010	0.999700	E
Rv1656	argF	ornithine carbamoyltransferase 	0	5	5	509	0.930100	U
Rv1657	argR	arginine repressor 	2	3	1	2	-1.000000	S
Rv1658	argG	argininosuccinate synthase 	0	16	16	1036	1.000000	E
Rv1659	argH	argininosuccinate lyase 	0	8	8	1051	0.998300	E
Rv1660	pks10	Possible chalcone synthase pks10 	9	9	0	0	0.000000	NE
Rv1661	pks7	Probable polyketide synthase pks7 	17	73	12	656	0.992100	E
Rv1662	pks8	Probable polyketide synthase pks8 	10	62	17	1441	1.000000	E
Rv1663	pks17	Probable polyketide synthase pks17 	5	17	11	790	0.999300	E
Rv1664	pks9	Probable polyketide synthase pks9 	19	42	6	311	0.191500	U
Rv1665	pks11	Possible chalcone synthase pks11 	6	10	1	2	0.000000	NE
Rv1666c	cyp139	Probable cytochrome P450 139 CYP139 	15	18	1	2	0.000000	NE
Rv1667c	-	PROBABLE SECOND PART OF MACROLIDE-TRANSPORT ATP-BINDING PROTEIN ABC TRANSPORTER 	7	9	1	2	0.000000	NE
Rv1668c	-	PROBABLE FIRST PART OF MACROLIDE-TRANSPORT ATP-BINDING PROTEIN ABC TRANSPORTER 	7	12	1	2	0.000000	NE
Rv1669	-	hypothetical protein Rv1669 	4	7	2	40	0.000000	NE
Rv1670	-	hypothetical protein Rv1670 	8	10	1	2	0.000000	NE
Rv1671	-	PROBABLE MEMBRANE PROTEIN 	5	13	5	117	0.000000	NE
Rv1672c	-	PROBABLE CONSERVED INTEGRAL MEMBRANE TRANSPORT PROTEIN 	11	20	4	217	0.000000	NE
Rv1673c	-	hypothetical protein Rv1673c 	8	13	3	83	0.000000	NE
Rv1674c	-	PROBABLE TRANSCRIPTIONAL REGULATORY PROTEIN 	6	9	2	12	0.000000	NE
Rv1675c	-	PROBABLE TRANSCRIPTIONAL REGULATORY PROTEIN 	7	10	3	146	0.000000	NE
Rv1676	-	hypothetical protein Rv1676 	3	8	5	254	0.051700	U
Rv1677	dsbF	PROBABLE CONSERVED LIPOPROTEIN DSBF 	5	11	3	48	0.000000	NE
Rv1678	-	PROBABLE INTEGRAL MEMBRANE PROTEIN 	5	10	4	333	0.450600	U
Rv1679	fadE16	POSSIBLE ACYL-CoA DEHYDROGENASE FADE16 	3	8	2	36	0.000000	NE
Rv1680	-	hypothetical protein Rv1680 	7	14	3	62	0.000000	NE
Rv1681	moeX	POSSIBLE MOLYBDOPTERIN BIOSYNTHESIS PROTEIN MOEX 	10	12	1	2	0.000000	NE
Rv1682	-	Probable coiled-coil structural protein 	6	13	2	53	0.000000	NE
Rv1683	-	acyl-CoA synthetase 	7	37	10	937	0.996600	E
Rv1684	-	hypothetical protein Rv1684 	0	4	4	43	-1.000000	S
Rv1685c	-	hypothetical protein Rv1685c 	0	7	7	528	0.990100	E
Rv1686c	-	PROBABLE CONSERVED INTEGRAL MEMBRANE PROTEIN ABC TRANSPORTER 	3	12	5	165	0.000000	NE
Rv1687c	-	PROBABLE CONSERVED ATP-BINDING PROTEIN ABC TRANSPORTER 	6	10	2	62	0.000000	NE
Rv1688	mpg	3-methyladenine DNA glycosylase 	7	8	1	2	0.000000	NE
Rv1689	tyrS	tyrosyl-tRNA synthetase 	0	17	17	1069	1.000000	E
Rv1690	lprJ	PROBABLE LIPOPROTEIN LPRJ 	4	6	1	2	0.000000	NE
Rv1691	-	hypothetical protein Rv1691 	5	9	2	30	0.000000	NE
Rv1692	-	PROBABLE PHOSPHATASE 	8	10	1	2	0.000000	NE
Rv1693	-	hypothetical protein Rv1693 	1	1	0	0	-1.000000	S
Rv1694	tlyA	CYTOTOXIN|HAEMOLYSIN HOMOLOGUE TLYA 	4	8	3	234	0.000800	NE
Rv1695	ppnK	inorganic polyphosphate/ATP-NAD kinase 	0	7	7	719	0.987900	U
Rv1696	recN	PROBABLE DNA REPAIR PROTEIN RECN (RECOMBINATION PROTEIN N) 	9	18	5	504	0.404800	U
Rv1697	-	hypothetical protein Rv1697 	0	15	15	1024	1.000000	E
Rv1698	-	hypothetical protein Rv1698 	3	12	5	144	0.000000	NE
Rv1699	pyrG	CTP synthetase 	0	34	34	1552	1.000000	E
Rv1700	-	hypothetical protein Rv1700 	1	10	5	385	0.822700	U
Rv1701	xerD	site-specific tyrosine recombinase XerD 	8	13	3	52	0.000000	NE
Rv1702c	-	hypothetical protein Rv1702c 	16	20	2	10	0.000000	NE
Rv1703c	-	Probable catechol-o-methyltransferase 	9	11	1	2	0.000000	NE
Rv1704c	cycA	PROBABLE D-SERINE/ALANINE/GLYCINE TRANSPORTER PROTEIN CYCA 	14	18	2	197	0.000000	NE
Rv1705c	PPE22	PPE FAMILY PROTEIN 	16	23	3	77	0.000000	NE
Rv1706A	-	hypothetical protein Rv1706A 	0	2	2	122	-1.000000	S
Rv1706c	PPE23	PPE FAMILY PROTEIN 	14	18	2	252	0.000400	NE
Rv1707	-	PROBABLE CONSERVED TRANSMEMBRANE PROTEIN 	14	19	3	36	0.000000	NE
Rv1708	-	PUTATIVE INITIATION INHIBITOR PROTEIN 	1	16	15	629	0.999900	E
Rv1709	-	hypothetical protein Rv1709 	8	11	1	2	0.000000	NE
Rv1710	-	hypothetical protein Rv1710 	8	13	2	80	0.000000	NE
Rv1711	-	hypothetical protein Rv1711 	0	9	9	518	0.999000	E
Rv1712	cmk	cytidylate kinase 	1	11	9	442	0.997700	E
Rv1713	engA	GTP-binding protein EngA 	0	11	11	1195	1.000000	E
Rv1714	-	Probable oxidoreductase 	3	6	2	165	0.000000	NE
Rv1715	fadB3	PROBABLE 3-HYDROXYBUTYRYL-CoA DEHYDROGENASE FADB3 (BETA-HYDROXYBUTYRYL-CoA DEHYDROGENASE) (BHBD) 	4	9	2	14	0.000000	NE
Rv1716	-	hypothetical protein Rv1716 	7	11	2	10	0.000000	NE
Rv1717	-	hypothetical protein Rv1717 	4	4	0	0	0.000000	NE
Rv1718	-	hypothetical protein Rv1718 	6	7	1	2	0.000000	NE
Rv1719	-	PROBABLE TRANSCRIPTIONAL REGULATORY PROTEIN 	2	6	2	51	0.000000	NE
Rv1720c	-	hypothetical protein Rv1720c 	6	9	2	28	0.000000	NE
Rv1721c	-	hypothetical protein Rv1721c 	1	2	1	2	-1.000000	S
Rv1722	-	biotin carboxylase-like protein 	19	22	1	2	0.000000	NE
Rv1723	-	PROBABLE HYDROLASE 	13	16	1	2	0.000000	NE
Rv1724c	-	hypothetical protein Rv1724c 	8	11	2	18	0.000000	NE
Rv1725c	-	hypothetical protein Rv1725c 	7	9	2	61	0.000000	NE
Rv1726	-	PROBABLE OXIDOREDUCTASE 	12	15	2	20	0.000000	NE
Rv1727	-	hypothetical protein Rv1727 	4	4	0	0	0.000000	NE
Rv1728c	-	hypothetical protein Rv1728c 	9	17	2	45	0.000000	NE
Rv1729c	-	hypothetical protein Rv1729c 	8	21	2	26	0.000000	NE
Rv1730c	-	POSSIBLE PENICILLIN-BINDING PROTEIN 	11	29	7	220	0.000600	NE
Rv1731	gabD2	succinic semialdehyde dehydrogenase 	17	23	1	2	0.000000	NE
Rv1732c	-	hypothetical protein Rv1732c 	7	8	1	2	0.000000	NE
Rv1733c	-	PROBABLE CONSERVED TRANSMEMBRANE PROTEIN 	4	5	1	2	0.000000	NE
Rv1734c	-	hypothetical protein Rv1734c 	2	2	0	0	-1.000000	S
Rv1735c	-	HYPOTHETICAL MEMBRANE PROTEIN 	4	6	1	2	0.000000	NE
Rv1736c	narX	PROBABLE NITRATE REDUCTASE NARX 	30	37	1	2	0.000000	NE
Rv1737c	narK2	POSSIBLE NITRATE/NITRITE TRANSPORTER NARK2 	12	13	1	2	0.000000	NE
Rv1738	-	hypothetical protein Rv1738 	2	2	0	0	-1.000000	S
Rv1739c	-	PROBABLE SULPHATE-TRANSPORT TRANSMEMBRANE PROTEIN ABC TRANSPORTER 	26	36	3	52	0.000000	NE
Rv1740	-	hypothetical protein Rv1740 	2	4	2	44	-1.000000	S
Rv1741	-	hypothetical protein Rv1741 	5	6	1	2	0.000000	NE
Rv1742	-	hypothetical protein Rv1742 	11	13	1	2	0.000000	NE
Rv1743	pknE	PROBABLE TRANSMEMBRANE SERINE/THREONINE-PROTEIN KINASE E PKNE (PROTEIN KINASE E) (STPK E) 	20	29	2	8	0.000000	NE
Rv1744c	-	PROBABLE MEMBRANE PROTEIN 	3	5	1	2	-1.000000	S
Rv1745c	idi	isopentenyl-diphosphate delta-isomerase 	7	11	4	130	0.000000	NE
Rv1746	pknF	ANCHORED-MEMBRANE SERINE/THREONINE-PROTEIN KINASE PKNF (PROTEIN KINASE F) (STPK F) 	12	13	1	2	0.000000	NE
Rv1747	-	PROBABLE CONSERVED TRANSMEMBRANE ATP-BINDING PROTEIN ABC TRANSPORTER 	21	29	1	2	0.000000	NE
Rv1748	-	hypothetical protein Rv1748 	9	12	2	33	0.000000	NE
Rv1749c	-	POSSIBLE INTEGRAL MEMBRANE PROTEIN 	13	16	1	2	0.000000	NE
Rv1750c	fadD1	acyl-CoA synthetase 	23	36	4	52	0.000000	NE
Rv1751	-	hypothetical protein Rv1751 	10	19	4	219	0.000000	NE
Rv1752	-	hypothetical protein Rv1752 	3	4	1	2	0.000000	NE
Rv1753c	PPE24	PPE FAMILY PROTEIN 	16	61	12	179	0.000500	NE
Rv1754c	-	hypothetical protein Rv1754c 	21	33	5	114	0.000000	NE
Rv1755c	plcD	PROBABLE PHOSPHOLIPASE C 4 (FRAGMENT) PLCD 	3	15	5	119	0.000000	NE
Rv1756c	-	PUTATIVE TRANSPOSASE 	0	1	1	2	-1.000000	S
Rv1757c	-	PUTATIVE TRANSPOSASE 	0	0	0	0	-1.000000	S
Rv1758	cut1	PROBABLE CUTINASE CUT1 	8	11	2	9	0.000000	NE
Rv1759c	wag22	PE-PGRS FAMILY PROTEIN 	12	23	4	320	0.059900	U
Rv1760	-	hypothetical protein Rv1760 	18	26	4	230	0.000300	NE
Rv1761c	-	hypothetical protein Rv1761c 	3	4	1	2	0.000000	NE
Rv1762c	-	hypothetical protein Rv1762c 	7	9	2	139	0.000000	NE
Rv1763	-	PUTATIVE TRANSPOSASE 	0	0	0	0	-1.000000	S
Rv1764	-	PUTATIVE TRANSPOSASE 	0	0	0	0	-1.000000	S
Rv1765A	-	PUTATIVE TRANSPOSASE (FRAGMENT) 	3	3	0	0	-1.000000	S
Rv1765c	-	hypothetical protein Rv1765c 	1	1	0	0	-1.000000	S
Rv1766	-	hypothetical protein Rv1766 	2	3	1	2	0.000000	NE
Rv1767	-	hypothetical protein Rv1767 	5	7	1	2	0.000000	NE
Rv1768	PE_PGRS31	PE-PGRS FAMILY PROTEIN 	16	17	1	2	0.000000	NE
Rv1769	-	hypothetical protein Rv1769 	15	20	2	54	0.000000	NE
Rv1770	-	hypothetical protein Rv1770 	13	16	2	195	0.000000	NE
Rv1771	-	PROBABLE OXIDOREDUCTASE 	17	22	1	2	0.000000	NE
Rv1772	-	hypothetical protein Rv1772 	2	4	1	2	0.000000	NE
Rv1773c	-	PROBABLE TRANSCRIPTIONAL REGULATORY PROTEIN 	5	10	5	260	0.049000	U
Rv1774	-	PROBABLE OXIDOREDUCTASE 	20	27	1	2	0.000000	NE
Rv1775	-	hypothetical protein Rv1775 	9	12	1	2	0.000000	NE
Rv1776c	-	POSSIBLE TRANSCRIPTIONAL REGULATORY PROTEIN 	6	11	2	33	0.000000	NE
Rv1777	cyp144	Probable cytochrome p450 144 CYP144 	13	23	2	47	0.000000	NE
Rv1778c	-	hypothetical protein Rv1778c 	3	5	1	2	0.000000	NE
Rv1779c	-	HYPOTHETICAL INTEGRAL MEMBRANE PROTEIN 	6	12	4	394	0.213700	U
Rv1780	-	hypothetical protein Rv1780 	7	9	2	74	0.000000	NE
Rv1781c	malQ	PROBABLE 4-ALPHA-GLUCANOTRANSFERASE MALQ (Amylomaltase) (Disproportionating enzyme) (D-enzyme) 	20	25	1	2	0.000000	NE
Rv1782	-	PROBABLE CONSERVED MEMBRANE PROTEIN 	4	16	10	672	0.996500	E
Rv1783	-	PROBABLE CONSERVED MEMBRANE PROTEIN 	1	15	14	623	1.000000	E
Rv1784	-	hypothetical protein Rv1784 	6	38	11	356	0.991300	E
Rv1785c	cyp143	PROBABLE CYTOCHROME P450 143 CYP143 	10	16	2	30	0.000000	NE
Rv1786	-	PROBABLE FERREDOXIN 	1	1	0	0	-1.000000	S
Rv1787	PPE25	PPE FAMILY PROTEIN 	3	7	2	15	0.000000	NE
Rv1788	PE18	PE FAMILY PROTEIN 	4	4	0	0	-1.000000	S
Rv1789	PPE26	PPE FAMILY PROTEIN 	14	18	2	40	0.000000	NE
Rv1790	PPE27	PPE FAMILY PROTEIN 	3	5	2	15	0.000000	NE
Rv1791	PE19	PE FAMILY PROTEIN 	2	6	3	65	0.000000	NE
Rv1793	esxN	PUTATIVE ESAT-6 LIKE PROTEIN ESXN (ESAT-6 LIKE PROTEIN 5) 	0	0	0	0	-1.000000	S
Rv1794	-	hypothetical protein Rv1794 	7	18	3	34	0.000000	NE
Rv1795	-	hypothetical protein Rv1795 	5	18	8	416	0.946900	U
Rv1796	mycP5	PROBABLE PROLINE RICH MEMBRANE-ANCHORED MYCOSIN MYCP5 (SERINE PROTEASE) (SUBTILISIN-LIKE PROTEASE) (SUBTILASE-LIKE) (MYCOSIN-5) 	13	29	4	172	0.000000	NE
Rv1797	-	hypothetical protein Rv1797 	2	15	8	561	0.983300	U
Rv1798	-	hypothetical protein Rv1798 	16	30	3	25	0.000000	NE
Rv1799	lppT	PROBABLE LIPOPROTEIN LPPT 	1	2	1	2	-1.000000	S
Rv1800	PPE28	PPE FAMILY PROTEIN 	28	39	2	76	0.000000	NE
Rv1801	PPE29	PPE FAMILY PROTEIN 	16	21	2	23	0.000000	NE
Rv1802	PPE30	PPE FAMILY PROTEIN 	15	18	1	2	0.000000	NE
Rv1803c	PE_PGRS32	PE-PGRS FAMILY PROTEIN 	19	31	4	90	0.000000	NE
Rv1804c	-	hypothetical protein Rv1804c 	5	9	3	132	0.000000	NE
Rv1805c	-	hypothetical protein Rv1805c 	2	5	3	94	0.000000	NE
Rv1806	PE20	PE FAMILY PROTEIN 	2	5	1	2	0.000000	NE
Rv1807	PPE31	PPE FAMILY PROTEIN 	9	17	3	136	0.000000	NE
Rv1808	PPE32	PPE FAMILY PROTEIN 	22	25	1	2	0.000000	NE
Rv1809	PPE33	PPE FAMILY PROTEIN 	10	20	4	268	0.006400	NE
Rv1810	-	hypothetical protein Rv1810 	8	11	1	2	0.000000	NE
Rv1811	mgtC	POSSIBLE Mg2+ TRANSPORT P-TYPE ATPASE C MGTC 	14	15	1	2	0.000000	NE
Rv1812c	-	PROBABLE DEHYDROGENASE 	17	22	1	2	0.000000	NE
Rv1813c	-	hypothetical protein Rv1813c 	8	9	1	2	0.000000	NE
Rv1814	erg3	MEMBRANE-BOUND C-5 STEROL DESATURASE ERG3 (STEROL-C5-DESATURASE) 	18	21	1	2	0.000000	NE
Rv1815	-	hypothetical protein Rv1815 	6	7	1	2	0.000000	NE
Rv1816	-	POSSIBLE TRANSCRIPTIONAL REGULATORY PROTEIN 	8	15	2	18	0.000000	NE
Rv1817	-	hypothetical protein Rv1817 	22	26	1	2	0.000000	NE
Rv1818c	PE_PGRS33	PE-PGRS FAMILY PROTEIN 	6	11	3	449	0.153700	U
Rv1819c	-	PROBABLE DRUGS-TRANSPORT TRANSMEMBRANE ATP-BINDING PROTEIN ABC TRANSPORTER 	25	29	2	18	0.000000	NE
Rv1820	ilvG	hypothetical protein Rv1820 	14	16	1	2	0.000000	NE
Rv1821	secA2	preprotein translocase subunit SecA 	12	36	12	754	0.999300	E
Rv1822	pgsA2	PROBABLE CDP-DIACYLGLYCEROL--GLYCEROL-3-PHOSPHATE 3-PHOSPHATIDYLTRANSFERASE PGSA2 (PGP SYNTHASE) (PHOSPHATIDYLGLYCEROPHOSPHATE SYNTHASE) (3-PHOSPHATIDYL-1'-GLYCEROL-3'PHOSPHATE SYNTHASE) 	1	17	16	480	1.000000	E
Rv1823	-	hypothetical protein Rv1823 	10	14	1	2	0.000000	NE
Rv1824	-	hypothetical protein Rv1824 	4	4	0	0	-1.000000	S
Rv1825	-	hypothetical protein Rv1825 	8	9	1	2	0.000000	NE
Rv1826	gcvH	glycine cleavage system protein H 	0	8	8	356	0.998900	E
Rv1827	cfp17	CONSERVED HYPOTHETICAL PROTEIN CFP17 	0	6	6	304	0.996400	E
Rv1828	-	hypothetical protein Rv1828 	0	13	13	629	1.000000	E
Rv1829	-	hypothetical protein Rv1829 	7	9	1	2	0.000000	NE
Rv1830	-	hypothetical protein Rv1830 	0	10	10	464	0.999600	E
Rv1831	-	hypothetical protein Rv1831 	4	5	1	2	-1.000000	S
Rv1832	gcvB	glycine dehydrogenase 	0	50	50	2270	1.000000	E
Rv1833c	-	haloalkane dehalogenase 	10	13	1	2	0.000000	NE
Rv1834	-	Probable hydrolase 	8	10	1	2	0.000000	NE
Rv1835c	-	hypothetical protein Rv1835c 	30	34	2	20	0.000000	NE
Rv1836c	-	hypothetical protein Rv1836c 	3	37	13	610	0.999700	E
Rv1837c	glcB	malate synthase G 	0	22	22	1828	1.000000	E
Rv1838c	-	hypothetical protein Rv1838c 	9	10	1	2	0.000000	NE
Rv1839c	-	hypothetical protein Rv1839c 	1	1	0	0	-1.000000	S
Rv1840c	PE_PGRS34	PE-PGRS FAMILY PROTEIN 	7	15	6	455	0.740700	U
Rv1841c	-	hypothetical protein Rv1841c 	10	13	3	128	0.000000	NE
Rv1842c	-	hypothetical protein Rv1842c 	11	15	2	9	0.000000	NE
Rv1843c	guaB1	inositol-5-monophosphate dehydrogenase 	17	20	2	59	0.000000	NE
Rv1844c	gnd1	6-phosphogluconate dehydrogenase 	13	14	1	2	0.000000	NE
Rv1845c	-	hypothetical protein Rv1845c 	1	13	9	402	0.992900	E
Rv1846c	-	POSSIBLE TRANSCRIPTIONAL REGULATORY PROTEIN 	3	3	0	0	0.000000	NE
Rv1847	-	hypothetical protein Rv1847 	3	5	1	2	-1.000000	S
Rv1848	ureA	urease subunit gamma 	2	2	0	0	-1.000000	S
Rv1849	ureB	urease subunit beta 	2	6	4	238	0.701800	U
Rv1850	ureC	urease subunit alpha 	6	11	2	62	0.000000	NE
Rv1851	ureF	Urease accessory protein uref 	1	2	1	2	-1.000000	S
Rv1852	ureG	Urease accessory protein ureG 	2	4	1	2	0.000000	NE
Rv1853	ureD	Probable urease accessory protein ureD 	3	5	1	2	0.000000	NE
Rv1854c	ndh	PROBABLE NADH DEHYDROGENASE NDH 	0	17	17	1191	1.000000	E
Rv1855c	-	POSSIBLE OXIDOREDUCTASE 	10	11	1	2	0.000000	NE
Rv1856c	-	short chain dehydrogenase 	3	4	1	2	0.000000	NE
Rv1857	modA	PROBABLE MOLYBDATE-BINDING LIPOPROTEIN MODA 	4	5	1	2	0.000000	NE
Rv1858	modB	PROBABLE MOLBDENUM-TRANSPORT INTEGRAL MEMBRANE PROTEIN ABC TRANSPORTER MODB 	15	17	1	2	0.000000	NE
Rv1859	modC	PROBABLE MOLYBDENUM-TRANSPORT ATP-BINDING PROTEIN ABC TRANSPORTER MODC 	12	16	1	2	0.000000	NE
Rv1860	apa	ALANINE AND PROLINE RICH SECRETED PROTEIN APA (FIBRONECTIN ATTACHMENT PROTEIN) (Immunogenic protein MPT32) (Antigen MPT-32) (45-kDa glycoprotein) (45/47 kDa antigen) 	11	14	1	2	0.000000	NE
Rv1861	-	PROBABLE CONSERVED TRANSMEMBRANE PROTEIN 	3	7	4	141	0.561000	U
Rv1862	adhA	Probable alcohol dehydrogenase adhA 	13	15	1	2	0.000000	NE
Rv1863c	-	PROBABLE CONSERVED INTEGRAL MEMBRANE PROTEIN 	8	10	1	2	0.000000	NE
Rv1864c	-	hypothetical protein Rv1864c 	8	9	1	2	0.000000	NE
Rv1865c	-	short chain dehydrogenase 	10	12	1	2	0.000000	NE
Rv1866	-	hypothetical protein Rv1866 	14	32	6	87	0.000000	NE
Rv1867	-	acetyl-CoA acetyltransferase 	12	18	2	22	0.000000	NE
Rv1868	-	hypothetical protein Rv1868 	19	27	3	221	0.000000	NE
Rv1869c	-	Probable reductase 	19	23	2	14	0.000000	NE
Rv1870c	-	hypothetical protein Rv1870c 	8	10	1	2	0.000000	NE
Rv1871c	-	hypothetical protein Rv1871c 	7	8	1	2	0.000000	NE
Rv1872c	lldD2	POSSIBLE L-LACTATE DEHYDROGENASE (CYTOCHROME) LLDD2 	8	13	2	90	0.000000	NE
Rv1873	-	hypothetical protein Rv1873 	9	9	0	0	0.000000	NE
Rv1874	-	hypothetical protein Rv1874 	10	11	1	2	0.000000	NE
Rv1875	-	hypothetical protein Rv1875 	4	4	0	0	0.000000	NE
Rv1876	bfrA	PROBABLE BACTERIOFERRITIN BFRA 	9	10	1	2	0.000000	NE
Rv1877	-	PROBABLE CONSERVED INTEGRAL MEMBRANE PROTEIN 	27	30	1	2	0.000000	NE
Rv1878	glnA3	PROBABLE GLUTAMINE SYNTHETASE GLNA3 (GLUTAMINE SYNTHASE) (GS-I) 	17	26	2	11	0.000000	NE
Rv1879	-	hypothetical protein Rv1879 	13	17	2	34	0.000000	NE
Rv1880c	cyp140	Probable cytochrome p450 140 CYP140 	11	15	2	51	0.000000	NE
Rv1881c	lppE	POSSIBLE CONSERVED LIPOPROTEIN LPPE 	7	8	1	2	0.000000	NE
Rv1882c	-	short chain dehydrogenase 	13	14	1	2	0.000000	NE
Rv1883c	-	hypothetical protein Rv1883c 	6	6	0	0	0.000000	NE
Rv1884c	rpfC	PROBABLE RESUSCITATION-PROMOTING FACTOR RPFC 	4	5	1	2	0.000000	NE
Rv1885c	-	chorismate mutase 	6	9	1	2	0.000000	NE
Rv1886c	fbpB	SECRETED ANTIGEN 85-B FBPB (85B) (ANTIGEN 85 COMPLEX B) (MYCOLYL TRANSFERASE 85B) (FIBRONECTIN-BINDING PROTEIN B) (EXTRACELLULAR ALPHA-ANTIGEN) 	18	23	2	43	0.000000	NE
Rv1887	-	hypothetical protein Rv1887 	13	19	4	37	0.000000	NE
Rv1888A	-	hypothetical protein Rv1888A 	0	0	0	0	-1.000000	S
Rv1888c	-	POSSIBLE TRANSMEMBRANE PROTEIN 	9	13	1	2	0.000000	NE
Rv1889c	-	hypothetical protein Rv1889c 	1	3	2	168	0.017800	NE
Rv1890c	-	hypothetical protein Rv1890c 	6	8	1	2	0.000000	NE
Rv1891	-	hypothetical protein Rv1891 	7	8	1	2	0.000000	NE
Rv1892	-	PROBABLE MEMBRANE PROTEIN 	4	7	3	34	0.000000	NE
Rv1893	-	hypothetical protein Rv1893 	0	0	0	0	-1.000000	S
Rv1894c	-	hypothetical protein Rv1894c 	10	11	1	2	0.000000	NE
Rv1895	-	POSSIBLE DEHYDROGENASE 	13	17	1	2	0.000000	NE
Rv1896c	-	hypothetical protein Rv1896c 	11	21	5	110	0.000000	NE
Rv1897c	-	D-tyrosyl-tRNA deacylase 	3	4	1	2	0.000000	NE
Rv1898	-	hypothetical protein Rv1898 	2	3	1	2	-1.000000	S
Rv1899c	lppD	POSSIBLE LIPOPROTEIN LPPD 	10	10	0	0	0.000000	NE
Rv1900c	lipJ	PROBABLE LIGNIN PEROXIDASE LIPJ 	15	19	1	2	0.000000	NE
Rv1901	cinA	competence damage-inducible protein A 	15	17	1	2	0.000000	NE
Rv1902c	nanT	PROBABLE SIALIC ACID-TRANSPORT INTEGRAL MEMBRANE PROTEIN NANT 	20	30	4	125	0.000000	NE
Rv1903	-	PROBABLE CONSERVED MEMBRANE PROTEIN 	5	5	0	0	0.000000	NE
Rv1904	-	hypothetical protein Rv1904 	9	10	1	2	0.000000	NE
Rv1905c	aao	PROBABLE D-AMINO ACID OXIDASE AAO 	16	17	1	2	0.000000	NE
Rv1906c	-	hypothetical protein Rv1906c 	6	9	2	26	0.000000	NE
Rv1907c	-	hypothetical protein Rv1907c 	6	10	1	2	0.000000	NE
Rv1908c	katG	CATALASE-PEROXIDASE-PEROXYNITRITASE T KATG 	0	34	34	1894	1.000000	E
Rv1909c	furA	FERRIC UPTAKE REGULATION PROTEIN FURA (FUR) 	3	9	4	224	0.002300	NE
Rv1910c	-	PROBABLE EXPORTED PROTEIN 	9	12	1	2	0.000000	NE
Rv1911c	lppC	PROBABLE LIPOPROTEIN LPPC 	5	7	1	2	0.000000	NE
Rv1912c	fadB5	POSSIBLE OXIDOREDUCTASE FADB5 	10	13	1	2	0.000000	NE
Rv1913	-	hypothetical protein Rv1913 	4	10	2	52	0.000000	NE
Rv1914c	-	hypothetical protein Rv1914c 	3	5	1	2	0.000000	NE
Rv1915	aceAa	PROBABLE ISOCITRATE LYASE aceAa 	17	21	2	237	0.000100	NE
Rv1916	aceAb	isocitrate lyase 	12	16	2	27	0.000000	NE
Rv1917c	PPE34	PPE FAMILY PROTEIN 	38	98	15	353	0.998700	E
Rv1918c	PPE35	PPE FAMILY PROTEIN 	25	71	25	476	1.000000	E
Rv1919c	-	hypothetical protein Rv1919c 	6	7	1	2	0.000000	NE
Rv1920	-	PROBABLE MEMBRANE PROTEIN 	8	11	2	59	0.000000	NE
Rv1921c	lppF	PROBABLE CONSERVED LIPOPROTEIN LPPF 	17	20	1	2	0.000000	NE
Rv1922	-	PROBABLE CONSERVED LIPOPROTEIN 	14	19	1	2	0.000000	NE
Rv1923	lipD	PROBABLE LIPASE LIPD 	25	28	1	2	0.000000	NE
Rv1924c	-	hypothetical protein Rv1924c 	8	9	1	2	0.000000	NE
Rv1925	fadD31	acyl-CoA synthetase 	25	34	1	2	0.000000	NE
Rv1926c	mpt63	IMMUNOGENIC PROTEIN MPT63 (ANTIGEN MPT63/MPB63) (16 kDa IMMUNOPROTECTIVE EXTRACELLULAR PROTEIN) 	6	8	1	2	0.000000	NE
Rv1927	-	hypothetical protein Rv1927 	13	16	1	2	0.000000	NE
Rv1928c	-	short chain dehydrogenase 	12	17	1	2	0.000000	NE
Rv1929c	-	hypothetical protein Rv1929c 	6	9	1	2	0.000000	NE
Rv1930c	-	hypothetical protein Rv1930c 	3	4	1	2	0.000000	NE
Rv1931c	-	PROBABLE TRANSCRIPTIONAL REGULATORY PROTEIN 	1	2	1	2	-1.000000	S
Rv1932	tpx	thiol peroxidase 	5	7	1	2	0.000000	NE
Rv1933c	fadE18	PROBABLE ACYL-CoA DEHYDROGENASE FADE18 	7	9	1	2	0.000000	NE
Rv1934c	fadE17	PROBABLE ACYL-CoA DEHYDROGENASE FADE17 	9	11	2	11	0.000000	NE
Rv1935c	echA13	enoyl-CoA hydratase 	9	10	1	2	0.000000	NE
Rv1936	-	POSSIBLE MONOOXYGENASE 	14	15	1	2	0.000000	NE
Rv1937	-	POSSIBLE OXYGENASE 	26	44	4	170	0.000000	NE
Rv1938	ephB	PROBABLE EPOXIDE HYDROLASE EPHB (EPOXIDE HYDRATASE) 	9	16	3	50	0.000000	NE
Rv1939	-	PROBABLE OXIDOREDUCTASE 	1	5	3	185	0.000000	NE
Rv1940	ribA1	Probable Riboflavin biosynthesis protein ribA1 (GTP cyclohydrolase II) 	5	8	3	419	0.208400	U
Rv1941	-	PROBABLE SHORT-CHAIN TYPE DEHYDROGENASE/REDUCTASE 	2	3	1	2	-1.000000	S
Rv1942c	-	hypothetical protein Rv1942c 	1	2	1	2	-1.000000	S
Rv1943c	-	hypothetical protein Rv1943c 	3	10	7	215	0.147900	U
Rv1944c	-	hypothetical protein Rv1944c 	6	7	1	2	0.000000	NE
Rv1945	-	hypothetical protein Rv1945 	4	10	3	259	0.002400	NE
Rv1946c	lppG	POSSIBLE LIPOPROTEIN 	5	7	2	37	0.000000	NE
Rv1947	-	hypothetical protein Rv1947 	3	3	0	0	-1.000000	S
Rv1948c	-	hypothetical protein Rv1948c 	9	14	2	6	0.000000	NE
Rv1949c	-	hypothetical protein Rv1949c 	11	17	2	17	0.000000	NE
Rv1950c	-	hypothetical protein Rv1950c 	5	5	0	0	-1.000000	S
Rv1951c	-	hypothetical protein Rv1951c 	3	5	1	2	0.000000	NE
Rv1952	-	hypothetical protein Rv1952 	2	2	0	0	-1.000000	S
Rv1953	-	hypothetical protein Rv1953 	4	9	3	9	0.000000	NE
Rv1954c	-	hypothetical protein Rv1954c 	7	7	0	0	0.000000	NE
Rv1955	-	hypothetical protein Rv1955 	8	9	1	2	0.000000	NE
Rv1956	-	POSSIBLE TRANSCRIPTIONAL REGULATORY PROTEIN 	5	8	2	4	0.000000	NE
Rv1957	-	hypothetical protein Rv1957 	9	13	1	2	0.000000	NE
Rv1958c	-	hypothetical protein Rv1958c 	6	11	3	202	0.000000	NE
Rv1959c	-	hypothetical protein Rv1959c 	3	5	2	63	0.001000	NE
Rv1960c	-	hypothetical protein Rv1960c 	2	3	1	2	0.000000	NE
Rv1961	-	hypothetical protein Rv1961 	8	8	0	0	0.000000	NE
Rv1962c	-	hypothetical protein Rv1962c 	10	13	1	2	0.000000	NE
Rv1963c	mce3R	PROBABLE TRANSCRIPTIONAL REPRESSOR (PROBABLY TETR-FAMILY) MCE3R 	7	16	6	303	0.616600	U
Rv1964	yrbE3A	CONSERVED HYPOTHETICAL INTEGRAL MEMBRANE PROTEIN YRBE3A 	5	6	1	2	0.000000	NE
Rv1965	yrbE3B	CONSERVED HYPOTHETICAL INTEGRAL MEMBRANE PROTEIN YRBE3B 	9	13	2	24	0.000000	NE
Rv1966	mce3A	MCE-FAMILY PROTEIN MCE3A 	10	15	2	20	0.000000	NE
Rv1967	mce3B	MCE-FAMILY PROTEIN MCE3B 	10	12	1	2	0.000000	NE
Rv1968	mce3C	MCE-FAMILY PROTEIN MCE3C 	4	12	3	86	0.000000	NE
Rv1969	mce3D	MCE-FAMILY PROTEIN MCE3D 	10	13	2	29	0.000000	NE
Rv1970	lprM	POSSIBLE MCE-FAMILY LIPOPROTEIN LPRM (MCE-FAMILY LIPOPROTEIN MCE3E) 	3	7	2	12	0.000000	NE
Rv1971	mce3F	MCE-FAMILY PROTEIN MCE3F 	17	18	1	2	0.000000	NE
Rv1972	-	PROBABLE CONSERVED MCE ASSOCIATED MEMBRANE PROTEIN 	4	4	0	0	0.000000	NE
Rv1973	-	POSSIBLE CONSERVED MCE ASSOCIATED MEMBRANE PROTEIN 	2	3	1	2	0.000000	NE
Rv1974	-	PROBABLE CONSERVED MEMBRANE PROTEIN 	8	8	0	0	0.000000	NE
Rv1975	-	hypothetical protein Rv1975 	8	12	2	48	0.000000	NE
Rv1976c	-	hypothetical protein Rv1976c 	2	3	1	2	0.000000	NE
Rv1977	-	hypothetical protein Rv1977 	12	12	0	0	0.000000	NE
Rv1978	-	hypothetical protein Rv1978 	12	13	1	2	0.000000	NE
Rv1979c	-	POSSIBLE CONSERVED PERMEASE 	25	33	2	15	0.000000	NE
Rv1980c	mpt64	IMMUNOGENIC PROTEIN MPT64 (ANTIGEN MPT64/MPB64) 	16	19	1	2	0.000000	NE
Rv1981c	nrdF	ribonucleotide-diphosphate reductase subunit beta 	18	23	2	35	0.000000	NE
Rv1982c	-	hypothetical protein Rv1982c 	3	4	1	2	0.000000	NE
Rv1983	PE_PGRS35	PE-PGRS FAMILY PROTEIN 	21	29	2	37	0.000000	NE
Rv1984c	cfp21	PROBABLE CUTINASE PRECURSOR CFP21 	12	13	1	2	0.000000	NE
Rv1985c	-	chromosome replication initiation inhibitor protein 	11	13	2	107	0.000000	NE
Rv1986	-	PROBABLE CONSERVED INTEGRAL MEMBRANE PROTEIN 	7	8	1	2	0.000000	NE
Rv1987	-	POSSIBLE CHITINASE 	5	7	2	100	0.000000	NE
Rv1988	-	PROBABLE METHYLTRANSFERASE 	5	6	1	2	0.000000	NE
Rv1989c	-	hypothetical protein Rv1989c 	10	10	0	0	0.000000	NE
Rv1990A	-	POSSIBLE DEHYDROGENASE (FRAGMENT) 	3	4	1	2	0.000000	NE
Rv1990c	-	PROBABLE TRANSCRIPTIONAL REGULATORY PROTEIN 	0	5	5	230	0.993800	E
Rv1991c	-	hypothetical protein Rv1991c 	4	4	0	0	-1.000000	S
Rv1992c	ctpG	PROBABLE METAL CATION TRANSPORTER P-TYPE ATPASE G CTPG 	26	31	2	51	0.000000	NE
Rv1993c	-	hypothetical protein Rv1993c 	3	4	1	2	-1.000000	S
Rv1994c	-	PROBABLE TRANSCRIPTIONAL REGULATORY PROTEIN 	1	6	3	87	0.000300	NE
Rv1995	-	hypothetical protein Rv1995 	6	7	1	2	0.000000	NE
Rv1996	-	hypothetical protein Rv1996 	9	12	2	21	0.000000	NE
Rv1997	ctpF	PROBABLE METAL CATION TRANSPORTER P-TYPE ATPASE A CTPF 	17	23	3	267	0.001400	NE
Rv1998c	-	hypothetical protein Rv1998c 	10	17	4	207	0.000100	NE
Rv1999c	-	PROBABLE CONSERVED INTEGRAL MEMBRANE PROTEIN 	17	23	2	74	0.000000	NE
Rv2000	-	hypothetical protein Rv2000 	26	32	2	25	0.000000	NE
Rv2001	-	hypothetical protein Rv2001 	8	13	3	69	0.000000	NE
Rv2002	fabG3	POSSIBLE 20-BETA-HYDROXYSTEROID DEHYDROGENASE FABG3 (Cortisone reductase) ((R)-20-hydroxysteroid dehydrogenase) 	5	9	2	26	0.000000	NE
Rv2003c	-	hypothetical protein Rv2003c 	7	12	2	28	0.000000	NE
Rv2004c	-	hypothetical protein Rv2004c 	13	24	4	112	0.000000	NE
Rv2005c	-	hypothetical protein Rv2005c 	6	10	2	145	0.000000	NE
Rv2006	otsB1	PROBABLE TREHALOSE-6-PHOSPHATE PHOSPHATASE OTSB1 (TREHALOSE-PHOSPHATASE) (TPP) 	33	78	17	722	1.000000	E
Rv2007c	fdxA	PROBABLE FERREDOXIN FDXA 	6	7	1	2	0.000000	NE
Rv2008c	-	hypothetical protein Rv2008c 	16	27	6	113	0.000000	NE
Rv2009	-	hypothetical protein Rv2009 	1	2	1	2	-1.000000	S
Rv2010	-	hypothetical protein Rv2010 	6	7	1	2	0.000000	NE
Rv2011c	-	hypothetical protein Rv2011c 	5	6	1	2	0.000000	NE
Rv2012	-	hypothetical protein Rv2012 	7	10	2	22	0.000000	NE
Rv2013	-	POSSIBLE TRANSPOSASE 	0	2	2	350	-1.000000	S
Rv2014	-	POSSIBLE TRANSPOSASE 	3	4	1	2	0.000000	NE
Rv2015c	-	hypothetical protein Rv2015c 	2	3	1	2	-1.000000	S
Rv2016	-	hypothetical protein Rv2016 	5	7	1	2	0.000000	NE
Rv2017	-	POSSIBLE TRANSCRIPTIONAL REGULATORY PROTEIN 	0	12	12	878	1.000000	E
Rv2018	-	hypothetical protein Rv2018 	1	14	7	252	0.134700	U
Rv2019	-	hypothetical protein Rv2019 	6	6	0	0	0.000000	NE
Rv2020c	-	hypothetical protein Rv2020c 	4	4	0	0	0.000000	NE
Rv2021c	-	POSSIBLE TRANSCRIPTIONAL REGULATORY PROTEIN 	3	5	2	139	0.000500	NE
Rv2022c	-	hypothetical protein Rv2022c 	11	13	2	18	0.000000	NE
Rv2023c	-	hypothetical protein Rv2023c 	2	2	0	0	-1.000000	S
Rv2024c	-	hypothetical protein Rv2024c 	10	12	1	2	0.000000	NE
Rv2025c	-	POSSIBLE CONSERVED MEMBRANE PROTEIN 	7	10	2	107	0.000000	NE
Rv2026c	-	hypothetical protein Rv2026c 	3	9	3	176	0.000000	NE
Rv2027c	-	Probable histidine kinase response regulator 	13	14	1	2	0.000000	NE
Rv2028c	-	hypothetical protein Rv2028c 	7	11	3	192	0.000000	NE
Rv2029c	pfkB	Probable phosphofructokinase PfkB (PHOSPHOHEXOKINASE) 	8	9	1	2	0.000000	NE
Rv2030c	-	hypothetical protein Rv2030c 	21	32	2	31	0.000000	NE
Rv2031c	hspX	HEAT SHOCK PROTEIN HSPX (ALPHA-CRSTALLIN HOMOLOG) (14 kDa ANTIGEN) (HSP16.3) 	7	8	1	2	0.000000	NE
Rv2032	acg	Conserved hypothetical protein Acg 	10	17	3	96	0.000000	NE
Rv2033c	-	hypothetical protein Rv2033c 	7	10	1	2	0.000000	NE
Rv2034	-	Probable ArsR-type repressor protein 	1	2	1	2	-1.000000	S
Rv2035	-	hypothetical protein Rv2035 	9	12	2	22	0.000000	NE
Rv2036	-	hypothetical protein Rv2036 	4	7	2	166	0.000000	NE
Rv2037c	-	POSSIBLE CONSERVED TRANSMEMBRANE PROTEIN 	9	16	5	206	0.000100	NE
Rv2038c	-	Probable sugar-transport ATP-binding protein ABC transporter 	4	16	5	241	0.003200	NE
Rv2039c	-	Probable sugar-transport integral membrane protein ABC transporter 	7	14	4	130	0.000000	NE
Rv2040c	-	Probable sugar-transport integral membrane protein ABC transporter 	8	16	4	60	0.000000	NE
Rv2041c	-	Probable sugar-binding lipoprotein 	15	21	2	28	0.000000	NE
Rv2042c	-	hypothetical protein Rv2042c 	6	14	5	91	0.000000	NE
Rv2043c	pncA	PYRAZINAMIDASE/NICOTINAMIDAS PNCA (PZase) 	8	11	2	40	0.000000	NE
Rv2044c	-	hypothetical protein Rv2044c 	5	7	1	2	0.000000	NE
Rv2045c	lipT	Probable carboxylesterase LipT 	14	27	4	89	0.000000	NE
Rv2046	lppI	Probable lipoprotein lppI 	9	10	1	2	0.000000	NE
Rv2047c	-	hypothetical protein Rv2047c 	4	30	12	680	0.998900	E
Rv2048c	pks12	Probable polyketide synthase pks12 	14	111	20	1666	1.000000	E
Rv2049c	-	hypothetical protein Rv2049c 	1	1	0	0	-1.000000	S
Rv2050	-	hypothetical protein Rv2050 	0	5	5	250	0.993200	E
Rv2051c	ppm1	Polyprenol-monophosphomannose synthase Ppm1 	11	32	18	1049	1.000000	E
Rv2052c	-	hypothetical protein Rv2052c 	17	19	1	2	0.000000	NE
Rv2053c	fxsA	FxsA 	2	3	1	2	-1.000000	S
Rv2054	-	hypothetical protein Rv2054 	14	15	1	2	0.000000	NE
Rv2055c	rpsR	30S ribosomal protein S18 	1	3	1	2	0.000000	NE
Rv2056c	rpsN	30S ribosomal protein S14 	3	3	0	0	-1.000000	S
Rv2057c	rpmG	50S ribosomal protein L33 	3	4	1	2	-1.000000	S
Rv2058c	rpmB	50S ribosomal protein L28 	4	5	1	2	-1.000000	S
Rv2059	-	hypothetical protein Rv2059 	15	17	1	2	0.000000	NE
Rv2060	-	Possible conserved integral membrane protein 	2	3	1	2	0.000000	NE
Rv2061c	-	hypothetical protein Rv2061c 	3	5	2	23	0.000000	NE
Rv2062c	cobN	cobaltochelatase 	27	46	7	775	0.718000	U
Rv2063	-	hypothetical protein Rv2063 	1	2	1	2	-1.000000	S
Rv2064	cobG	Possible cobalamin biosynthesis protein CobG 	2	8	6	386	0.917800	U
Rv2065	cobH	precorrin-8X methylmutase 	4	5	1	2	0.000000	NE
Rv2066	cobI	Probable bifunctional protein, CobI-CobJ fusion protein: S-adenosyl-L-methionine-precorrin-2 methyl transferase + precorrin-3 methylase 	15	20	2	11	0.000000	NE
Rv2067c	-	hypothetical protein Rv2067c 	15	31	7	242	0.016000	NE
Rv2068c	blaC	CLASS A BETA-LACTAMASE BLAC 	12	13	1	2	0.000000	NE
Rv2069	sigC	RNA polymerase sigma factor SigC 	6	8	1	2	0.000000	NE
Rv2070c	cobK	cobalt-precorrin-6x reductase 	7	15	3	60	0.000000	NE
Rv2071c	cobM	Probable precorrin-4 C11-methyltransferase CobM 	9	13	2	21	0.000000	NE
Rv2072c	cobL	Probable precorrin-6y methyltransferase CobL 	12	13	1	2	0.000000	NE
Rv2073c	-	Probable shortchain dehydrogenase 	8	8	0	0	0.000000	NE
Rv2074	-	hypothetical protein Rv2074 	4	5	1	2	0.000000	NE
Rv2075c	-	Possible hypothetical exported or envelope protein 	22	23	1	2	0.000000	NE
Rv2076c	-	hypothetical protein Rv2076c 	4	5	1	2	0.000000	NE
Rv2077A	-	hypothetical protein Rv2077A 	4	7	3	62	0.000000	NE
Rv2077c	-	POSSIBLE CONSERVED TRANSMEMBRANE PROTEIN 	15	18	1	2	0.000000	NE
Rv2078	-	hypothetical protein Rv2078 	1	3	2	73	0.000000	NE
Rv2079	-	hypothetical protein Rv2079 	15	31	5	184	0.000000	NE
Rv2080	lppJ	Possible lipoprotein lppJ 	9	10	1	2	0.000000	NE
Rv2081c	-	POSSIBLE TRANSMEMBRANE PROTEIN 	6	7	1	2	0.000000	NE
Rv2082	-	hypothetical protein Rv2082 	21	34	5	428	0.190300	U
Rv2083	-	hypothetical protein Rv2083 	4	4	0	0	0.000000	NE
Rv2084	-	hypothetical protein Rv2084 	17	25	2	182	0.000000	NE
Rv2085	-	hypothetical protein Rv2085 	0	3	3	79	-1.000000	S
Rv2086	-	hypothetical protein Rv2086 	7	10	1	2	0.000000	NE
Rv2087	-	hypothetical protein Rv2087 	1	4	2	91	0.000800	NE
Rv2088	pknJ	PROBABLE TRANSMEMBRANE SERINE/THREONINE-PROTEIN KINASE J PKNJ (PROTEIN KINASE J) (STPK J) 	9	23	5	164	0.000000	NE
Rv2089c	pepE	Probable dipeptidase PepE 	10	19	5	258	0.012100	NE
Rv2090	-	Probable 5'-3' exonuclease 	13	15	1	2	0.000000	NE
Rv2091c	-	Probable membrane protein 	15	18	2	14	0.000000	NE
Rv2092c	helY	PROBABLE ATP-DEPENDENT DNA HELICASE HELY 	29	36	2	101	0.000000	NE
Rv2093c	tatC	Probable Sec-independent protein translocase transmembrane protein tatC 	0	11	11	680	0.999800	E
Rv2094c	tatA	twin argininte translocase protein A 	0	2	2	50	-1.000000	S
Rv2095c	-	hypothetical protein Rv2095c 	12	14	2	131	0.000000	NE
Rv2096c	-	hypothetical protein Rv2096c 	9	13	1	2	0.000000	NE
Rv2097c	-	hypothetical protein Rv2097c 	0	20	20	1167	1.000000	E
Rv2100	-	hypothetical protein Rv2100 	13	18	3	25	0.000000	NE
Rv2101	helZ	PROBABLE HELICASE HELZ 	20	27	2	19	0.000000	NE
Rv2102	-	hypothetical protein Rv2102 	9	11	2	83	0.000000	NE
Rv2103c	-	hypothetical protein Rv2103c 	4	5	1	2	0.000000	NE
Rv2104c	-	hypothetical protein Rv2104c 	1	1	0	0	-1.000000	S
Rv2105	-	PROBABLE TRANSPOSASE 	0	0	0	0	-1.000000	S
Rv2106	-	PROBABLE TRANSPOSASE 	0	0	0	0	-1.000000	S
Rv2107	PE22	PE FAMILY PROTEIN 	6	9	1	2	0.000000	NE
Rv2108	PPE36	PPE FAMILY PROTEIN 	15	19	3	90	0.000000	NE
Rv2109c	prcA	proteasome (alpha subunit) PrcA 	0	17	17	643	1.000000	E
Rv2110c	prcB	proteasome (beta subunit) PrcB 	0	16	16	628	1.000000	E
Rv2111c	-	hypothetical protein Rv2111c 	0	1	1	2	-1.000000	S
Rv2112c	-	hypothetical protein Rv2112c 	3	29	21	980	1.000000	E
Rv2113	-	Probable integral membrane protein 	9	11	2	68	0.000000	NE
Rv2114	-	hypothetical protein Rv2114 	11	12	1	2	0.000000	NE
Rv2115c	-	Probable ATPase 	1	23	13	678	0.999600	E
Rv2116	lppK	Probable conserved lipoprotein lppK 	4	5	1	2	0.000000	NE
Rv2117	-	hypothetical protein Rv2117 	2	2	0	0	-1.000000	S
Rv2118c	-	POSSIBLE RNA METHYLTRANSFERASE 	10	12	2	126	0.000000	NE
Rv2119	-	hypothetical protein Rv2119 	14	18	1	2	0.000000	NE
Rv2120c	-	PROBABLE CONSERVED INTEGRAL MEMBRANE PROTEIN 	3	7	4	137	0.000000	NE
Rv2121c	hisG	ATP phosphoribosyltransferase 	0	9	9	578	0.997800	E
Rv2122c	hisE	phosphoribosyl-ATP pyrophosphatase 	0	2	2	93	-1.000000	S
Rv2123	PPE37	PPE FAMILY PROTEIN 	11	20	5	267	0.017900	NE
Rv2124c	metH	Probable 5-methyltetrahydrofolate--homocystein methyltransferase MetH (Methionine synthase, vitamin-B12 dependent isozyme) (MS) 	25	38	3	185	0.000000	NE
Rv2125	-	hypothetical protein Rv2125 	8	9	1	2	0.000000	NE
Rv2126c	PE_PGRS37	PE-PGRS FAMILY PROTEIN 	3	5	1	2	0.000000	NE
Rv2127	ansP1	Probable L-asparagine permease ansP1 	18	24	2	34	0.000000	NE
Rv2128	-	PROBABLE CONSERVED TRANSMEMBRANE PROTEIN 	4	6	2	19	-1.000000	S
Rv2129c	-	short chain dehydrogenase 	6	11	2	104	0.000000	NE
Rv2130c	cysS	cysteinyl-tRNA synthetase 	0	22	22	1109	1.000000	E
Rv2131c	cysQ	POSSIBLE MONOPHOSPHATASE CYSQ 	0	9	9	570	0.998300	E
Rv2132	-	hypothetical protein Rv2132 	2	2	0	0	-1.000000	S
Rv2133c	-	hypothetical protein Rv2133c 	9	9	0	0	0.000000	NE
Rv2134c	-	hypothetical protein Rv2134c 	5	7	1	2	0.000000	NE
Rv2135c	-	hypothetical protein Rv2135c 	1	4	2	60	0.000000	NE
Rv2136c	uppP	undecaprenyl pyrophosphate phosphatase 	7	12	2	143	0.000000	NE
Rv2137c	-	hypothetical protein Rv2137c 	5	6	1	2	0.000000	NE
Rv2138	lppL	Probable conserved lipoprotein LppL 	1	18	9	542	0.991500	E
Rv2139	pyrD	dihydroorotate dehydrogenase 2 	0	12	12	733	0.999900	E
Rv2140c	TB18.6	hypothetical protein Rv2140c 	7	9	1	2	0.000000	NE
Rv2141c	-	hypothetical protein Rv2141c 	14	18	1	2	0.000000	NE
Rv2142c	-	hypothetical protein Rv2142c 	10	13	1	2	0.000000	NE
Rv2143	-	hypothetical protein Rv2143 	13	13	0	0	0.000000	NE
Rv2144c	-	Probable transmembrane protein 	3	4	1	2	0.000000	NE
Rv2145c	wag31	CONSERVED HYPOTHETICAL PROTEIN WAG31 	0	10	10	636	0.999500	E
Rv2146c	-	Possible conserved transmembrane protein 	1	1	0	0	-1.000000	S
Rv2147c	-	hypothetical protein Rv2147c 	0	15	15	429	1.000000	E
Rv2148c	-	hypothetical protein Rv2148c 	1	5	3	114	0.000000	NE
Rv2149c	yfiH	conserved hypothetical protein YfiH 	3	5	1	2	0.000000	NE
Rv2150c	ftsZ	cell division protein FtsZ 	0	6	6	610	0.970400	U
Rv2151c	ftsQ	POSSIBLE CELL DIVISION PROTEIN FTSQ 	0	6	6	632	0.968800	U
Rv2152c	murC	UDP-N-acetylmuramate--L-alanine ligase 	0	14	14	1124	1.000000	E
Rv2153c	murG	N-acetylglucosaminyl transferase 	0	14	14	820	1.000000	E
Rv2154c	ftsW	FtsW-like protein FtsW 	1	15	14	1102	1.000000	E
Rv2155c	murD	UDP-N-acetylmuramoyl-L-alanyl-D-glutamate synthetase 	0	18	18	1099	1.000000	E
Rv2156c	mraY	phospho-N-acetylmuramoyl-pentapeptide-transferase 	0	9	9	588	0.998000	E
Rv2157c	murF	Probable UDP-N-acetylmuramoylalanyl-D-glutamyl-2,6-diaminopimelate- D-alanyl-D-alanyl ligase MurF 	0	9	9	1220	0.999900	E
Rv2158c	murE	UDP-N-acetylmuramoylalanyl-D-glutamate--2,6-diaminopimelate ligase 	0	10	10	891	0.999700	E
Rv2159c	-	hypothetical protein Rv2159c 	5	5	0	0	0.000000	NE
Rv2160A	-	hypothetical protein Rv2160A 	0	4	4	434	0.872100	U
Rv2160c	-	hypothetical protein Rv2160c 	0	2	2	39	-1.000000	S
Rv2161c	-	hypothetical protein Rv2161c 	7	8	1	2	0.000000	NE
Rv2162c	PE_PGRS38	PE-PGRS FAMILY PROTEIN 	9	13	1	2	0.000000	NE
Rv2163c	pbpB	Probable penicillin-binding membrane protein pbpB 	0	29	29	1546	1.000000	E
Rv2164c	-	PROBABLE CONSERVED PROLINE RICH MEMBRANE PROTEIN 	0	10	10	808	0.999600	E
Rv2165c	mraW	S-adenosyl-methyltransferase MraW 	0	18	18	878	1.000000	E
Rv2166c	-	hypothetical protein Rv2166c 	0	7	7	242	0.999200	E
Rv2167c	-	PROBABLE TRANSPOSASE 	0	0	0	0	-1.000000	S
Rv2168c	-	PROBABLE TRANSPOSASE 	0	0	0	0	-1.000000	S
Rv2169c	-	PROBABLE CONSERVED TRANSMEMBRANE PROTEIN 	0	5	5	316	0.989000	U
Rv2170	-	hypothetical protein Rv2170 	7	12	2	90	0.000000	NE
Rv2171	lppM	Probable conserved lipoprotein lppM 	6	8	1	2	0.000000	NE
Rv2172c	-	hypothetical protein Rv2172c 	0	16	16	731	1.000000	E
Rv2173	idsA2	PROBABLE GERANYLGERANYL PYROPHOSPHATE SYNTHETASE IDSA2 (GGPPSASE) (GGPP SYNTHETASE) (GERANYLGERANYL DIPHOSPHATE SYNTHASE) 	9	17	2	53	0.000000	NE
Rv2174	-	Possible conserved integral membrane protein 	0	22	22	1344	1.000000	E
Rv2175c	-	conserved hypothetical regulatory protein 	4	5	1	2	0.000000	NE
Rv2176	pknL	PROBABLE TRANSMEMBRANE SERINE/THREONINE-PROTEIN KINASE L PKNL (PROTEIN KINASE L) (STPK L) 	12	21	2	20	0.000000	NE
Rv2177c	-	POSSIBLE TRANSPOSASE 	3	4	1	2	-1.000000	S
Rv2178c	aroG	Probable 3-deoxy-D-arabino-heptulosonate 7-phosphate synthase AroG (DAHP synthetase, phenylalanine-repressible) 	0	15	15	1014	1.000000	E
Rv2179c	-	hypothetical protein Rv2179c 	1	5	4	191	0.949700	U
Rv2180c	-	Probable conserved integral membrane protein 	9	11	1	2	0.000000	NE
Rv2181	-	Probable conserved integral membrane protein 	15	19	1	2	0.000000	NE
Rv2182c	-	1-acylglycerol-3-phosphate O-acyltransferase 	0	18	18	603	1.000000	E
Rv2183c	-	hypothetical protein Rv2183c 	3	4	1	2	0.000000	NE
Rv2184c	-	hypothetical protein Rv2184c 	11	16	1	2	0.000000	NE
Rv2185c	TB16.3	hypothetical protein Rv2185c 	8	13	1	2	0.000000	NE
Rv2186c	-	hypothetical protein Rv2186c 	0	8	8	321	0.999100	E
Rv2187	fadD15	Probable long-chain-fatty-acid-CoA ligase fadD15 (FATTY-ACID-CoA SYNTHETASE) (FATTY-ACID-CoA SYNTHASE) 	25	31	1	2	0.000000	NE
Rv2188c	-	hypothetical protein Rv2188c 	0	16	16	931	1.000000	E
Rv2189c	-	hypothetical protein Rv2189c 	4	10	2	166	0.000000	NE
Rv2190c	-	hypothetical protein Rv2190c 	7	16	6	398	0.771800	U
Rv2191	-	hypothetical protein Rv2191 	16	25	2	4	0.000000	NE
Rv2192c	trpD	anthranilate phosphoribosyltransferase 	0	7	7	703	0.988400	U
Rv2193	ctaE	PROBABLE CYTOCHROME C OXIDASE (SUBUNIT III) CTAE 	0	14	14	463	1.000000	E
Rv2194	qcrC	Probable Ubiquinol-cytochrome C reductase QcrC(cytochrome C subunit) 	0	11	11	647	0.999800	E
Rv2195	qcrA	Probable Rieske iron-sulfur protein QcrA 	0	21	21	1147	1.000000	E
Rv2196	qcrB	Probable Ubiquinol-cytochrome C reductase QcrB (cytochrome B subunit) 	1	29	27	1284	1.000000	E
Rv2197c	-	Probable conserved transmembrane protein 	8	10	1	2	0.000000	NE
Rv2198c	mmpS3	PROBABLE CONSERVED MEMBRANE PROTEIN MMPS3 	1	14	11	506	0.999700	E
Rv2199c	-	Possible conserved integral membrane protein 	2	7	5	202	0.002300	NE
Rv2200c	ctaC	PROBABLE TRANSMEMBRANE CYTOCHROME C OXIDASE (SUBUNIT II) CTAC 	0	18	18	780	1.000000	E
Rv2201	asnB	Probable asparagine synthetase AsnB 	0	27	27	1562	1.000000	E
Rv2202c	cbhK	Probable carbohydrate kinase CbhK 	0	17	17	826	1.000000	E
Rv2203	-	POSSIBLE CONSERVED MEMBRANE PROTEIN 	10	12	1	2	0.000000	NE
Rv2204c	-	hypothetical protein Rv2204c 	0	4	4	130	-1.000000	S
Rv2205c	-	hypothetical protein Rv2205c 	8	9	1	2	0.000000	NE
Rv2206	-	PROBABLE CONSERVED TRANSMEMBRANE PROTEIN 	4	9	2	10	0.000000	NE
Rv2207	cobT	nicotinate-nucleotide--dimethylbenzimidazole phosphoribosyltransferase 	3	8	2	20	0.000000	NE
Rv2208	cobS	cobalamin synthase 	7	9	1	2	0.000000	NE
Rv2209	-	Probable conserved integral membrane protein 	18	23	2	34	0.000000	NE
Rv2210c	ilvE	branched-chain amino acid aminotransferase 	0	21	21	943	1.000000	E
Rv2211c	gcvT	glycine cleavage system aminomethyltransferase T 	0	17	17	694	1.000000	E
Rv2212	-	hypothetical protein Rv2212 	7	9	1	2	0.000000	NE
Rv2213	pepB	leucyl aminopeptidase 	6	12	4	221	0.000200	NE
Rv2214c	ephD	short chain dehydrogenase 	21	26	2	113	0.000000	NE
Rv2215	dlaT	dihydrolipoamide acetyltransferase 	0	13	13	1032	1.000000	E
Rv2216	-	hypothetical protein Rv2216 	4	11	3	104	0.000000	NE
Rv2217	lipB	lipoyltransferase 	1	9	8	514	0.994400	E
Rv2218	lipA	lipoyl synthase 	0	11	11	764	0.999800	E
Rv2219	-	PROBABLE CONSERVED TRANSMEMBRANE PROTEIN 	0	7	7	640	0.990100	E
Rv2219A	-	PROBABLE CONSERVED MEMBRANE PROTEIN 	1	2	1	2	-1.000000	S
Rv2220	glnA1	GLUTAMINE SYNTHETASE GLNA1 (GLUTAMINE SYNTHASE) (GS-I) 	0	25	25	1038	1.000000	E
Rv2221c	glnE	GLUTAMATE-AMMONIA-LIGASE ADENYLYLTRANSFERASE GLNE (Glutamine-synthetase adenylyltransferase) 	0	35	35	2248	1.000000	E
Rv2222c	glnA2	PROBABLE GLUTAMINE SYNTHETASE GLNA2 (GLUTAMINE SYNTHASE) (GS-II) 	9	15	1	2	0.000000	NE
Rv2223c	-	Probable exported protease 	24	27	1	2	0.000000	NE
Rv2224c	-	Probable exported protease 	22	26	2	13	0.000000	NE
Rv2225	panB	3-methyl-2-oxobutanoate hydroxymethyltransferase 	0	11	11	718	0.999900	E
Rv2226	-	hypothetical protein Rv2226 	19	24	1	2	0.000000	NE
Rv2227	-	hypothetical protein Rv2227 	8	18	3	56	0.000000	NE
Rv2228c	-	hypothetical protein Rv2228c 	0	16	16	941	1.000000	E
Rv2229c	-	hypothetical protein Rv2229c 	0	4	4	471	0.854800	U
Rv2230c	-	hypothetical protein Rv2230c 	5	15	5	95	0.000000	NE
Rv2231c	cobC	hypothetical protein Rv2231c 	5	15	5	336	0.501300	U
Rv2232	-	hypothetical protein Rv2232 	6	10	2	246	0.000400	NE
Rv2234	ptpA	PHOSPHOTYROSINE PROTEIN PHOSPHATASE PTPA (PROTEIN-TYROSINE-PHOSPHATASE) (PTPase) (LMW PHOSPHATASE) 	3	7	3	123	0.000000	NE
Rv2235	-	PROBABLE CONSERVED TRANSMEMBRANE PROTEIN 	0	14	14	641	1.000000	E
Rv2236c	cobD	cobalamin biosynthesis protein 	5	10	4	325	0.445600	U
Rv2237	-	hypothetical protein Rv2237 	12	17	2	8	0.000000	NE
Rv2238c	ahpE	Probable peroxiredoxin AhpE 	1	4	2	126	0.000000	NE
Rv2239c	-	hypothetical protein Rv2239c 	4	4	0	0	0.000000	NE
Rv2240c	-	hypothetical protein Rv2240c 	6	11	2	31	0.000000	NE
Rv2241	aceE	pyruvate dehydrogenase subunit E1 	0	53	53	2379	1.000000	E
Rv2242	-	hypothetical protein Rv2242 	0	15	15	1034	1.000000	E
Rv2243	fabD	acyl-carrier-protein S-malonyltransferase 	0	5	5	714	0.926700	U
Rv2244	acpP	acyl carrier protein 	0	6	6	195	0.997500	E
Rv2245	kasA	3-oxoacyl-(acyl carrier protein) synthase II 	0	14	14	1021	1.000000	E
Rv2246	kasB	3-oxoacyl-(acyl carrier protein) synthase II 	0	14	14	1170	1.000000	E
Rv2247	accD6	ACETYL/PROPIONYL-CoA CARBOXYLASE (BETA SUBUNIT) ACCD6 	0	13	13	1111	1.000000	E
Rv2248	-	hypothetical protein Rv2248 	4	11	5	259	0.047400	U
Rv2249c	glpD1	PROBABLE GLYCEROL-3-PHOSPHATE DEHYDROGENASE GLPD1 	10	18	2	136	0.000000	NE
Rv2250A	-	POSSIBLE FLAVOPROTEIN 	1	3	2	109	0.000000	NE
Rv2250c	-	Possible transcriptional regulatory protein 	7	9	1	2	0.000000	NE
Rv2251	-	POSSIBLE FLAVOPROTEIN 	4	8	1	2	0.000000	NE
Rv2252	-	diacylglycerol kinase 	7	17	4	225	0.000300	NE
Rv2253	-	Possible secreted unknown protein 	10	12	1	2	0.000000	NE
Rv2254c	-	Probable integral membrane protein 	2	5	2	114	0.000300	NE
Rv2255c	-	hypothetical protein Rv2255c 	1	1	0	0	-1.000000	S
Rv2256c	-	hypothetical protein Rv2256c 	0	6	6	413	0.982000	U
Rv2257c	-	hypothetical protein Rv2257c 	5	7	1	2	0.000000	NE
Rv2258c	-	Possible transcriptional regulatory protein 	11	13	1	2	0.000000	NE
Rv2259	adhE2	Probable zinc-dependent alcohol dehydrogenase AdhE2 	4	13	5	470	0.652200	U
Rv2260	-	hypothetical protein Rv2260 	2	5	2	23	0.000000	NE
Rv2261c	-	hypothetical protein Rv2261c 	4	4	0	0	0.000000	NE
Rv2262c	-	hypothetical protein Rv2262c 	9	14	4	188	0.000100	NE
Rv2263	-	short chain dehydrogenase 	9	12	2	67	0.000000	NE
Rv2264c	-	conserved hypothetical proline rich protein 	18	26	3	82	0.000000	NE
Rv2265	-	Possible conserved integral membrane protein 	13	14	1	2	0.000000	NE
Rv2266	cyp124	Probable cytochrome P450 124 CYP124 	14	16	1	2	0.000000	NE
Rv2267c	-	hypothetical protein Rv2267c 	18	35	6	193	0.000100	NE
Rv2268c	cyp128	PROBABLE CYTOCHROME P450 128 CYP128 	8	25	6	274	0.078900	U
Rv2269c	-	hypothetical protein Rv2269c 	4	11	2	11	0.000000	NE
Rv2270	lppN	PROBABLE LIPOPROTEIN LPPN 	8	10	1	2	0.000000	NE
Rv2271	-	hypothetical protein Rv2271 	5	5	0	0	0.000000	NE
Rv2272	-	PROBABLE CONSERVED TRANSMEMBRANE PROTEIN 	3	4	1	2	0.000000	NE
Rv2273	-	PROBABLE CONSERVED TRANSMEMBRANE PROTEIN 	4	5	1	2	-1.000000	S
Rv2274c	-	hypothetical protein Rv2274c 	4	7	2	99	0.000000	NE
Rv2275	-	hypothetical protein Rv2275 	6	17	4	104	0.000000	NE
Rv2276	cyp121	CYTOCHROME P450 121 CYP121 	7	17	5	222	0.000400	NE
Rv2277c	-	Possible glycerolphosphodiesterase 	4	11	5	204	0.000200	NE
Rv2278	-	PROBABLE TRANSPOSASE 	0	0	0	0	-1.000000	S
Rv2279	-	PROBABLE TRANSPOSASE 	0	1	1	2	-1.000000	S
Rv2280	-	Probable dehydrogenase 	10	17	2	54	0.000000	NE
Rv2281	pitB	Putative phosphate-transport permease PitB 	12	23	6	468	0.616600	U
Rv2282c	-	Probable transcription regulator (lysR family) 	7	11	2	8	0.000000	NE
Rv2283	-	hypothetical protein Rv2283 	1	2	1	2	-1.000000	S
Rv2284	lipM	Probable esterase LipM 	16	26	3	100	0.000000	NE
Rv2285	-	hypothetical protein Rv2285 	15	20	2	60	0.000000	NE
Rv2286c	-	hypothetical protein Rv2286c 	6	9	2	93	0.000000	NE
Rv2287	yjcE	Probable conserved integral membrane transport protein YjcE 	11	17	3	193	0.000000	NE
Rv2288	-	hypothetical protein Rv2288 	3	4	1	2	-1.000000	S
Rv2289	cdh	CDP-diacylglycerol pyrophosphatase 	15	21	2	8	0.000000	NE
Rv2290	lppO	Probable conserved lipoprotein lppO 	8	11	2	21	0.000000	NE
Rv2291	sseB	Probable thiosulfate sulfurtransferase SseB 	10	16	5	176	0.000000	NE
Rv2292c	-	hypothetical protein Rv2292c 	2	2	0	0	-1.000000	S
Rv2293c	-	hypothetical protein Rv2293c 	12	12	0	0	0.000000	NE
Rv2294	-	Probable aminotransferase 	16	18	1	2	0.000000	NE
Rv2295	-	hypothetical protein Rv2295 	8	10	2	33	0.000000	NE
Rv2296	-	haloalkane dehalogenase 	13	15	1	2	0.000000	NE
Rv2297	-	hypothetical protein Rv2297 	3	8	3	169	0.000000	NE
Rv2298	-	hypothetical protein Rv2298 	14	16	2	86	0.000000	NE
Rv2299c	htpG	heat shock protein 90 	19	24	2	23	0.000000	NE
Rv2300c	-	hypothetical protein Rv2300c 	11	14	2	155	0.000000	NE
Rv2301	cut2	PROBABLE CUTINASE CUT2 	7	9	1	2	0.000000	NE
Rv2302	-	hypothetical protein Rv2302 	4	4	0	0	-1.000000	S
Rv2303c	-	PROBABLE ANTIBIOTIC-RESISTANCE PROTEIN 	9	16	2	15	0.000000	NE
Rv2304c	-	hypothetical protein Rv2304c 	1	1	0	0	-1.000000	S
Rv2305	-	hypothetical protein Rv2305 	6	8	1	2	0.000000	NE
Rv2306A	-	POSSIBLE CONSERVED MEMBRANE PROTEIN 	6	7	1	2	0.000000	NE
Rv2306B	-	POSSIBLE CONSERVED MEMBRANE PROTEIN 	2	5	2	61	0.000000	NE
Rv2307A	-	HYPOTHETICAL GLYCINE RICH PROTEIN 	2	3	1	2	-1.000000	S
Rv2307B	-	HYPOTHETICAL GLYCINE RICH PROTEIN 	7	20	6	31	0.000000	NE
Rv2307D	-	hypothetical protein Rv2307D 	4	5	1	2	-1.000000	S
Rv2307c	-	hypothetical protein Rv2307c 	15	18	1	2	0.000000	NE
Rv2308	-	hypothetical protein Rv2308 	13	16	1	2	0.000000	NE
Rv2309A	-	hypothetical protein Rv2309A 	10	12	2	17	0.000000	NE
Rv2309c	-	POSSIBLE INTEGRASE (FRAGMENT) 	5	7	2	61	0.000000	NE
Rv2310	-	POSSIBLE EXCISIONASE 	2	3	1	2	-1.000000	S
Rv2311	-	hypothetical protein Rv2311 	7	7	0	0	0.000000	NE
Rv2312	-	hypothetical protein Rv2312 	3	3	0	0	0.000000	NE
Rv2313c	-	hypothetical protein Rv2313c 	7	9	1	2	0.000000	NE
Rv2314c	-	hypothetical protein Rv2314c 	7	13	3	233	0.000300	NE
Rv2315c	-	hypothetical protein Rv2315c 	14	31	5	131	0.000000	NE
Rv2316	uspA	PROBABLE SUGAR-TRANSPORT INTEGRAL MEMBRANE PROTEIN ABC TRANSPORTER USPA 	5	10	3	99	0.000000	NE
Rv2317	uspB	PROBABLE SUGAR-TRANSPORT INTEGRAL MEMBRANE PROTEIN ABC TRANSPORTER USPB 	1	12	9	493	0.997800	E
Rv2318	uspC	PROBABLE PERIPLASMIC SUGAR-BINDING LIPOPROTEIN USPC 	11	30	10	336	0.989100	U
Rv2319c	-	hypothetical protein Rv2319c 	7	14	3	37	0.000000	NE
Rv2320c	rocE	PROBABLE CATIONIC AMINO ACID TRANSPORT INTEGRAL MEMBRANE PROTEIN ROCE 	20	27	3	49	0.000000	NE
Rv2321c	rocD2	PROBABLE ORNITHINE AMINOTRANSFERASE (C-terminus part) ROCD2 (ORNITHINE--OXO-ACID AMINOTRANSFERASE) 	3	8	2	9	0.000000	NE
Rv2322c	rocD1	PROBABLE ORNITHINE AMINOTRANSFERASE (N-terminus part) ROCD1 (ORNITHINE--OXO-ACID AMINOTRANSFERASE) 	2	8	3	39	0.000000	NE
Rv2323c	-	hypothetical protein Rv2323c 	14	20	2	13	0.000000	NE
Rv2324	-	PROBABLE TRANSCRIPTIONAL REGULATORY PROTEIN (PROBABLY ASNC-FAMILY) 	1	2	1	2	-1.000000	S
Rv2325c	-	hypothetical protein Rv2325c 	3	7	4	325	0.684600	U
Rv2326c	-	POSSIBLE TRANSMEMBRANE ATP-BINDING PROTEIN ABC TRANSORTER 	18	22	1	2	0.000000	NE
Rv2327	-	hypothetical protein Rv2327 	3	5	1	2	0.000000	NE
Rv2328	PE23	PE FAMILY PROTEIN 	11	12	1	2	0.000000	NE
Rv2329c	narK1	PROBABLE NITRITE EXTRUSION PROTEIN 1 NARK1 (NITRITE FACILITATOR 1) 	23	27	1	2	0.000000	NE
Rv2330c	lppP	PROBABLE LIPOPROTEIN LPPP 	4	6	2	35	0.000000	NE
Rv2331	-	hypothetical protein Rv2331 	4	5	1	2	0.000000	NE
Rv2331A	-	hypothetical protein Rv2331A 	3	4	1	2	0.000000	NE
Rv2332	mez	PROBABLE 	19	26	2	85	0.000000	NE
Rv2333c	-	PROBABLE CONSERVED INTEGRAL MEMBRANE TRANSPORT PROTEIN 	14	17	2	208	0.000000	NE
Rv2334	cysK1	PROBABLE CYSTEINE SYNTHASE A CYSK1 (O-ACETYLSERINE SULFHYDRYLASE A) (O-ACETYLSERINE (THIOL)-LYASE A) (CSASE A) 	4	13	4	148	0.000000	NE
Rv2335	cysE	PROBABLE SERINE ACETYLTRANSFERASE CYSE (SAT) 	2	5	2	27	0.000000	NE
Rv2336	-	hypothetical protein Rv2336 	9	28	6	144	0.000000	NE
Rv2337c	-	hypothetical protein Rv2337c 	4	6	2	155	0.000000	NE
Rv2338c	moeW	hypothetical protein Rv2338c 	10	34	7	215	0.000900	NE
Rv2339	mmpL9	PROBABLE CONSERVED TRANSMEMBRANE TRANSPORT PROTEIN MMPL9 	23	79	21	587	1.000000	E
Rv2340c	PE_PGRS39	PE-PGRS FAMILY PROTEIN 	12	13	1	2	0.000000	NE
Rv2341	lppQ	PROBABLE CONSERVED LIPOPROTEIN LPPQ 	3	3	0	0	-1.000000	S
Rv2342	-	hypothetical protein Rv2342 	2	3	1	2	-1.000000	S
Rv2343c	dnaG	DNA primase 	0	20	20	1513	1.000000	E
Rv2344c	dgt	deoxyguanosinetriphosphate triphosphohydrolase-like protein 	15	24	2	63	0.000000	NE
Rv2345	-	POSSIBLE CONSERVED TRANSMEMBRANE PROTEIN 	26	28	1	2	0.000000	NE
Rv2346c	esxO	PUTATIVE ESAT-6 LIKE PROTEIN ESXO (ESAT-6 LIKE PROTEIN 6) 	0	0	0	0	-1.000000	S
Rv2347c	esxP	PUTATIVE ESAT-6 LIKE PROTEIN ESXP (ESAT-6 LIKE PROTEIN 7) 	1	1	0	0	-1.000000	S
Rv2348c	-	hypothetical protein Rv2348c 	2	2	0	0	-1.000000	S
Rv2349c	plcC	PROBABLE PHOSPHOLIPASE C 3 PLCC 	22	25	1	2	0.000000	NE
Rv2350c	plcB	PROBABLE MEMBRANE-ASSOCIATED PHOSPHOLIPASE C 2 PLCB 	18	20	1	2	0.000000	NE
Rv2351c	plcA	PROBABLE MEMBRANE-ASSOCIATED PHOSPHOLIPASE C 1 PLCA (MTP40 ANTIGEN) 	18	23	2	42	0.000000	NE
Rv2352c	PPE38	PPE FAMILY PROTEIN 	15	15	0	0	0.000000	NE
Rv2353c	PPE39	PPE FAMILY PROTEIN 	7	22	6	259	0.038900	U
Rv2354	-	PROBABLE TRANSPOSASE 	0	0	0	0	-1.000000	S
Rv2355	-	PROBABLE TRANSPOSASE 	0	1	1	2	-1.000000	S
Rv2356c	PPE40	PPE FAMILY PROTEIN 	13	26	9	518	0.978800	U
Rv2357c	glyS	glycyl-tRNA synthetase 	0	28	28	1168	1.000000	E
Rv2358	-	PROBABLE TRANSCRIPTIONAL REGULATORY PROTEIN (PROBABLY ARSR-FAMILY) 	0	4	4	277	0.987300	U
Rv2359	furB	PROBABLE FERRIC UPTAKE REGULATION PROTEIN FURB 	1	5	3	141	0.000100	NE
Rv2360c	-	hypothetical protein Rv2360c 	4	5	1	2	0.000000	NE
Rv2361c	-	LONG (C50) CHAIN Z-ISOPRENYL DIPHOSPHATE SYNTHASE (Z-DECAPRENYL DIPHOSPHATE SYNTHASE) 	0	15	15	755	1.000000	E
Rv2362c	recO	DNA repair protein RecO 	3	8	2	93	0.000000	NE
Rv2363	amiA2	amidase 	7	17	4	105	0.000000	NE
Rv2364c	era	GTP-binding protein Era 	0	15	15	681	1.000000	E
Rv2365c	-	hypothetical protein Rv2365c 	2	2	0	0	-1.000000	S
Rv2366c	-	PROBABLE CONSERVED TRANSMEMBRANE PROTEIN 	10	19	3	40	0.000000	NE
Rv2367c	-	hypothetical protein Rv2367c 	1	7	6	434	0.970100	U
Rv2368c	phoH1	PROBABLE PHOH-LIKE PROTEIN PHOH1 (PHOSPHATE STARVATION-INDUCIBLE PROTEIN PSIH) 	15	17	1	2	0.000000	NE
Rv2369c	-	hypothetical protein Rv2369c 	3	3	0	0	-1.000000	S
Rv2370c	-	hypothetical protein Rv2370c 	12	17	2	9	0.000000	NE
Rv2371	PE_PGRS40	PE-PGRS FAMILY PROTEIN 	0	1	1	2	-1.000000	S
Rv2372c	-	hypothetical protein Rv2372c 	3	4	1	2	0.000000	NE
Rv2373c	dnaJ2	PROBABLE CHAPERONE PROTEIN DNAJ2 	0	8	8	781	0.997000	E
Rv2374c	hrcA	heat-inducible transcription repressor 	4	21	10	552	0.996000	E
Rv2375	-	hypothetical protein Rv2375 	8	8	0	0	0.000000	NE
Rv2376c	cfp2	LOW MOLECULAR WEIGHT ANTIGEN CFP2 (LOW MOLECULAR WEIGHT PROTEIN ANTIGEN 2) (CFP-2) 	2	2	0	0	-1.000000	S
Rv2377c	mbtH	PUTATIVE CONSERVED PROTEIN MBTH 	0	2	2	60	-1.000000	S
Rv2378c	mbtG	LYSINE-N-OXYGENASE MBTG (L-LYSINE 6-MONOOXYGENASE) (LYSINE N6-HYDROXYLASE) 	5	8	2	59	0.000000	NE
Rv2379c	mbtF	PEPTIDE SYNTHETASE MBTF (PEPTIDE SYNTHASE) 	14	59	18	1315	1.000000	E
Rv2380c	mbtE	PEPTIDE SYNTHETASE MBTE (PEPTIDE SYNTHASE) 	32	72	8	662	0.693400	U
Rv2381c	mbtD	POLYKETIDE SYNTHETASE MBTD (POLYKETIDE SYNTHASE) 	6	40	12	466	0.996700	E
Rv2382c	mbtC	POLYKETIDE SYNTHETASE MBTC (POLYKETIDE SYNTHASE) 	6	16	4	175	0.000000	NE
Rv2383c	mbtB	PHENYLOXAZOLINE SYNTHASE MBTB (PHENYLOXAZOLINE SYNTHETASE) 	25	47	3	22	0.000000	NE
Rv2384	mbtA	BIFUNCTIONAL ENZYME MBTA: SALICYL-AMP LIGASE (SAL-AMP LIGASE) + SALICYL-S-ArCP SYNTHETASE 	8	20	4	103	0.000000	NE
Rv2385	mbtJ	PUTATIVE ACETYL HYDROLASE MBTJ 	14	18	1	2	0.000000	NE
Rv2386c	mbtI	salicylate synthase MbtI 	4	16	11	961	0.999700	E
Rv2387	-	hypothetical protein Rv2387 	21	23	1	2	0.000000	NE
Rv2388c	hemN	coproporphyrinogen III oxidase 	14	19	3	95	0.000000	NE
Rv2389c	rpfD	PROBABLE RESUSCITATION-PROMOTING FACTOR RPFD 	5	7	2	10	0.000000	NE
Rv2390c	-	hypothetical protein Rv2390c 	4	5	1	2	0.000000	NE
Rv2391	nirA	PROBABLE FERREDOXIN-DEPENDENT NITRITE REDUCTASE NIRA 	0	19	19	1436	1.000000	E
Rv2392	cysH	phosphoadenosine phosphosulfate reductase 	0	12	12	473	1.000000	E
Rv2393	-	hypothetical protein Rv2393 	0	6	6	537	0.973100	U
Rv2394	ggtB	PROBABLE GAMMA-GLUTAMYLTRANSPEPTIDASE PRECURSOR GGTB (GAMMA-GLUTAMYLTRANSFERASE) (GLUTAMYL TRANSPEPTIDASE) 	24	30	2	24	0.000000	NE
Rv2395	-	PROBABLE CONSERVED INTEGRAL MEMBRANE PROTEIN 	24	33	3	87	0.000000	NE
Rv2396	PE_PGRS41	PE-PGRS FAMILY PROTEIN 	7	12	4	185	0.000000	NE
Rv2397c	cysA1	PROBABLE SULFATE-TRANSPORT ATP-BINDING PROTEIN ABC TRANSPORTER CYSA1 	0	12	12	886	0.999800	E
Rv2398c	cysW	PROBABLE SULFATE-TRANSPORT INTEGRAL MEMBRANE PROTEIN ABC TRANSPORTER CYSW 	0	16	16	671	1.000000	E
Rv2399c	cysT	PROBABLE SULFATE-TRANSPORT INTEGRAL MEMBRANE PROTEIN ABC TRANSPORTER CYST 	0	10	10	715	0.999400	E
Rv2400c	subI	PROBABLE SULFATE-BINDING LIPOPROTEIN SUBI 	0	17	17	826	1.000000	E
Rv2401	-	hypothetical protein Rv2401 	1	3	1	2	0.000000	NE
Rv2401A	-	POSSIBLE CONSERVED MEMBRANE PROTEIN 	0	1	1	2	-1.000000	S
Rv2402	-	hypothetical protein Rv2402 	22	26	2	88	0.000000	NE
Rv2403c	lppR	PROBABLE CONSERVED LIPOPROTEIN LPPR 	4	7	2	99	0.000000	NE
Rv2404c	lepA	GTP-binding protein LepA 	21	27	2	143	0.000000	NE
Rv2405	-	hypothetical protein Rv2405 	6	8	1	2	0.000000	NE
Rv2406c	-	hypothetical protein Rv2406c 	6	7	1	2	0.000000	NE
Rv2407	-	ribonuclease Z 	4	9	1	2	0.000000	NE
Rv2408	PE24	POSSIBLE PE FAMILY-RELATED PROTEIN 	12	13	1	2	0.000000	NE
Rv2409c	-	hypothetical protein Rv2409c 	16	18	1	2	0.000000	NE
Rv2410c	-	hypothetical protein Rv2410c 	3	9	3	206	0.000000	NE
Rv2411c	-	hypothetical protein Rv2411c 	20	22	1	2	0.000000	NE
Rv2412	rpsT	30S ribosomal protein S20 	0	1	1	2	-1.000000	S
Rv2413c	-	hypothetical protein Rv2413c 	0	13	13	810	1.000000	E
Rv2414c	-	hypothetical protein Rv2414c 	4	9	3	290	0.034600	NE
Rv2415c	-	hypothetical protein Rv2415c 	9	14	3	59	0.000000	NE
Rv2416c	eis	hypothetical protein Rv2416c 	10	26	4	141	0.000000	NE
Rv2417c	-	hypothetical protein Rv2417c 	4	10	4	108	0.000000	NE
Rv2418c	-	hypothetical protein Rv2418c 	3	20	9	286	0.963700	U
Rv2419c	-	PROBABLE PHOSPHOGLYCERATE MUTASE (PHOSPHOGLYCEROMUTASE) 	4	7	2	97	0.000000	NE
Rv2420c	-	hypothetical protein Rv2420c 	1	4	2	51	0.000300	NE
Rv2421c	nadD	nicotinic acid mononucleotide adenyltransferase 	0	12	12	487	0.999800	E
Rv2422	-	hypothetical protein Rv2422 	4	4	0	0	0.000000	NE
Rv2423	-	hypothetical protein Rv2423 	15	17	1	2	0.000000	NE
Rv2424c	-	PROBABLE TRANSPOSASE 	3	4	1	2	0.000000	NE
Rv2425c	-	hypothetical protein Rv2425c 	14	16	1	2	0.000000	NE
Rv2426c	-	hypothetical protein Rv2426c 	9	10	1	2	0.000000	NE
Rv2427c	proA	gamma-glutamyl phosphate reductase 	9	15	1	2	0.000000	NE
Rv2428	ahpC	ALKYL HYDROPEROXIDE REDUCTASE C PROTEIN AHPC (ALKYL HYDROPEROXIDASE C) 	2	8	3	224	0.000500	NE
Rv2429	ahpD	ALKYL HYDROPEROXIDE REDUCTASE D PROTEIN AHPD (ALKYL HYDROPEROXIDASE D) 	8	10	1	2	0.000000	NE
Rv2430c	PPE41	PPE FAMILY PROTEIN 	7	8	1	2	0.000000	NE
Rv2431c	PE25	PE FAMILY PROTEIN 	4	5	1	2	0.000000	NE
Rv2432c	-	hypothetical protein Rv2432c 	3	7	2	26	0.000000	NE
Rv2433c	-	hypothetical protein Rv2433c 	2	6	3	42	-1.000000	S
Rv2434c	-	PROBABLE CONSERVED TRANSMEMBRANE PROTEIN 	10	23	6	236	0.002200	NE
Rv2435c	-	PROBABLE CYCLASE (ADENYLYL-OR GUANYLYL-)(ADENYLATE-OR GUANYLATE-) 	22	50	7	111	0.000000	NE
Rv2436	rbsK	RIBOKINASE RBSK 	4	11	6	175	0.000000	NE
Rv2437	-	hypothetical protein Rv2437 	4	9	3	38	0.000000	NE
Rv2438A	-	hypothetical protein Rv2438A 	1	5	4	153	0.043000	U
Rv2438c	nadE	NAD synthetase 	0	35	35	1723	1.000000	E
Rv2439c	proB	gamma-glutamyl kinase 	0	11	11	982	0.999900	E
Rv2440c	obgE	GTPase ObgE 	0	11	11	969	0.999900	E
Rv2441c	rpmA	50S ribosomal protein L27 	0	4	4	158	0.985900	U
Rv2442c	rplU	50S ribosomal protein L21 	0	3	3	212	0.962500	U
Rv2443	dctA	PROBABLE C4-DICARBOXYLATE-TRANSPORT TRANSMEMBRANE PROTEIN DCTA 	18	19	1	2	0.000000	NE
Rv2444c	rne	POSSIBLE RIBONUCLEASE E RNE 	1	28	27	1758	1.000000	E
Rv2445c	ndk	nucleoside diphosphate kinase 	0	3	3	180	0.963800	U
Rv2446c	-	PROBABLE CONSERVED INTEGRAL MEMBRANE PROTEIN 	5	6	1	2	0.000000	NE
Rv2447c	folC	PROBABLE FOLYLPOLYGLUTAMATE SYNTHASE PROTEIN FOLC (FOLYLPOLY-GAMMA-GLUTAMATE SYNTHETASE) (FPGS) 	0	13	13	1221	1.000000	E
Rv2448c	valS	valyl-tRNA synthetase 	0	24	24	1969	1.000000	E
Rv2449c	-	hypothetical protein Rv2449c 	19	23	2	38	0.000000	NE
Rv2450c	rpfE	PROBABLE RESUSCITATION-PROMOTING FACTOR RPFE 	5	7	1	2	0.000000	NE
Rv2451	-	HYPOTHETICAL PROLINE AND SERINE RICH PROTEIN 	5	8	2	25	0.000000	NE
Rv2452c	-	hypothetical protein Rv2452c 	3	7	2	5	-1.000000	S
Rv2453c	mobA	molybdopterin-guanine dinucleotide biosynthesis protein A 	4	5	1	2	0.000000	NE
Rv2454c	-	2-oxoglutarate ferredoxin oxidoreductase subunit beta 	0	15	15	855	1.000000	E
Rv2455c	-	PROBABLE OXIDOREDUCTASE (ALPHA SUBUNIT) 	0	37	37	1734	1.000000	E
Rv2456c	-	PROBABLE CONSERVED INTEGRAL MEMBRANE TRANSPORT PROTEIN 	17	20	1	2	0.000000	NE
Rv2457c	clpX	ATP-dependent protease ATP-binding subunit 	0	17	17	1058	1.000000	E
Rv2458	mmuM	homocysteine methyltransferase 	14	17	1	2	0.000000	NE
Rv2459	-	PROBABLE CONSERVED INTEGRAL MEMBRANE TRANSPORT PROTEIN 	16	20	1	2	0.000000	NE
Rv2460c	clpP2	ATP-dependent Clp protease proteolytic subunit 	0	9	9	551	0.997700	E
Rv2461c	clpP	ATP-dependent Clp protease proteolytic subunit 	0	10	10	507	0.999400	E
Rv2462c	tig	trigger factor 	14	18	2	23	0.000000	NE
Rv2463	lipP	PROBABLE ESTERASE/LIPASE LIPP 	13	17	1	2	0.000000	NE
Rv2464c	-	POSSIBLE DNA GLYCOSYLASE 	7	10	3	200	0.000000	NE
Rv2465c	-	ribose-5-phosphate isomerase B 	0	6	6	401	0.985000	U
Rv2466c	-	hypothetical protein Rv2466c 	7	9	1	2	0.000000	NE
Rv2467	pepN	PROBABLE AMINOPEPTIDASE N PEPN (LYSYL AMINOPEPTIDASE) (LYS-AP) (ALANINE AMINOPEPTIDASE) 	28	35	2	26	0.000000	NE
Rv2468c	-	hypothetical protein Rv2468c 	5	5	0	0	0.000000	NE
Rv2469c	-	hypothetical protein Rv2469c 	6	8	1	2	0.000000	NE
Rv2470	glbO	POSSIBLE GLOBIN (OXYGEN-BINDING PROTEIN) GLBO 	2	8	4	80	0.000000	NE
Rv2471	aglA	PROBABLE ALPHA-GLUCOSIDASE AGLA (MALTASE) (GLUCOINVERTASE) (GLUCOSIDOSUCRASE) (MALTASE-GLUCOAMYLASE) (LYSOSOMAL ALPHA-GLUCOSIDASE) (ACID MALTASE) 	12	16	2	9	0.000000	NE
Rv2472	-	hypothetical protein Rv2472 	6	8	2	30	0.000000	NE
Rv2473	-	POSSIBLE ALANINE AND PROLINE RICH MEMBRANE PROTEIN 	13	15	1	2	0.000000	NE
Rv2474c	-	hypothetical protein Rv2474c 	4	13	5	46	0.000000	NE
Rv2475c	-	hypothetical protein Rv2475c 	5	8	2	79	0.000000	NE
Rv2476c	gdh	PROBABLE NAD-DEPENDENT GLUTAMATE DEHYDROGENASE GDH (NAD-GDH) (NAD-DEPENDENT GLUTAMIC DEHYDROGENASE) 	2	56	36	2530	1.000000	E
Rv2477c	-	putative ABC transporter ATP-binding protein 	0	23	23	1245	1.000000	E
Rv2478c	-	hypothetical protein Rv2478c 	5	5	0	0	0.000000	NE
Rv2479c	-	PROBABLE TRANSPOSASE 	0	0	0	0	-1.000000	S
Rv2480c	-	POSSIBLE TRANSPOSASE 	0	0	0	0	-1.000000	S
Rv2481c	-	hypothetical protein Rv2481c 	1	2	1	2	-1.000000	S
Rv2482c	plsB2	glycerol-3-phosphate acyltransferase 	21	38	4	177	0.000000	NE
Rv2483c	plsC	POSSIBLE TRANSMEMBRANE PHOSPHOLIPID BIOSYNTHESIS BIFUNCTIONNAL ENZYME PLSC: PUTATIVE L-3-PHOSPHOSERINE PHOSPHATASE (O-PHOSPHOSERINE PHOSPHOHYDROLASE) (PSP) (PSPASE) + 1-ACYL-SN-GLYCEROL-3-PHOSPHATE ACYLTRANSFERASE (1-AGP ACYLTRANSFERASE) (1-AGPAT) (LYSOPHOSPHATIDIC ACID ACYLTRANSFERASE) (LPAAT) 	11	23	4	215	0.000000	NE
Rv2484c	-	hypothetical protein Rv2484c 	17	20	1	2	0.000000	NE
Rv2485c	lipQ	PROBABLE CARBOXYLESTERASE LIPQ 	16	19	2	82	0.000000	NE
Rv2486	echA14	enoyl-CoA hydratase 	8	9	1	2	0.000000	NE
Rv2487c	PE_PGRS42	PE-PGRS FAMILY PROTEIN 	12	21	4	392	0.105200	U
Rv2488c	-	PROBABLE TRANSCRIPTIONAL REGULATORY PROTEIN (LUXR-FAMILY) 	30	38	4	102	0.000000	NE
Rv2489c	-	HYPOTHETICAL ALANINE RICH PROTEIN 	4	4	0	0	0.000000	NE
Rv2490c	PE_PGRS43	PE-PGRS FAMILY PROTEIN 	29	45	3	44	0.000000	NE
Rv2491	-	hypothetical protein Rv2491 	2	14	9	169	0.001600	NE
Rv2492	-	hypothetical protein Rv2492 	7	26	8	167	0.000200	NE
Rv2493	-	hypothetical protein Rv2493 	0	0	0	0	-1.000000	S
Rv2494	-	hypothetical protein Rv2494 	4	5	1	2	0.000000	NE
Rv2495c	pdhC	branched-chain alpha-keto acid dehydrogenase subunit E2 	5	14	4	314	0.311600	U
Rv2496c	pdhB	PROBABLE PYRUVATE DEHYDROGENASE E1 COMPONENT (BETA SUBUNIT) PDHB (PYRUVATE DECARBOXYLASE) (PYRUVATE DEHYDROGENASE) (PYRUVIC DEHYDROGENASE) 	4	23	9	308	0.975100	U
Rv2497c	pdhA	PROBABLE PYRUVATE DEHYDROGENASE E1 COMPONENT (ALPHA SUBUNIT) PDHA (PYRUVATE DECARBOXYLASE) (PYRUVATE DEHYDROGENASE) (PYRUVIC DEHYDROGENASE) 	9	22	4	95	0.000000	NE
Rv2498c	citE	PROBABLE CITRATE (PRO-3S)-LYASE (BETA SUBUNIT) CITE (CITRASE) (CITRATASE) (CITRITASE) (CITRIDESMOLASE) (CITRASE ALDOLASE) 	6	9	2	111	0.000000	NE
Rv2499c	-	POSSIBLE OXIDASE REGULATORY-RELATED PROTEIN 	3	5	1	2	0.000000	NE
Rv2500c	fadE19	POSSIBLE ACYL-CoA DEHYDROGENASE FADE19 (MMGC) 	3	23	11	479	0.998600	E
Rv2501c	accA1	PROBABLE ACETYL-/PROPIONYL-COENZYME A CARBOXYLASE ALPHA CHAIN (ALPHA SUBUNIT) ACCA1: BIOTIN CARBOXYLASE + BIOTIN CARBOXYL CARRIER PROTEIN (BCCP) 	7	21	5	333	0.264700	U
Rv2502c	accD1	PROBABLE ACETYL-/PROPIONYL-CoA CARBOXYLASE (BETA SUBUNIT) ACCD1 	14	25	3	192	0.000000	NE
Rv2503c	scoB	PROBABLE SUCCINYL-COA:3-KETOACID-COENZYME A TRANSFERASE (BETA SUBUNIT) SCOB (3-OXO-ACID:COA TRANSFERASE) (OXCT B) (SUCCINYL CoA:3-OXOACID CoA-TRANSFERASE) 	2	7	4	200	0.000000	NE
Rv2504c	scoA	PROBABLE SUCCINYL-COA:3-KETOACID-COENZYME A TRANSFERASE (ALPHA SUBUNIT) SCOA (3-OXO ACID:CoA TRANSFERASE) (OXCT A) (SUCCINYL-COA:3-OXOACID-COENZYME A TRANSFERASE) 	8	12	3	108	0.000000	NE
Rv2505c	fadD35	acyl-CoA synthetase 	19	32	2	20	0.000000	NE
Rv2506	-	PROBABLE TRANSCRIPTIONAL REGULATORY PROTEIN (PROBABLY TETR-FAMILY) 	7	7	0	0	0.000000	NE
Rv2507	-	POSSIBLE CONSERVED PROLINE RICH MEMBRANE PROTEIN 	0	18	18	726	1.000000	E
Rv2508c	-	PROBABLE CONSERVED INTEGRAL MEMBRANE LEUCINE AND ALANINE RICH PROTEIN 	12	15	2	52	0.000000	NE
Rv2509	-	PROBABLE SHORT-CHAIN TYPE DEHYDROGENASE/REDUCTASE 	0	9	9	575	0.998600	E
Rv2510c	-	hypothetical protein Rv2510c 	10	15	3	63	0.000000	NE
Rv2511	orn	oligoribonuclease 	0	8	8	483	0.996100	E
Rv2512c	-	IS1081 transposase 	0	2	2	44	-1.000000	S
Rv2513	-	hypothetical protein Rv2513 	7	8	1	2	0.000000	NE
Rv2514c	-	hypothetical protein Rv2514c 	3	5	2	26	-1.000000	S
Rv2515c	-	hypothetical protein Rv2515c 	13	20	5	129	0.000000	NE
Rv2516c	-	hypothetical protein Rv2516c 	1	13	6	369	0.879600	U
Rv2517c	-	hypothetical protein Rv2517c 	5	7	1	2	-1.000000	S
Rv2518c	lppS	PROBABLE CONSERVED LIPOPROTEIN LPPS 	2	18	9	504	0.992000	E
Rv2519	PE26	PE FAMILY PROTEIN 	22	30	3	39	0.000000	NE
Rv2520c	-	POSSIBLE CONSERVED MEMBRANE PROTEIN 	0	1	1	2	-1.000000	S
Rv2521	bcp	PROBABLE BACTERIOFERRITIN COMIGRATORY PROTEIN BCP 	8	9	1	2	0.000000	NE
Rv2522c	-	hypothetical protein Rv2522c 	10	17	2	18	0.000000	NE
Rv2523c	acpS	4'-phosphopantetheinyl transferase 	0	4	4	113	-1.000000	S
Rv2524c	fas	PROBABLE FATTY ACID SYNTHASE FAS (FATTY ACID SYNTHETASE) 	0	61	61	7559	1.000000	E
Rv2525c	-	hypothetical protein Rv2525c 	11	12	1	2	0.000000	NE
Rv2526	-	hypothetical protein Rv2526 	0	0	0	0	-1.000000	S
Rv2527	-	hypothetical protein Rv2527 	5	9	1	2	0.000000	NE
Rv2528c	mrr	PROBABLE RESTRICTION SYSTEM PROTEIN MRR 	3	8	3	221	0.000100	NE
Rv2529	-	hypothetical protein Rv2529 	10	16	5	152	0.000000	NE
Rv2530A	-	hypothetical protein Rv2530A 	2	4	2	40	-1.000000	S
Rv2530c	-	hypothetical protein Rv2530c 	1	3	2	159	0.040200	U
Rv2531c	-	PROBABLE AMINO ACID DECARBOXYLASE 	28	47	4	95	0.000000	NE
Rv2532c	-	hypothetical protein Rv2532c 	4	5	1	2	0.000000	NE
Rv2533c	nusB	transcription antitermination protein NusB 	0	4	4	250	0.985500	U
Rv2534c	efp	elongation factor P 	0	9	9	476	0.998600	E
Rv2535c	pepQ	PROBABLE CYTOPLASMIC PEPTIDASE PEPQ 	5	19	5	88	0.000000	NE
Rv2536	-	PROBABLE CONSERVED TRANSMEMBRANE PROTEIN 	6	8	1	2	0.000000	NE
Rv2537c	aroD	3-dehydroquinate dehydratase 	0	6	6	347	0.991900	E
Rv2538c	aroB	3-dehydroquinate synthase 	0	6	6	852	0.980800	U
Rv2539c	aroK	shikimate kinase 	0	5	5	308	0.990800	E
Rv2540c	aroF	chorismate synthase 	0	9	9	716	0.998500	E
Rv2541	-	HYPOTHETICAL ALANINE RICH PROTEIN 	1	3	2	45	0.000000	NE
Rv2542	-	hypothetical protein Rv2542 	10	11	1	2	0.000000	NE
Rv2543	lppA	PROBABLE CONSERVED LIPOPROTEIN LPPA 	7	14	4	49	0.000000	NE
Rv2544	lppB	PROBABLE CONSERVED LIPOPROTEIN LPPB 	5	14	4	83	0.000000	NE
Rv2545	-	hypothetical protein Rv2545 	7	10	2	9	-1.000000	S
Rv2546	-	hypothetical protein Rv2546 	7	9	1	2	0.000000	NE
Rv2547	-	hypothetical protein Rv2547 	2	2	0	0	-1.000000	S
Rv2548	-	hypothetical protein Rv2548 	2	4	2	22	0.000000	NE
Rv2549c	-	hypothetical protein Rv2549c 	4	4	0	0	-1.000000	S
Rv2550c	-	hypothetical protein Rv2550c 	2	5	2	4	0.000000	NE
Rv2551c	-	hypothetical protein Rv2551c 	1	2	1	2	-1.000000	S
Rv2552c	aroE	shikimate 5-dehydrogenase 	0	5	5	681	0.930000	U
Rv2553c	-	PROBABLE CONSERVED MEMBRANE PROTEIN 	0	17	17	972	1.000000	E
Rv2554c	-	Holliday junction resolvase-like protein 	0	4	4	370	0.922500	U
Rv2555c	alaS	alanyl-tRNA synthetase 	0	39	39	2351	1.000000	E
Rv2556c	-	hypothetical protein Rv2556c 	4	5	1	2	-1.000000	S
Rv2557	-	hypothetical protein Rv2557 	9	9	0	0	0.000000	NE
Rv2558	-	hypothetical protein Rv2558 	3	4	1	2	0.000000	NE
Rv2559c	-	recombination factor protein RarA 	12	14	2	77	0.000000	NE
Rv2560	-	PROBABLE PROLINE AND GLYCINE RICH TRANSMEMBRANE PROTEIN 	18	24	2	28	0.000000	NE
Rv2561	-	hypothetical protein Rv2561 	3	3	0	0	0.000000	NE
Rv2562	-	hypothetical protein Rv2562 	7	8	1	2	0.000000	NE
Rv2563	-	PROBABLE GLUTAMINE-TRANSPORT TRANSMEMBRANE PROTEIN ABC TRANSPORTER 	6	8	1	2	0.000000	NE
Rv2564	glnQ	PROBABLE GLUTAMINE-TRANSPORT ATP-BINDING PROTEIN ABC TRANSPORTER GLNQ 	10	12	1	2	0.000000	NE
Rv2565	-	hypothetical protein Rv2565 	15	22	2	273	0.002400	NE
Rv2566	-	LONG CONSERVED HYPOTHETICAL PROTEIN 	34	42	2	22	0.000000	NE
Rv2567	-	CONSERVED HYPOTHETICAL ALANINE AND LEUCINE RICH PROTEIN 	11	34	10	648	0.989400	U
Rv2568c	-	hypothetical protein Rv2568c 	9	17	4	255	0.006100	NE
Rv2569c	-	hypothetical protein Rv2569c 	13	22	3	60	0.000000	NE
Rv2570	-	hypothetical protein Rv2570 	2	3	1	2	0.000000	NE
Rv2571c	-	PROBABLE TRANSMEMBRANE ALANINE AND VALINE AND LEUCINE RICH PROTEIN 	5	6	1	2	0.000000	NE
Rv2572c	aspS	aspartyl-tRNA synthetase 	0	19	19	1281	1.000000	E
Rv2573	-	2-dehydropantoate 2-reductase 	3	3	0	0	-1.000000	S
Rv2574	-	hypothetical protein Rv2574 	4	6	1	2	0.000000	NE
Rv2575	-	POSSIBLE CONSERVED MEMBRANE GLYCINE RICH PROTEIN 	12	17	3	42	0.000000	NE
Rv2576c	-	POSSIBLE CONSERVED MEMBRANE PROTEIN 	8	10	1	2	0.000000	NE
Rv2577	-	hypothetical protein Rv2577 	24	36	3	121	0.000000	NE
Rv2578c	-	hypothetical protein Rv2578c 	13	16	1	2	0.000000	NE
Rv2579	dhaA	haloalkane dehalogenase 	9	11	2	216	0.000000	NE
Rv2580c	hisS	histidyl-tRNA synthetase 	0	15	15	1035	1.000000	E
Rv2581c	-	POSIBLE GLYOXALASE II (HYDROXYACYLGLUTATHIONE HYDROLASE) (GLX II) 	1	7	4	234	0.003600	NE
Rv2582	ppiB	PROBABLE PEPTIDYL-PROLYL CIS-TRANS ISOMERASE B PPIB (CYCLOPHILIN) (PPIASE) (ROTAMASE) (PEPTIDYLPROLYL ISOMERASE) 	0	17	17	691	1.000000	E
Rv2583c	relA	PROBABLE GTP PYROPHOSPHOKINASE RELA (ATP:GTP 3'-PYROPHOSPHOTRANSFERASE) (PPGPP SYNTHETASE I) ((P)PPGPP SYNTHETASE) (GTP DIPHOSPHOKINASE) 	5	33	15	1076	0.999900	E
Rv2584c	apt	adenine phosphoribosyltransferase 	7	10	2	32	0.000000	NE
Rv2585c	-	POSSIBLE CONSERVED LIPOPROTEIN 	16	24	2	39	0.000000	NE
Rv2586c	secF	preprotein translocase subunit SecF 	2	17	15	898	1.000000	E
Rv2587c	secD	preprotein translocase subunit SecD 	0	21	21	1265	1.000000	E
Rv2588c	yajC	preprotein translocase subunit YajC 	2	2	0	0	-1.000000	S
Rv2589	gabT	4-aminobutyrate aminotransferase 	18	22	2	22	0.000000	NE
Rv2590	fadD9	PROBABLE FATTY-ACID-CoA LIGASE FADD9 (FATTY-ACID-CoA SYNTHETASE) (FATTY-ACID-CoA SYNTHASE) 	46	55	1	2	0.000000	NE
Rv2591	PE_PGRS44	PE-PGRS FAMILY PROTEIN 	10	12	1	2	0.000000	NE
Rv2592c	ruvB	Holliday junction DNA helicase B 	0	8	8	846	0.997400	E
Rv2593c	ruvA	Holliday junction DNA helicase motor protein 	1	6	3	222	0.000500	NE
Rv2594c	ruvC	Holliday junction resolvase 	0	4	4	356	0.938200	U
Rv2595	-	hypothetical protein Rv2595 	0	0	0	0	-1.000000	S
Rv2596	-	hypothetical protein Rv2596 	8	8	0	0	0.000000	NE
Rv2597	-	PROBABLE MEMBRANE PROTEIN 	6	6	0	0	0.000000	NE
Rv2598	-	hypothetical protein Rv2598 	2	4	2	174	0.000000	NE
Rv2599	-	PROBABLE CONSERVED MEMBRANE PROTEIN 	11	12	1	2	0.000000	NE
Rv2600	-	PROBABLE CONSERVED INTEGRAL MEMBRANE PROTEIN 	7	9	2	25	0.000000	NE
Rv2601	speE	spermidine synthase 	22	24	1	2	0.000000	NE
Rv2601A	-	hypothetical protein Rv2601A 	1	2	1	2	-1.000000	S
Rv2602	-	hypothetical protein Rv2602 	7	7	0	0	0.000000	NE
Rv2603c	-	hypothetical protein Rv2603c 	0	7	7	528	0.989200	U
Rv2604c	-	hypothetical protein Rv2604c 	0	4	4	165	0.983000	U
Rv2605c	tesB2	PROBABLE ACYL-CoA THIOESTERASE II TESB2 (TEII) 	5	9	4	134	0.000000	NE
Rv2606c	-	pyridoxine biosynthesis protein 	0	10	10	588	0.999600	E
Rv2607	pdxH	pyridoxamine 5'-phosphate oxidase 	9	12	2	75	0.000000	NE
Rv2608	PPE42	PPE FAMILY PROTEIN 	24	30	2	145	0.000000	NE
Rv2609c	-	PROBABLE CONSERVED MEMBRANE PROTEIN 	6	13	6	404	0.817600	U
Rv2610c	pimA	ALPHA-MANNOSYLTRANSFERASE PIMA 	0	14	14	988	1.000000	E
Rv2611c	-	lipid A biosynthesis lauroyl acyltransferase 	0	13	13	707	1.000000	E
Rv2612c	pgsA1	PROBABLE PI SYNTHASE PGSA1 (PHOSPHATIDYLINOSITOL SYNTHASE) (CDP-DIACYLGLYCEROL--INOSITOL3-PHOSPHATIDYLTRANSFERASE) 	0	3	3	354	0.848000	U
Rv2613c	-	hypothetical protein Rv2613c 	2	9	5	66	0.000000	NE
Rv2614A	-	hypothetical protein Rv2614A 	4	6	2	43	0.000000	NE
Rv2614c	thrS	threonyl-tRNA synthetase 	0	27	27	1672	1.000000	E
Rv2615c	PE_PGRS45	PE-PGRS FAMILY PROTEIN 	3	10	3	142	0.000000	NE
Rv2616	-	hypothetical protein Rv2616 	3	4	1	2	0.000000	NE
Rv2617c	-	PROBABLE TRANSMEMBRANE PROTEIN 	8	8	0	0	0.000000	NE
Rv2618	-	hypothetical protein Rv2618 	9	10	1	2	0.000000	NE
Rv2619c	-	hypothetical protein Rv2619c 	1	2	1	2	-1.000000	S
Rv2620c	-	PROBABLE CONSERVED TRANSMEMBRANE PROTEIN 	4	4	0	0	0.000000	NE
Rv2621c	-	POSSIBLE TRANSCRIPTIONAL REGULATORY PROTEIN 	2	4	1	2	0.000000	NE
Rv2622	-	POSSIBLE METHYLTRANSFERASE (METHYLASE) 	5	8	2	54	0.000000	NE
Rv2623	TB31.7	hypothetical protein Rv2623 	4	7	2	27	0.000000	NE
Rv2624c	-	hypothetical protein Rv2624c 	8	11	2	21	0.000000	NE
Rv2625c	-	PROBABLE CONSERVED TRANSMEMBRANE ALANINE AND LEUCINE RICH PROTEIN 	10	18	3	207	0.000000	NE
Rv2626c	-	hypothetical protein Rv2626c 	3	6	2	12	0.000000	NE
Rv2627c	-	hypothetical protein Rv2627c 	10	21	5	252	0.004800	NE
Rv2628	-	hypothetical protein Rv2628 	7	8	1	2	0.000000	NE
Rv2629	-	hypothetical protein Rv2629 	17	21	2	41	0.000000	NE
Rv2630	-	hypothetical protein Rv2630 	7	9	2	47	0.000000	NE
Rv2631	-	hypothetical protein Rv2631 	17	20	1	2	0.000000	NE
Rv2632c	-	hypothetical protein Rv2632c 	3	3	0	0	-1.000000	S
Rv2633c	-	hypothetical protein Rv2633c 	7	10	2	75	0.000000	NE
Rv2634c	PE_PGRS46	PE-PGRS FAMILY PROTEIN 	17	32	3	146	0.000000	NE
Rv2635	-	hypothetical protein Rv2635 	3	6	2	32	-1.000000	S
Rv2636	-	hypothetical protein Rv2636 	9	14	2	11	0.000000	NE
Rv2637	dedA	POSSIBLE TRANSMEMBRANE PROTEIN DEDA 	7	9	2	40	0.000000	NE
Rv2638	-	hypothetical protein Rv2638 	3	4	1	2	0.000000	NE
Rv2639c	-	hypothetical protein Rv2639c 	6	7	1	2	0.000000	NE
Rv2640c	-	POSSIBLE TRANSCRIPTIONAL REGULATORY PROTEIN (PROBABLY ARSR-FAMILY) 	4	4	0	0	0.000000	NE
Rv2641	cadI	CADMIUM INDUCIBLE PROTEIN CADI 	6	6	0	0	0.000000	NE
Rv2642	-	POSSIBLE TRANSCRIPTIONAL REGULATORY PROTEIN (PROBABLY ARSR-FAMILY) 	3	3	0	0	0.000000	NE
Rv2643	arsC	PROBABLE ARSENIC-TRANSPORT INTEGRAL MEMBRANE PROTEIN ARSC 	25	30	1	2	0.000000	NE
Rv2644c	-	hypothetical protein Rv2644c 	2	6	2	39	0.000000	NE
Rv2645	-	hypothetical protein Rv2645 	4	4	0	0	0.000000	NE
Rv2646	-	PROBABLE INTEGRASE 	16	19	2	86	0.000000	NE
Rv2647	-	hypothetical protein Rv2647 	4	6	2	50	0.000200	NE
Rv2648	-	PROBABLE TRANSPOSASE FOR INSERTION SEQUENCE ELEMENT IS6110 	0	0	0	0	-1.000000	S
Rv2649	-	PROBABLE TRANSPOSASE FOR INSERTION SEQUENCE ELEMENT IS6110 	0	1	1	2	-1.000000	S
Rv2650c	-	POSSIBLE phiRv2 PROPHAGE PROTEIN 	1	8	7	584	0.980100	U
Rv2651c	-	POSSIBLE phiRv2 PROPHAGE PROTEASE 	2	5	3	291	0.267700	U
Rv2652c	-	PROBABLE phiRv2 PROPHAGE PROTEIN 	2	7	3	159	0.000000	NE
Rv2653c	-	POSSIBLE phiRv2 PROPHAGE PROTEIN 	0	4	4	273	0.984600	U
Rv2654c	-	POSSIBLE phiRv2 PROPHAGE PROTEIN 	0	0	0	0	-1.000000	S
Rv2655c	-	POSSIBLE phiRv2 PROPHAGE PROTEIN 	15	19	1	2	0.000000	NE
Rv2656c	-	POSSIBLE phiRv2 PROPHAGE PROTEIN 	5	5	0	0	0.000000	NE
Rv2657c	-	PROBABLE phiRv2 PROPHAGE PROTEIN 	4	5	1	2	-1.000000	S
Rv2658c	-	POSSIBLE PROPHAGE PROTEIN 	9	10	1	2	0.000000	NE
Rv2659c	-	PROBABLE phiRv2 PROPHAGE INTEGRASE 	16	20	1	2	0.000000	NE
Rv2660c	-	hypothetical protein Rv2660c 	1	3	1	2	0.000000	NE
Rv2661c	-	hypothetical protein Rv2661c 	2	2	0	0	-1.000000	S
Rv2662	-	hypothetical protein Rv2662 	3	4	1	2	-1.000000	S
Rv2663	-	hypothetical protein Rv2663 	8	9	1	2	0.000000	NE
Rv2664	-	hypothetical protein Rv2664 	0	0	0	0	-1.000000	S
Rv2665	-	HYPOTHETICAL ARGININE RICH PROTEIN 	1	4	3	126	0.617300	U
Rv2666	-	truncated IS1081 transposase 	0	2	2	44	-1.000000	S
Rv2667	clpC2	POSSIBLE ATP-DEPENDENT PROTEASE ATP-BINDING SUBUNIT CLPC2 	4	5	1	2	0.000000	NE
Rv2668	-	POSSIBLE EXPORTED ALANINE AND VALINE RICH PROTEIN 	5	8	1	2	0.000000	NE
Rv2669	-	hypothetical protein Rv2669 	3	7	2	75	0.000000	NE
Rv2670c	-	hypothetical protein Rv2670c 	8	16	4	92	0.000000	NE
Rv2671	ribD	hypothetical protein Rv2671 	4	10	5	475	0.800800	U
Rv2672	-	POSSIBLE SECRETED PROTEASE 	11	16	2	14	0.000000	NE
Rv2673	-	POSSIBLE CONSERVED INTEGRAL MEMBRANE PROTEIN 	0	26	26	1057	1.000000	E
Rv2674	-	hypothetical protein Rv2674 	5	6	1	2	0.000000	NE
Rv2675c	-	hypothetical protein Rv2675c 	14	14	0	0	0.000000	NE
Rv2676c	-	hypothetical protein Rv2676c 	0	12	12	583	0.999900	E
Rv2677c	hemY	protoporphyrinogen oxidase 	0	11	11	1149	1.000000	E
Rv2678c	hemE	uroporphyrinogen decarboxylase 	0	13	13	877	0.999800	E
Rv2679	echA15	enoyl-CoA hydratase 	3	4	1	2	0.000000	NE
Rv2680	-	hypothetical protein Rv2680 	4	10	4	36	0.000000	NE
Rv2681	-	CONSERVED HYPOTHETICAL ALANINE RICH PROTEIN 	15	19	2	215	0.000000	NE
Rv2682c	dxs1	1-deoxy-D-xylulose-5-phosphate synthase 	0	22	22	1609	1.000000	E
Rv2683	-	hypothetical protein Rv2683 	7	10	1	2	0.000000	NE
Rv2684	arsA	PROBABLE ARSENIC-TRANSPORT INTEGRAL MEMBRANE PROTEIN ARSA 	12	17	2	45	0.000000	NE
Rv2685	arsB1	PROBABLE ARSENIC-TRANSPORT INTEGRAL MEMBRANE PROTEIN ARSB1 	7	9	1	2	0.000000	NE
Rv2686c	-	PROBABLE ANTIBIOTIC-TRANSPORT INTEGRAL MEMBRANE LEUCINE AND ALANINE AND VALINE RICH PROTEIN ABC TRANSPORTER 	8	12	2	23	0.000000	NE
Rv2687c	-	PROBABLE ANTIBIOTIC-TRANSPORT INTEGRAL MEMBRANE LEUCINE AND VALINE RICH PROTEIN ABC TRANSPORTER 	4	11	5	345	0.736500	U
Rv2688c	-	PROBABLE ANTIBIOTIC-TRANSPORT ATP-BINDING PROTEIN ABC TRANSPORTER 	7	11	1	2	0.000000	NE
Rv2689c	-	CONSERVED HYPOTHETICAL ALANINE AND VALINE AND GLYCINE RICH PROTEIN 	15	21	2	56	0.000000	NE
Rv2690c	-	PROBABLE CONSERVED INTEGRAL MEMBRANE ALANINE AND VALINE AND LEUCINE RICH PROTEIN 	1	31	24	1247	1.000000	E
Rv2691	ceoB	TRK SYSTEM POTASSIUM UPTAKE PROTEIN CEOB 	7	14	2	13	0.000000	NE
Rv2692	ceoC	TRK SYSTEM POTASSIUM UPTAKE PROTEIN CEOC 	2	2	0	0	-1.000000	S
Rv2693c	-	PROBABLE CONSERVED INTEGRAL MEMBRANE ALANINE AND LEUCINE RICH PROTEIN 	6	10	2	149	0.000000	NE
Rv2694c	-	hypothetical protein Rv2694c 	3	6	3	125	0.000100	NE
Rv2695	-	CONSERVED HYPOTHETICAL ALANINE RICH PROTEIN 	8	10	1	2	0.000000	NE
Rv2696c	-	CONSERVED HYPOTHETICAL ALANINE AND GLYCINE AND VALINE RICH PROTEIN 	3	9	4	135	0.000000	NE
Rv2697c	dut	deoxyuridine 5'-triphosphate nucleotidohydrolase 	0	5	5	258	0.993900	E
Rv2698	-	PROBABLE CONSERVED ALANINE RICH TRANSMEMBRANE PROTEIN 	0	12	12	395	1.000000	E
Rv2699c	-	hypothetical protein Rv2699c 	0	2	2	163	-1.000000	S
Rv2700	-	POSSIBLE CONSERVED SECRETED ALANINE RICH PROTEIN 	2	7	4	350	0.809000	U
Rv2701c	suhB	POSSIBLE EXTRAGENIC SUPPRESSOR PROTEIN SUHB 	5	9	3	121	0.000000	NE
Rv2702	ppgK	POLYPHOSPHATE GLUCOKINASE PPGK (POLYPHOSPHATE-GLUCOSE PHOSPHOTRANSFERASE) 	7	13	5	162	0.000000	NE
Rv2703	sigA	RNA polymerase sigma factor RpoD 	0	18	18	1365	1.000000	E
Rv2704	-	hypothetical protein Rv2704 	5	10	4	151	0.000000	NE
Rv2705c	-	hypothetical protein Rv2705c 	9	9	0	0	0.000000	NE
Rv2706c	-	hypothetical protein Rv2706c 	2	2	0	0	-1.000000	S
Rv2707	-	PROBABLE CONSERVED TRANSMEMBRANE ALANINE AND LEUCINE RICH PROTEIN 	22	28	1	2	0.000000	NE
Rv2708c	-	hypothetical protein Rv2708c 	5	6	1	2	0.000000	NE
Rv2709	-	PROBABLE CONSERVED TRANSMEMBRANE PROTEIN 	7	9	1	2	0.000000	NE
Rv2710	sigB	RNA polymerase sigma factor SigB 	9	12	1	2	0.000000	NE
Rv2711	ideR	IRON-DEPENDENT REPRESSOR AND ACTIVATOR IDER 	0	5	5	540	0.927500	U
Rv2712c	-	hypothetical protein Rv2712c 	8	13	3	115	0.000000	NE
Rv2713	sthA	soluble pyridine nucleotide transhydrogenase 	21	21	0	0	0.000000	NE
Rv2714	-	CONSERVED HYPOTHETICAL ALANINE AND LEUCINE RICH PROTEIN 	12	15	1	2	0.000000	NE
Rv2715	-	POSSIBLE HYDROLASE 	11	16	2	19	0.000000	NE
Rv2716	-	hypothetical protein Rv2716 	7	10	1	2	0.000000	NE
Rv2717c	-	hypothetical protein Rv2717c 	8	10	2	29	0.000000	NE
Rv2718c	-	hypothetical protein Rv2718c 	5	7	2	164	0.000400	NE
Rv2719c	-	POSSIBLE CONSERVED MEMBRANE PROTEIN 	4	4	0	0	0.000000	NE
Rv2720	lexA	LexA repressor 	0	8	8	269	0.999600	E
Rv2721c	-	POSSIBLE CONSERVED TRANSMEMBRANE ALANINE AND GLYCINE RICH PROTEIN 	16	23	2	22	0.000000	NE
Rv2722	-	hypothetical protein Rv2722 	4	6	2	81	0.002800	NE
Rv2723	-	PROBABLE CONSERVED INTEGRAL MEMBRANE PROTEIN 	19	27	2	51	0.000000	NE
Rv2724c	fadE20	PROBABLE ACYL-CoA DEHYDROGENASE FADE20 	19	23	1	2	0.000000	NE
Rv2725c	hflX	PROBABLE GTP-BINDING PROTEIN HFLX 	14	17	2	77	0.000000	NE
Rv2726c	dapF	diaminopimelate epimerase 	0	10	10	635	0.998400	E
Rv2727c	miaA	tRNA delta(2)-isopentenylpyrophosphate transferase 	0	12	12	692	0.999800	E
Rv2728c	-	CONSERVED HYPOTHETICAL ALANINE RICH PROTEIN 	9	10	1	2	0.000000	NE
Rv2729c	-	PROBABLE CONSERVED INTEGRAL MEMBRANE ALANINE VALINE AND LEUCINE RICH PROTEIN 	9	11	1	2	0.000000	NE
Rv2730	-	hypothetical protein Rv2730 	11	11	0	0	0.000000	NE
Rv2731	-	CONSERVED HYPOTHETICAL ALANINE AND ARGININE RICH PROTEIN 	8	8	0	0	0.000000	NE
Rv2732c	-	PROBABLE CONSERVED TRANSMEMBRANE PROTEIN 	3	6	2	114	0.000000	NE
Rv2733c	-	CONSERVED HYPOTHETICAL ALANINE, ARGININE-RICH PROTEIN 	12	16	1	2	0.000000	NE
Rv2734	-	hypothetical protein Rv2734 	9	21	7	188	0.000100	NE
Rv2735c	-	hypothetical protein Rv2735c 	17	28	7	239	0.012100	NE
Rv2736c	recX	recombination regulator RecX 	4	6	1	2	0.000000	NE
Rv2737A	-	CONSERVED HYPOTHETICAL CYSTEINE RICH PROTEIN (FRAGMENT) 	1	3	1	2	-1.000000	S
Rv2737c	recA	recombinase A 	17	28	3	169	0.000000	NE
Rv2738c	-	hypothetical protein Rv2738c 	1	3	1	2	-1.000000	S
Rv2739c	-	POSSIBLE ALANINE RICH TRANSFERASE 	4	5	1	2	0.000000	NE
Rv2740	-	hypothetical protein Rv2740 	5	5	0	0	0.000000	NE
Rv2741	PE_PGRS47	PE-PGRS FAMILY PROTEIN 	15	22	2	53	0.000000	NE
Rv2742c	-	CONSERVED HYPOTHETICAL ARGININE RICH PROTEIN 	15	15	0	0	0.000000	NE
Rv2743c	-	POSSIBLE CONSERVED TRANSMEMBRANE ALANINE RICH PROTEIN 	9	12	1	2	0.000000	NE
Rv2744c	35kd_ag	CONSERVED 35 KDA ALANINE RICH PROTEIN 	4	5	1	2	0.000000	NE
Rv2745c	-	POSSIBLE TRANSCRIPTIONAL REGULATORY PROTEIN 	1	2	1	2	-1.000000	S
Rv2746c	pgsA3	PROBABLE PGP SYNTHASE PGSA3 (CDP-DIACYLGLYCEROL--GLYCEROL-3-PHOSPHATE 3-PHOSPHATIDYLTRANSFERASE) (PHOSPHATIDYLGLYCEROPHOSPHATE SYNTHASE) 	0	13	13	520	1.000000	E
Rv2747	-	N-acetylglutamate synthase 	0	7	7	389	0.994900	E
Rv2748c	ftsK	POSSIBLE CELL DIVISION TRANSMEMBRANE PROTEIN FTSK 	1	27	25	2216	1.000000	E
Rv2749	-	hypothetical protein Rv2749 	2	3	1	2	-1.000000	S
Rv2750	-	3-ketoacyl-(acyl-carrier-protein) reductase 	6	12	3	217	0.000200	NE
Rv2751	-	hypothetical protein Rv2751 	6	21	6	224	0.002700	NE
Rv2752c	-	hypothetical protein Rv2752c 	10	17	3	182	0.000000	NE
Rv2753c	dapA	dihydrodipicolinate synthase 	0	9	9	632	0.998300	E
Rv2754c	thyX	FAD-dependent thymidylate synthase 	0	9	9	437	0.999100	E
Rv2755c	hsdS.1	POSSIBLE TYPE I RESTRICTION/MODIFICATION SYSTEM SPECIFICITY DETERMINANT (FRAGMENT) HSDS.1 (S PROTEIN) 	3	7	2	26	-1.000000	S
Rv2756c	hsdM	POSSIBLE TYPE I RESTRICTION/MODIFICATION SYSTEM DNA METHYLASE HSDM (M PROTEIN) (DNA METHYLTRANSFERASE) 	15	36	9	377	0.959300	U
Rv2757c	-	hypothetical protein Rv2757c 	4	7	2	63	0.000000	NE
Rv2758c	-	hypothetical protein Rv2758c 	1	4	2	5	-1.000000	S
Rv2759c	-	hypothetical protein Rv2759c 	5	8	1	2	0.000000	NE
Rv2760c	-	hypothetical protein Rv2760c 	1	1	0	0	-1.000000	S
Rv2761c	hsdS	POSSIBLE TYPE I RESTRICTION/MODIFICATION SYSTEM SPECIFICITY DETERMINANT HSDS (S PROTEIN) 	10	21	4	92	0.000000	NE
Rv2762c	-	hypothetical protein Rv2762c 	3	4	1	2	0.000000	NE
Rv2763c	dfrA	DIHYDROFOLATE REDUCTASE DFRA (DHFR) (TETRAHYDROFOLATE DEHYDROGENASE) 	0	7	7	297	0.999400	E
Rv2764c	thyA	thymidylate synthase 	0	20	20	708	1.000000	E
Rv2765	-	PROBABLE ALANINE RICH HYDROLASE 	10	13	2	17	0.000000	NE
Rv2766c	fabG	3-ketoacyl-(acyl-carrier-protein) reductase 	4	4	0	0	0.000000	NE
Rv2767c	-	POSSIBLE MEMBRANE PROTEIN 	9	9	0	0	0.000000	NE
Rv2768c	PPE43	PPE FAMILY PROTEIN 	11	14	1	2	0.000000	NE
Rv2769c	PE27	PE FAMILY PROTEIN 	14	15	1	2	0.000000	NE
Rv2770c	PPE44	PPE FAMILY PROTEIN 	10	12	1	2	0.000000	NE
Rv2771c	-	hypothetical protein Rv2771c 	6	8	1	2	0.000000	NE
Rv2772c	-	PROBABLE CONSERVED TRANSMEMBRANE PROTEIN 	6	9	2	164	0.000000	NE
Rv2773c	dapB	dihydrodipicolinate reductase 	0	9	9	549	0.998700	E
Rv2774c	-	hypothetical protein Rv2774c 	1	2	1	2	-1.000000	S
Rv2775	-	hypothetical protein Rv2775 	7	10	2	34	0.000000	NE
Rv2776c	-	PROBABLE OXIDOREDUCTASE 	8	13	2	9	0.000000	NE
Rv2777c	-	hypothetical protein Rv2777c 	16	20	2	34	0.000000	NE
Rv2778c	-	hypothetical protein Rv2778c 	7	9	1	2	0.000000	NE
Rv2779c	-	POSSIBLE TRANSCRIPTIONAL REGULATORY PROTEIN (PROBABLY LRP/ASNC-FAMILY) 	2	6	3	148	0.000000	NE
Rv2780	ald	SECRETED L-ALANINE DEHYDROGENASE ALD (40 KDA ANTIGEN) (TB43) 	16	24	4	54	0.000000	NE
Rv2781c	-	POSSIBLE ALANINE RICH OXIDOREDUCTASE 	7	18	5	384	0.558300	U
Rv2782c	pepR	PROBABLE ZINC PROTEASE PEPR 	9	12	2	101	0.000000	NE
Rv2783c	gpsI	polynucleotide phosphorylase/polyadenylase 	0	18	18	1917	1.000000	E
Rv2784c	lppU	PROBABLE LIPOPROTEIN LPPU 	6	6	0	0	0.000000	NE
Rv2785c	rpsO	30S ribosomal protein S15 	0	4	4	191	0.985400	U
Rv2786c	ribF	bifunctional riboflavin kinase/FMN adenylyltransferase 	0	11	11	813	0.999800	E
Rv2787	-	CONSERVED HYPOTHETICAL ALANINE RICH PROTEIN 	19	21	1	2	0.000000	NE
Rv2788	sirR	PROBABLE TRANSCRIPTIONAL REPRESSOR SIRR 	5	6	1	2	0.000000	NE
Rv2789c	fadE21	PROBABLE ACYL-CoA DEHYDROGENASE FADE21 	7	14	3	319	0.087300	U
Rv2790c	ltp1	lipid-transfer protein 	11	20	4	116	0.000000	NE
Rv2791c	-	PROBABLE TRANSPOSASE 	8	15	3	164	0.000000	NE
Rv2792c	-	POSSIBLE RESOLVASE 	4	6	1	2	0.000000	NE
Rv2793c	truB	tRNA pseudouridine synthase B 	2	8	4	292	0.261600	U
Rv2794c	-	hypothetical protein Rv2794c 	0	7	7	523	0.990100	E
Rv2795c	-	hypothetical protein Rv2795c 	7	16	3	242	0.000900	NE
Rv2796c	lppV	PROBABLE CONSERVED LIPOPROTEIN LPPV 	4	5	1	2	0.000000	NE
Rv2797c	-	hypothetical protein Rv2797c 	21	22	1	2	0.000000	NE
Rv2798c	-	hypothetical protein Rv2798c 	2	3	1	2	0.000000	NE
Rv2799	-	PROBABLE MEMBRANE PROTEIN 	10	10	0	0	0.000000	NE
Rv2800	-	POSSIBLE HYDROLASE 	14	17	1	2	0.000000	NE
Rv2801c	-	hypothetical protein Rv2801c 	3	4	1	2	0.000000	NE
Rv2802c	-	HYPOTHETICAL ARGININE AND ALANINE RICH PROTEIN 	6	8	2	65	0.000000	NE
Rv2803	-	hypothetical protein Rv2803 	6	6	0	0	0.000000	NE
Rv2804c	-	hypothetical protein Rv2804c 	6	6	0	0	0.000000	NE
Rv2805	-	hypothetical protein Rv2805 	3	3	0	0	0.000000	NE
Rv2806	-	POSSIBLE MEMBRANE PROTEIN 	5	7	1	2	0.000000	NE
Rv2807	-	hypothetical protein Rv2807 	6	11	3	165	0.000000	NE
Rv2808	-	hypothetical protein Rv2808 	3	7	4	139	0.018000	NE
Rv2809	-	hypothetical protein Rv2809 	6	7	1	2	0.000000	NE
Rv2810c	-	PROBABLE TRANSPOSASE 	9	12	1	2	0.000000	NE
Rv2811	-	hypothetical protein Rv2811 	1	2	1	2	-1.000000	S
Rv2812	-	PROBABLE TRANSPOSASE 	6	18	3	114	0.000000	NE
Rv2813	-	hypothetical protein Rv2813 	3	9	4	335	0.632500	U
Rv2814c	-	PROBABLE TRANSPOSASE 	0	1	1	2	-1.000000	S
Rv2815c	-	PROBABLE TRANSPOSASE 	0	0	0	0	-1.000000	S
Rv2816c	-	hypothetical protein Rv2816c 	4	14	5	35	0.000000	NE
Rv2817c	-	hypothetical protein Rv2817c 	4	18	9	411	0.990900	E
Rv2818c	-	hypothetical protein Rv2818c 	15	22	4	124	0.000000	NE
Rv2819c	-	hypothetical protein Rv2819c 	5	20	7	581	0.926400	U
Rv2820c	-	hypothetical protein Rv2820c 	10	16	4	148	0.000000	NE
Rv2821c	-	hypothetical protein Rv2821c 	6	9	2	45	0.000000	NE
Rv2822c	-	hypothetical protein Rv2822c 	10	13	1	2	0.000000	NE
Rv2823c	-	hypothetical protein Rv2823c 	24	41	6	347	0.308400	U
Rv2824c	-	hypothetical protein Rv2824c 	13	16	1	2	0.000000	NE
Rv2825c	-	hypothetical protein Rv2825c 	0	2	2	165	-1.000000	S
Rv2826c	-	hypothetical protein Rv2826c 	7	11	2	84	0.000000	NE
Rv2827c	-	hypothetical protein Rv2827c 	0	13	13	751	1.000000	E
Rv2828c	-	hypothetical protein Rv2828c 	0	2	2	165	-1.000000	S
Rv2829c	-	hypothetical protein Rv2829c 	4	4	0	0	0.000000	NE
Rv2830c	-	hypothetical protein Rv2830c 	0	0	0	0	-1.000000	S
Rv2831	echA16	enoyl-CoA hydratase 	3	6	2	76	0.000000	NE
Rv2832c	ugpC	PROBABLE Sn-GLYCEROL-3-PHOSPHATE TRANSPORT ATP-BINDING PROTEIN ABC TRANSPORTER UGPC 	1	7	6	665	0.957000	U
Rv2833c	ugpB	PROBABLE Sn-GLYCEROL-3-PHOSPHATE-BINDING LIPOPROTEIN UGPB 	5	19	5	83	0.000000	NE
Rv2834c	ugpE	PROBABLE Sn-GLYCEROL-3-PHOSPHATE TRANSPORT INTEGRAL MEMBRANE PROTEIN ABC TRANSPORTER UGPE 	4	6	1	2	0.000000	NE
Rv2835c	ugpA	PROBABLE Sn-GLYCEROL-3-PHOSPHATE TRANSPORT INTEGRAL MEMBRANE PROTEIN ABC TRANSPORTER UGPA 	6	14	4	39	0.000000	NE
Rv2836c	dinF	POSSIBLE DNA-DAMAGE-INDUCIBLE PROTEIN F DINF 	12	21	2	21	0.000000	NE
Rv2837c	-	hypothetical protein Rv2837c 	0	13	13	843	0.999900	E
Rv2838c	rbfA	ribosome-binding factor A 	1	7	6	355	0.979600	U
Rv2839c	infB	translation initiation factor IF-2 	0	24	24	2073	1.000000	E
Rv2840c	-	hypothetical protein Rv2840c 	1	5	4	155	0.928000	U
Rv2841c	nusA	transcription elongation factor NusA 	0	12	12	868	1.000000	E
Rv2842c	-	hypothetical protein Rv2842c 	1	6	3	80	0.000200	NE
Rv2843	-	PROBABLE CONSERVED TRANSMEMBRANE ALANINE RICH PROTEIN 	1	6	5	190	0.991200	E
Rv2844	-	CONSERVED HYPOTHETICAL ALANINE RICH PROTEIN 	0	4	4	195	0.982500	U
Rv2845c	proS	prolyl-tRNA synthetase 	0	29	29	1516	1.000000	E
Rv2846c	efpA	POSSIBLE INTEGRAL MEMBRANE EFFLUX PROTEIN EFPA 	0	28	28	1390	1.000000	E
Rv2847c	cysG	POSSIBLE MULTIFUNCTIONAL ENZYME SIROHEME SYNTHASE CYSG: UROPORPHYRIN-III C-METHYLTRANSFERASE (UROGEN III METHYLASE) (SUMT) (UROPORPHYRINOGEN III METHYLASE) (UROM) + PRECORRIN-2 OXIDASE + FERROCHELATASE 	0	14	14	968	1.000000	E
Rv2848c	cobB	cobyrinic acid a,c-diamide synthase 	15	22	2	48	0.000000	NE
Rv2849c	cobO	cob(I)yrinic acid a,c-diamide adenosyltransferase 	3	6	3	117	0.000000	NE
Rv2850c	-	POSSIBLE MAGNESIUM CHELATASE 	7	14	6	649	0.809000	U
Rv2851c	-	hypothetical protein Rv2851c 	6	8	2	56	0.000000	NE
Rv2852c	mqo	malate:quinone oxidoreductase 	13	19	2	34	0.000000	NE
Rv2853	PE_PGRS48	PE-PGRS FAMILY PROTEIN 	22	31	2	88	0.000000	NE
Rv2854	-	hypothetical protein Rv2854 	10	17	4	199	0.000000	NE
Rv2855	mtr	mycothione/glutathione reductase 	6	27	8	208	0.001000	NE
Rv2856	nicT	POSSIBLE NICKEL-TRANSPORT INTEGRAL MEMBRANE PROTEIN NICT 	7	14	4	178	0.000000	NE
Rv2857c	-	short chain dehydrogenase 	5	11	4	225	0.000900	NE
Rv2858c	aldC	PROBABLE ALDEHYDE DEHYDROGENASE ALDC 	5	13	5	636	0.676200	U
Rv2859c	-	POSSIBLE AMIDOTRANSFERASE 	13	15	1	2	0.000000	NE
Rv2860c	glnA4	PROBABLE GLUTAMINE SYNTHETASE GLNA4 (GLUTAMINE SYNTHASE) (GS-II) 	19	30	2	26	0.000000	NE
Rv2861c	mapB	methionine aminopeptidase 	0	11	11	665	0.999600	E
Rv2862c	-	hypothetical protein Rv2862c 	4	5	1	2	0.000000	NE
Rv2863	-	hypothetical protein Rv2863 	3	3	0	0	0.000000	NE
Rv2864c	-	POSSIBLE PENICILLIN-BINDING LIPOPROTEIN 	13	18	3	226	0.000000	NE
Rv2865	-	hypothetical protein Rv2865 	2	2	0	0	-1.000000	S
Rv2866	-	hypothetical protein Rv2866 	2	3	1	2	-1.000000	S
Rv2867c	-	hypothetical protein Rv2867c 	8	11	2	151	0.000000	NE
Rv2868c	ispG	4-hydroxy-3-methylbut-2-en-1-yl diphosphate synthase 	0	11	11	749	0.999800	E
Rv2869c	-	PROBABLE CONSERVED TRANSMEMBRANE PROTEIN 	1	18	16	924	1.000000	E
Rv2870c	dxr	1-deoxy-D-xylulose 5-phosphate reductoisomerase 	1	14	13	1037	0.999900	E
Rv2871	-	hypothetical protein Rv2871 	2	7	3	44	0.000000	NE
Rv2872	-	hypothetical protein Rv2872 	8	10	1	2	0.000000	NE
Rv2873	mpt83	CELL SURFACE LIPOPROTEIN MPT83 (LIPOPROTEIN P23) 	9	12	1	2	0.000000	NE
Rv2874	dipZ	POSSIBLE INTEGRAL MEMBRANE C-TYPE CYTOCHROME BIOGENESIS PROTEIN DIPZ 	27	42	4	237	0.000100	NE
Rv2875	mpt70	MAJOR SECRETED IMMUNOGENIC PROTEIN MPT70 	8	10	1	2	0.000000	NE
Rv2876	-	POSSIBLE CONSERVED TRANSMEMBRANE PROTEIN 	1	1	0	0	-1.000000	S
Rv2877c	-	PROBABLE CONSERVED INTEGRAL MEMBRANE PROTEIN 	15	19	1	2	0.000000	NE
Rv2878c	mpt53	SOLUBLE SECRETED ANTIGEN MPT53 PRECURSOR 	7	7	0	0	0.000000	NE
Rv2879c	-	hypothetical protein Rv2879c 	8	9	1	2	0.000000	NE
Rv2880c	-	hypothetical protein Rv2880c 	11	12	1	2	0.000000	NE
Rv2881c	cdsA	PROBABLE INTEGRAL MEMBRANE PHOSPHATIDATE CYTIDYLYLTRANSFERASE CDSA (CDP-DIGLYCERIDE SYNTHETASE) (CDP-DIGLYCERIDE PYROPHOSPHORYLASE) (CDP-DIACYLGLYCEROL SYNTHASE) (CDS) (CTP:PHOSPHATIDATE CYTIDYLYLTRANSFERASE) (CDP-DAG SYNTHASE) (CDP-DG SYNTHETASE) 	1	11	10	743	0.999200	E
Rv2882c	frr	ribosome recycling factor 	1	16	15	423	1.000000	E
Rv2883c	pyrH	uridylate kinase 	0	10	10	649	0.998900	E
Rv2884	-	PROBABLE TRANSCRIPTIONAL REGULATORY PROTEIN 	9	12	2	89	0.000000	NE
Rv2885c	-	PROBABLE TRANSPOSASE 	8	13	5	245	0.005200	NE
Rv2886c	-	PROBABLE RESOLVASE 	13	18	2	24	0.000000	NE
Rv2887	-	PROBABLE TRANSCRIPTIONAL REGULATORY PROTEIN 	5	7	1	2	0.000000	NE
Rv2888c	amiC	amidase 	25	29	1	2	0.000000	NE
Rv2889c	tsf	elongation factor Ts 	0	9	9	668	0.997800	E
Rv2890c	rpsB	30S ribosomal protein S2 	0	7	7	529	0.988800	U
Rv2891	-	hypothetical protein Rv2891 	8	12	2	92	0.000000	NE
Rv2892c	PPE45	PPE FAMILY PROTEIN 	13	17	2	88	0.000000	NE
Rv2893	-	POSSIBLE OXIDOREDUCTASE 	6	7	1	2	0.000000	NE
Rv2894c	xerC	site-specific tyrosine recombinase XerC 	4	11	3	141	0.000000	NE
Rv2895c	viuB	POSSIBLE MYCOBACTIN UTILIZATION PROTEIN VIUB 	9	11	1	2	0.000000	NE
Rv2896c	-	hypothetical protein Rv2896c 	11	17	3	67	0.000000	NE
Rv2897c	-	hypothetical protein Rv2897c 	4	11	7	594	0.951500	U
Rv2898c	-	hypothetical protein Rv2898c 	1	4	2	86	-1.000000	S
Rv2899c	fdhD	formate dehydrogenase accessory protein 	3	11	3	105	0.000000	NE
Rv2900c	fdhF	POSSIBLE FORMATE DEHYDROGENASE H FDHF (FORMATE-HYDROGEN-LYASE-LINKED, SELENOCYSTEINE-CONTAINING POLYPEPTIDE) (FORMATE DEHYDROGENASE-H ALPHA SUBUNIT) (FDH-H) 	16	27	3	159	0.000000	NE
Rv2901c	-	hypothetical protein Rv2901c 	7	9	2	37	0.000000	NE
Rv2902c	rnhB	ribonuclease HII 	6	10	2	66	0.000000	NE
Rv2903c	lepB	PROBABLE SIGNAL PEPTIDASE I LEPB (SPASE I) (LEADER PEPTIDASE I). 	0	12	12	577	0.999900	E
Rv2904c	rplS	50S ribosomal protein L19 	0	4	4	101	-1.000000	S
Rv2905	lppW	PROBABLE CONSERVED ALANINE RICH LIPOPROTEIN LPPW 	11	16	3	270	0.006800	NE
Rv2906c	trmD	tRNA (guanine-N(1)-)-methyltransferase 	0	9	9	502	0.998900	E
Rv2907c	rimM	16S rRNA-processing protein 	0	6	6	233	0.996400	E
Rv2908c	-	hypothetical protein Rv2908c 	0	6	6	138	-1.000000	S
Rv2909c	rpsP	30S ribosomal protein S16 	1	7	6	207	0.041300	U
Rv2910c	-	hypothetical protein Rv2910c 	8	10	1	2	0.000000	NE
Rv2911	dacB2	PROBABLE D-ALANYL-D-ALANINE CARBOXYPEPTIDASE DACB2 (PENICILLIN-BINDING PROTEIN) (DD-PEPTIDASE) (DD-CARBOXYPEPTIDASE) (PBP) (DD-TRANSPEPTIDASE) (SERINE-TYPE D-ALA-D-ALA CARBOXYPEPTIDASE) (D-AMINO ACID HYDROLASE) 	6	10	3	78	0.000000	NE
Rv2912c	-	PROBABLE TRANSCRIPTIONAL REGULATORY PROTEIN (PROBABLY TETR-FAMILY) 	4	8	4	159	0.000000	NE
Rv2913c	-	POSSIBLE D-AMINO ACID AMINOHYDROLASE (D-AMINO ACID HYDROLASE) 	15	25	5	380	0.267400	U
Rv2914c	pknI	PROBABLE TRANSMEMBRANE SERINE/THREONINE-PROTEIN KINASE I PKNI (PROTEIN KINASE I) (STPK I) (PHOSPHORYLASE B KINASE KINASE) (HYDROXYALKYL-PROTEIN KINASE) 	20	23	1	2	0.000000	NE
Rv2915c	-	hypothetical protein Rv2915c 	10	12	2	331	0.062900	U
Rv2916c	ffh	PROBABLE SIGNAL RECOGNITION PARTICLE PROTEIN FFH (FIFTY-FOUR HOMOLOG) (SRP PROTEIN) 	0	9	9	1381	1.000000	E
Rv2917	-	CONSERVED HYPOTHETICAL ALANINE AND ARGININE RICH PROTEIN 	20	23	1	2	0.000000	NE
Rv2918c	glnD	PII uridylyl-transferase 	16	25	3	96	0.000000	NE
Rv2919c	glnB	PROBABLE NITROGEN REGULATORY PROTEIN P-II GLNB 	3	5	1	2	0.000000	NE
Rv2920c	amt	PROBABLE AMMONIUM-TRANSPORT INTEGRAL MEMBRANE PROTEIN AMT 	10	17	2	25	0.000000	NE
Rv2921c	ftsY	PROBABLE CELL DIVISION PROTEIN FTSY (SRP RECEPTOR) (SIGNAL RECOGNITION PARTICLE RECEPTOR) 	0	13	13	856	1.000000	E
Rv2922A	acyP	PROBABLE ACYLPHOSPHATASE ACYP (ACYLPHOSPHATE PHOSPHOHYDROLASE) 	0	1	1	2	-1.000000	S
Rv2922c	smc	PROBABLE CHROMOSOME PARTITION PROTEIN SMC 	16	35	5	444	0.114600	U
Rv2923c	-	hypothetical protein Rv2923c 	3	5	2	34	0.000000	NE
Rv2924c	fpg	formamidopyrimidine-DNA glycosylase 	10	13	2	6	0.000000	NE
Rv2925c	rnc	ribonuclease III 	0	11	11	524	0.999800	E
Rv2926c	-	hypothetical protein Rv2926c 	1	4	3	33	0.000000	NE
Rv2927c	-	hypothetical protein Rv2927c 	0	10	10	580	0.999100	E
Rv2928	tesA	PROBABLE THIOESTERASE TESA 	9	24	7	188	0.000300	NE
Rv2929	-	hypothetical protein Rv2929 	1	4	2	37	0.000000	NE
Rv2930	fadD26	acyl-CoA synthetase 	19	33	8	200	0.000100	NE
Rv2931	ppsA	PHENOLPTHIOCEROL SYNTHESIS TYPE-I POLYKETIDE SYNTHASE PPSA 	51	69	2	52	0.000000	NE
Rv2932	ppsB	PHENOLPTHIOCEROL SYNTHESIS TYPE-I POLYKETIDE SYNTHASE PPSB 	50	64	3	94	0.000000	NE
Rv2933	ppsC	PHENOLPTHIOCEROL SYNTHESIS TYPE-I POLYKETIDE SYNTHASE PPSC 	61	79	3	158	0.000000	NE
Rv2934	ppsD	PHENOLPTHIOCEROL SYNTHESIS TYPE-I POLYKETIDE SYNTHASE PPSD 	42	56	3	60	0.000000	NE
Rv2935	ppsE	PHENOLPTHIOCEROL SYNTHESIS TYPE-I POLYKETIDE SYNTHASE PPSE 	52	63	2	14	0.000000	NE
Rv2936	drrA	PROBABLE DAUNORUBICIN-DIM-TRANSPORT ATP-BINDING PROTEIN ABC TRANSPORTER DRRA 	13	17	1	2	0.000000	NE
Rv2937	drrB	PROBABLE DAUNORUBICIN-DIM-TRANSPORT INTEGRAL MEMBRANE PROTEIN ABC TRANSPORTER DRRB 	12	21	4	143	0.000000	NE
Rv2938	drrC	PROBABLE DAUNORUBICIN-DIM-TRANSPORT INTEGRAL MEMBRANE PROTEIN ABC TRANSPORTER DRRC 	21	24	1	2	0.000000	NE
Rv2939	papA5	acyltransferase PapA5 	20	26	3	74	0.000000	NE
Rv2940c	mas	PROBABLE MULTIFUNCTIONAL MYCOCEROSIC ACID SYNTHASE MEMBRANE-ASSOCIATED MAS 	59	72	2	67	0.000000	NE
Rv2941	fadD28	acyl-CoA synthetase 	28	42	4	73	0.000000	NE
Rv2942	mmpL7	CONSERVED TRANSMEMBRANE TRANSPORT PROTEIN MMPL7 	28	39	3	157	0.000000	NE
Rv2943	-	IS1533 transposase 	9	10	1	2	0.000000	NE
Rv2943A	-	POSSIBLE TRANSPOSASE 	4	6	2	65	0.000000	NE
Rv2944	-	IS1533 transposase 	5	10	2	65	0.000000	NE
Rv2945c	lppX	PROBABLE CONSERVED LIPOPROTEIN LPPX 	9	10	1	2	0.000000	NE
Rv2946c	pks1	PROBABLE POLYKETIDE SYNTHASE PKS1 	34	44	2	108	0.000000	NE
Rv2947c	pks15	PROBABLE POLYKETIDE SYNTHASE PKS15 	15	18	1	2	0.000000	NE
Rv2948c	fadD22	acyl-CoA synthetase 	33	44	3	72	0.000000	NE
Rv2949c	-	hypothetical protein Rv2949c 	8	20	8	219	0.020900	NE
Rv2950c	fadD29	acyl-CoA synthetase 	25	36	3	23	0.000000	NE
Rv2951c	-	POSSIBLE OXIDOREDUCTASE 	18	23	2	47	0.000000	NE
Rv2952	-	POSSIBLE METHYLTRANSFERASE (METHYLASE) 	9	14	2	168	0.000000	NE
Rv2953	-	hypothetical protein Rv2953 	13	23	5	66	0.000000	NE
Rv2954c	-	hypothetical protein Rv2954c 	10	13	2	34	0.000000	NE
Rv2955c	-	hypothetical protein Rv2955c 	15	16	1	2	0.000000	NE
Rv2956	-	hypothetical protein Rv2956 	5	17	3	89	0.000000	NE
Rv2957	-	POSSIBLE GLYCOSYL TRANSFERASE 	12	15	2	31	0.000000	NE
Rv2958c	-	POSSIBLE GLYCOSYL TRANSFERASE 	23	24	1	2	0.000000	NE
Rv2959c	-	POSSIBLE METHYLTRANSFERASE (METHYLASE) 	10	28	5	104	0.000000	NE
Rv2960c	-	hypothetical protein Rv2960c 	7	7	0	0	0.000000	NE
Rv2961	-	PROBABLE TRANSPOSASE 	5	7	1	2	0.000000	NE
Rv2962c	-	POSSIBLE GLYCOSYL TRANSFERASE 	14	18	2	43	0.000000	NE
Rv2963	-	PROBABLE INTEGRAL MEMBRANE PROTEIN 	19	24	2	25	0.000000	NE
Rv2964	purU	PROBABLE FORMYLTETRAHYDROFOLATE DEFORMYLASE PURU (FORMYL-FH(4) HYDROLASE) 	12	17	2	223	0.000000	NE
Rv2965c	coaD	phosphopantetheine adenylyltransferase 	0	3	3	322	0.928000	U
Rv2966c	-	POSSIBLE METHYLTRANSFERASE (METHYLASE) 	5	7	2	79	0.000000	NE
Rv2967c	pca	pyruvate carboxylase 	17	59	8	184	0.000000	NE
Rv2968c	-	PROBABLE CONSERVED INTEGRAL MEMBRANE PROTEIN 	0	10	10	520	0.999600	E
Rv2969c	-	POSSIBLE CONSERVED MEMBRANE OR SECRETED PROTEIN 	0	10	10	548	0.999100	E
Rv2970A	-	hypothetical protein Rv2970A 	2	3	1	2	-1.000000	S
Rv2970c	lipN	PROBABLE LIPASE/ESTERASE LIPN 	14	16	2	37	0.000000	NE
Rv2971	-	PROBABLE OXIDOREDUCTASE 	0	13	13	588	1.000000	E
Rv2972c	-	POSSIBLE CONSERVED MEMBRANE OR EXPORTED PROTEIN 	9	11	2	111	0.000000	NE
Rv2973c	recG	PROBABLE ATP-DEPENDENT DNA HELICASE RECG 	13	24	8	752	0.957700	U
Rv2974c	-	CONSERVED HYPOTHETICAL ALANINE RICH PROTEIN 	15	19	2	17	0.000000	NE
Rv2975c	-	hypothetical protein Rv2975c 	1	2	1	2	-1.000000	S
Rv2976c	ung	uracil-DNA glycosylase 	3	8	3	86	0.000000	NE
Rv2977c	thiL	thiamine monophosphate kinase 	0	7	7	841	0.992100	E
Rv2978c	-	PROBABLE TRANSPOSASE 	4	11	5	261	0.017300	NE
Rv2979c	-	PROBABLE RESOLVASE 	6	7	1	2	0.000000	NE
Rv2980	-	POSSIBLE CONSERVED SECRETED PROTEIN 	0	6	6	443	0.976500	U
Rv2981c	ddl	D-alanyl-alanine synthetase A 	0	13	13	915	1.000000	E
Rv2982c	gpsA	NAD(P)H-dependent glycerol-3-phosphate dehydrogenase 	10	11	1	2	0.000000	NE
Rv2983	-	CONSERVED HYPOTHETICAL ALANINE RICH PROTEIN 	1	5	3	251	0.010000	NE
Rv2984	ppk	polyphosphate kinase 	0	30	30	1916	1.000000	E
Rv2985	mutT1	POSSIBLE HYDROLASE MUTT1 	9	15	3	133	0.000000	NE
Rv2986c	hupB	PROBABLE DNA-BINDING PROTEIN HU HOMOLOG HUPB (HISTONE-LIKE PROTEIN) (HLP) (21-KDA LAMININ-2-BINDING PROTEIN) 	0	8	8	492	0.997000	E
Rv2987c	leuD	isopropylmalate isomerase small subunit 	0	8	8	406	0.998000	E
Rv2988c	leuC	isopropylmalate isomerase large subunit 	0	12	12	1071	0.999900	E
Rv2989	-	PROBABLE TRANSCRIPTIONAL REGULATORY PROTEIN 	2	6	2	67	0.000000	NE
Rv2990c	-	hypothetical protein Rv2990c 	12	17	2	89	0.000000	NE
Rv2991	-	hypothetical protein Rv2991 	3	5	1	2	0.000000	NE
Rv2992c	gltX	glutamyl-tRNA synthetase 	0	19	19	1201	1.000000	E
Rv2993c	-	POSSIBLE 2-HYDROXYHEPTA-2,4-DIENE-1,7-DIOATE ISOMERASE (HHDD ISOMERASE) 	2	8	2	61	0.000000	NE
Rv2994	-	PROBABLE CONSERVED INTEGRAL MEMBRANE PROTEIN 	13	19	3	151	0.000000	NE
Rv2995c	leuB	3-isopropylmalate dehydrogenase 	0	9	9	777	0.999000	E
Rv2996c	serA1	PROBABLE D-3-PHOSPHOGLYCERATE DEHYDROGENASE SERA1 (PGDH) 	0	10	10	1034	0.999800	E
Rv2997	-	POSSIBLE ALANINE RICH DEHYDROGENASE 	9	16	3	47	0.000000	NE
Rv2998	-	hypothetical protein Rv2998 	5	5	0	0	0.000000	NE
Rv2998A	-	hypothetical protein Rv2998A 	0	1	1	2	-1.000000	S
Rv2999	lppY	PROBABLE CONSERVED LIPOPROTEIN LPPY 	4	11	4	250	0.003800	NE
Rv3000	-	POSSIBLE CONSERVED TRANSMEMBRANE PROTEIN 	5	8	1	2	0.000000	NE
Rv3001c	ilvC	ketol-acid reductoisomerase 	0	12	12	784	0.999900	E
Rv3002c	ilvH	acetolactate synthase 3 regulatory subunit 	0	4	4	84	-1.000000	S
Rv3003c	ilvB1	acetolactate synthase 1 catalytic subunit 	0	15	15	1461	1.000000	E
Rv3004	cfp6	LOW MOLECULAR WEIGHT PROTEIN ANTIGEN 6 (CFP-6) 	1	3	1	2	0.000000	NE
Rv3005c	-	hypothetical protein Rv3005c 	15	20	1	2	0.000000	NE
Rv3006	lppZ	PROBABLE CONSERVED LIPOPROTEIN LPPZ 	0	16	16	926	1.000000	E
Rv3007c	-	POSSIBLE OXIDOREDUCTASE 	6	8	1	2	0.000000	NE
Rv3008	-	hypothetical protein Rv3008 	14	15	1	2	0.000000	NE
Rv3009c	gatB	aspartyl/glutamyl-tRNA amidotransferase subunit B 	0	17	17	887	1.000000	E
Rv3010c	pfkA	6-phosphofructokinase 	5	8	2	229	0.000100	NE
Rv3011c	gatA	aspartyl/glutamyl-tRNA amidotransferase subunit A 	0	20	20	1272	1.000000	E
Rv3012c	gatC	aspartyl/glutamyl-tRNA amidotransferase subunit C 	0	0	0	0	-1.000000	S
Rv3013	-	hypothetical protein Rv3013 	4	4	0	0	0.000000	NE
Rv3014c	ligA	NAD-dependent DNA ligase LigA 	0	10	10	1604	1.000000	E
Rv3015c	-	hypothetical protein Rv3015c 	6	9	2	188	0.000000	NE
Rv3016	lpqA	PROBABLE LIPOPROTEIN LPQA 	9	10	1	2	0.000000	NE
Rv3017c	esxQ	ESAT-6 LIKE PROTEIN ESXQ (TB12.9) (ESAT-6 LIKE PROTEIN 8) 	6	8	1	2	0.000000	NE
Rv3018A	PE27A	PE FAMILY PROTEIN 	0	0	0	0	-1.000000	S
Rv3018c	PPE46	PPE FAMILY PROTEIN 	7	21	6	74	0.000000	NE
Rv3019c	esxR	SECRETED ESAT-6 LIKE PROTEIN ESXR (TB10.3) (ESAT-6 LIKE PROTEIN 9) 	5	8	3	79	0.000200	NE
Rv3020c	esxS	ESAT-6 LIKE PROTEIN ESXS 	3	7	2	14	0.000000	NE
Rv3021c	PPE47	PPE FAMILY PROTEIN 	1	17	14	225	0.997900	E
Rv3022A	PE29	PE FAMILY PROTEIN 	5	6	1	2	0.000000	NE
Rv3022c	PPE48	PPE FAMILY PROTEIN 	0	0	0	0	-1.000000	S
Rv3023c	-	PROBABLE TRANSPOSASE 	0	2	2	44	-1.000000	S
Rv3024c	trmU	tRNA (5-methylaminomethyl-2-thiouridylate)-methyltransferase 	1	13	7	450	0.937300	U
Rv3025c	iscS	PROBABLE CYSTEINE DESULFURASE ISCS (NIFS PROTEIN HOMOLOG) (NITROGENASE METALLOCLUSTERS BIOSYNTHESIS PROTEIN NIFS) 	0	15	15	836	1.000000	E
Rv3026c	-	hypothetical protein Rv3026c 	7	10	2	35	0.000000	NE
Rv3027c	-	hypothetical protein Rv3027c 	11	17	2	17	0.000000	NE
Rv3028c	fixB	PROBABLE ELECTRON TRANSFER FLAVOPROTEIN (ALPHA-SUBUNIT) FIXB (ALPHA-ETF) (ELECTRON TRANSFER FLAVOPROTEIN LARGE SUBUNIT) (ETFLS) 	0	9	9	738	0.998200	E
Rv3029c	fixA	PROBABLE ELECTRON TRANSFER FLAVOPROTEIN (BETA-SUBUNIT) FIXA (BETA-ETF) (ELECTRON TRANSFER FLAVOPROTEIN SMALL SUBUNIT) (ETFSS) 	0	6	6	480	0.974500	U
Rv3030	-	hypothetical protein Rv3030 	1	10	9	585	0.997400	E
Rv3031	-	hypothetical protein Rv3031 	0	20	20	1325	1.000000	E
Rv3032	-	POSSIBLE TRANSFERASE 	0	9	9	1084	0.999600	E
Rv3033	-	hypothetical protein Rv3033 	2	3	1	2	0.000000	NE
Rv3034c	-	POSSIBLE TRANSFERASE 	2	12	9	488	0.996900	E
Rv3035	-	hypothetical protein Rv3035 	0	15	15	837	1.000000	E
Rv3036c	TB22.2	PROBABLE CONSERVED SECRETED PROTEIN TB22.2 	11	14	1	2	0.000000	NE
Rv3037c	-	hypothetical protein Rv3037c 	11	14	2	13	0.000000	NE
Rv3038c	-	hypothetical protein Rv3038c 	0	10	10	511	0.999200	E
Rv3039c	echA17	enoyl-CoA hydratase 	2	10	8	505	0.990900	E
Rv3040c	-	hypothetical protein Rv3040c 	8	11	2	75	0.000000	NE
Rv3041c	-	PROBABLE CONSERVED ATP-BINDING PROTEIN ABC TRANSPORTER 	4	8	2	163	0.000000	NE
Rv3042c	serB2	phosphoserine phosphatase 	0	11	11	945	0.999800	E
Rv3043c	ctaD	PROBABLE CYTOCHROME C OXIDASE POLYPEPTIDE I CTAD (CYTOCHROME AA3 SUBUNIT 1) 	0	22	22	1409	1.000000	E
Rv3044	fecB	PROBABLE FEIII-DICITRATE-BINDING PERIPLASMIC LIPOPROTEIN FECB 	0	15	15	941	1.000000	E
Rv3045	adhC	PROBABLE NADP-DEPENDENT ALCOHOL DEHYDROGENASE ADHC 	13	18	2	40	0.000000	NE
Rv3046c	-	hypothetical protein Rv3046c 	1	2	1	2	-1.000000	S
Rv3047c	-	hypothetical protein Rv3047c 	4	5	1	2	0.000000	NE
Rv3048c	nrdF	ribonucleotide-diphosphate reductase subunit beta 	0	21	21	748	1.000000	E
Rv3049c	-	PROBABLE MONOOXYGENASE 	25	29	2	56	0.000000	NE
Rv3050c	-	PROBABLE TRANSCRIPTIONAL REGULATORY PROTEIN (PROBABLY ASNC-FAMILY) 	3	7	3	83	0.000000	NE
Rv3051c	nrdE	ribonucleotide-diphosphate reductase subunit alpha 	0	50	50	1779	1.000000	E
Rv3052c	nrdI	ribonucleotide reductase stimulatory protein 	0	13	13	317	1.000000	E
Rv3053c	nrdH	PROBABLE GLUTAREDOXIN ELECTRON TRANSPORT COMPONENT OF NRDEF (GLUTAREDOXIN-LIKE PROTEIN) NRDH 	0	8	8	132	-1.000000	S
Rv3054c	-	hypothetical protein Rv3054c 	5	5	0	0	0.000000	NE
Rv3055	-	POSSIBLE TRANSCRIPTIONAL REGULATORY PROTEIN (PROBABLY TETR-FAMILY) 	5	7	2	8	0.000000	NE
Rv3056	dinP	DNA polymerase IV 	15	18	1	2	0.000000	NE
Rv3057c	-	short chain dehydrogenase 	13	16	2	31	0.000000	NE
Rv3058c	-	POSSIBLE TRANSCRIPTIONAL REGULATORY PROTEIN (PROBABLY TETR-FAMILY) 	6	9	2	22	0.000000	NE
Rv3059	cyp136	PROBABLE CYTOCHROME P450 136 CYP136 	20	22	1	2	0.000000	NE
Rv3060c	-	PROBABLE TRANSCRIPTIONAL REGULATORY PROTEIN (PROBABLY GNTR-FAMILY) 	14	24	5	288	0.098300	U
Rv3061c	fadE22	PROBABLE ACYL-CoA DEHYDROGENASE FADE22 	15	21	3	31	0.000000	NE
Rv3062	ligB	ATP-dependent DNA ligase 	12	18	2	34	0.000000	NE
Rv3063	cstA	PROBABLE CARBON STARVATION PROTEIN A HOMOLOG CSTA 	25	29	2	153	0.000000	NE
Rv3064c	-	PROBABLE CONSERVED INTEGRAL MEMBRANE PROTEIN 	9	9	0	0	0.000000	NE
Rv3065	mmr	MULTIDRUGS-TRANSPORT INTEGRAL MEMBRANE PROTEIN MMR 	6	6	0	0	-1.000000	S
Rv3066	-	PROBABLE TRANSCRIPTIONAL REGULATORY PROTEIN (PROBABLY DEOR-FAMILY) 	3	10	4	96	0.000000	NE
Rv3067	-	hypothetical protein Rv3067 	5	8	2	35	0.000000	NE
Rv3068c	pgmA	phosphoglucomutase 	24	29	2	17	0.000000	NE
Rv3069	ccrB	camphor resistance protein CrcB 	3	4	1	2	0.000000	NE
Rv3070	ccrB	camphor resistance protein CrcB 	6	8	1	2	0.000000	NE
Rv3071	-	hypothetical protein Rv3071 	10	13	1	2	0.000000	NE
Rv3072c	-	hypothetical protein Rv3072c 	8	9	1	2	0.000000	NE
Rv3073c	-	hypothetical protein Rv3073c 	4	4	0	0	0.000000	NE
Rv3074	-	hypothetical protein Rv3074 	9	14	2	43	0.000000	NE
Rv3075c	-	hypothetical protein Rv3075c 	5	12	3	303	0.094800	U
Rv3076	-	hypothetical protein Rv3076 	3	5	1	2	0.000000	NE
Rv3077	-	POSSIBLE HYDROLASE 	26	34	3	91	0.000000	NE
Rv3078	hab	PROBABLE HYDROXYLAMINOBENZENE MUTASE HAB 	4	5	1	2	0.000000	NE
Rv3079c	-	hypothetical protein Rv3079c 	10	15	3	151	0.000000	NE
Rv3080c	pknK	PROBABLE SERINE/THREONINE-PROTEIN KINASE TRANSCRIPTIONAL REGULATORY PROTEIN PKNK (PROTEIN KINASE K) (STPK K) 	18	26	2	36	0.000000	NE
Rv3081	-	hypothetical protein Rv3081 	8	16	2	28	0.000000	NE
Rv3082c	virS	VIRULENCE-REGULATING TRANSCRIPTIONAL REGULATOR VIRS (ARAC/XYLS FAMILY) 	8	16	3	66	0.000000	NE
Rv3083	-	PROBABLE MONOOXYGENASE (HYDROXYLASE) 	22	25	1	2	0.000000	NE
Rv3084	lipR	PROBABLE ACETYL-HYDROLASE/ESTERASE LIPR 	8	11	1	2	0.000000	NE
Rv3085	-	PROBABLE SHORT-CHAIN TYPE DEHYDROGENASE/REDUCTASE 	3	4	1	2	0.000000	NE
Rv3086	adhD	PROBABLE ZINC-TYPE ALCOHOL DEHYDROGENASE ADHD (ALDEHYDE REDUCTASE) 	9	9	0	0	0.000000	NE
Rv3087	-	hypothetical protein Rv3087 	12	12	0	0	0.000000	NE
Rv3088	-	hypothetical protein Rv3088 	10	13	1	2	0.000000	NE
Rv3089	fadD13	PROBABLE CHAIN-FATTY-ACID-CoA LIGASE FADD13 (FATTY-ACYL-CoA SYNTHETASE) 	14	20	2	21	0.000000	NE
Rv3090	-	HYPOTHETICAL ALANINE AND VALINE RICH PROTEIN 	6	7	1	2	0.000000	NE
Rv3091	-	hypothetical protein Rv3091 	14	15	1	2	0.000000	NE
Rv3092c	-	PROBABLE CONSERVED INTEGRAL MEMBRANE PROTEIN 	8	9	1	2	0.000000	NE
Rv3093c	-	HYPOTHETICAL OXIDOREDUCTASE 	8	13	3	83	0.000000	NE
Rv3094c	-	hypothetical protein Rv3094c 	7	10	2	50	0.000000	NE
Rv3095	-	HYPOTHETICAL TRANSCRIPTIONAL REGULATORY PROTEIN 	6	7	1	2	0.000000	NE
Rv3096	-	hypothetical protein Rv3096 	13	15	1	2	0.000000	NE
Rv3097c	PE_PGRS63	PE-PGRS FAMILY PROTEIN, PROBABLY TRIACYLGLYCEROL LIPASE (ESTERASE/LIPASE) (TRIGLYCERIDE LIPASE) (TRIBUTYRASE) 	20	25	1	2	0.000000	NE
Rv3098c	-	hypothetical protein Rv3098c 	7	8	1	2	0.000000	NE
Rv3099c	-	hypothetical protein Rv3099c 	3	5	2	22	0.000000	NE
Rv3100c	smpB	SsrA-binding protein 	0	3	3	278	0.966400	U
Rv3101c	ftsX	PUTATIVE CELL DIVISION PROTEIN FTSX (SEPTATION COMPONENT-TRANSPORT INTEGRAL MEMBRANE PROTEIN ABC TRANSPORTER) 	0	14	14	681	0.999900	E
Rv3102c	ftsE	PUTATIVE CELL DIVISION ATP-BINDING PROTEIN FTSE (SEPTATION COMPONENT-TRANSPORT ATP-BINDING PROTEIN ABC TRANSPORTER) 	0	6	6	428	0.979800	U
Rv3103c	-	HYPOTHETICAL PROLINE-RICH PROTEIN 	6	7	1	2	0.000000	NE
Rv3104c	-	POSSIBLE CONSERVED TRANSMEMBRANE PROTEIN 	5	9	2	55	0.000000	NE
Rv3105c	prfB	peptide chain release factor 2 	0	15	15	811	0.999900	E
Rv3106	fprA	NADPH:ADRENODOXIN OXIDOREDUCTASE FPRA (NADPH-FERREDOXIN REDUCTASE) 	11	16	3	41	0.000000	NE
Rv3107c	agpS	POSSIBLE ALKYLDIHYDROXYACETONEPHOSPHATE SYNTHASE AGPS (ALKYL-DHAP SYNTHASE) (ALKYLGLYCERONE-PHOSPHATE SYNTHASE) 	16	21	2	28	0.000000	NE
Rv3108	-	hypothetical protein Rv3108 	3	6	2	43	0.000000	NE
Rv3109	moaA1	PROBABLE MOLYBDENUM COFACTOR BIOSYNTHESIS PROTEIN A MOAA1 	5	34	13	370	0.999700	E
Rv3110	moaB1	PROBABLE PTERIN-4-ALPHA-CARBINOLAMINE DEHYDRATASE MOAB1 (PHS) (4-ALPHA-HYDROXY-TETRAHYDROPTERIN DEHYDRATASE) (PTERIN-4-A-CARBINOLAMINE DEHYDRATASE) (PHENYLALANINE HYDROXYLASE-STIMULATING PROTEIN) (PHS) (PTERIN CARBINOLAMINE DEHYDRATASE) (PCD) 	3	9	6	102	0.000000	NE
Rv3111	moaC	molybdenum cofactor biosynthesis protein C 	5	13	7	238	0.084100	U
Rv3112	moaD1	PROBABLE MOLYBDENUM COFACTOR BIOSYNTHESIS PROTEIN D MOAD1 (MOLYBDOPTERIN CONVERTING FACTOR SMALL SUBUNIT) (MOLYBDOPTERIN 	0	6	6	219	0.998100	E
Rv3113	-	POSSIBLE PHOSPHATASE 	1	7	4	49	0.000000	NE
Rv3114	-	hypothetical protein Rv3114 	4	8	2	93	0.000000	NE
Rv3115	-	PROBABLE TRANSPOSASE 	0	2	2	44	-1.000000	S
Rv3116	moeB2	PROBABLE MOLYBDENUM COFACTOR BIOSYNTHESIS PROTEIN MOEB2 (MPT-SYNTHASE SULFURYLASE) (MOLYBDOPTERIN SYNTHASE SULPHURYLASE) 	18	25	2	83	0.000000	NE
Rv3117	cysA3	PROBABLE THIOSULFATE SULFURTRANSFERASE CYSA3 (RHODANESE-LIKE PROTEIN) (THIOSULFATE CYANIDE TRANSSULFURASE) (THIOSULFATE THIOTRANSFERASE) 	1	1	0	0	-1.000000	S
Rv3118	sseC1	CONSERVED HYPOTHETICAL PROTEIN SSEC1 	1	1	0	0	-1.000000	S
Rv3119	moaE1	PROBABLE MOLYBDENUM COFACTOR BIOSYNTHESIS PROTEIN E MOAE1 (MOLYBDOPTERIN CONVERTING FACTOR LARGE SUBUNIT) (MOLYBDOPTERIN 	10	10	0	0	0.000000	NE
Rv3120	-	hypothetical protein Rv3120 	6	9	2	45	0.000000	NE
Rv3121	cyp141	PROBABLE CYTOCHROME P450 141 CYP141 	12	23	6	149	0.000000	NE
Rv3122	-	hypothetical protein Rv3122 	4	5	1	2	0.000000	NE
Rv3123	-	hypothetical protein Rv3123 	3	4	1	2	0.000000	NE
Rv3124	-	PROBABLE TRANSCRIPTIONAL REGULATORY PROTEIN 	11	27	16	363	1.000000	E
Rv3125c	PPE49	PPE FAMILY PROTEIN 	15	21	3	200	0.000000	NE
Rv3126c	-	hypothetical protein Rv3126c 	0	2	2	72	-1.000000	S
Rv3127	-	hypothetical protein Rv3127 	5	16	5	181	0.000000	NE
Rv3129	-	hypothetical protein Rv3129 	2	4	2	22	0.000000	NE
Rv3130c	-	hypothetical protein Rv3130c 	15	24	3	101	0.000000	NE
Rv3131	-	hypothetical protein Rv3131 	6	14	3	94	0.000000	NE
Rv3132c	devS	TWO COMPONENT SENSOR HISTIDINE KINASE DEVS 	13	29	4	103	0.000000	NE
Rv3133c	devR	TWO COMPONENT TRANSCRIPTIONAL REGULATORY PROTEIN DEVR (PROBABLY LUXR/UHPA-FAMILY) 	7	11	2	12	0.000000	NE
Rv3134c	-	hypothetical protein Rv3134c 	4	5	1	2	0.000000	NE
Rv3135	PPE50	PPE FAMILY PROTEIN 	7	7	0	0	0.000000	NE
Rv3136	PPE51	PPE FAMILY PROTEIN 	8	17	3	221	0.000000	NE
Rv3137	-	PROBABLE MONOPHOSPHATASE 	0	7	7	389	0.994000	E
Rv3138	pflA	PROBABLE PYRUVATE FORMATE LYASE ACTIVATING PROTEIN PFLA (FORMATE ACETYLTRANSFERASE ACTIVATING ENZYME) (	17	21	1	2	0.000000	NE
Rv3139	fadE24	PROBABLE ACYL-CoA DEHYDROGENASE FADE24 	9	20	4	181	0.000000	NE
Rv3140	fadE23	PROBABLE ACYL-CoA DEHYDROGENASE FADE23 	7	18	7	260	0.113900	U
Rv3141	fadB4	PROBABLE NADPH QUINONE OXIDOREDUCTASE FADB4 (NADPH:QUINONE REDUCTASE) (ZETA-CRYSTALLIN) 	9	13	2	41	0.000000	NE
Rv3142c	-	hypothetical protein Rv3142c 	8	10	1	2	0.000000	NE
Rv3143	-	PROBABLE RESPONSE REGULATOR 	2	4	1	2	-1.000000	S
Rv3144c	PPE52	PPE-FAMILY PROTEIN 	12	15	1	2	0.000000	NE
Rv3145	nuoA	NADH dehydrogenase subunit A 	5	10	3	60	0.000000	NE
Rv3146	nuoB	NADH dehydrogenase subunit B 	5	9	2	20	0.000000	NE
Rv3147	nuoC	NADH dehydrogenase subunit C 	5	12	3	131	0.000000	NE
Rv3148	nuoD	NADH dehydrogenase subunit D 	3	22	9	410	0.983600	U
Rv3149	nuoE	NADH dehydrogenase subunit E 	5	9	2	162	0.000000	NE
Rv3150	nuoF	PROBABLE NADH DEHYDROGENASE I (CHAIN F) NUOF (NADH-UBIQUINONE OXIDOREDUCTASE CHAIN F) 	7	25	7	305	0.716700	U
Rv3151	nuoG	NADH dehydrogenase subunit G 	12	29	6	489	0.499100	U
Rv3152	nuoH	NADH dehydrogenase subunit H 	8	25	6	177	0.000000	NE
Rv3153	nuoI	NADH dehydrogenase subunit I 	10	22	6	118	0.000000	NE
Rv3154	nuoJ	NADH dehydrogenase subunit J 	8	9	1	2	0.000000	NE
Rv3155	nuoK	NADH dehydrogenase subunit K 	2	5	2	131	0.000100	NE
Rv3156	nuoL	NADH dehydrogenase subunit L 	14	29	5	405	0.244400	U
Rv3157	nuoM	NADH dehydrogenase subunit M 	7	31	15	831	1.000000	E
Rv3158	nuoN	NADH dehydrogenase subunit N 	22	30	2	37	0.000000	NE
Rv3159c	PPE53	PPE FAMILY PROTEIN 	12	23	4	293	0.038400	U
Rv3160c	-	POSSIBLE TRANSCRIPTIONAL REGULATORY PROTEIN (PROBABLY TETR-FAMILY) 	3	7	2	122	0.000000	NE
Rv3161c	-	POSSIBLE DIOXYGENASE 	10	19	4	132	0.000000	NE
Rv3162c	-	POSSIBLE INTEGRAL MEMBRANE PROTEIN 	6	6	0	0	0.000000	NE
Rv3163c	-	POSSIBLE CONSERVED SECRETED PROTEIN 	8	14	4	309	0.169700	U
Rv3164c	moxR3	PROBABLE METHANOL DEHYDROGENASE TRANSCRIPTIONAL REGULATORY PROTEIN MOXR3 	3	10	4	206	0.000100	NE
Rv3165c	-	hypothetical protein Rv3165c 	1	2	1	2	-1.000000	S
Rv3166c	-	hypothetical protein Rv3166c 	5	10	3	147	0.000000	NE
Rv3167c	-	PROBABLE TRANSCRIPTIONAL REGULATORY PROTEIN (PROBABLY TETR-FAMILY) 	6	9	1	2	0.000000	NE
Rv3168	-	hypothetical protein Rv3168 	5	18	7	140	0.000000	NE
Rv3169	-	hypothetical protein Rv3169 	9	15	2	22	0.000000	NE
Rv3170	aofH	PROBABLE FLAVIN-CONTAINING MONOAMINE OXIDASE AOFH (AMINE OXIDASE) (MAO) 	8	16	7	288	0.633500	U
Rv3171c	hpx	POSSIBLE NON-HEME HALOPEROXIDASE HPX 	7	12	2	65	0.000000	NE
Rv3172c	-	hypothetical protein Rv3172c 	10	15	1	2	0.000000	NE
Rv3173c	-	PROBABLE TRANSCRIPTIONAL REGULATORY PROTEIN (PROBABLY TETR/ACRR-FAMILY) 	2	7	4	58	0.000000	NE
Rv3174	-	short chain dehydrogenase 	5	10	2	29	0.000000	NE
Rv3175	-	amidase 	13	17	2	100	0.000000	NE
Rv3176c	mesT	PROBABLE EPOXIDE HYDROLASE MEST (EPOXIDE HYDRATASE) (ARENE-OXIDE HYDRATASE) 	9	13	2	31	0.000000	NE
Rv3177	-	POSSIBLE PEROXIDASE (NON-HAEM PEROXIDASE) 	3	7	2	38	0.000000	NE
Rv3178	-	hypothetical protein Rv3178 	4	7	2	57	0.000000	NE
Rv3179	-	hypothetical protein Rv3179 	13	13	0	0	0.000000	NE
Rv3180c	-	HYPOTHETICAL ALANINE RICH PROTEIN 	4	5	1	2	0.000000	NE
Rv3181c	-	hypothetical protein Rv3181c 	3	6	3	29	0.000000	NE
Rv3182	-	hypothetical protein Rv3182 	1	1	0	0	-1.000000	S
Rv3183	-	POSSIBLE TRANSCRIPTIONAL REGULATORY PROTEIN 	1	3	1	2	0.000000	NE
Rv3184	-	PROBABLE TRANSPOSASE 	0	0	0	0	-1.000000	S
Rv3185	-	PROBABLE TRANSPOSASE 	0	0	0	0	-1.000000	S
Rv3186	-	PROBABLE TRANSPOSASE 	0	0	0	0	-1.000000	S
Rv3187	-	PROBABLE TRANSPOSASE 	0	0	0	0	-1.000000	S
Rv3188	-	hypothetical protein Rv3188 	5	6	1	2	0.000000	NE
Rv3189	-	hypothetical protein Rv3189 	8	8	0	0	0.000000	NE
Rv3190c	-	hypothetical protein Rv3190c 	15	20	3	76	0.000000	NE
Rv3191c	-	PROBABLE TRANSPOSASE 	12	15	2	10	0.000000	NE
Rv3192	-	CONSERVED HYPOTHETICAL ALANINE AND PROLINE-RICH PROTEIN 	3	4	1	2	-1.000000	S
Rv3193c	-	hypothetical protein Rv3193c 	7	79	21	704	1.000000	E
Rv3194c	-	POSSIBLE CONSERVED SECRETED PROTEIN 	8	12	1	2	0.000000	NE
Rv3195	-	hypothetical protein Rv3195 	13	15	1	2	0.000000	NE
Rv3196	-	hypothetical protein Rv3196 	8	9	1	2	0.000000	NE
Rv3196A	-	hypothetical protein Rv3196A 	1	1	0	0	-1.000000	S
Rv3197	-	PROBABLE CONSERVED ATP-BINDING PROTEIN ABC TRANSPORTER 	14	18	1	2	0.000000	NE
Rv3197A	whiB7	PROBABLE TRANSCRIPTIONAL REGULATORY PROTEIN WHIB-LIKE WHIB7 	3	3	0	0	-1.000000	S
Rv3198A	-	POSSIBLE GLUTAREDOXIN PROTEIN 	5	6	1	2	0.000000	NE
Rv3198c	uvrD2	PROBABLE ATP-DEPENDENT DNA HELICASE II UVRD2 	2	30	28	1380	1.000000	E
Rv3199c	nudC	NADH pyrophosphatase 	7	7	0	0	0.000000	NE
Rv3200c	-	POSSIBLE TRANSMEMBRANE CATION TRANSPORTER 	7	13	2	58	0.000000	NE
Rv3201c	-	PROBABLE ATP-DEPENDENT DNA HELICASE 	24	38	5	420	0.112600	U
Rv3202c	-	POSSIBLE ATP-DEPENDENT DNA HELICASE 	18	27	6	537	0.432600	U
Rv3203	lipV	POSSIBLE LIPASE LIPV 	9	12	1	2	0.000000	NE
Rv3204	-	POSSIBLE DNA-METHYLTRANSFERASE (MODIFICATION METHYLASE) 	3	4	1	2	0.000000	NE
Rv3205c	-	hypothetical protein Rv3205c 	2	10	3	93	0.000000	NE
Rv3206c	moeB1	molybdopterin biosynthesis-like protein MoeZ 	0	22	22	1058	1.000000	E
Rv3207c	-	hypothetical protein Rv3207c 	8	14	3	112	0.000000	NE
Rv3208	-	PROBABLE TRANSCRIPTIONAL REGULATORY PROTEIN (PROBABLY TETR-FAMILY) 	0	9	9	416	0.998300	E
Rv3208A	TB9.4	hypothetical protein Rv3208A 	3	4	1	2	0.000000	NE
Rv3209	-	CONSERVED HYPOTHETICAL THREONIN AND PROLINE RICH PROTEIN 	7	9	1	2	0.000000	NE
Rv3210c	-	hypothetical protein Rv3210c 	0	10	10	511	0.999600	E
Rv3211	rhlE	PROBABLE ATP-DEPENDENT RNA HELICASE RHLE 	9	21	9	422	0.981400	U
Rv3212	-	CONSERVED HYPOTHETICAL ALANINE VALINE RICH PROTEIN 	0	18	18	878	1.000000	E
Rv3213c	-	POSSIBLE SOJ/PARA-RELATED PROTEIN 	6	8	2	78	0.000000	NE
Rv3214	gpm2	POSSIBLE PHOSPHOGLYCERATE MUTASE GPM2 (PHOSPHOGLYCEROMUTASE) (PGAM) (BPG-DEPENDENT PGAM) 	3	10	3	63	0.000000	NE
Rv3215	entC	isochorismate synthase 	0	15	15	877	0.999900	E
Rv3216	-	POSSIBLE ACETYLTRANSFERASE 	4	6	1	2	0.000000	NE
Rv3217c	-	PROBABLE CONSERVED INTEGRAL MEMBRANE PROTEIN 	3	3	0	0	0.000000	NE
Rv3218	-	hypothetical protein Rv3218 	14	17	1	2	0.000000	NE
Rv3219	whiB1	PROBABLE TRANSCRIPTIONAL REGULATORY PROTEIN WHIB-LIKE WHIB1 	0	3	3	99	-1.000000	S
Rv3220c	-	PROBABLE TWO COMPONENT SENSOR KINASE 	18	19	1	2	0.000000	NE
Rv3221A	-	POSSIBLE ANTI-SIGMA FACTOR 	0	2	2	90	-1.000000	S
Rv3221c	TB7.3	hypothetical protein Rv3221c 	0	2	2	36	-1.000000	S
Rv3222c	-	hypothetical protein Rv3222c 	0	7	7	424	0.989800	U
Rv3223c	sigH	RNA polymerase sigma factor RpoE 	9	14	2	24	0.000000	NE
Rv3224	-	short chain dehydrogenase 	12	15	2	161	0.000000	NE
Rv3224A	-	hypothetical protein Rv3224A 	2	3	1	2	-1.000000	S
Rv3224B	-	hypothetical protein Rv3224B 	3	3	0	0	-1.000000	S
Rv3225c	-	POSSIBLE TRANSFERASE 	21	23	1	2	0.000000	NE
Rv3226c	-	hypothetical protein Rv3226c 	6	6	0	0	0.000000	NE
Rv3227	aroA	3-phosphoshikimate 1-carboxyvinyltransferase 	0	6	6	1048	0.989200	U
Rv3228	-	hypothetical protein Rv3228 	2	7	3	216	0.000100	NE
Rv3229c	-	POSSIBLE LINOLEOYL-CoA DESATURASE (DELTA(6)-DESATURASE) 	2	21	10	588	0.997100	E
Rv3230c	-	HYPOTHETICAL OXIDOREDUCTASE 	0	14	14	846	1.000000	E
Rv3231c	-	hypothetical protein Rv3231c 	5	5	0	0	0.000000	NE
Rv3232c	pvdS	POSSIBLE TRANSCRIPTIONAL REGULATORY PROTEIN PVDS (PROBABLE RNA POLYMERASE SIGMA FACTOR) 	19	20	1	2	0.000000	NE
Rv3233c	-	hypothetical protein Rv3233c 	12	12	0	0	0.000000	NE
Rv3234c	-	hypothetical protein Rv3234c 	12	16	2	10	0.000000	NE
Rv3235	-	HYPOTHETICAL ALANINE ARGININE PROLINE RICH PROTEIN 	4	6	1	2	0.000000	NE
Rv3236c	-	PROBABLE CONSERVED INTEGRAL MEMBRANE TRANSPORT PROTEIN 	7	11	2	127	0.000000	NE
Rv3237c	-	hypothetical protein Rv3237c 	5	8	2	20	0.000000	NE
Rv3238c	-	PROBABLE CONSERVED INTEGRAL MEMBRANE PROTEIN 	15	18	2	35	0.000000	NE
Rv3239c	-	PROBABLE CONSERVED TRANSMEMBRANE TRANSPORT PROTEIN 	46	52	3	165	0.000000	NE
Rv3240c	secA1	preprotein translocase subunit SecA 	2	44	42	2090	1.000000	E
Rv3241c	-	hypothetical protein Rv3241c 	10	10	0	0	0.000000	NE
Rv3242c	-	hypothetical protein Rv3242c 	2	4	1	2	0.000000	NE
Rv3243c	-	hypothetical protein Rv3243c 	3	4	1	2	0.000000	NE
Rv3244c	lpqB	PROBABLE CONSERVED LIPOPROTEIN LPQB 	0	18	18	1503	1.000000	E
Rv3245c	mtrB	TWO COMPONENT SENSORY TRANSDUCTION HISTIDINE KINASE MTRB 	0	19	19	1337	1.000000	E
Rv3246c	mtrA	TWO COMPONENT SENSORY TRANSDUCTION TRANSCRIPTIONAL REGULATORY PROTEIN MTRA 	0	10	10	458	0.998900	E
Rv3247c	tmk	thymidylate kinase 	0	9	9	495	0.998600	E
Rv3248c	sahH	S-adenosyl-L-homocysteine hydrolase 	0	17	17	1258	1.000000	E
Rv3249c	-	POSSIBLE TRANSCRIPTIONAL REGULATORY PROTEIN (PROBABLY TETR-FAMILY) 	3	12	7	363	0.969500	U
Rv3250c	rubB	PROBABLE RUBREDOXIN RUBB 	3	3	0	0	-1.000000	S
Rv3251c	rubA	PROBABLE RUBREDOXIN RUBA 	4	4	0	0	0.000000	NE
Rv3252c	alkB	PROBABLE TRANSMEMBRANE ALKANE 1-MONOOXYGENASE ALKB (ALKANE 1-HYDROXYLASE) (LAURIC ACID OMEGA-HYDROXYLASE) (OMEGA-HYDROXYLASE) (FATTY ACID OMEGA-HYDROXYLASE) (ALKANE HYDROXYLASE-RUBREDOXIN) 	24	28	1	2	0.000000	NE
Rv3253c	-	POSSIBLE CATIONIC AMINO ACID TRANSPORT INTEGRAL MEMBRANE PROTEIN 	15	22	3	46	0.000000	NE
Rv3254	-	hypothetical protein Rv3254 	13	17	2	36	0.000000	NE
Rv3255c	manA	PROBABLE MANNOSE-6-PHOSPHATE ISOMERASE MANA (PHOSPHOMANNOSE ISOMERASE) (PHOSPHOMANNOISOMERASE) (PMI) (PHOSPHOHEXOISOMERASE) (PHOSPHOHEXOMUTASE) 	0	17	17	1022	1.000000	E
Rv3256c	-	hypothetical protein Rv3256c 	5	8	2	92	0.000000	NE
Rv3257c	manB	phosphomannomutase/phosphoglucomutase 	0	20	20	1153	1.000000	E
Rv3258c	-	hypothetical protein Rv3258c 	0	5	5	427	0.950100	U
Rv3259	-	hypothetical protein Rv3259 	2	2	0	0	-1.000000	S
Rv3260c	whiB2	PROBABLE TRANSCRIPTIONAL REGULATORY PROTEIN WHIB-LIKE WHIB2 	0	2	2	109	-1.000000	S
Rv3261	fbiA	PROBABLE F420 BIOSYNTHESIS PROTEIN FBIA 	3	13	7	327	0.952000	U
Rv3262	fbiB	F420-0--gamma-glutamyl ligase 	5	12	3	236	0.000100	NE
Rv3263	-	PROBABLE DNA METHYLASE (MODIFICATION METHYLASE) (METHYLTRANSFERASE) 	22	25	1	2	0.000000	NE
Rv3264c	manB	D-ALPHA-D-MANNOSE-1-PHOSPHATE GUANYLYLTRANSFERASE MANB (D-ALPHA-D-HEPTOSE-1-PHOSPHATE GUANYLYLTRANSFERASE) 	0	15	15	931	1.000000	E
Rv3265c	wbbL1	PROBABLE dTDP-RHA:A-D-GlcNAc-DIPHOSPHORYL POLYPRENOL, A-3-L-RHAMNOSYL TRANSFERASE WBBL1 (ALPHA-L-RHAMNOSE-(1->3)-ALPHA-D-GlcNAc(1->P)-P-DECAPRENY L) 	0	13	13	621	1.000000	E
Rv3266c	rmlD	dTDP-6-DEOXY-L-LYXO-4-HEXULOSE REDUCTASE RMLD (dTDP-RHAMNOSE MODIFICATION PROTEIN) (dTDP-RHAMNOSE BIOSYNTHESIS PROTEIN) (dTDP-RHAMNOSE SYNTHASE) 	0	15	15	733	1.000000	E
Rv3267	-	CONSERVED HYPOTHETICAL PROTEIN (CPSA-RELATED PROTEIN) 	2	19	6	321	0.622700	U
Rv3268	-	hypothetical protein Rv3268 	11	13	1	2	0.000000	NE
Rv3269	-	hypothetical protein Rv3269 	0	4	4	120	-1.000000	S
Rv3270	ctpC	PROBABLE METAL CATION-TRANSPORTING P-TYPE ATPASE C CTPC 	5	15	5	602	0.449600	U
Rv3271c	-	PROBABLE CONSERVED INTEGRAL MEMBRANE PROTEIN 	3	6	2	109	0.000000	NE
Rv3272	-	hypothetical protein Rv3272 	14	18	2	65	0.000000	NE
Rv3273	-	PROBABLE TRANSMEMBRANE CARBONIC ANHYDRASE (CARBONATE DEHYDRATASE) (CARBONIC DEHYDRATASE) 	17	27	2	63	0.000000	NE
Rv3274c	fadE25	PROBABLE ACYL-CoA DEHYDROGENASE FADE25 	9	16	2	80	0.000000	NE
Rv3275c	purE	phosphoribosylaminoimidazole carboxylase catalytic subunit 	0	4	4	217	0.981700	U
Rv3276c	purK	phosphoribosylaminoimidazole carboxylase ATPase subunit 	0	8	8	981	0.997100	E
Rv3277	-	PROBABLE CONSERVED TRANSMEMBRANE PROTEIN 	2	13	10	487	0.998600	E
Rv3278c	-	PROBABLE CONSERVED TRANSMEMBRANE PROTEIN 	6	7	1	2	0.000000	NE
Rv3279c	birA	biotin--protein ligase 	0	5	5	480	0.938200	U
Rv3280	accD5	PROBABLE PROPIONYL-CoA CARBOXYLASE BETA CHAIN 5 ACCD5 (PCCASE) (PROPANOYL-COA:CARBON DIOXIDE LIGASE) 	0	30	30	1407	1.000000	E
Rv3281	-	hypothetical protein Rv3281 	0	3	3	130	-1.000000	S
Rv3282	maf	Maf-like protein 	4	11	5	63	0.000000	NE
Rv3283	sseA	PROBABLE THIOSULFATE SULFURTRANSFERASE SSEA (RHODANESE) (THIOSULFATE CYANIDE TRANSSULFURASE) (THIOSULFATE THIOTRANSFERASE) 	15	16	1	2	0.000000	NE
Rv3284	-	hypothetical protein Rv3284 	5	5	0	0	0.000000	NE
Rv3285	accA3	PROBABLE BIFUNCTIONAL PROTEIN ACETYL-/PROPIONYL-COENZYME A CARBOXYLASE (ALPHA CHAIN) ACCA3: BIOTIN CARBOXYLASE + BIOTIN CARBOXYL CARRIER PROTEIN (BCCP) 	0	23	23	1551	1.000000	E
Rv3286c	sigF	RNA polymerase sigma factor SigF 	8	9	1	2	0.000000	NE
Rv3287c	rsbW	ANTI-SIGMA FACTOR RSBW (SIGMA NEGATIVE EFFECTOR) 	2	2	0	0	-1.000000	S
Rv3288c	usfY	PUTATIVE PROTEIN USFY 	9	10	1	2	0.000000	NE
Rv3289c	-	POSSIBLE TRANSMEMBRANE PROTEIN 	5	6	1	2	0.000000	NE
Rv3290c	lat	L-lysine aminotransferase 	19	22	2	13	0.000000	NE
Rv3291c	-	PROBABLE TRANSCRIPTIONAL REGULATORY PROTEIN (PROBABLY ASNC-FAMILY) 	3	7	2	58	0.000000	NE
Rv3292	-	hypothetical protein Rv3292 	13	18	2	87	0.000000	NE
Rv3293	pcd	PROBABLE PIPERIDEINE-6-CARBOXILIC ACID DEHYDROGENASE PCD (PIPERIDEINE-6-CARBOXYLATE DEHYDROGENASE) 	9	13	3	99	0.000000	NE
Rv3294c	-	hypothetical protein Rv3294c 	16	20	1	2	0.000000	NE
Rv3295	-	PROBABLE TRANSCRIPTIONAL REGULATORY PROTEIN (PROBABLY TETR-FAMILY) 	10	11	1	2	0.000000	NE
Rv3296	lhr	PROBABLE ATP-DEPENDENT HELICASE LHR (LARGE HELICASE-RELATED PROTEIN) 	40	53	2	76	0.000000	NE
Rv3297	nei	PROBABLE ENDONUCLEASE VIII NEI 	6	9	2	114	0.000000	NE
Rv3298c	lpqC	POSSIBLE ESTERASE LIPOPROTEIN LPQC 	9	10	1	2	0.000000	NE
Rv3299c	atsB	PROBABLE ARYLSULFATASE ATSB (ARYL-SULFATE SULPHOHYDROLASE) (SULFATASE) 	22	42	5	120	0.000000	NE
Rv3300c	-	hypothetical protein Rv3300c 	5	9	1	2	0.000000	NE
Rv3301c	phoY1	PROBABLE PHOSPHATE-TRANSPORT SYSTEM TRANSCRIPTIONAL REGULATORY PROTEIN PHOU HOMOLOG 1 PHOY1 	4	6	1	2	0.000000	NE
Rv3302c	glpD2	PROBABLE GLYCEROL-3-PHOSPHATE DEHYDROGENASE GLPD2 	0	28	28	1503	1.000000	E
Rv3303c	lpdA	flavoprotein disulfide reductase 	4	18	7	485	0.881200	U
Rv3304	-	hypothetical protein Rv3304 	3	8	4	95	0.000000	NE
Rv3305c	amiA1	POSSIBLE N-ACYL-L-AMINO ACID AMIDOHYDROLASE AMIA1 (N-ACYL-L-AMINO ACID AMINOHYDROLASE) 	9	19	6	451	0.770200	U
Rv3306c	amiB1	PROBABLE AMIDOHYDROLASE AMIB1 (AMINOHYDROLASE) 	9	15	3	139	0.000000	NE
Rv3307	deoD	purine nucleoside phosphorylase 	7	10	2	26	0.000000	NE
Rv3308	pmmB	PROBABLE PHOSPHOMANNOMUTASE PMMB (PHOSPHOMANNOSE MUTASE) 	11	18	3	118	0.000000	NE
Rv3309c	upp	uracil phosphoribosyltransferase 	5	8	2	104	0.000000	NE
Rv3310	-	POSSIBLE ACID PHOSPHATASE (ACID PHOSPHOMONOESTERASE) (PHOSPHOMONOESTERASE) (GLYCEROPHOSPHATASE) 	12	13	1	2	0.000000	NE
Rv3311	-	hypothetical protein Rv3311 	5	14	3	359	0.096300	U
Rv3312A	-	SECRETED PROTEIN ANTIGEN 	4	4	0	0	-1.000000	S
Rv3312c	-	hypothetical protein Rv3312c 	13	17	1	2	0.000000	NE
Rv3313c	add	adenosine deaminase 	6	10	4	106	0.000000	NE
Rv3314c	deoA	thymidine phosphorylase 	8	10	1	2	0.000000	NE
Rv3315c	cdd	cytidine deaminase 	5	5	0	0	0.000000	NE
Rv3316	sdhC	PROBABLE SUCCINATE DEHYDROGENASE (CYTOCHROME B-556 SUBUNIT) SDHC (SUCCINIC DEHYDROGENASE) (FUMARATE REDUCTASE) (FUMARATE DEHYDROGENASE) (FUMARIC HYDROGENASE) 	4	5	1	2	-1.000000	S
Rv3317	sdhD	PROBABLE SUCCINATE DEHYDROGENASE (HYDROPHOBIC MEMBRANE ANCHOR SUBUNIT) SDHD (SUCCINIC DEHYDROGENASE) (FUMARATE REDUCTASE) (FUMARATE DEHYDROGENASE) (FUMARIC HYDROGENASE) 	4	4	0	0	0.000000	NE
Rv3318	sdhA	succinate dehydrogenase flavoprotein subunit 	14	28	4	67	0.000000	NE
Rv3319	sdhB	succinate dehydrogenase iron-sulfur subunit 	4	8	2	11	0.000000	NE
Rv3320c	-	hypothetical protein Rv3320c 	3	5	2	21	0.000000	NE
Rv3321c	-	hypothetical protein Rv3321c 	2	3	1	2	0.000000	NE
Rv3322c	-	POSSIBLE METHYLTRANSFERASE 	4	7	1	2	0.000000	NE
Rv3323c	moaX	PROBABLE MOAD-MOAE FUSION PROTEIN MOAX 	8	13	2	13	0.000000	NE
Rv3324c	moaC	molybdenum cofactor biosynthesis protein C 	7	10	1	2	0.000000	NE
Rv3325	-	PROBABLE TRANSPOSASE 	0	0	0	0	-1.000000	S
Rv3326	-	PROBABLE TRANSPOSASE 	0	0	0	0	-1.000000	S
Rv3327	-	PROBABLE TRANSPOSASE FUSION PROTEIN 	10	10	0	0	0.000000	NE
Rv3328c	sigJ	RNA polymerase sigma factor SigJ 	9	12	2	33	0.000000	NE
Rv3329	-	hypothetical protein Rv3329 	17	20	2	47	0.000000	NE
Rv3330	dacB1	PROBABLE PENICILLIN-BINDING PROTEIN DACB1 (D-ALANYL-D-ALANINE CARBOXYPEPTIDASE) (DD-PEPTIDASE) (DD-CARBOXYPEPTIDASE) (PBP) (DD-TRANSPEPTIDASE) (SERINE-TYPE D-ALA-D-ALA CARBOXYPEPTIDASE) (D-AMINO ACID HYDROLASE) 	14	16	1	2	0.000000	NE
Rv3331	sugI	PROBABLE SUGAR-TRANSPORT INTEGRAL MEMBRANE PROTEIN SUGI 	15	22	2	156	0.000000	NE
Rv3332	nagA	PROBABLE N-ACETYLGLUCOSAMINE-6-PHOSPHATE DEACETYLASE NAGA (GLCNAC 6-P DEACETYLASE) 	3	5	1	2	0.000000	NE
Rv3333c	-	HYPOTHETICAL PROLINE RICH PROTEIN 	8	10	2	197	0.000000	NE
Rv3334	-	PROBABLE TRANSCRIPTIONAL REGULATORY PROTEIN (PROBABLY MERR-FAMILY) 	7	8	1	2	0.000000	NE
Rv3335c	-	PROBABLE CONSERVED INTEGRAL MEMBRANE PROTEIN 	6	11	3	104	0.000000	NE
Rv3336c	trpS	tryptophanyl-tRNA synthetase 	0	12	12	750	1.000000	E
Rv3337	-	hypothetical protein Rv3337 	6	9	2	11	0.000000	NE
Rv3338	-	hypothetical protein Rv3338 	3	4	1	2	0.000000	NE
Rv3339c	icd1	isocitrate dehydrogenase 	20	23	2	72	0.000000	NE
Rv3340	metC	O-acetylhomoserine aminocarboxypropyltransferase 	3	15	6	452	0.756100	U
Rv3341	metX	homoserine O-acetyltransferase 	0	14	14	985	1.000000	E
Rv3342	-	POSSIBLE METHYLTRANSFERASE (METHYLASE) 	2	8	6	511	0.951000	U
Rv3343c	PPE54	PPE FAMILY PROTEIN 	54	120	18	827	0.999800	E
Rv3344c	PE_PGRS49	PE-PGRS FAMILY PROTEIN 	4	6	1	2	0.000000	NE
Rv3345c	PE_PGRS50	PE-PGRS FAMILY PROTEIN 	23	45	6	461	0.227400	U
Rv3346c	-	hypothetical protein Rv3346c 	2	3	1	2	-1.000000	S
Rv3347c	PPE55	PPE FAMILY PROTEIN 	83	111	5	64	0.000000	NE
Rv3348	-	PROBABLE TRANSPOSASE 	0	0	0	0	-1.000000	S
Rv3349c	-	PROBABLE TRANSPOSASE 	2	2	0	0	-1.000000	S
Rv3350c	PPE56	PPE FAMILY PROTEIN 	82	118	10	231	0.002000	NE
Rv3351c	-	hypothetical protein Rv3351c 	13	15	1	2	0.000000	NE
Rv3352c	-	POSSIBLE OXIDOREDUCTASE 	2	2	0	0	-1.000000	S
Rv3353c	-	hypothetical protein Rv3353c 	3	3	0	0	-1.000000	S
Rv3354	-	hypothetical protein Rv3354 	4	5	1	2	0.000000	NE
Rv3355c	-	hypothetical protein Rv3355c 	0	2	2	35	-1.000000	S
Rv3356c	folD	PROBABLE BIFUNCTIONAL PROTEIN FOLD: METHYLENETETRAHYDROFOLATE DEHYDROGENASE + METHENYLTETRAHYDROFOLATE CYCLOHYDROLASE 	0	8	8	540	0.996200	E
Rv3357	-	hypothetical protein Rv3357 	5	5	0	0	0.000000	NE
Rv3358	-	hypothetical protein Rv3358 	2	2	0	0	-1.000000	S
Rv3359	-	POSSIBLE OXIDOREDUCTASE 	14	17	1	2	0.000000	NE
Rv3360	-	hypothetical protein Rv3360 	2	2	0	0	-1.000000	S
Rv3361c	-	hypothetical protein Rv3361c 	1	5	3	109	0.000000	NE
Rv3362c	-	PROBABLE ATP/GTP-BINDING PROTEIN 	2	6	4	294	0.943600	U
Rv3363c	-	hypothetical protein Rv3363c 	6	7	1	2	0.000000	NE
Rv3364c	-	hypothetical protein Rv3364c 	3	4	1	2	0.000000	NE
Rv3365c	-	hypothetical protein Rv3365c 	25	31	2	161	0.000000	NE
Rv3366	spoU	PROBABLE tRNA/rRNA METHYLASE SPOU (tRNA/rRNA METHYLTRANSFERASE) 	3	5	1	2	0.000000	NE
Rv3367	PE_PGRS51	PE-PGRS FAMILY PROTEIN 	15	20	2	94	0.000000	NE
Rv3368c	-	POSSIBLE OXIDOREDUCTASE 	7	8	1	2	0.000000	NE
Rv3369	-	hypothetical protein Rv3369 	5	6	1	2	0.000000	NE
Rv3370c	dnaE2	error-prone DNA polymerase 	22	33	4	84	0.000000	NE
Rv3371	-	hypothetical protein Rv3371 	15	23	3	33	0.000000	NE
Rv3372	otsB2	POSSIBLE TREHALOSE 6-PHOSPHATE PHOSPHATASE OTSB2 (TREHALOSE-PHOSPHATASE) (TPP) 	0	9	9	849	0.999200	E
Rv3373	echA18	PROBABLE ENOYL-CoA HYDRATASE ECHA18 (ENOYL HYDRASE) (UNSATURATED ACYL-CoA HYDRATASE) (CROTONASE) 	3	3	0	0	0.000000	NE
Rv3374	echA18.1	PROBABLE ENOYL-CoA HYDRATASE (FRAGMENT) ECHA18.1 (ENOYL HYDRASE) (UNSATURATED ACYL-CoA HYDRATASE) (CROTONASE) 	2	2	0	0	-1.000000	S
Rv3375	amiD	PROBABLE AMIDASE AMID (ACYLAMIDASE) (ACYLASE) 	11	21	3	68	0.000000	NE
Rv3376	-	hypothetical protein Rv3376 	8	8	0	0	0.000000	NE
Rv3377c	-	POSSIBLE CYCLASE 	12	50	16	302	1.000000	E
Rv3378c	-	hypothetical protein Rv3378c 	4	37	16	311	1.000000	E
Rv3379c	dxs2	1-deoxy-D-xylulose-5-phosphate synthase 	15	26	4	153	0.000000	NE
Rv3380c	-	PROBABLE TRANSPOSASE 	0	1	1	2	-1.000000	S
Rv3381c	-	PROBABLE TRANSPOSASE 	0	0	0	0	-1.000000	S
Rv3382c	lytB1	PROBABLE LYTB-RELATED PROTEIN LYTB1 	7	11	2	10	0.000000	NE
Rv3383c	idsB	POSSIBLE POLYPRENYL SYNTHETASE IDSB (POLYPRENYL TRANSFERASE) (POLYPRENYL DIPHOSPHATE SYNTHASE) 	9	17	5	170	0.000000	NE
Rv3384c	-	hypothetical protein Rv3384c 	1	2	1	2	-1.000000	S
Rv3385c	-	hypothetical protein Rv3385c 	2	3	1	2	0.000000	NE
Rv3386	-	POSSIBLE TRANSPOSASE 	5	8	2	62	0.000000	NE
Rv3387	-	POSSIBLE TRANSPOSASE 	3	5	2	69	0.000000	NE
Rv3388	PE_PGRS52	PE-PGRS FAMILY PROTEIN 	13	19	3	149	0.000000	NE
Rv3389c	-	POSSIBLE DEHYDROGENASE 	7	7	0	0	0.000000	NE
Rv3390	lpqD	PROBABLE CONSERVED LIPOPROTEIN LPQD 	10	11	1	2	0.000000	NE
Rv3391	acrA1	short chain dehydrogenase 	20	30	3	226	0.000000	NE
Rv3392c	cmaA1	CYCLOPROPANE-FATTY-ACYL-PHOSPHOLIPID SYNTHASE 1 CMAA1 (CYCLOPROPANE FATTY ACID SYNTHASE) (CFA SYNTHASE) (CYCLOPROPANE MYCOLIC ACID SYNTHASE 1) 	5	12	6	587	0.914500	U
Rv3393	iunH	PROBABLE NUCLEOSIDE HYDROLASE IUNH (PURINE NUCLEOSIDASE) 	6	9	3	142	0.000000	NE
Rv3394c	-	hypothetical protein Rv3394c 	10	11	1	2	0.000000	NE
Rv3395A	-	PROBABLE MEMBRANE PROTEIN 	5	8	2	76	0.000000	NE
Rv3395c	-	hypothetical protein Rv3395c 	3	4	1	2	0.000000	NE
Rv3396c	guaA	bifunctional GMP synthase/glutamine amidotransferase protein 	0	15	15	1259	1.000000	E
Rv3397c	phyA	PROBABLE PHYTOENE SYNTHASE PHYA 	9	17	4	148	0.000000	NE
Rv3398c	idsA1	PROBABLE MULTIFUNCTIONAL GERANYLGERANYL PYROPHOSPHATE SYNTHETASE IDSA1 (GGPP SYNTHETASE) (GGPPSASE) (GERANYLGERANYL DIPHOSPHATE SYNTHASE): DIMETHYLALLYLTRANSFERASE (PRENYLTRANSFERASE) (GERANYL-DIPHOSPHATE SYNTHASE) + GERANYLTRANSTRANSFERASE (FARNESYL-DIPHOSPHATE SYNTHASE) (FARNESYL-PYROPHOSPHATE SYNTHETASE) (FARNESYL DIPHOSPHATE SYNTHETASE) (FPP SYNTHETASE) + FARNESYLTRANSTRANSFERASE (GERANYLGERANYL-DIPHOSPHATE SYNTHASE) 	3	8	4	527	0.484700	U
Rv3399	-	hypothetical protein Rv3399 	9	15	4	81	0.000000	NE
Rv3400	-	PROBABLE HYDROLASE 	4	11	3	273	0.021300	NE
Rv3401	-	hypothetical protein Rv3401 	26	32	2	42	0.000000	NE
Rv3402c	-	hypothetical protein Rv3402c 	20	25	2	13	0.000000	NE
Rv3403c	-	hypothetical protein Rv3403c 	20	21	1	2	0.000000	NE
Rv3404c	-	hypothetical protein Rv3404c 	9	9	0	0	0.000000	NE
Rv3405c	-	POSSIBLE TRANSCRIPTIONAL REGULATORY PROTEIN 	3	7	2	60	0.000000	NE
Rv3406	-	PROBABLE DIOXYGENASE 	12	14	1	2	0.000000	NE
Rv3407	-	hypothetical protein Rv3407 	2	2	0	0	-1.000000	S
Rv3408	-	hypothetical protein Rv3408 	6	7	1	2	0.000000	NE
Rv3409c	choD	PROBABLE CHOLESTEROL OXIDASE PRECURSOR CHOD (CHOLESTEROL-O2 OXIDOREDUCTASE) 	13	19	3	371	0.055700	U
Rv3410c	guaB3	inositol-5-monophosphate dehydrogenase 	0	12	12	997	1.000000	E
Rv3411c	guaB2	inositol-5-monophosphate dehydrogenase 	0	11	11	1294	0.999900	E
Rv3412	-	hypothetical protein Rv3412 	8	9	1	2	0.000000	NE
Rv3413c	-	HYPOTHETICAL ALANINE AND PROLINE RICH PROTEIN 	3	4	1	2	0.000000	NE
Rv3414c	sigD	RNA polymerase sigma factor SigD 	6	7	1	2	0.000000	NE
Rv3415c	-	hypothetical protein Rv3415c 	5	9	3	59	0.000000	NE
Rv3416	whiB3	TRANSCRIPTIONAL REGULATORY PROTEIN WHIB-LIKE WHIB3 	4	4	0	0	0.000000	NE
Rv3417c	groEL	chaperonin GroEL 	7	14	2	195	0.000100	NE
Rv3418c	groES	co-chaperonin GroES 	0	4	4	47	-1.000000	S
Rv3419c	gcp	O-sialoglycoprotein endopeptidase 	4	12	3	131	0.000000	NE
Rv3420c	rimI	PROBABLE RIBOSOMAL-PROTEIN-ALANINE ACETYLTRANSFERASE RIMI (ACETYLATING ENZYME FOR N-TERMINAL OF RIBOSOMAL PROTEIN S18) 	6	10	2	44	0.000000	NE
Rv3421c	-	hypothetical protein Rv3421c 	4	11	3	225	0.000100	NE
Rv3422c	-	hypothetical protein Rv3422c 	1	5	3	143	0.000000	NE
Rv3423c	alr	alanine racemase 	0	19	19	1081	1.000000	E
Rv3424c	-	hypothetical protein Rv3424c 	1	2	1	2	-1.000000	S
Rv3425	PPE57	PPE FAMILY PROTEIN 	11	16	2	64	0.000000	NE
Rv3426	PPE58	PPE FAMILY PROTEIN 	5	17	6	207	0.001000	NE
Rv3427c	-	POSSIBLE TRANSPOSASE 	4	7	3	205	0.000200	NE
Rv3428c	-	POSSIBLE TRANSPOSASE 	6	15	3	205	0.000000	NE
Rv3429	PPE59	PPE FAMILY PROTEIN 	14	20	3	102	0.000000	NE
Rv3430c	-	POSSIBLE TRANSPOSASE 	18	20	2	55	0.000000	NE
Rv3431c	-	POSSIBLE TRANSPOSASE (FRAGMENT) 	6	9	2	12	0.000000	NE
Rv3432c	gadB	PROBABLE GLUTAMATE DECARBOXYLASE GADB 	19	21	1	2	0.000000	NE
Rv3433c	-	hypothetical protein Rv3433c 	2	7	3	198	0.000000	NE
Rv3434c	-	POSSIBLE CONSERVED TRANSMEMBRANE PROTEIN 	9	11	2	27	0.000000	NE
Rv3435c	-	PROBABLE CONSERVED TRANSMEMBRANE PROTEIN 	8	12	3	177	0.000000	NE
Rv3436c	glmS	D-fructose-6-phosphate amidotransferase 	0	25	25	1570	1.000000	E
Rv3437	-	POSSIBLE CONSERVED TRANSMEMBRANE PROTEIN 	6	8	1	2	0.000000	NE
Rv3438	-	hypothetical protein Rv3438 	4	12	4	144	0.000000	NE
Rv3439c	-	CONSERVED HYPOTHETICAL ALANINE AND PROLINE RICH PROTEIN 	9	9	0	0	0.000000	NE
Rv3440c	-	hypothetical protein Rv3440c 	6	7	1	2	0.000000	NE
Rv3441c	mrsA	PROBABLE PHOSPHO-SUGAR MUTASE / MRSA PROTEIN HOMOLOG 	0	14	14	713	1.000000	E
Rv3442c	rpsI	30S ribosomal protein S9 	0	6	6	312	0.995700	E
Rv3443c	rplM	50S ribosomal protein L13 	0	6	6	374	0.986100	U
Rv3444c	esxT	PUTATIVE ESAT-6 LIKE PROTEIN ESXT 	3	3	0	0	-1.000000	S
Rv3445c	esxU	ESAT-6 LIKE PROTEIN ESXU 	2	3	1	2	0.000000	NE
Rv3446c	-	HYPOTHETICAL ALANINE AND VALINE RICH PROTEIN 	11	14	1	2	0.000000	NE
Rv3447c	-	PROBABLE CONSERVED MEMBRANE PROTEIN 	20	46	5	320	0.063400	U
Rv3448	-	PROBABLE CONSERVED INTEGRAL MEMBRANE PROTEIN 	13	22	3	35	0.000000	NE
Rv3449	mycP4	PROBABLE MEMBRANE-ANCHORED MYCOSIN MYCP4 (SERINE PROTEASE) (SUBTILISIN-LIKE PROTEASE) (SUBTILASE-LIKE) (MYCOSIN-4) 	12	17	2	43	0.000000	NE
Rv3450c	-	PROBABLE CONSERVED MEMBRANE PROTEIN 	12	12	0	0	0.000000	NE
Rv3451	cut3	PROBABLE CUTINASE PRECURSOR CUT3 	12	15	2	28	0.000000	NE
Rv3452	cut4	PROBABLE CUTINASE PRECURSOR CUT4 	6	7	1	2	0.000000	NE
Rv3453	-	POSSIBLE CONSERVED TRANSMEMBRANE PROTEIN 	7	9	1	2	0.000000	NE
Rv3454	-	PROBABLE CONSERVED INTEGRAL MEMBRANE PROTEIN 	14	24	3	82	0.000000	NE
Rv3455c	truA	tRNA pseudouridine synthase A 	1	12	8	384	0.981100	U
Rv3456c	rplQ	50S ribosomal protein L17 	0	6	6	255	0.997700	E
Rv3457c	rpoA	DNA-directed RNA polymerase subunit alpha 	0	11	11	875	0.999900	E
Rv3458c	rpsD	30S ribosomal protein S4 	0	10	10	450	0.999800	E
Rv3459c	rpsK	30S ribosomal protein S11 	0	2	2	350	-1.000000	S
Rv3460c	rpsM	30S ribosomal protein S13 	0	8	8	259	0.999500	E
Rv3461c	rpmJ	50S ribosomal protein L36 	0	2	2	63	-1.000000	S
Rv3462c	infA	translation initiation factor IF-1 	0	4	4	187	0.983000	U
Rv3463	-	hypothetical protein Rv3463 	12	17	2	25	0.000000	NE
Rv3464	rmlB	dTDP-GLUCOSE 4,6-DEHYDRATASE RMLB 	0	20	20	862	1.000000	E
Rv3465	rmlC	dTDP-4-DEHYDRORHAMNOSE 3,5-EPIMERASE RMLC (dTDP-4-KETO-6-DEOXYGLUCOSE 3,5-EPIMERASE) (dTDP-L-RHAMNOSE SYNTHETASE) (THYMIDINE DIPHOSPHO-4-KETO-RHAMNOSE 3,5-EPIMERASE) 	0	8	8	372	0.998500	E
Rv3466	-	hypothetical protein Rv3466 	1	3	2	182	0.000000	NE
Rv3467	-	hypothetical protein Rv3467 	2	2	0	0	-1.000000	S
Rv3468c	-	POSSIBLE DTDP-GLUCOSE 4,6-DEHYDRATASE 	8	16	4	245	0.001500	NE
Rv3469c	mhpE	4-hydroxy-2-ketovalerate aldolase 	8	12	2	59	0.000000	NE
Rv3470c	ilvB2	PROBABLE ACETOLACTATE SYNTHASE (LARGE SUBUNIT) ILVB2 (AHAS) (ACETOHYDROXY-ACID SYNTHASE LARGE SUBUNIT) (ALS) 	7	16	6	402	0.672100	U
Rv3471c	-	hypothetical protein Rv3471c 	5	6	1	2	0.000000	NE
Rv3472	-	hypothetical protein Rv3472 	9	11	2	9	0.000000	NE
Rv3473c	bpoA	POSSIBLE PEROXIDASE BPOA (NON-HAEM PEROXIDASE) 	7	8	1	2	0.000000	NE
Rv3474	-	POSSIBLE TRANSPOSASE FOR INSERTION ELEMENT IS6110 	0	0	0	0	-1.000000	S
Rv3475	-	POSSIBLE TRANSPOSASE FOR INSERTION ELEMENT IS6110 	0	0	0	0	-1.000000	S
Rv3476c	kgtP	PROBABLE DICARBOXYLIC ACID TRANSPORT INTEGRAL MEMBRANE PROTEIN KGTP (DICARBOXYLATE TRANSPORTER) 	30	35	2	136	0.000000	NE
Rv3477	PE31	PE FAMILY PROTEIN 	4	5	1	2	0.000000	NE
Rv3478	PPE60	PE FAMILY PROTEIN 	7	12	2	36	0.000000	NE
Rv3479	-	POSSIBLE TRANSMEMBRANE PROTEIN 	29	34	2	46	0.000000	NE
Rv3480c	-	hypothetical protein Rv3480c 	20	28	2	65	0.000000	NE
Rv3481c	-	PROBABLE INTEGRAL MEMBRANE PROTEIN 	7	8	1	2	0.000000	NE
Rv3482c	-	PROBABLE CONSERVED MEMBRANE PROTEIN 	9	10	1	2	0.000000	NE
Rv3483c	-	hypothetical protein Rv3483c 	9	9	0	0	0.000000	NE
Rv3484	cpsA	POSSIBLE CONSERVED PROTEIN CPSA 	6	27	7	251	0.024400	NE
Rv3485c	-	short chain dehydrogenase 	8	10	2	21	0.000000	NE
Rv3486	-	hypothetical protein Rv3486 	6	6	0	0	0.000000	NE
Rv3487c	lipF	PROBABLE ESTERASE/LIPASE LIPF 	12	13	1	2	0.000000	NE
Rv3488	-	hypothetical protein Rv3488 	2	4	1	2	-1.000000	S
Rv3489	-	hypothetical protein Rv3489 	0	2	2	49	-1.000000	S
Rv3490	otsA	PROBABLE ALPHA, ALPHA-TREHALOSE-PHOSPHATE SYNTHASE 	1	29	21	881	1.000000	E
Rv3491	-	hypothetical protein Rv3491 	8	10	1	2	0.000000	NE
Rv3492c	-	CONSERVED HYPOTHETICAL MCE ASSOCIATED PROTEIN 	5	9	2	8	0.000000	NE
Rv3493c	-	CONSERVED HYPOTHETICAL MCE ASSOCIATED ALANINE AND VALINE RICH PROTEIN 	5	9	2	33	0.000000	NE
Rv3494c	mce4F	MCE-FAMILY PROTEIN MCE4F 	15	23	2	18	0.000000	NE
Rv3495c	lprN	POSSIBLE MCE-FAMILY LIPOPROTEIN LPRN (MCE-FAMILY LIPOPROTEIN MCE4E) 	7	10	2	91	0.000000	NE
Rv3496c	mce4D	MCE-FAMILY PROTEIN MCE4D 	21	25	3	51	0.000000	NE
Rv3497c	mce4C	MCE-FAMILY PROTEIN MCE4C 	11	13	1	2	0.000000	NE
Rv3498c	mce4B	MCE-FAMILY PROTEIN MCE4B 	8	11	2	68	0.000000	NE
Rv3499c	mce4A	MCE-FAMILY PROTEIN MCE4A 	21	31	2	27	0.000000	NE
Rv3500c	yrbE4B	CONSERVED HYPOTHETICAL INTEGRAL MEMBRANE PROTEIN YRBE4B 	13	18	2	71	0.000000	NE
Rv3501c	yrbE4A	CONSERVED HYPOTHETICAL INTEGRAL MEMBRANE PROTEIN YRBE4A 	6	8	1	2	0.000000	NE
Rv3502c	fabG	3-ketoacyl-(acyl-carrier-protein) reductase 	6	10	1	2	0.000000	NE
Rv3503c	fdxD	PROBABLE FERREDOXIN FDXD 	2	2	0	0	-1.000000	S
Rv3504	fadE26	PROBABLE ACYL-CoA DEHYDROGENASE FADE26 	15	18	1	2	0.000000	NE
Rv3505	fadE27	PROBABLE ACYL-CoA DEHYDROGENASE FADE27 	5	12	4	231	0.000200	NE
Rv3506	fadD17	acyl-CoA synthetase 	18	23	1	2	0.000000	NE
Rv3507	PE_PGRS53	PE-PGRS FAMILY PROTEIN 	18	35	4	155	0.000000	NE
Rv3508	PE_PGRS54	PE-PGRS FAMILY PROTEIN 	5	21	10	3256	1.000000	E
Rv3509c	ilvX	hypothetical protein Rv3509c 	17	21	1	2	0.000000	NE
Rv3510c	-	hypothetical protein Rv3510c 	12	15	2	33	0.000000	NE
Rv3511	PE_PGRS55	PE-PGRS FAMILY PROTEIN 	17	21	3	209	0.000000	NE
Rv3512	PE_PGRS56	PE-PGRS FAMILY PROTEIN 	11	26	4	338	0.053800	U
Rv3513c	fadD18	PROBABLE FATTY-ACID-CoA LIGASE FADD18 (FRAGMENT) (FATTY-ACID-CoA SYNTHETASE) (FATTY-ACID-CoA SYNTHASE) 	4	4	0	0	-1.000000	S
Rv3514	PE_PGRS57	PE-PGRS FAMILY PROTEIN 	1	11	8	2030	1.000000	E
Rv3515c	fadD19	acyl-CoA synthetase 	17	19	1	2	0.000000	NE
Rv3516	echA19	enoyl-CoA hydratase 	3	7	1	2	0.000000	NE
Rv3517	-	hypothetical protein Rv3517 	10	15	3	31	0.000000	NE
Rv3518c	cyp142	PROBABLE CYTOCHROME P450 MONOOXYGENASE 142 CYP142 	3	12	4	376	0.283800	U
Rv3519	-	hypothetical protein Rv3519 	8	10	1	2	0.000000	NE
Rv3520c	-	POSSIBLE COENZYME F420-DEPENDENT OXIDOREDUCTASE 	13	14	1	2	0.000000	NE
Rv3521	-	hypothetical protein Rv3521 	11	12	1	2	0.000000	NE
Rv3522	ltp4	lipid-transfer protein 	14	17	1	2	0.000000	NE
Rv3523	ltp3	acetyl-CoA acetyltransferase 	9	14	2	114	0.000000	NE
Rv3524	-	PROBABLE CONSERVED MEMBRANE PROTEIN 	14	16	1	2	0.000000	NE
Rv3525c	-	POSSIBLE SIDEROPHORE-BINDING PROTEIN 	6	8	1	2	0.000000	NE
Rv3526	-	POSSIBLE OXIDOREDUCTASE 	14	20	2	44	0.000000	NE
Rv3527	-	hypothetical protein Rv3527 	4	6	1	2	0.000000	NE
Rv3528c	-	hypothetical protein Rv3528c 	5	33	12	177	0.008700	NE
Rv3529c	-	hypothetical protein Rv3529c 	13	25	4	61	0.000000	NE
Rv3530c	-	short chain dehydrogenase 	6	16	4	139	0.000000	NE
Rv3531c	-	hypothetical protein Rv3531c 	15	22	3	19	0.000000	NE
Rv3532	PPE61	PPE FAMILY PROTEIN 	16	17	1	2	0.000000	NE
Rv3533c	PPE62	PPE FAMILY PROTEIN 	8	16	4	488	0.199800	U
Rv3534c	-	4-hydroxy-2-ketovalerate aldolase 	6	7	1	2	0.000000	NE
Rv3535c	-	acetaldehyde dehydrogenase 	8	10	1	2	0.000000	NE
Rv3536c	-	PROBABLE HYDRATASE 	5	8	1	2	0.000000	NE
Rv3537	-	3-ketosteroid-delta-1-dehydrogenase 	11	35	8	224	0.002200	NE
Rv3538	-	PROBABLE DEHYDROGENASE 	3	11	3	72	0.000000	NE
Rv3539	PPE63	PPE FAMILY PROTEIN 	15	26	3	91	0.000000	NE
Rv3540c	ltp2	lipid-transfer protein 	7	15	2	42	0.000000	NE
Rv3541c	-	hypothetical protein Rv3541c 	1	7	4	85	0.000000	NE
Rv3542c	-	hypothetical protein Rv3542c 	9	13	1	2	0.000000	NE
Rv3543c	fadE29	PROBABLE ACYL-CoA DEHYDROGENASE FADE29 	6	15	3	82	0.000000	NE
Rv3544c	fadE28	PROBABLE ACYL-CoA DEHYDROGENASE FADE28 	12	16	2	28	0.000000	NE
Rv3545c	cyp125	PROBABLE CYTOCHROME P450 125 CYP125 	11	19	2	68	0.000000	NE
Rv3546	fadA5	acetyl-CoA acetyltransferase 	4	4	0	0	0.000000	NE
Rv3547	-	hypothetical protein Rv3547 	12	12	0	0	0.000000	NE
Rv3548c	-	short chain dehydrogenase 	4	7	1	2	0.000000	NE
Rv3549c	-	short chain dehydrogenase 	5	10	2	23	0.000000	NE
Rv3550	echA20	enoyl-CoA hydratase 	4	5	1	2	0.000000	NE
Rv3551	-	POSSIBLE COA-TRANSFERASE (ALPHA SUBUNIT) 	6	14	4	93	0.000000	NE
Rv3552	-	POSSIBLE COA-TRANSFERASE (BETA SUBUNIT) 	4	9	2	50	0.000000	NE
Rv3553	-	POSSIBLE OXIDOREDUCTASE 	5	7	2	19	0.000000	NE
Rv3554	fdxB	POSSIBLE ELECTRON TRANSFER PROTEIN FDXB 	19	25	2	248	0.000100	NE
Rv3555c	-	hypothetical protein Rv3555c 	5	12	3	135	0.000000	NE
Rv3556c	fadA6	acetyl-CoA acetyltransferase 	4	12	5	465	0.602100	U
Rv3557c	-	PROBABLE TRANSCRIPTIONAL REGULATORY PROTEIN (PROBABLY TETR-FAMILY) 	10	15	2	34	0.000000	NE
Rv3558	PPE64	PPE FAMILY PROTEIN 	11	14	2	61	0.000000	NE
Rv3559c	-	short chain dehydrogenase 	5	6	1	2	0.000000	NE
Rv3560c	fadE30	PROBABLE ACYL-CoA DEHYDROGENASE FADE30 	10	13	1	2	0.000000	NE
Rv3561	fadD3	acyl-CoA synthetase 	8	10	1	2	0.000000	NE
Rv3562	fadE31	PROBABLE ACYL-CoA DEHYDROGENASE FADE31 	4	12	4	88	0.000000	NE
Rv3563	fadE32	PROBABLE ACYL-CoA DEHYDROGENASE FADE32 	8	9	1	2	0.000000	NE
Rv3564	fadE33	PROBABLE ACYL-CoA DEHYDROGENASE FADE33 	5	10	2	54	0.000000	NE
Rv3565	aspB	aspartate aminotransferase 	3	16	8	425	0.973500	U
Rv3566A	-	hypothetical protein Rv3566A 	1	3	1	2	-1.000000	S
Rv3566c	nat	ARYLAMINE N-ACETYLTRANSFERASE NAT (ARYLAMINE ACETYLASE) 	5	12	2	136	0.000000	NE
Rv3567c	-	POSSIBLE OXIDOREDUCTASE 	2	8	3	92	0.000000	NE
Rv3568c	bphC	PROBABLE BIPHENYL-2,3-DIOL 1,2-DIOXYGENASE BPHC (23OHBP OXYGENASE) (2,3-DIHYDROXYBIPHENYL DIOXYGENASE) (2,3-DIHYDROXYBIPHENYL 1,2-DIOXYGENASE) (DHBD) 	10	12	1	2	0.000000	NE
Rv3569c	bphD	2-HYDROXY-6-OXO-6-PHENYLHEXA-2,4-DIENOATE HYDROLASE BPHD 	10	13	1	2	0.000000	NE
Rv3570c	-	POSSIBLE OXIDOREDUCTASE 	5	16	6	183	0.000000	NE
Rv3571	hmp	POSSIBLE HEMOGLOBINE-RELATED PROTEIN HMP 	8	11	1	2	0.000000	NE
Rv3572	-	hypothetical protein Rv3572 	6	7	1	2	0.000000	NE
Rv3573c	fadE34	PROBABLE ACYL-CoA DEHYDROGENASE FADE34 	12	20	2	33	0.000000	NE
Rv3574	-	TRANSCRIPTIONAL REGULATORY PROTEIN (PROBABLY TETR-FAMILY) 	9	12	1	2	0.000000	NE
Rv3575c	-	TRANSCRIPTIONAL REGULATORY PROTEIN (PROBABLY LACI-FAMILY) 	13	16	1	2	0.000000	NE
Rv3576	lppH	POSSIBLE CONSERVED LIPOPROTEIN LPPH 	7	10	2	4	0.000000	NE
Rv3577	-	hypothetical protein Rv3577 	9	13	2	59	0.000000	NE
Rv3578	arsB2	POSSIBLE ARSENICAL PUMP INTEGRAL MEMBRANE PROTEIN ARSB2 	12	14	1	2	0.000000	NE
Rv3579c	-	POSSIBLE TRNA/RRNA METHYLTRANSFERASE 	0	10	10	703	0.999000	E
Rv3580c	cysS	cysteinyl-tRNA synthetase 	0	26	26	1179	1.000000	E
Rv3581c	ispF	2-C-methyl-D-erythritol 2,4-cyclodiphosphate synthase 	0	5	5	381	0.964700	U
Rv3582c	ispD	2-C-methyl-D-erythritol 4-phosphate cytidylyltransferase 	0	10	10	511	0.999200	E
Rv3583c	-	POSSIBLE TRANSCRIPTION FACTOR 	0	7	7	291	0.998800	E
Rv3584	lpqE	POSSIBLE CONSERVED LIPOPROTEIN LPQE 	3	5	2	57	0.000000	NE
Rv3585	radA	DNA repair protein RadA 	14	18	2	176	0.000000	NE
Rv3586	-	hypothetical protein Rv3586 	9	13	2	79	0.000000	NE
Rv3587c	-	PROBABLE CONSERVED MEMBRANE PROTEIN 	0	12	12	696	0.999900	E
Rv3588c	-	CARBONIC ANHYDRASE (CARBONATE DEHYDRATASE) (CARBONIC DEHYDRATASE) 	0	7	7	538	0.989700	U
Rv3589	mutY	PROBABLE ADENINE GLYCOSYLASE MUTY 	10	14	2	40	0.000000	NE
Rv3590c	PE_PGRS58	PE-PGRS FAMILY PROTEIN 	13	19	3	70	0.000000	NE
Rv3591c	-	POSSIBLE HYDROLASE 	9	14	2	45	0.000000	NE
Rv3592	TB11.2	hypothetical protein Rv3592 	2	2	0	0	-1.000000	S
Rv3593	lpqF	PROBABLE CONSERVED LIPOPROTEIN LPQF 	0	16	16	903	1.000000	E
Rv3594	-	hypothetical protein Rv3594 	10	14	1	2	0.000000	NE
Rv3595c	PE_PGRS59	PE-PGRS FAMILY PROTEIN 	11	15	2	29	0.000000	NE
Rv3596c	clpC1	PROBABLE ATP-DEPENDENT PROTEASE ATP-BINDING SUBUNIT CLPC1 	0	25	25	1830	1.000000	E
Rv3597c	lsr2	PROBABLE IRON-REGULATED LSR2 PROTEIN PRECURSOR 	0	3	3	175	0.963800	U
Rv3598c	lysS	lysyl-tRNA synthetase 	0	30	30	1342	1.000000	E
Rv3599c	-	HYPOTHETICAL SHORT PROTEIN 	0	1	1	2	-1.000000	S
Rv3600c	-	pantothenate kinase 	10	13	1	2	0.000000	NE
Rv3601c	panD	aspartate alpha-decarboxylase 	0	8	8	333	0.999400	E
Rv3602c	panC	pantoate--beta-alanine ligase 	0	11	11	650	0.999700	E
Rv3603c	-	CONSERVED HYPOTHETICAL ALANINE AND LEUCINE RICH PROTEIN 	0	12	12	770	1.000000	E
Rv3604c	-	PROBABLE CONSERVED TRANSMEMBRANE PROTEIN RICH IN ALANINE AND ARGININE AND PROLINE 	0	13	13	912	1.000000	E
Rv3605c	-	PROBABLE CONSERVED SECRETED PROTEIN 	5	6	1	2	0.000000	NE
Rv3606c	folK	2-AMINO-4-HYDROXY-6-HYDROXYMETHYLDIHYDROPTERIDI NE PYROPHOSPHOKINASE FOLK (7,8-DIHYDRO-6-HYDROXYMETHYLPTERIN-PYROPHOSPHOKINASE) (HPPK) (6-HYDROXYMETHYL-7,8-DIHYDROPTERIN PYROPHOSPHOKINASE) (PPPK) (2-AMINO-4-HYDROXY-6-HYDROXYMETHYLDIHYDROPTERIDINE DIPHOSPHOKINASE) (7,8-DIHYDRO-6-HYDROXYMETHYLPTERIN-DIPHOSPHOKINASE) (6-HYDROXYMETHYL-7,8-DIHYDROPTERIN DIPHOSPHOKINASE) 	2	6	4	190	0.000000	NE
Rv3607c	folB	PROBABLE DIHYDRONEOPTERIN ALDOLASE FOLB (DHNA) 	0	6	6	324	0.993500	E
Rv3608c	folP1	DIHYDROPTEROATE SYNTHASE 1 FOLP (DHPS 1) (DIHYDROPTEROATE PYROPHOSPHORYLASE 1) (DIHYDROPTEROATE DIPHOSPHORYLASE 1) 	0	7	7	493	0.990700	E
Rv3609c	folE	GTP cyclohydrolase I 	0	12	12	497	1.000000	E
Rv3610c	ftsH	MEMBRANE-BOUND PROTEASE FTSH (CELL DIVISION PROTEIN) 	6	28	9	550	0.966200	U
Rv3611	-	HYPOTHETICAL ARGININE AND PROLINE RICH PROTEIN 	1	2	1	2	-1.000000	S
Rv3612c	-	hypothetical protein Rv3612c 	3	4	1	2	0.000000	NE
Rv3613c	-	hypothetical protein Rv3613c 	0	0	0	0	-1.000000	S
Rv3614c	-	hypothetical protein Rv3614c 	6	8	2	34	0.000000	NE
Rv3615c	-	hypothetical protein Rv3615c 	9	10	1	2	0.000000	NE
Rv3616c	-	CONSERVED HYPOTHETICAL ALANINE AND GLYCINE RICH PROTEIN 	12	16	2	115	0.000000	NE
Rv3617	ephA	PROBABLE EPOXIDE HYDROLASE EPHA (EPOXIDE HYDRATASE) (ARENE-OXIDE HYDRATASE) 	13	16	1	2	0.000000	NE
Rv3618	-	POSSIBLE MONOOXYGENASE 	16	22	2	16	0.000000	NE
Rv3619c	esxV	PUTATIVE ESAT-6 LIKE PROTEIN ESXV (ESAT-6 LIKE PROTEIN 1) 	0	0	0	0	-1.000000	S
Rv3620c	esxW	PUTATIVE ESAT-6 LIKE PROTEIN ESXW (ESAT-6 LIKE PROTEIN 10) 	0	0	0	0	-1.000000	S
Rv3621c	PPE65	PPE FAMILY PROTEIN 	9	11	1	2	0.000000	NE
Rv3622c	PE32	PE FAMILY PROTEIN 	4	4	0	0	-1.000000	S
Rv3623	lpqG	PROBABLE CONSERVED LIPOPROTEIN LPQG 	5	6	1	2	0.000000	NE
Rv3624c	hpt	hypoxanthine-guanine phosphoribosyltransferase 	0	10	10	521	0.999400	E
Rv3625c	mesJ	POSSIBLE CELL CYCLE PROTEIN MESJ 	0	7	7	758	0.990700	E
Rv3626c	-	hypothetical protein Rv3626c 	8	11	1	2	0.000000	NE
Rv3627c	-	hypothetical protein Rv3627c 	0	13	13	1178	1.000000	E
Rv3628	ppa	inorganic pyrophosphatase 	0	9	9	349	0.999600	E
Rv3629c	-	PROBABLE CONSERVED INTEGRAL MEMBRANE PROTEIN 	14	16	1	2	0.000000	NE
Rv3630	-	PROBABLE CONSERVED INTEGRAL MEMBRANE PROTEIN 	13	21	2	95	0.000000	NE
Rv3631	-	POSSIBLE TRANSFERASE (POSSIBLY GLYCOSYLTRANSFERASE) 	2	5	2	366	0.333500	U
Rv3632	-	POSSIBLE CONSERVED MEMBRANE PROTEIN 	6	7	1	2	0.000000	NE
Rv3633	-	hypothetical protein Rv3633 	14	17	2	19	0.000000	NE
Rv3634c	galE1	UDP-GLUCOSE 4-EPIMERASE GALE1 (GALACTOWALDENASE) (UDP-GALACTOSE 4-EPIMERASE) (URIDINE DIPHOSPHATE GALACTOSE 4-EPIMERASE) (URIDINE DIPHOSPHO-GALACTOSE 4-EPIMERASE) 	0	18	18	668	1.000000	E
Rv3635	-	PROBABLE CONSERVED TRANSMEMBRANE PROTEIN 	0	24	24	1587	1.000000	E
Rv3636	-	POSSIBLE TRANSPOSASE 	5	5	0	0	0.000000	NE
Rv3637	-	POSSIBLE TRANSPOSASE 	4	5	1	2	0.000000	NE
Rv3638	-	transposase 	8	12	1	2	0.000000	NE
Rv3639c	-	hypothetical protein Rv3639c 	4	8	3	98	0.000000	NE
Rv3640c	-	PROBABLE TRANSPOSASE 	12	14	1	2	0.000000	NE
Rv3641c	fic	POSSIBLE CELL FILAMENTATION PROTEIN FIC 	8	9	1	2	0.000000	NE
Rv3642c	-	hypothetical protein Rv3642c 	2	2	0	0	-1.000000	S
Rv3643	-	hypothetical protein Rv3643 	8	8	0	0	0.000000	NE
Rv3644c	-	DNA polymerase III subunit delta' 	0	14	14	1024	1.000000	E
Rv3645	-	PROBABLE CONSERVED TRANSMEMBRANE PROTEIN 	0	20	20	1303	1.000000	E
Rv3646c	topA	DNA topoisomerase I 	0	48	48	2455	1.000000	E
Rv3647c	-	hypothetical protein Rv3647c 	2	8	6	326	0.951200	U
Rv3648c	cspA	PROBABLE COLD SHOCK PROTEIN A CSPA 	0	4	4	119	-1.000000	S
Rv3649	-	PROBABLE HELICASE 	18	30	4	197	0.000000	NE
Rv3650	PE33	PE FAMILY PROTEIN 	0	2	2	42	-1.000000	S
Rv3651	-	hypothetical protein Rv3651 	11	14	2	183	0.000000	NE
Rv3652	PE_PGRS60	PE-PGRS FAMILY-RELATED PROTEIN 	5	5	0	0	0.000000	NE
Rv3653	PE_PGRS61	PE-PGRS FAMILY-RELATED PROTEIN 	3	5	1	2	0.000000	NE
Rv3654c	-	hypothetical protein Rv3654c 	0	1	1	2	-1.000000	S
Rv3655c	-	hypothetical protein Rv3655c 	2	5	2	20	0.000000	NE
Rv3656c	-	hypothetical protein Rv3656c 	3	4	1	2	-1.000000	S
Rv3657c	-	POSSIBLE CONSERVED ALANINE RICH MEMBRANE PROTEIN 	5	7	1	2	0.000000	NE
Rv3658c	-	PROBABLE CONSERVED TRANSMEMBRANE PROTEIN 	4	8	2	52	0.000000	NE
Rv3659c	-	hypothetical protein Rv3659c 	4	6	1	2	0.000000	NE
Rv3660c	-	hypothetical protein Rv3660c 	2	7	4	442	0.534900	U
Rv3661	-	hypothetical protein Rv3661 	11	13	2	13	0.000000	NE
Rv3662c	-	hypothetical protein Rv3662c 	2	3	1	2	0.000000	NE
Rv3663c	dppD	PROBABLE DIPEPTIDE-TRANSPORT ATP-BINDING PROTEIN ABC TRANSPORTER DPPD 	12	23	5	286	0.080900	U
Rv3664c	dppC	PROBABLE DIPEPTIDE-TRANSPORT INTEGRAL MEMBRANE PROTEIN ABC TRANSPORTER DPPC 	6	14	6	318	0.838700	U
Rv3665c	dppB	PROBABLE DIPEPTIDE-TRANSPORT INTEGRAL MEMBRANE PROTEIN ABC TRANSPORTER DPPB 	5	14	8	362	0.979500	U
Rv3666c	dppA	PROBABLE PERIPLASMIC DIPEPTIDE-BINDING LIPOPROTEIN DPPA 	6	22	7	264	0.092700	U
Rv3667	acs	acetyl-CoA synthetase 	24	36	5	77	0.000000	NE
Rv3668c	-	POSSIBLE PROTEASE 	6	8	2	37	0.000000	NE
Rv3669	-	PROBABLE CONSERVED TRANSMEMBRANE PROTEIN 	1	4	3	90	0.000400	NE
Rv3670	ephE	POSSIBLE EPOXIDE HYDROLASE EPHE (EPOXIDE HYDRATASE) (ARENE-OXIDE HYDRATASE) 	0	16	16	754	1.000000	E
Rv3671c	-	POSSIBLE MEMBRANE-ASSOCIATED SERINE PROTEASE 	0	12	12	846	0.999900	E
Rv3672c	-	hypothetical protein Rv3672c 	6	9	1	2	0.000000	NE
Rv3673c	-	POSSIBLE MEMBRANE-ANCHORED THIOREDOXIN-LIKE PROTEIN (THIOL-DISULFIDE INTERCHANGE RELATED PROTEIN) 	0	7	7	561	0.987600	U
Rv3674c	nth	PROBABLE ENDONUCLEASE III NTH (DNA-(APURINIC OR APYRIMIDINIC SITE)LYASE) (AP LYASE) (AP ENDONUCLEASE CLASS I) (ENDODEOXYRIBONUCLEASE (APURINIC OR APYRIMIDINIC)) (DEOXYRIBONUCLEASE (APURINIC OR APYRIMIDINIC)) 	8	11	2	14	0.000000	NE
Rv3675	-	POSSIBLE MEMBRANE PROTEIN 	2	5	2	47	0.000000	NE
Rv3676	-	PROBABLE TRANSCRIPTIONAL REGULATORY PROTEIN (PROBABLY CRP/FNR-FAMILY) 	0	2	2	66	-1.000000	S
Rv3677c	-	POSSIBLE HYDROLASE 	7	9	1	2	0.000000	NE
Rv3678A	-	hypothetical protein Rv3678A 	2	2	0	0	-1.000000	S
Rv3678c	-	hypothetical protein Rv3678c 	4	6	2	34	0.000000	NE
Rv3679	-	PROBABLE ANION TRANSPORTER ATPASE 	6	12	3	138	0.000000	NE
Rv3680	-	PROBABLE ANION TRANSPORTER ATPASE 	10	19	2	23	0.000000	NE
Rv3681c	whiB4	PROBABLE TRANSCRIPTIONAL REGULATORY PROTEIN WHIB-LIKE WHIB4 	5	7	1	2	0.000000	NE
Rv3682	ponA2	PROBABLE BIFUNCTIONAL MEMBRANE-ASSOCIATED PENICILLIN-BINDING PROTEIN 1A/1B PONA2 	19	36	4	184	0.000000	NE
Rv3683	-	hypothetical protein Rv3683 	11	11	0	0	0.000000	NE
Rv3684	-	PROBABLE LYASE 	10	16	2	143	0.000000	NE
Rv3685c	cyp137	PROBABLE CYTOCHROME P450 137 CYP137 	10	17	2	16	0.000000	NE
Rv3686c	-	hypothetical protein Rv3686c 	4	5	1	2	0.000000	NE
Rv3687c	rsfB	ANTI-ANTI-SIGMA FACTOR RSFB (ANTI-SIGMA FACTOR ANTAGONIST) (REGULATOR OF SIGMA F B) 	4	5	1	2	0.000000	NE
Rv3688c	-	hypothetical protein Rv3688c 	4	5	1	2	0.000000	NE
Rv3689	-	PROBABLE CONSERVED TRANSMEMBRANE PROTEIN 	23	30	2	11	0.000000	NE
Rv3690	-	PROBABLE CONSERVED MEMBRANE PROTEIN 	8	11	1	2	0.000000	NE
Rv3691	-	hypothetical protein Rv3691 	13	15	2	42	0.000000	NE
Rv3692	moxR2	PROBABLE METHANOL DEHYDROGENASE TRANSCRIPTIONAL REGULATORY PROTEIN MOXR2 	11	15	2	18	0.000000	NE
Rv3693	-	POSSIBLE CONSERVED MEMBRANE PROTEIN 	6	13	3	276	0.008600	NE
Rv3694c	-	POSSIBLE CONSERVED TRANSMEMBRANE PROTEIN 	7	15	3	97	0.000000	NE
Rv3695	-	POSSIBLE CONSERVED MEMBRANE PROTEIN 	4	9	5	404	0.847000	U
Rv3696c	glpK	glycerol kinase 	5	26	6	88	0.000000	NE
Rv3697c	-	POSSIBLE CONSERVED MEMBRANE PROTEIN 	9	9	0	0	0.000000	NE
Rv3698	-	hypothetical protein Rv3698 	18	32	2	12	0.000000	NE
Rv3699	-	hypothetical protein Rv3699 	6	9	1	2	0.000000	NE
Rv3700c	-	hypothetical protein Rv3700c 	8	13	3	107	0.000000	NE
Rv3701c	-	hypothetical protein Rv3701c 	4	15	5	350	0.614200	U
Rv3702c	-	hypothetical protein Rv3702c 	3	8	4	217	0.000100	NE
Rv3703c	-	hypothetical protein Rv3703c 	12	17	1	2	0.000000	NE
Rv3704c	gshA	GLUTAMATE--CYSTEINE LIGASE GSHA (GAMMA-GLUTAMYLCYSTEINE SYNTHETASE) (GAMMA-ECS) (GCS) (GAMMA-GLUTAMYL-L-CYSTEINE SYNTHETASE) 	10	12	1	2	0.000000	NE
Rv3705A	-	CONSERVED HYPOTHETICAL PROLINE RICH PROTEIN 	3	4	1	2	-1.000000	S
Rv3705c	-	hypothetical protein Rv3705c 	7	9	1	2	0.000000	NE
Rv3706c	-	CONSERVED HYPOTHETICAL PROLINE RICH PROTEIN 	2	3	1	2	-1.000000	S
Rv3707c	-	hypothetical protein Rv3707c 	12	13	1	2	0.000000	NE
Rv3708c	asd	aspartate-semialdehyde dehydrogenase 	0	9	9	776	0.998500	E
Rv3709c	ask	aspartate kinase 	0	12	12	907	1.000000	E
Rv3710	leuA	2-isopropylmalate synthase 	0	26	26	1474	1.000000	E
Rv3711c	dnaQ	DNA polymerase III subunit epsilon 	12	14	1	2	0.000000	NE
Rv3712	-	POSSIBLE LIGASE 	0	8	8	769	0.996700	E
Rv3713	cobQ2	POSSIBLE COBYRIC ACID SYNTHASE COBQ2 	0	9	9	521	0.998500	E
Rv3714c	-	hypothetical protein Rv3714c 	12	12	0	0	0.000000	NE
Rv3715c	recR	recombination protein RecR 	2	4	1	2	0.000000	NE
Rv3716c	-	hypothetical protein Rv3716c 	2	3	1	2	-1.000000	S
Rv3717	-	hypothetical protein Rv3717 	6	10	1	2	0.000000	NE
Rv3718c	-	hypothetical protein Rv3718c 	3	5	1	2	0.000000	NE
Rv3719	-	hypothetical protein Rv3719 	9	32	5	152	0.000000	NE
Rv3720	-	POSSIBLE FATTY ACID SYNTHASE 	11	31	9	376	0.975100	U
Rv3721c	dnaZX	DNA polymerase III subunits gamma and tau 	0	23	23	1467	1.000000	E
Rv3722c	-	hypothetical protein Rv3722c 	0	25	25	1029	1.000000	E
Rv3723	-	PROBABLE CONSERVED TRANSMEMBRANE PROTEIN 	7	9	1	2	0.000000	NE
Rv3724A	cut5a	PROBABLE CUTINASE PRECURSOR 	2	2	0	0	-1.000000	S
Rv3724B	cut5b	PROBABLE CUTINASE 	12	17	2	26	0.000000	NE
Rv3725	-	POSSIBLE OXIDOREDUCTASE 	11	12	1	2	0.000000	NE
Rv3726	-	POSSIBLE DEHYDROGENASE 	11	15	1	2	0.000000	NE
Rv3727	-	POSSIBLE OXIDOREDUCTASE 	34	37	2	85	0.000000	NE
Rv3728	-	PROBABLE CONSERVED TWO-DOMAIN MEMBRANE PROTEIN 	22	28	1	2	0.000000	NE
Rv3729	-	POSSIBLE TRANSFERASE 	19	23	3	84	0.000000	NE
Rv3730c	-	hypothetical protein Rv3730c 	15	19	3	190	0.000000	NE
Rv3731	ligC	ATP-dependent DNA ligase 	13	16	1	2	0.000000	NE
Rv3732	-	hypothetical protein Rv3732 	14	16	1	2	0.000000	NE
Rv3733c	-	hypothetical protein Rv3733c 	3	4	1	2	0.000000	NE
Rv3734c	-	hypothetical protein Rv3734c 	18	18	0	0	0.000000	NE
Rv3735	-	hypothetical protein Rv3735 	5	5	0	0	0.000000	NE
Rv3736	-	TRANSCRIPTIONAL REGULATORY PROTEIN (PROBABLY ARAC/XYLS-FAMILY) 	16	19	1	2	0.000000	NE
Rv3737	-	PROBABLE CONSERVED TRANSMEMBRANE PROTEIN 	9	15	2	20	0.000000	NE
Rv3738c	PPE66	PPE FAMILY PROTEIN 	13	16	1	2	0.000000	NE
Rv3739c	PPE67	PPE FAMILY PROTEIN 	2	4	1	2	-1.000000	S
Rv3740c	-	hypothetical protein Rv3740c 	16	17	1	2	0.000000	NE
Rv3741c	-	POSSIBLE OXIDOREDUCTASE 	6	7	1	2	0.000000	NE
Rv3742c	-	POSSIBLE OXIDOREDUCTASE 	4	5	1	2	-1.000000	S
Rv3743c	ctpJ	PROBABLE CATION TRANSPORTER P-TYPE ATPASE CTPJ 	23	29	2	9	0.000000	NE
Rv3744	-	TRANSCRIPTIONAL REGULATORY PROTEIN (PROBABLY ARSR-FAMILY) 	7	7	0	0	0.000000	NE
Rv3745c	-	hypothetical protein Rv3745c 	1	2	1	2	-1.000000	S
Rv3746c	PE34	PROBABLE PE FAMILY PROTEIN (PE FAMILY-RELATED PROTEIN) 	4	5	1	2	0.000000	NE
Rv3747	-	hypothetical protein Rv3747 	2	4	2	46	0.000000	NE
Rv3748	-	hypothetical protein Rv3748 	4	5	1	2	0.000000	NE
Rv3749c	-	hypothetical protein Rv3749c 	10	12	2	10	0.000000	NE
Rv3750c	-	POSSIBLE EXCISIONASE 	5	5	0	0	0.000000	NE
Rv3751	-	PROBABLE INTEGRASE (FRAGMENT) 	1	1	0	0	-1.000000	S
Rv3752c	-	POSSIBLE CYTIDINE/DEOXYCYTIDYLATE DEAMINASE 	0	2	2	133	-1.000000	S
Rv3753c	-	hypothetical protein Rv3753c 	0	4	4	276	0.985800	U
Rv3754	tyrA	prephenate dehydrogenase 	0	11	11	717	0.999800	E
Rv3755c	-	hypothetical protein Rv3755c 	9	11	2	30	0.000000	NE
Rv3756c	proZ	POSSIBLE OSMOPROTECTANT (GLYCINE BETAINE/CARNITINE/CHOLINE/L-PROLINE) TRANSPORT INTEGRAL MEMBRANE PROTEIN ABC TRANSPORTER PROZ 	10	13	1	2	0.000000	NE
Rv3757c	proW	POSSIBLE OSMOPROTECTANT (GLYCINE BETAINE/CARNITINE/CHOLINE/L-PROLINE) TRANSPORT INTEGRAL MEMBRANE PROTEIN ABC TRANSPORTER PROW 	8	12	3	41	0.000000	NE
Rv3758c	proV	POSSIBLE OSMOPROTECTANT (GLYCINE BETAINE/CARNITINE/CHOLINE/L-PROLINE) TRANSPORT ATP-BINDING PROTEIN ABC TRANSPORTER PROV 	8	13	2	113	0.000000	NE
Rv3759c	proX	POSSIBLE OSMOPROTECTANT (GLYCINE BETAINE/CARNITINE/CHOLINE/L-PROLINE) BINDING LIPOPROTEIN PROX 	6	12	3	248	0.001500	NE
Rv3760	-	POSSIBLE CONSERVED MEMBRANE PROTEIN 	3	5	2	49	0.000000	NE
Rv3761c	fadE36	POSSIBLE ACYL-CoA DEHYDROGENASE FADE36 	10	15	2	27	0.000000	NE
Rv3762c	-	POSSIBLE HYDROLASE 	19	28	1	2	0.000000	NE
Rv3763	lpqH	19 KDA LIPOPROTEIN ANTIGEN PRECURSOR LPQH 	4	8	2	60	0.000000	NE
Rv3764c	-	POSSIBLE TWO COMPONENT SENSOR KINASE 	0	14	14	1270	1.000000	E
Rv3765c	-	PROBABLE TWO COMPONENT TRANSCRIPTIONAL REGULATORY PROTEIN 	10	12	1	2	0.000000	NE
Rv3766	-	hypothetical protein Rv3766 	10	15	3	74	0.000000	NE
Rv3767c	-	hypothetical protein Rv3767c 	8	14	3	60	0.000000	NE
Rv3768	-	hypothetical protein Rv3768 	10	12	1	2	0.000000	NE
Rv3769	-	hypothetical protein Rv3769 	1	1	0	0	-1.000000	S
Rv3770A	-	PROBABLE REMNANT OF A TRANSPOSASE 	1	2	1	2	-1.000000	S
Rv3770B	-	PROBABLE REMNANT OF A TRANSPOSASE 	1	2	1	2	-1.000000	S
Rv3770c	-	HYPOTHETICAL LEUCINE RICH PROTEIN 	5	6	1	2	0.000000	NE
Rv3771c	-	hypothetical protein Rv3771c 	0	2	2	93	-1.000000	S
Rv3772	hisC2	putative aminotransferase 	10	17	2	59	0.000000	NE
Rv3773c	-	hypothetical protein Rv3773c 	6	7	1	2	0.000000	NE
Rv3774	echA21	enoyl-CoA hydratase 	12	12	0	0	0.000000	NE
Rv3775	lipE	PROBABLE LIPASE LIPE 	17	20	1	2	0.000000	NE
Rv3776	-	hypothetical protein Rv3776 	16	20	3	292	0.020200	NE
Rv3777	-	PROBABLE OXIDOREDUCTASE 	10	13	2	54	0.000000	NE
Rv3778c	-	POSSIBLE AMINOTRANSFERASE 	0	14	14	841	0.999900	E
Rv3779	-	PROBABLE CONSERVED TRANSMEMBRANE PROTEIN ALANINE AND LEUCINE RICH 	28	40	2	27	0.000000	NE
Rv3780	-	hypothetical protein Rv3780 	0	6	6	394	0.983500	U
Rv3781	rfbE	PROBABLE O-ANTIGEN/LIPOPOLYSACCHARIDE TRANSPORT ATP-BINDING PROTEIN ABC TRANSPORTER RFBE 	0	13	13	724	1.000000	E
Rv3782	-	POSSIBLE L-RHAMNOSYLTRANSFERASE 	0	17	17	747	1.000000	E
Rv3783	rfbD	PROBABLE O-ANTIGEN/LIPOPOLYSACCHARIDE TRANSPORT INTEGRAL MEMBRANE PROTEIN ABC TRANSPORTER RFBD 	0	8	8	563	0.994600	E
Rv3784	-	POSSIBLE dTDP-GLUCOSE 4,6-DEHYDRATASE 	22	24	2	14	0.000000	NE
Rv3785	-	hypothetical protein Rv3785 	10	12	1	2	0.000000	NE
Rv3786c	-	hypothetical protein Rv3786c 	17	20	1	2	0.000000	NE
Rv3787c	-	hypothetical protein Rv3787c 	5	6	1	2	0.000000	NE
Rv3788	-	nucleoside diphosphate kinase regulator 	6	6	0	0	0.000000	NE
Rv3789	-	POSSIBLE CONSERVED INTEGRAL MEMBRANE PROTEIN 	1	8	7	270	0.995500	E
Rv3790	-	PROBABLE OXIDOREDUCTASE 	0	24	24	1140	1.000000	E
Rv3791	-	short chain dehydrogenase 	0	11	11	623	0.999500	E
Rv3792	-	PROBABLE CONSERVED TRANSMEMBRANE PROTEIN 	0	31	31	1720	1.000000	E
Rv3793	embC	INTEGRAL MEMBRANE INDOLYLACETYLINOSITOL ARABINOSYLTRANSFERASE EMBC (ARABINOSYLINDOLYLACETYLINOSITOL SYNTHASE) 	0	39	39	2774	1.000000	E
Rv3794	embA	INTEGRAL MEMBRANE INDOLYLACETYLINOSITOL ARABINOSYLTRANSFERASE EMBA (ARABINOSYLINDOLYLACETYLINOSITOL SYNTHASE) 	1	50	29	1604	1.000000	E
Rv3795	embB	INTEGRAL MEMBRANE INDOLYLACETYLINOSITOL ARABINOSYLTRANSFERASE EMBB (ARABINOSYLINDOLYLACETYLINOSITOL SYNTHASE) 	0	48	48	2861	1.000000	E
Rv3796	-	hypothetical protein Rv3796 	18	23	1	2	0.000000	NE
Rv3797	fadE35	PROBABLE ACYL-CoA DEHYDROGENASE FADE35 	18	20	2	8	0.000000	NE
Rv3798	-	PROBABLE TRANSPOSASE 	0	2	2	610	-1.000000	S
Rv3799c	accD4	PROBABLE PROPIONYL-CoA CARBOXYLASE BETA CHAIN 4 ACCD4 (PCCASE) (PROPANOYL-COA:CARBON DIOXIDE LIGASE) 	0	16	16	1256	1.000000	E
Rv3800c	pks13	POLYKETIDE SYNTHASE PKS13 	0	48	48	4612	1.000000	E
Rv3801c	fadD32	acyl-CoA synthetase 	0	22	22	1567	1.000000	E
Rv3802c	-	PROBABLE CONSERVED MEMBRANE PROTEIN 	0	20	20	832	1.000000	E
Rv3803c	fbpD	SECRETED MPT51/MPB51 ANTIGEN PROTEIN FBPD (MPT51/MPB51 ANTIGEN 85 COMPLEX C) (AG58C) (MYCOLYL TRANSFERASE 85C) (FIBRONECTIN-BINDING PROTEIN C) (85C) 	8	14	3	129	0.000000	NE
Rv3804c	fbpA	SECRETED ANTIGEN 85-A FBPA (MYCOLYL TRANSFERASE 85A) (FIBRONECTIN-BINDING PROTEIN A) (ANTIGEN 85 COMPLEX A) 	1	13	8	409	0.976800	U
Rv3805c	-	PROBABLE CONSERVED TRANSMEMBRANE PROTEIN 	0	38	38	1672	1.000000	E
Rv3806c	-	phosphoribose diphosphate:decaprenyl-phosphate phosphoribosyltransferase 	0	17	17	714	1.000000	E
Rv3807c	-	POSSIBLE CONSERVED TRANSMEMBRANE PROTEIN 	2	4	1	2	0.000000	NE
Rv3808c	glfT	BIFUNCTIONAL UDP-GALACTOFURANOSYL TRANSFERASE GLFT 	0	27	27	1591	1.000000	E
Rv3809c	glf	UDP-GALACTOPYRANOSE MUTASE GLF (UDP-GALP MUTASE) (NAD+-FLAVIN ADENINE DINUCLEOTIDE-REQUIRING ENZYME) 	0	33	33	998	1.000000	E
Rv3810	pirG	EXPORTED REPETITIVE PROTEIN PRECURSOR PIRG (CELL SURFACE PROTEIN) (EXP53) 	1	13	12	636	1.000000	E
Rv3811	-	hypothetical protein Rv3811 	19	25	2	92	0.000000	NE
Rv3812	PE_PGRS62	PE-PGRS FAMILY PROTEIN 	23	27	1	2	0.000000	NE
Rv3813c	-	hypothetical protein Rv3813c 	7	12	2	85	0.000000	NE
Rv3814c	-	POSSIBLE ACYLTRANSFERASE 	9	11	1	2	0.000000	NE
Rv3815c	-	POSSIBLE ACYLTRANSFERASE 	9	11	1	2	0.000000	NE
Rv3816c	-	POSSIBLE ACYLTRANSFERASE 	4	12	5	230	0.001100	NE
Rv3817	-	POSSIBLE PHOSPHOTRANSFERASE 	6	8	1	2	0.000000	NE
Rv3818	-	hypothetical protein Rv3818 	9	31	9	342	0.963600	U
Rv3819	-	hypothetical protein Rv3819 	6	7	1	2	0.000000	NE
Rv3820c	papA2	POSSIBLE CONSERVED POLYKETIDE SYNTHASE ASSOCIATED PROTEIN PAPA2 	22	38	6	145	0.000000	NE
Rv3821	-	PROBABLE CONSERVED INTEGRAL MEMBRANE PROTEIN 	10	17	2	33	0.000000	NE
Rv3822	-	hypothetical protein Rv3822 	22	35	3	38	0.000000	NE
Rv3823c	mmpL8	PROBABLE CONSERVED INTEGRAL MEMBRANE TRANSPORT PROTEIN MMPL8 	22	72	19	423	1.000000	E
Rv3824c	papA1	PROBABLE CONSERVED POLYKETIDE SYNTHASE ASSOCIATED PROTEIN PAPA1 	22	38	5	51	0.000000	NE
Rv3825c	pks2	PROBABLE POLYKETIDE SYNTHASE PKS2 	87	106	2	71	0.000000	NE
Rv3826	fadD23	acyl-CoA synthetase 	14	46	7	77	0.000000	NE
Rv3827c	-	POSSIBLE TRANSPOSASE 	12	18	2	17	0.000000	NE
Rv3828c	-	POSSIBLE RESOLVASE 	4	7	2	87	0.000000	NE
Rv3829c	-	PROBABLE DEHYDROGENASE 	19	26	2	11	0.000000	NE
Rv3830c	-	TRANSCRIPTIONAL REGULATORY PROTEIN (PROBABLY TETR-FAMILY) 	7	10	1	2	0.000000	NE
Rv3831	-	hypothetical protein Rv3831 	10	11	1	2	0.000000	NE
Rv3832c	-	hypothetical protein Rv3832c 	6	8	2	95	0.000000	NE
Rv3833	-	TRANSCRIPTIONAL REGULATORY PROTEIN (PROBABLY ARAC-FAMILY) 	7	10	1	2	0.000000	NE
Rv3834c	serS	seryl-tRNA synthetase 	0	21	21	1006	1.000000	E
Rv3835	-	PROBABLE CONSERVED MEMBRANE PROTEIN 	10	15	2	23	0.000000	NE
Rv3836	-	hypothetical protein Rv3836 	3	5	2	22	-1.000000	S
Rv3837c	-	PROBABLE PHOSPHOGLYCERATE MUTASE (PHOSPHOGLYCEROMUTASE) (PHOSPHOGLYCERATE PHOSPHOMUTASE) 	7	10	2	107	0.000000	NE
Rv3838c	pheA	prephenate dehydratase 	0	11	11	821	0.999800	E
Rv3839	-	hypothetical protein Rv3839 	12	15	2	36	0.000000	NE
Rv3840	-	POSSIBLE TRANSCRIPTIONAL REGULATORY PROTEIN 	10	10	0	0	0.000000	NE
Rv3841	bfrB	POSSIBLE BACTERIOFERRITIN BFRB 	2	7	3	132	0.000000	NE
Rv3842c	glpQ1	PROBABLE GLYCEROPHOSPHORYL DIESTER PHOSPHODIESTERASE GLPQ1 (GLYCEROPHOSPHODIESTER PHOSPHODIESTERASE) 	10	13	2	66	0.000000	NE
Rv3843c	-	PROBABLE CONSERVED TRANSMEMBRANE PROTEIN 	4	17	6	226	0.002300	NE
Rv3844	-	POSSIBLE TRANSPOSASE 	0	0	0	0	-1.000000	S
Rv3845	-	hypothetical protein Rv3845 	3	5	1	2	0.000000	NE
Rv3846	sodA	SUPEROXIDE DISMUTASE 	0	12	12	545	0.999900	E
Rv3847	-	hypothetical protein Rv3847 	3	5	1	2	0.000000	NE
Rv3848	-	PROBABLE CONSERVED TRANSMEMBRANE PROTEIN 	4	8	2	122	0.000000	NE
Rv3849	-	hypothetical protein Rv3849 	4	9	1	2	0.000000	NE
Rv3850	-	hypothetical protein Rv3850 	3	5	2	17	0.000000	NE
Rv3851	-	POSSIBLE MEMBRANE PROTEIN 	2	2	0	0	-1.000000	S
Rv3852	hns	POSSIBLE HISTONE-LIKE PROTEIN HNS 	4	4	0	0	0.000000	NE
Rv3853	menG	ribonuclease activity regulator protein RraA 	2	4	2	176	0.000000	NE
Rv3854c	ethA	MONOOXYGENASE ETHA 	24	30	1	2	0.000000	NE
Rv3855	ethR	TRANSCRIPTIONAL REGULATORY REPRESSOR PROTEIN (TETR-FAMILY) ETHR 	9	10	1	2	0.000000	NE
Rv3856c	-	hypothetical protein Rv3856c 	4	8	3	142	0.000000	NE
Rv3857c	-	POSSIBLE MEMBRANE PROTEIN 	3	3	0	0	-1.000000	S
Rv3858c	gltD	glutamate synthase subunit beta 	0	10	10	1230	1.000000	E
Rv3859c	gltB	PROBABLE FERREDOXIN-DEPENDENT GLUTAMATE SYNTHASE 	0	72	72	4046	1.000000	E
Rv3860	-	hypothetical protein Rv3860 	9	12	1	2	0.000000	NE
Rv3861	-	hypothetical protein Rv3861 	0	1	1	2	-1.000000	S
Rv3862c	whiB6	POSSIBLE TRANSCRIPTIONAL REGULATORY PROTEIN WHIB-LIKE WHIB6 	5	6	1	2	0.000000	NE
Rv3863	-	HYPOTHETICAL ALANINE RICH PROTEIN 	4	14	8	608	0.985000	U
Rv3864	-	hypothetical protein Rv3864 	3	14	4	119	0.000000	NE
Rv3865	-	hypothetical protein Rv3865 	6	9	2	24	0.000000	NE
Rv3866	-	hypothetical protein Rv3866 	10	12	1	2	0.000000	NE
Rv3867	-	hypothetical protein Rv3867 	5	6	1	2	0.000000	NE
Rv3868	-	hypothetical protein Rv3868 	17	28	3	67	0.000000	NE
Rv3869	-	POSSIBLE CONSERVED MEMBRANE PROTEIN 	23	27	2	125	0.000000	NE
Rv3870	-	POSSIBLE CONSERVED TRANSMEMBRANE PROTEIN 	27	36	3	157	0.000000	NE
Rv3871	-	hypothetical protein Rv3871 	18	22	1	2	0.000000	NE
Rv3872	PE35	PE FAMILY-RELATED PROTEIN 	1	1	0	0	-1.000000	S
Rv3873	PPE68	PPE FAMILY PROTEIN 	8	10	1	2	0.000000	NE
Rv3874	esxB	10 KDA CULTURE FILTRATE ANTIGEN ESXB (LHP) (CFP10) 	2	5	1	2	0.000000	NE
Rv3875	esxA	6 KDA EARLY SECRETORY ANTIGENIC TARGET ESXA (ESAT-6) 	0	4	4	158	0.981100	U
Rv3876	-	CONSERVED HYPOTHETICAL PROLINE AND ALANINE RICH PROTEIN 	18	19	1	2	0.000000	NE
Rv3877	-	PROBABLE CONSERVED TRANSMEMBRANE PROTEIN 	20	25	3	120	0.000000	NE
Rv3878	-	CONSERVED HYPOTHETICAL ALANINE RICH PROTEIN 	3	5	2	410	0.194200	U
Rv3879c	-	HYPOTHETICAL ALANINE AND PROLINE RICH PROTEIN 	20	30	3	41	0.000000	NE
Rv3880c	-	hypothetical protein Rv3880c 	3	4	1	2	0.000000	NE
Rv3881c	-	CONSERVED HYPOTHETICAL ALANINE AND GLYCINE RICH PROTEIN 	13	21	2	68	0.000000	NE
Rv3882c	-	POSSIBLE CONSERVED MEMBRANE PROTEIN 	20	21	1	2	0.000000	NE
Rv3883c	mycP1	MEMBRANE-ANCHORED MYCOSIN MYCP1 (SERINE PROTEASE) (SUBTILISIN-LIKE PROTEASE) (SUBTILASE-LIKE) (MYCOSIN-1) 	12	14	1	2	0.000000	NE
Rv3884c	-	PROBABLE CBXX/CFQX FAMILY PROTEIN 	20	31	4	121	0.000000	NE
Rv3885c	-	POSSIBLE CONSERVED MEMBRANE PROTEIN 	15	25	3	164	0.000000	NE
Rv3886c	mycP2	PROBABLE ALANINE AND PROLINE RICH MEMBRANE-ANCHORED MYCOSIN MYCP2 (SERINE PROTEASE) (SUBTILISIN-LIKE PROTEASE) (SUBTILASE-LIKE) (MYCOSIN-2) 	17	22	1	2	0.000000	NE
Rv3887c	-	PROBABLE CONSERVED TRANSMEMBRANE PROTEIN 	18	26	2	23	0.000000	NE
Rv3888c	-	PROBABLE CONSERVED MEMBRANE PROTEIN 	11	26	9	153	0.000100	NE
Rv3889c	-	hypothetical protein Rv3889c 	9	15	4	203	0.000000	NE
Rv3890c	esxC	ESAT-6 LIKE PROTEIN ESXC (ESAT-6 like protein 11) 	4	5	1	2	0.000000	NE
Rv3891c	esxD	POSSIBLE ESAT-6 LIKE PROTEIN ESXD 	3	8	3	48	0.000000	NE
Rv3892c	PPE69	PPE FAMILY PROTEIN 	8	10	1	2	0.000000	NE
Rv3893c	PE36	PE FAMILY PROTEIN 	2	2	0	0	-1.000000	S
Rv3894c	-	POSSIBLE CONSERVED MEMBRANE PROTEIN 	34	45	2	22	0.000000	NE
Rv3895c	-	PROBABLE CONSERVED MEMBRANE PROTEIN 	10	11	1	2	0.000000	NE
Rv3896c	-	hypothetical protein Rv3896c 	12	14	1	2	0.000000	NE
Rv3897c	-	hypothetical protein Rv3897c 	6	6	0	0	0.000000	NE
Rv3898c	-	hypothetical protein Rv3898c 	6	6	0	0	0.000000	NE
Rv3899c	-	hypothetical protein Rv3899c 	9	15	3	190	0.000000	NE
Rv3900c	-	CONSERVED HYPOTHETICAL ALANINE RICH PROTEIN 	6	14	4	72	0.000000	NE
Rv3901c	-	POSSIBLE MEMBRANE PROTEIN 	10	14	2	11	0.000000	NE
Rv3902c	-	hypothetical protein Rv3902c 	0	23	23	452	1.000000	E
Rv3903c	-	HYPOTHETICAL ALANINE AND PROLINE RICH PROTEIN 	27	46	5	73	0.000000	NE
Rv3904c	esxE	PUTATIVE ESAT-6 LIKE PROTEIN ESXE (HYPOTHETICAL ALANINE RICH PROTEIN) (ESAT-6 LIKE PROTEIN 12) 	1	2	1	2	-1.000000	S
Rv3905c	esxF	PUTATIVE ESAT-6 LIKE PROTEIN ESXF (HYPOTHETICAL ALANINE AND GLYCINE RICH PROTEIN) (ESAT-6 LIKE PROTEIN 13) 	5	5	0	0	0.000000	NE
Rv3906c	-	hypothetical protein Rv3906c 	7	8	1	2	0.000000	NE
Rv3907c	pcnA	PROBABLE POLY(A) POLYMERASE PCNA (POLYNUCLEOTIDE ADENYLYLTRANSFERASE) (NTP POLYMERASE) (RNA ADENYLATING ENZYME) (POLY(A) POLYMERASE) 	0	17	17	1251	1.000000	E
Rv3908	-	hypothetical protein Rv3908 	4	11	5	137	0.000000	NE
Rv3909	-	hypothetical protein Rv3909 	0	37	37	2038	1.000000	E
Rv3910	-	PROBABLE CONSERVED TRANSMEMBRANE PROTEIN 	10	49	32	1259	1.000000	E
Rv3911	sigM	RNA polymerase sigma factor SigM 	7	9	1	2	0.000000	NE
Rv3912	-	HYPOTHETICAL ALANINE RICH PROTEIN 	5	9	2	43	0.000000	NE
Rv3913	trxB2	PROBABLE THIOREDOXIN REDUCTASE TRXB2 (TRXR) (TR) 	0	16	16	869	1.000000	E
Rv3914	trxC	THIOREDOXIN TRXC (TRX) (MPT46) 	0	5	5	266	0.994000	E
Rv3915	-	PROBABLE HYDROLASE 	0	23	23	1034	1.000000	E
Rv3916c	-	hypothetical protein Rv3916c 	1	8	4	245	0.018600	NE
Rv3917c	parB	PROBABLE CHROMOSOME PARTITIONING PROTEIN PARB 	0	17	17	845	1.000000	E
Rv3918c	parA	PROBABLE CHROMOSOME PARTITIONING PROTEIN PARA 	0	18	18	912	1.000000	E
Rv3919c	gidB	glucose-inhibited division protein B 	8	13	2	8	0.000000	NE
Rv3920c	-	HYPOTHETICAL PROTEIN SIMILAR TO JAG PROTEIN 	3	3	0	0	0.000000	NE
Rv3921c	-	putative inner membrane protein translocase component YidC 	0	20	20	832	1.000000	E
Rv3922c	-	hypothetical protein Rv3922c 	3	11	7	105	0.001800	NE
Rv3923c	rnpA	ribonuclease P 	0	3	3	71	-1.000000	S
Rv3924c	rpmH	50S ribosomal protein L34 	0	2	2	12	-1.000000	S
Rvnr01	rrs	16S rRNA	0	58	58	1350	-1.000000	S
