# Supplementary material for: TRANSIT - A Software Tool for Himar1 TnSeq Analysis
Source: PLoS Comput Biol. 2015 Oct 8;11(10):e1004401. doi: 10.1371/journal.pcbi.1004401 (PMC4598096; doi:10.1371/journal.pcbi.1004401)
Supplement: S1 Data — Source Code for TRANSIT and TPP, and datasets used to obtain results. Please see the GitHub Repository https://github.com/mad-lab/transit to obtain the latest version of the software. (GZ) [file pcbi.1004401.s001.gz › transit_1.4.0/genomes/H37Rv.prot_table]

chromosomal replication initiation protein	1	1524	+	507	15607143	885041	dnaA	Rv0001	COG0593L
DNA polymerase III subunit beta	2052	3260	+	402	15607144	887092	dnaN	Rv0002	COG0592L
recombination protein F	3280	4437	+	385	15607145	887089	recF	Rv0003	COG1195L
hypothetical protein Rv0004	4434	4997	+	187	15607146	887088	-	Rv0004	COG5512R
DNA gyrase subunit B	5123	7267	+	714	15607147	887081	gyrB	Rv0005	COG0187L
DNA gyrase subunit A	7302	9818	+	838	15607148	887105	gyrA	Rv0006	COG0188L
POSSIBLE CONSERVED MEMBRANE PROTEIN	9914	10828	+	304	15607149	885982	-	Rv0007	-
POSSIBLE MEMBRANE PROTEIN	11874	12311	-	145	15607150	887085	-	Rv0008c	-
PROBABLE IRON-REGULATED PEPTIDYL-PROLYL CIS-TRANS ISOMERASE A PPIA (PPIase A) (ROTAMASE A)	12468	13016	+	182	15607151	887087	ppiA	Rv0009	COG0652O
PROBABLE CONSERVED MEMBRANE PROTEIN	13133	13558	-	141	15607152	887082	-	Rv0010c	-
putative septation inhibitor protein	13714	13995	-	93	15607153	887074	-	Rv0011c	-
PROBABLE CONSERVED MEMBRANE PROTEIN	14089	14877	+	262	15607154	887083	-	Rv0012	COG3879S
para-aminobenzoate synthase component II	14914	15612	+	232	57116682	885955	trpG	Rv0013	COG0512EH
TRANSMEMBRANE SERINE/THREONINE-PROTEIN KINASE B PKNB (PROTEIN KINASE B) (STPK B)	15590	17470	-	626	15607156	887072	pknB	Rv0014c	COG0515RTKL, COG2815S
TRANSMEMBRANE SERINE/THREONINE-PROTEIN KINASE A PKNA (PROTEIN KINASE A) (STPK A)	17467	18762	-	431	15607157	885953	pknA	Rv0015c	COG0515RTKL
PROBABLE PENICILLIN-BINDING PROTEIN PBPA	18759	20234	-	491	15607158	887078	pbpA	Rv0016c	COG0768M
PROBABLE CELL DIVISION PROTEIN RODA	20231	21640	-	469	15607159	887075	rodA	Rv0017c	COG0772D
POSSIBLE SERINE/THREONINE PHOSPHATASE PPP	21637	23181	-	514	15607160	887070	ppp	Rv0018c	COG0631T
hypothetical protein Rv0019c	23270	23737	-	155	15607161	887079	-	Rv0019c	COG1716T
hypothetical protein Rv0020c	23861	25444	-	527	15607162	887067	TB39.8	Rv0020c	COG1716T
hypothetical protein Rv0021c	25913	26881	-	322	15607163	887066	-	Rv0021c	COG2070R
PROBABLE TRANSCRIPTIONAL REGULATORY PROTEIN WHIB-LIKE WHIB5	27023	27442	-	139	15607164	887071	whiB5	Rv0022c	-
POSSIBLE TRANSCRIPTIONAL REGULATORY PROTEIN	27595	28365	+	256	15607165	887062	-	Rv0023	COG1396K
PUTATIVE SECRETED PROTEIN P60-RELATED PROTEIN	28362	29207	+	281	15607166	887061	-	Rv0024	COG0791M
hypothetical protein Rv0025	29245	29607	+	120	15607167	887060	-	Rv0025	-
hypothetical protein Rv0026	29722	31068	+	448	15607168	887057	-	Rv0026	-
hypothetical protein Rv0027	31189	31506	+	105	15607169	887054	-	Rv0027	-
hypothetical protein Rv0028	31514	31819	+	101	15607170	885812	-	Rv0028	-
hypothetical protein Rv0029	32057	33154	+	365	15607171	887053	-	Rv0029	-
hypothetical protein Rv0030	33224	33553	+	109	15607172	887051	-	Rv0030	-
POSSIBLE REMNANT OF A TRANSPOSASE	33582	33794	+	70	15607173	887049	-	Rv0031	-
POSSIBLE 8-AMINO-7-OXONONANOATE SYNTHASE BIOF2 (AONS) (8-AMINO-7-KETOPELARGONATE SYNTHASE) (7-KETO-8-AMINO-PELARGONIC ACID SYNTHETASE) (7-KAP SYNTHETASE) (L-ALANINE--PIMELYL CoA LIGASE)	34295	36610	+	771	15607174	887050	bioF2	Rv0032	COG0156H
PROBABLE ACYL CARRIER PROTEIN ACPA (ACP)	36607	36870	+	87	15607175	887052	acpA	Rv0033	COG0236IQ
hypothetical protein Rv0034	36867	37262	+	131	15607176	887046	-	Rv0034	COG3631R
PROBABLE FATTY-ACID-CoA LIGASE FADD34 (FATTY-ACID-CoA SYNTHETASE) (FATTY-ACID-CoA SYNTHASE)	37259	38947	+	562	57116683	887048	fadD34	Rv0035	COG0318IQ
hypothetical protein Rv0036c	39056	39829	-	257	15607178	887043	-	Rv0036c	-
PROBABLE CONSERVED INTEGRAL MEMBRANE PROTEIN	39877	41202	-	441	15607179	887042	-	Rv0037c	COG0477GEPR
hypothetical protein Rv0038	41304	41912	+	202	15607180	887045	-	Rv0038	COG1678K
POSSIBLE CONSERVED TRANSMEMBRANE PROTEIN	42004	42351	-	115	15607181	887038	-	Rv0039c	-
SECRETED PROLINE RICH PROTEIN MTC28 (PROLINE RICH 28 KDA ANTIGEN)	42433	43365	-	310	57116684	887037	mtc28	Rv0040c	-
leucyl-tRNA synthetase	43562	46471	+	969	15607183	887040	leuS	Rv0041	COG0495J
POSSIBLE TRANSCRIPTIONAL REGULATORY PROTEIN (PROBABLY MARR-FAMILY)	46581	47207	-	208	15607184	887034	-	Rv0042c	COG1846K
PROBABLE TRANSCRIPTIONAL REGULATORY PROTEIN (PROBABLY GNTR-FAMILY)	47366	48100	-	244	15607185	887032	-	Rv0043c	COG1802K
POSSIBLE OXIDOREDUCTASE	48233	49027	-	264	15607186	887030	-	Rv0044c	COG2141C
POSSIBLE HYDROLASE	49043	49939	-	298	15607187	887029	-	Rv0045c	COG0596R
MYO-INOSITOL-1-PHOSPHATE SYNTHASE INO1 (Inositol 1-phosphate synthetase) (D-glucose 6-phosphate cycloaldolase) (Glucose 6-phosphate cyclase) (Glucocycloaldolase)	50021	51124	-	367	15607188	887028	ino1	Rv0046c	COG1260I
hypothetical protein Rv0047c	51185	51727	-	180	15607189	887031	-	Rv0047c	COG1695K
POSSIBLE MEMBRANE PROTEIN	51828	52697	-	289	15607190	887027	-	Rv0048c	-
hypothetical protein Rv0049	52831	53244	+	137	15607191	887024	-	Rv0049	-
PROBABLE BIFUNCTIONAL PENICILLIN-BINDING PROTEIN 1A/1B PONA1 (MUREIN POLYMERASE) (PBP1): PENICILLIN-INSENSITIVE TRANSGLYCOSYLASE (PEPTIDOGLYCAN TGASE) + PENICILLIN-SENSITIVE TRANSPEPTIDASE (DD-TRANSPEPTIDASE)	53663	55699	+	678	57116685	887065	ponA1	Rv0050	COG0744M
PROBABLE CONSERVED TRANSMEMBRANE PROTEIN	55696	57378	+	560	15607193	887018	-	Rv0051	COG5650S
hypothetical protein Rv0052	57410	57973	+	187	15607194	887015	-	Rv0052	COG0693R
30S ribosomal protein S6	58192	58482	+	96	15607195	887020	rpsF	Rv0053	COG0360J
single-strand DNA-binding protein	58586	59080	+	164	15607196	887013	ssb	Rv0054	COG0629L
30S ribosomal protein S18	59122	59376	+	84	57116686	887022	rpsR	Rv0055	COG0238J
50S ribosomal protein L9	59409	59867	+	152	15607198	887010	rplI	Rv0056	COG0359J
hypothetical protein Rv0057	59896	60417	+	173	15607199	887008	-	Rv0057	-
replicative DNA helicase	60396	63020	+	874	15607200	887009	dnaB	Rv0058	COG0305L, COG1372L
hypothetical protein Rv0059	63200	63892	+	230	15607201	887006	-	Rv0059	-
hypothetical protein Rv0060	63909	64967	+	352	15607202	887004	-	Rv0060	COG2110R
hypothetical protein Rv0061	64991	65416	+	141	15607203	887003	-	Rv0061	-
POSSIBLE CELLULASE CELA1 (ENDOGLUCANASE) (ENDO-1,4-BETA-GLUCANASE) (FI-CMCASE) (CARBOXYMETHYL CELLULASE)	65552	66694	+	380	57116687	887007	celA1	Rv0062	COG5297G
POSSIBLE OXIDOREDUCTASE	66923	68362	+	479	15607205	886999	-	Rv0063	COG0277C
hypothetical protein Rv0064	68620	71559	+	979	15607206	886996	-	Rv0064	COG1615S
hypothetical protein Rv0065	71821	72222	+	133	15607207	886993	-	Rv0065	COG4113R
PROBABLE ISOCITRATE DEHYDROGENASE	72274	74511	-	745	15607208	887016	icd2	Rv0066c	COG2838C
POSSIBLE TRANSCRIPTIONAL REGULATORY PROTEIN (POSSIBLY TETR-FAMILY)	74629	75198	-	189	15607209	886991	-	Rv0067c	COG1309K
short chain dehydrogenase	75301	76212	+	303	15607210	886989	-	Rv0068	COG1028IQR
PROBABLE L-SERINE DEHYDRATASE SDAA (L-SERINE DEAMINASE) (SDH) (L-SD)	76237	77622	-	461	15607211	886986	sdaA	Rv0069c	COG1760E
PROBABLE SERINE HYDROXYMETHYLTRANSFERASE GLYA2 (SERINE METHYLASE 2) (SHMT 2)	77619	78896	-	425	15607212	886983	glyA2	Rv0070c	COG0112E
POSSIBLE MATURASE	79486	80193	+	235	15607213	886988	-	Rv0071	COG3344L
PROBABLE GLUTAMINE-TRANSPORT TRANSMEMBRANE PROTEIN ABC TRANSPORTER	80624	81673	+	349	15607214	886984	-	Rv0072	COG0577V
PROBABLE GLUTAMINE-TRANSPORT ATP-BINDING PROTEIN ABC TRANSPORTER	81676	82668	+	330	15607215	886977	-	Rv0073	COG1136V
hypothetical protein Rv0074	82748	83983	+	411	15607216	886976	-	Rv0074	COG1228Q
PROBABLE AMINOTRANSFERASE	83996	85168	+	390	15607217	886982	-	Rv0075	COG1168E
PROBABLE MEMBRANE PROTEIN	85183	85572	-	129	15607218	886992	-	Rv0076c	-
PROBABLE OXIDOREDUCTASE	85636	86466	-	276	15607219	886969	-	Rv0077c	COG0596R
PROBABLE TRANSCRIPTIONAL REGULATORY PROTEIN	86528	87133	+	201	15607220	886990	-	Rv0078	COG1309K
hypothetical protein Rv0078A	87208	87801	-	197	57116688	3205053	-	Rv0078A	-
hypothetical protein Rv0079	88204	89025	+	273	15607221	886995	-	Rv0079	COG1544J
hypothetical protein Rv0080	89022	89480	+	152	15607222	886966	-	Rv0080	-
PROBABLE TRANSCRIPTIONAL REGULATORY PROTEIN	89575	89919	+	114	15607223	887012	-	Rv0081	COG0640K
PROBABLE OXIDOREDUCTASE	89924	90403	+	159	15607224	886968	-	Rv0082	COG3260C
PROBABLE OXIDOREDUCTASE	90400	92322	+	640	15607225	886965	-	Rv0083	COG0651CP
POSSIBLE FORMATE HYDROGENLYASE HYCD (FHL)	92328	93278	+	316	15607226	886959	hycD	Rv0084	COG0650C
POSSIBLE HYDROGENASE HYCP	93289	93951	+	220	15607227	886973	hycP	Rv0085	COG4237C
POSSIBLE HYDROGENASE HYCQ	93951	95417	+	488	15607228	886963	hycQ	Rv0086	COG0651CP
POSSIBLE FORMATE HYDROGENASE HYCE (FHL)	95414	96892	+	492	15607229	886956	hycE	Rv0087	COG3261C, COG3262C
hypothetical protein Rv0088	96927	97601	+	224	15607230	886954	-	Rv0088	COG0030J
POSSIBLE METHYLTRANSFERASE/METHYLASE	97758	98351	+	197	15607231	886949	-	Rv0089	COG0500QR
POSSIBLE MEMBRANE PROTEIN	98480	99250	+	256	15607232	886961	-	Rv0090	COG0601EP, COG3305S
PROBABLE BIFUNCTIONAL MTA/SAH NUCLEOSIDASE MTN: 5'-METHYLTHIOADENOSINE NUCLEOSIDASE (METHYLTHIOADENOSINE METHYLTHIORIBOHYDROLASE) + S-ADENOSYLHOMOCYSTEINE NUCLEOSIDASE (S-ADENOSYL-L-HOMOCYSTEINE HOMOCYSTEINYLRIBOHYDROLASE)	99684	100451	+	255	15607233	886953	mtn	Rv0091	COG0775F
PROBABLE CATION TRANSPORTER P-TYPE ATPASE A CTPA	100583	102868	+	761	15607234	886946	ctpA	Rv0092	COG2217P
PROBABLE CONSERVED MEMBRANE PROTEIN	102815	103663	-	282	15607235	886945	-	Rv0093c	COG5660S
hypothetical protein Rv0094c	103710	104663	-	317	15607236	886943	-	Rv0094c	-
hypothetical protein Rv0095c	104805	105215	-	136	15607237	886940	-	Rv0095c	-
PPE FAMILY PROTEIN	105324	106715	+	463	57116689	886938	PPE1	Rv0096	-
POSSIBLE OXIDOREDUCTASE	106734	107603	+	289	15607239	886942	-	Rv0097	COG2175Q
hypothetical protein Rv0098	107600	108151	+	183	15607240	886935	-	Rv0098	-
acyl-CoA synthetase	108156	109778	+	540	15607241	886933	fadD10	Rv0099	COG0318IQ
hypothetical protein Rv0100	109783	110019	+	78	15607242	886931	-	Rv0100	COG3433Q
PROBABLE PEPTIDE SYNTHETASE NRP (PEPTIDE SYNTHASE)	110001	117539	+	2512	15607243	886951	nrp	Rv0101	COG1020Q, COG3320Q
PROBABLE CONSERVED INTEGRAL MEMBRANE PROTEIN	117714	119699	+	661	15607244	886926	-	Rv0102	COG3336S
PROBABLE CATION-TRANSPORTER P-TYPE ATPASE B CTPB	119915	122173	-	752	15607245	886928	ctpB	Rv0103c	COG2217P
hypothetical protein Rv0104	122317	123831	+	504	15607246	886923	-	Rv0104	COG0664T
50S ribosomal protein L28	123980	124264	-	94	57116690	886920	rpmB	Rv0105c	COG0227J
hypothetical protein Rv0106	124374	125570	+	398	15607248	886919	-	Rv0106	COG0523R
PROBABLE CATION-TRANSPORTER ATPASE I CTPI	125643	130541	-	1632	15607249	886915	ctpI	Rv0107c	COG0474P
hypothetical protein Rv0108c	130895	131104	-	69	15607250	886918	-	Rv0108c	-
PE-PGRS FAMILY PROTEIN	131382	132872	+	496	57116691	886912	PE_PGRS1	Rv0109	-
PROBABLE CONSERVED INTEGRAL MEMBRANE PROTEIN	133020	133769	+	249	15607252	886917	-	Rv0110	COG0705R
POSSIBLE TRANSMEMBRANE ACYLTRANSFERASE	133950	136007	+	685	15607253	886909	-	Rv0111	COG1835I
POSSIBLE GDP-MANNOSE 4,6-DEHYDRATASE GCA (GDP-D-MANNOSE DEHYDRATASE)	136289	137245	+	318	15607254	886907	gca	Rv0112	COG0451MG
PROBABLE SEDOHEPTULOSE-7-PHOSPHATE ISOMERASE GMHA (PHOSPHOHEPTOSE ISOMERASE)	137319	137909	+	196	15607255	886905	gmhA	Rv0113	COG0279G
POSSIBLE D-ALPHA,BETA-D-HEPTOSE-1,7-BIPHOSPHATE PHOSPHATASE GMHB (D-GLYCERO-D-MANNO-HEPTOSE 7-PHOSPHATE KINASE)	137941	138513	+	190	15607256	886903	gmhB	Rv0114	COG0241E
POSSIBLE D-ALPHA-D-HEPTOSE-7-PHOSPHATE KINASE HDDA	138513	139673	+	386	15607257	886902	hddA	Rv0115	COG2605R
POSSIBLE CONSERVED MEMBRANE PROTEIN	140267	141022	-	251	15607258	886900	-	Rv0116c	COG1376S
OXIDATIVE STRESS RESPONSE REGULATORY PROTEIN OXYS	141200	142144	+	314	15607259	886914	oxyS	Rv0117	COG0583K
putative oxalyl-CoA decarboxylase	142128	143876	-	582	15607260	886898	oxcA	Rv0118c	COG0028EH
acyl-CoA synthetase	144049	145626	+	525	15607261	886896	fadD7	Rv0119	COG0318IQ
elongation factor G	145627	147771	-	714	15607262	886894	fusA2	Rv0120c	COG0480J
hypothetical protein Rv0121c	147908	148342	-	144	15607263	886892	-	Rv0121c	COG3576R
hypothetical protein Rv0122	148491	148859	+	122	15607264	886888	-	Rv0122	-
hypothetical protein Rv0123	148856	149224	+	122	15607265	886887	-	Rv0123	-
PE-PGRS FAMILY PROTEIN	149533	150996	+	487	57116692	886883	PE_PGRS2	Rv0124	-
PROBABLE SERINE PROTEASE PEPA (SERINE PROTEINASE) (MTB32A)	151148	152215	+	355	15607267	886924	pepA	Rv0125	COG0265O
TREHALOSE SYNTHASE TRES	152324	154129	+	601	15607268	886881	treS	Rv0126	COG0366G
hypothetical protein Rv0127	154232	155599	+	455	15607269	886880	-	Rv0127	COG3281G
PROBABLE CONSERVED TRANSMEMBRANE PROTEIN	155667	156446	+	259	15607270	886878	-	Rv0128	COG3619S
SECRETED ANTIGEN 85-C FBPC (85C) (ANTIGEN 85 COMPLEX C) (AG58C) (MYCOLYL TRANSFERASE 85C) (FIBRONECTIN-BINDING PROTEIN C)	156578	157600	-	340	57116693	886885	fbpC	Rv0129c	COG0627R
hypothetical protein Rv0130	157847	158302	+	151	15607272	886876	-	Rv0130	COG2030I
PROBABLE ACYL-CoA DEHYDROGENASE FADE1	158315	159658	-	447	15607273	886874	fadE1	Rv0131c	COG1960I
PUTATIVE F420-DEPENDENT GLUCOSE-6-PHOSPHATE DEHYDROGENASE FGD2	159700	160782	-	360	15607274	886877	fgd2	Rv0132c	COG2141C
PROBABLE ACETYLTRANSFERASE	160869	161474	+	201	15607275	886873	-	Rv0133	COG0454KR
POSSIBLE EPOXIDE HYDROLASE EPHF (EPOXIDE HYDRATASE) (ARENE-OXIDE HYDRATASE)	161771	162673	+	300	15607276	886871	ephF	Rv0134	COG0596R
POSSIBLE TRANSCRIPTIONAL REGULATORY PROTEIN	162644	163249	-	201	15607277	886869	-	Rv0135c	COG1309K
PROBABLE CYTOCHROME P450 138 CYP138	163366	164691	+	441	15607278	886868	cyp138	Rv0136	COG2124Q
methionine sulfoxide reductase A	164712	165260	-	182	15607279	886865	msrA	Rv0137c	COG0225O
hypothetical protein Rv0138	165323	165826	+	167	15607280	886863	-	Rv0138	-
POSSIBLE OXIDOREDUCTASE	165827	166849	+	340	15607281	886860	-	Rv0139	COG0451MG
hypothetical protein Rv0140	166910	167290	+	126	15607282	886859	-	Rv0140	COG2343S
hypothetical protein Rv0141c	167271	167681	-	136	15607283	886872	-	Rv0141c	COG3631R
hypothetical protein Rv0142	167711	168637	+	308	15607284	886858	-	Rv0142	COG0122L
PROBABLE CONSERVED TRANSMEMBRANE PROTEIN	168704	170182	-	492	15607285	886856	-	Rv0143c	COG0038P
PROBABLE TRANSCRIPTIONAL REGULATORY PROTEIN (POSSIBLY TETR-FAMILY)	170284	171126	+	280	15607286	886854	-	Rv0144	COG1309K
hypothetical protein Rv0145	171215	172168	+	317	15607287	886851	-	Rv0145	COG3315Q
hypothetical protein Rv0146	172211	173143	+	310	15607288	886849	-	Rv0146	COG3315Q
PROBABLE ALDEHYDE DEHYDROGENASE (NAD+) DEPENDENT	173238	174758	+	506	15607289	886847	-	Rv0147	COG1012C
PROBABLE SHORT-CHAIN TYPE DEHYDROGENASE/REDUCTASE	174833	175693	+	286	15607290	886845	-	Rv0148	COG1028IQR
POSSIBLE QUINONE OXIDOREDUCTASE (NADPH:QUINONE OXIDOREDUCTASE) (ZETA-CRYSTALLIN)	175700	176668	+	322	15607291	886843	-	Rv0149	COG0604CR
hypothetical protein Rv0150c	176665	176952	-	95	15607292	886840	-	Rv0150c	-
PE FAMILY PROTEIN	177543	179309	-	588	57116694	886857	PE1	Rv0151c	-
PE FAMILY PROTEIN	179319	180896	-	525	57116695	886838	PE2	Rv0152c	-
PHOSPHOTYROSINE PROTEIN PHOSPHATASE PTPB (PROTEIN-TYROSINE-PHOSPHATASE) (PTPase)	181155	181985	-	276	15607295	886842	ptbB	Rv0153c	COG2365T
PROBABLE ACYL-CoA DEHYDROGENASE FADE2	181987	183198	-	403	15607296	886836	fadE2	Rv0154c	COG1960I
PROBABLE NAD(P) TRANSHYDROGENASE (SUBUNIT ALPHA) PNTAA	183622	184722	+	366	15607297	886832	pntAa	Rv0155	COG3288C
PROBABLE NAD(P) TRANSHYDROGENASE (SUBUNIT ALPHA) PNTAB	184723	185055	+	110	15607298	886890	pntAb	Rv0156	COG3288C
PROBABLE NAD(P) TRANSHYDROGENASE (SUBUNIT BETA) PNTB	185052	186479	+	475	15607299	886830	pntB	Rv0157	COG1282C
PROBABLE TRANSCRIPTIONAL REGULATORY PROTEIN (POSSIBLY TETR-FAMILY)	186785	187429	+	214	15607300	886828	-	Rv0158	COG1309K
PE FAMILY PROTEIN	187433	188839	-	468	57116696	886826	PE3	Rv0159c	-
PE FAMILY PROTEIN	188931	190439	-	502	57116697	886825	PE4	Rv0160c	-
POSSIBLE OXIDOREDUCTASE	190607	191956	+	449	15607303	886835	-	Rv0161	COG0277C
PROBABLE ZINC-TYPE ALCOHOL DEHYDROGENASE (E SUBUNIT) ADHE	191984	193135	-	383	57116698	886824	adhE1	Rv0162c	COG1062C
hypothetical protein Rv0163	193117	193572	+	151	15607305	886821	-	Rv0163	COG0824R
hypothetical protein Rv0164	193626	194111	+	161	57116699	886267	TB18.5	Rv0164	COG2867I
POSSIBLE TRANSCRIPTIONAL REGULATORY PROTEIN (PROBABLY GNTR-FAMILY)	194144	194938	-	264	57116700	886818	-	Rv0165c	COG1802K
acyl-CoA synthetase	194993	196657	+	554	15607307	886822	fadD5	Rv0166	COG0318IQ
CONSERVED HYPOTHETICAL INTEGRAL MEMBRANE PROTEIN YRBE1A	196861	197658	+	265	15607308	886816	yrbE1A	Rv0167	COG0767Q
CONSERVED HYPOTHETICAL INTEGRAL MEMBRANE PROTEIN YRBE1B	197660	198529	+	289	15607309	886812	yrbE1B	Rv0168	COG0767Q
MCE-FAMILY PROTEIN MCE1A	198534	199898	+	454	57116701	886823	mce1A	Rv0169	COG0840NT, COG1463Q
MCE-FAMILY PROTEIN MCE1B	199895	200935	+	346	15607311	886810	mce1B	Rv0170	COG1463Q
MCE-FAMILY PROTEIN MCE1C	200932	202479	+	515	15607312	886808	mce1C	Rv0171	COG0840NT, COG1463Q
MCE-FAMILY PROTEIN MCE1D	202476	204068	+	530	15607313	886807	mce1D	Rv0172	COG1463Q
POSSIBLE MCE-FAMILY LIPOPROTEIN LPRK (MCE-FAMILY LIPOPROTEIN MCE1E)	204065	205237	+	390	15607314	886804	lprK	Rv0173	COG1463Q
MCE-FAMILY PROTEIN MCE1F	205231	206778	+	515	15607315	886820	mce1F	Rv0174	COG1463Q
PROBABLE CONSERVED MCE ASSOCIATED MEMBRANE PROTEIN	206814	207455	+	213	15607316	886801	-	Rv0175	-
PROBABLE CONSERVED MCE ASSOCIATED TRANSMEMBRANE PROTEIN	207452	208420	+	322	15607317	886799	-	Rv0176	COG1714S
PROBABLE CONSERVED MCE ASSOCIATED PROTEIN	208417	208971	+	184	15607318	886795	-	Rv0177	-
PROBABLE CONSERVED MCE ASSOCIATED MEMBRANE PROTEIN	208938	209672	+	244	15607319	886814	-	Rv0178	-
POSSIBLE LIPOPROTEIN LPRO	209703	210812	-	369	15607320	886796	lprO	Rv0179c	-
PROBABLE CONSERVED TRANSMEMBRANE PROTEIN	210892	212250	-	452	15607321	886792	-	Rv0180c	COG1511S
hypothetical protein Rv0181c	212277	213011	-	244	15607322	886788	-	Rv0181c	COG1741R
RNA polymerase factor sigma-70	213028	214140	-	370	15607323	886786	sigG	Rv0182c	COG1595K
POSSIBLE LYSOPHOSPHOLIPASE	214088	214927	+	279	57116702	886785	-	Rv0183	COG2267I
hypothetical protein Rv0184	214969	215718	+	249	15607325	886806	-	Rv0184	-
hypothetical protein Rv0185	215715	216224	+	169	15607326	886782	-	Rv0185	-
PROBABLE BETA-GLUCOSIDASE BGLS (GENTIOBIASE) (CELLOBIASE) (BETA-D-GLUCOSIDE GLUCOHYDROLASE)	216269	218344	+	691	15607327	886780	bglS	Rv0186	COG1472G
PROBABLE O-METHYLTRANSFERASE	218705	219367	+	220	15607328	886779	-	Rv0187	COG4122R
PROBABLE CONSERVED TRANSMEMBRANE PROTEIN	219486	219917	+	143	15607329	886776	-	Rv0188	-
dihydroxy-acid dehydratase	219996	221723	-	575	15607330	886774	ilvD	Rv0189c	COG0129EG
hypothetical protein Rv0190	221871	222161	+	96	15607331	886772	-	Rv0190	COG1937S
PROBABLE CONSERVED INTEGRAL MEMBRANE PROTEIN	222289	223530	+	413	15607332	886770	-	Rv0191	COG2814G
hypothetical protein Rv0192	223564	224664	+	366	15607333	886768	-	Rv0192	COG1376S
CONSERVED SECRETED PROTEIN	223607	223909	+	100	57116703	3205105	-	Rv0192A	-
hypothetical protein Rv0193c	224724	226571	-	615	15607334	886764	-	Rv0193c	-
PROBABLE DRUGS-TRANSPORT TRANSMEMBRANE ATP-BINDING PROTEIN ABC TRANSPORTER	226878	230462	+	1194	15607335	886790	-	Rv0194	COG1132V
POSSIBLE TWO COMPONENT TRANSCRIPTIONAL REGULATORY PROTEIN (PROBABLY LUXR-FAMILY)	230899	231534	+	211	15607336	886762	-	Rv0195	COG2197TK
POSSIBLE TRANSCRIPTIONAL REGULATORY PROTEIN	231647	232231	+	194	15607337	886760	-	Rv0196	COG1309K
POSSIBLE OXIDOREDUCTASE	232231	234519	+	762	15607338	886758	-	Rv0197	COG0243C
PROBABLE ZINC METALLOPROTEASE	234516	236507	-	663	15607339	886755	-	Rv0198c	COG3590O
PROBABLE CONSERVED MEMBRANE PROTEIN	236550	237209	+	219	15607340	886753	-	Rv0199	-
POSSIBLE CONSERVED TRANSMEMBRANE PROTEIN	237206	237895	+	229	15607341	886803	-	Rv0200	-
hypothetical protein Rv0201c	237892	238395	-	167	15607342	886756	-	Rv0201c	COG1476K
PROBABLE CONSERVED TRANSMEMBRANE TRANSPORT PROTEIN MMPL11	238392	241292	-	966	15607343	886750	mmpL11	Rv0202c	COG2409R
POSSIBLE EXPORTED PROTEIN	241514	241924	+	136	15607344	886748	-	Rv0203	-
PROBABLE CONSERVED TRANSMEMBRANE PROTEIN	241976	243214	-	412	15607345	886747	-	Rv0204c	COG0392S
PROBABLE CONSERVED TRANSMEMBRANE PROTEIN	243384	244487	+	367	15607346	886766	-	Rv0205	COG0628R
POSSIBLE CONSERVED TRANSMEMBRANE TRANSPORT PROTEIN MMPL3	244484	247318	-	944	15607347	886752	mmpL3	Rv0206c	COG2409R
hypothetical protein Rv0207c	247384	248112	-	242	15607348	886742	-	Rv0207c	COG1432S
tRNA (guanine-N(7))-methyltransferase	248115	248906	-	263	15607349	886740	trmB	Rv0208c	COG0220R
hypothetical protein Rv0209	249038	250123	+	361	15607350	886739	-	Rv0209	-
hypothetical protein Rv0210	250120	251598	+	492	15607351	886735	-	Rv0210	-
phosphoenolpyruvate carboxykinase	251782	253602	+	606	15607352	886744	pckA	Rv0211	COG1274C
POSSIBLE TRANSCRIPTIONAL REGULATORY PROTEIN NADR (PROBABLY ASNC-FAMILY)	253669	254640	-	323	15607353	886734	nadR	Rv0212c	COG1056H, COG3172H
POSSIBLE METHYLTRANSFERASE (METHYLASE)	254637	255950	-	437	15607354	886746	-	Rv0213c	COG1032C
acyl-CoA synthetase	256064	257677	+	537	15607355	886737	fadD4	Rv0214	COG0318IQ
PROBABLE ACYL-CoA DEHYDROGENASE FADE3	257783	258856	-	357	15607356	886730	fadE3	Rv0215c	COG1960I
hypothetical protein Rv0216	258913	259926	+	337	15607357	886729	-	Rv0216	COG2030I
POSSIBLE ESTERASE LIPW	259923	260831	-	302	15607358	886726	lipW	Rv0217c	COG0657I
PROBABLE CONSERVED TRANSMEMBRANE PROTEIN	260924	262252	+	442	15607359	886727	-	Rv0218	COG2041R
PROBABLE CONSERVED TRANSMEMBRANE PROTEIN	262254	262802	+	182	15607360	886725	-	Rv0219	-
PROBABLE ESTERASE LIPC	262812	264023	+	403	15607361	886722	lipC	Rv0220	COG0657I
hypothetical protein Rv0221	264067	265476	+	469	15607362	886719	-	Rv0221	COG1020Q
enoyl-CoA hydratase	265507	266295	+	262	15607363	886723	echA1	Rv0222	COG1024I
PROBABLE ALDEHYDE DEHYDROGENASE	266301	267764	-	487	15607364	886718	-	Rv0223c	COG1012C
POSSIBLE METHYLTRANSFERASE (METHYLASE)	267863	268627	-	254	15607365	886715	-	Rv0224c	COG0500QR
POSSIBLE CONSERVED PROTEIN	268663	269817	+	384	15607366	886713	-	Rv0225	COG0438M
PROBABLE CONSERVED TRANSMEMBRANE PROTEIN	269834	271564	-	576	15607367	886711	-	Rv0226c	-
PROBABLE CONSERVED MEMBRANE PROTEIN	271574	272839	-	421	15607368	886710	-	Rv0227c	-
PROBABLE INTEGRAL MEMBRANE ACYLTRANSFERASE	273055	274278	+	407	15607369	886708	-	Rv0228	COG1835I
POSSIBLE CONSERVED MEMBRANE PROTEIN	274306	274986	-	226	15607370	886724	-	Rv0229c	COG1487R
PROBABLE PHOSPHOTRIESTERASE PHP (PARATHION HYDROLASE) (PTE) (ARYLDIALKYLPHOSPHATASE) (PARAOXONASE) (A-ESTERASE) (ARYLTRIPHOSPHATASE) (PARAOXON HYDROLASE)	274983	275963	-	326	15607371	886705	php	Rv0230c	COG1735R
PROBABLE ACYL-CoA DEHYDROGENASE FADE4	276058	277764	+	568	15607372	886703	fadE4	Rv0231	COG1960I
PROBABLE TRANSCRIPTIONAL REGULATORY PROTEIN (PROBABLY TETR/ACRR-FAMILY)	277899	278588	+	229	15607373	886701	-	Rv0232	COG1309K
ribonucleotide-diphosphate reductase subunit beta	278585	279529	+	314	15607374	886699	nrdB	Rv0233	COG0208F
succinic semialdehyde dehydrogenase	279605	281140	-	511	57116704	886732	gabD1	Rv0234c	COG1012C
PROBABLE CONSERVED TRANSMEMBRANE PROTEIN	281166	282614	-	482	15607376	886695	-	Rv0235c	-
PROBABLE CONSERVED TRANSMEMBRANE PROTEIN	282649	286851	-	1400	15607377	886707	-	Rv0236c	-
SMALL SECRETED PROTEIN	286898	287071	-	57	57116705	3205106	-	Rv0236A	-
PROBABLE CONSERVED LIPOPROTEIN LPQI	287186	288352	+	388	57116706	886693	lpqI	Rv0237	COG1472G
POSSIBLE TRANSCRIPTIONAL REGULATORY PROTEIN (PROBABLY TETR-FAMILY)	288428	289042	+	204	15607379	886691	-	Rv0238	COG1309K
hypothetical protein Rv0239	289104	289337	+	77	15607380	886689	-	Rv0239	-
hypothetical protein Rv0240	289345	289782	+	145	15607381	886688	-	Rv0240	COG1848R
hypothetical protein Rv0241c	289812	290654	-	280	15607382	886686	-	Rv0241c	COG2030I
3-ketoacyl-(acyl-carrier-protein) reductase	290665	292029	-	454	15607383	886697	fabG	Rv0242c	COG1028IQR
acetyl-CoA acetyltransferase	292171	293493	+	440	15607384	886682	fadA2	Rv0243	COG0183I
PROBABLE ACYL-CoA DEHYDROGENASE FADE5	293798	295633	-	611	15607385	886698	fadE5	Rv0244c	COG1960I
POSSIBLE OXIDOREDUCTASE	296005	296493	+	162	15607386	886680	-	Rv0245	COG1853R
PROBABLE CONSERVED INTEGRAL MEMBRANE PROTEIN	296809	298119	+	436	15607387	886678	-	Rv0246	-
fumarate reductase iron-sulfur subunit	298116	298862	-	248	15607388	886677	-	Rv0247c	COG0479C
succinate dehydrogenase flavoprotein subunit	298863	300803	-	646	15607389	886675	sdhA	Rv0248c	COG1053C
PROBABLE SUCCINATE DEHYDROGENASE	300834	301655	-	273	15607390	886671	-	Rv0249c	-
hypothetical protein Rv0250c	301735	302028	-	97	15607391	886669	-	Rv0250c	-
HEAT SHOCK PROTEIN HSP (HEAT-STRESS-INDUCED RIBOSOME-BINDING PROTEIN A)	302173	302652	-	159	15607392	886667	hsp	Rv0251c	COG0071O
PROBABLE NITRITE REDUCTASE	302866	305427	+	853	15607393	886665	nirB	Rv0252	COG1251C
PROBABLE NITRITE REDUCTASE	305453	305809	+	118	15607394	886664	nirD	Rv0253	COG2146PR
PROBABLE BIFUNCTIONAL COBALAMIN BIOSYNTHESIS PROTEIN COBU: COBINAMIDE KINASE + COBINAMIDE PHOSPHATE GUANYLYLTRANSFERASE	305825	306349	-	174	15607395	886661	cobU	Rv0254c	COG2087H
cobyric acid synthase	306374	307858	-	494	57116707	886673	cobQ1	Rv0255c	COG1492H
PPE FAMILY PROTEIN	307877	309547	-	556	57116708	886684	PPE2	Rv0256c	-
hypothetical protein Rv0257	309699	310073	+	124	57116709	3205110	-	Rv0257	-
hypothetical protein Rv0258c	310294	310749	-	151	15607399	886654	-	Rv0258c	-
hypothetical protein Rv0259c	310774	311517	-	247	15607400	886657	-	Rv0259c	COG2138S
bifunctional uroporphyrinogen-III synthetase/response regulator domain protein	311514	312659	-	381	15607401	886651	-	Rv0260c	COG0745TK, COG1587H
PROBABLE INTEGRAL MEMBRANE NITRITE EXTRUSION PROTEIN NARK3 (NITRITE FACILITATOR)	312759	314168	-	469	15607402	886663	narK3	Rv0261c	COG2223P
AMINOGLYCOSIDE 2'-N-ACETYLTRANSFERASE AAC (AAC(2')-IC)	314309	314854	-	181	15607403	886648	aac	Rv0262c	COG0456R
hypothetical protein Rv0263c	314864	315766	-	300	15607404	886659	-	Rv0263c	COG1984E
hypothetical protein Rv0264c	315783	316415	-	210	15607405	886646	-	Rv0264c	COG2049E
PROBABLE PERIPLASMIC IRON-TRANSPORT LIPOPROTEIN	316511	317503	-	330	57116710	886650	-	Rv0265c	COG0614P
PROBABLE 5-OXOPROLINASE OPLA (5-OXO-L-PROLINASE) (PYROGLUTAMASE) (5-OPASE)	317525	321154	-	1209	15607407	886642	oplA	Rv0266c	COG0145EQ, COG0146EQ
PROBABLE INTEGRAL MEMBRANE NITRITE EXTRUSION PROTEIN NARU (NITRITE FACILITATOR)	321331	322722	+	463	15607408	886644	narU	Rv0267	COG2223P
hypothetical protein Rv0268c	322764	323273	-	169	15607409	886647	-	Rv0268c	COG2161D
hypothetical protein Rv0269c	323338	324531	-	397	15607410	886640	-	Rv0269c	COG3285L
acyl-CoA synthetase	324567	326249	+	560	15607411	886637	fadD2	Rv0270	COG0318IQ
PROBABLE ACYL-CoA DEHYDROGENASE FADE6	326266	328461	-	731	15607412	886641	fadE6	Rv0271c	COG1960I
hypothetical protein Rv0272c	328575	329708	-	377	15607413	886635	-	Rv0272c	-
POSSIBLE TRANSCRIPTIONAL REGULATORY PROTEIN	329705	330325	-	206	15607414	886633	-	Rv0273c	COG1309K
hypothetical protein Rv0274	330422	331003	+	193	15607415	886631	-	Rv0274	COG0346E
POSSIBLE TRANSCRIPTIONAL REGULATORY PROTEIN (POSSIBLY TETR-FAMILY)	330933	331658	-	241	57116711	886629	-	Rv0275c	COG1309K
hypothetical protein Rv0276	331748	332668	+	306	15607417	886627	-	Rv0276	COG3662S
hypothetical protein Rv0277c	332708	333136	-	142	15607418	886625	-	Rv0277c	-
PE-PGRS FAMILY PROTEIN	333437	336310	-	957	57116712	886623	PE_PGRS3	Rv0278c	-
PE-PGRS FAMILY PROTEIN	336560	339073	-	837	57116713	886621	PE_PGRS4	Rv0279c	-
PPE FAMILY PROTEIN	339364	340974	+	536	57116714	886619	PPE3	Rv0280	-
hypothetical protein Rv0281	340998	341906	+	302	15607422	886618	-	Rv0281	COG3315Q
hypothetical protein Rv0282	342130	344025	+	631	15607423	886613	-	Rv0282	COG0464O
POSSIBLE CONSERVED MEMBRANE PROTEIN	344022	345638	+	538	15607424	886645	-	Rv0283	-
POSSIBLE CONSERVED MEMBRANE PROTEIN	345635	349627	+	1330	15607425	886611	-	Rv0284	COG1674D
PE FAMILY PROTEIN	349624	349932	+	102	57116715	886608	PE5	Rv0285	-
PPE FAMILY PROTEIN	349935	351476	+	513	57116716	886607	PPE4	Rv0286	-
ESAT-6 LIKE PROTEIN ESXG (CONSERVED HYPOTHETICAL PROTEIN TB9.8)	351525	351818	+	97	15607428	886604	esxG	Rv0287	-
LOW MOLECULAR WEIGHT PROTEIN ANTIGEN 7 ESXH (10 kDa ANTIGEN) (CFP-7) (PROTEIN TB10.4)	351848	352138	+	96	15607429	886603	esxH	Rv0288	COG4842S
hypothetical protein Rv0289	352149	353036	+	295	15607430	886602	-	Rv0289	-
PROBABLE CONSERVED TRANSMEMBRANE PROTEIN	353083	354501	+	472	15607431	886599	-	Rv0290	-
PROBABLE MEMBRANE-ANCHORED MYCOSIN MYCP3 (SERINE PROTEASE) (SUBTILISIN-LIKE PROTEASE) (SUBTILASE-LIKE) (MYCOSIN-3)	354498	355883	+	461	15607432	886615	mycP3	Rv0291	COG1404O
PROBABLE CONSERVED TRANSMEMBRANE PROTEIN	355880	356875	+	331	15607433	886601	-	Rv0292	-
hypothetical protein Rv0293c	356862	358064	-	400	15607434	886594	-	Rv0293c	COG0596R
PROBABLE TRANS-ACONITATE METHYLTRANSFERASE TAM	358171	358956	+	261	15607435	886593	tam	Rv0294	COG4106R
hypothetical protein Rv0295c	358945	359748	-	267	15607436	886596	-	Rv0295c	COG4424S
PROBABLE SULFATASE	359758	361155	-	465	57116717	886600	-	Rv0296c	COG3119P
PE-PGRS FAMILY PROTEIN	361334	363109	+	591	57116718	885981	PE_PGRS5	Rv0297	-
hypothetical protein Rv0298	363252	363479	+	75	15607439	886590	-	Rv0298	-
hypothetical protein Rv0299	363476	363778	+	100	15607440	886598	-	Rv0299	COG0012J
hypothetical protein Rv0300	363826	364047	+	73	15607441	886588	-	Rv0300	-
hypothetical protein Rv0301	364044	364469	+	141	15607442	886586	-	Rv0301	COG1487R
PROBABLE TRANSCRIPTIONAL REGULATORY PROTEIN (PROBABLY TETR/ACRR-FAMILY)	364605	365237	+	210	15607443	886584	-	Rv0302	COG1309K
PROBABLE DEHYDROGENASE/REDUCTASE	365234	366142	+	302	15607444	886581	-	Rv0303	COG1028IQR
PPE FAMILY PROTEIN	366150	372764	-	2204	57116719	886592	PPE5	Rv0304c	COG1357S
PPE FAMILY PROTEIN	372820	375711	-	963	57116720	885978	PPE6	Rv0305c	-
PUTATIVE OXIDOREDUCTASE	375914	376585	+	223	15607447	886577	-	Rv0306	COG0778C
hypothetical protein Rv0307c	376573	377055	-	160	15607448	886580	-	Rv0307c	-
PROBABLE CONSERVED INTEGRAL MEMBRANE PROTEIN	377113	377829	+	238	15607449	886583	-	Rv0308	COG0671I
POSSIBLE CONSERVED EXPORTED PROTEIN	377931	378587	+	218	15607450	886574	-	Rv0309	COG3786S
hypothetical protein Rv0310c	378657	379148	-	163	15607451	886570	-	Rv0310c	-
hypothetical protein Rv0311	379172	380401	+	409	15607452	886579	-	Rv0311	-
CONSERVED HYPOTHETICAL PROLINE AND THREONINE RICH PROTEIN	380556	382418	+	620	15607453	886566	-	Rv0312	COG0443O
hypothetical protein Rv0313	382490	382876	+	128	15607454	886572	-	Rv0313	-
POSSIBLE CONSERVED MEMBRANE PROTEIN	382879	383541	-	220	15607455	886564	-	Rv0314c	-
POSSIBLE BETA-1,3-GLUCANASE PRECURSOR	383602	384486	+	294	15607456	886563	-	Rv0315	COG2273G
POSSIBLE MUCONOLACTONE ISOMERASE	384535	385149	+	204	15607457	886560	-	Rv0316	COG4829Q
POSSIBLE GLYCEROPHOSPHORYL DIESTER PHOSPHODIESTERASE GLPQ2 (GLYCEROPHOSPHODIESTER PHOSPHODIESTERASE)	385173	385943	-	256	15607458	886559	glpQ2	Rv0317c	COG0584C
PROBABLE CONSERVED INTEGRAL MEMBRANE PROTEIN	386305	387099	-	264	57116721	886576	-	Rv0318c	COG0428P
pyrrolidone-carboxylate peptidase	387148	387816	+	222	15607460	886555	pcp	Rv0319	COG2039O
POSSIBLE CONSERVED EXPORTED PROTEIN	387888	388550	+	220	15607461	886553	-	Rv0320	-
deoxycytidine triphosphate deaminase	388582	389154	+	190	15607462	886552	dcd	Rv0321	COG0717F
PROBABLE UDP-GLUCOSE 6-DEHYDROGENASE UDGA (UDP-GLC DEHYDROGENASE) (UDP-GLCDH) (UDPGDH)	389260	390591	+	443	15607463	886550	udgA	Rv0322	COG1004M
hypothetical protein Rv0323c	390580	391251	-	223	15607464	886557	-	Rv0323c	COG2120S
POSSIBLE TRANSCRIPTIONAL REGULATORY PROTEIN (POSSIBLY ARSR-FAMILY)	391352	392032	+	226	15607465	886548	-	Rv0324	COG0607P, COG0640K
hypothetical protein Rv0325	392039	392263	+	74	15607466	886546	-	Rv0325	COG0500QR
hypothetical protein Rv0326	392273	392728	+	151	15607467	886544	-	Rv0326	COG0500QR
POSSIBLE CYTOCHROME P450 135A1 CYP135A1	392696	394045	-	449	15607468	886538	cyp135A1	Rv0327c	COG2124Q
POSSIBLE TRANSCRIPTIONAL REGULATORY PROTEIN (POSSIBLY TETR/ACRR-FAMILY)	394111	394713	+	200	15607469	886542	-	Rv0328	COG1309K
hypothetical protein Rv0329c	394694	395320	-	208	15607470	886536	-	Rv0329c	COG0500QR
hypothetical protein Rv0330c	395347	396087	-	246	15607471	886540	-	Rv0330c	COG1309K
POSSIBLE DEHYDROGENASE/REDUCTASE	396201	397367	+	388	15607472	886534	-	Rv0331	COG0446R
hypothetical protein Rv0332	397442	398227	+	261	15607473	886532	-	Rv0332	-
hypothetical protein Rv0333	398254	398628	+	124	15607474	886528	-	Rv0333	-
ALPHA-D-GLUCOSE-1-PHOSPHATE THYMIDYLYLTRANSFERASE RMLA (DTDP-GLUCOSE SYNTHASE) (DTDP-GLUCOSE PYROPHOSPHORYLASE)	398658	399524	+	288	15607475	886568	rmlA	Rv0334	COG1209M
PE FAMILY PROTEIN	399535	400050	-	171	57116722	886527	PE6	Rv0335c	-
CONSERVED 13E12 REPEAT FAMILY PROTEIN	400192	401703	+	503	15607477	886524	-	Rv0336	-
aminotransferase AlaT	401873	403162	-	429	15607478	886522	aspC	Rv0337c	COG0436E
PROBABLE IRON-SULFUR-BINDING REDUCTASE	403193	405841	-	882	15607479	886520	-	Rv0338c	COG0247C
POSSIBLE TRANSCRIPTIONAL REGULATORY PROTEIN	405950	408448	-	832	15607480	886516	-	Rv0339c	COG2197TK, COG2771K
hypothetical protein Rv0340	408634	409173	+	179	15607481	886514	-	Rv0340	-
ISONIAZID INDUCTIBLE GENE PROTEIN INIB	409362	410801	+	479	15607482	886518	iniB	Rv0341	-
ISONIAZID INDUCTIBLE GENE PROTEIN INIA	410838	412760	+	640	15607483	886510	iniA	Rv0342	COG0699R
ISONIAZID INDUCTIBLE GENE PROTEIN INIC	412757	414238	+	493	15607484	886508	iniC	Rv0343	COG0699R
PROBABLE LIPOPROTEIN LPQJ	414381	414941	-	186	15607485	886512	lpqJ	Rv0344c	-
hypothetical protein Rv0345	415050	415460	+	136	15607486	886505	-	Rv0345	COG2068R
POSSIBLE L-ASPARAGINE PERMEASE ANSP2 (L-ASPARAGINE TRANSPORT PROTEIN)	415502	416965	-	487	57116723	886530	ansP2	Rv0346c	COG1113E
PROBABLE CONSERVED MEMBRANE PROTEIN	417304	418290	+	328	15607488	886501	-	Rv0347	-
POSSIBLE TRANSCRIPTIONAL REGULATORY PROTEIN	418293	418946	+	217	15607489	886500	-	Rv0348	COG1396K
hypothetical protein Rv0349	418949	419608	+	219	15607490	886506	-	Rv0349	-
molecular chaperone DnaK	419835	421712	+	625	15607491	885946	dnaK	Rv0350	COG0443O
PROBABLE GRPE PROTEIN (HSP-70 COFACTOR)	421709	422416	+	235	15607492	886497	grpE	Rv0351	COG0576O
PROBABLE CHAPERONE PROTEIN DNAJ1	422452	423639	+	395	57116724	886495	dnaJ1	Rv0352	COG0484O
PROBABLE HEAT SHOCK PROTEIN TRANSCRIPTIONAL REPRESSOR HSPR (MERR FAMILY)	423639	424019	+	126	15607494	885929	hspR	Rv0353	COG0789K
PPE FAMILY PROTEIN	424269	424694	-	141	57116725	886498	PPE7	Rv0354c	-
PPE FAMILY PROTEIN	424777	434679	-	3300	57116726	886491	PPE8	Rv0355c	COG1357S
hypothetical protein Rv0356c	434830	435474	-	214	15607497	886490	-	Rv0356c	COG2050Q
adenylosuccinate synthetase	435471	436769	-	432	15607498	886484	purA	Rv0357c	COG0104F
hypothetical protein Rv0358	436860	437507	+	215	15607499	886493	-	Rv0358	-
PROBABLE CONSERVED INTEGRAL MEMBRANE PROTEIN	437518	438297	+	259	15607500	886482	-	Rv0359	COG1994R
hypothetical protein Rv0360c	438302	438739	-	145	15607501	886480	-	Rv0360c	-
PROBABLE CONSERVED MEMBRANE PROTEIN	438822	439649	+	275	15607502	886478	-	Rv0361	-
POSSIBLE Mg2+ TRANSPORT TRANSMEMBRANE PROTEIN MGTE	439871	441253	+	460	15607503	886476	mgtE	Rv0362	COG2239P
fructose-bisphosphate aldolase	441265	442299	-	344	15607504	886474	fba	Rv0363c	COG0191G
POSSIBLE CONSERVED TRANSMEMBRANE PROTEIN	442395	443078	+	227	15607505	886473	-	Rv0364	COG0586S
hypothetical protein Rv0365c	443067	444197	-	376	15607506	886487	-	Rv0365c	COG4833G
hypothetical protein Rv0366c	444222	444815	-	197	15607507	886471	-	Rv0366c	COG4185S
hypothetical protein Rv0367c	444844	445233	-	129	15607508	886468	-	Rv0367c	-
hypothetical protein Rv0368c	445314	446525	-	403	15607509	886469	-	Rv0368c	COG3552R
POSSIBLE MEMBRANE OXIDOREDUCTASE	446531	447046	-	171	15607510	886485	-	Rv0369c	COG3427S
POSSIBLE OXIDOREDUCTASE	447147	448043	-	298	15607511	886465	-	Rv0370c	COG0714R
hypothetical protein Rv0371c	448040	448633	-	197	15607512	886463	-	Rv0371c	COG2068R
hypothetical protein Rv0372c	448630	449385	-	251	15607513	886460	-	Rv0372c	COG1975O
PROBABLE CARBON MONOXYDE DEHYDROGENASE (LARGE CHAIN)	449404	451803	-	799	15607514	886472	-	Rv0373c	COG1529C
PROBABLE CARBON MONOXYDE DEHYDROGENASE (SMALL CHAIN)	451800	452279	-	159	15607515	886462	-	Rv0374c	COG2080C
PROBABLE CARBON MONOXYDE DEHYDROGENASE (MEDIUM CHAIN)	452294	453154	-	286	15607516	886456	-	Rv0375c	COG1319C
hypothetical protein Rv0376c	453230	454372	-	380	15607517	886454	-	Rv0376c	COG1975O
PROBABLE TRANSCRIPTIONAL REGULATORY PROTEIN (PROBABLY LYSR-FAMILY)	454421	455386	+	321	15607518	886452	-	Rv0377	COG0583K
CONSERVED HYPOTHETICAL GLYCINE RICH PROTEIN	455637	455858	+	73	15607519	886450	-	Rv0378	-
POSSIBLE PROTEIN TRANSPORT PROTEIN SECE2	455977	456192	+	71	57116727	886449	secE2	Rv0379	COG3360S
POSSIBLE RNA METHYLTRANSFERASE (RNA METHYLASE)	456268	456819	-	183	15607521	886446	-	Rv0380c	COG0566J
hypothetical protein Rv0381c	456915	457823	-	302	15607522	886444	-	Rv0381c	-
orotate phosphoribosyltransferase	457841	458380	-	179	57116728	886443	pyrE	Rv0382c	COG0461F
POSSIBLE CONSERVED SECRETED PROTEIN	458461	459315	-	284	15607524	886458	-	Rv0383c	-
PROBABLE ENDOPEPTIDASE ATP BINDING PROTEIN (CHAIN B) CLPB (CLPB PROTEIN) (HEAT SHOCK PROTEIN F84.1)	459456	462002	-	848	15607525	886440	clpB	Rv0384c	COG0542O
hypothetical protein Rv0385	462135	463307	+	390	15607526	886441	-	Rv0385	COG0543HC, COG1017C
PROBABLE TRANSCRIPTIONAL REGULATORY PROTEIN (PROBABLY LUXR/UHPA-FAMILY)	463411	466668	+	1085	15607527	886030	-	Rv0386	COG2114T, COG2771K, COG3903R
hypothetical protein Rv0387c	466672	467406	-	244	15607528	886436	-	Rv0387c	-
PPE FAMILY PROTEIN	467459	468001	-	180	57116729	886439	PPE9	Rv0388c	-
phosphoribosylglycinamide formyltransferase 2	468335	469594	+	419	15607530	886032	purT	Rv0389	COG0027F
hypothetical protein Rv0390	469591	470013	+	140	15607531	886433	-	Rv0390	COG0607P
O-succinylhomoserine sulfhydrylase	470010	471230	+	406	15607532	886431	metZ	Rv0391	COG0626E
PROBABLE MEMBRANE NADH DEHYDROGENASE NDHA	471227	472639	-	470	15607533	886430	ndhA	Rv0392c	COG1252C
CONSERVED 13E12 REPEAT FAMILY PROTEIN	472781	474106	+	441	15607534	886428	-	Rv0393	-
POSSIBLE SECRETED PROTEIN	474122	474841	-	239	15607535	886435	-	Rv0394c	-
hypothetical protein Rv0395	474940	475344	+	134	15607536	886425	-	Rv0395	-
hypothetical protein Rv0396	475350	475742	+	130	15607537	886423	-	Rv0396	-
CONSERVED 13E12 REPEAT FAMILY PROTEIN	475816	476184	+	122	15607538	886421	-	Rv0397	-
POSSIBLE SECRETED PROTEIN	476679	477320	-	213	15607539	886419	-	Rv0398c	-
POSSIBLE CONSERVED LIPOPROTEIN LPQK	477327	478556	-	409	15607540	886416	lpqK	Rv0399c	COG1680V
ACYL-CoA DEHYDROGENASE FADE7	478566	479753	-	395	15607541	886427	fadE7	Rv0400c	COG1960I
PROBABLE CONSERVED TRANSMEMBRANE PROTEIN	479789	480160	+	123	15607542	886438	-	Rv0401	-
PROBABLE CONSERVED TRANSMEMBRANE TRANSPORT PROTEIN MMPL1	480355	483231	-	958	15607543	886413	mmpL1	Rv0402c	COG2409R
PROBABLE CONSERVED MEMBRANE PROTEIN MMPS1	483228	483656	-	142	15607544	886411	mmpS1	Rv0403c	-
acyl-CoA synthetase	483977	485734	+	585	15607545	886409	fadD30	Rv0404	COG0318IQ
PROBABLE MEMBRANE BOUND POLYKETIDE SYNTHASE PKS6	485731	489939	+	1402	15607546	886407	pks6	Rv0405	COG3321Q
BETA LACTAMASE LIKE PROTEIN	489887	490705	-	272	15607547	886403	-	Rv0406c	COG0491R
PROBABLE F420-DEPENDENT GLUCOSE-6-PHOSPHATE DEHYDROGENASE FGD1	490783	491793	+	336	15607548	886418	fgd1	Rv0407	COG2141C
phosphate acetyltransferase	491786	493858	+	690	15607549	886401	pta	Rv0408	COG0280C, COG0857R
acetate kinase	493851	495008	+	385	15607550	886399	ackA	Rv0409	COG0282C
SERINE/THREONINE-PROTEIN KINASE PKNG (PROTEIN KINASE G) (STPK G)	495062	497314	-	750	15607551	886397	pknG	Rv0410c	COG0515RTKL
PROBABLE GLUTAMINE-BINDING LIPOPROTEIN GLNH (GLNBP)	497314	498300	-	328	15607552	886393	glnH	Rv0411c	COG0834ET
POSSIBLE CONSERVED MEMBRANE PROTEIN	498300	499619	-	439	15607553	886415	-	Rv0412c	-
POSSIBLE MUTATOR PROTEIN MUTT3 (7,8-DIHYDRO-8-OXOGUANINE-TRIPHOSPHATASE) (8-OXO-DGTPASE) (DGTP PYROPHOSPHOHYDROLASE)	499713	500366	+	217	15607554	886405	mutT3	Rv0413	COG0494LR
thiamine-phosphate pyrophosphorylase	500350	501018	-	222	15607555	886391	thiE	Rv0414c	COG0352H
POSSIBLE THIAMINE BIOSYNTHESIS OXIDOREDUCTASE THIO	501148	502170	+	340	15607556	886390	thiO	Rv0415	COG0665E
sulfur carrier protein ThiS	502167	502373	+	68	15607557	886395	thiS	Rv0416	COG2104H
thiazole synthase	502366	503124	+	252	15607558	886396	thiG	Rv0417	COG2022H
PROBABLE LIPOPROTEIN AMINOPEPTIDASE LPQL	503496	504998	+	500	15607559	886381	lpqL	Rv0418	COG2234R
POSSIBLE LIPOPROTEIN PEPTIDASE LPQM	505086	506582	+	498	15607560	886388	lpqM	Rv0419	COG2321R
POSSIBLE TRANSMEMBRANE PROTEIN	506561	506971	-	136	15607561	886383	-	Rv0420c	-
hypothetical protein Rv0421c	507132	507761	-	209	15607562	886377	-	Rv0421c	COG3571R
phosphomethylpyrimidine kinase	507758	508555	-	265	15607563	886375	thiD	Rv0422c	COG0351H
thiamine biosynthesis protein ThiC	508582	510225	-	547	15607564	886379	thiC	Rv0423c	COG0422H
hypothetical protein Rv0424c	510377	510652	-	91	15607565	886374	-	Rv0424c	-
POSSIBLE METAL CATION TRANSPORTING P-TYPE ATPASE CTPH	510702	515321	-	1539	15607566	886373	ctpH	Rv0425c	COG0474P
POSSIBLE TRANSMEMBRANE PROTEIN	515373	515816	-	147	15607567	886387	-	Rv0426c	-
PROBABLE EXODEOXYRIBONUCLEASE III PROTEIN XTHA (EXONUCLEASE III) (EXO III) (AP ENDONUCLEASE VI)	516017	516892	-	291	15607568	886370	xthA	Rv0427c	COG0708L
hypothetical protein Rv0428c	516895	517803	-	302	15607569	886368	-	Rv0428c	COG0454KR
peptide deformylase	517803	518396	-	197	15607570	886366	def	Rv0429c	COG0242J
hypothetical protein Rv0430	518733	519041	+	102	15607571	886364	-	Rv0430	-
PUTATIVE TUBERCULIN RELATED PEPTIDE	519073	519567	+	164	15607572	886362	-	Rv0431	-
PROBABLE PERIPLASMIC SUPEROXIDE DISMUTASE	519600	520322	+	240	15607573	886358	sodC	Rv0432	COG2032P
hypothetical protein Rv0433	520324	521454	+	376	15607574	886356	-	Rv0433	COG2170S
hypothetical protein Rv0434	521514	522167	+	217	15607575	886360	-	Rv0434	COG2802R
PUTATIVE CONSERVED ATPASE	522347	524533	-	728	15607576	886352	-	Rv0435c	COG0464O
PROBABLE CDP-DIACYLGLYCEROL--SERINE O-PHOSPHATIDYLTRANSFERASE PSSA (PS SYNTHASE) (PHOSPHATIDYLSERINE SYNTHASE)	524530	525390	-	286	15607577	886385	pssA	Rv0436c	COG1183I
phosphatidylserine decarboxylase	525387	526082	-	231	15607578	886350	psd	Rv0437c	COG0688I
PROBABLE MOLYBDOPTERIN BIOSYNTHESIS PROTEIN MOEA2	526143	527360	-	405	57116730	886348	moeA2	Rv0438c	COG0303H
short chain dehydrogenase	527379	528314	-	311	15607580	886342	-	Rv0439c	COG1028IQR
chaperonin GroEL	528608	530230	+	540	15607581	886354	groEL	Rv0440	COG0459O
hypothetical protein Rv0441c	530296	530724	-	142	15607582	886344	-	Rv0441c	-
PPE FAMILY PROTEIN	530751	532214	-	487	57116731	886340	PPE10	Rv0442c	-
hypothetical protein Rv0443	532396	532911	+	171	15607584	886336	-	Rv0443	-
hypothetical protein Rv0444c	533091	533789	-	232	15607585	886346	-	Rv0444c	COG5343S
RNA polymerase sigma factor SigK	533833	534396	-	187	15607586	886334	sigK	Rv0445c	COG1595K
POSSIBLE CONSERVED TRANSMEMBRANE PROTEIN	534445	535215	-	256	15607587	886332	-	Rv0446c	COG3752S
PROBABLE CYCLOPROPANE-FATTY-ACYL-PHOSPHOLIPID SYNTHASE UFAA1 (CYCLOPROPANE FATTY ACID SYNTHASE) (CFA SYNTHASE)	535224	536507	-	427	15607588	886330	ufaA1	Rv0447c	COG2230M
hypothetical protein Rv0448c	536504	537169	-	221	15607589	886328	-	Rv0448c	COG3496S
hypothetical protein Rv0449c	537229	538548	-	439	15607590	886326	-	Rv0449c	COG2907R
PROBABLE CONSERVED TRANSMEMBRANE TRANSPORT PROTEIN MMPL4	538588	541491	-	967	15607591	886323	mmpL4	Rv0450c	COG2409R
PROBABLE CONSERVED MEMBRANE PROTEIN MMPS4	541488	541910	-	140	15607592	886321	mmpS4	Rv0451c	-
POSSIBLE TRANSCRIPTIONAL REGULATORY PROTEIN	542142	542852	+	236	15607593	886319	-	Rv0452	COG1309K
PPE FAMILY PROTEIN	543174	544730	+	518	57116732	886317	PPE11	Rv0453	-
hypothetical protein Rv0454	544835	545185	+	116	15607595	886339	-	Rv0454	COG0009J
hypothetical protein Rv0455c	545375	545821	-	148	15607596	886314	-	Rv0455c	-
enoyl-CoA hydratase	545889	546803	-	304	15607597	886312	echA2	Rv0456c	COG1024I
hypothetical protein Rv0456A	547076	547357	-	93	57116733	3205039	-	Rv0456A	COG2337T
PROBABLE PEPTIDASE	547586	549607	-	673	15607598	886310	-	Rv0457c	COG1505E
PROBABLE ALDEHYDE DEHYDROGENASE	549675	551198	+	507	15607599	886306	-	Rv0458	COG1012C
hypothetical protein Rv0459	551198	551689	+	163	15607600	886372	-	Rv0459	COG3564S
CONSERVED HYDROPHOBIC PROTEIN	551749	551988	+	79	15607601	886304	-	Rv0460	-
PROBABLE TRANSMEMBRANE PROTEIN	552026	552550	+	174	15607602	886302	-	Rv0461	-
dihydrolipoamide dehydrogenase	552614	554008	+	464	15607603	886300	lpd	Rv0462	COG1249C
PROBABLE CONSERVED MEMBRANE PROTEIN	554016	554309	+	97	15607604	886299	-	Rv0463	-
hypothetical protein Rv0464c	554313	554885	-	190	15607605	886296	-	Rv0464c	COG2128S
PROBABLE TRANSCRIPTIONAL REGULATORY PROTEIN	554882	556306	-	474	15607606	886320	-	Rv0465c	COG1396K, COG3800R
hypothetical protein Rv0466	556458	557252	+	264	15607607	886294	-	Rv0466	COG3884I
isocitrate lyase	557527	558813	+	428	57116734	886291	icl	Rv0467	COG2224C
3-hydroxybutyryl-CoA dehydrogenase	558895	559755	+	286	15607609	886288	fadB2	Rv0468	COG1250I
POSSIBLE MYCOLIC ACID SYNTHASE UMAA	559888	560748	+	286	57116735	886286	umaA	Rv0469	COG2230M
MYCOLIC ACID SYNTHASE PCAA (CYCLOPROPANE SYNTHASE)	560848	561711	-	287	57116736	886284	pcaA	Rv0470c	COG2230M
hypothetical protein Rv0470A	561854	562294	-	146	57116737	3205059	-	Rv0470A	COG1575H
hypothetical protein Rv0471c	562225	562713	-	162	15607612	886280	-	Rv0471c	-
PROBABLE TRANSCRIPTIONAL REGULATORY PROTEIN (POSSIBLY TETR-FAMILY)	562723	563427	-	234	15607613	886308	-	Rv0472c	COG1309K
POSSIBLE CONSERVED TRANSMEMBRANE PROTEIN	563564	564934	+	456	15607614	886279	-	Rv0473	COG2733S
PROBABLE TRANSCRIPTIONAL REGULATORY PROTEIN	565021	565443	+	140	15607615	886276	-	Rv0474	COG1396K
IRON-REGULATED HEPARIN BINDING HEMAGGLUTININ HBHA (ADHESIN)	565797	566396	+	199	15607616	886272	hbhA	Rv0475	-
POSSIBLE CONSERVED TRANSMEMBRANE PROTEIN	566508	566771	+	87	15607617	886282	-	Rv0476	-
POSSIBLE CONSERVED SECRETED PROTEIN	566776	567222	+	148	15607618	886273	-	Rv0477	-
deoxyribose-phosphate aldolase	567222	567896	+	224	15607619	888425	deoC	Rv0478	COG0274F
PROBABLE CONSERVED MEMBRANE PROTEIN	567921	568967	-	348	15607620	885535	-	Rv0479c	-
POSSIBLE AMIDOHYDROLASE	568964	569806	-	280	57116738	887163	-	Rv0480c	COG0388R
hypothetical protein Rv0481c	569988	570512	-	174	15607622	887161	-	Rv0481c	-
UDP-N-acetylenolpyruvoylglucosamine reductase	570539	571648	+	369	15607623	887169	murB	Rv0482	COG0812M
PROBABLE CONSERVED LIPOPROTEIN LPRQ	571710	573065	+	451	15607624	887167	lprQ	Rv0483	COG1376S
PROBABLE SHORT-CHAIN TYPE OXIDOREDUCTASE	573046	573801	-	251	15607625	887158	-	Rv0484c	COG4221R
POSSIBLE TRANSCRIPTIONAL REGULATORY PROTEIN	573984	575300	+	438	15607626	887170	-	Rv0485	COG1940KG
MANNOSYLTRANSFERASE	575348	576790	+	480	15607627	887160	-	Rv0486	COG0438M
hypothetical protein Rv0487	576787	577338	+	183	15607628	887162	-	Rv0487	-
PROBABLE CONSERVED INTEGRAL MEMBRANE PROTEIN	577664	578269	+	201	15607629	887171	-	Rv0488	COG1279R
phosphoglyceromutase	578426	579175	+	249	57116739	887183	gpm1	Rv0489	COG0588G
PUTATIVE TWO COMPONENT SENSOR HISTIDINE KINASE SENX3	579349	580581	+	410	15607631	887185	senX3	Rv0490	COG0642T
TWO COMPONENT SENSORY TRANSDUCTION PROTEIN REGX3 (TRANSCRIPTIONAL REGULATORY PROTEIN) (PROBABLY LUXR-FAMILY)	580809	581492	+	227	15607632	887195	regX3	Rv0491	COG0745TK
PROBABLE OXIDOREDUCTASE GMC-TYPE	581489	583378	-	629	57116740	887199	-	Rv0492c	COG2303E
hypothetical protein Rv0492A	583375	583704	-	109	57116741	3205069	-	Rv0492A	-
hypothetical protein Rv0493c	583701	584690	-	329	15607634	887200	-	Rv0493c	-
PROBABLE TRANSCRIPTIONAL REGULATORY PROTEIN (PROBABLY GNTR-FAMILY)	584695	585423	+	242	57116742	887166	-	Rv0494	COG2186K
hypothetical protein Rv0495c	585424	586314	-	296	15607636	887198	-	Rv0495c	-
hypothetical protein Rv0496	586394	587380	+	328	15607637	887234	-	Rv0496	COG0248FP
PROBABLE CONSERVED TRANSMEMBRANE PROTEIN	587377	588309	+	310	15607638	887240	-	Rv0497	-
hypothetical protein Rv0498	588325	589167	+	280	15607639	887238	-	Rv0498	COG1082G
hypothetical protein Rv0499	589183	590058	+	291	15607640	887243	-	Rv0499	COG1155C
pyrroline-5-carboxylate reductase	590083	590970	+	295	15607641	887256	proC	Rv0500	COG0345E
hypothetical protein Rv0500A	591111	591347	+	78	57116743	3205035	-	Rv0500A	COG1910P
hypothetical protein Rv0500B	591475	591576	+	33	57116744	3205036	-	Rv0500B	-
POSSIBLE UDP-GLUCOSE 4-EPIMERASE GALE2 (GALACTOWALDENASE) (UDP-GALACTOSE 4-EPIMERASE) (URIDINE DIPHOSPHATE GALACTOSE 4-EPIMERASE) (URIDINE DIPHOSPHO-GALACTOSE 4-EPIMERASE)	591654	592784	+	376	57116745	887228	galE2	Rv0501	COG0451MG
hypothetical protein Rv0502	592791	593867	+	358	15607643	887260	-	Rv0502	COG0204I
CYCLOPROPANE-FATTY-ACYL-PHOSPHOLIPID SYNTHASE 2 CMAA2 (CYCLOPROPANE FATTY ACID SYNTHASE) (CFA SYNTHASE) (CYCLOPROPANE MYCOLIC ACID SYNTHASE 2) (MYCOLIC ACID TRANS-CYCLOPROPANE SYNTHETASE)	593871	594779	-	302	15607644	887264	cmaA2	Rv0503c	COG2230M
hypothetical protein Rv0504c	594802	595302	-	166	15607645	887268	-	Rv0504c	-
POSSIBLE PHOSPHOSERINE PHOSPHATASE SERB1 (PSP) (O-PHOSPHOSERINE PHOSPHOHYDROLASE) (PSPASE)	595464	596585	-	373	57116746	887270	serB1	Rv0505c	COG0560E
PROBABLE CONSERVED MEMBRANE PROTEIN MMPS2	596759	597202	+	147	15607647	887279	mmpS2	Rv0506	-
PROBABLE CONSERVED TRANSMEMBRANE TRANSPORT PROTEIN MMPL2	597199	600105	+	968	15607648	887248	mmpL2	Rv0507	COG2409R
hypothetical protein Rv0508	600098	600391	+	97	15607649	887301	-	Rv0508	COG0526OC
glutamyl-tRNA reductase	600441	601847	+	468	15607650	887292	hemA	Rv0509	COG0373H
porphobilinogen deaminase	601857	602786	+	309	15607651	887306	hemC	Rv0510	COG0181H
PROBABLE UROPORPHYRIN-III C-METHYLTRANSFERASE HEMD (UROPORPHYRINOGEN III METHYLASE) (UROGEN III METHYLASE) (SUMT) (UROGEN III METHYLASE) (UROM)	602819	604516	+	565	57116747	887280	hemD	Rv0511	COG0007H, COG1587H
delta-aminolevulinic acid dehydratase	604602	605591	+	329	15607653	887312	hemB	Rv0512	COG0113H
POSSIBLE CONSERVED TRANSMEMBRANE PROTEIN	605604	606152	+	182	15607654	887307	-	Rv0513	-
POSSIBLE TRANSMEMBRANE PROTEIN	606149	606448	+	99	15607655	887319	-	Rv0514	-
CONSERVED 13E12 REPEAT FAMILY PROTEIN	606551	608062	+	503	15607656	887322	-	Rv0515	-
hypothetical protein Rv0516c	608059	608535	-	158	15607657	887324	-	Rv0516c	COG1366T
POSSIBLE MEMBRANE ACYLTRANSFERASE	608746	610056	+	436	15607658	887323	-	Rv0517	COG1835I
POSSIBLE EXPORTED PROTEIN	610188	610883	+	231	15607659	887321	-	Rv0518	COG0443O
POSSIBLE CONSERVED MEMBRANE PROTEIN	611172	612074	-	300	15607660	887334	-	Rv0519c	COG0627R
POSSIBLE METHYLTRANSFERASE/METHYLASE (FRAGMENT)	612255	612605	+	116	15607661	887331	-	Rv0520	COG0500QR
POSSIBLE METHYLTRANSFERASE/METHYLASE (FRAGMENT)	612598	612903	+	101	57116748	3205045	-	Rv0521	-
PROBABLE GABA PERMEASE GABP (4-AMINO BUTYRATE TRANSPORT CARRIER) (GAMA-AMINOBUTYRATE PERMEASE)	613038	614342	+	434	57116749	886261	gabP	Rv0522	COG1113E
hypothetical protein Rv0523c	614326	614721	-	131	15607663	887341	-	Rv0523c	-
glutamate-1-semialdehyde aminotransferase	614835	616223	+	462	15607664	887349	hemL	Rv0524	COG0001H
hypothetical protein Rv0525	616223	616831	+	202	15607665	887358	-	Rv0525	COG0406G
POSSIBLE THIOREDOXIN PROTEIN (THIOL-DISULFIDE INTERCHANGE PROTEIN)	616846	617496	+	216	15607666	887339	-	Rv0526	COG0526OC
POSSIBLE CYTOCHROME C-TYPE BIOGENESIS PROTEIN CCDA	617493	618272	+	259	57116750	887362	ccdA	Rv0527	COG0785O
PROBABLE CONSERVED TRANSMEMBRANE PROTEIN	618305	619894	+	529	15607668	887372	-	Rv0528	COG1333O
POSSIBLE CYTOCHROME C-TYPE BIOGENESIS PROTEIN CCSA	619891	620865	+	324	57116751	887380	ccsA	Rv0529	COG0755O
hypothetical protein Rv0530	620907	622124	+	405	15607670	887385	-	Rv0530	COG0455D
POSSIBLE CONSERVED MEMBRANE PROTEIN	622329	622646	+	105	15607671	887376	-	Rv0531	-
PE-PGRS FAMILY PROTEIN	622793	624577	+	594	57116752	887391	PE_PGRS6	Rv0532	-
3-oxoacyl-(acyl carrier protein) synthase III	624473	625480	-	335	15607673	887381	fabH	Rv0533c	COG0332I
1,4-dihydroxy-2-naphthoate octaprenyltransferase	625562	626440	-	292	15607674	887408	menA	Rv0534c	COG1575H
5'-methylthioadenosine phosphorylase	626457	627251	+	264	15607675	887430	pnp	Rv0535	COG0005F
PROBABLE UDP-GLUCOSE 4-EPIMERASE GALE3 (GALACTOWALDENASE) (UDP-GALACTOSE 4-EPIMERASE) (URIDINE DIPHOSPHATE GALACTOSE 4-EPIMERASE) (URIDINE DIPHOSPHO-GALACTOSE 4-EPIMERASE)	627248	628288	+	346	57116753	887457	galE3	Rv0536	COG0451MG
PROBABLE INTEGRAL MEMBRANE PROTEIN	628298	629731	-	477	15607677	887465	-	Rv0537c	-
POSSIBLE CONSERVED MEMBRANE PROTEIN	630040	631686	+	548	15607678	887473	-	Rv0538	-
PROBABLE DOLICHYL-PHOSPHATE SUGAR SYNTHASE (DOLICHOL-PHOSPHATE SUGAR SYNTHETASE) (DOLICHOL-PHOSPHATE SUGAR TRANSFERASE) (SUGAR PHOSPHORYLDOLICHOL SYNTHASE)	631743	632375	+	210	15607679	887476	-	Rv0539	COG0463M
hypothetical protein Rv0540	632372	633034	+	220	15607680	887489	-	Rv0540	COG3222S
PROBABLE CONSERVED INTEGRAL MEMBRANE PROTEIN	633055	634404	-	449	15607681	887416	-	Rv0541c	-
O-succinylbenzoic acid--CoA ligase	634416	635504	-	362	15607682	887507	menE	Rv0542c	COG0318IQ
hypothetical protein Rv0543c	635573	635875	-	100	15607683	887494	-	Rv0543c	-
POSSIBLE CONSERVED TRANSMEMBRANE PROTEIN	635935	636213	-	92	15607684	887511	-	Rv0544c	-
PROBABLE LOW-AFFINITY INORGANIC PHOSPHATE TRANSPORTER INTEGRAL MEMBRANE PROTEIN PITA	636210	637463	-	417	15607685	887517	pitA	Rv0545c	COG0306P
hypothetical protein Rv0546c	637583	637969	-	128	15607686	887509	-	Rv0546c	COG0346E
short chain dehydrogenase	638032	638916	-	294	15607687	887527	-	Rv0547c	COG1028IQR
naphthoate synthase	639012	639956	-	314	15607688	887529	menB	Rv0548c	COG0447H
hypothetical protein Rv0549c	640228	640641	-	137	15607689	887534	-	Rv0549c	COG4113R
hypothetical protein Rv0550c	640638	640904	-	88	15607690	887515	-	Rv0550c	COG5302R
acyl-CoA synthetase	641096	642811	-	571	15607691	887526	fadD8	Rv0551c	COG0318IQ
hypothetical protein Rv0552	642889	644493	+	534	15607692	887537	-	Rv0552	COG1574R
O-succinylbenzoate synthase	644490	645470	+	326	15607693	887544	menC	Rv0553	COG4948MR
POSSIBLE PEROXIDASE BPOC (NON-HAEM PEROXIDASE)	645467	646255	+	262	15607694	887535	bpoC	Rv0554	COG0596R
2-succinyl-6-hydroxy-2,4-cyclohexadiene-1-carboxylic acid synthase/2-oxoglutarate decarboxylase	646298	647962	+	554	15607695	887554	menD	Rv0555	COG1165H
PROBABLE CONSERVED TRANSMEMBRANE PROTEIN	647959	648474	+	171	15607696	887551	-	Rv0556	-
MANNOSYLTRANSFERASE PIMB	648536	649672	+	378	15607697	887609	pimB	Rv0557	COG0438M
ubiquinone/menaquinone biosynthesis methyltransferase	649689	650393	+	234	57116754	887591	ubiE	Rv0558	COG2226H
POSSIBLE CONSERVED SECRETED PROTEIN	650407	650745	-	112	15607699	887569	-	Rv0559c	-
POSSIBLE BENZOQUINONE METHYLTRANSFERASE (METHYLASE)	650779	651504	-	241	15607700	887637	-	Rv0560c	COG0500QR
POSSIBLE OXIDOREDUCTASE	651529	652755	-	408	15607701	887638	-	Rv0561c	COG0644C
PROBABLE POLYPRENYL-DIPHOSPHATE SYNTHASE GRCC1 (POLYPRENYL PYROPHOSPHATE SYNTHETASE)	652771	653778	+	335	15607702	887647	grcC1	Rv0562	COG0142H
heat shock protein HtpX	653879	654739	+	286	15607703	887649	htpX	Rv0563	COG0501O
NAD(P)H-dependent glycerol-3-phosphate dehydrogenase	654924	655949	-	341	15607704	887651	gpsA	Rv0564c	COG0240C
PROBABLE MONOOXYGENASE	656010	657470	-	486	15607705	887662	-	Rv0565c	COG2072P
nucleotide-binding protein	657548	658039	-	163	15607706	887633	-	Rv0566c	COG1666S
PROBABLE METHYLTRANSFERASE/METHYLASE	658321	659340	+	339	15607707	887667	-	Rv0567	COG0500QR
POSSIBLE CYTOCHROME P450 135B1 CYP135B1	659450	660868	+	472	15607708	887654	cyp135B1	Rv0568	COG2124Q
hypothetical protein Rv0569	661003	661269	+	88	15607709	887678	-	Rv0569	-
PROBABLE RIBONUCLEOSIDE-DIPHOSPHATE REDUCTASE (LARGE SUBUNIT) NRDZ (RIBONUCLEOTIDE REDUCTASE)	661295	663373	+	692	15607710	887666	nrdZ	Rv0570	COG0209F
hypothetical protein Rv0571c	663487	664818	-	443	15607711	887710	-	Rv0571c	COG0596R, COG1926R, COG2267I
hypothetical protein Rv0572c	665042	665383	-	113	15607712	887696	-	Rv0572c	-
nicotinate phosphoribosyltransferase	665851	667242	-	463	15607713	887716	-	Rv0573c	COG1488H
hypothetical protein Rv0574c	667252	668394	-	380	15607714	887721	-	Rv0574c	COG2843M
hypothetical protein Rv0575c	668579	669745	-	388	15607715	887720	-	Rv0575c	COG0654HC
PROBABLE TRANSCRIPTIONAL REGULATORY PROTEIN (POSSIBLY ARSR-FAMILY)	669848	671152	+	434	15607716	887717	-	Rv0576	COG0640K, COG3832S
hypothetical protein Rv0577	671166	671951	+	261	15607717	887732	TB27.3	Rv0577	COG3324R
PE-PGRS FAMILY PROTEIN	671996	675916	-	1306	57116755	887725	PE_PGRS7	Rv0578c	-
hypothetical protein Rv0579	676238	676996	+	252	15607719	887738	-	Rv0579	COG1656S
hypothetical protein Rv0580c	677125	677616	-	163	15607720	887712	-	Rv0580c	-
hypothetical protein Rv0581	677710	677925	+	71	15607721	887739	-	Rv0581	-
hypothetical protein Rv0582	677922	678329	+	135	15607722	887747	-	Rv0582	COG2402R
PROBABLE CONSERVED LIPOPROTEIN LPQN	678389	679075	-	228	15607723	887733	lpqN	Rv0583c	-
POSSIBLE CONSERVED EXPORTED PROTEIN	679229	681862	+	877	15607724	887752	-	Rv0584	COG3537G
PROBABLE CONSERVED INTEGRAL MEMBRANE PROTEIN	681885	684272	-	795	15607725	887753	-	Rv0585c	COG0392S, COG3642T
PROBABLE TRANSCRIPTIONAL REGULATORY PROTEIN (GNTR-FAMILY)	684410	685132	+	240	15607726	887754	-	Rv0586	COG2186K
CONSERVED HYPOTHETICAL INTEGRAL MEMBRANE PROTEIN YRBE2A	685129	685926	+	265	15607727	887755	yrbE2A	Rv0587	COG0767Q
CONSERVED HYPOTHETICAL INTEGRAL MEMBRANE PROTEIN YRBE2B	685928	686815	+	295	15607728	887761	yrbE2B	Rv0588	COG0767Q
MCE-FAMILY PROTEIN MCE2A	686821	688035	+	404	57116756	887745	mce2A	Rv0589	COG1463Q
MCE-FAMILY PROTEIN MCE2B	688032	688859	+	275	15607730	887771	mce2B	Rv0590	COG1463Q
MCE-FAMILY RELATED PROTEIN	688808	689062	+	84	57116757	3205078	-	Rv0590A	-
MCE-FAMILY PROTEIN MCE2C	689059	690504	+	481	15607731	887770	mce2C	Rv0591	COG1463Q
MCE-FAMILY PROTEIN MCE2D	690501	692027	+	508	15607732	887786	mce2D	Rv0592	COG1463Q
POSSIBLE MCE-FAMILY LIPOPROTEIN LPRL (MCE-FAMILY LIPOPROTEIN MCE2E)	692024	693232	+	402	15607733	887829	lprL	Rv0593	COG1463Q
MCE-FAMILY PROTEIN MCE2F	693237	694787	+	516	15607734	887797	mce2F	Rv0594	COG1463Q
hypothetical protein Rv0595c	694839	695231	-	130	15607735	887835	-	Rv0595c	COG1487R
hypothetical protein Rv0596c	695228	695485	-	85	15607736	887846	-	Rv0596c	COG4118D
hypothetical protein Rv0597c	695668	696903	-	411	15607737	887853	-	Rv0597c	COG1373R
hypothetical protein Rv0598c	697154	697567	-	137	15607738	887861	-	Rv0598c	-
hypothetical protein Rv0599c	697564	697800	-	78	15607739	887856	-	Rv0599c	COG2002K
PROBABLE TWO COMPONENT SENSOR KINASE -SECOND PART	697904	698410	-	168	57116758	887847	-	Rv0600c	COG0642T
PROBABLE TWO COMPONENT SENSOR KINASE -FIRST PART	698524	698994	-	156	15607741	887868	-	Rv0601c	COG0642T
PROBABLE TWO COMPONENT DNA BINDING TRANSCRIPTIONAL REGULATORY PROTEIN TCRA	699038	699799	-	253	15607742	887870	tcrA	Rv0602c	COG0745TK
POSSIBLE EXPORTED PROTEIN	699856	700167	+	103	15607743	887863	-	Rv0603	-
PROBABLE CONSERVED LIPOPROTEIN LPQO	700239	701189	+	316	15607744	887879	lpqO	Rv0604	-
POSSIBLE RESOLVASE	701406	702014	+	202	15607745	887872	-	Rv0605	COG2452L
POSSIBLE TRANSPOSASE (FRAGMENT)	702016	702759	+	247	15607746	887889	-	Rv0606	COG0675L
hypothetical protein Rv0607	702813	703199	+	128	15607747	887883	-	Rv0607	-
hypothetical protein Rv0608	703244	703489	+	81	15607748	887895	-	Rv0608	COG4423S
hypothetical protein Rv0609	703486	703887	+	133	15607749	887896	-	Rv0609	COG3742S
hypothetical protein Rv0609A	703830	704057	+	75	57116759	3205046	-	Rv0609A	-
hypothetical protein Rv0610c	704752	705909	-	385	15607750	887890	-	Rv0610c	-
hypothetical protein Rv0611c	705961	706344	-	127	15607751	887906	-	Rv0611c	-
hypothetical protein Rv0612	706324	706929	+	201	15607752	887908	-	Rv0612	-
hypothetical protein Rv0613c	706948	709515	-	855	15607753	887913	-	Rv0613c	COG0653U
hypothetical protein Rv0614	709356	710348	+	330	15607754	887914	-	Rv0614	-
PROBABLE INTEGRAL MEMBRANE PROTEIN	710345	710587	+	80	15607755	887920	-	Rv0615	-
hypothetical protein Rv0616c	710584	710850	-	88	15607756	887921	-	Rv0616c	-
hypothetical protein Rv0617	711006	711407	+	133	15607757	887926	-	Rv0617	COG1848R
PROBABLE GALACTOSE-1-PHOSPHATE URIDYLYLTRANSFERASE GALTA	711536	712231	+	231	57116760	887932	galTa	Rv0618	COG1085C
PROBABLE GALACTOSE-1-PHOSPHATE URIDYLYLTRANSFERASE GALTB	712174	712719	+	181	57116761	887943	galTb	Rv0619	COG1085C
galactokinase	712716	713807	+	363	15607760	887936	galK	Rv0620	COG0153G
POSSIBLE MEMBRANE PROTEIN	714202	715266	+	354	15607761	887901	-	Rv0621	COG0120G
POSSIBLE MEMBRANE PROTEIN	715370	716317	+	315	57116762	887942	-	Rv0622	-
hypothetical protein Rv0623	716410	716664	+	84	15607763	887970	-	Rv0623	COG4423S
hypothetical protein Rv0624	716664	717059	+	131	15607764	887951	-	Rv0624	COG3742S
PROBABLE CONSERVED TRANSMEMBRANE PROTEIN	717153	717893	-	246	15607765	887967	-	Rv0625c	COG0398S
hypothetical protein Rv0626	718025	718285	+	86	15607766	887996	-	Rv0626	COG4118D
hypothetical protein Rv0627	718282	718689	+	135	15607767	887991	-	Rv0627	COG1487R
hypothetical protein Rv0628c	718761	719912	-	383	15607768	887986	-	Rv0628c	COG4398S
PROBABLE EXONUCLEASE V (ALPHA CHAIN) RECD (EXODEOXYRIBONUCLEASE V ALPHA CHAIN) (EXODEOXYRIBONUCLEASE V POLYPEPTIDE)	720005	721732	-	575	15607769	887999	recD	Rv0629c	COG0507L
PROBABLE EXONUCLEASE V (BETA CHAIN) RECB (EXODEOXYRIBONUCLEASE V BETA CHAIN)(EXODEOXYRIBONUCLEASE V POLYPEPTIDE) (CHI-SPECIFIC ENDONUCLEASE)	721729	725013	-	1094	15607770	888004	recB	Rv0630c	COG0210L, COG1074L
PROBABLE EXONUCLEASE V (GAMMA CHAIN) RECC (EXODEOXYRIBONUCLEASE V GAMMA CHAIN)(EXODEOXYRIBONUCLEASE V POLYPEPTIDE)	725013	728306	-	1097	15607771	888008	recC	Rv0631c	COG1330L
enoyl-CoA hydratase	728583	729278	-	231	15607772	888015	echA3	Rv0632c	COG1024I
POSSIBLE EXPORTED PROTEIN	729327	730166	-	279	15607773	888001	-	Rv0633c	-
POSSIBLE GLYOXALASE II (HYDROXYACYLGLUTATHIONE HYDROLASE) (GLX II)	730320	731033	-	237	15607774	888016	-	Rv0634c	COG0491R
hypothetical protein Rv0634A	731113	731364	+	83	57116763	3205041	-	Rv0634A	-
50S ribosomal protein L33	731712	731879	+	55	57116764	3205042	rpmG	Rv0634B	COG0267J
hypothetical protein Rv0635	731930	732406	+	158	15607775	888032	-	Rv0635	-
hypothetical protein Rv0636	732393	732821	+	142	15607776	888031	-	Rv0636	COG2030I
hypothetical protein Rv0637	732825	733325	+	166	15607777	888019	-	Rv0637	-
preprotein translocase subunit SecE	733737	734222	+	161	57116765	888042	secE	Rv0638	COG0690U
transcription antitermination protein NusG	734254	734970	+	238	15607779	888039	nusG	Rv0639	COG0250K
50S ribosomal protein L11	735022	735450	+	142	15607780	888045	rplK	Rv0640	COG0080J
50S ribosomal protein L1	735517	736224	+	235	15607781	888043	rplA	Rv0641	COG0081J
METHOXY MYCOLIC ACID SYNTHASE 4 MMAA4 (METHYL MYCOLIC ACID SYNTHASE 4) (MMA4) (HYDROXY MYCOLIC ACID SYNTHASE)	736298	737203	-	301	15607782	888056	mmaA4	Rv0642c	COG2230M
METHOXY MYCOLIC ACID SYNTHASE 3 MMAA3 (METHYL MYCOLIC ACID SYNTHASE 3) (MMA3) (HYDROXY MYCOLIC ACID SYNTHASE)	737268	738149	-	293	15607783	888058	mmaA3	Rv0643c	COG2230M
METHOXY MYCOLIC ACID SYNTHASE 2 MMAA2 (METHYL MYCOLIC ACID SYNTHASE 2) (MMA2) (HYDROXY MYCOLIC ACID SYNTHASE)	738297	739160	-	287	15607784	888061	mmaA2	Rv0644c	COG2230M
METHOXY MYCOLIC ACID SYNTHASE 1 MMAA1 (METHYL MYCOLIC ACID SYNTHASE 1) (MMA1) (HYDROXY MYCOLIC ACID SYNTHASE)	739327	740187	-	286	15607785	888060	mmaA1	Rv0645c	COG2230M
PROBABLE LIPASE/ESTERASE LIPG	740234	741139	-	301	15607786	888065	lipG	Rv0646c	COG0596R
hypothetical protein Rv0647c	741151	742617	-	488	15607787	888070	-	Rv0647c	COG0661R
ALPHA-MANNOSIDASE	742719	746366	+	1215	15607788	888048	-	Rv0648	COG0383G
POSSIBLE MALONYL COA-ACYL CARRIER PROTEIN TRANSACYLASE FABD2 (MCT)	746363	747037	+	224	57116766	888079	fabD2	Rv0649	-
POSSIBLE SUGAR KINASE	747037	747945	+	302	15607790	888082	-	Rv0650	COG1940KG
50S ribosomal protein L10	748276	748812	+	178	15607791	888049	rplJ	Rv0651	COG0244J
50S ribosomal protein L7/L12	748849	749241	+	130	15607792	888078	rplL	Rv0652	COG0222J
POSSIBLE TRANSCRIPTIONAL REGULATORY PROTEIN (PROBABLY TETR-FAMILY)	749234	749929	-	231	15607793	888087	-	Rv0653c	COG1309K
PROBABLE DIOXYGENASE	750000	751505	+	501	15607794	888089	-	Rv0654	COG3670Q
POSSIBLE RIBONUCLEOTIDE-TRANSPORT ATP-BINDING PROTEIN ABC TRANSPORTER MKL	751517	752596	+	359	15607795	888081	mkl	Rv0655	COG1127Q
hypothetical protein Rv0656c	752984	753367	-	127	15607796	888106	-	Rv0656c	-
hypothetical protein Rv0657c	753462	753617	-	51	15607797	888077	-	Rv0657c	COG5450K
PROBABLE CONSERVED INTEGRAL MEMBRANE PROTEIN	753693	754409	-	238	15607798	888102	-	Rv0658c	COG1266R
hypothetical protein Rv0659c	754685	754993	-	102	15607799	888134	-	Rv0659c	COG2337T
hypothetical protein Rv0660c	754980	755225	-	81	15607800	888141	-	Rv0660c	-
hypothetical protein Rv0661c	755335	755772	-	145	15607801	888143	-	Rv0661c	-
hypothetical protein Rv0662c	755769	756137	-	122	15607802	888117	-	Rv0662c	-
POSSIBLE ARYLSULFATASE ATSD (ARYL-SULFATE SULPHOHYDROLASE) (ARYLSULPHATASE)	756137	758500	+	787	15607803	888144	atsD	Rv0663	COG3119P
hypothetical protein Rv0664	758532	758804	+	90	15607804	888146	-	Rv0664	-
hypothetical protein Rv0665	758801	759139	+	112	15607805	888149	-	Rv0665	-
POSSIBLE MEMBRANE PROTEIN	759136	759309	+	57	15607806	888158	-	Rv0666	-
DNA-directed RNA polymerase subunit beta	759807	763325	+	1172	15607807	888164	rpoB	Rv0667	COG0085K
DNA-directed RNA polymerase subunit beta'	763370	767320	+	1316	15607808	888177	rpoC	Rv0668	COG0086K
POSSIBLE HYDROLASE	767684	769597	-	637	15607809	888181	-	Rv0669c	-
endonuclease IV	769792	770550	+	252	15607810	888190	end	Rv0670	COG0648L
POSSIBLE CONSERVED LIPOPROTEIN LPQP	770582	771424	+	280	15607811	888194	lpqP	Rv0671	COG3509Q
PROBABLE ACYL-CoA DEHYDROGENASE FADE8	771484	773112	+	542	15607812	888198	fadE8	Rv0672	COG1960I
enoyl-CoA hydratase	773123	774061	+	312	15607813	888175	echA4	Rv0673	COG1024I
hypothetical protein Rv0674	774064	774786	+	240	15607814	888203	-	Rv0674	COG3327K
enoyl-CoA hydratase	774783	775574	+	263	57116767	888222	echA5	Rv0675	COG1024I
PROBABLE CONSERVED TRANSMEMBRANE TRANSPORT PROTEIN MMPL5	775586	778480	-	964	15607816	888219	mmpL5	Rv0676c	COG2409R
POSSIBLE CONSERVED MEMBRANE PROTEIN MMPS5	778477	778905	-	142	15607817	888233	mmpS5	Rv0677c	COG1138O
hypothetical protein Rv0678	778990	779487	+	165	15607818	888235	-	Rv0678	-
CONSERVED HYPOTHETICAL THREONINE RICH PROTEIN	779543	780040	-	165	15607819	888230	-	Rv0679c	-
PROBABLE CONSERVED TRANSMEMBRANE PROTEIN	780042	780416	-	124	15607820	888229	-	Rv0680c	-
PROBABLE TRANSCRIPTIONAL REGULATORY PROTEIN (POSSIBLY TETR-FAMILY)	780721	781311	+	196	15607821	888239	-	Rv0681	COG1309K
30S ribosomal protein S12	781560	781934	+	124	15607822	888259	rpsL	Rv0682	COG0048J
30S ribosomal protein S7	781934	782404	+	156	15607823	888245	rpsG	Rv0683	COG0049J
elongation factor G	782485	784590	+	701	57116768	888240	fusA1	Rv0684	COG0480J
elongation factor Tu	784821	786011	+	396	15607825	888262	tuf	Rv0685	COG0050J
PROBABLE MEMBRANE PROTEIN	786149	786946	+	265	15607826	888271	-	Rv0686	-
3-ketoacyl-(acyl-carrier-protein) reductase	787099	787926	+	275	15607827	888279	fabG	Rv0687	COG1028IQR
PUTATIVE FERREDOXIN REDUCTASE	787940	789160	+	406	15607828	888280	-	Rv0688	COG0446R
hypothetical protein Rv0689c	789157	789411	-	84	15607829	888283	-	Rv0689c	-
hypothetical protein Rv0690c	790024	791073	-	349	15607830	888292	-	Rv0690c	COG4427S
PROBABLE TRANSCRIPTIONAL REGULATORY PROTEIN	791070	791666	-	198	15607831	888296	-	Rv0691c	COG1309K
hypothetical protein Rv0692	791831	792160	+	109	15607832	888285	-	Rv0692	-
PROBABLE COENZYME PQQ SYNTHESIS PROTEIN E PQQE (COENZYME PQQ SYNTHESIS PROTEIN III)	792157	793332	+	391	15607833	888302	pqqE	Rv0693	COG0535R
POSSIBLE L-LACTATE DEHYDROGENASE (CYTOCHROME) LLDD1	793335	794525	+	396	15607834	888310	lldD1	Rv0694	COG1304C
hypothetical protein Rv0695	794715	795470	+	251	15607835	888314	-	Rv0695	COG1402R
PROBABLE MEMBRANE SUGAR TRANSFERASE	795519	796931	+	470	15607836	888307	-	Rv0696	COG0463M
PROBABLE DEHYDROGENASE	796933	798372	+	479	15607837	888316	-	Rv0697	COG2303E
hypothetical protein Rv0698	798833	799444	+	203	15607838	888327	-	Rv0698	-
hypothetical protein Rv0699	799629	799850	+	73	15607839	888335	-	Rv0699	-
30S ribosomal protein S10	800487	800792	+	101	15607840	888331	rpsJ	Rv0700	COG0051J
50S ribosomal protein L3	800809	801462	+	217	15607841	888343	rplC	Rv0701	COG0087J
50S ribosomal protein L4	801462	802133	+	223	15607842	888345	rplD	Rv0702	COG0088J
50S ribosomal protein L23	802133	802435	+	100	15607843	888353	rplW	Rv0703	COG0089J
50S ribosomal protein L2	802528	803370	+	280	15607844	888341	rplB	Rv0704	COG0090J
30S ribosomal protein S19	803411	803692	+	93	15607845	888356	rpsS	Rv0705	COG0185J
50S ribosomal protein L22	803689	804282	+	197	15607846	888359	rplV	Rv0706	COG0091J
30S ribosomal protein S3	804282	805106	+	274	15607847	888357	rpsC	Rv0707	COG0092J
50S ribosomal protein L16	805110	805526	+	138	15607848	888377	rplP	Rv0708	COG0197J
50S ribosomal protein L29	805526	805759	+	77	15607849	888374	rpmC	Rv0709	COG0255J
30S ribosomal protein S17	805756	806166	+	136	15607850	888391	rpsQ	Rv0710	COG0186J
POSSIBLE ARYLSULFATASE ATSA (ARYL-SULFATE SULPHOHYDROLASE) (ARYLSULPHATASE)	806335	808698	+	787	15607851	888394	atsA	Rv0711	COG3119P
hypothetical protein Rv0712	808746	809645	+	299	15607852	888346	-	Rv0712	COG1262S
PROBABLE CONSERVED TRANSMEMBRANE PROTEIN	809946	810887	+	313	15607853	888405	-	Rv0713	-
50S ribosomal protein L14	811373	811741	+	122	15607854	888411	rplN	Rv0714	COG0093J
50S ribosomal protein L24	811742	812059	+	105	15607855	888421	rplX	Rv0715	COG0198J
50S ribosomal protein L5	812059	812622	+	187	15607856	888400	rplE	Rv0716	COG0094J
30S ribosomal protein S14	812627	812812	+	61	57116769	888414	rpsN	Rv0717	COG0199J
30S ribosomal protein S8	812976	813374	+	132	15607858	888424	rpsH	Rv0718	COG0096J
50S ribosomal protein L6	813398	813937	+	179	15607859	888433	rplF	Rv0719	COG0097J
50S ribosomal protein L18	813940	814308	+	122	15607860	888457	rplR	Rv0720	COG0256J
30S ribosomal protein S5	814328	814990	+	220	15607861	888465	rpsE	Rv0721	COG0098J
50S ribosomal protein L30	814993	815190	+	65	15607862	888505	rpmD	Rv0722	COG1841J
50S ribosomal protein L15	815190	815630	+	146	15607863	888531	rplO	Rv0723	COG0200J
POSSIBLE PROTEASE IV SPPA (ENDOPEPTIDASE IV) (SIGNAL PEPTIDE PEPTIDASE)	815663	817534	+	623	15607864	888535	sppA	Rv0724	COG0616OU
hypothetical protein Rv0724A	817531	817866	-	111	57116770	3205058	-	Rv0724A	-
hypothetical protein Rv0725c	817539	818444	-	301	15607865	888447	-	Rv0725c	COG3315Q
hypothetical protein Rv0726c	818537	819640	-	367	15607866	888552	-	Rv0726c	COG3315Q
L-fuculose-phosphate aldolase	819843	820499	-	218	15607867	888550	fucA	Rv0727c	COG0235G
POSSIBLE D-3-PHOSPHOGLYCERATE DEHYDROGENASE SERA2 (PHOSPHOGLYCERATE DEHYDROGENASE) (PGDH)	820496	821476	-	326	15607868	888555	serA2	Rv0728c	COG0111HE
POSSIBLE D-XYLULOSE KINASE XYLB (XYLULOKINASE) (XYLULOSE KINASE)	821507	822853	+	448	15607869	888548	xylB	Rv0729	COG1070G
hypothetical protein Rv0730	822866	823594	+	242	15607870	888558	-	Rv0730	-
hypothetical protein Rv0731c	823683	824639	-	318	15607871	888556	-	Rv0731c	COG3315Q
preprotein translocase subunit SecY	824800	826125	+	441	15607872	888559	secY	Rv0732	COG0201U
adenylate kinase	826122	826667	+	181	15607873	888567	adk	Rv0733	COG0563F
methionine aminopeptidase	826670	827470	+	266	57116771	888564	mapA	Rv0734	COG0024J
RNA polymerase sigma factor SigL	827543	828076	+	177	15607875	888609	sigL	Rv0735	COG1595K
PROBABLE CONSERVED MEMBRANE PROTEIN	828140	828892	+	250	15607876	888611	-	Rv0736	COG5662K
POSSIBLE TRANSCRIPTIONAL REGULATORY PROTEIN	829207	829704	+	165	15607877	888619	-	Rv0737	COG1846K
hypothetical protein Rv0738	830062	830610	+	182	15607878	888620	-	Rv0738	-
hypothetical protein Rv0739	830855	831661	+	268	15607879	888622	-	Rv0739	-
hypothetical protein Rv0740	831776	832303	+	175	15607880	888638	-	Rv0740	-
PROBABLE TRANSPOSASE (FRAGMENT)	832534	832848	+	104	15607881	888644	-	Rv0741	COG3464L
PE-PGRS FAMILY PROTEIN	832981	833508	+	175	57116772	888645	PE_PGRS8	Rv0742	-
hypothetical protein Rv0743c	833886	834443	-	185	15607883	888641	-	Rv0743c	-
POSSIBLE TRANSCRIPTIONAL REGULATORY PROTEIN	834440	834946	-	168	15607884	888648	-	Rv0744c	-
hypothetical protein Rv0745	835154	835681	+	175	15607885	888595	-	Rv0745	-
PE-PGRS FAMILY PROTEIN	835701	838052	+	783	57116773	888664	PE_PGRS9	Rv0746	-
PE-PGRS FAMILY PROTEIN	838451	840856	+	801	57116774	888662	PE_PGRS10	Rv0747	-
hypothetical protein Rv0748	840947	841204	+	85	15607888	888682	-	Rv0748	-
hypothetical protein Rv0749	841228	841656	+	142	15607889	888681	-	Rv0749	-
hypothetical protein Rv0749A	841737	841874	-	45	57116775	3205052	-	Rv0749A	-
hypothetical protein Rv0750	842033	842278	+	81	15607890	888688	-	Rv0750	-
PROBABLE 3-HYDROXYISOBUTYRATE DEHYDROGENASE MMSB (HIBADH)	842347	843231	-	294	15607891	888658	mmsB	Rv0751c	COG2084I
PROBABLE ACYL-CoA DEHYDROGENASE FADE9	843242	844414	-	390	15607892	888684	fadE9	Rv0752c	COG1960I
PROBABLE METHYLMALONATE-SEMIALDEHYDE DEHYDROGENASE MMSA (METHYLMALONIC ACID SEMIALDEHYDE DEHYDROGENASE) (MMSDH)	844421	845953	-	510	15607893	888707	mmsA	Rv0753c	COG1012C
PE-PGRS FAMILY PROTEIN	846159	847913	+	584	57116776	888695	PE_PGRS11	Rv0754	COG0406G
PPE FAMILY PROTEIN	848103	850040	-	645	57116777	888708	PPE12	Rv0755c	-
PUTATIVE TRANSPOSASE (FRAGMENT)	850342	850527	-	61	57116778	3205072	-	Rv0755A	COG3415L
hypothetical protein Rv0756c	850741	851466	-	241	15607896	888730	-	Rv0756c	COG0108H
POSSIBLE TWO COMPONENT SYSTEM RESPONSE TRANSCRIPTIONAL POSITIVE REGULATOR PHOP	851608	852351	+	247	15607897	888772	phoP	Rv0757	COG0745TK
POSSIBLE TWO COMPONENT SYSTEM RESPONSE SENSOR KINASE MEMBRANE ASSOCIATED PHOR	852396	853853	+	485	15607898	888775	phoR	Rv0758	COG0642T
hypothetical protein Rv0759c	853825	854157	-	110	15607899	888776	-	Rv0759c	COG0537FGR
hypothetical protein Rv0760c	854267	854686	-	139	15607900	888784	-	Rv0760c	-
POSSIBLE ZINC-CONTAINING ALCOHOL DEHYDROGENASE NAD DEPENDENT ADHB	854699	855826	-	375	57116779	888738	adhB	Rv0761c	COG1062C
hypothetical protein Rv0762c	855925	856470	-	181	15607902	888807	-	Rv0762c	-
POSSIBLE FERREDOXIN	856473	856679	-	68	15607903	888814	-	Rv0763c	COG1141C
CYTOCHROME P450 51 CYP51 (CYPL1) (P450-L1A1) (STEROL 14-ALPHA DEMETHYLASE) (LANOSTEROL 14-ALPHA DEMETHYLASE) (P450-14DM)	856682	858037	-	451	15607904	888819	cyp51	Rv0764c	COG2124Q
short chain dehydrogenase	858037	858864	-	275	15607905	888793	-	Rv0765c	COG1028IQR
PROBABLE CYTOCHROME P450 123 CYP123	858864	860072	-	402	15607906	888834	cyp123	Rv0766c	COG2124Q
hypothetical protein Rv0767c	860069	860710	-	213	15607907	888833	-	Rv0767c	-
PROBABLE ALDEHYDE DEHYDROGENASE NAD DEPENDENT ALDA (ALDEHYDE DEHYDROGENASE	860912	862381	+	489	15607908	888832	aldA	Rv0768	COG1012C
short chain dehydrogenase	862412	863158	+	248	15607909	888837	-	Rv0769	COG1028IQR
PROBABLE DEHYDROGENASE/REDUCTASE	863256	864143	+	295	15607910	888868	-	Rv0770	COG2084I
POSSIBLE 4-CARBOXYMUCONOLACTONE DECARBOXYLASE (CMD)	864140	864574	+	144	15607911	888872	-	Rv0771	COG0599S
phosphoribosylamine--glycine ligase	864586	865854	+	422	15607912	888873	purD	Rv0772	COG0151F
PROBABLE BIFUNCTIONAL ACYLASE GGTA: CEPHALOSPORIN ACYLASE (GL-7ACA ACYLASE) + GAMMA-GLUTAMYLTRANSPEPTIDASE (GGT)	865851	867389	-	512	15607913	888893	ggtA	Rv0773c	COG0405E
PROBABLE CONSERVED EXPORTED PROTEIN	867440	868351	-	303	57116780	888895	-	Rv0774c	COG0627R
hypothetical protein Rv0775	868407	869030	+	207	15607915	888899	-	Rv0775	COG3226S
hypothetical protein Rv0776c	868984	869763	-	259	15607916	888918	-	Rv0776c	COG4328S
adenylosuccinate lyase	870008	871426	+	472	15607917	888929	purB	Rv0777	COG0015F
POSSIBLE CYTOCHROME P450 126 CYP126	871431	872675	+	414	15607918	888913	cyp126	Rv0778	COG2124Q
POSSIBLE CONSERVED TRANSMEMBRANE PROTEIN	872672	873292	-	206	15607919	888941	-	Rv0779c	COG0841V
phosphoribosylaminoimidazole-succinocarboxamide synthase	873343	874236	+	297	15607920	888928	hemH	Rv0780	COG0152F
PROBABLE PROTEASE II PTRBA	874233	874943	+	236	57116781	885840	ptrBa	Rv0781	COG1770E
PROBABLE PROTEASE II PTRBB	874732	876390	+	552	57116782	885862	ptrBb	Rv0782	COG1770E
POSSIBLE MULTIDRUG RESISTANCE INTEGRAL MEMBRANE EFFLUX PROTEIN EMRB	876818	878440	-	540	15607923	885836	emrB	Rv0783c	COG0477GEPR
hypothetical protein Rv0784	878638	879324	+	228	15607924	885863	-	Rv0784	COG3233R
putative FAD-binding dehydrogenase	879340	881040	+	566	15607925	885864	-	Rv0785	COG3573R
hypothetical protein Rv0786c	881075	881464	-	129	15607926	885615	-	Rv0786c	COG2220R
hypothetical protein Rv0787	881459	882418	+	319	15607927	885468	-	Rv0787	COG0458EF
phosphoribosylformylglycinamidine synthase subunit PurS	882524	882763	+	79	57116783	886264	-	Rv0787A	COG1828F
phosphoribosylformylglycinamidine synthase subunit I	882760	883434	+	224	15607928	885181	purQ	Rv0788	COG0047F
hypothetical protein Rv0789c	883451	884050	-	199	15607929	885153	-	Rv0789c	-
hypothetical protein Rv0790c	884072	884800	-	242	15607930	885253	-	Rv0790c	COG1305E
hypothetical protein Rv0791c	884797	885840	-	347	15607931	885273	-	Rv0791c	COG2141C
PROBABLE TRANSCRIPTIONAL REGULATORY PROTEIN (PROBABLY GNTR-FAMILY)	885837	886646	-	269	15607932	885142	-	Rv0792c	COG2188K
hypothetical protein Rv0793	886719	887024	+	101	15607933	885497	-	Rv0793	COG1359S
PROBABLE OXIDOREDUCTASE	887137	888636	-	499	57116784	885076	-	Rv0794c	COG1249C
PUTATIVE TRANSPOSASE FOR INSERTION SEQUENCE ELEMENT IS6110 (FRAGMENT)	889072	889398	+	108	15607935	885454	-	Rv0795	COG2963L
PUTATIVE TRANSPOSASE FOR INSERTION SEQUENCE ELEMENT IS6110	889395	890333	+	312	15607936	885099	-	Rv0796	COG2801L
IS1547 transposase	890388	891482	+	364	15607937	885476	-	Rv0797	COG3547L
29 KDa ANTIGEN CFP29	891472	892269	-	265	15607938	885460	cfp29	Rv0798c	COG1659S
hypothetical protein Rv0799c	892266	893273	-	335	15607939	885388	-	Rv0799c	COG2837P
putative aminopeptidase 2	893318	894619	+	433	15607940	885461	pepC	Rv0800	COG1362E
hypothetical protein Rv0801	894631	894978	+	115	15607941	885376	-	Rv0801	-
hypothetical protein Rv0802c	894972	895628	-	218	15607942	885332	-	Rv0802c	COG1670J
phosphoribosylformylglycinamidine synthase II	895820	898084	+	754	15607943	885358	purL	Rv0803	COG0046F
hypothetical protein Rv0804	898081	898710	+	209	15607944	885330	-	Rv0804	COG1266R
hypothetical protein Rv0805	898831	899787	+	318	15607945	885326	-	Rv0805	COG1409R
POSSIBLE UDP-GLUCOSE-4-EPIMERASE CPSY (GALACTOWALDENASE) (UDP-GALACTOSE-4-EPIMERASE) (URIDINE DIPHOSPHATE GALACTOSE-4-EPIMERASE) (URIDINE DIPHOSPHO-GALACTOSE-4-EPIMERASE)	899732	901330	-	532	15607946	885243	cpsY	Rv0806c	-
hypothetical protein Rv0807	901635	902024	+	129	15607947	885272	-	Rv0807	-
amidophosphoribosyltransferase	902111	903694	+	527	15607948	885085	purF	Rv0808	COG0034F
phosphoribosylaminoimidazole synthetase	903725	904819	+	364	15607949	885134	purM	Rv0809	COG0150F
hypothetical protein Rv0810c	904905	905087	-	60	15607950	885410	-	Rv0810c	-
hypothetical protein Rv0811c	905234	906340	-	368	15607951	885401	-	Rv0811c	COG0354R
4-amino-4-deoxychorismate lyase	906423	907292	+	289	57116785	885397	-	Rv0812	COG0115EH
hypothetical protein Rv0813c	907338	908018	-	226	15607953	885395	-	Rv0813c	-
CONSERVED HYPOTHETICAL PROTEIN SSEC2	908181	908483	-	100	15607954	885435	sseC2	Rv0814c	-
PROBABLE THIOSULFATE SULFURTRANSFERASE CYSA2 (RHODANESE-LIKE PROTEIN) (THIOSULFATE CYANIDE TRANSSULFURASE) (THIOSULFATE THIOTRANSFERASE)	908485	909318	-	277	15607955	885449	cysA2	Rv0815c	COG2897P
PROBABLE THIOREDOXIN THIX	909611	910033	-	140	15607956	885087	thiX	Rv0816c	COG0526OC
PROBABLE CONSERVED EXPORTED PROTEIN	910030	910842	-	270	15607957	885440	-	Rv0817c	-
TRANSCRIPTIONAL REGULATORY PROTEIN	910972	911739	+	255	15607958	885144	-	Rv0818	COG0745TK
hypothetical protein Rv0819	911736	912683	+	315	15607959	885251	-	Rv0819	COG0456R
PROBABLE PHOSPHATE-TRANSPORT ATP-BINDING PROTEIN ABC TRANSPORTER PHOT	912726	913502	+	258	15607960	885136	phoT	Rv0820	COG1117P
PROBABLE PHOSPHATE-TRANSPORT SYSTEM TRANSCRIPTIONAL REGULATORY PROTEIN PHOY2	913558	914199	-	213	15607961	885270	phoY2	Rv0821c	COG0704P
hypothetical protein Rv0822c	914257	916311	-	684	15607962	885374	-	Rv0822c	COG1316K
POSSIBLE TRANSCRIPTIONAL REGULATORY PROTEIN	916477	917646	-	389	15607963	885380	-	Rv0823c	COG0042J
PROBABLE ACYL-	917734	918750	-	338	57116786	885444	desA1	Rv0824c	-
hypothetical protein Rv0825c	918912	919553	-	213	15607965	885354	-	Rv0825c	COG1309K
hypothetical protein Rv0826	919634	920689	+	351	15607966	885360	-	Rv0826	COG3662S
PROBABLE TRANSCRIPTIONAL REGULATORY PROTEIN	920741	921133	-	130	15607967	885375	-	Rv0827c	COG0640K
POSSIBLE DEAMINASE	921191	921613	-	140	15607968	885265	-	Rv0828c	COG0590FJ
POSSIBLE TRANSPOSASE (FRAGMENT)	921575	921865	+	96	15607969	885403	-	Rv0829	COG0675L
hypothetical protein Rv0830	921970	922875	+	301	15607970	885886	-	Rv0830	COG3315Q
hypothetical protein Rv0831c	922894	923709	-	271	15607971	885349	-	Rv0831c	-
PE-PGRS FAMILY PROTEIN	924951	925364	+	137	57116787	885236	PE_PGRS12	Rv0832	-
PE-PGRS FAMILY PROTEIN	925361	927610	+	749	57116788	885391	PE_PGRS13	Rv0833	-
PE-PGRS FAMILY PROTEIN	927837	930485	-	882	57116789	885369	PE_PGRS14	Rv0834c	-
POSSIBLE LIPOPROTEIN LPQQ	930953	931597	+	214	15607975	885883	lpqQ	Rv0835	-
hypothetical protein Rv0836c	932279	932932	-	217	15607976	885356	-	Rv0836c	COG4849S
hypothetical protein Rv0837c	933003	934031	-	342	15607977	885109	-	Rv0837c	COG4861S
PROBABLE CONSERVED LIPOPROTEIN LPQR	934720	935490	+	256	15607978	885417	lpqR	Rv0838	COG2173M
hypothetical protein Rv0839	935577	936389	+	270	15607979	885255	-	Rv0839	COG0500QR
PROBABLE PROLINE IMINOPEPTIDASE PIP (PROLYL AMINOPEPTIDASE) (PAP)	936457	937317	-	286	15607980	885611	pip	Rv0840c	COG0596R
PROBABLE CONSERVED TRANSMEMBRANE PROTEIN	937593	937835	+	80	57116790	3205068	-	Rv0841	COG0477GEPR
PROBABLE CONSERVED INTEGRAL MEMBRANE PROTEIN	938112	939404	+	430	15607982	885616	-	Rv0842	-
PROBABLE DEHYDROGENASE	939388	940392	+	334	15607983	885554	-	Rv0843	COG1071C
POSSIBLE NITRATE/NITRITE RESPONSE TRANSCRIPTIONAL REGULATORY PROTEIN NARL	940456	941106	-	216	15607984	885603	narL	Rv0844c	COG2197TK
POSSIBLE TWO COMPONENT SENSOR KINASE	941190	942467	+	425	15607985	885218	-	Rv0845	COG4585T
PROBABLE OXIDASE	942680	944194	-	504	15607986	885207	-	Rv0846c	COG2132Q
PROBABLE LIPOPROTEIN LPQS	944343	944735	+	130	15607987	885051	lpqS	Rv0847	-
POSSIBLE CYSTEINE SYNTHASE A CYSK2 (O-ACETYLSERINE SULFHYDRYLASE) (O-ACETYLSERINE (THIOL)-LYASE) (CSASE)	944938	946056	+	372	57116791	885545	cysK2	Rv0848	COG0031E
PROBABLE CONSERVED INTEGRAL MEMBRANE TRANSPORT PROTEIN	946056	947315	+	419	15607989	885111	-	Rv0849	COG0477GEPR
PUTATIVE TRANSPOSASE (FRAGMENT)	947312	947644	+	110	15607990	885054	-	Rv0850	COG3464L
short chain dehydrogenase	947641	948468	-	275	15607991	885550	-	Rv0851c	COG1028IQR
POSSIBLE FATTY-ACID-CoA LIGASE FADD16 (FATTY-ACID-CoA SYNTHETASE) (FATTY-ACID-CoA SYNTHASE)	948559	949395	+	278	15607992	885044	fadD16	Rv0852	COG1022I
PROBABLE PYRUVATE OR INDOLE-3-PYRUVATE DECARBOXYLASE PDC	949436	951118	-	560	15607993	885576	pdc	Rv0853c	COG3961GHR
hypothetical protein Rv0854	951183	951626	+	147	15607994	885127	-	Rv0854	COG0113H
PROBABLE FATTY-ACID-CoA RACEMASE FAR	951632	952711	+	359	15607995	885790	far	Rv0855	COG1804C
hypothetical protein Rv0856	952825	953229	+	134	15607996	885783	-	Rv0856	-
hypothetical protein Rv0857	953257	953730	+	157	57116792	885078	-	Rv0857	-
aminotransferase	953727	954920	-	397	15607998	885784	-	Rv0858c	COG0436E
acetyl-CoA acetyltransferase	955077	956288	+	403	15607999	885774	fadA	Rv0859	COG0183I
PROBABLE FATTY OXIDATION PROTEIN FADB	956293	958455	+	720	15608000	885799	fadB	Rv0860	COG1024I, COG1250I
PROBABLE DNA HELICASE ERCC3	958523	960151	-	542	15608001	885425	ercc3	Rv0861c	COG1061KL
hypothetical protein Rv0862c	960342	962612	-	756	15608002	885413	-	Rv0862c	-
hypothetical protein Rv0863	962599	962880	+	93	15608003	885423	-	Rv0863	-
molybdenum cofactor biosynthesis protein C	962890	963393	+	167	15608004	885826	moaC	Rv0864	COG0315H
PROBABLE MOLYBDOPTERIN BIOSYNTHESIS MOG PROTEIN	963390	963872	+	160	15608005	885348	mog	Rv0865	COG0521H
PROBABLE MOLYBDENUM COFACTOR BIOSYNTHESIS PROTEIN E2 MOAE2 (MOLYBDOPTERIN CONVERTING FACTOR LARGE SUBUNIT) (MOLYBDOPTERIN	963869	964294	+	141	15608006	885431	moaE2	Rv0866	COG0314H
POSSIBLE RESUSCITATION-PROMOTING FACTOR RPFA	964312	965535	-	407	15608007	885749	rpfA	Rv0867c	-
PROBABLE MOLYBDENUM COFACTOR BIOSYNTHESIS PROTEIN D 2 MOAD2 (MOLYBDOPTERIN CONVERTING FACTOR SMALL SUBUNIT) (MOLYBDOPTERIN	965983	966261	-	92	15608008	885763	moaD2	Rv0868c	COG1977H
molybdenum cofactor biosynthesis protein A	966265	967347	-	360	15608009	885773	moaA	Rv0869c	COG2896H
hypothetical protein Rv0870c	967344	967733	-	129	15608010	885709	-	Rv0870c	COG3304S
PROBABLE COLD SHOCK-LIKE PROTEIN B CSPB	967898	968305	+	135	15608011	885725	cspB	Rv0871	COG1278K
PE-PGRS FAMILY PROTEIN	968424	970244	-	606	57116793	885742	PE_PGRS15	Rv0872c	-
PROBABLE ACYL-CoA DEHYDROGENASE FADE10	970505	972457	+	650	15608013	885636	fadE10	Rv0873	COG1960I
hypothetical protein Rv0874c	972546	973706	-	386	15608014	885658	-	Rv0874c	COG4398S
POSSIBLE CONSERVED EXPORTED PROTEIN	973806	974294	-	162	15608015	885669	-	Rv0875c	-
POSSIBLE CONSERVED TRANSMEMBRANE PROTEIN	974291	975937	-	548	15608016	885562	-	Rv0876c	COG0477GEPR
hypothetical protein Rv0877	976075	976863	+	262	15608017	885601	-	Rv0877	-
PPE FAMILY PROTEIN	976872	978203	-	443	57116794	885617	PPE13	Rv0878c	-
POSSIBLE CONSERVED TRANSMEMBRANE PROTEIN	978481	978756	-	91	15608019	885095	-	Rv0879c	-
POSSIBLE TRANSCRIPTIONAL REGULATORY PROTEIN (POSSIBLY MARR-FAMILY)	978934	979365	+	143	15608020	885205	-	Rv0880	COG1846K
POSSIBLE RRNA METHYLTRANSFERASE (RRNA METHYLASE)	979362	980228	+	288	15608021	885121	-	Rv0881	COG0566J
PROBABLE TRANSMEMBRANE PROTEIN	980225	980509	+	94	15608022	885248	-	Rv0882	-
hypothetical protein Rv0883c	980506	981267	-	253	15608023	885139	-	Rv0883c	-
phosphoserine aminotransferase	981424	982554	-	376	15608024	885140	serC	Rv0884c	COG1932HE
hypothetical protein Rv0885	982762	983784	+	340	15608025	885285	-	Rv0885	-
PROBABLE NADPH:ADRENODOXIN OXIDOREDUCTASE FPRB (ADRENODOXIN REDUCTASE) (AR) (FERREDOXIN-NADP(+) REDUCTASE)	983803	985530	+	575	15608026	885195	fprB	Rv0886	COG0493ER, COG1146C
hypothetical protein Rv0887c	985513	985971	-	152	15608027	885113	-	Rv0887c	COG2764S
PROBABLE EXPORTED PROTEIN	987233	988705	+	490	15608028	885210	-	Rv0888	-
citrate synthase 2	988740	989861	-	373	15608029	885466	citA	Rv0889c	COG0372C
PROBABLE TRANSCRIPTIONAL REGULATORY PROTEIN (PROBABLY LUXR-FAMILY)	989948	992596	-	882	15608030	885227	-	Rv0890c	COG2771K, COG3903R
POSSIBLE TRANSCRIPTIONAL REGULATORY PROTEIN	992598	993455	-	285	15608031	885493	-	Rv0891c	COG2114T
PROBABLE MONOOXYGENASE	993853	995340	+	495	15608032	885225	-	Rv0892	COG2072P
hypothetical protein Rv0893c	995318	996295	-	325	15608033	885477	-	Rv0893c	COG3315Q
POSSIBLE TRANSCRIPTIONAL REGULATORY PROTEIN (POSSIBLY LUXR-FAMILY)	996524	997705	+	393	15608034	885199	-	Rv0894	COG3903R
hypothetical protein Rv0895	997782	999299	+	505	15608035	885481	-	Rv0895	COG1020Q
type II citrate synthase	999472	1000767	+	431	15608036	885208	gltA	Rv0896	COG0372C
PROBABLE OXIDOREDUCTASE	1000808	1002415	-	535	15608037	885641	-	Rv0897c	COG1233Q
hypothetical protein Rv0898c	1002441	1002704	-	87	15608038	885206	-	Rv0898c	-
OUTER MEMBRANE PROTEIN A OMPA	1002812	1003792	+	326	15608039	885286	ompA	Rv0899	COG2885M
POSSIBLE MEMBRANE PROTEIN	1003805	1003957	+	50	15608040	885179	-	Rv0900	-
POSSIBLE CONSERVED EXPORTED OR MEMBRANE PROTEIN	1003957	1004484	+	175	15608041	885203	-	Rv0901	-
TWO COMPONENT SENSOR HISTIDINE KINASE PRRB	1004501	1005841	-	446	15608042	885647	prrB	Rv0902c	COG0642T
TWO COMPONENT RESPONSE TRANSCRIPTIONAL REGULATORY PROTEIN PRRA	1005852	1006562	-	236	15608043	885209	prrA	Rv0903c	COG0745TK
PUTATIVE ACETYL-COENZYME A CARBOXYLASE CARBOXYL TRANSFERASE (SUBUNIT BETA) ACCD3 (ACCASE BETA CHAIN)	1006693	1008180	-	495	15608044	885279	accD3	Rv0904c	COG0777I, COG0825I
enoyl-CoA hydratase	1008207	1008938	+	243	15608045	885825	echA6	Rv0905	COG1024I
hypothetical protein Rv0906	1008944	1010062	+	372	15608046	885150	-	Rv0906	COG2220R
hypothetical protein Rv0907	1010136	1011734	+	532	15608047	885146	-	Rv0907	COG1680V
PROBABLE METAL CATION TRANSPORTER ATPASE P-TYPE CTPE	1011731	1014124	+	797	15608048	885657	ctpE	Rv0908	COG0474P
hypothetical protein Rv0909	1014681	1014860	+	59	15608049	885197	-	Rv0909	-
hypothetical protein Rv0910	1014866	1015300	+	144	15608050	885137	-	Rv0910	-
hypothetical protein Rv0911	1015398	1016171	+	257	15608051	885093	-	Rv0911	COG3324R
PROBABLE CONSERVED TRANSMEMBRANE PROTEIN	1016236	1016685	+	149	15608052	885103	-	Rv0912	-
POSSIBLE DIOXYGENASE	1017217	1018725	-	502	15608053	885042	-	Rv0913c	COG3670Q
acetyl-CoA acetyltransferase	1018727	1019965	-	412	15608054	885046	-	Rv0914c	COG0183I
PPE FAMILY PROTEIN	1020058	1021329	-	423	57116795	885069	PPE14	Rv0915c	-
PE FAMILY PROTEIN	1021344	1021643	-	99	57116796	885167	PE7	Rv0916c	-
POSSIBLE GLYCINE BETAINE TRANSPORT INTEGRAL MEMBRANE PROTEIN BETP	1022087	1023868	+	593	15608057	885172	betP	Rv0917	COG1292M
hypothetical protein Rv0918	1024211	1024687	+	158	15608058	885198	-	Rv0918	COG4453S
hypothetical protein Rv0919	1024684	1025184	+	166	15608059	885221	-	Rv0919	COG0454KR
PROBABLE TRANSPOSASE	1025497	1026816	-	439	15608060	885549	-	Rv0920c	COG3328L
POSSIBLE RESOLVASE	1027104	1027685	+	193	15608061	885557	-	Rv0921	COG2452L
POSSIBLE TRANSPOSASE	1027685	1029337	+	550	15608062	885564	-	Rv0922	COG0675L
hypothetical protein Rv0923c	1029513	1030577	-	354	15608063	885568	-	Rv0923c	COG2105S, COG4195R
manganese transport protein MntH	1030578	1031864	-	428	57116797	885569	mntH	Rv0924c	COG1914P
hypothetical protein Rv0925c	1031896	1032633	-	245	15608065	885570	-	Rv0925c	COG0655R
hypothetical protein Rv0926c	1032710	1033786	-	358	15608066	885387	-	Rv0926c	COG3804S
short chain dehydrogenase	1033840	1034631	-	263	15608067	885571	-	Rv0927c	COG1028IQR
PERIPLASMIC PHOSPHATE-BINDING LIPOPROTEIN PSTS3 (PBP-3) (PSTS3) (PHOS1)	1034903	1036015	+	370	57116798	885366	pstS3	Rv0928	COG0226P
PHOSPHATE-TRANSPORT INTEGRAL MEMBRANE ABC TRANSPORTER PSTC2	1036028	1037002	+	324	15608069	885585	pstC2	Rv0929	COG0573P
PROBABLE PHOSPHATE-TRANSPORT INTEGRAL MEMBRANE ABC TRANSPORTER PSTA1	1036999	1037925	+	308	57116799	885589	pstA1	Rv0930	COG0581P
TRANSMEMBRANE SERINE/THREONINE-PROTEIN KINASE D PKND (PROTEIN KINASE D) (STPK D)	1037920	1039914	-	664	15608071	885607	pknD	Rv0931c	COG0515RTKL, COG3391S
PERIPLASMIC PHOSPHATE-BINDING LIPOPROTEIN PSTS2 (PBP-2) (PSTS2)	1039936	1041048	-	370	57116800	885613	pstS2	Rv0932c	COG0226P
PHOSPHATE-TRANSPORT ATP-BINDING PROTEIN ABC TRANSPORTER PSTB	1041264	1042094	+	276	15608073	885653	pstB	Rv0933	COG1117P
PERIPLASMIC PHOSPHATE-BINDING LIPOPROTEIN PSTS1 (PBP-1) (PSTS1)	1042115	1043239	+	374	57116801	885724	pstS1	Rv0934	COG0226P
PHOSPHATE-TRANSPORT INTEGRAL MEMBRANE ABC TRANSPORTER PSTC1	1043299	1044315	+	338	57116802	885644	pstC1	Rv0935	COG0573P
PHOSPHATE-TRANSPORT INTEGRAL MEMBRANE ABC TRANSPORTER PSTA2	1044317	1045222	+	301	15608076	885756	pstA2	Rv0936	COG0581P
hypothetical protein Rv0937c	1045199	1046020	-	273	15608077	885050	-	Rv0937c	COG1273S
ATP-dependent DNA ligase	1046136	1048415	+	759	15608078	885561	-	Rv0938	COG1793L, COG3285L
POSSIBLE BIFUNCTIONAL ENZYME: 2-HYDROXYHEPTA-2,4-DIENE-1,7-DIOATE ISOMERASE (HHDD ISOMERASE) + CYCLASE/DEHYDRASE	1048412	1050346	+	644	15608079	885560	-	Rv0939	COG0179Q, COG0491R
POSSIBLE OXIDOREDUCTASE	1050593	1051459	-	288	15608080	885412	-	Rv0940c	COG2141C
hypothetical protein Rv0941c	1051544	1052317	-	257	15608081	885914	-	Rv0941c	-
hypothetical protein Rv0942	1052360	1052638	+	92	15608082	885913	-	Rv0942	-
PROBABLE MONOOXYGENASE	1052696	1053736	-	346	15608083	885889	-	Rv0943c	COG2072P
POSSIBLE FORMAMIDOPYRIMIDINE-DNA GLYCOSYLASE (FAPY-DNA GLYCOSYLASE)	1053765	1054241	+	158	15608084	885888	-	Rv0944	COG0266L
short chain dehydrogenase	1054247	1055008	+	253	15608085	885629	-	Rv0945	COG1028IQR
glucose-6-phosphate isomerase	1055024	1056685	-	553	15608086	885533	pgi	Rv0946c	COG0166G
hypothetical protein Rv0948c	1057646	1057963	-	105	15608088	885485	-	Rv0948c	COG1605E
PROBABLE ATP-DEPENDENT DNA HELICASE II UVRD1	1058260	1060575	+	771	57116803	885442	uvrD1	Rv0949	COG0210L
hypothetical protein Rv0950c	1060656	1061654	-	332	15608090	885438	-	Rv0950c	COG0739M
succinyl-CoA synthetase subunit beta	1061964	1063127	+	387	15608091	885434	sucC	Rv0951	COG0045C
succinyl-CoA synthetase subunit alpha	1063140	1064051	+	303	15608092	885426	sucD	Rv0952	COG0074C
POSSIBLE OXIDOREDUCTASE	1064114	1064962	-	282	15608093	885419	-	Rv0953c	COG2141C
PROBABLE CONSERVED TRANSMEMBRANE PROTEIN	1065127	1066038	+	303	15608094	885411	-	Rv0954	-
PROBABLE CONSERVED INTEGRAL MEMBRANE PROTEIN	1066078	1067445	+	455	15608095	885408	-	Rv0955	-
phosphoribosylglycinamide formyltransferase	1067561	1068208	+	215	15608096	885407	purN	Rv0956	COG0299F
bifunctional phosphoribosylaminoimidazolecarboxamide formyltransferase/IMP cyclohydrolase	1068205	1069776	+	523	15608097	885406	purH	Rv0957	COG0138F
POSSIBLE MAGNESIUM CHELATASE	1069883	1071262	+	459	15608098	885405	-	Rv0958	COG1239H
hypothetical protein Rv0959	1071255	1073273	+	672	15608099	885329	-	Rv0959	COG4867R
hypothetical protein Rv0960	1073545	1073928	+	127	15608100	885158	-	Rv0960	COG4113R
PROBABLE INTEGRAL MEMBRANE PROTEIN	1074074	1074421	+	115	15608101	885173	-	Rv0961	-
POSSIBLE LIPOPROTEIN LPRP	1074440	1075114	-	224	15608102	885177	lprP	Rv0962c	COG1902C, COG4608E
hypothetical protein Rv0963c	1075297	1076097	-	266	15608103	885184	-	Rv0963c	-
hypothetical protein Rv0964c	1076196	1076678	-	160	15608104	885186	-	Rv0964c	-
hypothetical protein Rv0965c	1076778	1077197	-	139	15608105	885230	-	Rv0965c	-
hypothetical protein Rv0966c	1077233	1077835	-	200	57116804	885043	-	Rv0966c	-
hypothetical protein Rv0967	1077975	1078334	+	119	15608107	885312	-	Rv0967	COG1937S
hypothetical protein Rv0968	1078391	1078687	+	98	15608108	885052	-	Rv0968	-
PROBABLE METAL CATION TRANSPORTER P-TYPE ATPASE CTPV	1078743	1081055	+	770	15608109	885254	ctpV	Rv0969	COG2217P
PROBABLE CONSERVED INTEGRAL MEMBRANE PROTEIN	1081052	1081684	+	210	15608110	885242	-	Rv0970	-
enoyl-CoA hydratase	1081775	1082584	-	269	15608111	885308	echA7	Rv0971c	COG1024I
PROBABLE ACYL-CoA DEHYDROGENASE FADE12	1082584	1083750	-	388	15608112	885237	fadE12	Rv0972c	COG1960I
PROBABLE ACETYL-/PROPIONYL-COENZYME A CARBOXYLASE ALPHA CHAIN (ALPHA SUBUNIT) ACCA2: BIOTIN CARBOXYLASE + BIOTIN CARBOXYL CARRIER PROTEIN (BCCP)	1083747	1085750	-	667	15608113	885922	accA2	Rv0973c	COG0439I, COG0511I, COG4770I
PROBABLE ACETYL-/PROPIONYL-CoA CARBOXYLASE (BETA SUBUNIT) ACCD2	1085756	1087345	-	529	15608114	886064	accD2	Rv0974c	COG4799I
PROBABLE ACYL-CoA DEHYDROGENASE FADE13	1087348	1088496	-	382	15608115	885856	fadE13	Rv0975c	COG1960I
hypothetical protein Rv0976c	1088493	1090175	-	560	15608116	885860	-	Rv0976c	-
PE-PGRS FAMILY PROTEIN	1090373	1093144	+	923	57116805	885264	PE_PGRS16	Rv0977	-
PE-PGRS FAMILY PROTEIN	1093361	1094356	-	331	57116806	885077	PE_PGRS17	Rv0978c	COG3391S
hypothetical protein Rv0979c	1094670	1094864	-	64	57116807	885063	-	Rv0979c	-
50S ribosomal protein L32	1094886	1095059	+	57	57116808	3205057	rpmF	Rv0979A	-
PE-PGRS FAMILY PROTEIN	1095078	1096451	-	457	57116809	885327	PE_PGRS18	Rv0980c	COG3391S
MYCOBACTERIAL PERSISTENCE REGULATOR MRPA (TWO COMPONENT RESPONSE TRANSCRIPTIONAL REGULATORY PROTEIN)	1096816	1097508	+	230	15608121	885038	mprA	Rv0981	COG0745TK
PROBABLE TWO COMPONENT SENSOR KINASE MPRB	1097508	1099022	+	504	15608122	885062	mprB	Rv0982	COG0642T
PROBABLE SERINE PROTEASE PEPD (SERINE PROTEINASE) (MTB32B)	1099066	1100460	+	464	15608123	885382	pepD	Rv0983	COG0265O
POSSIBLE PTERIN-4-ALPHA-CARBINOLAMINE DEHYDRATASE MOAB2 (PHS) (4-ALPHA-HYDROXY-TETRAHYDROPTERIN DEHYDRATASE) (PTERIN-4-A-CARBINOLAMINE DEHYDRATASE) (PHENYLALANINE HYDROXYLASE-STIMULATING PROTEIN) (PHS) (PTERIN CARBINOLAMINE DEHYDRATASE) (PCD)	1100460	1101005	+	181	15608124	885378	moaB2	Rv0984	COG0521H
large-conductance mechanosensitive channel	1101025	1101480	-	151	15608125	885368	mscL	Rv0985c	COG1970M
PROBABLE ADHESION COMPONENT TRANSPORT ATP-BINDING PROTEIN ABC TRANSPORTER	1101803	1102549	+	248	15608126	885364	-	Rv0986	COG1136V
PROBABLE ADHESION COMPONENT TRANSPORT TRANSMEMBRANE PROTEIN ABC TRANSPORTER	1102542	1105109	+	855	15608127	885363	-	Rv0987	COG0577V
POSSIBLE CONSERVED EXPORTED PROTEIN	1105116	1106276	+	386	15608128	885353	-	Rv0988	COG5621R
PROBABLE POLYPRENYL-DIPHOSPHATE SYNTHASE GRCC2 (POLYPRENYL PYROPHOSPHATE SYNTHETASE)	1106405	1107382	-	325	15608129	885355	grcC2	Rv0989c	COG0142H
hypothetical protein Rv0990c	1107443	1108099	-	218	15608130	885343	-	Rv0990c	-
CONSERVED HYPOTHETICAL SERINE RICH PROTEIN	1108172	1108504	-	110	15608131	885350	-	Rv0991c	COG2331S
hypothetical protein Rv0992c	1108578	1109171	-	197	15608132	885337	-	Rv0992c	COG0212H
PROBABLE UTP--GLUCOSE-1-PHOSPHATE URIDYLYLTRANSFERASE GALU (UDP-GLUCOSE PYROPHOSPHORYLASE) (UDPGP) (ALPHA-D-GLUCOSYL-1-PHOSPHATE URIDYLYLTRANSFERASE) (URIDINE DIPHOSPHOGLUCOSE PYROPHOSPHORYLASE)	1109272	1110192	+	306	15608133	885341	galU	Rv0993	COG1210M
PROBABLE MOLYBDOPTERIN BIOSYNTHESIS PROTEIN MOEA1	1110269	1111549	+	426	57116810	885404	moeA1	Rv0994	COG0303H
POSSIBLE RIBOSOMAL-PROTEIN-ALANINE ACETYLTRANSFERASE RIMJ (ACETYLATING ENZYME FOR N-TERMINAL OF RIBOSOMAL PROTEIN S5)	1111612	1112223	+	203	15608135	885399	rimJ	Rv0995	COG1670J
PROBABLE CONSERVED TRANSMEMBRANE PROTEIN	1112384	1113460	+	358	15608136	885393	-	Rv0996	-
hypothetical protein Rv0997	1114293	1114724	+	143	15608137	885386	-	Rv0997	-
hypothetical protein Rv0998	1114748	1115749	+	333	15608138	885385	-	Rv0998	COG0454KR, COG0664T
hypothetical protein Rv0999	1115767	1116525	+	252	15608139	886043	-	Rv0999	-
hypothetical protein Rv1000c	1116531	1117148	-	205	57116811	886266	-	Rv1000c	COG3145L
arginine deiminase	1117185	1118393	+	402	15608141	888313	arcA	Rv1001	COG2235E
hypothetical protein Rv1002c	1118428	1119939	-	503	15608142	887882	-	Rv1002c	COG1928O
hypothetical protein Rv1003	1120022	1120879	+	285	15608143	887935	-	Rv1003	COG0313R
PROBABLE MEMBRANE PROTEIN	1120889	1122148	-	419	15608144	886039	-	Rv1004c	-
para-aminobenzoate synthase component I	1122222	1123598	-	458	15608145	888205	pabB	Rv1005c	COG0147EH
hypothetical protein Rv1006	1123714	1125417	+	567	15608146	888234	-	Rv1006	-
methionyl-tRNA synthetase	1125444	1127003	-	519	15608147	886050	metG	Rv1007c	COG0143J
PROBABLE DEOXYRIBONUCLEASE TATD (YJJV PROTEIN)	1127089	1127883	+	264	15608148	886047	tatD	Rv1008	COG0084L
Probable resuscitation-promoting factor rpfB	1128091	1129179	+	362	15608149	886048	rpfB	Rv1009	COG3583S
dimethyladenosine transferase	1129152	1130105	+	317	15608150	888792	ksgA	Rv1010	COG0030J
4-diphosphocytidyl-2-C-methyl-D-erythritol kinase	1130191	1131111	+	306	15608151	886034	ispE	Rv1011	COG1947I
hypothetical protein Rv1012	1131128	1131421	+	97	15608152	886045	-	Rv1012	-
acyl-CoA synthetase	1131625	1133259	+	544	15608153	886035	pks16	Rv1013	COG0318IQ
peptidyl-tRNA hydrolase	1133333	1133908	-	191	15608154	886037	pth	Rv1014c	COG0193J
50S ribosomal protein L25/general stress protein Ctc	1133921	1134568	-	215	15608155	885992	rplY	Rv1015c	COG1825J
PROBABLE CONSERVED LIPOPROTEIN LPQT	1134785	1135465	-	226	15608156	886066	lpqT	Rv1016c	-
ribose-phosphate pyrophosphokinase	1135501	1136481	-	326	15608157	885993	prsA	Rv1017c	COG0462FE
Probable UDP-N-acetylglucosamine pyrophosphorylase glmU	1136573	1138060	-	495	15608158	886069	glmU	Rv1018c	COG1207M
PROBABLE TRANSCRIPTIONAL REGULATORY PROTEIN (PROBABLY TETR-FAMILY)	1138315	1138908	+	197	15608159	886056	-	Rv1019	COG1309K
PROBABLE TRANSCRIPTION-REPAIR COUPLING FACTOR MFD (TRCF)	1138967	1142671	+	1234	15608160	886077	mfd	Rv1020	COG1197LK
nucleoside triphosphate pyrophosphohydrolase	1142671	1143648	+	325	15608161	886052	-	Rv1021	COG1694R
PROBABLE CONSERVED LIPOPROTEIN LPQU	1143736	1144467	+	243	15608162	886076	lpqU	Rv1022	COG2951M
phosphopyruvate hydratase	1144564	1145853	+	429	15608163	886062	eno	Rv1023	COG0148G
POSSIBLE CONSERVED MEMBRANE PROTEIN	1145858	1146544	+	228	15608164	886059	-	Rv1024	COG2919D
hypothetical protein Rv1025	1146561	1147028	+	155	15608165	886042	-	Rv1025	COG1507S
hypothetical protein Rv1026	1147019	1147978	+	319	15608166	886089	-	Rv1026	COG0248FP
PROBABLE TRANSCRIPTIONAL REGULATORY PROTEIN KDPE	1148427	1149107	-	226	15608167	886046	kdpE	Rv1027c	COG0745TK
PROBABLE SENSOR PROTEIN KDPD	1149104	1151686	-	860	15608168	886084	kdpD	Rv1028c	COG2205T
Probable membrane protein kdpF	1151920	1152012	+	30	57116812	3205056	kdpF	Rv1028A	-
potassium-transporting ATPase subunit A	1152012	1153727	+	571	15608169	887414	kdpA	Rv1029	COG2060P
potassium-transporting ATPase subunit B	1153724	1155853	+	709	15608170	887343	kdpB	Rv1030	COG2216P
Probable Potassium-transporting ATPase C chain KDPC (Potassium-translocating ATPase C chain) (ATP phosphohydrolase	1155853	1156422	+	189	15608171	886008	kdpC	Rv1031	COG2156P
TWO COMPONENT SENSOR HISTIDINE KINASE TRCS	1156426	1157955	-	509	15608172	887790	trcS	Rv1032c	COG0642T
TWO COMPONENT TRANSCRIPTIONAL REGULATOR TRCR	1157963	1158736	-	257	15608173	887957	trcR	Rv1033c	COG0745TK
PROBABLE TRANSPOSASE (FRAGMENT)	1158918	1159307	-	129	15608174	886010	-	Rv1034c	COG3039L
PROBABLE TRANSPOSASE (FRAGMENT)	1159375	1160061	-	228	15608175	888206	-	Rv1035c	-
truncated IS1560 transposase	1160095	1160433	-	112	15608176	888227	-	Rv1036c	-
PUTATIVE ESAT-6 LIKE PROTEIN ESXI (ESAT-6 LIKE PROTEIN 1)	1160544	1160828	-	94	15608177	888299	esxI	Rv1037c	-
ESAT-6 LIKE PROTEIN ESXJ (ESAT-6 LIKE PROTEIN 2)	1160855	1161151	-	98	15608178	888372	esxJ	Rv1038c	-
PPE FAMILY PROTEIN	1161297	1162472	-	391	57116813	888477	PPE15	Rv1039c	-
PE FAMILY PROTEIN	1162549	1163376	-	275	57116814	888533	PE8	Rv1040c	-
PROBABLE IS LIKE-2 TRANSPOSASE	1164572	1165435	-	287	15608181	888546	-	Rv1041c	COG3293L
PROBABLE IS LIKE-2 TRANSPOSASE	1165092	1165499	-	135	15608182	888607	-	Rv1042c	COG3293L
hypothetical protein Rv1043c	1165781	1166806	-	341	15608183	888634	-	Rv1043c	COG0265O
hypothetical protein Rv1044	1167053	1167676	+	207	15608184	888712	-	Rv1044	-
hypothetical protein Rv1045	1167673	1168554	+	293	15608185	888783	-	Rv1045	-
hypothetical protein Rv1046c	1168704	1169228	-	174	57116815	886071	-	Rv1046c	-
PROBABLE TRANSPOSASE	1169423	1170670	+	415	15608187	886060	-	Rv1047	COG3328L
hypothetical protein Rv1048c	1171038	1172153	-	371	15608188	885295	-	Rv1048c	-
PROBABLE TRANSCRIPTIONAL REPRESSOR PROTEIN	1172386	1172832	+	148	15608189	886091	-	Rv1049	COG1846K
PROBABLE OXIDOREDUCTASE	1172881	1173786	+	301	15608190	887146	-	Rv1050	COG1028IQR
hypothetical protein Rv1051c	1173945	1174700	-	251	15608191	887142	-	Rv1051c	-
hypothetical protein Rv1052	1175723	1176112	+	129	15608192	888441	-	Rv1052	-
hypothetical protein Rv1053c	1176011	1176286	-	91	15608193	887141	-	Rv1053c	-
PROBABLE INTEGRASE (FRAGMENT)	1176928	1177242	+	104	57116816	887139	-	Rv1054	-
POSSIBLE INTEGRASE (FRAGMENT)	1177239	1177373	+	44	57116817	887138	-	Rv1055	-
hypothetical protein Rv1056	1177628	1178392	+	254	15608196	887147	-	Rv1056	COG2343S
hypothetical protein Rv1057	1179396	1180577	+	393	15608197	887135	-	Rv1057	COG3391S
acyl-CoA synthetase	1180684	1182315	+	543	15608198	887133	fadD14	Rv1058	COG0318IQ
hypothetical protein Rv1059	1182391	1183455	+	354	15608199	886015	-	Rv1059	COG0289E, COG3804S
hypothetical protein Rv1060	1183508	1183981	+	157	15608200	887130	-	Rv1060	-
hypothetical protein Rv1061	1184015	1184878	+	287	15608201	887136	-	Rv1061	COG0121R
hypothetical protein Rv1062	1184883	1185740	+	285	15608202	887129	-	Rv1062	COG1752R
hypothetical protein Rv1063c	1185741	1186823	-	360	15608203	887128	-	Rv1063c	COG1752R
POSSIBLE LIPOPROTEIN LPQV	1186904	1187323	-	139	15608204	887126	lpqV	Rv1064c	-
hypothetical protein Rv1065	1187435	1188001	+	188	15608205	887125	-	Rv1065	-
hypothetical protein Rv1066	1187998	1188393	+	131	15608206	887127	-	Rv1066	COG0607P
PE-PGRS FAMILY PROTEIN	1188421	1190424	-	667	57116818	887122	PE_PGRS19	Rv1067c	-
PE-PGRS FAMILY PROTEIN	1190757	1192148	-	463	57116819	887123	PE_PGRS20	Rv1068c	-
hypothetical protein Rv1069c	1192510	1194273	-	587	15608209	887120	-	Rv1069c	COG4425S
enoyl-CoA hydratase	1194270	1195043	-	257	15608210	887117	echA8	Rv1070c	COG1024I
enoyl-CoA hydratase	1195055	1196092	-	345	15608211	887116	echA9	Rv1071c	COG1024I
PROBABLE CONSERVED TRANSMEMBRANE PROTEIN	1196279	1197115	+	278	15608212	887114	-	Rv1072	COG4760S
hypothetical protein Rv1073	1197231	1198082	+	283	15608213	887132	-	Rv1073	-
acetyl-CoA acetyltransferase	1198156	1199373	-	405	15608214	887113	fadA3	Rv1074c	COG0183I
CONSERVED EXPORTED PROTEIN	1199426	1200370	-	314	15608215	887110	-	Rv1075c	COG2755E
POSSIBLE LIPASE LIPU	1200767	1201660	+	297	15608216	887112	lipU	Rv1076	COG0657I
Probable cystathionine beta-synthase CBS (Serine sulfhydrase) (Beta-thionase) (Hemoprotein H-450)	1201717	1203111	+	464	57116820	887108	cbs	Rv1077	COG0031E, COG0517R
Probable Proline-rich antigen homolog pra	1203313	1204035	+	240	15608218	887111	pra	Rv1078	COG1714S
cystathionine gamma-synthase	1204067	1205233	+	388	15608219	887103	metB	Rv1079	COG0626E
transcription elongation factor GreA	1205304	1205798	-	164	15608220	887115	greA	Rv1080c	COG0782K
PROBABLE CONSERVED MEMBRANE PROTEIN	1205984	1206418	-	144	15608221	887102	-	Rv1081c	-
Mycothiol conjugate amidase Mca (Mycothiol S-conjugate amidase)	1206520	1207386	+	288	15608222	887101	mca	Rv1082	COG2120S
hypothetical protein Rv1083	1207383	1207649	+	88	15608223	887100	-	Rv1083	-
hypothetical protein Rv1084	1207636	1209657	+	673	15608224	887098	-	Rv1084	COG1331O
POSSIBLE HEMOLYSIN-LIKE PROTEIN	1209756	1210484	-	242	15608225	887107	-	Rv1085c	COG1272R
SHORT (C15) CHAIN Z-ISOPRENYL DIPHOSPHATE SYNTHASE (Z-FPP SYNTHASE) (Z-FARNESYL DIPHOSPHATE SYNTHASE) (Z-FPP SYNTHETASE) (Z-FARNESYL DIPHOSPHATE SYNTHETASE) (GERANYLTRANSTRANSFERASE) (FARNESYL PYROPHOSPHATE SYNTHETASE)	1210595	1211383	+	262	15608226	887097	-	Rv1086	COG0020I
PE-PGRS FAMILY PROTEIN	1211560	1213863	+	767	57116821	887094	PE_PGRS21	Rv1087	-
hypothetical protein Rv1087A	1214040	1214360	+	106	57116822	3205067	-	Rv1087A	COG0020I
PE FAMILY PROTEIN	1214513	1214947	+	144	57116823	887096	PE9	Rv1088	-
PE FAMILY PROTEIN	1214769	1215131	+	120	57116824	887090	PE10	Rv1089	-
PROBABLE CELLULASE CELA2A (ENDO-1,4-BETA-GLUCANASE) (ENDOGLUCANASE) (CARBOXYMETHYL CELLULASE)	1215517	1215621	+	34	57116825	3205066	celA2a	Rv1089A	-
PROBABLE CELLULASE CELA2B (ENDO-1,4-BETA-GLUCANASE) (ENDOGLUCANASE) (CARBOXYMETHYL CELLULASE)	1215599	1216054	+	151	15608230	885637	celA2b	Rv1090	-
PE-PGRS FAMILY PROTEIN	1216469	1219030	+	853	57116826	885258	PE_PGRS22	Rv1091	-
pantothenate kinase	1219248	1220186	-	312	15608232	885120	coaA	Rv1092c	COG1072H
serine hydroxymethyltransferase	1220574	1221854	+	426	57116827	885338	glyA	Rv1093	COG0112E
POSSIBLE ACYL-	1221959	1222786	+	275	15608234	885339	desA2	Rv1094	-
PROBABLE PHOH-LIKE PROTEIN PHOH2 (PHOSPHATE STARVATION-INDUCIBLE PROTEIN PSIH)	1222997	1224298	+	433	15608235	885592	phoH2	Rv1095	COG1875T
POSSIBLE GLYCOSYL HYDROLASE	1224385	1225260	+	291	15608236	885949	-	Rv1096	COG0726G
PROBABLE MEMBRANE GLYCINE AND PROLINE RICH PROTEIN	1225263	1226144	-	293	15608237	885962	-	Rv1097c	-
fumarate hydratase	1226141	1227565	-	474	15608238	885651	fumC	Rv1098c	COG0114C
fructose 1,6-bisphosphatase II	1227596	1228582	-	328	15608239	885861	glpX	Rv1099c	COG1494G
hypothetical protein Rv1100	1228683	1229384	+	233	15608240	885852	-	Rv1100	-
hypothetical protein Rv1101c	1229391	1230548	-	385	15608241	885482	-	Rv1101c	COG0628R
hypothetical protein Rv1102c	1230660	1230971	-	103	15608242	886001	-	Rv1102c	COG2337T
hypothetical protein Rv1103c	1230971	1231291	-	106	15608243	885941	-	Rv1103c	-
POSSIBLE PARA-NITROBENZYL ESTERASE (FRAGMENT)	1231301	1231990	+	229	15608244	885835	-	Rv1104	COG2272I
POSSIBLE PARA-NITROBENZYL ESTERASE (FRAGMENT)	1232311	1232826	+	171	57116828	885977	-	Rv1105	COG2272I
PROBABLE CHOLESTEROL DEHYDROGENASE	1232844	1233956	-	370	15608246	886004	-	Rv1106c	COG0451MG
exodeoxyribonuclease VII small subunit	1233966	1234223	-	85	15608247	886005	xseB	Rv1107c	COG1722L
exodeoxyribonuclease VII large subunit	1234213	1235460	-	415	15608248	885984	xseA	Rv1108c	COG1570L
hypothetical protein Rv1109c	1235457	1236095	-	212	15608249	885828	-	Rv1109c	-
4-hydroxy-3-methylbut-2-enyl diphosphate reductase	1236185	1237192	+	335	57116829	885830	ispH	Rv1110	COG0761IM
hypothetical protein Rv1111c	1237209	1238192	-	327	57116830	885447	-	Rv1111c	-
translation-associated GTPase	1238255	1239328	+	357	15608252	887151	-	Rv1112	COG0012J
hypothetical protein Rv1113	1239416	1239613	+	65	15608253	885450	-	Rv1113	-
hypothetical protein Rv1114	1239610	1239984	+	124	15608254	885490	-	Rv1114	COG1487R
POSSIBLE EXPORTED PROTEIN	1240187	1240885	+	232	15608255	885951	-	Rv1115	COG0791M
hypothetical protein Rv1116	1241003	1241188	+	61	15608256	885969	-	Rv1116	-
CONSERVED HYPOTHETICAL PROTEIN (FRAGMENT)	1241115	1241390	-	91	57116831	3205101	-	Rv1116A	-
hypothetical protein Rv1117	1241633	1241956	+	107	15608257	885847	-	Rv1117	COG1359S
hypothetical protein Rv1118c	1241971	1242831	-	286	15608258	888936	-	Rv1118c	-
hypothetical protein Rv1119c	1242864	1243013	-	49	15608259	885853	-	Rv1119c	-
hypothetical protein Rv1120c	1243010	1243504	-	164	15608260	885633	-	Rv1120c	COG2114T
glucose-6-phosphate 1-dehydrogenase	1243707	1245107	+	466	57116832	885817	zwf1	Rv1121	COG0364G
6-phosphogluconate dehydrogenase-like protein	1245129	1246151	+	340	15608262	885820	gnd2	Rv1122	COG1023G
POSSIBLE PEROXIDASE BPOB (NON-HAEM PEROXIDASE)	1246144	1247052	-	302	15608263	885965	bpoB	Rv1123c	COG0596R
PROBABLE EPOXIDE HYDROLASE EPHC (EPOXIDE HYDRATASE)	1247127	1248077	+	316	15608264	886022	ephC	Rv1124	COG0596R
hypothetical protein Rv1125	1248082	1249326	+	414	15608265	886021	-	Rv1125	COG0624E
hypothetical protein Rv1126c	1249330	1249935	-	201	15608266	885845	-	Rv1126c	-
pyruvate phosphate dikinase	1249932	1251404	-	490	15608267	885956	ppdK	Rv1127c	COG0574G
hypothetical protein Rv1128c	1251617	1252972	-	451	15608268	885849	-	Rv1128c	-
PROBABLE TRANSCRIPTIONAL REGULATOR PROTEIN	1253074	1254534	-	486	15608269	885963	-	Rv1129c	COG1396K, COG3800R
hypothetical protein Rv1130	1254555	1256135	+	526	15608270	885843	-	Rv1130	COG2079R
methylcitrate synthase	1256132	1257313	+	393	15608271	888949	gltA1	Rv1131	COG0372C
hypothetical protein Rv1132	1257325	1259055	+	576	15608272	885824	-	Rv1132	-
5-methyltetrahydropteroyltriglutamate--homocysteine methyltransferase	1259067	1261346	-	759	15608273	888947	metE	Rv1133c	COG0620E
hypothetical protein Rv1134	1261922	1262158	+	78	15608274	885983	-	Rv1134	-
PPE FAMILY PROTEIN	1262272	1264128	-	618	57116833	885131	PPE16	Rv1135c	-
POSSIBLE ACETYL-CoA ACETYLTRANSFERASE (ACETOACETYL-CoA THIOLASE)	1264314	1264556	+	80	57116834	3205047	-	Rv1135A	COG0183I
POSSIBLE ENOYL-CoA HYDRATASE	1264606	1264947	+	113	15608276	888948	-	Rv1136	COG1024I
hypothetical protein Rv1137c	1265087	1265455	-	122	15608277	885071	-	Rv1137c	-
POSSIBLE OXIDOREDUCTASE	1265472	1266488	-	338	15608278	885119	-	Rv1138c	COG0644C
hypothetical protein Rv1139c	1266485	1266985	-	166	15608279	885110	-	Rv1139c	COG1755S
PROBABLE INTEGRAL MEMBRANE PROTEIN	1267347	1268195	+	282	15608280	885117	-	Rv1140	COG1266R
enoyl-CoA hydratase	1268203	1269009	-	268	15608281	886024	echA11	Rv1141c	COG1024I
enoyl-CoA hydratase	1269152	1269958	-	268	15608282	885458	echA10	Rv1142c	COG1024I
PROBABLE ALPHA-METHYLACYL-CoA RACEMASE MCR (2-methylacyl-CoA racemase) (2-arylpropionyl-CoA epimerase )	1270062	1271144	+	360	15608283	885067	mcr	Rv1143	COG1804C
PROBABLE SHORT-CHAIN TYPE DEHYDROGENASE/REDUCTASE	1271156	1271908	+	250	15608284	885932	-	Rv1144	COG1028IQR
PROBABLE CONSERVED TRANSMEMBRANE TRANSPORT PROTEIN MMPL13A	1272423	1273334	+	303	15608285	885798	mmpL13a	Rv1145	COG2409R
PROBABLE CONSERVED TRANSMEMBRANE TRANSPORT PROTEIN MMPL13B	1273355	1274767	+	470	15608286	885575	mmpL13b	Rv1146	COG2409R
hypothetical protein Rv1147	1274900	1275550	+	216	15608287	885471	-	Rv1147	COG0500QR
hypothetical protein Rv1148c	1276300	1277748	-	482	15608288	885451	-	Rv1148c	-
POSSIBLE TRANSPOSASE	1277893	1278300	+	135	15608289	885164	-	Rv1149	COG3293L
NAD-dependent deacetylase	1278904	1279617	-	237	15608291	886026	-	Rv1151c	COG0846K
PROBABLE TRANSCRIPTIONAL REGULATORY PROTEIN	1279655	1280020	+	121	15608292	885985	-	Rv1152	COG1725K
PROBABLE O-METHYLTRANSFERASE OMT	1279998	1280846	-	282	15608293	885994	omt	Rv1153c	COG3315Q
hypothetical protein Rv1154c	1280843	1281484	-	213	15608294	885991	-	Rv1154c	COG3797S
hypothetical protein Rv1155	1281429	1281872	+	147	15608295	885604	-	Rv1155	-
hypothetical protein Rv1156	1282306	1282893	+	195	15608296	885593	-	Rv1156	COG0177L
CONSERVED HYPOTHETICAL ALA-, PRO-RICH PROTEIN	1283056	1284171	-	371	15608297	885878	-	Rv1157c	-
CONSERVED HYPOTHETICAL ALA-, PRO-RICH PROTEIN	1284179	1284862	-	227	15608298	888930	-	Rv1158c	-
mannosyltransferase	1284992	1286287	+	431	15608299	885899	pimE	Rv1159	-
pterin-4-alpha-carbinolamine dehydratase	1286284	1286568	-	94	57116835	3205109	phhB	Rv1159A	COG2154H
PROBABLE MUTATOR PROTEIN MUTT (7,8-dihydro-8-oxoguanine-triphosphatase) (8-OXO-DGTPASE)	1286595	1287020	+	141	15608300	888485	mutT2	Rv1160	COG0494LR
PROBABLE RESPIRATORY NITRATE REDUCTASE (ALPHA CHAIN) NARG	1287328	1291026	+	1232	15608301	885573	narG	Rv1161	COG5013C
PROBABLE RESPIRATORY NITRATE REDUCTASE (BETA CHAIN) NARH	1291065	1292741	+	558	15608302	888265	narH	Rv1162	COG1140C
PROBABLE RESPIRATORY NITRATE REDUCTASE (DELTA CHAIN) NARJ	1292798	1293403	+	201	15608303	885890	narJ	Rv1163	COG2180C
PROBABLE RESPIRATORY NITRATE REDUCTASE (GAMMA CHAIN) NARI	1293406	1294146	+	246	15608304	888935	narI	Rv1164	COG2181C
POSSIBLE GTP-BINDING TRANSLATION ELONGATION FACTOR TYPA (TYROSINE PHOSPHORYLATED PROTEIN A) (GTP-BINDING PROTEIN)	1294168	1296054	+	628	15608305	886038	typA	Rv1165	COG1217T
PROBABLE CONSERVED LIPOPROTEIN LPQW	1296152	1298059	+	635	15608306	886036	lpqW	Rv1166	COG0747E
PROBABLE TRANSCRIPTIONAL REGULATORY PROTEIN	1298087	1298692	-	201	15608307	888758	-	Rv1167c	COG1309K
PPE FAMILY PROTEIN	1298764	1299804	-	346	57116836	885990	PPE17	Rv1168c	-
PE FAMILY PROTEIN	1299822	1300124	-	100	57116837	885930	PE11	Rv1169c	-
N-Acetyl-1-D-myo-Inosityl-2-Amino-2-Deoxy-alpha- D-Glucopyranoside Deacetylase mshB (GlcNAc-Ins deacetylase)	1300304	1301215	+	303	15608310	885997	mshB	Rv1170	COG2120S
hypothetical protein Rv1171	1301307	1301747	+	146	57116838	885986	-	Rv1171	-
PE FAMILY PROTEIN	1301755	1302681	-	308	57116839	885988	PE12	Rv1172c	-
FO synthase	1302931	1305501	+	856	15608313	886061	fbiC	Rv1173	COG1060HR
LOW MOLECULAR WEIGHT T-CELL ANTIGEN TB8.4	1305669	1306001	-	110	15608314	886082	TB8.4	Rv1174c	-
PROBABLE NADPH DEPENDENT 2,4-DIENOYL-COA REDUCTASE FADH (2,4-dienoyl coenzyme A reductase) (4-enoyl-CoA reductase)	1306202	1308226	-	674	15608315	886053	fadH	Rv1175c	COG0446R, COG1902C
hypothetical protein Rv1176c	1308223	1308792	-	189	15608316	886080	-	Rv1176c	COG1695K
PROBABLE FERREDOXIN FDXC	1309005	1309331	+	108	15608317	885869	fdxC	Rv1177	COG1146C
N-succinyldiaminopimelate aminotransferase	1309364	1310452	+	362	15608318	886031	-	Rv1178	COG0436E
hypothetical protein Rv1179c	1310480	1313299	-	939	15608319	886083	-	Rv1179c	COG1061KL
PROBABLE POLYKETIDE BETA-KETOACYL SYNTHASE PKS3	1313725	1315191	+	488	15608320	886055	pks3	Rv1180	COG3321Q
PROBABLE POLYKETIDE BETA-KETOACYL SYNTHASE PKS4	1315234	1319982	+	1582	15608321	886081	pks4	Rv1181	COG3321Q
PROBABLE CONSERVED POLYKETIDE SYNTHASE ASSOCIATED PROTEIN PAPA3	1320035	1321453	+	472	15608322	886072	papA3	Rv1182	COG1020Q
PROBABLE CONSERVED TRANSMEMBRANE TRANSPORT PROTEIN MMPL10	1321520	1324528	+	1002	15608323	886068	mmpL10	Rv1183	COG2409R
POSSIBLE EXPORTED PROTEIN	1324532	1325611	-	359	15608324	886063	-	Rv1184c	COG3008R
acyl-CoA synthetase	1325776	1327512	-	578	15608325	886065	fadD21	Rv1185c	COG0318IQ
hypothetical protein Rv1186c	1327689	1329305	-	538	15608326	886057	-	Rv1186c	COG2508TQ
PROBABLE PYRROLINE-5-CARBOXYLATE DEHYDROGENASE ROCA	1329390	1331021	+	543	15608327	886058	rocA	Rv1187	COG1012C
PROBABLE PROLINE DEHYDROGENASE	1331021	1332010	+	329	15608328	886054	-	Rv1188	COG0506E
RNA polymerase sigma factor SigI	1332092	1332964	+	290	15608329	886079	sigI	Rv1189	COG1595K
hypothetical protein Rv1190	1332980	1333858	+	292	15608330	886049	-	Rv1190	COG0596R
hypothetical protein Rv1191	1333931	1334845	+	304	15608331	886041	-	Rv1191	COG0596R
hypothetical protein Rv1192	1334927	1335754	+	275	15608332	886007	-	Rv1192	COG0596R
acyl-CoA synthetase	1335794	1337215	+	473	15608333	886074	fadD36	Rv1193	COG0318IQ
hypothetical protein Rv1194c	1337248	1338513	-	421	15608334	886040	-	Rv1194c	COG2508TQ
PE FAMILY PROTEIN	1339003	1339302	+	99	57116840	886044	PE13	Rv1195	-
PPE FAMILY PROTEIN	1339349	1340524	+	391	57116841	886073	PPE18	Rv1196	-
ESAT-6 LIKE PROTEIN ESXK (ESAT-6 LIKE PROTEIN 3)	1340659	1340955	+	98	15608337	886051	esxK	Rv1197	-
PUTATIVE ESAT-6 LIKE PROTEIN ESXL (ESAT-6 LIKE PROTEIN 4)	1341006	1341290	+	94	15608338	886090	esxL	Rv1198	-
POSSIBLE TRANSPOSASE	1341358	1342605	-	415	15608339	886092	-	Rv1199c	COG3328L
PROBABLE CONSERVED INTEGRAL MEMBRANE TRANSPORT PROTEIN	1342942	1344219	+	425	15608340	886087	-	Rv1200	COG0477GEPR
PROBABLE TRANSFERASE	1344216	1345169	-	317	15608341	886088	-	Rv1201c	COG2171E
dipeptidase	1345260	1346324	+	354	57116842	887386	dapE	Rv1202	COG0624E
hypothetical protein Rv1203c	1346321	1346905	-	194	15608343	886086	-	Rv1203c	-
hypothetical protein Rv1204c	1346936	1348624	-	562	15608344	887552	-	Rv1204c	COG0488R
hypothetical protein Rv1205	1348719	1349282	+	187	15608345	886075	-	Rv1205	COG1611R
acyl-CoA synthetase	1349332	1351125	+	597	15608346	887549	fadD6	Rv1206	COG0318IQ
PROBABLE DIHYDROPTEROATE SYNTHASE 2 FOLP2 (DHPS 2) (Dihydropteroate pyrophosphorylase 2)	1351191	1352147	+	318	15608347	887447	folP2	Rv1207	COG0294H
hypothetical protein Rv1208	1352144	1353118	+	324	15608348	886085	-	Rv1208	COG0463M
hypothetical protein Rv1209	1353157	1353525	+	122	15608349	887600	-	Rv1209	-
PROBABLE DNA-3-METHYLADENINE GLYCOSYLASE I TAGA (TAG I) (3-methyladenine-DNA glycosylase I, constitutive) (DNA-3-methyladenine glycosidase I )	1353522	1354136	+	204	15608350	888035	tagA	Rv1210	COG2818L
hypothetical protein Rv1211	1354243	1354470	+	75	15608351	887990	-	Rv1211	-
PUTATIVE GLYCOSYL TRANSFERASE	1354498	1355661	-	387	15608352	887805	-	Rv1212c	COG0438M
glucose-1-phosphate adenylyltransferase	1355836	1357050	+	404	15608353	887933	glgC	Rv1213	COG0448G
PE FAMILY PROTEIN	1357293	1357625	-	110	57116843	888362	PE14	Rv1214c	-
hypothetical protein Rv1215c	1357759	1359444	-	561	15608355	887684	-	Rv1215c	COG2936R
PROBABLE CONSERVED INTEGRAL MEMBRANE PROTEIN	1359472	1360146	-	224	15608356	888125	-	Rv1216c	COG2020O
PROBABLE TETRONASIN-TRANSPORT INTEGRAL MEMBRANE PROTEIN ABC TRANSPORTER	1360155	1361801	-	548	15608357	888401	-	Rv1217c	COG3559M
PROBABLE TETRONASIN-TRANSPORT ATP-BINDING PROTEIN ABC TRANSPORTER	1361798	1362733	-	311	15608358	888518	-	Rv1218c	COG1131V
PROBABLE TRANSCRIPTIONAL REGULATORY PROTEIN	1362723	1363361	-	212	15608359	888582	-	Rv1219c	COG1309K
PROBABLE METHYLTRANSFERASE	1363503	1364150	-	215	15608360	888419	-	Rv1220c	COG4122R
RNA polymerase sigma factor SigE	1364413	1365186	+	257	15608361	888751	sigE	Rv1221	COG1595K
hypothetical protein Rv1222	1365344	1365808	+	154	15608362	885196	-	Rv1222	-
PROBABLE SERINE PROTEASE HTRA (DEGP PROTEIN)	1365875	1367461	+	528	57116844	888912	htrA	Rv1223	COG0265O
sec-independent translocase	1367463	1367858	+	131	15608364	887143	tatB	Rv1224	COG1826U
hypothetical protein Rv1225c	1367891	1368721	-	276	15608365	887148	-	Rv1225c	COG0647G
PROBABLE TRANSMEMBRANE PROTEIN	1368832	1370295	-	487	15608366	887144	-	Rv1226c	COG3428S
PROBABLE TRANSMEMBRANE PROTEIN	1370292	1370825	-	177	15608367	885872	-	Rv1227c	COG3402S
PROBABLE LIPOPROTEIN LPQX	1370920	1371477	+	185	15608368	886013	lpqX	Rv1228	-
PROBABLE MRP-RELATED PROTEIN MRP	1371777	1372949	-	390	15608369	886067	mrp	Rv1229c	COG0489D
POSSIBLE MEMBRANE PROTEIN	1372962	1374197	-	411	15608370	887134	-	Rv1230c	COG2951M
PROBABLE MEMBRANE PROTEIN	1374322	1374864	-	180	15608371	887140	-	Rv1231c	COG4420S
hypothetical protein Rv1232c	1374861	1376168	-	435	15608372	886014	-	Rv1232c	COG2239P
hypothetical protein Rv1233c	1376230	1376826	-	198	15608373	887131	-	Rv1233c	-
PROBABLE TRANSMEMBRANE PROTEIN	1376976	1377503	+	175	15608374	887137	-	Rv1234	-
PROBABLE SUGAR-BINDING LIPOPROTEIN LPQY	1377524	1378930	+	468	15608375	887145	lpqY	Rv1235	COG1653G
PROBABLE SUGAR-TRANSPORT INTEGRAL MEMBRANE PROTEIN ABC TRANSPORTER SUGA	1378927	1379850	+	307	15608376	887124	sugA	Rv1236	COG1175G
PROBABLE SUGAR-TRANSPORT INTEGRAL MEMBRANE PROTEIN ABC TRANSPORTER SUGB	1379855	1380679	+	274	15608377	887121	sugB	Rv1237	COG0395G
PROBABLE SUGAR-TRANSPORT ATP-BINDING PROTEIN ABC TRANSPORTER SUGC	1380684	1381865	+	393	15608378	887104	sugC	Rv1238	COG3839G
POSSIBLE MAGNESIUM AND COBALT TRANSPORT TRANSMEMBRANE PROTEIN CORA	1381942	1383042	-	366	15608379	887106	corA	Rv1239c	COG0598P
malate dehydrogenase	1383213	1384202	+	329	15608380	887119	mdh	Rv1240	COG0039C
hypothetical protein Rv1241	1384278	1384538	+	86	15608381	887118	-	Rv1241	-
hypothetical protein Rv1242	1384535	1384966	+	143	15608382	887095	-	Rv1242	-
PE-PGRS FAMILY PROTEIN	1384989	1386677	-	562	57116845	887109	PE_PGRS23	Rv1243c	-
PROBABLE LIPOPROTEIN LPQZ	1386857	1387717	+	286	15608384	887093	lpqZ	Rv1244	COG1732M
PROBABLE SHORT-CHAIN TYPE DEHYDROGENASE/REDUCTASE	1387798	1388628	-	276	15608385	887091	-	Rv1245c	COG1028IQR
hypothetical protein Rv1246c	1388685	1388978	-	97	15608386	887099	-	Rv1246c	COG2026JD
hypothetical protein Rv1247c	1388975	1389244	-	89	15608387	887086	-	Rv1247c	COG2161D
alpha-ketoglutarate decarboxylase	1389357	1393052	-	1231	161352467	887084	kgd	Rv1248c	COG0508C, COG0567C
POSSIBLE MEMBRANE PROTEIN	1393194	1393982	-	262	15608389	887077	-	Rv1249c	-
PROBABLE DRUG-TRANSPORT INTEGRAL MEMBRANE PROTEIN	1394179	1395918	+	579	15608390	887073	-	Rv1250	COG0477GEPR
hypothetical protein Rv1251c	1395821	1399240	-	1139	15608391	887080	-	Rv1251c	COG1112L, COG2251R
PROBABLE LIPOPROTEIN LPRE	1399296	1399904	-	202	15608392	887064	lprE	Rv1252c	-
PROBABLE COLD-SHOCK DEAD-BOX PROTEIN A HOMOLOG DEAD (ATP-dependent RNA helicase deaD homolog)	1399970	1401661	+	563	15608393	887069	deaD	Rv1253	COG0513LKJ
PROBABLE ACYLTRANSFERASE	1401658	1402809	+	383	15608394	887076	-	Rv1254	COG1835I
PROBABLE TRANSCRIPTIONAL REGULATORY PROTEIN	1402778	1403386	-	202	15608395	887068	-	Rv1255c	COG1309K
PROBA BLE CYTOCHROME P450 130 CYP130	1403386	1404603	-	405	15608396	887059	cyp130	Rv1256c	COG2124Q
PROBABLE OXIDOREDUCTASE	1404717	1406084	-	455	15608397	887063	-	Rv1257c	COG0277C
PROBABLE CONSERVED INTEGRAL MEMBRANE TRANSPORT PROTEIN	1406081	1407340	-	419	15608398	887056	-	Rv1258c	COG0477GEPR
hypothetical protein Rv1259	1407339	1408238	+	299	15608399	887047	-	Rv1259	COG1573L
hypothetical protein Rv1260	1408240	1409358	+	372	15608400	887044	-	Rv1260	COG0654HC
hypothetical protein Rv1261c	1409484	1409933	-	149	15608401	887055	-	Rv1261c	-
HYPOTHETICAL HIT-LIKE PROTEIN	1409938	1410372	-	144	15608402	887036	-	Rv1262c	COG0537FGR
amidase	1410431	1411819	+	462	15608403	887041	amiB2	Rv1263	COG0154J
ADENYLYL CYCLASE (ATP PYROPHOSPHATE-LYASE) (ADENYLATE CYCLASE)	1411894	1413087	+	397	15608404	887035	-	Rv1264	COG2114T
hypothetical protein Rv1265	1413260	1413940	+	226	15608405	887058	-	Rv1265	-
PROBABLE TRANSMEMBRANE SERINE/THREONINE-PROTEIN KINASE H PKNH (PROTEIN KINASE H) (STPK H)	1413960	1415840	-	626	15608406	887023	pknH	Rv1266c	COG0515RTKL
PROBABLE TRANSCRIPTIONAL REGULATORY PROTEIN EMBR	1416181	1417347	-	388	15608407	887026	embR	Rv1267c	COG1716T, COG3629T
hypothetical protein Rv1268c	1417658	1418356	-	232	15608408	887033	-	Rv1268c	-
CONSERVED PROBABLE SECRETED PROTEIN	1418579	1418953	-	124	15608409	887039	-	Rv1269c	-
POSSIBLE LIPOPROTEIN LPRA	1419014	1419748	-	244	15608410	887017	lprA	Rv1270c	-
CONSERVED HYPOTHETICAL SECRETED PROTEIN	1419961	1420302	-	113	15608411	887019	-	Rv1271c	-
PROBABLE DRUGS-TRANSPORT TRANSMEMBRANE ATP-BINDING PROTEIN ABC TRANSPORTER	1420410	1422305	-	631	15608412	887021	-	Rv1272c	COG1132V
PROBABLE DRUGS-TRANSPORT TRANSMEMBRANE ATP-BINDING PROTEIN ABC TRANSPORTER	1422302	1424050	-	582	15608413	887025	-	Rv1273c	COG1132V
POSSIBLE LIPOPROTEIN LPRB	1424197	1424754	+	185	15608414	887011	lprB	Rv1274	-
POSSIBLE LIPOPROTEIN LPRC	1424751	1425293	+	180	15608415	887014	lprC	Rv1275	-
hypothetical protein Rv1276c	1425438	1425914	-	158	15608416	887000	-	Rv1276c	COG2062T
hypothetical protein Rv1277	1426164	1427417	+	417	15608417	887001	-	Rv1277	COG0420L
hypothetical protein Rv1278	1427414	1430041	+	875	15608418	887005	-	Rv1278	COG0419L, COG4717S
PROBABLE DEHYDROGENASE FAD flavoprotein GMC oxidoreductase	1430062	1431648	+	528	15608419	887002	-	Rv1279	COG2303E
PROBABLE PERIPLASMIC OLIGOPEPTIDE-BINDING LIPOPROTEIN OPPA	1431665	1433440	-	591	15608420	886985	oppA	Rv1280c	COG0747E
PROBABLE OLIGOPEPTIDE-TRANSPORT ATP-BINDING PROTEIN ABC TRANSPORTER OPPD	1433433	1435271	-	612	15608421	886997	oppD	Rv1281c	COG1123R
PROBABLE OLIGOPEPTIDE-TRANSPORT INTEGRAL MEMBRANE PROTEIN ABC TRANSPORTER OPPC	1435268	1436143	-	291	15608422	886980	oppC	Rv1282c	COG1173EP
PROBABLE OLIGOPEPTIDE-TRANSPORT INTEGRAL MEMBRANE PROTEIN ABC TRANSPORTER OPPB	1436140	1437117	-	325	15608423	886981	oppB	Rv1283c	COG0601EP
hypothetical protein Rv1284	1437324	1437815	+	163	15608424	886987	-	Rv1284	COG0288P
sulfate adenylyltransferase subunit 2	1437909	1438907	+	332	15608425	886979	cysD	Rv1285	COG0175EH
bifunctional sulfate adenylyltransferase subunit 1/adenylylsulfate kinase protein	1438907	1440751	+	614	15608426	886978	cysN	Rv1286	COG0529P, COG2895P
hypothetical protein Rv1287	1440805	1441290	+	161	15608427	886998	-	Rv1287	COG1959K
hypothetical protein Rv1288	1441348	1442718	+	456	15608428	886974	-	Rv1288	COG0627R, COG1388M
hypothetical protein Rv1289	1442767	1443399	+	210	15608429	886994	-	Rv1289	-
hypothetical protein Rv1290c	1443482	1445047	-	521	15608430	886971	-	Rv1290c	COG4325S
hypothetical protein Rv1290A	1445058	1445372	+	104	57116846	3205114	-	Rv1290A	-
CONSERVED HYPOTHETICAL SECRETED PROTEIN	1445499	1445834	-	111	15608431	886975	-	Rv1291c	-
arginyl-tRNA synthetase	1446379	1448031	+	550	15608432	886964	argS	Rv1292	COG0018J
PROBABLE DIAMINOPIMELATE DECARBOXYLASE LYSA (DAP DECARBOXYLASE)	1448028	1449371	+	447	15608433	886960	lysA	Rv1293	COG0019E
homoserine dehydrogenase	1449375	1450700	+	441	15608434	886962	thrA	Rv1294	COG0460E
threonine synthase	1450697	1451779	+	360	15608435	886957	thrC	Rv1295	COG0498E
homoserine kinase	1451997	1452947	+	316	15608436	886958	thrB	Rv1296	COG0083E
transcription termination factor Rho	1453204	1455012	+	602	15608437	886952	rho	Rv1297	COG1158K
50S ribosomal protein L31	1455163	1455405	+	80	15608438	886955	rpmE	Rv1298	COG0254J
peptide chain release factor 1	1455495	1456568	+	357	15608439	886948	prfA	Rv1299	COG0216J
PROBABLE HEMK PROTEIN HOMOLOG HEMK	1456565	1457542	+	325	15608440	886950	hemK	Rv1300	COG2890J
hypothetical protein Rv1301	1457558	1458211	+	217	15608441	886970	-	Rv1301	COG0009J
PROBABLE UNDECAPAPRENYL-PHOSPHATE ALPHA-N-ACETYLGLUCOSAMINYLTRANSFERASE RFE (UDP-GlcNAc TRANSFERASE)	1458295	1459509	+	404	15608442	886947	rfe	Rv1302	COG0472M
hypothetical protein Rv1303	1459766	1460251	+	161	15608443	886944	-	Rv1303	-
F0F1 ATP synthase subunit A	1460244	1460996	+	250	15608444	886941	atpB	Rv1304	COG0356C
F0F1 ATP synthase subunit C	1461045	1461290	+	81	15608445	886937	atpE	Rv1305	COG0636C
F0F1 ATP synthase subunit B	1461321	1461836	+	171	15608446	886939	atpF	Rv1306	COG0711C
PROBABLE ATP SYNTHASE DELTA CHAIN ATPH	1461843	1463183	+	446	15608447	886934	atpH	Rv1307	COG0711C, COG0712C
F0F1 ATP synthase subunit alpha	1463228	1464877	+	549	15608448	886936	atpA	Rv1308	COG0056C
F0F1 ATP synthase subunit gamma	1464884	1465801	+	305	15608449	886929	atpG	Rv1309	COG0224C
F0F1 ATP synthase subunit beta	1465841	1467301	+	486	15608450	886932	atpD	Rv1310	COG0055C
F0F1 ATP synthase subunit epsilon	1467315	1467680	+	121	15608451	886967	atpC	Rv1311	COG0355C
CONSERVED HYPOTHETICAL SECRETED PROTEIN	1467688	1468131	+	147	15608452	886930	-	Rv1312	-
POSSIBLE TRANSPOSASE	1468171	1469505	-	444	15608453	886922	-	Rv1313c	COG3464L
hypothetical protein Rv1314c	1469671	1470252	-	193	15608454	886925	-	Rv1314c	COG2096S
UDP-N-acetylglucosamine 1-carboxyvinyltransferase	1470321	1471577	+	418	15608455	886921	murA	Rv1315	COG0766M
16S rRNA	1471846	1473382	+	1537	2700429	0	rrs	Rvnr01	-
PROBABLE METHYLATED-DNA--PROTEIN-CYSTEINE METHYLTRANSFERASE OGT (6-O-methylguanine-DNA methyltransferase) (O-6-methylguanine-DNA-alkyltransferase)	1477134	1477631	-	165	15608456	886913	ogt	Rv1316c	COG0350L
PROBABLE ADA REGULATORY PROTEIN ALKA (Regulatory protein of adaptative response) (Methylated-DNA--protein-cysteine methyltransferase) (O-6-methylguanine-DNA alkyltransferase) (O-6-methylguanine-DNA methyltransferase) (3-methyladenine DNA glycosylase II)	1477628	1479118	-	496	15608457	886916	alkA	Rv1317c	COG0122L, COG2169F
POSSIBLE ADENYLATE CYCLASE (ATP PYROPHOSPHATE-LYASE) (ADENYLYL CYCLASE)	1479199	1480824	-	541	15608458	886910	-	Rv1318c	COG2114T
POSSIBLE ADENYLATE CYCLASE (ATP PYROPHOSPHATE-LYASE) (ADENYLYL CYCLASE)	1480894	1482501	-	535	15608459	886911	-	Rv1319c	COG2114T
POSSIBLE ADENYLATE CYCLASE (ATP PYROPHOSPHATE-LYASE) (ADENYLYL CYCLASE)	1482514	1484217	-	567	15608460	886906	-	Rv1320c	COG2114T
hypothetical protein Rv1321	1484279	1484959	+	226	15608461	886908	-	Rv1321	COG1637L
hypothetical protein Rv1322	1484982	1485278	+	98	15608462	886927	-	Rv1322	-
hypothetical protein Rv1322A	1485313	1485771	-	152	57116847	3205097	-	Rv1322A	COG0346E
acetyl-CoA acetyltransferase	1485862	1487031	+	389	15608463	886904	fadA4	Rv1323	COG0183I
POSSIBLE THIOREDOXIN	1487161	1488075	+	304	15608464	886897	-	Rv1324	COG3118O
PE-PGRS FAMILY PROTEIN	1488154	1489965	-	603	57116848	886899	PE_PGRS24	Rv1325c	-
glycogen branching enzyme	1490117	1492312	-	731	15608466	886893	glgB	Rv1326c	COG0296G
PROBABLE GLUCANASE GLGE	1492320	1494425	-	701	57116849	886895	glgE	Rv1327c	COG0366G
PROBABLE GLYCOGEN PHOSPHORYLASE GLGP	1494564	1497155	+	863	15608468	886886	glgP	Rv1328	COG0058G
PROBABLE ATP-DEPENDENT HELICASE DING	1497195	1499189	-	664	15608469	886889	dinG	Rv1329c	COG1199KL
nicotinate phosphoribosyltransferase	1499213	1500559	-	448	57116850	886884	-	Rv1330c	COG1488H
ATP-dependent Clp protease adaptor protein ClpS	1500661	1500966	+	101	15608471	886891	clpS	Rv1331	COG2127S
PROBABLE TRANSCRIPTIONAL REGULATORY PROTEIN	1500926	1501582	+	218	15608472	886901	-	Rv1332	-
PROBABLE HYDROLASE	1501599	1502633	+	344	15608473	886882	-	Rv1333	COG3191EQ
hypothetical protein Rv1334	1502641	1503081	+	146	15608474	886875	-	Rv1334	COG1310R
9.5 KDA CULTURE FILTRATE ANTIGEN CFP10A	1503103	1503384	+	93	15608475	886879	-	Rv1335	COG1977H
PROBABLE CYSTEINE SYNTHASE B CYSM (CSASE B) (O-acetylserine sulfhydrylase B) (O-acetylserine (Thiol)-lyase B)	1503394	1504365	+	323	15608476	886867	cysM	Rv1336	COG0031E
PROBABLE INTEGRAL MEMBRANE PROTEIN	1504356	1505078	+	240	15608477	886870	-	Rv1337	COG0705R
glutamate racemase	1505075	1505890	+	271	15608478	886866	murI	Rv1338	COG0796M
hypothetical protein Rv1339	1505917	1506738	+	273	15608479	886972	-	Rv1339	COG1234R
ribonuclease PH	1506755	1507534	+	259	15608480	886864	rph	Rv1340	COG0689J
putative deoxyribonucleotide triphosphate pyrophosphatase	1507573	1508187	+	204	15608481	886861	-	Rv1341	COG0127F
hypothetical protein Rv1342c	1508184	1508546	-	120	57116851	886862	-	Rv1342c	-
PROBABLE CONSERVED LIPOPROTEIN LPRD	1508543	1508923	-	126	15608483	886852	lprD	Rv1343c	COG4578K
acyl carrier protein	1508968	1509288	+	106	15608484	886848	-	Rv1344	COG0236IQ
acyl-CoA synthetase	1509281	1510846	+	521	15608485	886855	fadD33	Rv1345	COG0318IQ
POSSIBLE ACYL-CoA DEHYDROGENASE FADE14	1510846	1512006	+	386	15608486	886844	fadE14	Rv1346	COG1960I
hypothetical protein Rv1347c	1511973	1512605	-	210	15608487	886846	-	Rv1347c	COG1670J
PROBABLE DRUGS-TRANSPORT TRANSMEMBRANE ATP-BINDING PROTEIN ABC TRANSPORTER	1513047	1515626	+	859	15608488	886853	-	Rv1348	COG1132V, COG2375P
PROBABLE DRUGS-TRANSPORT TRANSMEMBRANE ATP-BINDING PROTEIN ABC TRANSPORTER	1515623	1517362	+	579	15608489	886834	-	Rv1349	COG1132V
3-ketoacyl-(acyl-carrier-protein) reductase	1517491	1518234	+	247	15608490	886837	fabG	Rv1350	COG1028IQR
hypothetical protein Rv1351	1518231	1518560	+	109	15608491	886831	-	Rv1351	-
hypothetical protein Rv1352	1518763	1519134	+	123	15608492	886833	-	Rv1352	-
PROBABLE TRANSCRIPTIONAL REGULATORY PROTEIN	1519200	1519985	-	261	15608493	886827	-	Rv1353c	COG1309K
hypothetical protein Rv1354c	1520005	1521876	-	623	15608494	886829	-	Rv1354c	COG2199T, COG2200T
hypothetical protein Rv1355c	1521885	1524032	-	715	15608495	886839	moeY	Rv1355c	COG0476H
hypothetical protein Rv1356c	1524029	1524820	-	263	15608496	886850	-	Rv1356c	-
hypothetical protein Rv1357c	1525293	1526216	-	307	15608497	886815	-	Rv1357c	COG2200T
PROBABLE TRANSCRIPTIONAL REGULATORY PROTEIN	1526612	1530091	+	1159	15608498	886817	-	Rv1358	COG2114T, COG2771K, COG3903R
PROBABLE TRANSCRIPTIONAL REGULATORY PROTEIN	1530173	1530925	+	250	15608499	886841	-	Rv1359	COG2114T
PROBABLE OXIDOREDUCTASE	1531348	1532370	+	340	15608500	886813	-	Rv1360	COG2141C
PPE FAMILY PROTEIN	1532443	1533633	-	396	57116852	886819	PPE19	Rv1361c	-
POSSIBLE MEMBRANE PROTEIN	1533948	1534610	-	220	15608502	886809	-	Rv1362c	-
POSSIBLE MEMBRANE PROTEIN	1534607	1535392	-	261	15608503	886811	-	Rv1363c	-
hypothetical protein Rv1364c	1535683	1537644	-	653	57116853	886802	-	Rv1364c	COG2172T, COG2202T, COG2208TK
ANTI-ANTI-SIGMA FACTOR RSFA (ANTI-SIGMA FACTOR ANTAGONIST) (REGULATOR OF SIGMA F A)	1537783	1538169	-	128	15608505	886794	rsfA	Rv1365c	COG1366T
hypothetical protein Rv1366	1538390	1539211	+	273	15608506	886805	-	Rv1366	COG2357S
hypothetical protein Rv1367c	1539512	1540645	-	377	15608507	886793	-	Rv1367c	COG1680V
PROBABLE CONSERVED LIPOPROTEIN LPRF	1541020	1541805	+	261	15608508	886798	lprF	Rv1368	-
PROBABLE TRANSPOSASE	1541994	1542878	-	294	15608509	886789	-	Rv1369c	COG2801L
PROBABLE TRANSPOSASE	1542929	1543255	-	108	15608510	886791	-	Rv1370c	COG2963L
PROBABLE CONSERVED MEMBRANE PROTEIN	1543359	1544828	+	489	15608511	886800	-	Rv1371	-
hypothetical protein Rv1372	1544825	1546006	+	393	57116854	886797	-	Rv1372	COG3424Q
GLYCOLIPID SULFOTRANSFERASE	1546012	1546992	+	326	15608513	886781	-	Rv1373	-
hypothetical protein Rv1374c	1547072	1547530	-	152	57116855	886783	-	Rv1374c	-
hypothetical protein Rv1375	1547832	1549151	+	439	15608515	886778	-	Rv1375	COG1944S
hypothetical protein Rv1376	1549148	1550641	+	497	15608516	886777	-	Rv1376	COG3482S
PUTATIVE TRANSFERASE	1550579	1551217	-	212	15608517	886775	-	Rv1377c	COG0500QR
hypothetical protein Rv1378c	1551228	1552655	-	475	15608518	886773	-	Rv1378c	COG1403V
pyrimidine regulatory protein PyrR	1552654	1553235	+	193	15608519	886769	pyrR	Rv1379	COG2065F
aspartate carbamoyltransferase catalytic subunit	1553232	1554191	+	319	15608520	886771	pyrB	Rv1380	COG0540F
dihydroorotase	1554188	1555480	+	430	15608521	886765	pyrC	Rv1381	COG0044F
PROBABLE EXPORT OR MEMBRANE PROTEIN	1555477	1555974	+	165	15608522	886767	-	Rv1382	-
carbamoyl phosphate synthase small subunit	1555971	1557101	+	376	15608523	886761	carA	Rv1383	COG0505EF
carbamoyl phosphate synthase large subunit	1557101	1560448	+	1115	57116856	886253	carB	Rv1384	COG0458EF
orotidine 5'-phosphate decarboxylase	1560445	1561269	+	274	15608524	886763	pyrF	Rv1385	COG0284F
PE FAMILY PROTEIN	1561464	1561772	+	102	57116857	886757	PE15	Rv1386	-
PPE FAMILY PROTEIN	1561769	1563388	+	539	57116858	886784	PPE20	Rv1387	-
PUTATIVE INTEGRATION HOST FACTOR MIHF	1563694	1564266	+	190	15608527	886751	mihF	Rv1388	-
guanylate kinase	1564401	1565027	+	208	15608528	886787	gmk	Rv1389	COG0194F
DNA-directed RNA polymerase subunit omega	1565093	1565425	+	110	15608529	886754	rpoZ	Rv1390	COG1758K
bifunctional phosphopantothenoylcysteine decarboxylase/phosphopantothenate synthase	1565441	1566697	+	418	15608530	886749	dfp	Rv1391	COG0452H
S-adenosylmethionine synthetase	1566825	1568036	+	403	15608531	886741	metK	Rv1392	COG0192H
PROBABLE MONOXYGENASE	1568109	1569587	-	492	15608532	886743	-	Rv1393c	COG2072P
PROBABLE CYTOCHROME P450 132 CYP132	1569584	1570969	-	461	57116859	886738	cyp132	Rv1394c	COG2124Q
PROBABLE TRANSCRIPTIONAL REGULATORY PROTEIN	1571047	1572081	+	344	57116860	886251	-	Rv1395	COG2207K
PE-PGRS FAMILY PROTEIN	1572127	1573857	-	576	57116861	886745	PE_PGRS25	Rv1396c	-
hypothetical protein Rv1397c	1574112	1574513	-	133	15608535	886736	-	Rv1397c	COG1487R
hypothetical protein Rv1398c	1574510	1574767	-	85	15608536	886759	-	Rv1398c	-
PROBABLE LIPASE LIPH	1574850	1575809	-	319	15608537	886731	lipH	Rv1399c	COG0657I
PROBABLE LIPASE LIPH	1575834	1576796	-	320	15608538	886728	lipI	Rv1400c	COG0657I
POSSIBLE MEMBRANE PROTEIN	1576930	1577532	+	200	15608539	886733	-	Rv1401	COG3714S
primosome assembly protein PriA	1577613	1579580	+	655	15608540	886716	priA	Rv1402	COG1198L
PUTATIVE METHYLTRANSFERASE	1579598	1580422	-	274	15608541	886717	-	Rv1403c	COG0500QR
PROBABLE TRANSCRIPTIONAL REGULATORY PROTEIN	1580591	1581073	+	160	15608542	886712	-	Rv1404	COG1846K
PUTATIVE METHYLTRANSFERASE	1581145	1581969	-	274	15608543	886714	-	Rv1405c	COG0500QR
methionyl-tRNA formyltransferase	1582166	1583104	+	312	15608544	886706	fmt	Rv1406	COG0223J
PROBABLE FMU PROTEIN (SUN PROTEIN)	1583101	1584474	+	457	15608545	886720	fmu	Rv1407	COG0144J
ribulose-phosphate 3-epimerase	1584499	1585197	+	232	15608546	886702	rpe	Rv1408	COG0036G
PROBABLE BIFUNCTIONAL riboflavin biosynthesis protein RIBG : Diaminohydroxyphosphoribosylaminopyrimidine deaminase (Riboflavin-specific deaminase) + 5-amino-6-(5-phosphoribosylamino) uracil reductase (HTP reductase)	1585194	1586213	+	339	15608547	886721	ribG	Rv1409	COG0117H, COG1985H
AMINOGLYCOSIDES/TETRACYCLINE-TRANSPORT INTEGRAL MEMBRANE PROTEIN	1586210	1587766	-	518	15608548	886709	-	Rv1410c	COG0477GEPR
PROBABLE CONSERVED LIPOPROTEIN LPRG	1587772	1588482	-	236	15608549	886700	lprG	Rv1411c	-
riboflavin synthase subunit alpha	1588567	1589172	+	201	15608550	886690	ribC	Rv1412	COG0307H
hypothetical protein Rv1413	1589386	1589901	+	171	15608551	886692	-	Rv1413	COG3616E
hypothetical protein Rv1414	1589891	1590292	+	133	15608552	886696	-	Rv1414	COG3616E
bifunctional 3,4-dihydroxy-2-butanone 4-phosphate synthase/GTP cyclohydrolase II protein	1590397	1591674	+	425	15608553	886694	ribA2	Rv1415	COG0108H, COG0807H
riboflavin synthase subunit beta	1591689	1592153	+	154	15608554	886681	ribH	Rv1416	COG0054H
POSSIBLE CONSERVED MEMBRANE PROTEIN	1592150	1592614	+	154	15608555	886704	-	Rv1417	-
PROBABLE LIPOPROTEIN LPRH	1592639	1593325	+	228	15608556	886687	lprH	Rv1418	-
hypothetical protein Rv1419	1593505	1593978	+	157	15608557	886683	-	Rv1419	-
excinuclease ABC subunit C	1594042	1595982	+	646	15608558	886672	uvrC	Rv1420	COG0322L
hypothetical protein Rv1421	1595979	1596884	+	301	15608559	886676	-	Rv1421	COG1660R
hypothetical protein Rv1422	1596881	1597909	+	342	15608560	886670	-	Rv1422	COG0391S
PROBABLE TRANSCRIPTIONAL REGULATORY PROTEIN WHIA	1597906	1598883	+	325	15608561	886674	whiA	Rv1423	COG1481S
POSSIBLE MEMBRANE PROTEIN	1598893	1599654	-	253	15608562	886685	-	Rv1424c	-
hypothetical protein Rv1425	1599658	1601037	+	459	15608563	886668	-	Rv1425	-
PROBABLE ESTERASE LIPO	1601059	1602321	-	420	15608564	886660	lipO	Rv1426c	COG0657I
acyl-CoA synthetase	1602321	1603928	-	535	15608565	886679	fadD12	Rv1427c	COG0318IQ
hypothetical protein Rv1428c	1603932	1604759	-	275	15608566	886656	-	Rv1428c	COG0204I
hypothetical protein Rv1429	1604878	1606146	+	422	15608567	886658	-	Rv1429	COG2508TQ
PE FAMILY PROTEIN	1606386	1607972	+	528	57116862	886652	PE16	Rv1430	-
hypothetical protein Rv1431	1608083	1609852	+	589	15608569	886662	-	Rv1431	-
PROBABLE DEHYDROGENASE	1609849	1611270	+	473	15608570	886643	-	Rv1432	COG1233Q
POSSIBLE CONSERVED EXPORTED PROTEIN	1611434	1612249	+	271	15608571	886649	-	Rv1433	COG1376S
hypothetical protein Rv1434	1612256	1612393	+	45	15608572	886634	-	Rv1434	-
Probable conserved Proline, Glycine, Valine-rich secreted protein	1612342	1612950	-	202	15608573	886653	-	Rv1435c	-
glyceraldehyde-3-phosphate dehydrogenase	1613307	1614326	+	339	15608574	886632	gap	Rv1436	COG0057G
phosphoglycerate kinase	1614329	1615567	+	412	15608575	886636	pgk	Rv1437	COG0126G
triosephosphate isomerase	1615564	1616349	+	261	15608576	886628	tpiA	Rv1438	COG0149G
hypothetical protein Rv1439c	1616961	1617386	-	141	15608577	886630	-	Rv1439c	-
preprotein translocase subunit SecG	1617837	1618070	+	77	57116863	886624	secG	Rv1440	COG1314U
PE-PGRS FAMILY PROTEIN	1618209	1619684	-	491	57116864	886626	PE_PGRS26	Rv1441c	-
PROBABLE BIOTIN SULFOXIDE REDUCTASE BISC (BDS reductase) (BSO reductase)	1619791	1622091	+	766	15608580	886620	bisC	Rv1442	COG0243C
hypothetical protein Rv1443c	1622207	1622692	-	161	15608581	886622	-	Rv1443c	COG4276S
hypothetical protein Rv1444c	1623287	1623697	-	136	15608582	886616	-	Rv1444c	COG0419L
6-phosphogluconolactonase	1623714	1624457	-	247	15608583	886617	devB	Rv1445c	COG0363G
PUTATIVE OXPP CYCLE PROTEIN OPCA	1624454	1625365	-	303	15608584	886612	opcA	Rv1446c	COG3429G
glucose-6-phosphate 1-dehydrogenase	1625418	1626962	-	514	15608585	886614	zwf2	Rv1447c	COG0364G
transaldolase	1626959	1628080	-	373	15608586	886606	tal	Rv1448c	COG0176G
transketolase	1628097	1630199	-	700	15608587	886638	tkt	Rv1449c	COG0021G
PE-PGRS FAMILY PROTEIN	1630638	1634627	-	1329	57116865	886605	PE_PGRS27	Rv1450c	-
protoheme IX farnesyltransferase	1635029	1635955	+	308	15608589	886666	ctaB	Rv1451	COG0109O
PE-PGRS FAMILY PROTEIN	1636004	1638229	-	741	57116866	886595	PE_PGRS28	Rv1452c	-
POSSIBLE TRANSCRIPTIONAL ACTIVATOR PROTEIN	1638381	1639646	+	421	57116867	886610	-	Rv1453	COG2508TQ
PROBABLE QUINONE REDUCTASE QOR (NADPH:quinone reductase) (Zeta-crystallin homolog protein)	1639674	1640660	-	328	15608592	886589	qor	Rv1454c	COG0604CR
hypothetical protein Rv1455	1640680	1641543	+	287	15608593	886597	-	Rv1455	-
PROBABLE UNIDENTIFIED ANTIBIOTIC-TRANSPORT INTEGRAL MEMBRANE ABC TRANSPORTER	1641493	1642425	-	310	15608594	886591	-	Rv1456c	COG1612O
PROBABLE UNIDENTIFIED ANTIBIOTIC-TRANSPORT INTEGRAL MEMBRANE ABC TRANSPORTER	1642537	1643322	-	261	15608595	886587	-	Rv1457c	COG0842V
PROBABLE UNIDENTIFIED ANTIBIOTIC-TRANSPORT ATP-BINDING PROTEIN ABC TRANSPORTER	1643319	1644260	-	313	15608596	886582	-	Rv1458c	COG1131V
POSSIBLE CONSERVED INTEGRAL MEMBRANE PROTEIN	1644363	1646138	-	591	15608597	886585	-	Rv1459c	-
PROBABLE TRANSCRIPTIONAL REGULATORY PROTEIN	1646186	1646992	+	268	57116868	886573	-	Rv1460	COG2345K
hypothetical protein Rv1461	1646989	1649529	+	846	15608599	886609	-	Rv1461	COG0719O, COG1372L
hypothetical protein Rv1462	1649526	1650719	+	397	15608600	886567	-	Rv1462	COG0719O
PROBABLE CONSERVED ATP-BINDING PROTEIN ABC TRANSPORTER	1650716	1651516	+	266	15608601	886571	-	Rv1463	COG0396O
PROBABLE CYSTEINE DESULFURASE CSD	1651518	1652771	+	417	15608602	886565	csd	Rv1464	COG0520E
POSSIBLE NITROGEN FIXATION RELATED PROTEIN	1652768	1653256	+	162	15608603	886569	-	Rv1465	COG0822C
hypothetical protein Rv1466	1653231	1653578	+	115	15608604	886561	-	Rv1466	COG2151R
PROBABLE ACYL-CoA DEHYDROGENASE FADE15	1653673	1655502	-	609	15608605	886562	fadE15	Rv1467c	COG1960I
PE-PGRS FAMILY PROTEIN	1655609	1656721	-	370	57116869	886556	PE_PGRS29	Rv1468c	-
PROBABLE CATION TRANSPORTER P-TYPE ATPASE D CTPD	1656963	1658936	+	657	15608607	886578	ctpD	Rv1469	COG2217P
PROBABLE THIOREDOXIN TRXA	1658980	1659354	+	124	15608608	886558	trxA	Rv1470	COG0526OC
PROBABLE THIOREDOXIN TRXB1	1659370	1659741	+	123	57116870	886554	trxB1	Rv1471	COG0526OC
enoyl-CoA hydratase	1659763	1660620	+	285	15608610	886547	echA12	Rv1472	COG1024I
PROBABLE MACROLIDE-TRANSPORT ATP-BINDING PROTEIN ABC TRANSPORTER	1660656	1662284	+	542	15608611	886549	-	Rv1473	COG0488R
POSSIBLE TRANSCRIPTIONAL REGULATORY PROTEIN	1662381	1662572	+	63	57116871	3205054	-	Rv1473A	-
PROBABLE TRANSCRIPTIONAL REGULATORY PROTEIN	1662641	1663204	-	187	15608612	886543	-	Rv1474c	COG1309K
aconitate hydratase	1663215	1666046	-	943	15608613	886545	acn	Rv1475c	COG1048C
POSSIBLE MEMBRANE PROTEIN	1666204	1666764	+	186	15608614	886539	-	Rv1476	-
HYPOTHETICAL INVASION PROTEIN	1666990	1668408	+	472	15608615	886541	-	Rv1477	COG0791M
HYPOTHETICAL INVASION PROTEIN	1668419	1669144	+	241	15608616	886535	-	Rv1478	COG0791M
PROBABLE TRANSCRIPTIONAL REGULATORY PROTEIN MOXR1	1669283	1670416	+	377	57116872	886537	moxR1	Rv1479	COG0714R
hypothetical protein Rv1480	1670413	1671366	+	317	15608618	886531	-	Rv1480	COG1721R
PROBABLE MEMBRANE PROTEIN	1671377	1672384	+	335	15608619	886533	-	Rv1481	COG2304R
hypothetical protein Rv1482c	1672457	1673299	-	280	57116873	886526	-	Rv1482c	-
3-OXOACYL-	1673440	1674183	+	247	15608621	886551	fabG1	Rv1483	COG1028IQR
enoyl-(acyl carrier protein) reductase	1674202	1675011	+	269	15608622	886523	inhA	Rv1484	COG0623I
ferrochelatase	1675017	1676051	+	344	15608623	886525	hemH	Rv1485	COG0276H
hypothetical protein Rv1486c	1676017	1676883	-	288	57116874	886519	-	Rv1486c	-
hypothetical protein Rv1487	1676941	1677375	+	144	15608625	886521	-	Rv1487	COG1585OU
POSSIBLE EXPORTED CONSERVED PROTEIN	1677397	1678542	+	381	15608626	886515	-	Rv1488	COG0330O
hypothetical protein Rv1489	1678552	1678908	+	118	57116875	3205064	-	Rv1489	-
hypothetical protein Rv1489A	1678942	1679172	+	76	57116876	3205065	-	Rv1489A	COG1884I
PROBABLE MEMBRANE PROTEIN	1679322	1680629	+	435	15608628	886511	-	Rv1490	-
hypothetical protein Rv1491c	1681208	1681966	-	252	15608629	886513	-	Rv1491c	COG0398S
PROBABLE METHYLMALONYL-CoA MUTASE SMALL SUBUNIT MUTA (MCM)	1682157	1684004	+	615	15608630	886507	mutA	Rv1492	COG1884I, COG2185I
methylmalonyl-CoA mutase	1684005	1686257	+	750	15608631	886509	mutB	Rv1493	COG1884I, COG2185I
hypothetical protein Rv1494	1686271	1686573	+	100	15608632	886502	-	Rv1494	-
hypothetical protein Rv1495	1686570	1686887	+	105	15608633	886504	-	Rv1495	COG2337T
arginine/ornithine transport system ATPase	1686884	1687888	+	334	15608634	886496	-	Rv1496	COG1703E
PROBABLE ESTERASE LIPL	1687941	1689230	+	429	15608635	886575	lipL	Rv1497	COG1680V
PROBABLE METHYLTRANSFERASE	1689303	1689920	-	205	15608636	886503	-	Rv1498c	COG0500QR
hypothetical protein Rv1498A	1690134	1690346	-	70	57116877	3205040	-	Rv1498A	COG3360S
hypothetical protein Rv1499	1690407	1690805	+	132	57116878	886494	-	Rv1499	-
PROBABLE GLYCOSYLTRANSFERASE	1690850	1691878	+	342	15608638	886492	-	Rv1500	COG0463M
hypothetical protein Rv1501	1691890	1692711	+	273	15608639	886499	-	Rv1501	COG5285Q
hypothetical protein Rv1502	1692924	1693823	+	299	15608640	886486	-	Rv1502	COG2152G
hypothetical protein Rv1503c	1693996	1694544	-	182	15608641	886488	-	Rv1503c	COG0399M
hypothetical protein Rv1504c	1694545	1695144	-	199	15608642	886481	-	Rv1504c	COG0399M
hypothetical protein Rv1505c	1695281	1695946	-	221	15608643	886483	-	Rv1505c	COG0110R
hypothetical protein Rv1506c	1695943	1696443	-	166	15608644	886479	-	Rv1506c	COG0500QR
hypothetical protein Rv1507c	1696727	1697422	-	231	15608645	886477	-	Rv1507c	-
hypothetical protein Rv1507A	1697356	1697859	+	167	57116879	3205095	-	Rv1507A	-
Probable membrane protein	1698095	1699894	-	599	15608646	886078	-	Rv1508c	-
hypothetical protein Rv1508A	1699866	1700228	+	120	57116880	3205096	-	Rv1508A	COG1089M
hypothetical protein Rv1509	1700212	1701093	+	293	15608647	886475	-	Rv1509	COG0500QR
conserved probable membrane protein	1701295	1702593	+	432	15608648	886466	-	Rv1510	-
GDP-D-mannose dehydratase gmdA (GDP-mannose 4,6 dehydratase) (GMD)	1703074	1704096	+	340	15608649	886529	gmdA	Rv1511	COG1089M
probable nucleotide-sugar epimerase epiA	1704093	1705061	+	322	15608650	886461	epiA	Rv1512	COG0451MG
hypothetical protein Rv1513	1705058	1705789	+	243	15608651	886464	-	Rv1513	COG0500QR
hypothetical protein Rv1514c	1705807	1706595	-	262	15608652	886457	-	Rv1514c	COG0463M
hypothetical protein Rv1515c	1706630	1707526	-	298	15608653	886459	-	Rv1515c	COG0500QR
probable sugar transferase	1707529	1708539	-	336	57116881	886455	-	Rv1516c	COG0463M
hypothetical protein Rv1517	1708871	1709635	+	254	15608655	886467	-	Rv1517	-
hypothetical protein Rv1518	1709644	1710603	+	319	15608656	886451	-	Rv1518	COG0463M
hypothetical protein Rv1519	1710733	1711002	+	89	15608657	886453	-	Rv1519	-
probable sugar transferase	1711028	1712068	+	346	15608658	886447	-	Rv1520	COG0463M
acyl-CoA synthetase	1712302	1714053	+	583	15608659	886448	fadD25	Rv1521	COG0318IQ
PROBABLE CONSERVED TRANSMEMBRANE TRANSPORT PROTEIN MMPL12	1714172	1717612	-	1146	15608660	886445	mmpL12	Rv1522c	COG2409R
Probable methyltransferase	1717653	1718696	+	347	15608661	886489	-	Rv1523	COG0500QR
Probable glycosyltransferase	1718726	1719970	+	414	15608662	885814	-	Rv1524	COG1819GC
POSSIBLE RHAMNOSYL TRANSFERASE WBBL2	1720017	1720802	+	261	15608663	886470	wbbL2	Rv1525	COG1216R
Probable glycosyltransferase	1720780	1722060	-	426	15608664	886434	-	Rv1526c	COG1819GC
Probable polyketide synthase pks5	1722083	1728409	-	2108	15608665	886442	pks5	Rv1527c	COG3321Q
PROBABLE CONSERVED POLYKETIDE SYNTHASE ASSOCIATED PROTEIN PAPA4	1728953	1729450	-	165	15608666	886028	papA4	Rv1528c	-
acyl-CoA synthetase	1729502	1731256	+	584	15608667	886432	fadD24	Rv1529	COG0318IQ
Probable alcohol dehydrogenase adh	1731373	1732476	+	367	15608668	886426	adh	Rv1530	COG1063ER
hypothetical protein Rv1531	1732473	1733039	+	188	15608669	886437	-	Rv1531	COG2128S
hypothetical protein Rv1532c	1733116	1733550	-	144	15608670	886422	-	Rv1532c	COG2050Q
hypothetical protein Rv1533	1733610	1734737	+	375	15608671	886424	-	Rv1533	COG2070R
Probable transcriptional regulator	1734734	1735411	+	225	15608672	886420	-	Rv1534	COG1309K
hypothetical protein Rv1535	1735976	1736212	+	78	15608673	886429	-	Rv1535	-
isoleucyl-tRNA synthetase	1736519	1739644	+	1041	15608674	886412	ileS	Rv1536	COG0060J
DNA polymerase IV	1739841	1741247	+	468	161352466	886414	dinX	Rv1537	COG0389L
Probable L-aparaginase ansA	1741212	1742192	-	326	15608676	886410	ansA	Rv1538c	COG0252EJ
lipoprotein signal peptidase	1742244	1742852	+	202	15608677	886408	lspA	Rv1539	COG0597MU
CONSERVED HYPOTHETICAL PROTEIN MEMBER OF yabO/yceC/yfiI FAMILY	1742845	1743771	+	308	15608678	886404	-	Rv1540	COG0564J
Possible lipoprotein lprI	1743778	1744371	-	197	15608679	886406	lprI	Rv1541c	COG3895R, COG4461S
Probable hemoglobin glbN	1744426	1744836	-	136	15608680	886402	glbN	Rv1542c	COG2346R
POSSIBLE FATTY ACYL-CoA REDUCTASE	1745064	1746089	+	341	15608681	886400	-	Rv1543	COG1028IQR
Possible ketoacyl reductase	1746094	1746897	+	267	15608682	886417	-	Rv1544	COG0300R
hypothetical protein Rv1545	1746919	1747146	+	75	15608683	886398	-	Rv1545	-
hypothetical protein Rv1546	1747195	1747626	+	143	15608684	886394	-	Rv1546	-
DNA polymerase III subunit alpha	1747694	1751248	+	1184	15608685	886392	dnaE	Rv1547	COG0587L
PPE FAMILY PROTEIN	1751297	1753333	-	678	57116882	886384	PPE21	Rv1548c	-
POSSIBLE FATTY-ACID-CoA LIGASE FADD11.1 (FATTY-ACID-CoA SYNTHETASE) (FATTY-ACID-CoA SYNTHASE)	1753510	1754037	+	175	57116883	886386	fadD11.1	Rv1549	COG1022I
PROBABLE FATTY-ACID-CoA LIGASE FADD11 (FATTY-ACID-CoA SYNTHETASE) (FATTY-ACID-CoA SYNTHASE)	1753716	1755431	+	571	15608688	886380	fadD11	Rv1550	COG1022I
glycerol-3-phosphate acyltransferase	1755445	1757310	+	621	15608689	886382	plsB1	Rv1551	COG2937I
fumarate reductase flavoprotein subunit	1757681	1759432	+	583	15608690	886376	frdA	Rv1552	COG1053C
PROBABLE FUMARATE REDUCTASE	1759435	1760178	+	247	15608691	886378	frdB	Rv1553	COG0479C
PROBABLE FUMARATE REDUCTASE	1760175	1760555	+	126	15608692	886371	frdC	Rv1554	COG3029C
fumarate reductase subunit D	1760552	1760929	+	125	15608693	886389	frdD	Rv1555	-
Possible regulatory protein	1760997	1761605	+	202	15608694	886367	-	Rv1556	COG1309K
PROBABLE CONSERVED TRANSMEMBRANE TRANSPORT PROTEIN MMPL6	1761744	1762937	+	397	15608695	886033	mmpL6	Rv1557	COG2409R
hypothetical protein Rv1558	1762947	1763393	+	148	15608696	886363	-	Rv1558	-
threonine dehydratase	1763428	1764717	+	429	15608697	886365	ilvA	Rv1559	COG1171E
hypothetical protein Rv1560	1764755	1764973	+	72	15608698	886359	-	Rv1560	COG5450K
hypothetical protein Rv1561	1764979	1765383	+	134	15608699	886361	-	Rv1561	COG1487R
Maltooligosyltrehalose trehalohydrolase TreZ	1765400	1767142	-	580	57116884	886355	treZ	Rv1562c	COG0296G
Maltooligosyltrehalose synthase TreY	1767135	1769432	-	765	57116885	886357	treY	Rv1563c	COG3280G
Probable Maltooligosyltrehalose synthase TreX	1769436	1771601	-	721	57116886	886353	treX	Rv1564c	COG1523G
hypothetical protein Rv1565c	1771640	1773829	-	729	15608703	886351	-	Rv1565c	COG1835I
Possible inv protein	1773928	1774620	-	230	15608704	886347	-	Rv1566c	COG0791M
Probable hypothetical membrane protein	1774860	1775144	-	94	15608705	886349	-	Rv1567c	-
adenosylmethionine--8-amino-7-oxononanoate transaminase	1775392	1776705	+	437	15608706	886343	bioA	Rv1568	COG0161H
8-amino-7-oxononanoate synthase	1776702	1777862	+	386	57116887	886345	bioF1	Rv1569	COG0156H
dithiobiotin synthetase	1777859	1778539	+	226	15608708	886338	bioD	Rv1570	COG0132H
hypothetical protein Rv1571	1778539	1779048	+	169	15608709	886341	-	Rv1571	-
hypothetical protein Rv1572c	1779194	1779298	-	34	57116888	886333	-	Rv1572c	-
Probable phiRV1 phage protein	1779314	1779724	+	136	15608711	886337	-	Rv1573	-
Probable phiRV1 phage related protein	1779930	1780241	+	103	15608712	886331	-	Rv1574	-
Probable phiRV1 phage protein	1780199	1780699	+	166	57116889	886335	-	Rv1575	-
Probable phiRV1 phage protein	1780643	1782064	-	473	15608714	886327	-	Rv1576c	COG4653R
Probable phiRv1 phage protein	1782072	1782584	-	170	15608715	886329	-	Rv1577c	COG3740R
Probable phiRv1 phage protein	1782758	1783228	-	156	15608716	886322	-	Rv1578c	COG3747L
Probable phiRv1 phage protein	1783309	1783623	-	104	15608717	886369	-	Rv1579c	-
Probable phiRv1 phage protein	1783620	1783892	-	90	15608718	886313	-	Rv1580c	-
Probable phiRv1 phage protein	1783906	1784301	-	131	15608719	886318	-	Rv1581c	-
Probable phiRv1 phage protein	1784497	1785912	-	471	15608720	886311	-	Rv1582c	COG3378R
Probable phiRv1 phage protein	1785912	1786310	-	132	15608721	886315	-	Rv1583c	-
Possible phiRv1 phage protein	1786307	1786528	-	73	15608722	886307	-	Rv1584c	-
Possible phage phiRv1 protein	1786584	1787099	-	171	15608723	886309	-	Rv1585c	-
Probable phiRv1 integrase	1787096	1788505	-	469	15608724	886305	-	Rv1586c	COG1961L
Partial REP13E12 repeat protein	1788162	1789163	-	333	57116890	886303	-	Rv1587c	-
Partial REP13E12 repeat protein	1789168	1789836	-	222	15608726	886325	-	Rv1588c	-
biotin synthase	1790284	1791333	+	349	15608727	886301	bioB	Rv1589	COG0502H
hypothetical protein Rv1590	1791334	1791573	+	79	15608728	886292	-	Rv1590	-
PROBABLE TRANSMEMBRANE PROTEIN	1791570	1792235	+	221	15608729	886295	-	Rv1591	-
hypothetical protein Rv1592c	1792400	1793740	-	446	15608730	886287	-	Rv1592c	-
hypothetical protein Rv1593c	1793997	1794707	-	236	15608731	886289	-	Rv1593c	COG1051F
quinolinate synthetase	1794756	1795805	+	349	15608732	886283	nadA	Rv1594	COG0379H
L-aspartate oxidase	1795805	1797388	+	527	15608733	886285	nadB	Rv1595	COG0029H
nicotinate-nucleotide pyrophosphorylase	1797388	1798245	+	285	15608734	886281	nadC	Rv1596	COG0157H
hypothetical protein Rv1597	1798294	1799052	+	252	15608735	886297	-	Rv1597	COG0500QR
hypothetical protein Rv1598c	1799073	1799483	-	136	15608736	886324	-	Rv1598c	-
histidinol dehydrogenase	1799583	1800899	+	438	15608737	886277	hisD	Rv1599	COG0141E
histidinol-phosphate aminotransferase	1800896	1802038	+	380	57116891	886298	hisC1	Rv1600	COG0079E
imidazoleglycerol-phosphate dehydratase	1802035	1802667	+	210	15608739	886274	hisB	Rv1601	COG0131E
imidazole glycerol phosphate synthase subunit HisH	1802664	1803284	+	206	15608740	885529	hisH	Rv1602	COG0118E
1-(5-phosphoribosyl)-5-	1803294	1804031	+	245	15608741	885873	hisA	Rv1603	COG0106E
PROBABLE INOSITOL-MONOPHOSPHATASE IMPA (IMP)	1804039	1804851	+	270	15608742	885567	impA	Rv1604	COG0483G
imidazole glycerol phosphate synthase subunit HisF	1804853	1805656	+	267	15608743	885261	hisF	Rv1605	COG0107E
phosphoribosyl-AMP cyclohydrolase	1805653	1806000	+	115	57116892	886011	hisI	Rv1606	COG0139E
Probable ionic transporter integral membrane protein chaA	1806181	1807263	+	360	15608745	885524	chaA	Rv1607	COG0387P
Probable peroxidoxin BcpB	1807298	1807762	-	154	15608746	885530	bcpB	Rv1608c	COG1225O
anthranilate synthase component I	1807903	1809453	+	516	15608747	885040	trpE	Rv1609	COG0147EH
POSSIBLE CONSERVED MEMBRANE PROTEIN	1809443	1810150	+	235	15608748	885293	-	Rv1610	-
indole-3-glycerol-phosphate synthase	1810240	1811058	+	272	15608749	885294	trpC	Rv1611	COG0134E
tryptophan synthase subunit beta	1811127	1812359	+	410	15608750	885297	trpB	Rv1612	COG0133E
tryptophan synthase subunit alpha	1812359	1813171	+	270	15608751	885291	trpA	Rv1613	COG0159E
prolipoprotein diacylglyceryl transferase	1813171	1814577	+	468	15608752	885292	lgt	Rv1614	COG0682M
Probable hypothetical membrane protein	1815253	1815693	+	146	15608753	885499	-	Rv1615	COG2314S
hypothetical protein Rv1616	1815683	1816081	+	132	15608754	885498	-	Rv1616	-
pyruvate kinase	1816189	1817607	+	472	15608755	885501	pykA	Rv1617	COG0469G
Probable acyl-CoA thioesterase II tesB1	1817615	1818517	+	300	15608756	885500	tesB1	Rv1618	COG1946I
hypothetical protein Rv1619	1818575	1820029	+	484	15608757	885509	-	Rv1619	COG2898S
PROBABLE 'COMPONENT LINKED WITH THE ASSEMBLY OF CYTOCHROME' TRANSPORT TRANSMEMBRANE ATP-BINDING PROTEIN ABC TRANSPORTER CYDC	1819963	1821693	-	576	15608758	885503	cydC	Rv1620c	COG1132V
PROBABLE 'COMPONENT LINKED WITH THE ASSEMBLY OF CYTOCHROME' TRANSPORT TRANSMEMBRANE ATP-BINDING PROTEIN ABC TRANSPORTER CYDD	1821690	1823273	-	527	15608759	885512	cydD	Rv1621c	COG4988CO
Probable integral membrane cytochrome D ubiquinol oxidase (subunit II) cydB (Cytochrome BD-I oxidase subunit II)	1823360	1824400	-	346	15608760	885510	cydB	Rv1622c	COG1294C
Probable integral membrane cytochrome D ubiquinol oxidase (subunit I) cydA (Cytochrome BD-I oxidase subunit I)	1824430	1825887	-	485	57116893	885446	cydA	Rv1623c	COG1271C
Probable conserved membrane protein	1825998	1826585	-	195	15608762	885135	-	Rv1624c	COG3247S
MEMBRANE-ANCHORED ADENYLYL CYCLASE CYA (ATP PYROPHOSPHATE-LYASE) (ADENYLATE CYCLASE)	1826614	1827945	-	443	57116894	888538	cya	Rv1625c	COG2114T
Probable two-component system transcriptional regulator	1828180	1828797	+	205	15608764	885080	-	Rv1626	COG3707T
lipid-transfer protein	1828865	1830073	-	402	15608765	885064	-	Rv1627c	COG0183I
hypothetical protein Rv1628c	1830070	1830561	-	163	15608766	885289	-	Rv1628c	COG1545R
DNA polymerase I	1830665	1833379	+	904	15608767	885074	polA	Rv1629	COG0258L, COG0749L
30S ribosomal protein S1	1833542	1834987	+	481	15608768	885188	rpsA	Rv1630	COG0539J
dephospho-CoA kinase/unknown domain fusion protein	1835013	1836236	+	407	15608769	885165	coaE	Rv1631	COG0237H, COG2320S
hypothetical protein Rv1632c	1836387	1836830	-	147	15608770	885649	-	Rv1632c	COG2306S
excinuclease ABC subunit B	1837075	1839171	+	698	15608771	885249	uvrB	Rv1633	COG0556L
Possible drug efflux membrane protein	1839168	1840583	+	471	15608772	885115	-	Rv1634	COG0477GEPR
Probable conserved transmembrane protein	1840572	1842242	-	556	15608773	885100	-	Rv1635c	-
IRON-REGULATED CONSERVED HYPOTHETICAL PROTEIN TB15.3	1842451	1842891	+	146	15608774	885473	TB15.3	Rv1636	COG0589T
hypothetical protein Rv1637c	1842898	1843692	-	264	15608775	885132	-	Rv1637c	COG0491R
excinuclease ABC subunit A	1843741	1846659	+	972	15608776	885685	uvrA	Rv1638	COG0178L
hypothetical protein Rv1638A	1846716	1846973	-	85	57116895	3205103	-	Rv1638A	COG1842KT
hypothetical protein Rv1639c	1846989	1848458	-	489	15608777	885642	-	Rv1639c	COG0627R
lysyl-tRNA synthetase	1848517	1852035	-	1172	15608778	885428	lysS	Rv1640c	COG1190J, COG2898S
translation initiation factor IF-3	1852273	1852878	+	201	15608779	885478	infC	Rv1641	COG0290J
50S ribosomal protein L35	1852928	1853122	+	64	15608780	885145	rpmI	Rv1642	COG0291J
50S ribosomal protein L20	1853184	1853573	+	129	15608781	885455	rplT	Rv1643	COG0292J
Possible 23S rRNA methyltransferase tsnR	1853606	1854388	+	260	15608782	885163	tsnR	Rv1644	COG0566J
hypothetical protein Rv1645c	1854399	1855454	-	351	15608783	885287	-	Rv1645c	COG3662S
PE FAMILY PROTEIN	1855764	1856696	+	310	57116896	885486	PE17	Rv1646	-
hypothetical protein Rv1647	1856774	1857724	+	316	15608785	885432	-	Rv1647	COG2114T
Probable transmembrane protein	1857731	1858537	+	268	15608786	885065	-	Rv1648	-
phenylalanyl-tRNA synthetase subunit alpha	1858733	1859758	+	341	15608787	885105	pheS	Rv1649	COG0016J
phenylalanyl-tRNA synthetase subunit beta	1859758	1862253	+	831	15608788	885283	pheT	Rv1650	COG0072J, COG0073R
PE-PGRS FAMILY PROTEIN	1862347	1865382	-	1011	57116897	885174	PE_PGRS30	Rv1651c	-
N-acetyl-gamma-glutamyl-phosphate reductase	1865576	1866634	+	352	15608790	885278	argC	Rv1652	COG0002E
bifunctional ornithine acetyltransferase/N-acetylglutamate synthase protein	1866631	1867845	+	404	15608791	885125	argJ	Rv1653	COG1364E
acetylglutamate kinase	1867842	1868726	+	294	15608792	888076	argB	Rv1654	COG0548E
acetylornithine aminotransferase	1868723	1869925	+	400	15608793	885187	argD	Rv1655	COG4992E
ornithine carbamoyltransferase	1869922	1870845	+	307	15608794	885462	argF	Rv1656	COG0078E
arginine repressor	1870842	1871354	+	170	15608795	885091	argR	Rv1657	COG1438K
argininosuccinate synthase	1871363	1872559	+	398	15608796	885645	argG	Rv1658	COG0137E
argininosuccinate lyase	1872639	1874051	+	470	15608797	885365	argH	Rv1659	COG0165E
Possible chalcone synthase pks10	1874160	1875221	+	353	15608798	885112	pks10	Rv1660	COG3424Q
Probable polyketide synthase pks7	1875304	1881684	+	2126	15608799	885108	pks7	Rv1661	COG3321Q
Probable polyketide synthase pks8	1881704	1886512	+	1602	15608800	885527	pks8	Rv1662	COG3321Q
Probable polyketide synthase pks17	1886512	1888020	+	502	15608801	885523	pks17	Rv1663	COG3321Q
Probable polyketide synthase pks9	1888026	1891079	+	1017	15608802	885519	pks9	Rv1664	COG3321Q
Possible chalcone synthase pks11	1891226	1892287	+	353	15608803	885525	pks11	Rv1665	COG3424Q
Probable cytochrome P450 139 CYP139	1892270	1893562	-	430	15608804	885528	cyp139	Rv1666c	COG2124Q
PROBABLE SECOND PART OF MACROLIDE-TRANSPORT ATP-BINDING PROTEIN ABC TRANSPORTER	1893577	1894230	-	217	15608805	885518	-	Rv1667c	COG0488R
PROBABLE FIRST PART OF MACROLIDE-TRANSPORT ATP-BINDING PROTEIN ABC TRANSPORTER	1894224	1895342	-	372	15608806	885522	-	Rv1668c	COG0488R
hypothetical protein Rv1669	1895725	1896087	+	120	15608807	885701	-	Rv1669	-
hypothetical protein Rv1670	1896120	1896467	+	115	15608808	885702	-	Rv1670	COG2343S
PROBABLE MEMBRANE PROTEIN	1896475	1896867	+	130	15608809	885698	-	Rv1671	-
PROBABLE CONSERVED INTEGRAL MEMBRANE TRANSPORT PROTEIN	1896876	1898207	-	443	15608810	885700	-	Rv1672c	COG0477GEPR
hypothetical protein Rv1673c	1898300	1899232	-	310	15608811	885695	-	Rv1673c	COG1305E
PROBABLE TRANSCRIPTIONAL REGULATORY PROTEIN	1899260	1899916	-	218	15608812	885696	-	Rv1674c	COG0607P, COG0640K
PROBABLE TRANSCRIPTIONAL REGULATORY PROTEIN	1900241	1900975	-	244	15608813	885693	-	Rv1675c	COG0664T
hypothetical protein Rv1676	1901047	1901751	+	234	15608814	885694	-	Rv1676	COG0626E
PROBABLE CONSERVED LIPOPROTEIN DSBF	1901748	1902296	+	182	15608815	885690	dsbF	Rv1677	COG0526OC
PROBABLE INTEGRAL MEMBRANE PROTEIN	1902397	1903299	+	300	15608816	885691	-	Rv1678	-
POSSIBLE ACYL-CoA DEHYDROGENASE FADE16	1903299	1904420	+	373	15608817	885688	fadE16	Rv1679	COG1960I
hypothetical protein Rv1680	1904429	1905253	+	274	15608818	885689	-	Rv1680	COG3221P
POSSIBLE MOLYBDOPTERIN BIOSYNTHESIS PROTEIN MOEX	1905250	1906242	+	330	15608819	885683	moeX	Rv1681	COG0535R
Probable coiled-coil structural protein	1906403	1907320	+	305	15608820	885686	-	Rv1682	-
acyl-CoA synthetase	1907594	1910593	+	999	15608821	885687	-	Rv1683	COG0318IQ, COG3243I
hypothetical protein Rv1684	1910586	1910810	+	74	15608822	885680	-	Rv1684	COG2835S
hypothetical protein Rv1685c	1910776	1911399	-	207	15608823	885682	-	Rv1685c	COG1309K
PROBABLE CONSERVED INTEGRAL MEMBRANE PROTEIN ABC TRANSPORTER	1911401	1912081	-	226	15608824	885672	-	Rv1686c	COG0842V
PROBABLE CONSERVED ATP-BINDING PROTEIN ABC TRANSPORTER	1912153	1912920	-	255	15608825	885678	-	Rv1687c	COG1131V
3-methyladenine DNA glycosylase	1912979	1913590	+	203	15608826	885679	mpg	Rv1688	COG2094L
tyrosyl-tRNA synthetase	1913602	1914876	+	424	15608827	885668	tyrS	Rv1689	COG0162J
PROBABLE LIPOPROTEIN LPRJ	1915527	1915910	+	127	15608828	885670	lprJ	Rv1690	-
hypothetical protein Rv1691	1915949	1916701	+	250	15608829	885665	-	Rv1691	COG0457R
PROBABLE PHOSPHATASE	1916698	1917759	+	353	15608830	885241	-	Rv1692	COG0647G
hypothetical protein Rv1693	1917756	1917932	+	58	15608831	885662	-	Rv1693	-
CYTOTOXIN|HAEMOLYSIN HOMOLOGUE TLYA	1917940	1918746	+	268	15608832	885396	tlyA	Rv1694	COG1189J
inorganic polyphosphate/ATP-NAD kinase	1918746	1919669	+	307	15608833	885660	ppnK	Rv1695	COG0061G
PROBABLE DNA REPAIR PROTEIN RECN (RECOMBINATION PROTEIN N)	1919683	1921446	+	587	15608834	885805	recN	Rv1696	COG0497L
hypothetical protein Rv1697	1921542	1922723	+	393	15608835	885045	-	Rv1697	COG4825S
hypothetical protein Rv1698	1922745	1923689	+	314	15608836	885047	-	Rv1698	-
CTP synthetase	1923829	1925589	+	586	15608837	885048	pyrG	Rv1699	COG0504F
hypothetical protein Rv1700	1925582	1926205	+	207	15608838	885049	-	Rv1700	COG0494LR
site-specific tyrosine recombinase XerD	1926202	1927137	+	311	15608839	885055	xerD	Rv1701	COG4974L
hypothetical protein Rv1702c	1927211	1928575	-	454	15608840	885061	-	Rv1702c	COG0567C
Probable catechol-o-methyltransferase	1929131	1929721	-	196	15608841	885066	-	Rv1703c	COG4122R
PROBABLE D-SERINE/ALANINE/GLYCINE TRANSPORTER PROTEIN CYCA	1929786	1931456	-	556	15608842	888812	cycA	Rv1704c	COG1113E
PPE FAMILY PROTEIN	1931497	1932654	-	385	57116898	885068	PPE22	Rv1705c	-
PPE FAMILY PROTEIN	1932694	1933878	-	394	57116899	885070	PPE23	Rv1706c	-
hypothetical protein Rv1706A	1934482	1934649	-	55	57116900	3205102	-	Rv1706A	COG0477GEPR
PROBABLE CONSERVED TRANSMEMBRANE PROTEIN	1934882	1936342	+	486	15608845	885073	-	Rv1707	COG0659P
PUTATIVE INITIATION INHIBITOR PROTEIN	1936360	1937316	+	318	15608846	885082	-	Rv1708	COG1192D
hypothetical protein Rv1709	1937313	1938149	+	278	15608847	885083	-	Rv1709	COG1354S
hypothetical protein Rv1710	1938146	1938841	+	231	15608848	885116	-	Rv1710	COG1386K
hypothetical protein Rv1711	1938838	1939602	+	254	15608849	885122	-	Rv1711	COG1187J
cytidylate kinase	1939599	1940291	+	230	15608850	885157	cmk	Rv1712	COG0283F
GTP-binding protein EngA	1940288	1941679	+	463	15608851	885086	engA	Rv1713	COG1160R
Probable oxidoreductase	1941853	1942665	+	270	15608852	885159	-	Rv1714	COG1028IQR
PROBABLE 3-HYDROXYBUTYRYL-CoA DEHYDROGENASE FADB3 (BETA-HYDROXYBUTYRYL-CoA DEHYDROGENASE) (BHBD)	1942659	1943573	+	304	57116901	885160	fadB3	Rv1715	COG1250I
hypothetical protein Rv1716	1943576	1944406	+	276	15608854	885162	-	Rv1716	COG1878R
hypothetical protein Rv1717	1944406	1944756	+	116	15608855	885166	-	Rv1717	COG0662G, COG3837S
hypothetical protein Rv1718	1944809	1945627	+	272	15608856	885169	-	Rv1718	COG3246S
PROBABLE TRANSCRIPTIONAL REGULATORY PROTEIN	1945641	1946420	+	259	15608857	885170	-	Rv1719	COG1414K
hypothetical protein Rv1720c	1947030	1947419	-	129	15608858	885180	-	Rv1720c	COG4113R
hypothetical protein Rv1721c	1947416	1947643	-	75	57116902	885182	-	Rv1721c	-
biotin carboxylase-like protein	1947861	1949345	+	494	15608860	885183	-	Rv1722	COG0439I
PROBABLE HYDROLASE	1949342	1950589	+	415	15608861	885185	-	Rv1723	COG1680V
hypothetical protein Rv1724c	1950632	1951051	-	139	15608862	885189	-	Rv1724c	-
hypothetical protein Rv1725c	1951041	1951751	-	236	15608863	885191	-	Rv1725c	COG1733K
PROBABLE OXIDOREDUCTASE	1951852	1953237	+	461	15608864	885192	-	Rv1726	COG0277C
hypothetical protein Rv1727	1953270	1953839	+	189	15608865	887422	-	Rv1727	-
hypothetical protein Rv1728c	1953864	1954634	-	256	15608866	885193	-	Rv1728c	-
hypothetical protein Rv1729c	1954631	1955569	-	312	15608867	885194	-	Rv1729c	COG3315Q
POSSIBLE PENICILLIN-BINDING PROTEIN	1955692	1957245	-	517	15608868	885202	-	Rv1730c	COG1680V
succinic semialdehyde dehydrogenase	1957677	1959233	+	518	57116903	885204	gabD2	Rv1731	COG1012C
hypothetical protein Rv1732c	1959243	1959791	-	182	15608870	885211	-	Rv1732c	COG0526OC
PROBABLE CONSERVED TRANSMEMBRANE PROTEIN	1959855	1960487	-	210	15608871	885214	-	Rv1733c	-
hypothetical protein Rv1734c	1960774	1961016	-	80	15608872	885212	-	Rv1734c	COG0508C
HYPOTHETICAL MEMBRANE PROTEIN	1961291	1961788	-	165	15608873	885216	-	Rv1735c	COG1275P
PROBABLE NITRATE REDUCTASE NARX	1962228	1964186	-	652	15608874	885213	narX	Rv1736c	COG2180C, COG2181C, COG5013C
POSSIBLE NITRATE/NITRITE TRANSPORTER NARK2	1964183	1965370	-	395	15608875	885231	narK2	Rv1737c	COG2223P
hypothetical protein Rv1738	1965657	1965941	+	94	15608876	885215	-	Rv1738	-
PROBABLE SULPHATE-TRANSPORT TRANSMEMBRANE PROTEIN ABC TRANSPORTER	1965955	1967637	-	560	15608877	887208	-	Rv1739c	COG0659P
hypothetical protein Rv1740	1967705	1967917	+	70	15608878	885226	-	Rv1740	COG4423S
hypothetical protein Rv1741	1967917	1968165	+	82	15608879	887165	-	Rv1741	COG3742S
hypothetical protein Rv1742	1968173	1968910	+	245	15608880	885234	-	Rv1742	-
PROBABLE TRANSMEMBRANE SERINE/THREONINE-PROTEIN KINASE E PKNE (PROTEIN KINASE E) (STPK E)	1969004	1970704	+	566	15608881	885284	pknE	Rv1743	COG0515RTKL
PROBABLE MEMBRANE PROTEIN	1970989	1971390	-	133	15608882	885235	-	Rv1744c	-
isopentenyl-diphosphate delta-isomerase	1971380	1971991	-	203	15608883	885309	idi	Rv1745c	COG1443I
ANCHORED-MEMBRANE SERINE/THREONINE-PROTEIN KINASE PKNF (PROTEIN KINASE F) (STPK F)	1972138	1973568	+	476	15608884	885275	pknF	Rv1746	COG0515RTKL
PROBABLE CONSERVED TRANSMEMBRANE ATP-BINDING PROTEIN ABC TRANSPORTER	1973630	1976227	+	865	15608885	885311	-	Rv1747	COG1131V
hypothetical protein Rv1748	1976600	1977331	+	243	15608886	885288	-	Rv1748	-
POSSIBLE INTEGRAL MEMBRANE PROTEIN	1977328	1977885	-	185	15608887	885322	-	Rv1749c	-
acyl-CoA synthetase	1977969	1979567	-	532	15608888	885310	fadD1	Rv1750c	COG0318IQ
hypothetical protein Rv1751	1979621	1981003	+	460	15608889	885489	-	Rv1751	COG0654HC
hypothetical protein Rv1752	1981130	1981579	+	149	15608890	885313	-	Rv1752	COG0673R
PPE FAMILY PROTEIN	1981614	1984775	-	1053	57116904	885544	PPE24	Rv1753c	-
hypothetical protein Rv1754c	1984979	1986670	-	563	15608892	885467	-	Rv1754c	-
PROBABLE PHOSPHOLIPASE C 4 (FRAGMENT) PLCD	1986854	1987696	-	280	15608893	885566	plcD	Rv1755c	COG3511M
PUTATIVE TRANSPOSASE	1987745	1988629	-	294	15608894	885541	-	Rv1756c	COG2801L
PUTATIVE TRANSPOSASE	1988680	1989006	-	108	15608895	885558	-	Rv1757c	COG2963L
PROBABLE CUTINASE CUT1	1989042	1989566	+	174	15608896	885552	cut1	Rv1758	-
PE-PGRS FAMILY PROTEIN	1989833	1992577	-	914	57116905	885325	wag22	Rv1759c	-
hypothetical protein Rv1760	1993153	1994661	+	502	15608898	885556	-	Rv1760	-
hypothetical protein Rv1761c	1994671	1995054	-	127	15608899	885436	-	Rv1761c	-
hypothetical protein Rv1762c	1995054	1995842	-	262	15608900	885373	-	Rv1762c	COG0393S
PUTATIVE TRANSPOSASE	1996152	1996478	+	108	15608901	885372	-	Rv1763	COG2963L
PUTATIVE TRANSPOSASE	1996529	1997413	+	294	15608902	885238	-	Rv1764	COG2801L
hypothetical protein Rv1765c	1997418	1998515	-	365	15608903	885256	-	Rv1765c	COG0583K
PUTATIVE TRANSPOSASE (FRAGMENT)	1999142	1999357	-	71	57116906	3205098	-	Rv1765A	COG2801L
hypothetical protein Rv1766	1999737	2000006	+	89	57116907	885427	-	Rv1766	COG1937S
hypothetical protein Rv1767	2000074	2000433	+	119	15608905	885443	-	Rv1767	COG0599S
PE-PGRS FAMILY PROTEIN	2000614	2002470	+	618	57116908	885429	PE_PGRS31	Rv1768	-
hypothetical protein Rv1769	2002626	2003870	+	414	15608907	885420	-	Rv1769	COG3616E
hypothetical protein Rv1770	2003878	2005164	+	428	15608908	885415	-	Rv1770	COG2234R
PROBABLE OXIDOREDUCTASE	2005161	2006447	+	428	15608909	885441	-	Rv1771	COG0277C
hypothetical protein Rv1772	2006636	2006947	+	103	15608910	885920	-	Rv1772	COG3707T
PROBABLE TRANSCRIPTIONAL REGULATORY PROTEIN	2007020	2007766	-	248	15608911	885342	-	Rv1773c	COG1414K
PROBABLE OXIDOREDUCTASE	2007832	2009172	+	446	15608912	885367	-	Rv1774	COG0277C
hypothetical protein Rv1775	2009172	2009990	+	272	15608913	885842	-	Rv1775	-
POSSIBLE TRANSCRIPTIONAL REGULATORY PROTEIN	2009995	2010555	-	186	15608914	885821	-	Rv1776c	COG1309K
Probable cytochrome p450 144 CYP144	2010656	2011960	+	434	15608915	885839	cyp144	Rv1777	COG2124Q
hypothetical protein Rv1778c	2012081	2012530	-	149	15608916	885424	-	Rv1778c	-
HYPOTHETICAL INTEGRAL MEMBRANE PROTEIN	2012686	2014479	-	597	15608917	885829	-	Rv1779c	-
hypothetical protein Rv1780	2014699	2015262	+	187	15608918	885851	-	Rv1780	-
PROBABLE 4-ALPHA-GLUCANOTRANSFERASE MALQ (Amylomaltase) (Disproportionating enzyme) (D-enzyme)	2015302	2017476	-	724	15608919	885854	malQ	Rv1781c	COG1640G
PROBABLE CONSERVED MEMBRANE PROTEIN	2017740	2019260	+	506	15608920	885347	-	Rv1782	-
PROBABLE CONSERVED MEMBRANE PROTEIN	2019257	2020564	+	435	15608921	885898	-	Rv1783	COG1674D
hypothetical protein Rv1784	2020634	2023432	+	932	15608922	885834	-	Rv1784	COG1674D
PROBABLE CYTOCHROME P450 143 CYP143	2023447	2024628	-	393	15608923	885907	cyp143	Rv1785c	COG2124Q
PROBABLE FERREDOXIN	2024828	2025031	+	67	15608924	885846	-	Rv1786	COG1141C
PPE FAMILY PROTEIN	2025301	2026398	+	365	57116909	885827	PPE25	Rv1787	-
PE FAMILY PROTEIN	2026477	2026776	+	99	57116910	885895	PE18	Rv1788	-
PPE FAMILY PROTEIN	2026790	2027971	+	393	57116911	885333	PPE26	Rv1789	-
PPE FAMILY PROTEIN	2028425	2029477	+	350	57116912	885859	PPE27	Rv1790	-
PE FAMILY PROTEIN	2029904	2030203	+	99	57116913	885445	PE19	Rv1791	-
PUTATIVE ESAT-6 LIKE PROTEIN ESXN (ESAT-6 LIKE PROTEIN 5)	2030694	2030978	+	94	57116914	885448	esxN	Rv1793	-
hypothetical protein Rv1794	2031066	2031968	+	300	15608931	885881	-	Rv1794	-
hypothetical protein Rv1795	2032240	2033751	+	503	15608932	885628	-	Rv1795	-
PROBABLE PROLINE RICH MEMBRANE-ANCHORED MYCOSIN MYCP5 (SERINE PROTEASE) (SUBTILISIN-LIKE PROTEASE) (SUBTILASE-LIKE) (MYCOSIN-5)	2033729	2035486	+	585	15608933	885879	mycP5	Rv1796	COG1404O
hypothetical protein Rv1797	2035483	2036703	+	406	15608934	885452	-	Rv1797	-
hypothetical protein Rv1798	2036700	2038532	+	610	15608935	885543	-	Rv1798	COG0464O
PROBABLE LIPOPROTEIN LPPT	2039159	2039350	+	63	15608936	885901	lppT	Rv1799	-
PPE FAMILY PROTEIN	2039453	2041420	+	655	57116915	885465	PPE28	Rv1800	-
PPE FAMILY PROTEIN	2042001	2043272	+	423	57116916	885491	PPE29	Rv1801	-
PPE FAMILY PROTEIN	2043384	2044775	+	463	57116917	885542	PPE30	Rv1802	-
PE-PGRS FAMILY PROTEIN	2044923	2046842	-	639	57116918	885730	PE_PGRS32	Rv1803c	-
hypothetical protein Rv1804c	2047023	2047349	-	108	15608941	885588	-	Rv1804c	-
hypothetical protein Rv1805c	2047687	2048034	-	115	15608942	885470	-	Rv1805c	-
PE FAMILY PROTEIN	2048072	2048371	+	99	57116919	885537	PE20	Rv1806	-
PPE FAMILY PROTEIN	2048398	2049597	+	399	57116920	885072	PPE31	Rv1807	-
PPE FAMILY PROTEIN	2049921	2051150	+	409	57116921	885590	PPE32	Rv1808	-
PPE FAMILY PROTEIN	2051282	2052688	+	468	57116922	885555	PPE33	Rv1809	-
hypothetical protein Rv1810	2052933	2053289	+	118	15608947	885591	-	Rv1810	-
POSSIBLE Mg2+ TRANSPORT P-TYPE ATPASE C MGTC	2053443	2054147	+	234	15608948	885439	mgtC	Rv1811	COG1285S
PROBABLE DEHYDROGENASE	2054157	2055359	-	400	15608949	885487	-	Rv1812c	COG1252C
hypothetical protein Rv1813c	2055681	2056112	-	143	15608950	885546	-	Rv1813c	-
MEMBRANE-BOUND C-5 STEROL DESATURASE ERG3 (STEROL-C5-DESATURASE)	2056521	2057423	+	300	15608951	885880	erg3	Rv1814	COG3000I
hypothetical protein Rv1815	2057528	2058193	+	221	15608952	885430	-	Rv1815	-
POSSIBLE TRANSCRIPTIONAL REGULATORY PROTEIN	2058256	2058960	+	234	15608953	885340	-	Rv1816	COG1309K
hypothetical protein Rv1817	2059595	2061058	+	487	15608954	885548	-	Rv1817	COG1053C
PE-PGRS FAMILY PROTEIN	2061178	2062674	-	498	57116923	885551	PE_PGRS33	Rv1818c	-
PROBABLE DRUGS-TRANSPORT TRANSMEMBRANE ATP-BINDING PROTEIN ABC TRANSPORTER	2062809	2064728	-	639	15608956	885539	-	Rv1819c	COG4178R
hypothetical protein Rv1820	2064799	2066442	+	547	15608957	885738	ilvG	Rv1820	COG0028EH
preprotein translocase subunit SecA	2066457	2068883	+	808	15608958	885594	secA2	Rv1821	COG0653U
PROBABLE CDP-DIACYLGLYCEROL--GLYCEROL-3-PHOSPHATE 3-PHOSPHATIDYLTRANSFERASE PGSA2 (PGP SYNTHASE) (PHOSPHATIDYLGLYCEROPHOSPHATE SYNTHASE) (3-PHOSPHATIDYL-1'-GLYCEROL-3'PHOSPHATE SYNTHASE)	2069080	2069709	+	209	15608959	885126	pgsA2	Rv1822	COG0558I
hypothetical protein Rv1823	2069702	2070625	+	307	15608960	885547	-	Rv1823	COG3879S
hypothetical protein Rv1824	2070654	2071019	+	121	15608961	885719	-	Rv1824	COG3856S
hypothetical protein Rv1825	2071036	2071914	+	292	15608962	885726	-	Rv1825	COG3879S
glycine cleavage system protein H	2071952	2072356	+	134	15608963	885720	gcvH	Rv1826	COG0509E
CONSERVED HYPOTHETICAL PROTEIN CFP17	2072596	2073084	+	162	15608964	885735	cfp17	Rv1827	COG1716T
hypothetical protein Rv1828	2073081	2073824	+	247	15608965	885336	-	Rv1828	COG0789K
hypothetical protein Rv1829	2073943	2074437	+	164	15608966	885743	-	Rv1829	COG1259S
hypothetical protein Rv1830	2074841	2075518	+	225	15608967	885740	-	Rv1830	COG0789K
hypothetical protein Rv1831	2075571	2075828	+	85	15608968	885718	-	Rv1831	-
glycine dehydrogenase	2075877	2078702	+	941	15608969	885716	gcvB	Rv1832	COG0403E, COG1003E
haloalkane dehalogenase	2078929	2079789	-	286	15608970	885737	-	Rv1833c	COG0596R
Probable hydrolase	2079830	2080696	+	288	15608971	888761	-	Rv1834	COG0596R
hypothetical protein Rv1835c	2080701	2082587	-	628	15608972	885877	-	Rv1835c	COG2936R
hypothetical protein Rv1836c	2082603	2084636	-	677	15608973	885707	-	Rv1836c	-
malate synthase G	2084756	2086981	-	741	15608974	885713	glcB	Rv1837c	COG2225C
hypothetical protein Rv1838c	2087257	2087652	-	131	15608975	885744	-	Rv1838c	COG1848R
hypothetical protein Rv1839c	2087649	2087912	-	87	15608976	885750	-	Rv1839c	-
PE-PGRS FAMILY PROTEIN	2087971	2089518	-	515	57116924	885753	PE_PGRS34	Rv1840c	-
hypothetical protein Rv1841c	2089681	2090718	-	345	15608978	885656	-	Rv1841c	COG1253R
hypothetical protein Rv1842c	2090718	2092085	-	455	15608979	885739	-	Rv1842c	COG1253R
inositol-5-monophosphate dehydrogenase	2092259	2093698	-	479	15608980	885714	guaB1	Rv1843c	COG0516F, COG0517R
6-phosphogluconate dehydrogenase	2093731	2095188	-	485	57116925	885755	gnd1	Rv1844c	COG0362G
hypothetical protein Rv1845c	2095218	2096168	-	316	15608982	885370	-	Rv1845c	COG0501O
POSSIBLE TRANSCRIPTIONAL REGULATORY PROTEIN	2096183	2096599	-	138	15608983	885747	-	Rv1846c	COG3682K
hypothetical protein Rv1847	2096877	2097299	+	140	15608984	885734	-	Rv1847	COG2050Q
urease subunit gamma	2097348	2097650	+	100	15608985	885414	ureA	Rv1848	COG0831E
urease subunit beta	2097647	2097961	+	104	15608986	885710	ureB	Rv1849	COG0832E
urease subunit alpha	2097961	2099694	+	577	15608987	885359	ureC	Rv1850	COG0804E
Urease accessory protein uref	2099694	2100329	+	211	15608988	885532	ureF	Rv1851	COG0830O
Urease accessory protein ureG	2100340	2101014	+	224	15608989	885729	ureG	Rv1852	COG0378OK
Probable urease accessory protein ureD	2101022	2101648	+	208	15608990	885705	ureD	Rv1853	-
PROBABLE NADH DEHYDROGENASE NDH	2101651	2103042	-	463	15608991	885746	ndh	Rv1854c	COG1252C
POSSIBLE OXIDOREDUCTASE	2103184	2104107	-	307	15608992	885736	-	Rv1855c	COG2141C
short chain dehydrogenase	2104146	2104823	-	225	15608993	885708	-	Rv1856c	COG1028IQR
PROBABLE MOLYBDATE-BINDING LIPOPROTEIN MODA	2104985	2105770	+	261	15608994	885655	modA	Rv1857	COG0725P
PROBABLE MOLBDENUM-TRANSPORT INTEGRAL MEMBRANE PROTEIN ABC TRANSPORTER MODB	2105773	2106567	+	264	15608995	885723	modB	Rv1858	COG4149P
PROBABLE MOLYBDENUM-TRANSPORT ATP-BINDING PROTEIN ABC TRANSPORTER MODC	2106574	2107683	+	369	15608996	885731	modC	Rv1859	COG1118P, COG3839G
ALANINE AND PROLINE RICH SECRETED PROTEIN APA (FIBRONECTIN ATTACHMENT PROTEIN) (Immunogenic protein MPT32) (Antigen MPT-32) (45-kDa glycoprotein) (45/47 kDa antigen)	2107736	2108713	+	325	57116926	885896	apa	Rv1860	-
PROBABLE CONSERVED TRANSMEMBRANE PROTEIN	2109165	2109470	+	101	15608998	885741	-	Rv1861	COG2261S
Probable alcohol dehydrogenase adhA	2109544	2110584	+	346	15608999	885652	adhA	Rv1862	COG1064R
PROBABLE CONSERVED INTEGRAL MEMBRANE PROTEIN	2110591	2111361	-	256	15609000	885722	-	Rv1863c	COG1266R
hypothetical protein Rv1864c	2111354	2112109	-	251	15609001	885800	-	Rv1864c	COG2258S
short chain dehydrogenase	2112106	2112966	-	286	15609002	885806	-	Rv1865c	COG1028IQR
hypothetical protein Rv1866	2113140	2115476	+	778	15609003	885733	-	Rv1866	COG1804C
acetyl-CoA acetyltransferase	2115764	2117248	+	494	15609004	885704	-	Rv1867	COG0183I
hypothetical protein Rv1868	2117347	2119446	+	699	15609005	885757	-	Rv1868	COG0451MG
Probable reductase	2119460	2120695	-	411	15609006	885796	-	Rv1869c	COG0446R
hypothetical protein Rv1870c	2120795	2121430	-	211	15609007	885797	-	Rv1870c	-
hypothetical protein Rv1871c	2121495	2121884	-	129	15609008	885804	-	Rv1871c	-
POSSIBLE L-LACTATE DEHYDROGENASE (CYTOCHROME) LLDD2	2121907	2123151	-	414	15609009	885754	lldD2	Rv1872c	COG1304C
hypothetical protein Rv1873	2123174	2123611	+	145	15609010	885789	-	Rv1873	COG5579S
hypothetical protein Rv1874	2123684	2124370	+	228	15609011	885748	-	Rv1874	-
hypothetical protein Rv1875	2124381	2124824	+	147	15609012	885793	-	Rv1875	-
PROBABLE BACTERIOFERRITIN BFRA	2125340	2125819	+	159	15609013	885767	bfrA	Rv1876	COG2193P
PROBABLE CONSERVED INTEGRAL MEMBRANE PROTEIN	2125904	2127967	+	687	15609014	885654	-	Rv1877	COG0477GEPR
PROBABLE GLUTAMINE SYNTHETASE GLNA3 (GLUTAMINE SYNTHASE) (GS-I)	2128022	2129374	+	450	15609015	885761	glnA3	Rv1878	COG0174E
hypothetical protein Rv1879	2129377	2130513	+	378	15609016	885650	-	Rv1879	COG2159R
Probable cytochrome p450 140 CYP140	2130541	2131857	-	438	15609017	885758	cyp140	Rv1880c	COG2124Q
POSSIBLE CONSERVED LIPOPROTEIN LPPE	2131907	2132329	-	140	15609018	885762	lppE	Rv1881c	-
short chain dehydrogenase	2132370	2133203	-	277	15609019	885782	-	Rv1882c	COG1028IQR
hypothetical protein Rv1883c	2133231	2133692	-	153	15609020	885484	-	Rv1883c	-
PROBABLE RESUSCITATION-PROMOTING FACTOR RPFC	2133731	2134261	-	176	15609021	885759	rpfC	Rv1884c	-
chorismate mutase	2134273	2134872	-	199	15609022	885772	-	Rv1885c	COG1605E
SECRETED ANTIGEN 85-B FBPB (85B) (ANTIGEN 85 COMPLEX B) (MYCOLYL TRANSFERASE 85B) (FIBRONECTIN-BINDING PROTEIN B) (EXTRACELLULAR ALPHA-ANTIGEN)	2134890	2135867	-	325	15609023	885785	fbpB	Rv1886c	COG0627R
hypothetical protein Rv1887	2136258	2137400	+	380	15609024	885247	-	Rv1887	-
POSSIBLE TRANSMEMBRANE PROTEIN	2137519	2138079	-	186	15609025	885267	-	Rv1888c	-
hypothetical protein Rv1888A	2138444	2138617	-	57	57116927	3205115	-	Rv1888A	COG3315Q
hypothetical protein Rv1889c	2138661	2139017	-	118	15609026	885788	-	Rv1889c	COG3315Q
hypothetical protein Rv1890c	2139076	2139687	-	203	15609027	885786	-	Rv1890c	COG2353S
hypothetical protein Rv1891	2139741	2140148	+	135	15609028	885094	-	Rv1891	-
PROBABLE MEMBRANE PROTEIN	2140165	2140476	+	103	15609029	885090	-	Rv1892	-
hypothetical protein Rv1893	2140486	2140704	+	72	15609030	885269	-	Rv1893	-
hypothetical protein Rv1894c	2140739	2141869	-	376	15609031	885081	-	Rv1894c	COG2070R
POSSIBLE DEHYDROGENASE	2142521	2143675	+	384	15609032	885148	-	Rv1895	COG1063ER
hypothetical protein Rv1896c	2143535	2144446	-	303	15609033	885915	-	Rv1896c	COG3315Q
D-tyrosyl-tRNA deacylase	2144451	2144882	-	143	15609034	885893	-	Rv1897c	COG1490J
hypothetical protein Rv1898	2144940	2145248	+	102	15609035	885089	-	Rv1898	COG0011S
POSSIBLE LIPOPROTEIN LPPD	2145214	2146245	-	343	15609036	885138	lppD	Rv1899c	COG2110R
PROBABLE LIGNIN PEROXIDASE LIPJ	2146245	2147633	-	462	15609037	885151	lipJ	Rv1900c	COG0596R, COG2114T
competence damage-inducible protein A	2147662	2148954	+	430	15609038	885149	cinA	Rv1901	COG1058R, COG1546R
PROBABLE SIALIC ACID-TRANSPORT INTEGRAL MEMBRANE PROTEIN NANT	2149006	2150274	-	422	15609039	885057	nanT	Rv1902c	COG0477GEPR
PROBABLE CONSERVED MEMBRANE PROTEIN	2150364	2150768	+	134	15609040	885643	-	Rv1903	COG1950S
hypothetical protein Rv1904	2150954	2151385	+	143	15609041	885281	-	Rv1904	COG1366T
PROBABLE D-AMINO ACID OXIDASE AAO	2151433	2152395	-	320	15609042	885504	aao	Rv1905c	COG0665E
hypothetical protein Rv1906c	2152425	2152895	-	156	15609043	885514	-	Rv1906c	-
hypothetical protein Rv1907c	2153235	2153882	-	215	15609044	885402	-	Rv1907c	-
CATALASE-PEROXIDASE-PEROXYNITRITASE T KATG	2153889	2156111	-	740	15609045	885638	katG	Rv1908c	COG0376P
FERRIC UPTAKE REGULATION PROTEIN FURA (FUR)	2156149	2156601	-	150	15609046	885400	furA	Rv1909c	COG0735P
PROBABLE EXPORTED PROTEIN	2156706	2157299	-	197	15609047	885897	-	Rv1910c	COG1881R
PROBABLE LIPOPROTEIN LPPC	2157382	2157987	-	201	15609048	885646	lppC	Rv1911c	COG1881R
POSSIBLE OXIDOREDUCTASE FADB5	2158087	2159091	-	334	15609049	885245	fadB5	Rv1912c	COG0604CR
hypothetical protein Rv1913	2159191	2159943	+	250	15609050	885640	-	Rv1913	COG0491R
hypothetical protein Rv1914c	2159921	2160328	-	135	15609051	885875	-	Rv1914c	-
PROBABLE ISOCITRATE LYASE aceAa	2160463	2161566	+	367	15609052	885639	aceAa	Rv1915	COG2224C
isocitrate lyase	2161566	2162762	+	398	15609053	885383	aceAb	Rv1916	COG2224C
PPE FAMILY PROTEIN	2162932	2167311	-	1459	57116928	885362	PPE34	Rv1917c	-
PPE FAMILY PROTEIN	2167649	2170612	-	987	57116929	885506	PPE35	Rv1918c	-
hypothetical protein Rv1919c	2171061	2171525	-	154	15609056	885876	-	Rv1919c	-
PROBABLE MEMBRANE PROTEIN	2171623	2172486	+	287	15609057	885416	-	Rv1920	COG0204I
PROBABLE CONSERVED LIPOPROTEIN LPPF	2172524	2173795	-	423	15609058	885917	lppF	Rv1921c	COG0167F
PROBABLE CONSERVED LIPOPROTEIN	2174067	2175182	+	371	15609059	885918	-	Rv1922	COG1680V
PROBABLE LIPASE LIPD	2175173	2176513	+	446	15609060	885910	lipD	Rv1923	COG1680V
hypothetical protein Rv1924c	2176550	2176930	-	126	15609061	885352	-	Rv1924c	-
acyl-CoA synthetase	2177087	2178949	+	620	15609062	885200	fadD31	Rv1925	COG0318IQ
IMMUNOGENIC PROTEIN MPT63 (ANTIGEN MPT63/MPB63) (16 kDa IMMUNOPROTECTIVE EXTRACELLULAR PROTEIN)	2178957	2179436	-	159	15609063	885334	mpt63	Rv1926c	-
hypothetical protein Rv1927	2179673	2180446	+	257	15609064	885912	-	Rv1927	COG3361S
short chain dehydrogenase	2180450	2181217	-	255	15609065	885331	-	Rv1928c	COG1028IQR
hypothetical protein Rv1929c	2181262	2181906	-	214	15609066	885630	-	Rv1929c	-
hypothetical protein Rv1930c	2181918	2182442	-	174	15609067	885344	-	Rv1930c	COG0693R
PROBABLE TRANSCRIPTIONAL REGULATORY PROTEIN	2182460	2183239	-	259	15609068	885437	-	Rv1931c	COG2207K, COG4977K
thiol peroxidase	2183372	2183869	+	165	15609069	885357	tpx	Rv1932	COG2077O
PROBABLE ACYL-CoA DEHYDROGENASE FADE18	2183866	2184957	-	363	15609070	885394	fadE18	Rv1933c	COG1960I
PROBABLE ACYL-CoA DEHYDROGENASE FADE17	2184959	2186188	-	409	15609071	885379	fadE17	Rv1934c	COG1960I
enoyl-CoA hydratase	2186203	2187159	-	318	15609072	885240	echA13	Rv1935c	COG1024I
POSSIBLE MONOOXYGENASE	2187384	2188493	+	369	15609073	885882	-	Rv1936	COG2141C
POSSIBLE OXYGENASE	2188496	2191015	+	839	15609074	885433	-	Rv1937	COG0543HC, COG0654HC
PROBABLE EPOXIDE HYDROLASE EPHB (EPOXIDE HYDRATASE)	2191027	2192097	+	356	15609075	885392	ephB	Rv1938	COG0596R
PROBABLE OXIDOREDUCTASE	2192094	2192609	+	171	15609076	885488	-	Rv1939	COG1853R
Probable Riboflavin biosynthesis protein ribA1 (GTP cyclohydrolase II)	2192606	2193667	+	353	57116930	885621	ribA1	Rv1940	COG0108H, COG0807H
PROBABLE SHORT-CHAIN TYPE DEHYDROGENASE/REDUCTASE	2193664	2194434	+	256	15609078	885622	-	Rv1941	COG1028IQR
hypothetical protein Rv1942c	2194644	2194973	-	109	15609079	885606	-	Rv1942c	COG2337T
hypothetical protein Rv1943c	2194970	2195347	-	125	15609080	885605	-	Rv1943c	-
hypothetical protein Rv1944c	2195344	2195934	-	196	15609081	885884	-	Rv1944c	COG0653U
hypothetical protein Rv1945	2195989	2197353	+	454	15609082	885980	-	Rv1945	-
POSSIBLE LIPOPROTEIN	2197508	2197960	-	150	15609083	885979	lppG	Rv1946c	-
hypothetical protein Rv1947	2198024	2198425	+	133	15609084	885976	-	Rv1947	-
hypothetical protein Rv1948c	2198714	2199064	-	116	15609085	885975	-	Rv1948c	-
hypothetical protein Rv1949c	2199075	2200034	-	319	15609086	885974	-	Rv1949c	-
hypothetical protein Rv1950c	2199998	2200189	-	63	15609087	885973	-	Rv1950c	-
hypothetical protein Rv1951c	2200190	2200486	-	98	15609088	885972	-	Rv1951c	-
hypothetical protein Rv1952	2200726	2200941	+	71	15609089	885971	-	Rv1952	-
hypothetical protein Rv1953	2200938	2201249	+	103	15609090	885970	-	Rv1953	COG1487R
hypothetical protein Rv1954c	2201223	2201744	-	173	15609091	885967	-	Rv1954c	-
hypothetical protein Rv1955	2201584	2202096	+	170	15609092	885966	-	Rv1955	COG4679S
POSSIBLE TRANSCRIPTIONAL REGULATORY PROTEIN	2202138	2202587	+	149	15609093	885964	-	Rv1956	COG1396K
hypothetical protein Rv1957	2202584	2203129	+	181	15609094	885961	-	Rv1957	-
hypothetical protein Rv1958c	2203018	2203632	-	204	15609095	885960	-	Rv1958c	-
hypothetical protein Rv1959c	2203681	2203977	-	98	15609096	885958	-	Rv1959c	COG3668R
hypothetical protein Rv1960c	2203974	2204225	-	83	15609097	885957	-	Rv1960c	COG3609K
hypothetical protein Rv1961	2204212	2204706	+	164	15609098	885954	-	Rv1961	-
hypothetical protein Rv1962c	2204866	2205273	-	135	15609099	885952	-	Rv1962c	COG1848R
PROBABLE TRANSCRIPTIONAL REPRESSOR (PROBABLY TETR-FAMILY) MCE3R	2205582	2206802	-	406	15609100	885950	mce3R	Rv1963c	COG1309K
CONSERVED HYPOTHETICAL INTEGRAL MEMBRANE PROTEIN YRBE3A	2207700	2208497	+	265	15609101	885948	yrbE3A	Rv1964	COG0767Q
CONSERVED HYPOTHETICAL INTEGRAL MEMBRANE PROTEIN YRBE3B	2208507	2209322	+	271	15609102	885947	yrbE3B	Rv1965	COG0767Q
MCE-FAMILY PROTEIN MCE3A	2209327	2210604	+	425	57116931	885944	mce3A	Rv1966	COG1463Q
MCE-FAMILY PROTEIN MCE3B	2210601	2211629	+	342	15609104	885943	mce3B	Rv1967	COG1463Q
MCE-FAMILY PROTEIN MCE3C	2211626	2212858	+	410	15609105	885942	mce3C	Rv1968	COG1463Q
[truncated: 1,990 more rows]
