# Supplementary material for: TRANSIT - A Software Tool for Himar1 TnSeq Analysis
Source: PLoS Comput Biol. 2015 Oct 8;11(10):e1004401. doi: 10.1371/journal.pcbi.1004401 (PMC4598096; doi:10.1371/journal.pcbi.1004401)
Supplement: S1 Data — Source Code for TRANSIT and TPP, and datasets used to obtain results. Please see the GitHub Repository https://github.com/mad-lab/transit to obtain the latest version of the software. (GZ) [file pcbi.1004401.s001.gz › transit_1.4.0/src/transit_gui.py]

# -*- coding: utf-8 -*- 

###########################################################################
## Python code generated with wxFormBuilder (version Jun  6 2014)
## http://www.wxformbuilder.org/
##
## PLEASE DO "NOT" EDIT THIS FILE!
###########################################################################

import wx
import wx.xrc

###########################################################################
## Class MainFrame
###########################################################################

class MainFrame ( wx.Frame ):
	
	def __init__( self, parent ):
		wx.Frame.__init__ ( self, parent, id = wx.ID_ANY, title = u"TRANSIT", pos = wx.DefaultPosition, size = wx.Size( 1200,975 ), style = wx.DEFAULT_FRAME_STYLE|wx.TAB_TRAVERSAL )
		
		self.SetSizeHintsSz( wx.DefaultSize, wx.DefaultSize )
		
		bSizer1 = wx.BoxSizer( wx.HORIZONTAL )
		
		bSizer4 = wx.BoxSizer( wx.VERTICAL )
		
		orgSizer = wx.StaticBoxSizer( wx.StaticBox( self, wx.ID_ANY, u"Organism" ), wx.VERTICAL )
		
		bSizer10 = wx.BoxSizer( wx.HORIZONTAL )
		
		self.m_staticText5 = wx.StaticText( self, wx.ID_ANY, u"Annotation File:", wx.DefaultPosition, wx.DefaultSize, 0 )
		self.m_staticText5.Wrap( -1 )
		bSizer10.Add( self.m_staticText5, 0, wx.ALL|wx.ALIGN_CENTER_VERTICAL, 5 )
		
		self.annotationFilePicker = wx.FilePickerCtrl( self, wx.ID_ANY, wx.EmptyString, u"Select a file", u"Prot Table (*.prot_table)|*.prot_table;|\nProt Table (*.txt)|*.txt;|\nProt Table (*.dat)|*.dat;|\nAll files (*.*)|*.*", wx.DefaultPosition, wx.DefaultSize, wx.FLP_DEFAULT_STYLE )
		bSizer10.Add( self.annotationFilePicker, 1, wx.ALL|wx.ALIGN_CENTER_VERTICAL, 5 )
		
		
		orgSizer.Add( bSizer10, 1, wx.EXPAND, 5 )
		
		
		bSizer4.Add( orgSizer, 0, wx.EXPAND, 5 )
		
		ctrlSizer = wx.StaticBoxSizer( wx.StaticBox( self, wx.ID_ANY, u"Control Samples" ), wx.VERTICAL )
		
		bSizer2 = wx.BoxSizer( wx.HORIZONTAL )
		
		self.ctrlRemoveButton = wx.Button( self, wx.ID_ANY, u"Remove", wx.DefaultPosition, wx.DefaultSize, 0 )
		bSizer2.Add( self.ctrlRemoveButton, 0, wx.ALL, 5 )
		
		self.ctrlView = wx.Button( self, wx.ID_ANY, u"Track View", wx.DefaultPosition, wx.DefaultSize, 0 )
		self.ctrlView.Hide()
		
		bSizer2.Add( self.ctrlView, 0, wx.ALL, 5 )
		
		self.ctrlScatter = wx.Button( self, wx.ID_ANY, u"Scatter", wx.DefaultPosition, wx.DefaultSize, 0 )
		self.ctrlScatter.Hide()
		
		bSizer2.Add( self.ctrlScatter, 0, wx.ALL, 5 )
		
		self.ctrlFilePicker = wx.FilePickerCtrl( self, wx.ID_ANY, wx.EmptyString, u"Select a file", u"Read Files (*.wig)|*.wig;|\nRead Files (*.txt)|*.txt;|\nRead Files (*.dat)|*.dat;|\nAll files (*.*)|*.*", wx.DefaultPosition, wx.DefaultSize, wx.FLP_DEFAULT_STYLE )
		bSizer2.Add( self.ctrlFilePicker, 1, wx.ALL, 5 )
		
		
		ctrlSizer.Add( bSizer2, 0, wx.EXPAND, 5 )
		
		self.list_ctrl = wx.ListCtrl( self, wx.ID_ANY, wx.DefaultPosition, wx.DefaultSize, wx.LC_REPORT|wx.SUNKEN_BORDER )
		ctrlSizer.Add( self.list_ctrl, 1, wx.ALL|wx.EXPAND, 5 )
		
		
		bSizer4.Add( ctrlSizer, 1, wx.EXPAND, 5 )
		
		expSizer = wx.StaticBoxSizer( wx.StaticBox( self, wx.ID_ANY, u"Experimental Samples" ), wx.VERTICAL )
		
		bSizer3 = wx.BoxSizer( wx.HORIZONTAL )
		
		self.expSizer = wx.Button( self, wx.ID_ANY, u"Remove", wx.DefaultPosition, wx.DefaultSize, 0 )
		bSizer3.Add( self.expSizer, 0, wx.ALL, 5 )
		
		self.expView = wx.Button( self, wx.ID_ANY, u"Track View", wx.DefaultPosition, wx.DefaultSize, 0 )
		self.expView.Hide()
		
		bSizer3.Add( self.expView, 0, wx.ALL, 5 )
		
		self.expScatter = wx.Button( self, wx.ID_ANY, u"Scatter", wx.DefaultPosition, wx.DefaultSize, 0 )
		self.expScatter.Hide()
		
		bSizer3.Add( self.expScatter, 0, wx.ALL, 5 )
		
		self.expFilePicker = wx.FilePickerCtrl( self, wx.ID_ANY, wx.EmptyString, u"Select a .wig file", u"Read Files (*.wig)|*.wig;|\nRead Files (*.txt)|*.txt;|\nRead Files (*.dat)|*.dat;|\nAll files (*.*)|*.*", wx.DefaultPosition, wx.DefaultSize, wx.FLP_DEFAULT_STYLE )
		bSizer3.Add( self.expFilePicker, 1, wx.ALL, 5 )
		
		
		expSizer.Add( bSizer3, 0, wx.EXPAND, 5 )
		
		self.list_exp = wx.ListCtrl( self, wx.ID_ANY, wx.DefaultPosition, wx.DefaultSize, wx.LC_REPORT|wx.SUNKEN_BORDER )
		expSizer.Add( self.list_exp, 1, wx.ALL|wx.EXPAND, 5 )
		
		
		bSizer4.Add( expSizer, 1, wx.EXPAND, 5 )
		
		filesSizer = wx.StaticBoxSizer( wx.StaticBox( self, wx.ID_ANY, u"Results Files" ), wx.VERTICAL )
		
		bSizer141 = wx.BoxSizer( wx.HORIZONTAL )
		
		self.displayButton = wx.Button( self, wx.ID_ANY, u"Display Table", wx.DefaultPosition, wx.DefaultSize, 0 )
		bSizer141.Add( self.displayButton, 0, wx.ALL, 5 )
		
		self.graphFileButton = wx.Button( self, wx.ID_ANY, u"Display Graph", wx.DefaultPosition, wx.DefaultSize, 0 )
		bSizer141.Add( self.graphFileButton, 0, wx.ALL, 5 )
		
		self.addFileButton = wx.Button( self, wx.ID_ANY, u"Add Results File", wx.DefaultPosition, wx.DefaultSize, 0 )
		bSizer141.Add( self.addFileButton, 0, wx.ALL, 5 )
		
		
		filesSizer.Add( bSizer141, 0, 0, 5 )
		
		self.list_files = wx.ListCtrl( self, wx.ID_ANY, wx.DefaultPosition, wx.DefaultSize, wx.LC_REPORT|wx.SUNKEN_BORDER )
		filesSizer.Add( self.list_files, 1, wx.ALL|wx.EXPAND, 5 )
		
		
		bSizer4.Add( filesSizer, 1, wx.EXPAND, 5 )
		
		
		bSizer1.Add( bSizer4, 1, wx.EXPAND, 5 )
		
		methodSizer = wx.StaticBoxSizer( wx.StaticBox( self, wx.ID_ANY, u"Methods" ), wx.VERTICAL )
		
		methodSizer.SetMinSize( wx.Size( 250,-1 ) ) 
		self.m_staticText13 = wx.StaticText( self, wx.ID_ANY, u"Tn-Seq\nAnalysis", wx.DefaultPosition, wx.DefaultSize, 0 )
		self.m_staticText13.Wrap( -1 )
		self.m_staticText13.SetFont( wx.Font( 20, 74, 90, 92, False, "Sans" ) )
		self.m_staticText13.Hide()
		
		methodSizer.Add( self.m_staticText13, 0, wx.ALL|wx.ALIGN_CENTER_HORIZONTAL, 5 )
		
		self.logoImg = wx.StaticBitmap( self, wx.ID_ANY, wx.NullBitmap, wx.DefaultPosition, wx.DefaultSize, 0 )
		methodSizer.Add( self.logoImg, 0, wx.ALL, 5 )
		
		self.versionLabel = wx.StaticText( self, wx.ID_ANY, u"v1.4.0", wx.DefaultPosition, wx.DefaultSize, wx.ALIGN_CENTRE )
		self.versionLabel.Wrap( -1 )
		self.versionLabel.SetFont( wx.Font( 10, 74, 90, 92, False, "Sans" ) )
		
		methodSizer.Add( self.versionLabel, 0, wx.ALL|wx.ALIGN_CENTER_HORIZONTAL, 5 )
		
		methodChoiceChoices = [ u"[Choose Method]", u"Gumbel", u"HMM", u"Resampling" ]
		self.methodChoice = wx.Choice( self, wx.ID_ANY, wx.DefaultPosition, wx.DefaultSize, methodChoiceChoices, 0 )
		self.methodChoice.SetSelection( 0 )
		methodSizer.Add( self.methodChoice, 0, wx.ALL|wx.ALIGN_CENTER_HORIZONTAL, 5 )
		
		self.progress = wx.Gauge( self, wx.ID_ANY, 20, wx.DefaultPosition, wx.DefaultSize, wx.GA_HORIZONTAL|wx.GA_SMOOTH )
		self.progress.SetValue( 0 ) 
		methodSizer.Add( self.progress, 0, wx.ALL|wx.ALIGN_CENTER_HORIZONTAL, 5 )
		
		self.mainInstructions = wx.StaticText( self, wx.ID_ANY, u"Instructions:\n\n1. Choose the annotation file (\"prot table\") that corresponds to the datasets to be analyzed.\n2. Add the desired Control and Experimental datasets.\n3. (Optional) If you wish to visualize their read counts, select the desired datasets and click on the \"View\" button.\n4. Select the desired analysis method from the dropdown menu on the top-right of the window, and follow its instructions.\n", wx.DefaultPosition, wx.DefaultSize, 0 )
		self.mainInstructions.Wrap( 250 )
		methodSizer.Add( self.mainInstructions, 0, wx.ALL|wx.ALIGN_CENTER_HORIZONTAL, 5 )
		
		self.m_panel1 = wx.Panel( self, wx.ID_ANY, wx.DefaultPosition, wx.DefaultSize, wx.TAB_TRAVERSAL )
		self.m_panel1.SetMinSize( wx.Size( 50,1 ) )
		
		methodSizer.Add( self.m_panel1, 0, wx.ALL, 5 )
		
		self.resamplingInstructions = wx.StaticText( self, wx.ID_ANY, u"Instructions:\n\n1. Make sure you have selected at least one control sample and one experimental sample.\n2. Click on the \"Run Resampling\" button.\n3. Choose a name for the output file.\n4. Wait until the execution finishes and the output is added to the file list at the bottom of the screen.\n", wx.DefaultPosition, wx.DefaultSize, 0 )
		self.resamplingInstructions.Wrap( 250 )
		methodSizer.Add( self.resamplingInstructions, 0, wx.ALL|wx.ALIGN_CENTER_HORIZONTAL, 5 )
		
		self.hmmInstructions = wx.StaticText( self, wx.ID_ANY, u"Instructions:\n\n1. Make sure you have one control sample selected.\n2. Click on the \"Run HMM\" button.\n3. Choose a name for the output file. Note: An additional file with the gene-level analysis will also be created.\n4. Wait until the execution finishes and the output is added to the file list at the bottom of the screen.\n\n\n", wx.DefaultPosition, wx.DefaultSize, 0 )
		self.hmmInstructions.Wrap( 250 )
		methodSizer.Add( self.hmmInstructions, 0, wx.ALL|wx.ALIGN_CENTER_HORIZONTAL, 5 )
		
		self.gumbelInstructions = wx.StaticText( self, wx.ID_ANY, u"Instructions:\n\n1. Make sure you have one control sample selected.\n2. Modify the options as desired.\n3. Click on the \"Run Gumbel\" button.\n4. Choose a name for the output file.\n5. Wait until the execution finishes and the output is added to the file list at the bottom of the screen.", wx.DefaultPosition, wx.DefaultSize, 0 )
		self.gumbelInstructions.Wrap( 250 )
		methodSizer.Add( self.gumbelInstructions, 0, wx.ALL|wx.ALIGN_CENTER_HORIZONTAL, 5 )
		
		self.globalLabel = wx.StaticText( self, wx.ID_ANY, u"Global Options", wx.DefaultPosition, wx.DefaultSize, 0 )
		self.globalLabel.Wrap( -1 )
		methodSizer.Add( self.globalLabel, 0, wx.ALL|wx.ALIGN_CENTER_HORIZONTAL, 5 )
		
		bSizer1431 = wx.BoxSizer( wx.HORIZONTAL )
		
		bSizer1521 = wx.BoxSizer( wx.HORIZONTAL )
		
		bSizer1621 = wx.BoxSizer( wx.VERTICAL )
		
		self.globalNTerminusLabel = wx.StaticText( self, wx.ID_ANY, u"Ignore N-Terminus %:", wx.DefaultPosition, wx.DefaultSize, 0 )
		self.globalNTerminusLabel.Wrap( -1 )
		bSizer1621.Add( self.globalNTerminusLabel, 0, wx.ALL, 5 )
		
		self.globalCTerminusLabel = wx.StaticText( self, wx.ID_ANY, u"Ignore C-Terminus %:", wx.DefaultPosition, wx.DefaultSize, 0 )
		self.globalCTerminusLabel.Wrap( -1 )
		bSizer1621.Add( self.globalCTerminusLabel, 0, wx.ALL, 5 )
		
		
		bSizer1521.Add( bSizer1621, 1, wx.EXPAND, 5 )
		
		bSizer1721 = wx.BoxSizer( wx.VERTICAL )
		
		self.globalNTerminusText = wx.TextCtrl( self, wx.ID_ANY, u"0", wx.DefaultPosition, wx.DefaultSize, 0 )
		bSizer1721.Add( self.globalNTerminusText, 0, wx.ALL, 5 )
		
		self.globalCTerminusText = wx.TextCtrl( self, wx.ID_ANY, u"0", wx.DefaultPosition, wx.DefaultSize, 0 )
		bSizer1721.Add( self.globalCTerminusText, 0, wx.ALL, 5 )
		
		
		bSizer1521.Add( bSizer1721, 1, wx.EXPAND, 5 )
		
		
		bSizer1431.Add( bSizer1521, 1, wx.EXPAND, 5 )
		
		
		methodSizer.Add( bSizer1431, 0, 0, 5 )
		
		gumbelSection = wx.BoxSizer( wx.VERTICAL )
		
		self.gumbelLabel = wx.StaticText( self, wx.ID_ANY, u"Gumbel Options", wx.DefaultPosition, wx.DefaultSize, 0 )
		self.gumbelLabel.Wrap( -1 )
		gumbelSection.Add( self.gumbelLabel, 0, wx.ALL|wx.ALIGN_CENTER_HORIZONTAL, 5 )
		
		bSizer14 = wx.BoxSizer( wx.HORIZONTAL )
		
		bSizer15 = wx.BoxSizer( wx.HORIZONTAL )
		
		bSizer16 = wx.BoxSizer( wx.VERTICAL )
		
		self.gumbelSampleLabel = wx.StaticText( self, wx.ID_ANY, u"Samples", wx.DefaultPosition, wx.DefaultSize, 0 )
		self.gumbelSampleLabel.Wrap( -1 )
		bSizer16.Add( self.gumbelSampleLabel, 1, wx.ALL|wx.ALIGN_CENTER_VERTICAL, 5 )
		
		self.gumbelBurninLabel = wx.StaticText( self, wx.ID_ANY, u"Burn-In", wx.DefaultPosition, wx.DefaultSize, 0 )
		self.gumbelBurninLabel.Wrap( -1 )
		bSizer16.Add( self.gumbelBurninLabel, 1, wx.ALL|wx.ALIGN_CENTER_VERTICAL, 5 )
		
		self.gumbelTrimLabel = wx.StaticText( self, wx.ID_ANY, u"Trim", wx.DefaultPosition, wx.DefaultSize, 0 )
		self.gumbelTrimLabel.Wrap( -1 )
		bSizer16.Add( self.gumbelTrimLabel, 1, wx.ALL|wx.ALIGN_CENTER_VERTICAL, 5 )
		
		self.gumbelReadLabel = wx.StaticText( self, wx.ID_ANY, u"Minimum Read", wx.DefaultPosition, wx.DefaultSize, 0 )
		self.gumbelReadLabel.Wrap( -1 )
		bSizer16.Add( self.gumbelReadLabel, 1, wx.ALL|wx.ALIGN_CENTER_VERTICAL, 5 )
		
		self.gumbelRepLabel = wx.StaticText( self, wx.ID_ANY, u"Replicates", wx.DefaultPosition, wx.DefaultSize, 0 )
		self.gumbelRepLabel.Wrap( -1 )
		bSizer16.Add( self.gumbelRepLabel, 1, wx.ALL, 5 )
		
		
		bSizer15.Add( bSizer16, 1, wx.EXPAND, 5 )
		
		bSizer17 = wx.BoxSizer( wx.VERTICAL )
		
		self.gumbelSampleText = wx.TextCtrl( self, wx.ID_ANY, u"10000", wx.DefaultPosition, wx.DefaultSize, 0 )
		bSizer17.Add( self.gumbelSampleText, 0, wx.ALL|wx.ALIGN_CENTER_VERTICAL|wx.EXPAND, 5 )
		
		self.gumbelBurninText = wx.TextCtrl( self, wx.ID_ANY, u"500", wx.DefaultPosition, wx.DefaultSize, 0 )
		bSizer17.Add( self.gumbelBurninText, 0, wx.ALL|wx.ALIGN_CENTER_VERTICAL|wx.EXPAND, 5 )
		
		self.gumbelTrimText = wx.TextCtrl( self, wx.ID_ANY, u"1", wx.DefaultPosition, wx.DefaultSize, 0 )
		bSizer17.Add( self.gumbelTrimText, 0, wx.ALL|wx.ALIGN_CENTER_VERTICAL|wx.EXPAND, 5 )
		
		gumbelReadChoiceChoices = [ u"1", u"2", u"3", u"4", u"5" ]
		self.gumbelReadChoice = wx.Choice( self, wx.ID_ANY, wx.DefaultPosition, wx.DefaultSize, gumbelReadChoiceChoices, 0 )
		self.gumbelReadChoice.SetSelection( 0 )
		bSizer17.Add( self.gumbelReadChoice, 0, wx.ALL|wx.ALIGN_CENTER_VERTICAL|wx.EXPAND, 5 )
		
		gumbelRepChoiceChoices = [ u"Sum", u"Mean" ]
		self.gumbelRepChoice = wx.Choice( self, wx.ID_ANY, wx.DefaultPosition, wx.DefaultSize, gumbelRepChoiceChoices, 0 )
		self.gumbelRepChoice.SetSelection( 0 )
		bSizer17.Add( self.gumbelRepChoice, 0, wx.ALL|wx.EXPAND, 5 )
		
		
		bSizer15.Add( bSizer17, 1, wx.EXPAND, 5 )
		
		
		bSizer14.Add( bSizer15, 1, wx.EXPAND, 5 )
		
		
		gumbelSection.Add( bSizer14, 1, wx.EXPAND, 5 )
		
		self.gumbelButton = wx.Button( self, wx.ID_ANY, u"Run Gumbel", wx.DefaultPosition, wx.DefaultSize, 0 )
		gumbelSection.Add( self.gumbelButton, 0, wx.ALL|wx.ALIGN_CENTER_HORIZONTAL, 5 )
		
		
		methodSizer.Add( gumbelSection, 0, wx.ALIGN_CENTER_HORIZONTAL, 5 )
		
		hmmSection = wx.BoxSizer( wx.VERTICAL )
		
		self.hmmLabel = wx.StaticText( self, wx.ID_ANY, u"HMM Options", wx.DefaultPosition, wx.DefaultSize, 0 )
		self.hmmLabel.Wrap( -1 )
		hmmSection.Add( self.hmmLabel, 0, wx.ALL|wx.ALIGN_CENTER_HORIZONTAL, 5 )
		
		bSizer143 = wx.BoxSizer( wx.HORIZONTAL )
		
		bSizer152 = wx.BoxSizer( wx.HORIZONTAL )
		
		bSizer162 = wx.BoxSizer( wx.VERTICAL )
		
		self.hmmRepLabel = wx.StaticText( self, wx.ID_ANY, u"Replicates", wx.DefaultPosition, wx.DefaultSize, 0 )
		self.hmmRepLabel.Wrap( -1 )
		bSizer162.Add( self.hmmRepLabel, 1, wx.ALL, 5 )
		
		self.hmmLoessCheck = wx.CheckBox( self, wx.ID_ANY, u"LOESS Correction", wx.DefaultPosition, wx.DefaultSize, 0 )
		bSizer162.Add( self.hmmLoessCheck, 0, wx.ALL, 5 )
		
		
		bSizer152.Add( bSizer162, 1, wx.EXPAND, 5 )
		
		bSizer172 = wx.BoxSizer( wx.VERTICAL )
		
		hmmRepChoiceChoices = [ u"Sum", u"Mean" ]
		self.hmmRepChoice = wx.Choice( self, wx.ID_ANY, wx.DefaultPosition, wx.DefaultSize, hmmRepChoiceChoices, 0 )
		self.hmmRepChoice.SetSelection( 0 )
		bSizer172.Add( self.hmmRepChoice, 0, wx.ALL|wx.EXPAND, 5 )
		
		self.hmmLoessPrev = wx.Button( self, wx.ID_ANY, u"Plot LOESS", wx.DefaultPosition, wx.DefaultSize, 0 )
		bSizer172.Add( self.hmmLoessPrev, 0, wx.ALL, 5 )
		
		
		bSizer152.Add( bSizer172, 1, wx.EXPAND, 5 )
		
		
		bSizer143.Add( bSizer152, 1, wx.EXPAND, 5 )
		
		
		hmmSection.Add( bSizer143, 1, wx.EXPAND, 5 )
		
		self.hmmButton = wx.Button( self, wx.ID_ANY, u"Run HMM", wx.DefaultPosition, wx.DefaultSize, 0 )
		hmmSection.Add( self.hmmButton, 0, wx.ALL|wx.ALIGN_CENTER_HORIZONTAL, 5 )
		
		
		methodSizer.Add( hmmSection, 0, wx.ALIGN_CENTER_HORIZONTAL, 5 )
		
		resamplingSection = wx.BoxSizer( wx.VERTICAL )
		
		self.resamplingLabel = wx.StaticText( self, wx.ID_ANY, u"Resampling Options", wx.DefaultPosition, wx.DefaultSize, 0 )
		self.resamplingLabel.Wrap( -1 )
		resamplingSection.Add( self.resamplingLabel, 0, wx.ALL|wx.ALIGN_CENTER_HORIZONTAL, 5 )
		
		bSizer142 = wx.BoxSizer( wx.HORIZONTAL )
		
		bSizer151 = wx.BoxSizer( wx.HORIZONTAL )
		
		bSizer161 = wx.BoxSizer( wx.VERTICAL )
		
		self.resamplingSampleLabel = wx.StaticText( self, wx.ID_ANY, u"Samples", wx.DefaultPosition, wx.DefaultSize, 0 )
		self.resamplingSampleLabel.Wrap( -1 )
		bSizer161.Add( self.resamplingSampleLabel, 1, wx.ALL|wx.ALIGN_CENTER_VERTICAL, 5 )
		
		self.resamplingNormLabel = wx.StaticText( self, wx.ID_ANY, u"Normalization", wx.DefaultPosition, wx.DefaultSize, 0 )
		self.resamplingNormLabel.Wrap( -1 )
		bSizer161.Add( self.resamplingNormLabel, 0, wx.ALL, 5 )
		
		
		bSizer151.Add( bSizer161, 1, wx.EXPAND, 5 )
		
		bSizer171 = wx.BoxSizer( wx.VERTICAL )
		
		self.resamplingSampleText = wx.TextCtrl( self, wx.ID_ANY, u"10000", wx.DefaultPosition, wx.DefaultSize, 0 )
		bSizer171.Add( self.resamplingSampleText, 0, wx.ALL|wx.ALIGN_CENTER_VERTICAL|wx.EXPAND, 5 )
		
		resamplingNormChoiceChoices = [ u"nzmean", u"totreads", u"zinfnb", u"quantile", u"nonorm" ]
		self.resamplingNormChoice = wx.Choice( self, wx.ID_ANY, wx.DefaultPosition, wx.DefaultSize, resamplingNormChoiceChoices, 0 )
		self.resamplingNormChoice.SetSelection( 0 )
		bSizer171.Add( self.resamplingNormChoice, 0, wx.ALL, 5 )
		
		
		bSizer151.Add( bSizer171, 1, wx.EXPAND, 5 )
		
		
		bSizer142.Add( bSizer151, 1, wx.EXPAND, 5 )
		
		
		resamplingSection.Add( bSizer142, 1, wx.EXPAND, 5 )
		
		self.resamplingLoessCheck = wx.CheckBox( self, wx.ID_ANY, u"Correction for Genome Positional Bias", wx.DefaultPosition, wx.DefaultSize, 0 )
		resamplingSection.Add( self.resamplingLoessCheck, 0, wx.ALL|wx.ALIGN_CENTER_HORIZONTAL, 5 )
		
		self.resamplingLoessPrev = wx.Button( self, wx.ID_ANY, u"Plot LOESS fit", wx.DefaultPosition, wx.DefaultSize, 0 )
		resamplingSection.Add( self.resamplingLoessPrev, 0, wx.ALL|wx.ALIGN_CENTER_HORIZONTAL, 5 )
		
		self.resamplingHistCheck = wx.CheckBox( self, wx.ID_ANY, u"Generate Resampling Histograms", wx.DefaultPosition, wx.DefaultSize, 0 )
		self.resamplingHistCheck.SetValue(True) 
		resamplingSection.Add( self.resamplingHistCheck, 0, wx.ALL|wx.ALIGN_CENTER_HORIZONTAL, 5 )
		
		self.resamplingAdaptiveCheck = wx.CheckBox( self, wx.ID_ANY, u"Adaptive Resampling (faster)", wx.DefaultPosition, wx.DefaultSize, 0 )
		resamplingSection.Add( self.resamplingAdaptiveCheck, 0, wx.ALL|wx.ALIGN_CENTER_HORIZONTAL, 5 )
		
		self.resamplingButton = wx.Button( self, wx.ID_ANY, u"Run Resampling", wx.DefaultPosition, wx.DefaultSize, 0 )
		resamplingSection.Add( self.resamplingButton, 0, wx.ALL|wx.ALIGN_CENTER_HORIZONTAL, 5 )
		
		
		methodSizer.Add( resamplingSection, 0, wx.ALIGN_CENTER_HORIZONTAL, 5 )
		
		self.progressLabel = wx.StaticText( self, wx.ID_ANY, u"Progress", wx.DefaultPosition, wx.DefaultSize, 0 )
		self.progressLabel.Wrap( -1 )
		methodSizer.Add( self.progressLabel, 0, wx.ALL|wx.ALIGN_CENTER_HORIZONTAL, 5 )
		
		self.gumbelProgress = wx.Gauge( self, wx.ID_ANY, 20, wx.DefaultPosition, wx.DefaultSize, wx.GA_HORIZONTAL|wx.GA_SMOOTH )
		self.gumbelProgress.SetValue( 0 ) 
		methodSizer.Add( self.gumbelProgress, 0, wx.ALL|wx.ALIGN_CENTER_HORIZONTAL, 5 )
		
		self.hmmProgress = wx.Gauge( self, wx.ID_ANY, 20, wx.DefaultPosition, wx.DefaultSize, wx.GA_HORIZONTAL|wx.GA_SMOOTH )
		self.hmmProgress.SetValue( 0 ) 
		methodSizer.Add( self.hmmProgress, 0, wx.ALL|wx.ALIGN_CENTER_HORIZONTAL, 5 )
		
		self.resamplingProgress = wx.Gauge( self, wx.ID_ANY, 20, wx.DefaultPosition, wx.DefaultSize, wx.GA_HORIZONTAL|wx.GA_SMOOTH )
		self.resamplingProgress.SetValue( 0 ) 
		methodSizer.Add( self.resamplingProgress, 0, wx.ALL|wx.ALIGN_CENTER_HORIZONTAL, 5 )
		
		
		bSizer1.Add( methodSizer, 0, wx.EXPAND, 5 )
		
		
		self.SetSizer( bSizer1 )
		self.Layout()
		self.m_menubar1 = wx.MenuBar( 0 )
		self.fileMenuItem = wx.Menu()
		self.exportMenuItem = wx.Menu()
		self.ctrlExportMenuItem = wx.Menu()
		self.ctrlExportIGVMenuItem = wx.MenuItem( self.ctrlExportMenuItem, wx.ID_ANY, u"to IGV", wx.EmptyString, wx.ITEM_NORMAL )
		self.ctrlExportMenuItem.AppendItem( self.ctrlExportIGVMenuItem )
		
		self.exportMenuItem.AppendSubMenu( self.ctrlExportMenuItem, u"Control Samples" )
		
		self.expExportMenuItem = wx.Menu()
		self.expExportIGVMenuItem = wx.MenuItem( self.expExportMenuItem, wx.ID_ANY, u"to IGV", wx.EmptyString, wx.ITEM_NORMAL )
		self.expExportMenuItem.AppendItem( self.expExportIGVMenuItem )
		
		self.exportMenuItem.AppendSubMenu( self.expExportMenuItem, u"Experimental Samples" )
		
		self.allExportMenuItem = wx.Menu()
		self.allExportIGVMenuItem = wx.MenuItem( self.allExportMenuItem, wx.ID_ANY, u"to IGV", wx.EmptyString, wx.ITEM_NORMAL )
		self.allExportMenuItem.AppendItem( self.allExportIGVMenuItem )
		
		self.exportMenuItem.AppendSubMenu( self.allExportMenuItem, u"All Samples" )
		
		self.fileMenuItem.AppendSubMenu( self.exportMenuItem, u"Export" )
		
		self.convertMenuItem = wx.Menu()
		self.annotationConvertPTToPTTMenu = wx.MenuItem( self.convertMenuItem, wx.ID_ANY, u"prot_table to PTT", wx.EmptyString, wx.ITEM_NORMAL )
		self.convertMenuItem.AppendItem( self.annotationConvertPTToPTTMenu )
		
		self.annotationConvertPTToGFF3Menu = wx.MenuItem( self.convertMenuItem, wx.ID_ANY, u"prot_table to GFF3", wx.EmptyString, wx.ITEM_NORMAL )
		self.convertMenuItem.AppendItem( self.annotationConvertPTToGFF3Menu )
		
		self.annotationConvertPTTToPT = wx.MenuItem( self.convertMenuItem, wx.ID_ANY, u"PTT to prot_table", wx.EmptyString, wx.ITEM_NORMAL )
		self.convertMenuItem.AppendItem( self.annotationConvertPTTToPT )
		
		self.annotationConvertGFF3ToPT = wx.MenuItem( self.convertMenuItem, wx.ID_ANY, u"GFF3 to prot_table", wx.EmptyString, wx.ITEM_NORMAL )
		self.convertMenuItem.AppendItem( self.annotationConvertGFF3ToPT )
		
		self.fileMenuItem.AppendSubMenu( self.convertMenuItem, u"Convert" )
		
		self.fileExitMenuItem = wx.MenuItem( self.fileMenuItem, wx.ID_ANY, u"Exit", wx.EmptyString, wx.ITEM_NORMAL )
		self.fileMenuItem.AppendItem( self.fileExitMenuItem )
		
		self.m_menubar1.Append( self.fileMenuItem, u"File" ) 
		
		self.viewMenuItem = wx.Menu()
		self.scatterMenuItem = wx.MenuItem( self.viewMenuItem, wx.ID_ANY, u"Scatter Plot", wx.EmptyString, wx.ITEM_NORMAL )
		self.viewMenuItem.AppendItem( self.scatterMenuItem )
		
		self.trackMenuItem = wx.MenuItem( self.viewMenuItem, wx.ID_ANY, u"Track View", wx.EmptyString, wx.ITEM_NORMAL )
		self.viewMenuItem.AppendItem( self.trackMenuItem )
		
		self.m_menubar1.Append( self.viewMenuItem, u"View" ) 
		
		self.SetMenuBar( self.m_menubar1 )
		
		self.statusBar = self.CreateStatusBar( 1, wx.ST_SIZEGRIP, wx.ID_ANY )
		
		self.Centre( wx.BOTH )
		
		# Connect Events
		self.annotationFilePicker.Bind( wx.EVT_FILEPICKER_CHANGED, self.annotationFileFunc )
		self.ctrlRemoveButton.Bind( wx.EVT_BUTTON, self.ctrlRemoveFunc )
		self.ctrlView.Bind( wx.EVT_BUTTON, self.allViewFunc )
		self.ctrlScatter.Bind( wx.EVT_BUTTON, self.scatterFunc )
		self.ctrlFilePicker.Bind( wx.EVT_FILEPICKER_CHANGED, self.loadCtrlFileFunc )
		self.expSizer.Bind( wx.EVT_BUTTON, self.expRemoveFunc )
		self.expView.Bind( wx.EVT_BUTTON, self.allViewFunc )
		self.expScatter.Bind( wx.EVT_BUTTON, self.scatterFunc )
		self.expFilePicker.Bind( wx.EVT_FILEPICKER_CHANGED, self.loadExpFileFunc )
		self.displayButton.Bind( wx.EVT_BUTTON, self.displayFileFunc )
		self.graphFileButton.Bind( wx.EVT_BUTTON, self.graphFileFunc )
		self.addFileButton.Bind( wx.EVT_BUTTON, self.addFileFunc )
		self.methodChoice.Bind( wx.EVT_CHOICE, self.MethodSelectFunc )
		self.gumbelButton.Bind( wx.EVT_BUTTON, self.RunGumbelFunc )
		self.hmmLoessPrev.Bind( wx.EVT_BUTTON, self.LoessPrevFunc )
		self.hmmButton.Bind( wx.EVT_BUTTON, self.RunHMMFunc )
		self.resamplingLoessPrev.Bind( wx.EVT_BUTTON, self.LoessPrevFunc )
		self.resamplingButton.Bind( wx.EVT_BUTTON, self.RunResamplingFunc )
		self.Bind( wx.EVT_MENU, self.ctrlToIGV, id = self.ctrlExportIGVMenuItem.GetId() )
		self.Bind( wx.EVT_MENU, self.expToIGV, id = self.expExportIGVMenuItem.GetId() )
		self.Bind( wx.EVT_MENU, self.allToIGV, id = self.allExportIGVMenuItem.GetId() )
		self.Bind( wx.EVT_MENU, self.annotationPT_to_PTT, id = self.annotationConvertPTToPTTMenu.GetId() )
		self.Bind( wx.EVT_MENU, self.annotationPT_to_GFF3, id = self.annotationConvertPTToGFF3Menu.GetId() )
		self.Bind( wx.EVT_MENU, self.annotationPTT_to_PT, id = self.annotationConvertPTTToPT.GetId() )
		self.Bind( wx.EVT_MENU, self.annotationGFF3_to_PT, id = self.annotationConvertGFF3ToPT.GetId() )
		self.Bind( wx.EVT_MENU, self.Exit, id = self.fileExitMenuItem.GetId() )
		self.Bind( wx.EVT_MENU, self.scatterFunc, id = self.scatterMenuItem.GetId() )
		self.Bind( wx.EVT_MENU, self.allViewFunc, id = self.trackMenuItem.GetId() )
	
	def __del__( self ):
		pass
	
	
	# Virtual event handlers, overide them in your derived class
	def annotationFileFunc( self, event ):
		event.Skip()
	
	def ctrlRemoveFunc( self, event ):
		event.Skip()
	
	def allViewFunc( self, event ):
		event.Skip()
	
	def scatterFunc( self, event ):
		event.Skip()
	
	def loadCtrlFileFunc( self, event ):
		event.Skip()
	
	def expRemoveFunc( self, event ):
		event.Skip()
	
	
	
	def loadExpFileFunc( self, event ):
		event.Skip()
	
	def displayFileFunc( self, event ):
		event.Skip()
	
	def graphFileFunc( self, event ):
		event.Skip()
	
	def addFileFunc( self, event ):
		event.Skip()
	
	def MethodSelectFunc( self, event ):
		event.Skip()
	
	def RunGumbelFunc( self, event ):
		event.Skip()
	
	def LoessPrevFunc( self, event ):
		event.Skip()
	
	def RunHMMFunc( self, event ):
		event.Skip()
	
	
	def RunResamplingFunc( self, event ):
		event.Skip()
	
	def ctrlToIGV( self, event ):
		event.Skip()
	
	def expToIGV( self, event ):
		event.Skip()
	
	def allToIGV( self, event ):
		event.Skip()
	
	def annotationPT_to_PTT( self, event ):
		event.Skip()
	
	def annotationPT_to_GFF3( self, event ):
		event.Skip()
	
	def annotationPTT_to_PT( self, event ):
		event.Skip()
	
	def annotationGFF3_to_PT( self, event ):
		event.Skip()
	
	def Exit( self, event ):
		event.Skip()
	
	
	
